# Supplementary material for: The Language of Innovation
Source: PLoS One. 2020 Apr 30;15(4):e0230107. doi: 10.1371/journal.pone.0230107 (PMC7194493; doi:10.1371/journal.pone.0230107)
Supplement: S5 File — (GZ) [file pone.0230107.s005.tar.gz › 1983-1987/V2Run_4_VS_4500_embeddings1983-1987ED32.txt]

1.905613839626312256e-01 -7.217746227979660034e-02 -2.980200760066509247e-02 2.455030381679534912e-02 1.494643241167068481e-01 2.608893811702728271e-01 1.148385852575302124e-01 -1.060616448521614075e-01 7.612014561891555786e-02 -9.219496697187423706e-02 6.705846637487411499e-02 -7.236114889383316040e-02 -1.845306009054183960e-01 2.868513464927673340e-01 -1.290986388921737671e-01 2.913414537906646729e-01 1.609348058700561523e-01 -3.065484762191772461e-01 6.685081124305725098e-02 1.440820097923278809e-01 -1.655684262514114380e-01 -1.488699316978454590e-01 -1.602026522159576416e-01 2.086277455091476440e-01 -2.726025283336639404e-01 -1.245741080492734909e-02 1.478988379240036011e-01 3.217897415161132812e-01 8.220415562391281128e-02 -1.703718155622482300e-01 -3.009182810783386230e-01 -1.007232964038848877e-01
-1.013758853077888489e-01 -1.313149333000183105e-01 2.849037945270538330e-02 1.461206004023551941e-02 -7.864042371511459351e-02 1.867942065000534058e-01 9.921299666166305542e-02 6.648260354995727539e-02 1.077944710850715637e-01 -7.673525065183639526e-02 1.321900337934494019e-01 1.205683276057243347e-01 -2.162592858076095581e-01 1.265042722225189209e-01 -2.870412766933441162e-01 2.281668037176132202e-02 6.628659367561340332e-02 -3.088831603527069092e-01 3.263309225440025330e-02 -4.194895327091217041e-01 -1.862272024154663086e-01 2.233130633831024170e-01 -2.344648726284503937e-02 3.881059587001800537e-01 3.039310276508331299e-01 9.427614510059356689e-02 -6.476709619164466858e-03 -2.170216478407382965e-02 -1.022723019123077393e-01 -7.040464878082275391e-02 -3.019175827503204346e-01 9.388676262460649014e-04
-3.266469389200210571e-02 -2.963467501103878021e-02 3.663463145494461060e-02 -8.260103315114974976e-02 -6.501898169517517090e-03 2.351653426885604858e-01 2.957449853420257568e-01 1.111316680908203125e-02 1.279548704624176025e-01 -1.740552634000778198e-01 1.989002227783203125e-01 2.641258202493190765e-02 -1.868527531623840332e-01 -4.025617241859436035e-02 -1.018032431602478027e-01 -2.094683982431888580e-02 3.499872982501983643e-01 -6.998268514871597290e-02 6.547667086124420166e-02 -3.568544089794158936e-01 -1.851648092269897461e-01 -1.879835128784179688e-01 -1.352671086788177490e-01 9.583457559347152710e-02 7.213179767131805420e-02 -3.383870720863342285e-01 -1.109742522239685059e-01 -1.565124839544296265e-02 8.878830820322036743e-02 2.568190097808837891e-01 -2.800730764865875244e-01 2.683596611022949219e-01
9.836608916521072388e-02 -4.306888207793235779e-03 2.061830461025238037e-02 -1.424883157014846802e-01 -2.120110392570495605e-02 8.372962474822998047e-02 -6.572850048542022705e-02 -5.700421053916215897e-03 2.146591618657112122e-02 -5.673127248883247375e-02 -1.069398503750562668e-02 2.385412156581878662e-01 -9.223591536283493042e-02 2.030453458428382874e-02 -7.391495257616043091e-02 -9.787873923778533936e-02 1.697948575019836426e-02 -2.066468447446823120e-01 4.521357268095016479e-02 -1.803502142429351807e-01 -3.432410955429077148e-01 -5.783131811767816544e-03 -4.536267817020416260e-01 3.030385375022888184e-01 1.797417402267456055e-01 -1.744189560413360596e-01 1.905169486999511719e-01 2.291651517152786255e-01 -7.090259343385696411e-02 -1.490189433097839355e-01 -4.239217042922973633e-01 -1.469717323780059814e-01
7.902382314205169678e-02 2.866013944149017334e-01 -7.082288712263107300e-02 -2.724702656269073486e-01 6.458714604377746582e-02 2.600249350070953369e-01 1.653759479522705078e-01 -1.897917501628398895e-02 1.122500300407409668e-01 -1.960370838642120361e-01 4.707699418067932129e-01 2.744446322321891785e-02 -9.233607351779937744e-02 4.618392884731292725e-02 -2.011373341083526611e-01 -1.666132807731628418e-01 1.912713050842285156e-01 -1.878970265388488770e-01 7.123640924692153931e-02 -2.566315419971942902e-02 -1.698430031538009644e-01 3.505286946892738342e-02 -1.548946052789688110e-01 3.139980137348175049e-01 1.233370900154113770e-01 -1.703130155801773071e-01 2.218859642744064331e-01 -7.611060049384832382e-03 -6.694010645151138306e-02 1.952665150165557861e-01 -1.055346727371215820e-01 -5.512532219290733337e-02
-2.491209506988525391e-01 8.846577256917953491e-02 -2.259857952594757080e-01 -2.760892212390899658e-01 4.055760428309440613e-02 2.173998504877090454e-01 2.461997270584106445e-01 3.983678296208381653e-02 7.552481442689895630e-02 -4.940495267510414124e-02 3.057179450988769531e-01 2.195553667843341827e-02 7.080125063657760620e-02 -8.188098669052124023e-02 -1.371362805366516113e-01 4.434633627533912659e-02 -2.994580939412117004e-02 -4.501689374446868896e-01 -1.823415234684944153e-02 -1.313018202781677246e-01 -4.286560416221618652e-02 -9.532462060451507568e-02 -3.911984562873840332e-01 3.640263080596923828e-01 -9.405817836523056030e-02 -9.425765275955200195e-02 9.906591847538948059e-03 2.442498132586479187e-02 -1.126862615346908569e-01 2.162254974246025085e-02 -6.619874387979507446e-02 -5.963847041130065918e-02
3.483312949538230896e-02 -1.770737394690513611e-02 -1.566670238971710205e-01 -1.682457178831100464e-01 -2.196653485298156738e-01 2.436375990509986877e-02 -1.778244413435459137e-02 1.936168074607849121e-01 1.463768631219863892e-01 -6.848946958780288696e-02 2.388817220926284790e-01 1.723842620849609375e-01 -2.298687547445297241e-01 1.168481856584548950e-01 9.474828094244003296e-02 -3.824252635240554810e-02 -2.264139987528324127e-02 -9.890937805175781250e-02 -1.059979796409606934e-01 -2.969588935375213623e-01 -2.992670238018035889e-01 -1.186788976192474365e-01 -2.317442446947097778e-01 3.599123656749725342e-01 4.068341851234436035e-02 -1.729439198970794678e-01 1.967015117406845093e-01 1.442053467035293579e-01 -2.089258432388305664e-01 -2.139134854078292847e-01 -3.004810810089111328e-01 4.228799417614936829e-02
-9.273484349250793457e-02 5.228639766573905945e-02 -8.576969802379608154e-02 -2.516385912895202637e-01 2.057780474424362183e-01 3.472652435302734375e-01 2.267123311758041382e-01 2.703397907316684723e-02 1.428649127483367920e-01 -9.829512983560562134e-02 2.583893537521362305e-01 -1.417023539543151855e-01 -1.558613926172256470e-01 -1.857479102909564972e-02 -2.341982424259185791e-01 6.775873899459838867e-02 3.213393092155456543e-01 -3.658869862556457520e-01 -1.436695903539657593e-01 -1.713559627532958984e-01 5.116144195199012756e-02 6.574438884854316711e-03 -2.185254544019699097e-01 3.344992641359567642e-03 2.483647465705871582e-01 1.504454761743545532e-02 4.552731290459632874e-02 2.149035185575485229e-01 4.683090373873710632e-02 5.511717125773429871e-02 -2.197208255529403687e-01 -2.624720521271228790e-02
9.360189735889434814e-02 1.156313437968492508e-02 1.072478219866752625e-01 8.326887339353561401e-02 1.661738939583301544e-02 1.917182654142379761e-01 -1.124978363513946533e-01 -1.008192263543605804e-02 1.216288432478904724e-01 -3.419421911239624023e-01 1.714379787445068359e-01 -2.687178319320082664e-03 -1.360017210245132446e-01 9.017225354909896851e-02 -7.076706737279891968e-02 3.262856900691986084e-01 1.027949824929237366e-01 -1.567227691411972046e-01 -1.875568181276321411e-01 -2.504728138446807861e-01 -2.320720404386520386e-01 6.059145554900169373e-02 -7.220772653818130493e-02 3.436303436756134033e-01 6.673673051409423351e-04 -1.147034615278244019e-01 1.788474321365356445e-01 7.780878990888595581e-02 2.091001719236373901e-01 -2.538136839866638184e-01 -3.563066124916076660e-01 -1.533020585775375366e-01
5.192423984408378601e-02 1.586316227912902832e-01 2.283970266580581665e-02 1.839101016521453857e-01 -1.351319700479507446e-01 7.665731757879257202e-02 3.566707372665405273e-01 -1.826676577329635620e-01 1.752377152442932129e-01 -6.078395619988441467e-02 1.073972433805465698e-01 7.434508204460144043e-02 -2.889842391014099121e-01 -9.721086174249649048e-02 -1.963409595191478729e-02 -1.388787329196929932e-01 -6.574026495218276978e-02 -1.015583351254463196e-01 -2.101738303899765015e-01 -8.604952692985534668e-02 -3.649359643459320068e-01 -1.054769754409790039e-02 -2.060301303863525391e-01 2.125521898269653320e-01 1.603208854794502258e-02 1.723065413534641266e-02 2.917765974998474121e-01 -5.080326274037361145e-02 1.582197397947311401e-01 -4.059005901217460632e-02 -3.319872617721557617e-01 2.769169509410858154e-01
9.559286385774612427e-02 1.790695823729038239e-02 6.106974929571151733e-02 -3.108657598495483398e-01 7.906525582075119019e-02 1.587611883878707886e-01 8.767891675233840942e-02 -2.643169648945331573e-02 -5.949229747056961060e-02 2.652880847454071045e-01 -1.322800572961568832e-02 6.251565366983413696e-02 -3.876958191394805908e-01 6.604893505573272705e-02 -3.254257317166775465e-04 7.823881506919860840e-02 -1.429541260004043579e-01 -2.331613898277282715e-01 -2.039120942354202271e-01 9.629260003566741943e-02 -2.990659177303314209e-01 -1.959677934646606445e-01 2.405091971158981323e-01 2.059490233659744263e-01 1.682422608137130737e-01 -2.577922642230987549e-01 2.224279046058654785e-01 6.118015944957733154e-02 -2.578699961304664612e-03 -1.995164714753627777e-02 -2.126885950565338135e-01 -2.533040344715118408e-01
-1.253087669610977173e-01 -1.413881685584783554e-02 -1.944283097982406616e-01 5.545274540781974792e-02 -1.127184741199016571e-02 3.201498389244079590e-01 1.850536912679672241e-01 -3.565912321209907532e-02 -4.734286665916442871e-02 -2.943086028099060059e-01 2.461162060499191284e-01 1.735676378011703491e-01 5.924165714532136917e-03 -4.779801517724990845e-02 -9.180729836225509644e-02 1.793399080634117126e-02 3.731994330883026123e-02 -2.564423680305480957e-01 -6.717412918806076050e-02 -2.610843777656555176e-01 -2.965345382690429688e-01 2.122215330600738525e-01 1.373378932476043701e-01 3.515115678310394287e-01 1.230939291417598724e-02 -2.346960753202438354e-01 1.922131925821304321e-01 6.164798513054847717e-02 1.334261149168014526e-01 -1.200153026729822159e-02 -2.915790081024169922e-01 1.680995710194110870e-02
-2.575774490833282471e-01 -1.392369270324707031e-01 -2.793074771761894226e-02 -2.954012155532836914e-01 1.871912628412246704e-01 1.620331555604934692e-01 3.506569564342498779e-01 9.130393713712692261e-02 2.535350248217582703e-02 1.766313016414642334e-01 -7.859585434198379517e-02 1.188276410102844238e-01 -2.600580751895904541e-01 6.761258095502853394e-02 -2.407307326793670654e-01 -1.778602898120880127e-01 3.217544406652450562e-02 -4.845526069402694702e-02 -3.281584009528160095e-02 1.968742460012435913e-01 -5.914029106497764587e-02 -1.910691857337951660e-01 -1.208602562546730042e-01 3.890527486801147461e-01 1.077984645962715149e-01 -1.220522448420524597e-01 -5.930944532155990601e-02 1.489725988358259201e-02 -1.008937973529100418e-02 -2.020864039659500122e-01 -2.113925218582153320e-01 -2.337283343076705933e-01
-2.409483194351196289e-01 -6.103385239839553833e-02 -1.465626060962677002e-01 8.716791868209838867e-02 4.702075570821762085e-02 -5.496026575565338135e-02 1.652301251888275146e-01 2.719089090824127197e-01 -5.997364968061447144e-02 -8.237033337354660034e-02 -5.234964191913604736e-03 2.895271219313144684e-02 -3.104768991470336914e-01 3.480019420385360718e-02 -1.149064153432846069e-01 -1.105889379978179932e-01 1.950325965881347656e-01 -3.027775287628173828e-01 -5.868126079440116882e-02 5.730389151722192764e-03 -2.151955366134643555e-01 -3.793231397867202759e-02 -4.128291904926300049e-01 1.170154064893722534e-01 2.358146198093891144e-02 -8.506905287504196167e-02 2.667489647865295410e-01 2.290521049872040749e-03 1.233115345239639282e-01 -1.310159564018249512e-01 -3.300524353981018066e-01 -2.882181704044342041e-01
-2.192817628383636475e-01 3.123505786061286926e-02 4.926624521613121033e-02 -2.308878600597381592e-01 -1.039078459143638611e-01 1.803603768348693848e-01 2.928948998451232910e-01 -2.459937930107116699e-01 -7.717446982860565186e-02 -2.834157347679138184e-01 1.301079094409942627e-01 1.093582734465599060e-01 -1.635694801807403564e-01 1.901819854974746704e-01 -3.286255896091461182e-02 1.304488927125930786e-01 8.756869286298751831e-02 -1.580167561769485474e-01 -1.043163686990737915e-01 -1.654159277677536011e-01 2.769034169614315033e-02 -1.815100200474262238e-02 -1.842995285987854004e-01 6.663338863290846348e-04 1.413986086845397949e-01 -3.935013413429260254e-01 2.366886287927627563e-01 -5.648056790232658386e-02 -9.395208209753036499e-02 8.453954756259918213e-02 -3.612436950206756592e-01 -1.514053344726562500e-01
1.842979043722152710e-01 -2.091262340545654297e-01 -3.147879242897033691e-01 4.748465493321418762e-02 -9.769708663225173950e-02 1.702011376619338989e-01 3.028367161750793457e-01 2.891808003187179565e-02 1.695636361837387085e-01 -1.834205538034439087e-01 7.630763947963714600e-02 1.275946795940399170e-01 8.642604202032089233e-02 9.160636924207210541e-03 1.074282303452491760e-01 -9.187550097703933716e-02 4.461788833141326904e-01 -3.786572217941284180e-01 -3.543012961745262146e-02 -2.615507245063781738e-01 -2.794173955917358398e-01 -5.514823645353317261e-02 -1.248810663819313049e-01 9.271964430809020996e-02 7.501592487096786499e-02 3.833738714456558228e-02 2.014901787042617798e-01 -4.980112239718437195e-02 -2.096155844628810883e-02 -7.470925897359848022e-02 -6.507778167724609375e-02 -1.083822338841855526e-03
-7.800947129726409912e-02 5.401364713907241821e-02 -1.500440090894699097e-01 1.677854508161544800e-01 1.515417695045471191e-01 1.704473793506622314e-01 1.238770484924316406e-01 7.889863848686218262e-02 2.943374216556549072e-01 -2.969323396682739258e-01 5.643367767333984375e-02 9.679178148508071899e-02 -9.161647409200668335e-02 -6.677745282649993896e-02 1.542237848043441772e-01 -7.065362762659788132e-03 -3.824494779109954834e-04 -2.533620297908782959e-01 -1.618742495775222778e-01 -2.380378395318984985e-01 -1.596571505069732666e-01 2.724232524633407593e-02 -1.490306109189987183e-01 4.541465342044830322e-01 1.936447918415069580e-01 -2.243276834487915039e-01 1.320920437574386597e-01 -1.674366891384124756e-01 1.297976970672607422e-01 -6.073533743619918823e-02 -2.245263457298278809e-01 -1.915654987096786499e-01
2.188921421766281128e-01 6.032328307628631592e-02 -2.904387563467025757e-02 5.916641280055046082e-02 2.999945580959320068e-01 3.589805364608764648e-01 1.454134136438369751e-01 -1.124278977513313293e-01 5.533229559659957886e-02 -3.787996247410774231e-02 -2.436911016702651978e-01 1.586668640375137329e-01 4.223054274916648865e-02 8.583404868841171265e-02 -4.506223499774932861e-01 2.183851003646850586e-01 -2.904053777456283569e-02 -2.235112786293029785e-01 -1.152416393160820007e-01 3.751029819250106812e-02 -2.341513335704803467e-01 5.110287293791770935e-02 -1.019143015146255493e-01 2.669442594051361084e-01 1.099870055913925171e-01 -2.092018127441406250e-01 -9.272722899913787842e-02 -1.185896322131156921e-01 2.052304148674011230e-01 1.125290840864181519e-01 5.870420858263969421e-02 3.418128192424774170e-02
9.963581711053848267e-02 -7.022587209939956665e-02 2.846771776676177979e-01 -5.940801277756690979e-02 -1.993865072727203369e-01 1.217600926756858826e-01 4.615088105201721191e-01 1.051767393946647644e-01 -2.434343844652175903e-02 -2.014577090740203857e-01 8.978562802076339722e-02 -8.163918554782867432e-02 -2.410890012979507446e-01 -1.158851534128189087e-01 -1.935098320245742798e-01 -6.714779883623123169e-02 7.815477252006530762e-02 -3.586031496524810791e-01 -1.606557071208953857e-01 -1.779588609933853149e-01 -2.651411294937133789e-01 -9.187819063663482666e-02 -2.290762811899185181e-01 9.071294963359832764e-02 -1.025088950991630554e-01 3.201519325375556946e-02 1.811883300542831421e-01 9.123586118221282959e-02 8.125282824039459229e-02 -9.482789039611816406e-02 -1.977970749139785767e-01 1.161494255065917969e-01
1.468889135867357254e-02 -1.864955872297286987e-01 -1.388558149337768555e-01 -2.720600068569183350e-01 -6.454084068536758423e-02 2.112119048833847046e-01 -7.963705807924270630e-02 1.013296544551849365e-01 1.512636989355087280e-01 -1.314961463212966919e-01 -4.868903011083602905e-02 2.848840355873107910e-01 -4.578481912612915039e-01 1.523971706628799438e-01 -1.045852825045585632e-01 -1.173087805509567261e-01 -1.096583306789398193e-01 -2.339250892400741577e-01 -1.288390159606933594e-01 7.486867159605026245e-02 2.902154624462127686e-02 9.020404517650604248e-02 -8.086629956960678101e-02 1.570803374052047729e-01 1.157632768154144287e-01 1.002819687128067017e-01 -9.756291657686233521e-02 2.469857633113861084e-01 -1.380795538425445557e-01 1.422798931598663330e-01 -3.818796873092651367e-01 -1.296395808458328247e-01
-1.899512484669685364e-02 1.687082797288894653e-01 -1.092906594276428223e-01 -3.512084782123565674e-01 3.990098834037780762e-02 1.535603702068328857e-01 -5.240135267376899719e-02 1.109688431024551392e-01 3.326549008488655090e-02 -1.861711144447326660e-01 -5.701837316155433655e-02 -1.311696469783782959e-01 -1.857988387346267700e-01 1.448221057653427124e-01 -8.151105791330337524e-02 5.089836195111274719e-02 1.720556020736694336e-01 -1.592669188976287842e-01 5.717239691875874996e-04 -2.720446884632110596e-01 -4.158901870250701904e-01 -5.652372166514396667e-02 -1.575356870889663696e-01 2.039880156517028809e-01 6.915655732154846191e-02 -1.413112878799438477e-01 3.054574429988861084e-01 -1.132555752992630005e-01 1.512727588415145874e-01 -1.002343837171792984e-02 -3.453156948089599609e-01 -1.732757836580276489e-01
2.003857120871543884e-02 -5.987462028861045837e-02 9.661998599767684937e-02 -7.337421178817749023e-02 -9.601631015539169312e-02 2.237366884946823120e-01 -2.166962251067161560e-02 3.459407091140747070e-01 5.912454333156347275e-03 -1.435880213975906372e-01 2.003292292356491089e-01 6.871722638607025146e-02 -2.470210753381252289e-02 1.808850020170211792e-01 7.797101140022277832e-02 2.370877005159854889e-02 1.691109128296375275e-02 -2.040797621011734009e-01 -1.130684278905391693e-02 -1.727513819932937622e-01 -3.046028316020965576e-01 -6.569667905569076538e-02 -2.337838560342788696e-01 4.982324540615081787e-01 -2.827703393995761871e-02 -1.847209632396697998e-01 -2.034501284360885620e-01 5.887791514396667480e-02 1.291124522686004639e-01 2.111561000347137451e-01 -2.652623355388641357e-01 -1.144524067640304565e-01
-7.807734608650207520e-02 -2.291162312030792236e-02 -3.905702009797096252e-02 -3.411654531955718994e-01 1.381306797266006470e-01 2.069052755832672119e-01 1.118455380201339722e-01 1.400391906499862671e-01 2.963774204254150391e-01 -2.988880872726440430e-01 3.802135586738586426e-01 5.604550987482070923e-02 -8.205620199441909790e-02 2.530041038990020752e-01 4.519617930054664612e-02 1.081348303705453873e-02 -1.107821762561798096e-01 -2.218544334173202515e-01 -6.028562411665916443e-02 5.728922039270401001e-02 -2.579499036073684692e-02 3.206523507833480835e-02 -3.071509599685668945e-01 2.360502779483795166e-01 1.689388155937194824e-01 -1.637479364871978760e-01 1.754229515790939331e-01 2.073373347520828247e-01 -1.016677096486091614e-01 2.187443524599075317e-02 -1.487911343574523926e-01 -3.788594529032707214e-02
-2.719512768089771271e-02 1.684159934520721436e-01 1.157343760132789612e-01 -4.346606135368347168e-02 2.144603282213211060e-01 2.248612642288208008e-01 1.692476496100425720e-02 3.192135095596313477e-01 3.241677582263946533e-01 -2.547371685504913330e-01 -2.332771569490432739e-02 3.995795249938964844e-01 1.171860378235578537e-03 6.926090270280838013e-02 1.171037275344133377e-02 1.926950216293334961e-01 1.228624954819679260e-02 -2.657597362995147705e-01 8.796327561140060425e-02 -2.389486879110336304e-01 -1.893396526575088501e-01 1.171053424477577209e-01 -2.245753854513168335e-01 2.231123149394989014e-01 -3.791109099984169006e-02 -2.188354879617691040e-01 6.380321085453033447e-02 4.725403618067502975e-03 5.366897210478782654e-03 4.862184077501296997e-02 -1.693025976419448853e-01 1.214789822697639465e-01
-1.296631842851638794e-01 -1.732681542634963989e-01 -2.000552713871002197e-01 -9.832318872213363647e-02 7.064044475555419922e-02 1.787295341491699219e-01 -4.070039466023445129e-02 1.549319773912429810e-01 7.551822345703840256e-03 -1.593728661537170410e-01 7.285290211439132690e-02 1.895042210817337036e-01 -8.976738899946212769e-02 2.726124823093414307e-01 2.410052716732025146e-02 -2.081243842840194702e-01 3.084124624729156494e-01 -4.101362824440002441e-01 1.186399627476930618e-02 -3.031760267913341522e-02 6.588184088468551636e-02 -1.534763276576995850e-01 -1.735969036817550659e-01 2.847489714622497559e-01 -2.118360809981822968e-02 8.511347323656082153e-02 -2.271604165434837341e-02 3.445168435573577881e-01 -8.941598981618881226e-02 2.779586315155029297e-01 -1.015574410557746887e-01 -1.481837183237075806e-01
-1.156425699591636658e-01 9.693517535924911499e-02 7.419769465923309326e-02 -2.158011049032211304e-01 5.778002552688121796e-03 1.855241507291793823e-02 2.219280302524566650e-01 -1.312569528818130493e-01 -1.300799846649169922e-01 -1.147493571043014526e-01 7.298421114683151245e-02 1.008030846714973450e-01 -2.643115222454071045e-01 1.410456560552120209e-02 -2.940247058868408203e-01 2.393808364868164062e-01 3.501655161380767822e-01 -3.563916087150573730e-01 2.792244255542755127e-01 -2.210462838411331177e-01 -1.426134407520294189e-01 -1.566940844058990479e-01 -2.049287557601928711e-01 9.988348931074142456e-02 6.666625291109085083e-02 -1.205942556262016296e-01 9.427973628044128418e-02 1.927309334278106689e-01 2.069165743887424469e-02 1.662363857030868530e-01 -1.768741458654403687e-01 3.487712517380714417e-02
3.098560962826013565e-03 -2.312590368092060089e-02 1.818588934838771820e-02 1.684786677360534668e-01 2.058549225330352783e-01 4.884053394198417664e-02 -2.585871703922748566e-02 1.071533411741256714e-01 -2.291836887598037720e-01 1.959212683141231537e-02 1.870041638612747192e-01 -5.473936349153518677e-02 -1.801099330186843872e-01 2.830428481101989746e-01 -2.236537933349609375e-01 -1.099733356386423111e-02 -8.422730118036270142e-02 -3.206581473350524902e-01 2.031501382589340210e-01 -3.869561478495597839e-02 -1.251719295978546143e-01 -1.592976450920104980e-01 4.142270237207412720e-02 4.771069586277008057e-01 5.554923042654991150e-02 -1.645202785730361938e-01 4.072084277868270874e-02 1.510041952133178711e-01 1.753678470849990845e-01 1.630442589521408081e-01 -1.890817880630493164e-01 2.991333007812500000e-01
-2.046694308519363403e-01 -1.816880702972412109e-01 1.562848687171936035e-01 -1.536072976887226105e-02 2.059071138501167297e-02 2.953228652477264404e-01 1.933610588312149048e-01 -4.325539991259574890e-02 2.056804746389389038e-01 -3.554260730743408203e-02 1.792421638965606689e-01 7.443530857563018799e-02 -2.564068436622619629e-01 8.442111313343048096e-02 -1.609162092208862305e-01 1.181857138872146606e-01 2.647359073162078857e-01 -1.506069749593734741e-01 1.993210613727569580e-01 -1.735161095857620239e-01 -1.961236633360385895e-02 -9.811963886022567749e-02 -2.539946138858795166e-01 9.367278963327407837e-02 1.386027969419956207e-02 -2.979231476783752441e-01 1.705227941274642944e-01 2.443896979093551636e-01 2.236586213111877441e-01 1.906920969486236572e-01 -2.470871061086654663e-01 -9.204762428998947144e-02
1.766767948865890503e-01 1.385666728019714355e-01 1.829602271318435669e-01 -2.581065297126770020e-01 3.238614201545715332e-01 3.683507740497589111e-01 1.183534488081932068e-01 -2.614631317555904388e-02 6.296619772911071777e-02 1.979626342654228210e-02 2.034977823495864868e-01 -1.466924101114273071e-01 -2.066851854324340820e-01 1.535445451736450195e-01 -2.157849445939064026e-02 -1.604267358779907227e-01 -9.321642667055130005e-02 -1.661662161350250244e-01 9.413360059261322021e-02 -3.058556281030178070e-02 -1.729760468006134033e-01 6.859377771615982056e-02 -2.849686443805694580e-01 2.494591027498245239e-01 -1.300429459661245346e-03 -1.859764456748962402e-01 1.213997006416320801e-01 1.765129119157791138e-01 -7.536120712757110596e-02 3.988206014037132263e-02 -3.498931527137756348e-01 1.044221967458724976e-02
1.146204397082328796e-01 -1.091210842132568359e-01 1.549880802631378174e-01 -1.558570116758346558e-01 1.449640542268753052e-01 2.948365733027458191e-02 1.364823430776596069e-01 -7.166743278503417969e-02 9.817296266555786133e-02 -3.437447845935821533e-01 -9.671934694051742554e-02 6.722243502736091614e-03 -1.571072489023208618e-01 1.329100281000137329e-01 -8.383355289697647095e-02 -1.458603292703628540e-01 1.291880905628204346e-01 -2.230261564254760742e-01 -8.594938367605209351e-02 -3.118790388107299805e-01 -1.216192692518234253e-01 -1.588296890258789062e-01 -2.029056474566459656e-02 3.502250015735626221e-01 -9.672497399151325226e-03 -7.383378595113754272e-02 -1.897772401571273804e-02 4.437339305877685547e-01 1.268809586763381958e-01 5.470495298504829407e-02 -2.264991402626037598e-01 -2.564633786678314209e-01
-9.365109354257583618e-02 -1.546197803691029549e-03 -6.485362350940704346e-02 -3.726940751075744629e-01 1.362751275300979614e-01 6.508669257164001465e-02 2.890489399433135986e-01 -6.417807936668395996e-02 2.716356515884399414e-01 -6.364707648754119873e-02 3.031781613826751709e-01 -9.919785708189010620e-02 -1.963399052619934082e-01 2.727816104888916016e-01 -2.500985562801361084e-01 2.136285416781902313e-02 5.735714361071586609e-02 -1.279533654451370239e-01 9.640538692474365234e-02 3.945070505142211914e-02 -2.322964072227478027e-01 1.400313973426818848e-01 -2.909159660339355469e-01 1.932928711175918579e-01 1.744259148836135864e-01 -1.184053942561149597e-01 -4.062006250023841858e-02 -1.023757085204124451e-02 8.093212544918060303e-02 -5.818858370184898376e-02 -3.140764832496643066e-01 -3.507081419229507446e-02
1.134324073791503906e-01 2.579777240753173828e-01 -1.326788961887359619e-02 9.765607118606567383e-02 -2.248490452766418457e-01 1.150190383195877075e-01 2.553065121173858643e-01 5.838637799024581909e-02 1.449753791093826294e-01 -2.272628247737884521e-03 -1.820395886898040771e-01 2.269505411386489868e-01 -1.758950203657150269e-01 1.374717801809310913e-02 -1.194924861192703247e-01 -3.956831246614456177e-02 2.274783886969089508e-02 -1.730518490076065063e-01 -1.040573269128799438e-01 -3.231016546487808228e-02 -2.107076048851013184e-01 -4.037276804447174072e-01 1.252795755863189697e-01 3.305469155311584473e-01 1.490510553121566772e-01 -2.694625854492187500e-01 1.060922667384147644e-01 3.901483118534088135e-02 1.099683046340942383e-01 -1.999891251325607300e-01 -2.622072696685791016e-01 -1.507290303707122803e-01
1.595321446657180786e-01 -4.017133731395006180e-03 1.022445410490036011e-02 -3.572014272212982178e-01 1.767747551202774048e-01 3.047857284545898438e-01 1.433359384536743164e-01 1.775285899639129639e-01 8.669391274452209473e-02 -9.462338685989379883e-02 4.623075127601623535e-01 3.435780527070164680e-03 -1.642193086445331573e-02 7.541484385728836060e-02 -8.342215418815612793e-02 7.332048565149307251e-02 7.834424078464508057e-02 -7.792101055383682251e-02 8.559326827526092529e-02 1.096132919192314148e-01 -6.411200016736984253e-02 1.006813272833824158e-01 -2.416877895593643188e-01 2.519625425338745117e-01 1.325573176145553589e-01 -1.228362098336219788e-01 4.062686488032341003e-02 7.675743848085403442e-02 -7.090314477682113647e-02 -6.069698184728622437e-02 -4.103452861309051514e-01 1.927070170640945435e-01
1.188789680600166321e-01 -1.703889854252338409e-02 6.558442488312721252e-03 -1.040349379181861877e-01 1.872435361146926880e-01 2.296368777751922607e-01 -1.889473944902420044e-02 1.229428499937057495e-01 5.018927529454231262e-02 -2.488906122744083405e-02 4.791609048843383789e-01 1.203096210956573486e-01 -3.658591210842132568e-01 1.081739887595176697e-01 1.002031341195106506e-01 -4.115659743547439575e-02 -7.481089793145656586e-03 -5.658370256423950195e-02 -1.013777218759059906e-02 1.177638620138168335e-01 -1.223384439945220947e-01 1.652873903512954712e-01 -3.184833824634552002e-01 2.520553171634674072e-01 -1.618865504860877991e-02 -3.159964829683303833e-02 3.105159997940063477e-01 3.144484385848045349e-02 6.368606537580490112e-02 -4.134987294673919678e-02 -3.712486028671264648e-01 1.446167845278978348e-02
9.700848162174224854e-02 -1.000689417123794556e-01 2.556245923042297363e-01 -9.769614040851593018e-02 1.951576471328735352e-01 3.360268175601959229e-01 1.902216374874114990e-01 1.621544547379016876e-02 2.016271091997623444e-02 6.722906976938247681e-02 3.638495504856109619e-01 1.244888007640838623e-01 -5.656920000910758972e-02 2.622357606887817383e-01 8.729462279006838799e-04 5.127647425979375839e-03 3.188554942607879639e-02 -1.678542941808700562e-01 3.035372309386730194e-02 2.486353814601898193e-01 -5.234505981206893921e-02 1.457524150609970093e-01 -2.635147273540496826e-01 2.470267713069915771e-01 1.608994305133819580e-01 -2.149390429258346558e-01 2.300005704164505005e-01 -4.877938702702522278e-02 -1.278638541698455811e-01 8.734890073537826538e-02 -2.930515408515930176e-01 -9.914802014827728271e-02
-4.711088165640830994e-02 1.232112124562263489e-01 -1.572982370853424072e-01 -2.681775987148284912e-01 1.798513978719711304e-01 -1.195019297301769257e-02 1.792154163122177124e-01 -7.321941852569580078e-02 1.145184114575386047e-01 6.709582358598709106e-02 2.252670973539352417e-01 -8.956917375326156616e-02 -1.537211239337921143e-01 1.959948390722274780e-01 -1.455857418477535248e-02 -2.026284337043762207e-01 1.878585964441299438e-01 -2.941579520702362061e-01 -1.112847402691841125e-01 1.962074637413024902e-01 -2.961541116237640381e-01 2.693513780832290649e-02 -3.588516712188720703e-01 1.064806804060935974e-01 1.764297187328338623e-01 -3.303377032279968262e-01 1.179088428616523743e-01 1.555484440177679062e-02 -1.245380714535713196e-01 1.719926600344479084e-03 -2.551721334457397461e-01 1.809558714739978313e-03
1.051055714488029480e-01 1.818141192197799683e-01 -2.098004519939422607e-01 1.067544221878051758e-01 -1.502564251422882080e-01 -7.917345501482486725e-03 1.484020352363586426e-01 1.529219150543212891e-01 -1.311661750078201294e-01 -3.055467307567596436e-01 -6.458317488431930542e-02 -1.727268844842910767e-02 -2.302327156066894531e-01 2.715885937213897705e-01 -1.945649385452270508e-01 4.025656357407569885e-02 -2.735021337866783142e-02 -2.102151364088058472e-01 -9.943191707134246826e-02 -1.822712421417236328e-01 7.862866669893264771e-02 -1.053617969155311584e-01 -9.702517092227935791e-02 3.267261981964111328e-01 -3.039155304431915283e-01 -2.348015308380126953e-01 2.356327921152114868e-01 1.450466513633728027e-01 -1.601440757513046265e-01 4.303860478103160858e-03 -2.796264588832855225e-01 4.184127971529960632e-02
-6.054730340838432312e-02 1.171611398458480835e-01 1.456462591886520386e-01 -8.525700867176055908e-02 -8.191578835248947144e-02 1.521136909723281860e-01 1.333563476800918579e-01 -7.982435077428817749e-02 3.287680149078369141e-01 1.020186915993690491e-01 2.384646832942962646e-01 5.783018469810485840e-02 -5.152737349271774292e-02 -1.618540659546852112e-02 -1.751980632543563843e-01 -6.787072867155075073e-02 -1.525096893310546875e-01 -3.688437342643737793e-01 -8.118516206741333008e-02 1.504118591547012329e-01 1.594941169023513794e-01 -1.265237927436828613e-01 -3.317383229732513428e-01 1.319649815559387207e-01 1.278648376464843750e-01 -5.855226889252662659e-02 1.473978459835052490e-01 1.426045447587966919e-01 -2.141139470040798187e-02 -1.136964783072471619e-01 -4.986090660095214844e-01 4.393109306693077087e-02
1.175547987222671509e-01 -4.036161303520202637e-02 1.757191121578216553e-01 -3.172970116138458252e-01 2.198397368192672729e-01 2.690518498420715332e-01 -5.219114013016223907e-03 7.245580106973648071e-02 -1.028060633689165115e-02 -1.678182780742645264e-01 4.418506324291229248e-01 -1.142265833914279938e-02 -8.575043082237243652e-02 6.939628720283508301e-02 -3.824393451213836670e-02 -6.796331144869327545e-04 -4.117472469806671143e-02 -3.726366162300109863e-01 -7.639346271753311157e-02 -3.423154726624488831e-02 -2.007201015949249268e-01 4.022593796253204346e-02 -2.171720564365386963e-01 2.152227014303207397e-01 1.871383041143417358e-01 -3.170095086097717285e-01 1.725382357835769653e-01 -9.892658889293670654e-02 1.804034970700740814e-02 -3.602509945631027222e-02 -1.594298332929611206e-01 -6.836284697055816650e-02
-2.742126584053039551e-01 -4.419970884919166565e-02 -9.507074207067489624e-02 -3.869427740573883057e-02 1.146539971232414246e-01 2.127919644117355347e-01 -1.062031909823417664e-01 9.911574423313140869e-02 1.191313713788986206e-01 2.394345961511135101e-02 -7.129620760679244995e-02 1.341072469949722290e-01 -1.083891689777374268e-01 1.982832700014114380e-02 5.919257551431655884e-02 1.473155766725540161e-01 1.564055234193801880e-01 -1.931109279394149780e-01 6.010913103818893433e-02 -2.374117970466613770e-01 -1.721439957618713379e-01 -2.627091109752655029e-01 -4.223934710025787354e-01 2.179109007120132446e-01 2.273572236299514771e-02 9.315998852252960205e-02 2.917765080928802490e-01 9.341488033533096313e-02 9.319554269313812256e-02 -7.152215391397476196e-02 -4.397931396961212158e-01 -3.242114931344985962e-02
-1.797506511211395264e-01 -1.502307057380676270e-01 -2.298306524753570557e-01 -1.068589761853218079e-01 -1.371425539255142212e-01 3.708657026290893555e-01 -9.879545122385025024e-02 -1.364969015121459961e-01 2.272416464984416962e-02 -3.500341670587658882e-03 8.636560291051864624e-03 2.601713836193084717e-01 -1.626835912466049194e-01 4.185306429862976074e-01 1.050045713782310486e-01 -1.812681928277015686e-02 1.552391201257705688e-01 -2.262085229158401489e-01 5.053563416004180908e-02 -8.346539689227938652e-04 8.041465282440185547e-02 1.463985592126846313e-01 -1.571485400199890137e-01 3.114346563816070557e-01 -7.532898336648941040e-02 6.409922242164611816e-02 8.117632567882537842e-02 8.183867484331130981e-02 4.286315664649009705e-02 1.383606493473052979e-01 -2.261354327201843262e-01 -3.037409186363220215e-01
-2.400569245219230652e-02 -8.674731105566024780e-02 -1.834307760000228882e-01 -7.395537197589874268e-02 3.965610265731811523e-02 -1.351797282695770264e-01 4.809998720884323120e-02 -7.051174342632293701e-02 1.676153093576431274e-01 -2.153966724872589111e-01 -2.474648877978324890e-02 1.447950750589370728e-01 -9.055630117654800415e-02 -2.013220638036727905e-01 -2.667896747589111328e-01 -2.285737171769142151e-02 2.408558875322341919e-01 -4.528371989727020264e-01 -4.338369518518447876e-02 -1.090357527136802673e-01 -8.928158134222030640e-02 -2.332700490951538086e-01 -2.710233628749847412e-01 3.762954473495483398e-01 -1.637409627437591553e-02 1.058377176523208618e-01 2.490955591201782227e-01 -9.988833963871002197e-02 -5.252405628561973572e-02 1.238512173295021057e-01 -2.291444987058639526e-01 2.772823162376880646e-02
1.463037449866533279e-02 -1.943949609994888306e-01 -7.699996232986450195e-02 -1.360290199518203735e-01 1.848868876695632935e-01 1.096354275941848755e-01 3.079801201820373535e-01 1.761572360992431641e-01 -2.814716845750808716e-02 5.265692621469497681e-02 3.129642903804779053e-01 1.059005782008171082e-01 -4.941686615347862244e-02 2.497170567512512207e-01 2.317272871732711792e-02 4.052944853901863098e-02 -1.850752830505371094e-01 -2.520014941692352295e-01 -3.503366187214851379e-02 -1.553990691900253296e-01 -2.624326944351196289e-01 1.413168311119079590e-01 -1.281854659318923950e-01 2.641015350818634033e-01 -3.408759832382202148e-02 -1.811107695102691650e-01 2.466345429420471191e-01 -3.981570713222026825e-03 -1.904161721467971802e-01 3.179461061954498291e-01 -2.028940618038177490e-01 1.195523366332054138e-01
1.210508868098258972e-01 3.138075768947601318e-01 -3.477111160755157471e-01 -2.033949345350265503e-01 8.062793314456939697e-02 2.310276329517364502e-01 6.122515350580215454e-02 -3.092087991535663605e-02 1.521768271923065186e-01 -1.305779367685317993e-01 3.403321504592895508e-01 2.001152932643890381e-01 -6.096748262643814087e-02 4.026148468255996704e-02 2.985320053994655609e-02 4.776808619499206543e-02 -1.314165741205215454e-01 -4.241494238376617432e-01 5.166199430823326111e-02 8.835605345666408539e-03 -9.299346059560775757e-02 -7.435905188322067261e-02 -2.545086145401000977e-01 8.309471607208251953e-02 -1.430937200784683228e-01 -8.164283633232116699e-02 1.201527342200279236e-01 6.529346853494644165e-02 2.450591176748275757e-01 -9.795536845922470093e-02 -2.293237000703811646e-01 3.964854031801223755e-02
-4.270071163773536682e-02 -2.173109352588653564e-01 9.999982081353664398e-03 1.214475277811288834e-02 1.687268763780593872e-01 2.413824647665023804e-01 1.062711030244827271e-01 6.326816976070404053e-02 2.177900671958923340e-01 1.033287793397903442e-01 -2.026071585714817047e-02 2.611339390277862549e-01 -3.093718290328979492e-01 3.007589280605316162e-01 -3.390474710613489151e-03 -1.713797748088836670e-01 3.086481988430023193e-01 -2.764952480792999268e-01 -1.710573583841323853e-01 -2.043973952531814575e-01 3.476429730653762817e-02 4.417330771684646606e-02 7.721720729023218155e-03 -1.042179670184850693e-02 1.271969825029373169e-01 -1.576063930988311768e-01 -2.697411775588989258e-01 -1.525862663984298706e-01 2.907752096652984619e-01 -1.855183690786361694e-01 -6.113704666495323181e-02 2.381537854671478271e-02
6.142158806324005127e-02 4.644535183906555176e-01 7.811788469552993774e-02 -1.804375499486923218e-01 -7.123998552560806274e-02 1.652356088161468506e-01 2.998827993869781494e-01 1.610862314701080322e-01 2.665393948554992676e-01 5.262796580791473389e-02 6.702594459056854248e-02 7.469209283590316772e-02 -1.321750432252883911e-01 -5.250617489218711853e-02 -3.090562298893928528e-02 6.421298533678054810e-02 -8.927202969789505005e-02 -3.508272469043731689e-01 -1.961958361789584160e-03 -4.753270000219345093e-02 -1.036671176552772522e-01 -1.509807109832763672e-01 -3.806998953223228455e-02 1.044381782412528992e-01 -2.782325027510523796e-03 -8.088478446006774902e-02 2.478945255279541016e-01 1.686264276504516602e-01 -3.270553797483444214e-02 1.927785426378250122e-01 -3.701878488063812256e-01 1.829852908849716187e-01
2.424665838479995728e-01 -2.137843817472457886e-01 3.756218403577804565e-02 -6.037143617868423462e-02 1.664216220378875732e-01 3.304423987865447998e-01 5.631872266530990601e-02 -1.876379698514938354e-01 1.803658604621887207e-01 1.214203611016273499e-01 2.756278775632381439e-02 2.963468730449676514e-01 -1.772096157073974609e-01 1.991109848022460938e-01 -3.249020874500274658e-01 -2.997890114784240723e-01 -3.209517523646354675e-02 -1.799808591604232788e-01 -8.597007393836975098e-02 -9.329605102539062500e-02 -2.806889414787292480e-01 -1.636022627353668213e-01 1.039462313055992126e-01 1.017753034830093384e-01 2.612634096294641495e-03 4.177449643611907959e-02 -2.620976045727729797e-02 2.587415575981140137e-01 1.178100034594535828e-01 -3.335095569491386414e-02 -1.706768572330474854e-01 1.519934982061386108e-01
5.796346813440322876e-03 2.414837777614593506e-01 -6.921897083520889282e-02 1.349527686834335327e-01 5.932671949267387390e-02 3.887135982513427734e-01 5.604845657944679260e-02 3.342816233634948730e-02 2.039449214935302734e-01 -3.444234132766723633e-01 -3.425189852714538574e-01 4.104483500123023987e-02 -3.071606457233428955e-01 1.627553701400756836e-01 -3.057372272014617920e-01 5.784605070948600769e-02 1.005640700459480286e-01 -2.465109229087829590e-01 9.232559055089950562e-02 -2.191781438887119293e-02 -2.897181920707225800e-02 -3.925902023911476135e-02 -6.822615116834640503e-02 1.766868084669113159e-01 -8.075897395610809326e-02 -1.363508403301239014e-01 1.482885181903839111e-01 2.101860344409942627e-01 9.988097101449966431e-02 -1.354294866323471069e-01 -1.417510211467742920e-01 -7.111625373363494873e-02
-4.894411563873291016e-02 -1.615297645330429077e-01 -6.067943200469017029e-02 -2.496500164270401001e-01 -3.551611676812171936e-02 -5.236238241195678711e-02 1.087121739983558655e-01 8.681396138854324818e-04 -8.657669275999069214e-02 -2.654600143432617188e-01 -8.724171668291091919e-02 1.004423052072525024e-01 -1.374077200889587402e-01 1.073485240340232849e-01 5.720427632331848145e-02 -1.309045702219009399e-01 1.273977011442184448e-01 -5.298160910606384277e-01 -1.620908230543136597e-01 3.996721655130386353e-02 -1.411020308732986450e-01 1.129784360527992249e-01 -3.445862531661987305e-01 1.819161176681518555e-01 1.250572353601455688e-01 -3.120694076642394066e-03 2.026504129171371460e-01 2.513166964054107666e-01 -2.408239990472793579e-02 1.920265406370162964e-01 -1.887170076370239258e-01 2.023571282625198364e-01
-1.791867017745971680e-01 1.150910705327987671e-01 -1.084055677056312561e-01 -1.223208755254745483e-01 8.425052464008331299e-02 1.946448832750320435e-01 -1.702003926038742065e-01 2.400180250406265259e-01 1.000990197062492371e-01 -1.959424614906311035e-01 -5.023584514856338501e-02 5.151756107807159424e-02 -2.763580083847045898e-01 3.029262274503707886e-02 -6.659661978483200073e-02 -7.252401858568191528e-02 -8.479654043912887573e-02 -4.117453098297119141e-01 2.892169356346130371e-01 -2.443411573767662048e-02 -8.246904611587524414e-02 -1.602402329444885254e-01 1.419842243194580078e-01 2.352466881275177002e-01 -1.787712424993515015e-02 -2.504088878631591797e-01 1.446679830551147461e-01 1.219117864966392517e-01 -3.472267463803291321e-02 -2.363146394491195679e-01 -1.197521910071372986e-01 3.415261507034301758e-01
1.635525673627853394e-01 7.662296295166015625e-02 2.719978056848049164e-02 -1.416479200124740601e-01 1.388748586177825928e-01 3.787648677825927734e-01 5.796505883336067200e-02 1.168061867356300354e-01 1.672560721635818481e-02 -1.573732867836952209e-02 2.607281208038330078e-01 -2.807115670293569565e-03 -3.806659877300262451e-01 2.745953500270843506e-01 -8.101785928010940552e-02 2.059306502342224121e-01 -5.871493741869926453e-02 -2.732941806316375732e-01 -5.617702752351760864e-02 -1.460851430892944336e-01 -3.685359552036970854e-04 -1.457668840885162354e-01 2.958846390247344971e-01 -7.488164585083723068e-03 1.549526453018188477e-01 -1.579477936029434204e-01 -1.217382922768592834e-01 1.279896646738052368e-01 -9.656578302383422852e-02 -2.972309589385986328e-01 -1.838757693767547607e-01 7.681954652070999146e-02
-6.811478734016418457e-02 3.737656474113464355e-01 1.322008222341537476e-01 9.279347141273319721e-04 4.147430509328842163e-02 3.317307233810424805e-01 2.269455194473266602e-01 -5.631156638264656067e-02 5.519107356667518616e-02 -1.268008351325988770e-01 -8.853883296251296997e-02 1.911055296659469604e-01 -1.664782464504241943e-01 -2.465053694322705269e-03 -1.129174157977104187e-01 -1.525578945875167847e-01 2.236450612545013428e-01 -2.736871130764484406e-02 -1.399896889925003052e-01 1.227966696023941040e-01 -1.566065698862075806e-01 -1.536661535501480103e-01 -1.294598728418350220e-01 5.363346338272094727e-01 3.393977135419845581e-02 -6.966710090637207031e-02 -1.961789727210998535e-01 4.470077157020568848e-02 -6.512635946273803711e-02 -1.116084009408950806e-01 -1.290592700242996216e-01 -1.633126437664031982e-01
-2.384666204452514648e-01 1.784566491842269897e-01 6.301607191562652588e-02 -1.021765470504760742e-01 1.491152644157409668e-01 -8.796859532594680786e-02 2.514691352844238281e-01 -1.503782719373703003e-01 1.131447330117225647e-01 -4.197453856468200684e-01 1.366552058607339859e-02 1.541812121868133545e-01 -3.655051290988922119e-01 8.266272395849227905e-02 -4.861995577812194824e-02 -3.032652437686920166e-01 7.881630957126617432e-02 -2.752368748188018799e-01 -3.580573201179504395e-02 -1.054942980408668518e-02 -3.779019415378570557e-02 -2.343459427356719971e-01 -1.566513478755950928e-01 2.049773037433624268e-01 1.927461922168731689e-01 -2.011094242334365845e-01 1.316476911306381226e-01 6.994937080889940262e-03 1.056694164872169495e-01 -1.086218878626823425e-01 -2.503463625907897949e-02 -9.227441251277923584e-02
-8.155852556228637695e-02 4.310921579599380493e-02 -1.853195950388908386e-02 5.762694776058197021e-02 -8.439075946807861328e-02 3.844728469848632812e-01 2.367295324802398682e-01 -1.371436119079589844e-01 -1.460849866271018982e-02 9.313248097896575928e-03 -1.134054139256477356e-01 1.568222492933273315e-01 2.635230123996734619e-01 3.022655844688415527e-01 1.600535064935684204e-01 -2.230292409658432007e-01 2.146608978509902954e-01 -3.533185124397277832e-01 -1.533031463623046875e-01 -1.273344829678535461e-02 3.098963201045989990e-02 -6.188486237078905106e-03 -2.239041728898882866e-03 3.655841946601867676e-01 1.197324544191360474e-01 -3.074383735656738281e-01 9.584915824234485626e-03 9.076122939586639404e-02 -1.445575356483459473e-01 -1.243401095271110535e-01 -3.117691352963447571e-02 -1.916457712650299072e-02
-9.077528119087219238e-02 8.153428882360458374e-02 -3.267361223697662354e-01 -2.313822209835052490e-01 5.653411522507667542e-02 2.471375912427902222e-01 1.641775816679000854e-01 -1.151600107550621033e-01 1.481717973947525024e-01 -1.489091571420431137e-02 2.096454054117202759e-01 6.158118695020675659e-02 -4.489206150174140930e-02 -2.450227923691272736e-02 -1.222356222569942474e-02 1.679454445838928223e-01 -2.699941769242286682e-02 -4.005805850028991699e-01 -5.332794040441513062e-02 9.060719609260559082e-02 -2.763545513153076172e-01 -1.827247738838195801e-01 -2.531393170356750488e-01 8.755206316709518433e-02 1.532412320375442505e-01 6.398747116327285767e-02 1.288775056600570679e-01 -2.571713365614414215e-02 1.243390440940856934e-01 2.289341390132904053e-01 -3.888476788997650146e-01 -4.199631512165069580e-02
1.647416204214096069e-01 1.079082787036895752e-01 -3.420460969209671021e-02 -3.572195172309875488e-01 8.653341233730316162e-02 1.639463752508163452e-02 1.711045056581497192e-01 3.328883647918701172e-02 9.605763852596282959e-02 4.363340884447097778e-02 8.381726592779159546e-02 -5.326353386044502258e-02 -2.114462554454803467e-01 -1.970571838319301605e-02 -1.570004969835281372e-01 -1.574838012456893921e-01 2.074614167213439941e-01 -3.078809380531311035e-02 2.804633695632219315e-03 -7.238321751356124878e-02 1.422222107648849487e-01 -1.236487329006195068e-01 -1.654681563377380371e-01 4.907681643962860107e-01 -3.035421669483184814e-01 -2.134611606597900391e-01 -1.518670320510864258e-01 1.224204525351524353e-01 1.365915387868881226e-01 1.855479776859283447e-01 -3.000665605068206787e-01 8.302690833806991577e-02
3.693997263908386230e-01 2.906885445117950439e-01 6.939283106476068497e-03 -2.605889178812503815e-02 -1.547933816909790039e-01 3.316762149333953857e-01 2.900270521640777588e-01 9.524446725845336914e-02 4.585270956158638000e-02 -6.551962345838546753e-02 -1.197486370801925659e-01 -1.053776778280735016e-02 -2.559606134891510010e-01 6.803239881992340088e-02 -2.142438478767871857e-02 3.143424540758132935e-02 2.784525156021118164e-01 -1.957294493913650513e-01 2.218127809464931488e-02 -1.044063642621040344e-01 4.296180605888366699e-02 -1.899783760309219360e-01 1.121026575565338135e-01 1.766348034143447876e-01 1.239955201745033264e-01 -2.420537471771240234e-01 -3.881099075078964233e-02 -2.761817164719104767e-02 8.130840957164764404e-02 -2.666001617908477783e-01 -2.133560776710510254e-01 -2.243609279394149780e-01
-3.247251268476247787e-03 3.187225162982940674e-01 8.754558861255645752e-03 1.815601438283920288e-01 1.300078779458999634e-01 3.229303359985351562e-01 -1.063360180705785751e-02 -3.346887975931167603e-02 4.043943062424659729e-02 -3.175152540206909180e-01 -2.867496013641357422e-01 1.870069056749343872e-01 -1.635033786296844482e-01 1.416992545127868652e-01 -1.818946599960327148e-01 2.039146125316619873e-01 2.558048665523529053e-01 -2.074255794286727905e-01 1.216165646910667419e-01 -8.691376447677612305e-02 4.628590866923332214e-02 1.048584952950477600e-01 -8.392173796892166138e-02 3.589400053024291992e-01 4.368593171238899231e-02 -9.729284048080444336e-02 1.551148891448974609e-01 1.198117211461067200e-01 9.384112060070037842e-02 -1.170461401343345642e-01 -2.147064059972763062e-01 -5.999378487467765808e-02
1.815653890371322632e-01 -7.349853217601776123e-02 1.207626387476921082e-01 -2.268168181180953979e-01 4.901321604847908020e-02 -9.888124465942382812e-02 5.328203737735748291e-02 1.615224778652191162e-01 1.268179118633270264e-01 5.351000651717185974e-02 -1.795456558465957642e-02 3.015740215778350830e-01 -2.083252221345901489e-01 2.233264446258544922e-01 1.380474213510751724e-02 -7.966359704732894897e-02 1.264141649007797241e-01 3.231918066740036011e-02 -7.028730213642120361e-02 2.883254587650299072e-01 -4.116018116474151611e-02 9.096562117338180542e-02 -3.835726976394653320e-01 2.368137687444686890e-01 -2.981210052967071533e-01 -2.122337818145751953e-01 -6.791388243436813354e-02 1.423021852970123291e-01 1.189225092530250549e-01 -9.354268014430999756e-02 -3.732081353664398193e-01 7.235224545001983643e-02
1.152617335319519043e-01 1.733279526233673096e-01 -1.877500861883163452e-02 -2.373055368661880493e-01 -5.285844579339027405e-02 1.888492554426193237e-01 -1.074586994946002960e-02 -1.178874745965003967e-01 -2.366092614829540253e-02 -3.699288889765739441e-02 2.233162820339202881e-01 1.835416257381439209e-01 6.610467098653316498e-03 2.862800657749176025e-01 1.268134713172912598e-01 1.979634016752243042e-01 8.893582969903945923e-02 -2.122545391321182251e-01 -2.816748805344104767e-02 -2.649983763694763184e-01 -1.622461378574371338e-01 1.141585111618041992e-01 -4.716597497463226318e-01 2.923257350921630859e-01 8.257087320089340210e-02 -1.218278408050537109e-01 2.602899968624114990e-01 -8.669494837522506714e-02 -9.641053155064582825e-03 1.988166011869907379e-02 -2.367811948060989380e-01 -6.683108396828174591e-03
1.039588302373886108e-01 -3.581458702683448792e-02 -2.234321683645248413e-01 -2.149771749973297119e-01 1.347899883985519409e-01 4.843934997916221619e-02 2.397760450839996338e-01 -2.532421052455902100e-01 9.795774519443511963e-02 -1.842987257987260818e-03 7.636670768260955811e-02 8.855835348367691040e-02 -3.390673696994781494e-01 2.425942197442054749e-02 -1.069395840167999268e-01 -4.502248391509056091e-02 -5.345819517970085144e-02 -1.200573816895484924e-01 -2.733623981475830078e-02 -6.545808911323547363e-02 -9.939301759004592896e-02 -1.939673721790313721e-01 9.554270654916763306e-02 2.488956153392791748e-01 -4.361430928111076355e-02 -3.891535997390747070e-01 -1.405747383832931519e-01 -2.044054865837097168e-01 -2.828904688358306885e-01 -2.989395260810852051e-01 -1.847412735223770142e-01 -1.950694024562835693e-01
5.382728204131126404e-02 -1.324362456798553467e-01 -2.691293060779571533e-01 -4.041235148906707764e-01 1.084105893969535828e-01 2.430693656206130981e-01 9.571801871061325073e-02 1.214690655469894409e-01 -1.564949303865432739e-01 -1.369706541299819946e-02 1.967598199844360352e-01 3.728447258472442627e-01 -2.764307260513305664e-01 6.427459418773651123e-02 7.623855024576187134e-02 2.809895388782024384e-02 -1.655512154102325439e-01 -1.498450636863708496e-01 5.191525071859359741e-02 3.441748023033142090e-02 -1.544013619422912598e-01 -4.573654755949974060e-02 1.215037703514099121e-01 3.330320119857788086e-01 1.648085713386535645e-01 -1.768753528594970703e-01 -1.015623360872268677e-01 3.310650959610939026e-02 1.550378203392028809e-01 -2.032629102468490601e-01 5.477487109601497650e-03 -1.375712901353836060e-01
9.899361431598663330e-02 2.354631870985031128e-01 1.243243552744388580e-02 -9.250883013010025024e-03 -2.293171286582946777e-01 2.425265908241271973e-01 1.527810543775558472e-01 8.292923122644424438e-02 1.433754414319992065e-01 -6.071645766496658325e-02 -2.518424689769744873e-01 2.032168805599212646e-01 -1.614079028367996216e-01 -4.244301840662956238e-02 -1.906592696905136108e-01 -3.873431682586669922e-02 1.863683313131332397e-01 -2.541564702987670898e-01 -5.234858486801385880e-03 1.702306866645812988e-01 -5.609379336237907410e-02 -2.145301550626754761e-01 1.611189842224121094e-01 2.918884456157684326e-01 1.633177250623703003e-01 -2.295415699481964111e-01 -5.296315252780914307e-02 6.578706204891204834e-02 1.523361355066299438e-01 -2.004264593124389648e-01 -3.772540092468261719e-01 -1.317846626043319702e-01
-3.534189462661743164e-01 -3.546376898884773254e-02 -3.500809371471405029e-01 -5.668307468295097351e-02 -6.660652160644531250e-02 6.854283064603805542e-02 2.601566314697265625e-01 -2.082276158034801483e-02 1.280692517757415771e-01 -1.814933419227600098e-01 -7.294955104589462280e-02 9.719494730234146118e-02 -3.916214033961296082e-02 1.028964892029762268e-01 -2.343981564044952393e-01 7.755228877067565918e-02 2.861085832118988037e-01 -2.861096858978271484e-01 2.320322208106517792e-02 -2.889796793460845947e-01 -1.902284324169158936e-01 -2.276604473590850830e-01 -1.889673471450805664e-01 2.495802491903305054e-01 -5.716324225068092346e-02 6.485328078269958496e-02 2.354319095611572266e-01 -1.287818849086761475e-01 2.115803398191928864e-02 -2.098548971116542816e-02 -8.536350727081298828e-02 -1.104023754596710205e-01
-9.165734052658081055e-03 -1.599751710891723633e-01 2.046488411724567413e-02 -2.035288214683532715e-01 7.907731831073760986e-02 1.770579665899276733e-01 3.083065748214721680e-01 3.566910326480865479e-02 3.377061188220977783e-01 5.236634239554405212e-02 -3.868714570999145508e-01 1.679539494216442108e-02 9.387414902448654175e-02 -1.487772818654775620e-02 -8.157509565353393555e-02 1.893778294324874878e-01 1.938569992780685425e-01 -2.232123762369155884e-01 6.095161288976669312e-02 -1.617088615894317627e-01 -5.429553985595703125e-02 -4.379226639866828918e-02 -9.787384420633316040e-02 3.494661152362823486e-01 -2.945523560047149658e-01 -1.115954518318176270e-01 1.812628358602523804e-01 1.339267790317535400e-01 2.312014102935791016e-01 1.521822996437549591e-02 -9.291844069957733154e-02 1.187195032835006714e-01
5.922881886363029480e-02 3.323974087834358215e-02 -2.056235820055007935e-02 2.260202541947364807e-02 -1.575511097908020020e-01 3.905606865882873535e-01 2.516378760337829590e-01 1.074874773621559143e-01 1.750550568103790283e-01 -2.242177724838256836e-01 -2.742949724197387695e-01 1.306203156709671021e-01 -2.122829705476760864e-01 -3.308061882853507996e-02 -1.813670098781585693e-01 -8.256569504737854004e-02 1.741788722574710846e-02 -7.628314197063446045e-02 1.618918031454086304e-01 -3.112138248980045319e-02 -1.315288245677947998e-01 9.100648015737533569e-02 1.389646530151367188e-01 3.688984811305999756e-01 -6.239080056548118591e-02 -2.121099382638931274e-01 6.768230348825454712e-02 2.896765768527984619e-01 1.361704468727111816e-01 -1.860322952270507812e-01 -2.349505275487899780e-01 -1.520638465881347656e-01
8.839976787567138672e-02 2.830204665660858154e-01 2.748673409223556519e-02 1.034884676337242126e-01 -1.730847358703613281e-01 2.632968425750732422e-01 3.143524825572967529e-01 9.000022709369659424e-02 1.244285553693771362e-01 -5.124741420149803162e-02 -1.257758438587188721e-01 1.663020700216293335e-01 -1.015760675072669983e-01 1.174060702323913574e-01 -1.403380185365676880e-01 -5.221880227327346802e-02 1.591923087835311890e-01 -1.376048624515533447e-01 -3.604207560420036316e-02 -1.311907637864351273e-02 -8.347672224044799805e-02 -1.021984890103340149e-01 1.125833988189697266e-01 3.395616114139556885e-01 2.799192368984222412e-01 -3.271989822387695312e-01 -1.475726068019866943e-01 -1.622515916824340820e-02 9.977628290653228760e-02 -2.185900509357452393e-01 -3.199940919876098633e-01 -1.660846024751663208e-01
-6.260690744966268539e-03 3.638943284749984741e-02 -1.935791373252868652e-01 1.599656045436859131e-01 -2.075431197881698608e-01 2.491260319948196411e-01 3.626670241355895996e-01 2.206734716892242432e-01 1.523910164833068848e-01 -2.639556527137756348e-01 -1.876060366630554199e-01 -9.589286521077156067e-03 -2.601201236248016357e-01 2.570092082023620605e-01 -2.295841872692108154e-01 7.480280846357345581e-02 -1.314039826393127441e-01 -1.758454591035842896e-01 -9.494864940643310547e-02 -5.306245386600494385e-02 1.065888721495866776e-02 -3.188789263367652893e-02 5.927985534071922302e-02 3.579710721969604492e-01 -8.858469873666763306e-02 -2.527346312999725342e-01 1.757982373237609863e-01 1.106911823153495789e-01 -5.741650983691215515e-02 1.015363112092018127e-01 -4.836251959204673767e-02 -7.985209673643112183e-02
3.881161510944366455e-01 4.207248240709304810e-02 1.221762411296367645e-02 -1.261951774358749390e-01 6.350213289260864258e-02 2.141024321317672729e-01 5.538021400570869446e-02 -1.157029494643211365e-01 5.006054788827896118e-02 -9.140475839376449585e-02 -5.486015230417251587e-02 -2.308195689693093300e-03 -1.235605925321578979e-01 -7.757449150085449219e-02 -3.422697782516479492e-01 1.158761978149414062e-01 2.819697558879852295e-01 -2.428990006446838379e-01 -1.562884449958801270e-01 -2.317145913839340210e-01 -2.558713965117931366e-02 2.319026924669742584e-02 2.602265961468219757e-02 3.652247786521911621e-01 -4.564507305622100830e-01 4.999362863600254059e-03 5.002244934439659119e-02 1.254248246550559998e-02 1.655074656009674072e-01 -3.673941595479846001e-03 -6.832132488489151001e-02 6.684682518243789673e-02
-1.487015336751937866e-01 -1.135707125067710876e-01 -4.807486012578010559e-02 -2.690234184265136719e-01 2.999816834926605225e-02 1.193268150091171265e-01 2.037936747074127197e-01 -4.879124835133552551e-02 2.389527410268783569e-01 -1.437495797872543335e-01 3.046588301658630371e-01 8.010634779930114746e-02 -5.839322507381439209e-02 1.658970266580581665e-01 8.459848165512084961e-02 -4.509421065449714661e-02 5.289088562130928040e-02 -3.704937100410461426e-01 9.225927293300628662e-02 9.471664577722549438e-02 -3.350644707679748535e-01 -8.845815062522888184e-02 -2.571329772472381592e-01 2.641092836856842041e-01 3.431451022624969482e-01 -3.817281499505043030e-02 4.113592207431793213e-02 1.778911501169204712e-01 -7.297511398792266846e-02 1.284879148006439209e-01 -1.545371860265731812e-01 4.863607883453369141e-02
-2.196695469319820404e-02 -1.315119564533233643e-01 3.370948880910873413e-02 -8.922443538904190063e-02 2.250084094703197479e-02 1.478298604488372803e-01 4.238522052764892578e-01 1.404729932546615601e-01 -7.309204339981079102e-02 3.422108590602874756e-01 -6.674418109469115734e-04 -6.740627437829971313e-02 -3.694651424884796143e-01 1.303875595331192017e-01 -1.522312909364700317e-01 -1.179071888327598572e-01 3.331375122070312500e-02 -2.446469068527221680e-01 -1.548117250204086304e-01 3.397175297141075134e-02 -2.687669098377227783e-01 -2.310468703508377075e-01 -6.870837509632110596e-02 3.174346387386322021e-01 1.706308275461196899e-01 -1.770469918847084045e-02 1.329696271568536758e-02 -2.337337657809257507e-02 1.508520841598510742e-01 -2.134531289339065552e-01 -1.157689243555068970e-01 -6.888851523399353027e-02
-5.010830238461494446e-02 1.644662581384181976e-02 -2.161584645509719849e-01 -2.617813646793365479e-01 -3.141436576843261719e-01 2.937782704830169678e-01 -1.186163946986198425e-01 4.714055452495813370e-03 1.182444840669631958e-01 -8.009405434131622314e-02 3.103029169142246246e-02 -9.411101788282394409e-02 -2.805725336074829102e-01 6.678024679422378540e-02 -6.682759616523981094e-03 -6.802528351545333862e-02 -2.589516341686248779e-02 -3.883693516254425049e-01 1.413563042879104614e-01 2.278375923633575439e-01 -2.752600312232971191e-01 -8.633275330066680908e-02 -3.951992467045783997e-02 1.477205902338027954e-01 -3.338435664772987366e-02 -1.751524507999420166e-01 -7.151260972023010254e-03 -1.315950453281402588e-01 -3.743784269317984581e-03 1.464380621910095215e-01 -4.045023024082183838e-01 -2.392969466745853424e-02
1.085925288498401642e-02 3.206959962844848633e-01 -1.961375176906585693e-01 -1.080696564167737961e-02 2.749164104461669922e-01 1.597929745912551880e-01 -2.183279208838939667e-02 1.665610969066619873e-01 5.124115943908691406e-01 -1.943170428276062012e-01 1.270152330398559570e-01 2.647383809089660645e-01 -3.805535659193992615e-02 -1.159223020076751709e-01 -6.099174264818429947e-03 3.507006913423538208e-02 3.064726851880550385e-02 -2.437608391046524048e-01 1.078350394964218140e-01 -9.928761422634124756e-02 -1.209194213151931763e-01 3.163965046405792236e-02 -1.744477152824401855e-01 2.767547667026519775e-01 9.382192045450210571e-02 -1.875244826078414917e-01 2.100089043378829956e-01 4.563803970813751221e-02 9.441936016082763672e-02 8.842579089105129242e-03 -1.400300860404968262e-01 5.631045997142791748e-02
1.165620610117912292e-01 -4.638220183551311493e-03 1.958460509777069092e-01 -6.916863471269607544e-02 1.326506882905960083e-01 2.509643733501434326e-01 9.396046400070190430e-02 2.296371310949325562e-01 2.227867543697357178e-01 3.628008812665939331e-02 4.440982043743133545e-01 -7.550178468227386475e-02 -4.928954318165779114e-02 1.237882748246192932e-01 -2.592839486896991730e-02 1.497526615858078003e-01 3.277871385216712952e-02 -2.470944970846176147e-01 1.654761284589767456e-01 -4.762511327862739563e-02 -2.441306561231613159e-01 2.690425887703895569e-02 -3.324216306209564209e-01 1.874077916145324707e-01 9.239410609006881714e-02 -3.083038330078125000e-01 9.204375743865966797e-02 2.065219581127166748e-01 5.578170716762542725e-02 -1.206914335489273071e-01 -1.818639039993286133e-01 -5.649714544415473938e-02
2.031073421239852905e-01 1.251175999641418457e-02 -5.940624326467514038e-02 -2.109516710042953491e-01 -2.140718698501586914e-01 3.708251938223838806e-02 -1.752674952149391174e-02 4.139889776706695557e-02 1.738674566149711609e-02 -3.681375086307525635e-02 7.440573722124099731e-02 2.901352047920227051e-01 -5.730992555618286133e-02 2.699778974056243896e-01 -3.503748774528503418e-01 1.189077123999595642e-01 1.025779470801353455e-01 -2.523719333112239838e-03 -2.556370757520198822e-02 4.659542441368103027e-02 4.127424955368041992e-02 -1.744612306356430054e-01 -2.221555858850479126e-01 3.152314126491546631e-01 -2.988602817058563232e-01 -3.672055602073669434e-01 -1.935503445565700531e-02 -1.358133107423782349e-01 -1.471149772405624390e-01 1.747026890516281128e-01 -1.498080939054489136e-01 2.123466581106185913e-01
-2.367994636297225952e-01 -6.258293241262435913e-02 1.595488749444484711e-02 1.821209937334060669e-01 -3.840467706322669983e-02 1.948734223842620850e-01 5.351140350103378296e-02 1.393669694662094116e-01 1.220852658152580261e-01 -9.728925675153732300e-02 1.656649410724639893e-01 4.328901693224906921e-02 -1.391670405864715576e-01 1.414530873298645020e-01 -8.770573884248733521e-02 2.464394271373748779e-01 -2.360707707703113556e-02 -3.221101760864257812e-01 -1.548551488667726517e-02 -1.642596907913684845e-02 -3.606193065643310547e-01 1.820398271083831787e-01 7.950064539909362793e-02 3.590251207351684570e-01 2.991891205310821533e-01 -2.470493465662002563e-01 1.328714340925216675e-01 1.717825382947921753e-01 6.117020547389984131e-02 2.096004337072372437e-01 -1.337880939245223999e-01 1.298027634620666504e-01
3.505655378103256226e-02 2.798254191875457764e-01 -2.102111577987670898e-01 -3.249843716621398926e-01 -1.990613713860511780e-02 -4.838619753718376160e-02 2.516023516654968262e-01 -5.382474511861801147e-02 1.144008785486221313e-01 -1.303873509168624878e-01 2.759600579738616943e-01 -9.699591249227523804e-02 -1.889944821596145630e-01 -7.314512878656387329e-02 -2.580256946384906769e-02 8.602681010961532593e-02 1.060032323002815247e-01 -4.759719669818878174e-01 -2.695029042661190033e-02 -1.355028301477432251e-01 -1.668707430362701416e-01 -1.912045776844024658e-01 -3.017364144325256348e-01 2.347081005573272705e-01 1.239205673336982727e-01 -2.353884838521480560e-02 -7.696604728698730469e-02 4.897033050656318665e-02 -5.021434277296066284e-02 -9.306266903877258301e-02 -1.821895837783813477e-01 -3.037144243717193604e-02
-2.354375571012496948e-01 7.212153077125549316e-02 1.224079653620719910e-01 -3.059180825948715210e-02 -1.550234705209732056e-01 2.476328760385513306e-01 4.303788021206855774e-02 -1.882961541414260864e-01 -1.044460907578468323e-01 -1.241767853498458862e-01 -2.308543175458908081e-01 4.027960821986198425e-03 -8.225858211517333984e-02 9.411066770553588867e-02 3.282500430941581726e-02 -1.113776306738145649e-04 2.581526041030883789e-01 -3.594953715801239014e-01 3.054962679743766785e-02 -1.105572730302810669e-01 -9.952083230018615723e-02 -7.215905934572219849e-02 -9.013897925615310669e-02 5.182170867919921875e-01 -4.612519964575767517e-02 -8.611155301332473755e-02 1.026869863271713257e-01 2.778699398040771484e-01 -1.492724120616912842e-01 -1.948918104171752930e-01 -1.995190978050231934e-01 7.907864451408386230e-02
-2.205103635787963867e-01 -1.396179497241973877e-01 1.305851936340332031e-01 -5.146605148911476135e-02 1.817948222160339355e-01 2.415938228368759155e-01 1.714822351932525635e-01 -1.341712176799774170e-01 1.753051206469535828e-02 -1.158477663993835449e-01 2.250487543642520905e-02 -8.541016280651092529e-02 -2.803505361080169678e-01 2.485475838184356689e-01 -1.241954741999506950e-03 2.083487361669540405e-01 1.127516999840736389e-01 -4.097571372985839844e-01 2.771112620830535889e-01 -8.620863407850265503e-02 2.496584691107273102e-02 -2.370627075433731079e-01 -8.347902446985244751e-02 1.863329112529754639e-01 2.573417313396930695e-02 -1.790849715471267700e-01 1.462728381156921387e-01 -1.690391823649406433e-02 1.776449382305145264e-01 2.862719893455505371e-01 -1.452843546867370605e-01 1.251565814018249512e-01
-1.319693326950073242e-01 1.495224088430404663e-01 9.812867641448974609e-02 -4.317617118358612061e-01 1.458718031644821167e-01 4.349539056420326233e-02 1.868995577096939087e-01 1.262035127729177475e-02 3.898639697581529617e-03 -1.521306335926055908e-01 2.545649707317352295e-01 9.567423909902572632e-02 -1.355063766241073608e-01 2.557410299777984619e-01 -1.471377909183502197e-01 -1.158879697322845459e-01 1.525839120149612427e-01 -2.636119127273559570e-01 4.126863926649093628e-02 -1.221235319972038269e-01 1.328665763139724731e-02 -2.032026089727878571e-02 -2.833075523376464844e-01 8.158847689628601074e-02 3.618099689483642578e-01 -2.233022451400756836e-01 1.661988347768783569e-01 6.856267154216766357e-02 4.276012256741523743e-02 1.543008256703615189e-02 -2.589010596275329590e-01 1.042529791593551636e-01
-4.579019546508789062e-02 1.562548726797103882e-01 2.978841662406921387e-01 -8.693706989288330078e-02 -1.577520221471786499e-01 -4.591461271047592163e-02 2.627398967742919922e-01 1.191296987235546112e-02 2.720233798027038574e-01 -3.253536671400070190e-02 1.354074180126190186e-01 4.276780039072036743e-02 -1.851680874824523926e-01 1.063152216374874115e-02 -2.680994868278503418e-01 8.892511576414108276e-02 -1.737416833639144897e-01 -4.484917819499969482e-01 -5.413349717855453491e-02 2.738280408084392548e-02 1.194721274077892303e-02 -1.239652261137962341e-01 -6.700302660465240479e-02 3.630526661872863770e-01 -1.086662150919437408e-02 1.011188048869371414e-02 2.594098150730133057e-01 5.179486051201820374e-02 1.806818321347236633e-02 1.284690946340560913e-01 -3.126867711544036865e-01 1.898962771520018578e-03
7.292284071445465088e-02 2.272844016551971436e-01 -2.389228790998458862e-01 -1.690403074026107788e-01 3.011552393436431885e-01 7.873048633337020874e-02 2.105792164802551270e-01 8.196582645177841187e-02 2.059051394462585449e-02 -1.324277254752814770e-03 -2.825368642807006836e-01 2.229865640401840210e-01 -1.898596286773681641e-01 1.642989665269851685e-01 -9.849091991782188416e-03 1.039235517382621765e-01 1.504442393779754639e-01 -6.245684251189231873e-02 -1.567407697439193726e-01 3.160432726144790649e-02 -5.497008562088012695e-03 -4.919319972395896912e-02 -5.714401975274085999e-02 2.743153870105743408e-01 -2.395192533731460571e-01 -3.113814592361450195e-01 2.507412135601043701e-01 5.084797739982604980e-02 2.536484003067016602e-01 2.777293920516967773e-01 5.220270156860351562e-02 -9.192545711994171143e-02
8.371959626674652100e-02 1.723046451807022095e-01 -1.432365328073501587e-01 -2.255196273326873779e-01 8.893430233001708984e-02 3.102559745311737061e-01 -4.065731540322303772e-02 2.608892917633056641e-01 1.393743306398391724e-01 1.267186403274536133e-01 -2.147548645734786987e-01 3.829745948314666748e-01 -1.397573053836822510e-01 2.597779333591461182e-01 -1.207405179738998413e-01 1.757122576236724854e-02 1.525177657604217529e-01 -1.606520414352416992e-01 -1.752722561359405518e-01 -3.247748315334320068e-01 2.614582702517509460e-02 -1.632989048957824707e-01 -1.950366497039794922e-01 9.333208948373794556e-02 1.377194225788116455e-01 -2.024407237768173218e-01 -1.229370012879371643e-02 -9.577908366918563843e-02 1.564290523529052734e-01 6.743534654378890991e-02 1.264132410287857056e-01 1.192671582102775574e-01
1.134286746382713318e-01 1.023029237985610962e-01 -1.394182145595550537e-01 2.009580880403518677e-01 8.004318922758102417e-02 2.606279850006103516e-01 1.466459035873413086e-01 2.459098398685455322e-01 7.698139548301696777e-02 -3.329062461853027344e-01 -5.303873866796493530e-02 1.428168118000030518e-01 -2.710309028625488281e-01 6.545502692461013794e-02 -1.995861232280731201e-01 2.367521077394485474e-02 2.936956584453582764e-01 -2.876936495304107666e-01 2.026722952723503113e-02 -1.682834625244140625e-01 9.907035529613494873e-02 -1.231437325477600098e-01 1.371343135833740234e-01 4.116778075695037842e-01 -4.026440903544425964e-02 -8.916538953781127930e-02 2.043401151895523071e-01 1.986649632453918457e-02 -9.761316329240798950e-02 1.456881463527679443e-01 2.055757865309715271e-02 -9.230675548315048218e-02
-1.053429115563631058e-02 7.316876947879791260e-02 -1.304831951856613159e-01 1.220760643482208252e-01 3.094856627285480499e-02 3.967372179031372070e-01 1.463623046875000000e-01 2.729819901287555695e-02 8.525762706995010376e-02 -1.502338945865631104e-01 -4.666139483451843262e-01 2.288613617420196533e-01 -4.064127504825592041e-01 1.423021554946899414e-01 -1.445386260747909546e-01 6.987961474806070328e-03 4.436645284295082092e-02 -2.129328399896621704e-01 1.422586292028427124e-01 3.725595772266387939e-02 -1.053360477089881897e-01 1.138329952955245972e-01 -1.246489435434341431e-01 1.115327551960945129e-01 1.789000350981950760e-03 -2.855732142925262451e-01 2.089229673147201538e-01 5.225496366620063782e-02 1.499110311269760132e-01 -2.785442769527435303e-02 -2.267373353242874146e-02 -5.578665807843208313e-02
-6.148712243884801865e-03 1.271436959505081177e-01 8.123717457056045532e-02 -2.618767619132995605e-01 -3.716039657592773438e-01 -2.049834292847663164e-04 1.623227596282958984e-01 6.052921339869499207e-02 -2.794147934764623642e-03 -2.556142583489418030e-02 1.592756807804107666e-01 1.663147509098052979e-01 -1.805436238646507263e-02 2.400568276643753052e-01 -1.512155085802078247e-01 -1.325190998613834381e-02 3.697586953639984131e-01 -3.223932683467864990e-01 -6.227659434080123901e-02 3.712494671344757080e-02 -1.684825122356414795e-01 9.947999566793441772e-02 -1.663156300783157349e-01 3.534330725669860840e-01 1.875997171737253666e-03 8.084096014499664307e-02 1.506903618574142456e-01 -1.482692360877990723e-01 -6.439264863729476929e-02 1.738393157720565796e-01 -2.788752913475036621e-01 7.542049884796142578e-02
8.938334882259368896e-02 1.228278223425149918e-02 -3.352963924407958984e-02 -9.133311361074447632e-02 6.471739709377288818e-02 -3.254430368542671204e-02 7.112736999988555908e-02 -1.153340414166450500e-01 -1.436428427696228027e-01 -2.649241387844085693e-01 2.611808886285871267e-04 8.331417106091976166e-03 -2.390818446874618530e-01 -1.798311769962310791e-01 -2.407422065734863281e-01 -1.577865928411483765e-01 9.630014747381210327e-02 -2.577347159385681152e-01 -1.546893827617168427e-02 -5.171911790966987610e-02 -2.740798890590667725e-01 -3.235149681568145752e-01 9.260898828506469727e-02 3.655881881713867188e-01 2.381092607975006104e-01 -9.391263127326965332e-02 1.202229782938957214e-01 2.432102560997009277e-01 3.121088817715644836e-02 -1.347720772027969360e-01 -3.462020456790924072e-01 -1.296270489692687988e-01
-1.680261641740798950e-02 1.422939300537109375e-01 2.830801308155059814e-01 -2.129272669553756714e-01 1.648467034101486206e-01 3.091061711311340332e-01 9.463893622159957886e-02 7.563782483339309692e-02 1.253242641687393188e-01 -3.560968637466430664e-01 -1.307813730090856552e-02 1.629368066787719727e-01 -1.950205713510513306e-01 9.929494699463248253e-04 -7.645004987716674805e-02 -1.197775602340698242e-01 9.324013441801071167e-02 -3.775519430637359619e-01 1.234129220247268677e-01 4.305773600935935974e-02 -1.701413094997406006e-01 1.528733642771840096e-03 -4.210934042930603027e-02 5.478845909237861633e-02 2.516101002693176270e-01 6.498908996582031250e-02 3.882105052471160889e-01 -4.350653663277626038e-02 -1.057927682995796204e-01 -1.376644521951675415e-01 -1.856607198715209961e-01 4.846719279885292053e-02
9.687796235084533691e-02 -9.113476425409317017e-02 -1.698881685733795166e-01 -3.262481391429901123e-01 -4.028040915727615356e-02 -4.129048436880111694e-02 3.230488896369934082e-01 1.383785307407379150e-01 2.184336632490158081e-01 7.713686674833297729e-02 1.578629203140735626e-02 -9.313737973570823669e-03 -2.039085030555725098e-01 -1.511613130569458008e-01 2.706019207835197449e-03 8.632829040288925171e-02 3.749084472656250000e-01 -5.045193433761596680e-02 9.065142273902893066e-02 3.597910702228546143e-02 2.218930125236511230e-01 -1.094177141785621643e-01 3.694942221045494080e-02 3.716174364089965820e-01 2.097174338996410370e-02 -5.615165457129478455e-02 1.134466007351875305e-01 -1.551992148160934448e-01 2.877055704593658447e-01 -9.024547412991523743e-03 -2.804350554943084717e-01 1.973524540662765503e-01
1.896166801452636719e-01 2.691018022596836090e-02 -1.922068931162357330e-02 2.513914108276367188e-01 3.115033544600009918e-02 8.782090991735458374e-02 2.880487442016601562e-01 2.840960025787353516e-01 1.687403209507465363e-02 -1.852363497018814087e-01 -1.460498869419097900e-01 4.916113615036010742e-02 -2.595774531364440918e-01 1.624197065830230713e-01 -1.344769448041915894e-01 8.758442103862762451e-02 3.774728626012802124e-02 -1.662466824054718018e-01 -2.156104333698749542e-02 -6.433913111686706543e-02 -7.078406214714050293e-02 -1.055171117186546326e-01 -1.955207884311676025e-01 3.535849153995513916e-01 -3.456655740737915039e-01 -2.996301352977752686e-01 1.037902384996414185e-01 2.771328389644622803e-01 -5.923471599817276001e-02 8.171392977237701416e-02 1.968735828995704651e-02 -1.704551577568054199e-01
1.400915831327438354e-01 2.795359492301940918e-01 -9.195730090141296387e-02 -3.850737586617469788e-02 -3.005409240722656250e-01 1.453861594200134277e-01 3.112468719482421875e-01 6.827959418296813965e-02 -1.449223142117261887e-02 -6.911633163690567017e-02 -1.270147413015365601e-01 7.290331274271011353e-02 -1.534315794706344604e-01 1.162375584244728088e-01 -1.562718749046325684e-01 1.217470318078994751e-01 1.613758057355880737e-01 -1.247019469738006592e-01 9.375813603401184082e-02 1.442116200923919678e-01 -1.975804939866065979e-02 -2.737424969673156738e-01 7.817437499761581421e-02 3.564313054084777832e-01 4.808477312326431274e-02 -3.353472054004669189e-01 -9.256936609745025635e-02 -7.405740022659301758e-02 2.149503678083419800e-01 -2.098564058542251587e-01 -2.520650029182434082e-01 -1.195918768644332886e-01
-1.790253072977066040e-01 1.179498881101608276e-01 -7.988813519477844238e-02 1.131583377718925476e-01 -5.911482498049736023e-02 4.520947337150573730e-01 -1.279056519269943237e-01 6.845770776271820068e-02 6.939913332462310791e-02 -1.423600167036056519e-01 9.989656507968902588e-02 2.439312785863876343e-01 -2.398917973041534424e-01 3.963577374815940857e-02 -2.956283688545227051e-01 1.491161528974771500e-02 8.990713953971862793e-02 -3.880575001239776611e-01 -4.565891623497009277e-02 7.186803966760635376e-02 -5.158979818224906921e-02 -2.295718342065811157e-01 7.141137868165969849e-02 1.276513338088989258e-01 -4.419642686843872070e-02 -4.063303470611572266e-01 8.577993512153625488e-02 5.471184104681015015e-02 -1.292433962225914001e-02 -1.206439658999443054e-01 1.456238627433776855e-01 9.273513406515121460e-02
-6.716916710138320923e-02 7.366498466581106186e-03 -1.324161589145660400e-01 2.505119144916534424e-01 7.186402380466461182e-02 1.171202361583709717e-01 -1.080114990472793579e-01 -1.027961522340774536e-01 7.560862600803375244e-02 -3.105823695659637451e-02 -6.484994292259216309e-02 1.765273660421371460e-01 -9.774664044380187988e-02 4.315023124217987061e-01 -3.489524871110916138e-02 1.876985281705856323e-01 4.045557975769042969e-01 -2.388141304254531860e-01 5.380086600780487061e-03 -1.645717322826385498e-01 -2.468070015311241150e-03 -1.537720486521720886e-02 -1.221856847405433655e-01 1.424262821674346924e-01 -1.386234015226364136e-01 -3.621731102466583252e-01 2.781315147876739502e-01 -5.141868256032466888e-03 -3.374109044671058655e-02 -7.128605246543884277e-02 -1.804731637239456177e-01 -2.235064208507537842e-01
1.359040737152099609e-01 2.006184011697769165e-01 -2.147805988788604736e-01 -7.629085332155227661e-02 9.653425216674804688e-02 1.756219267845153809e-01 3.556247949600219727e-01 2.683507278561592102e-02 1.342633068561553955e-01 -3.389933109283447266e-01 -9.317462891340255737e-02 1.828143894672393799e-01 -2.069136351346969604e-01 8.557621389627456665e-02 -2.446672469377517700e-01 1.151535958051681519e-01 9.553588181734085083e-02 8.860994712449610233e-04 9.639961272478103638e-02 -1.307918578386306763e-01 2.312667109072208405e-02 -3.863747790455818176e-02 -2.433931678533554077e-01 3.885160386562347412e-01 -9.437537193298339844e-02 -2.770467400550842285e-01 -3.387030959129333496e-02 -1.284707617014646530e-02 1.055920198559761047e-01 1.209541857242584229e-01 2.438948452472686768e-01 -6.080710515379905701e-02
2.653481662273406982e-01 2.651735581457614899e-02 3.035460971295833588e-02 -1.287543028593063354e-01 8.596987277269363403e-02 3.750510215759277344e-01 2.548833787441253662e-01 9.044703096151351929e-02 -9.723385423421859741e-02 -1.060324087738990784e-01 2.965013682842254639e-01 2.953782081604003906e-01 -1.264835894107818604e-01 4.734307155013084412e-02 -1.978274136781692505e-01 9.307458251714706421e-02 -7.333291321992874146e-02 -1.140802130103111267e-01 1.591145545244216919e-01 7.609684020280838013e-02 -9.622693806886672974e-02 1.559397205710411072e-02 -3.758487999439239502e-01 -1.917270943522453308e-02 1.006124243140220642e-01 -9.448117017745971680e-02 1.320084482431411743e-01 -4.577917978167533875e-02 -4.961190745234489441e-02 1.189146414399147034e-01 -4.086605608463287354e-01 7.403571158647537231e-02
5.594045668840408325e-02 1.775757819414138794e-01 6.539461016654968262e-02 -1.708915978670120239e-01 1.147669926285743713e-01 2.295311391353607178e-01 -5.234455317258834839e-02 1.172633692622184753e-01 -3.648022562265396118e-02 7.880175113677978516e-02 2.732677757740020752e-01 -1.904826797544956207e-02 -1.780409365892410278e-01 1.954711973667144775e-01 1.522119343280792236e-01 -3.562265262007713318e-02 6.418336182832717896e-02 -3.171739876270294189e-01 1.189537998288869858e-02 -1.457117795944213867e-01 -2.264045178890228271e-01 -1.856526881456375122e-01 -2.007262408733367920e-01 2.831401228904724121e-01 1.351161152124404907e-01 6.204497534781694412e-03 1.078698337078094482e-01 1.344711482524871826e-01 -2.517918348312377930e-01 -6.691528856754302979e-02 -4.699862599372863770e-01 -5.943224579095840454e-02
-1.458174437284469604e-01 3.677064180374145508e-02 -1.678687185049057007e-01 -1.181546822190284729e-01 5.741517618298530579e-02 1.812743246555328369e-01 -6.071631982922554016e-02 -8.305153809487819672e-03 4.415247738361358643e-01 -1.065718382596969604e-02 -1.644079945981502533e-02 2.211938202381134033e-01 -1.163658946752548218e-01 1.819828748703002930e-01 -7.405029237270355225e-02 1.333960890769958496e-01 1.494653373956680298e-01 1.393767297267913818e-01 -6.216494366526603699e-02 -8.791210502386093140e-02 7.621120661497116089e-02 -2.250256836414337158e-01 -1.851973086595535278e-01 4.991324841976165771e-01 -1.846987158060073853e-01 -2.127664387226104736e-01 1.260183900594711304e-01 -2.374460995197296143e-01 -9.528165101073682308e-04 1.605790257453918457e-01 -3.770993277430534363e-02 -9.514746069908142090e-02
3.864327073097229004e-02 2.773553133010864258e-02 -2.144672274589538574e-01 1.975427009165287018e-02 -2.570645324885845184e-02 -5.687763169407844543e-02 3.158909976482391357e-01 1.581586599349975586e-01 -1.576537825167179108e-02 -1.142686083912849426e-01 -7.060426473617553711e-02 2.377567738294601440e-01 -2.802643179893493652e-01 1.238359510898590088e-01 5.444727465510368347e-02 -2.644853591918945312e-01 3.446103632450103760e-01 -1.667447984218597412e-01 1.078472435474395752e-01 8.738455176353454590e-02 -1.128785610198974609e-01 -2.104837894439697266e-01 6.424252688884735107e-02 3.103037178516387939e-01 3.580968454480171204e-02 1.367540564388036728e-02 -1.033512949943542480e-01 1.784760951995849609e-01 -9.898874163627624512e-02 -3.045267164707183838e-01 -2.924715578556060791e-01 -1.602092683315277100e-01
-1.151692587882280350e-02 8.349843323230743408e-02 -1.410519629716873169e-01 4.367987439036369324e-02 1.962786763906478882e-01 2.060058712959289551e-01 6.013360619544982910e-02 3.995852768421173096e-01 3.364627361297607422e-01 -1.311621516942977905e-01 1.466823667287826538e-01 5.998589843511581421e-02 -3.214270249009132385e-02 8.919394016265869141e-02 1.374014765024185181e-01 1.634700447320938110e-01 2.179298549890518188e-01 -3.843102753162384033e-01 1.393706202507019043e-01 -6.559443473815917969e-02 -9.318582713603973389e-03 5.849346891045570374e-02 -1.538767069578170776e-01 2.101028114557266235e-01 -2.526483125984668732e-02 -1.953313499689102173e-01 -5.949980020523071289e-02 -1.441194564104080200e-01 6.745175272226333618e-02 -1.390547901391983032e-01 -3.734603822231292725e-01 -4.754181951284408569e-03
1.978911608457565308e-01 2.485434114933013916e-01 -4.291714355349540710e-02 1.496158540248870850e-01 -1.555452048778533936e-01 1.443937271833419800e-01 2.827415466308593750e-01 6.175394356250762939e-02 9.778758883476257324e-02 -9.997120499610900879e-02 -2.924482896924018860e-02 1.448727250099182129e-01 -2.025395482778549194e-01 4.257848858833312988e-02 -1.699548363685607910e-01 3.261473774909973145e-02 2.397388815879821777e-01 -1.136036440730094910e-01 5.171470344066619873e-02 1.166648417711257935e-01 -8.552717417478561401e-02 -3.306219577789306641e-01 -1.509204320609569550e-02 2.942052781581878662e-01 1.881891787052154541e-01 -1.768497377634048462e-01 -6.234965845942497253e-02 1.049268841743469238e-01 9.926848113536834717e-02 -2.189567536115646362e-01 -3.938181102275848389e-01 -2.174894362688064575e-01
4.579960927367210388e-02 -1.807072162628173828e-01 -1.593161746859550476e-02 7.839763909578323364e-02 1.696368455886840820e-01 -1.481761485338211060e-01 1.004611998796463013e-01 -1.495366394519805908e-01 6.982288509607315063e-02 -1.120613738894462585e-01 1.335328668355941772e-01 1.340200901031494141e-01 -1.983373165130615234e-01 2.092048376798629761e-01 6.649420410394668579e-02 1.115043833851814270e-01 8.249789476394653320e-02 -2.136509120464324951e-01 3.650819882750511169e-02 1.970406472682952881e-01 -3.782683983445167542e-02 1.230342909693717957e-01 -9.638814628124237061e-02 6.150712966918945312e-01 1.048597097396850586e-01 -1.042421758174896240e-01 1.487063169479370117e-01 -5.062747001647949219e-02 -3.417753800749778748e-02 3.847807347774505615e-01 -1.030934378504753113e-01 1.389352083206176758e-01
-1.143338456749916077e-01 -9.132020175457000732e-02 -2.985445857048034668e-01 -2.449119389057159424e-01 -7.948919385671615601e-02 4.074991215020418167e-03 1.410924941301345825e-01 -1.620924472808837891e-02 6.219391897320747375e-02 -2.353616356849670410e-01 -2.214539982378482819e-02 -2.965516597032546997e-02 -9.480551630258560181e-02 -4.083387553691864014e-02 -7.130312919616699219e-02 -7.758834213018417358e-02 3.816383481025695801e-01 -3.763001859188079834e-01 4.221201315522193909e-02 -1.504329890012741089e-01 -6.145117059350013733e-02 -2.250733524560928345e-01 -3.721448481082916260e-01 2.045773118734359741e-01 1.011839061975479126e-01 4.679750278592109680e-02 3.447841703891754150e-01 9.977874904870986938e-02 3.670417144894599915e-02 1.585170626640319824e-02 -1.740755438804626465e-01 -3.129629418253898621e-02
7.549948245286941528e-02 7.672690600156784058e-02 -2.389498651027679443e-01 4.611377790570259094e-02 1.543803513050079346e-01 4.013807773590087891e-01 2.450418919324874878e-01 1.813339069485664368e-02 2.036281079053878784e-01 -1.522119939327239990e-01 2.384482175111770630e-01 8.297705650329589844e-02 7.127873599529266357e-02 -1.804150640964508057e-01 3.912934102118015289e-03 -5.142059177160263062e-02 6.694405456073582172e-04 -2.997696995735168457e-01 1.126227602362632751e-01 2.292769104242324829e-01 -8.473339676856994629e-02 -1.321374904364347458e-02 -3.504747748374938965e-01 1.965132206678390503e-01 2.156362086534500122e-01 -2.499067038297653198e-01 2.735379384830594063e-03 -2.363162040710449219e-01 1.207180321216583252e-01 -8.393996395170688629e-03 -1.001376435160636902e-01 4.260476678609848022e-02
2.020460180938243866e-02 -6.208303384482860565e-03 -7.083705067634582520e-02 -1.387064009904861450e-01 -1.188364252448081970e-01 1.153573319315910339e-01 5.082866176962852478e-02 -1.132439672946929932e-01 -4.116460308432579041e-02 -1.160838082432746887e-01 6.337755918502807617e-02 9.256555140018463135e-02 -4.678967893123626709e-01 8.139887452125549316e-02 -6.530074030160903931e-02 2.724182903766632080e-01 3.209486603736877441e-02 -2.359379082918167114e-01 -1.718675792217254639e-01 1.861864328384399414e-01 -2.529361099004745483e-02 -1.492087095975875854e-01 7.495439797639846802e-02 2.580529749393463135e-01 -7.445820420980453491e-02 -3.677591383457183838e-01 -1.618356853723526001e-01 1.441406309604644775e-01 -1.800968497991561890e-01 -2.740965187549591064e-01 -1.091531217098236084e-01 -2.782540321350097656e-01
2.318756878376007080e-01 -1.237960159778594971e-01 -7.242716103792190552e-02 6.037476658821105957e-02 2.945191785693168640e-02 1.693908274173736572e-01 -4.779814556241035461e-02 1.858623921871185303e-01 4.718690738081932068e-02 1.847740560770034790e-01 7.107915729284286499e-02 4.405796229839324951e-01 2.782026119530200958e-02 1.858182698488235474e-01 -2.856838703155517578e-01 1.093443781137466431e-01 5.910790339112281799e-02 -8.202087134122848511e-02 -1.696914248168468475e-02 -1.260624974966049194e-01 -1.650059819221496582e-01 -3.470061421394348145e-01 -5.659742653369903564e-02 1.418805867433547974e-01 5.311724171042442322e-02 -1.743535548448562622e-01 2.063797414302825928e-02 -2.833487093448638916e-01 -9.867102652788162231e-02 7.166494429111480713e-02 -3.765351176261901855e-01 1.525278538465499878e-01
-1.046729013323783875e-01 -6.864073802717030048e-04 -1.977611891925334930e-02 -3.473935425281524658e-01 7.611093670129776001e-02 3.238615095615386963e-01 1.626885384321212769e-01 -2.856166474521160126e-02 -9.218334220349788666e-03 -1.370620876550674438e-01 -7.358205039054155350e-03 -8.209456503391265869e-02 4.098583757877349854e-02 2.572073638439178467e-01 -9.385538846254348755e-02 -1.488345861434936523e-01 1.015845313668251038e-02 -4.153606295585632324e-01 2.187021672725677490e-01 1.006911471486091614e-01 -2.329913973808288574e-01 -5.813603274873457849e-05 -2.804878056049346924e-01 2.460993975400924683e-01 2.264268845319747925e-01 7.680301554501056671e-03 9.394369274377822876e-02 2.121029943227767944e-01 2.923592738807201385e-02 1.365830302238464355e-01 -1.973909437656402588e-01 1.334631890058517456e-01
-5.360565707087516785e-02 -1.336061507463455200e-01 -1.164083629846572876e-01 -2.103963680565357208e-02 8.355424553155899048e-02 -2.617251593619585037e-04 -2.418071590363979340e-02 -3.714576661586761475e-01 6.021102145314216614e-02 -5.898394435644149780e-02 5.910469591617584229e-02 2.157668620347976685e-01 -3.304758965969085693e-01 1.107473149895668030e-01 -1.893094927072525024e-02 -2.054837532341480255e-02 -1.109928265213966370e-02 -2.131847292184829712e-01 -9.430036880075931549e-03 -1.453046053647994995e-01 -1.680839359760284424e-01 6.251781433820724487e-02 -3.723567128181457520e-01 5.431908369064331055e-01 -8.768124878406524658e-02 7.252687960863113403e-02 -3.109578602015972137e-02 1.344295293092727661e-01 -1.549270302057266235e-01 8.891551941633224487e-02 -2.087252289056777954e-01 1.488285977393388748e-02
-1.991617530584335327e-01 -1.567603349685668945e-01 1.848795413970947266e-01 -1.173718348145484924e-01 -1.210697647184133530e-02 1.776661276817321777e-01 1.527325510978698730e-01 -1.397975832223892212e-01 -1.778331845998764038e-01 -9.496178478002548218e-02 2.860694937407970428e-02 3.795785596594214439e-03 -3.159710168838500977e-01 -3.773782635107636452e-03 -2.728535048663616180e-02 1.062440574169158936e-01 6.145604327321052551e-02 -2.641884684562683105e-01 2.423108965158462524e-01 -1.598878502845764160e-01 3.537821397185325623e-02 -1.140425652265548706e-01 -1.076251044869422913e-01 3.190632760524749756e-01 1.585519313812255859e-01 -3.218959271907806396e-01 2.174549698829650879e-01 1.739241927862167358e-01 2.363875955343246460e-01 2.004974782466888428e-01 -1.797784417867660522e-01 1.991952806711196899e-01
-1.256084740161895752e-01 2.162078768014907837e-01 1.829692572355270386e-01 1.574114151298999786e-02 2.478098124265670776e-01 6.878270208835601807e-02 3.478993177413940430e-01 -2.459365725517272949e-01 -2.339317202568054199e-01 1.249286457896232605e-01 -3.701810911297798157e-02 1.622545421123504639e-01 9.993882477283477783e-02 9.687167406082153320e-02 -1.144400089979171753e-01 3.454703139141201973e-03 3.581202924251556396e-01 -3.595292866230010986e-01 -7.986789196729660034e-02 -9.711588919162750244e-02 5.160566433914937079e-05 2.397975511848926544e-02 -7.291151583194732666e-02 4.644716084003448486e-01 6.555740255862474442e-04 -7.296586036682128906e-02 -7.971651107072830200e-02 -4.548868536949157715e-02 1.058516725897789001e-01 -3.402986750006675720e-02 -3.385404497385025024e-02 5.813257396221160889e-02
-6.926299631595611572e-02 5.917618051171302795e-02 2.901439927518367767e-02 -1.775197684764862061e-01 1.716362237930297852e-01 1.225100606679916382e-01 3.116001188755035400e-01 -5.021677166223526001e-02 3.416786342859268188e-02 -1.895318776369094849e-01 3.569875061511993408e-01 -8.282748609781265259e-02 -1.737609803676605225e-01 5.387706216424703598e-03 -2.120902240276336670e-01 2.262466587126255035e-02 1.939918249845504761e-01 -1.351555883884429932e-01 3.815631940960884094e-02 2.975330688059329987e-02 6.693041324615478516e-02 -4.651745315641164780e-03 -2.103369683027267456e-01 5.746004730463027954e-02 2.425363212823867798e-01 -5.013456940650939941e-01 1.203732788562774658e-01 -7.142473757266998291e-02 1.882574707269668579e-01 1.129358354955911636e-02 -2.924893796443939209e-01 8.359712362289428711e-02
-1.469842642545700073e-01 3.095812201499938965e-01 8.671965450048446655e-03 2.708783186972141266e-02 -2.792959660291671753e-02 1.668201982975006104e-01 2.110629826784133911e-01 1.106580868363380432e-01 3.530888557434082031e-01 -1.237836107611656189e-01 1.479926854372024536e-01 6.686852127313613892e-02 -1.266924142837524414e-01 -2.323654443025588989e-01 -1.040874347090721130e-01 4.926152527332305908e-02 5.038455873727798462e-02 -4.864822328090667725e-01 -7.332812249660491943e-02 9.168969839811325073e-02 -2.211612649261951447e-02 -3.471174463629722595e-02 -3.044538497924804688e-01 2.400706410408020020e-01 5.403343588113784790e-02 -2.136959880590438843e-01 2.358296364545822144e-01 -1.100555136799812317e-01 4.322712868452072144e-02 2.820751629769802094e-02 -2.508244104683399200e-02 1.485154777765274048e-01
-2.499882280826568604e-01 -6.361904740333557129e-02 -6.671617180109024048e-02 -1.443185359239578247e-01 2.411976270377635956e-02 8.933145552873611450e-02 1.561382859945297241e-01 3.424172475934028625e-02 -4.671954736113548279e-02 1.591201424598693848e-01 -5.603391211479902267e-03 6.257542967796325684e-02 -2.432598471641540527e-01 2.406846880912780762e-01 1.512977182865142822e-01 -1.341832876205444336e-01 8.911868184804916382e-02 -2.513673901557922363e-01 -1.305228322744369507e-01 1.903518587350845337e-01 -1.530453413724899292e-01 -3.422733843326568604e-01 -1.100965961813926697e-01 3.207659721374511719e-01 2.823524922132492065e-02 -9.662113338708877563e-02 9.947235137224197388e-02 -1.960522383451461792e-01 1.100666224956512451e-01 -4.731684327125549316e-01 -4.829887673258781433e-02 8.850269019603729248e-02
-2.307878434658050537e-01 -6.341696530580520630e-02 2.025970369577407837e-01 -1.978119760751724243e-01 2.119007706642150879e-01 2.811165750026702881e-01 -5.902617238461971283e-03 -2.601534314453601837e-02 -1.412671208381652832e-01 -7.792620360851287842e-02 1.785399615764617920e-01 4.408990964293479919e-02 -2.678762376308441162e-01 3.123184852302074432e-02 -8.343665301799774170e-02 2.758698761463165283e-01 1.250868439674377441e-01 -2.637730240821838379e-01 1.103232353925704956e-01 2.192058041691780090e-02 -6.307379901409149170e-02 -2.101605236530303955e-01 -1.640065759420394897e-01 2.227309197187423706e-01 7.362946122884750366e-02 -2.729552090167999268e-01 1.092170849442481995e-01 2.576489746570587158e-01 2.183909863233566284e-01 2.014051973819732666e-01 -5.865543335676193237e-02 2.231317162513732910e-01
1.548837125301361084e-01 -5.189681053161621094e-02 -3.067711889743804932e-01 -9.914835542440414429e-02 2.031937092542648315e-01 2.032236903905868530e-01 7.494730502367019653e-02 -5.130038410425186157e-02 -1.700062155723571777e-01 -1.673025339841842651e-01 -1.576503813266754150e-01 2.227295935153961182e-01 -1.303936839103698730e-01 1.447496414184570312e-01 -2.931587696075439453e-01 1.519559300504624844e-03 -9.071789681911468506e-02 1.204764191061258316e-02 3.551144897937774658e-02 -1.126897260546684265e-01 -1.791434288024902344e-01 6.057847291231155396e-02 -1.486794054508209229e-01 2.764041721820831299e-01 1.719807684421539307e-01 -3.392875194549560547e-01 3.924403190612792969e-01 1.507670152932405472e-03 1.907379329204559326e-01 -2.276002801954746246e-02 1.759309470653533936e-01 1.144670695066452026e-02
2.838013172149658203e-01 2.157662510871887207e-01 7.500586658716201782e-02 -5.523636564612388611e-02 -1.579670459032058716e-01 2.567536234855651855e-01 3.460395634174346924e-01 1.558637171983718872e-01 2.508048526942729950e-02 -8.433570712804794312e-02 -1.210239902138710022e-01 1.837686598300933838e-01 -7.528552412986755371e-02 1.025797650218009949e-01 -1.213699355721473694e-01 -1.261592283844947815e-02 1.138839349150657654e-01 -5.672447755932807922e-02 -2.497657388448715210e-02 1.475974768400192261e-01 -2.457667514681816101e-02 -2.928856611251831055e-01 1.322405040264129639e-01 4.098717272281646729e-01 2.621907889842987061e-01 -2.619405984878540039e-01 8.858766406774520874e-02 -2.275936072692275047e-03 8.405950665473937988e-02 -1.689723730087280273e-01 -1.977694183588027954e-01 -1.080168709158897400e-01
-4.268975928425788879e-02 1.165782734751701355e-01 -6.056757271289825439e-02 -1.191480085253715515e-01 -1.413880381733179092e-02 -4.390823841094970703e-02 3.223769962787628174e-01 -2.427714504301548004e-02 2.087022215127944946e-01 2.570071257650852203e-02 2.574608623981475830e-01 4.380666464567184448e-02 -1.926673799753189087e-01 -1.714583188295364380e-01 -1.056145504117012024e-01 -1.841280013322830200e-01 -1.221321001648902893e-01 -4.507562518119812012e-01 7.368861883878707886e-02 1.964734196662902832e-01 -1.240102499723434448e-01 4.434792324900627136e-02 -2.146070748567581177e-01 2.687259316444396973e-01 1.132258772850036621e-01 -2.816982939839363098e-02 2.405993044376373291e-01 -1.258947402238845825e-01 -9.350405633449554443e-02 -9.488828480243682861e-02 -3.520132005214691162e-01 9.656157344579696655e-02
-3.302686661481857300e-02 1.004043873399496078e-02 1.078381091356277466e-01 -1.929071545600891113e-01 -1.962361931800842285e-01 6.169651448726654053e-02 1.343670338392257690e-01 7.432057708501815796e-02 7.957211136817932129e-02 -1.531605571508407593e-01 -9.089357405900955200e-02 1.773474924266338348e-02 -3.223300352692604065e-02 2.777000367641448975e-01 1.295893359929323196e-02 1.898622885346412659e-02 2.515675425529479980e-01 -3.312386572360992432e-01 -1.191477403044700623e-01 2.091038823127746582e-01 -8.506540209054946899e-02 2.297729104757308960e-01 -2.835510671138763428e-01 3.024245798587799072e-01 -3.285644203424453735e-02 -1.323758214712142944e-01 1.004643812775611877e-01 1.531763672828674316e-01 2.154829911887645721e-02 2.448285669088363647e-01 -3.737618029117584229e-01 2.279047816991806030e-01
5.175063759088516235e-02 -2.073726244270801544e-02 8.074012293945997953e-05 2.364876419305801392e-01 -6.672940403223037720e-02 1.145202592015266418e-01 4.286776483058929443e-01 2.528849244117736816e-01 -4.524204134941101074e-02 -1.799267083406448364e-01 -6.725774705410003662e-02 4.718032199889421463e-03 -3.789522051811218262e-01 2.773531973361968994e-01 -2.620891630649566650e-01 6.191033869981765747e-02 -4.270985722541809082e-02 -6.647917628288269043e-02 -1.517718732357025146e-01 -1.058235540986061096e-01 8.864175528287887573e-02 9.551417082548141479e-02 -1.906087398529052734e-01 2.830829620361328125e-01 -7.891321182250976562e-02 -1.938723474740982056e-01 2.286622971296310425e-01 1.524548977613449097e-01 -1.243276447057723999e-01 -5.400359630584716797e-02 -1.689584702253341675e-01 -5.894605070352554321e-02
6.415148079395294189e-02 -8.704272657632827759e-02 -2.409487264230847359e-03 -9.161047637462615967e-02 2.869876921176910400e-01 4.522649645805358887e-01 -8.874516934156417847e-02 -2.024092152714729309e-02 3.089737296104431152e-01 -3.543991222977638245e-02 -2.019870327785611153e-03 1.537436991930007935e-01 -7.283660583198070526e-03 2.372275590896606445e-01 -1.771680414676666260e-01 -1.155144125223159790e-01 5.672197416424751282e-02 -1.210831776261329651e-01 -1.879712492227554321e-01 -1.840007454156875610e-01 7.187781482934951782e-02 -2.713229358196258545e-01 -2.242933958768844604e-01 2.081926465034484863e-01 -7.779815793037414551e-02 -3.106322884559631348e-01 2.117012590169906616e-01 -1.697942167520523071e-01 9.835607558488845825e-02 9.781006723642349243e-03 1.334151476621627808e-01 -5.560443736612796783e-03
-1.542911231517791748e-01 1.915723532438278198e-01 1.041956543922424316e-01 7.007475942373275757e-02 9.362881630659103394e-02 1.777599900960922241e-01 2.937057614326477051e-01 -6.741913501173257828e-03 3.574121296405792236e-01 -1.258891522884368896e-01 1.286301612854003906e-01 6.857924908399581909e-02 -3.872012495994567871e-01 -1.183489188551902771e-01 -1.789900660514831543e-01 -7.114581763744354248e-02 -8.990550041198730469e-02 -3.840160071849822998e-01 1.156966462731361389e-01 -3.150190412998199463e-02 -1.963232643902301788e-03 1.518443785607814789e-02 -1.872498691082000732e-01 3.206917643547058105e-01 6.796067953109741211e-02 5.967819318175315857e-02 2.513131797313690186e-01 1.525429189205169678e-01 -5.567926540970802307e-02 -4.209625720977783203e-02 2.820876240730285645e-02 1.511210352182388306e-01
8.171313256025314331e-02 -1.822128593921661377e-01 -2.774764895439147949e-01 -4.538550078868865967e-01 1.536953262984752655e-02 2.513877749443054199e-01 1.761302947998046875e-01 -1.051398739218711853e-02 4.177051037549972534e-02 8.231011778116226196e-02 5.307775456458330154e-03 9.613269567489624023e-02 -3.367796242237091064e-01 6.955809146165847778e-02 -3.790783882141113281e-02 2.996449358761310577e-02 -8.645109832286834717e-03 -1.407958418130874634e-01 -1.483256220817565918e-01 -6.541645526885986328e-02 -1.089348271489143372e-01 5.961693078279495239e-02 5.527691170573234558e-02 1.535732597112655640e-01 5.602745711803436279e-02 -2.257833331823348999e-01 9.086962789297103882e-02 3.940396308898925781e-01 1.545401290059089661e-02 -1.643119454383850098e-01 -1.052795797586441040e-01 -3.162188231945037842e-01
-9.105741977691650391e-03 9.193248301744461060e-02 -1.539623737335205078e-01 -4.142056107521057129e-01 -3.747866256162524223e-03 1.648340374231338501e-01 1.481731384992599487e-01 9.095502644777297974e-02 1.239028498530387878e-01 1.014577969908714294e-01 8.585153520107269287e-02 -4.952951893210411072e-02 -1.407557725906372070e-01 9.926722198724746704e-02 9.169745445251464844e-02 -1.518930196762084961e-01 2.129198312759399414e-01 -1.274176239967346191e-01 -7.993630133569240570e-03 -2.606429755687713623e-01 -3.725667297840118408e-01 -4.693838581442832947e-02 -2.720593214035034180e-01 1.061221808195114136e-01 1.620322167873382568e-01 -2.079070508480072021e-01 3.682626187801361084e-01 7.888774573802947998e-02 7.906616479158401489e-02 4.627697635442018509e-03 -2.378312051296234131e-01 -1.102451607584953308e-01
2.078244090080261230e-01 -2.535494277253746986e-03 -7.235921919345855713e-02 -3.332243263721466064e-01 1.214580088853836060e-01 4.257264137268066406e-01 1.510883718729019165e-01 -1.324941813945770264e-01 8.764337003231048584e-02 -1.243159696459770203e-01 1.343146264553070068e-01 1.658420264720916748e-01 -2.211236022412776947e-02 2.651530876755714417e-02 -1.462851911783218384e-01 -1.554864048957824707e-01 -5.974413454532623291e-02 -2.221433967351913452e-01 2.165720760822296143e-01 -1.031008362770080566e-01 -1.180307194590568542e-01 -1.152015011757612228e-02 -3.728939890861511230e-01 4.758015740662813187e-03 5.108879506587982178e-02 -1.253448128700256348e-01 -3.018091246485710144e-02 -2.173737883567810059e-01 1.138066127896308899e-01 -3.704129776451736689e-04 -3.062648475170135498e-01 2.277783453464508057e-01
-2.169870734214782715e-01 -2.069053649902343750e-01 1.195995211601257324e-01 -1.035255845636129379e-02 1.906554549932479858e-01 1.807212382555007935e-01 1.835144907236099243e-01 1.664768345654010773e-02 -9.747610986232757568e-02 -1.435883939266204834e-01 1.712369620800018311e-01 1.586014032363891602e-02 -3.447127342224121094e-01 8.789002895355224609e-02 -4.668190330266952515e-02 2.263902723789215088e-01 2.086480855941772461e-01 -2.708991169929504395e-01 7.434034347534179688e-02 -3.463093936443328857e-02 5.281314253807067871e-02 -3.433857858180999756e-01 -1.223533675074577332e-01 1.449792087078094482e-01 1.344480663537979126e-01 -1.466323882341384888e-01 2.655305564403533936e-01 1.746605187654495239e-01 2.546794712543487549e-01 2.075663954019546509e-01 -1.070136502385139465e-01 1.128238439559936523e-01
7.899341173470020294e-03 -1.410158276557922363e-01 -2.771030664443969727e-01 -3.547761440277099609e-01 1.957731992006301880e-01 2.736069560050964355e-01 1.597209870815277100e-01 1.696813851594924927e-01 7.067393511533737183e-02 4.120229557156562805e-02 1.229382082819938660e-01 1.949468404054641724e-01 -4.407728016376495361e-01 5.703416839241981506e-02 7.397508621215820312e-02 5.185020342469215393e-02 -4.503039270639419556e-02 -7.141453772783279419e-02 -2.273291051387786865e-01 1.588443070650100708e-01 -7.701765745878219604e-02 -6.716655194759368896e-02 1.809427589178085327e-01 1.148776113986968994e-01 -6.119986623525619507e-02 -2.020005136728286743e-01 4.794837534427642822e-02 1.176038235425949097e-01 -9.560044109821319580e-02 -4.857735708355903625e-02 -3.074529170989990234e-01 -1.930819004774093628e-01
1.628011018037796021e-01 3.979912400245666504e-02 -9.510383754968643188e-02 1.851618289947509766e-01 9.174504876136779785e-02 4.013473093509674072e-01 1.717560440301895142e-01 -3.702300041913986206e-02 1.099645271897315979e-01 9.455874533159658313e-05 -3.997800350189208984e-01 8.952742815017700195e-02 -9.092744439840316772e-03 1.450315415859222412e-01 -2.374058812856674194e-01 5.601953715085983276e-02 1.218145489692687988e-01 -1.985895633697509766e-01 -5.907923355698585510e-02 6.171676144003868103e-02 -2.321417778730392456e-01 -1.257625371217727661e-01 -2.112761139869689941e-01 3.574846386909484863e-01 1.952135860919952393e-01 -2.727605700492858887e-01 1.979055814445018768e-02 -4.914326965808868408e-02 -9.876006096601486206e-02 5.344339832663536072e-02 1.703799664974212646e-01 8.366248011589050293e-02
-2.939696796238422394e-02 2.354032844305038452e-01 -2.451864257454872131e-02 6.187573075294494629e-02 1.288087479770183563e-02 4.367758929729461670e-01 1.112272739410400391e-01 3.296902868896722794e-03 1.024291366338729858e-01 -3.443994224071502686e-01 -4.019042849540710449e-01 1.081653907895088196e-01 -1.822343766689300537e-01 6.167178601026535034e-02 -1.636082231998443604e-01 3.475352749228477478e-02 1.366497725248336792e-01 -3.421280682086944580e-01 1.424758434295654297e-01 -1.115256845951080322e-01 -2.359707504510879517e-01 -6.029579415917396545e-02 -6.180238723754882812e-02 2.094225883483886719e-01 -1.701046898961067200e-02 -2.440685033798217773e-01 4.976752027869224548e-02 1.087289378046989441e-01 1.005675271153450012e-01 -9.087144583463668823e-02 -2.536551095545291901e-02 4.736170172691345215e-03
1.781158521771430969e-02 7.981421798467636108e-02 -1.124798059463500977e-01 1.360844355076551437e-02 -1.856632083654403687e-01 5.672223865985870361e-02 1.075583323836326599e-01 1.766032576560974121e-01 6.615929305553436279e-02 4.189242720603942871e-01 1.440702378749847412e-01 2.393822371959686279e-01 -1.561903208494186401e-01 4.050705209374427795e-02 7.297051697969436646e-02 3.928439915180206299e-01 1.533900052309036255e-01 -8.556453138589859009e-02 9.813457727432250977e-04 -8.000080287456512451e-02 -3.116136193275451660e-01 5.160243436694145203e-02 -2.659438252449035645e-01 3.123043477535247803e-01 1.500753015279769897e-01 -1.246945783495903015e-01 -4.374342411756515503e-02 -5.762711632996797562e-03 -2.103951014578342438e-02 -5.554833635687828064e-02 -3.172942698001861572e-01 -8.312155306339263916e-02
9.027022868394851685e-02 -1.195909548550844193e-02 -3.491923678666353226e-03 -5.661156773567199707e-01 3.626080229878425598e-02 5.058124288916587830e-02 7.115050405263900757e-02 2.475546300411224365e-01 1.648914963006973267e-01 3.113774955272674561e-02 6.853386014699935913e-02 3.693625330924987793e-03 -1.168888136744499207e-01 -1.306024938821792603e-02 -2.250024080276489258e-01 -5.994109809398651123e-02 1.306370645761489868e-01 -2.199288755655288696e-01 1.492695957422256470e-01 -1.050036847591400146e-01 2.321480512619018555e-01 -1.018923893570899963e-01 5.120790563523769379e-03 5.199929475784301758e-01 -1.576634198427200317e-01 -7.094836235046386719e-02 4.784198105335235596e-02 7.669598609209060669e-02 3.220759704709053040e-02 2.796365320682525635e-02 -1.612242907285690308e-01 -2.751849032938480377e-02
5.347244441509246826e-02 1.856638491153717041e-01 -1.134643033146858215e-01 -8.739849925041198730e-02 7.346548885107040405e-02 5.918408930301666260e-02 4.059809148311614990e-01 -1.501978635787963867e-01 -2.273630052804946899e-01 1.044500842690467834e-01 -2.571204304695129395e-02 1.494423449039459229e-01 -4.447121545672416687e-02 1.043146774172782898e-01 -2.019650116562843323e-02 2.010297775268554688e-01 2.766965925693511963e-01 -5.093479901552200317e-02 -3.074036240577697754e-01 -2.011161893606185913e-01 -2.097304761409759521e-01 4.866172000765800476e-02 1.561524695716798306e-03 2.884855568408966064e-01 8.118872344493865967e-02 -1.530321836471557617e-01 5.427280068397521973e-02 -2.221895568072795868e-02 -1.807255446910858154e-01 -3.760516270995140076e-02 -3.046797513961791992e-01 3.202542960643768311e-01
1.808911114931106567e-01 -3.966449201107025146e-02 -2.671292424201965332e-01 -4.182948768138885498e-01 1.136588156223297119e-01 3.283794224262237549e-01 1.357958912849426270e-01 9.504809230566024780e-02 -1.281258165836334229e-01 1.799909025430679321e-01 5.258986353874206543e-02 3.303650021553039551e-01 -4.108753800392150879e-01 2.656397782266139984e-02 -7.746701687574386597e-02 -4.463191330432891846e-02 9.418935328722000122e-02 -2.348411679267883301e-01 1.486297044903039932e-02 7.933188974857330322e-02 -8.148249983787536621e-02 6.954990327358245850e-02 3.616559877991676331e-02 1.954179070889949799e-02 1.658010482788085938e-01 -1.615508794784545898e-01 -1.700922250747680664e-01 1.986461281776428223e-01 6.404568254947662354e-02 4.335512220859527588e-02 -7.852580398321151733e-02 -1.228096410632133484e-01
6.292301416397094727e-02 1.706607043743133545e-01 -1.252945363521575928e-01 -4.849436506628990173e-02 1.928792148828506470e-01 1.568370163440704346e-01 6.344391405582427979e-02 2.871345579624176025e-01 3.209241330623626709e-01 -1.931759119033813477e-01 -3.182959556579589844e-02 5.778236687183380127e-02 -1.512871216982603073e-02 4.654219374060630798e-02 9.978689998388290405e-02 1.096760258078575134e-01 1.715163290500640869e-01 -4.545042216777801514e-01 -3.787992894649505615e-02 -9.309353679418563843e-02 -3.016124963760375977e-01 2.520269453525543213e-01 3.786541894078254700e-02 2.684976756572723389e-01 -1.142308339476585388e-01 -2.197083532810211182e-01 3.573502972722053528e-02 -5.416321381926536560e-02 1.626326516270637512e-02 -2.009007334709167480e-01 -2.188741266727447510e-01 -5.816302075982093811e-02
7.822416722774505615e-02 -1.185219883918762207e-01 2.291681617498397827e-01 -2.505347132682800293e-01 -8.214819431304931641e-02 7.926468551158905029e-02 1.749289184808731079e-01 1.174329444766044617e-01 -5.628158524632453918e-02 -1.944272071123123169e-01 8.968486636877059937e-02 2.950877882540225983e-02 -4.663413017988204956e-02 3.089937865734100342e-01 1.626808382570743561e-02 8.170449733734130859e-02 3.495173156261444092e-01 -4.530621469020843506e-01 -8.661391586065292358e-02 1.063280254602432251e-01 -6.269119679927825928e-02 1.970818936824798584e-01 -4.164819046854972839e-02 3.145930469036102295e-01 6.048122793436050415e-02 -5.745195224881172180e-02 1.208896115422248840e-01 2.314209789037704468e-01 7.814778387546539307e-02 2.605766057968139648e-01 -7.483535259962081909e-02 9.057556837797164917e-02
3.672813251614570618e-02 2.150131464004516602e-01 2.222041934728622437e-01 -7.379132509231567383e-02 -9.374579042196273804e-02 3.194857016205787659e-02 2.401086091995239258e-01 2.027617096900939941e-01 3.439761698246002197e-01 9.713019430637359619e-02 5.036412179470062256e-02 -1.130660101771354675e-01 -1.747888624668121338e-01 3.634133934974670410e-02 -1.264932453632354736e-01 -1.158715784549713135e-01 -1.132861152291297913e-01 -3.373615443706512451e-01 -8.888436853885650635e-02 3.530488908290863037e-02 3.949046880006790161e-02 -9.085281193256378174e-02 -2.637386620044708252e-01 2.943392693996429443e-01 1.850144714117050171e-01 -2.495317533612251282e-02 2.770182788372039795e-01 1.042821034789085388e-01 6.749708205461502075e-02 6.134219467639923096e-02 -3.334519565105438232e-01 2.021814882755279541e-01
-1.614755764603614807e-02 1.013445854187011719e-01 7.105809450149536133e-02 -1.486001443117856979e-02 5.401216447353363037e-02 2.532135248184204102e-01 -6.632632762193679810e-02 7.307212799787521362e-02 1.079919785261154175e-01 -1.172211542725563049e-01 6.217384710907936096e-02 2.256440520286560059e-01 -4.290151596069335938e-01 -5.402000620961189270e-03 -3.243682160973548889e-02 -5.301522463560104370e-02 1.548099815845489502e-01 -2.758472561836242676e-01 1.468714028596878052e-01 -1.623823121190071106e-02 -6.094322726130485535e-02 -8.138062059879302979e-02 -1.335098743438720703e-01 1.822991818189620972e-01 -2.387664914131164551e-01 -3.814246952533721924e-01 2.075764834880828857e-01 2.387346178293228149e-01 4.043880105018615723e-02 -8.580821752548217773e-02 2.409542500972747803e-01 2.938950657844543457e-01
8.387788385152816772e-02 2.311172038316726685e-01 -1.643360555171966553e-01 1.388433203101158142e-02 -1.646158248186111450e-01 2.742616236209869385e-01 2.294194102287292480e-01 2.105630338191986084e-01 -1.077486574649810791e-01 -1.606221497058868408e-01 -2.587404474616050720e-02 2.196809463202953339e-02 -2.082887142896652222e-01 1.769446730613708496e-01 1.691796779632568359e-01 -1.154514029622077942e-01 1.301807165145874023e-01 -2.265457510948181152e-01 -2.207113355398178101e-01 -2.773499488830566406e-01 -1.787096410989761353e-01 1.636102050542831421e-01 -7.189818471670150757e-02 1.971785575151443481e-01 2.952447533607482910e-01 -5.971201136708259583e-02 8.404111117124557495e-02 1.358165591955184937e-01 7.998569309711456299e-02 -2.556571960449218750e-01 -5.197785422205924988e-02 2.655031085014343262e-01
3.087039887905120850e-01 -6.354191154241561890e-02 2.619087696075439453e-02 -2.363983243703842163e-01 1.362564563751220703e-01 3.660021722316741943e-01 2.490727901458740234e-01 -1.476474199444055557e-02 1.607364863157272339e-01 -3.857188671827316284e-02 4.156386554241180420e-01 1.905101388692855835e-01 -1.599665433168411255e-01 2.927131950855255127e-02 -5.177687481045722961e-02 -1.095229461789131165e-01 1.200815364718437195e-01 -8.085046708583831787e-02 1.980516910552978516e-01 -4.483214393258094788e-02 3.626770153641700745e-02 -1.472195386886596680e-01 -3.443289101123809814e-01 5.716460943222045898e-02 7.752963155508041382e-02 1.958673819899559021e-02 8.806708455085754395e-02 6.233038380742073059e-02 1.729587465524673462e-01 2.483746781945228577e-02 -3.099440336227416992e-01 -1.333028823137283325e-02
2.560108900070190430e-01 3.139529526233673096e-01 -7.291802763938903809e-02 -1.906618624925613403e-01 5.333846807479858398e-02 2.919805943965911865e-01 1.622767299413681030e-01 1.925991103053092957e-02 1.330308020114898682e-01 -1.049313843250274658e-01 2.065990269184112549e-01 1.950212866067886353e-01 -5.945105850696563721e-02 2.872884273529052734e-01 -1.639327108860015869e-01 6.217523291707038879e-02 -2.447047643363475800e-02 -3.426370918750762939e-01 -1.154477000236511230e-01 2.049419283866882324e-02 -7.384902238845825195e-02 -2.255796939134597778e-01 -3.825181722640991211e-01 -6.007132679224014282e-02 1.742978021502494812e-02 3.464687988162040710e-02 -2.757653966546058655e-02 -2.074986845254898071e-01 2.199832350015640259e-01 -5.045367032289505005e-02 -1.342523992061614990e-01 2.982370741665363312e-02
1.919669061899185181e-01 2.230040132999420166e-01 -2.679227851331233978e-03 1.359428279101848602e-03 -1.113845556974411011e-01 1.509177982807159424e-01 4.418528079986572266e-01 3.181076422333717346e-02 1.918694078922271729e-01 -1.361920833587646484e-01 -1.228718832135200500e-01 5.887457635253667831e-03 -2.566173970699310303e-01 -8.546985685825347900e-02 -9.240747429430484772e-03 -1.422195583581924438e-01 1.951168775558471680e-01 -2.941768765449523926e-01 4.515521228313446045e-03 1.390994936227798462e-01 -9.774985909461975098e-02 -1.631175279617309570e-01 3.322024643421173096e-02 3.032030761241912842e-01 9.465960320085287094e-04 -1.912305653095245361e-01 2.135890722274780273e-02 -3.671234846115112305e-02 1.548442393541336060e-01 -1.058312729001045227e-01 -3.047806918621063232e-01 -2.799936234951019287e-01
-2.544024214148521423e-02 -3.608507812023162842e-01 -2.724301218986511230e-01 -2.388559877872467041e-01 -2.093101590871810913e-01 3.198713362216949463e-01 -7.979960739612579346e-02 -2.415704354643821716e-02 1.921683102846145630e-01 -4.254475980997085571e-02 3.390486538410186768e-02 2.989113517105579376e-02 -1.601853668689727783e-01 2.052074372768402100e-01 -6.838705390691757202e-02 -1.551420539617538452e-01 1.393447071313858032e-01 -2.623436450958251953e-01 -5.588383972644805908e-02 -4.016170278191566467e-02 -3.561093658208847046e-02 7.598357740789651871e-03 -6.160615012049674988e-02 3.590458333492279053e-01 8.053359389305114746e-02 -1.653651595115661621e-01 -1.961911171674728394e-01 3.415654599666595459e-01 -8.349572867155075073e-02 1.381021738052368164e-01 -5.108971148729324341e-02 5.326318368315696716e-02
1.275394111871719360e-01 3.437882363796234131e-01 -3.203812241554260254e-01 -3.171015530824661255e-02 3.487550094723701477e-02 -1.290582418441772461e-01 1.804674714803695679e-01 -1.914098486304283142e-02 -4.298326745629310608e-02 4.283240437507629395e-02 -2.128468751907348633e-01 2.738235592842102051e-01 -3.266260623931884766e-01 1.622698903083801270e-01 -1.241923123598098755e-01 2.523099258542060852e-02 1.257632225751876831e-01 2.425332739949226379e-02 5.953458324074745178e-02 -2.002993077039718628e-01 -1.621799767017364502e-01 -2.364785782992839813e-02 -3.248566687107086182e-01 3.469623625278472900e-01 -2.644277922809123993e-02 -1.223932653665542603e-01 2.667552828788757324e-01 -2.201871760189533234e-02 1.740616112947463989e-01 6.991033256053924561e-02 -4.607230424880981445e-02 2.386933751404285431e-02
1.686221808195114136e-01 7.690098136663436890e-02 -1.213954612612724304e-01 6.703371554613113403e-02 2.957225143909454346e-01 -7.815991342067718506e-02 1.886930614709854126e-01 3.407747671008110046e-02 -9.755557030439376831e-02 -8.806956559419631958e-02 1.731652170419692993e-01 3.488216996192932129e-01 5.882657319307327271e-02 2.731826901435852051e-01 3.995261341333389282e-02 3.031218051910400391e-01 3.163121044635772705e-01 -2.773433923721313477e-01 -1.802179664373397827e-01 -8.423358201980590820e-02 -4.168067499995231628e-02 1.428205519914627075e-01 -2.510020136833190918e-02 3.875657320022583008e-01 4.148544371128082275e-02 3.254201635718345642e-02 1.186076253652572632e-01 4.467003419995307922e-02 -1.882575154304504395e-01 1.444587558507919312e-01 3.638912225142121315e-03 1.044340580701828003e-01
4.441733658313751221e-02 2.245004475116729736e-01 -1.430637687444686890e-01 -2.699359655380249023e-01 -1.773019437678158283e-03 1.446281224489212036e-01 2.072382718324661255e-02 1.449052393436431885e-01 1.611354500055313110e-01 4.338856320828199387e-03 -6.741370260715484619e-02 -9.372547268867492676e-03 -1.247088834643363953e-01 2.095611244440078735e-01 1.061986461281776428e-01 7.051336020231246948e-02 3.384085372090339661e-02 -3.369951546192169189e-01 2.859759628772735596e-01 -1.854264140129089355e-01 3.954478725790977478e-02 2.301454544067382812e-01 -1.605719029903411865e-01 1.182159930467605591e-01 1.019782349467277527e-01 -3.616167008876800537e-01 3.719867169857025146e-01 -1.161248460412025452e-01 -5.776192620396614075e-02 2.705411287024617195e-03 -2.899453938007354736e-01 3.102370537817478180e-03
1.072776541113853455e-01 -1.441062539815902710e-01 -5.874078348278999329e-02 8.884724229574203491e-02 -7.092417031526565552e-02 1.357749402523040771e-01 2.327043712139129639e-01 7.662237435579299927e-02 3.990096151828765869e-01 -1.494323015213012695e-01 4.082279279828071594e-02 2.339994162321090698e-01 3.477598540484905243e-03 4.025993496179580688e-02 -2.178796976804733276e-01 9.034200012683868408e-02 -4.973346740007400513e-02 -3.540234267711639404e-01 7.890801131725311279e-02 1.832945644855499268e-01 -2.281902581453323364e-01 -2.198547683656215668e-02 -3.271534740924835205e-01 4.157700389623641968e-02 -2.548072636127471924e-01 -1.624692231416702271e-01 2.998189032077789307e-01 -7.148972898721694946e-02 1.663357615470886230e-01 -1.514127552509307861e-01 -6.082116439938545227e-02 -9.003756195306777954e-02
2.615764141082763672e-01 -2.553567849099636078e-02 -1.325016766786575317e-01 1.903641968965530396e-01 -1.788024008274078369e-01 3.172641098499298096e-01 2.638942301273345947e-01 2.736586928367614746e-01 9.710169583559036255e-02 -2.311102449893951416e-01 -2.082213163375854492e-01 -1.590141654014587402e-02 -3.507696986198425293e-01 1.429327577352523804e-01 -8.967521786689758301e-02 3.233385831117630005e-02 1.919778287410736084e-01 -2.009915113449096680e-01 -7.408826798200607300e-02 -2.186232060194015503e-01 1.843387037515640259e-01 6.186676677316427231e-03 -4.946286603808403015e-02 2.668554484844207764e-01 1.338656544685363770e-01 -1.320062130689620972e-01 -1.056860238313674927e-01 -2.672206796705722809e-02 -9.799620509147644043e-02 1.075996533036231995e-01 -1.806808561086654663e-01 -4.119638726115226746e-02
2.427876740694046021e-01 1.964883506298065186e-01 -1.266468912363052368e-01 -6.707847863435745239e-02 -3.066922910511493683e-02 -2.559769526124000549e-02 3.153231739997863770e-02 -9.558185189962387085e-02 3.879234194755554199e-02 2.159821800887584686e-02 4.112612605094909668e-01 8.110461384057998657e-02 9.826564230024814606e-03 1.102748066186904907e-01 -2.134164795279502869e-02 4.922986030578613281e-02 1.240980178117752075e-01 -1.310565620660781860e-01 5.610337108373641968e-02 5.224765092134475708e-02 -1.281097084283828735e-01 -9.630601853132247925e-02 -4.767735004425048828e-01 3.905865848064422607e-01 1.119480952620506287e-01 -1.009005121886730194e-02 8.341548591852188110e-02 3.867985308170318604e-02 -7.280553877353668213e-02 -6.628720462322235107e-02 -4.480408132076263428e-01 -4.272118210792541504e-02
-5.420477688312530518e-02 -1.313600391149520874e-01 5.889324471354484558e-02 7.857346534729003906e-02 8.157555013895034790e-02 6.549280951730906963e-04 3.296384215354919434e-02 2.791356146335601807e-01 6.526290625333786011e-02 -2.549854815006256104e-01 3.074941411614418030e-02 -5.286666378378868103e-02 -2.346989065408706665e-01 2.971392869949340820e-01 -8.535003662109375000e-02 2.676368653774261475e-01 -7.316992618143558502e-03 -1.034486740827560425e-01 7.698656618595123291e-02 -1.679308898746967316e-02 -6.884444504976272583e-02 2.480446547269821167e-01 -2.240833826363086700e-02 4.328032433986663818e-01 -6.840042769908905029e-03 -1.167649477720260620e-01 3.089978992938995361e-01 -9.446430951356887817e-03 9.553642570972442627e-02 -8.533317595720291138e-02 -2.650723755359649658e-01 3.496091067790985107e-01
7.588890194892883301e-02 1.846399903297424316e-01 -2.858406305313110352e-01 5.994475912302732468e-03 1.616190373897552490e-01 1.403997540473937988e-01 -1.218099072575569153e-01 -3.809934109449386597e-02 2.086272984743118286e-01 -2.759712748229503632e-03 1.101962849497795105e-01 1.538566797971725464e-01 -2.036009281873703003e-01 3.407191336154937744e-01 6.443822383880615234e-02 -4.228891059756278992e-02 1.798708736896514893e-01 -3.183244168758392334e-02 3.134400844573974609e-01 -1.629793643951416016e-01 -1.716796755790710449e-01 -9.617756307125091553e-02 -2.579704113304615021e-02 8.444997668266296387e-02 1.460525486618280411e-02 -3.952739536762237549e-01 3.264156728982925415e-02 -6.894888728857040405e-02 -7.009139284491539001e-03 -4.223508015275001526e-02 -4.310901165008544922e-01 1.371622383594512939e-01
-1.812551170587539673e-01 1.862910836935043335e-01 2.450527846813201904e-01 -5.032240226864814758e-02 1.048668622970581055e-01 3.867908120155334473e-01 7.937802374362945557e-02 2.613606750965118408e-01 2.094046585261821747e-02 -2.579283416271209717e-01 1.431122720241546631e-01 3.257939219474792480e-02 -2.109555900096893311e-02 1.141053140163421631e-01 -1.751197129487991333e-01 -1.594149619340896606e-01 3.830521926283836365e-02 -2.731085419654846191e-01 1.324522644281387329e-01 1.122179254889488220e-01 -2.056592404842376709e-01 -2.085500657558441162e-01 -2.294862121343612671e-01 3.554650545120239258e-01 1.439145207405090332e-01 1.431873813271522522e-02 1.785426735877990723e-01 -2.647995389997959137e-02 2.384615689516067505e-02 -1.069186180830001831e-01 -1.934351474046707153e-01 5.175755918025970459e-02
7.330546528100967407e-02 -1.105286553502082825e-01 -1.859691590070724487e-01 -7.061343640089035034e-02 1.450155973434448242e-01 1.477403789758682251e-01 -6.817120313644409180e-02 -1.473018676042556763e-01 1.258251368999481201e-01 1.349238753318786621e-01 1.356129497289657593e-01 4.762757420539855957e-01 -9.946008026599884033e-02 8.249343931674957275e-02 -2.664155960083007812e-01 1.192196533083915710e-01 1.944232434034347534e-01 -1.034220159053802490e-01 -8.199124783277511597e-02 -8.334167301654815674e-03 -2.367746680974960327e-01 -1.683478057384490967e-01 2.537452802062034607e-02 4.600000753998756409e-02 -1.466850787401199341e-01 -3.481443822383880615e-01 2.129629403352737427e-01 -2.539291083812713623e-01 8.018098771572113037e-02 1.102482974529266357e-01 -2.380277067422866821e-01 1.491190046072006226e-01
-2.014690637588500977e-02 2.207248955965042114e-01 -8.267668634653091431e-02 1.424607932567596436e-01 -1.176633611321449280e-01 1.181539446115493774e-01 1.280215382575988770e-01 9.547492861747741699e-02 1.262533366680145264e-01 -3.890596330165863037e-02 -6.909805536270141602e-02 3.417332768440246582e-01 -1.388073116540908813e-01 1.509431898593902588e-01 -5.992298573255538940e-02 -1.387636959552764893e-01 1.965811550617218018e-01 -2.454061806201934814e-01 -3.985322080552577972e-03 -4.576493054628372192e-02 -1.901714503765106201e-01 -1.308242678642272949e-01 1.954347342252731323e-01 4.615340828895568848e-01 6.931738555431365967e-02 4.331709071993827820e-02 2.117600888013839722e-01 -1.688706129789352417e-01 1.979349926114082336e-02 -1.719946563243865967e-01 -1.660063862800598145e-01 -3.514068126678466797e-01
3.978189229965209961e-01 -2.425018930807709694e-03 -6.060115620493888855e-02 -1.474216431379318237e-01 1.334506273269653320e-01 4.606302678585052490e-01 2.820294797420501709e-01 -6.941182911396026611e-02 1.789456903934478760e-01 -8.806835860013961792e-03 1.951567083597183228e-01 1.005269587039947510e-01 1.921207010746002197e-01 -2.194682136178016663e-02 2.359769865870475769e-02 -9.880549460649490356e-02 1.269779205322265625e-01 -3.074571788311004639e-01 -1.338017284870147705e-01 6.498394906520843506e-02 -8.120870590209960938e-02 7.135915011167526245e-02 -2.871771752834320068e-01 2.237059362232685089e-02 1.134487986564636230e-01 -1.859674304723739624e-01 1.136678457260131836e-01 -1.435013711452484131e-01 5.935251247137784958e-03 -3.764713183045387268e-02 -2.520939409732818604e-01 2.386280521750450134e-02
1.297648400068283081e-01 -8.564560674130916595e-03 -5.858959257602691650e-02 -3.714887797832489014e-02 1.535155624151229858e-01 6.730324774980545044e-02 1.340781301259994507e-01 9.905288368463516235e-02 -9.194950759410858154e-02 2.161667793989181519e-01 -1.503090839833021164e-03 3.248514533042907715e-01 -3.350655436515808105e-01 5.704229325056076050e-02 -1.678003072738647461e-01 1.403998285531997681e-01 -1.125492900609970093e-01 -3.613862991333007812e-01 5.889460816979408264e-02 -2.022645175457000732e-01 -5.821599811315536499e-02 -3.595865070819854736e-01 2.171939164400100708e-01 1.116300523281097412e-01 1.513852030038833618e-01 4.371016472578048706e-02 1.215934008359909058e-01 -1.522187292575836182e-01 -2.231608144938945770e-02 -1.442028582096099854e-01 -3.143630921840667725e-01 -1.881789863109588623e-01
7.500176131725311279e-02 1.206821203231811523e-01 -2.252061963081359863e-01 -1.203062012791633606e-01 1.285795569419860840e-01 1.534125804901123047e-01 1.481851935386657715e-01 3.738950788974761963e-01 2.962165176868438721e-01 1.050661783665418625e-03 1.335320323705673218e-01 6.713455170392990112e-02 4.011017084121704102e-02 1.648961007595062256e-01 1.829260885715484619e-01 5.161224678158760071e-02 2.127176225185394287e-01 -2.009558975696563721e-01 6.900514662265777588e-02 9.205320477485656738e-02 -2.959398739039897919e-02 3.244634019210934639e-03 -2.620583474636077881e-01 4.547336697578430176e-01 -1.735356301069259644e-01 -1.166047006845474243e-01 1.621012687683105469e-01 -1.596765369176864624e-01 1.616590172052383423e-01 2.014973014593124390e-01 1.248148083686828613e-02 -1.412619929760694504e-02
1.127637028694152832e-01 -1.109353005886077881e-01 -1.064533218741416931e-01 -5.703002586960792542e-02 2.639372944831848145e-01 3.574790954589843750e-01 -2.254495024681091309e-01 7.608144078403711319e-03 2.218979746103286743e-01 1.468192338943481445e-01 -1.830495893955230713e-01 1.244438365101814270e-01 -1.499996036291122437e-01 1.524685770273208618e-01 8.300337195396423340e-02 -9.902265667915344238e-02 1.552734673023223877e-01 -2.479162812232971191e-01 -1.085658669471740723e-01 -2.637029588222503662e-01 -2.268551290035247803e-02 -1.068869084119796753e-01 -3.229812681674957275e-01 2.369702458381652832e-01 1.153328493237495422e-01 -2.094013243913650513e-01 2.093070447444915771e-01 -2.590220049023628235e-02 1.082913726568222046e-01 -4.380346834659576416e-02 2.345511019229888916e-01 1.422100961208343506e-01
-3.548653051257133484e-02 -4.731564782559871674e-03 -7.478205114603042603e-02 -1.008556783199310303e-01 -1.437591165304183960e-01 5.526657775044441223e-02 1.945742964744567871e-01 9.497840702533721924e-02 1.056120730936527252e-02 -1.333794929087162018e-02 2.336310148239135742e-01 2.701051533222198486e-01 -4.562138393521308899e-02 2.820567190647125244e-01 -8.439704030752182007e-02 9.654323756694793701e-02 2.338927425444126129e-02 -6.820665001869201660e-01 3.851775079965591431e-02 5.131867527961730957e-02 -1.598060727119445801e-01 -1.859896630048751831e-02 -2.768391668796539307e-01 1.069812476634979248e-01 -2.586940675973892212e-02 -2.506580203771591187e-03 1.576467603445053101e-02 8.546456694602966309e-02 1.952323913574218750e-01 1.368786841630935669e-01 1.453455388545989990e-01 -1.280223876237869263e-01
8.843590319156646729e-02 -4.612456262111663818e-02 -2.325594425201416016e-02 -2.599575370550155640e-02 1.080502867698669434e-01 -1.434043943881988525e-01 2.234710901975631714e-01 7.974015176296234131e-02 1.135542616248130798e-01 -7.356765121221542358e-02 -9.591449797153472900e-02 2.498164772987365723e-01 -2.886088490486145020e-01 -4.316750913858413696e-02 -1.158922091126441956e-01 2.769816219806671143e-01 -2.227088622748851776e-02 -1.187585219740867615e-01 6.164806336164474487e-02 1.600139290094375610e-01 -5.326182395219802856e-02 -1.118068769574165344e-02 -3.672880306839942932e-02 3.219233453273773193e-01 -7.156974170356988907e-03 -4.169869720935821533e-01 1.353540569543838501e-01 -2.662836611270904541e-01 2.785160839557647705e-01 3.183166384696960449e-01 -1.374719738960266113e-01 -1.489041447639465332e-01
-1.586018651723861694e-01 -2.512584906071424484e-04 -8.872406929731369019e-02 -1.657063066959381104e-01 -2.302750051021575928e-01 3.061822149902582169e-03 1.685602068901062012e-01 -1.044734865427017212e-01 1.216631159186363220e-01 -1.666236072778701782e-01 -8.347622305154800415e-02 9.267808496952056885e-02 7.917302846908569336e-02 -1.565995812416076660e-02 -1.717855483293533325e-01 1.120128035545349121e-01 3.648743927478790283e-01 -1.839116513729095459e-01 1.454698666930198669e-02 -2.567100711166858673e-02 3.768641129136085510e-02 -1.602495610713958740e-01 -5.328146219253540039e-01 3.101408183574676514e-01 2.147097140550613403e-01 -8.142320811748504639e-02 2.211440503597259521e-01 7.305652648210525513e-02 -1.485656797885894775e-01 9.158122539520263672e-02 -1.651067882776260376e-01 2.757664583623409271e-02
-3.304378315806388855e-02 -1.183117181062698364e-01 1.821542680263519287e-01 -1.416923943907022476e-02 -3.549361601471900940e-02 1.498178392648696899e-01 9.897369891405105591e-02 -2.071221768856048584e-01 -4.397669434547424316e-02 -1.335613876581192017e-01 -2.776256762444972992e-03 1.246291920542716980e-01 -6.952774524688720703e-02 1.389760375022888184e-01 6.753924489021301270e-02 1.636241748929023743e-02 3.788857460021972656e-01 -8.811979740858078003e-02 -4.474768042564392090e-02 -2.734124660491943359e-01 -1.231151670217514038e-01 -1.223489642143249512e-01 -1.791618466377258301e-01 5.646328926086425781e-01 -1.748603954911231995e-02 -5.252451077103614807e-02 2.160606719553470612e-02 2.248334735631942749e-01 -1.090170741081237793e-01 -3.604861497879028320e-01 -6.068932265043258667e-02 4.611423984169960022e-02
1.778006739914417267e-02 2.716792225837707520e-01 -1.036685705184936523e-01 -6.080546230077743530e-02 1.709439046680927277e-02 2.787251472473144531e-01 6.878773868083953857e-02 -1.110143214464187622e-01 3.181370794773101807e-01 2.748916149139404297e-01 1.058641150593757629e-01 1.944815963506698608e-01 -1.841797865927219391e-02 1.341352611780166626e-01 -3.176191151142120361e-01 1.576648205518722534e-01 3.183137774467468262e-01 1.165379944723099470e-04 -1.318304836750030518e-01 -1.216895058751106262e-01 2.513561844825744629e-01 -1.181824412196874619e-02 -1.737799942493438721e-01 2.921840250492095947e-01 5.846771970391273499e-02 -1.496845334768295288e-01 1.145539060235023499e-01 1.024544090032577515e-01 -8.519799262285232544e-02 -2.139762490987777710e-01 1.467234687879681587e-03 1.778295934200286865e-01
-2.599521875381469727e-01 2.674782574176788330e-01 -1.681740432977676392e-01 -2.394260019063949585e-01 1.312405467033386230e-01 1.144162043929100037e-01 1.728342026472091675e-01 -1.600492931902408600e-02 -2.715308777987957001e-02 -2.145467326045036316e-02 -1.128433719277381897e-01 5.655959248542785645e-02 -2.140569984912872314e-01 -2.738581970334053040e-03 -2.820442616939544678e-01 -1.102648582309484482e-02 8.139088004827499390e-02 -7.444537431001663208e-02 -6.333589553833007812e-02 -2.124956995248794556e-01 -4.000585675239562988e-01 5.501610040664672852e-02 -2.779932022094726562e-01 2.892439365386962891e-01 -6.056790053844451904e-02 -1.256591174751520157e-03 -1.505504399538040161e-01 6.593173742294311523e-02 9.141176939010620117e-02 -2.295722812414169312e-02 -3.471171855926513672e-01 1.636976301670074463e-01
5.641978234052658081e-02 1.363314539194107056e-01 3.359789773821830750e-02 4.378438740968704224e-02 -8.551600575447082520e-02 2.077468633651733398e-01 -9.109558165073394775e-02 1.615018397569656372e-01 -1.970981806516647339e-02 3.123945295810699463e-01 9.842143952846527100e-02 2.207618504762649536e-01 -2.777208685874938965e-01 1.209867969155311584e-01 4.576068744063377380e-02 7.738707214593887329e-02 3.677909821271896362e-02 -2.234251797199249268e-01 -1.754551082849502563e-01 -1.640872806310653687e-01 -8.787419646978378296e-02 1.367633342742919922e-01 -4.451704025268554688e-01 3.901927769184112549e-01 -3.099532052874565125e-02 -2.388813048601150513e-01 7.273576408624649048e-02 -8.461161702871322632e-02 -7.706400007009506226e-03 1.464509516954421997e-01 -2.054857313632965088e-01 -1.184938699007034302e-01
2.993725426495075226e-02 1.536983549594879150e-01 -1.986238211393356323e-01 -1.605917513370513916e-02 2.431450039148330688e-02 2.035361081361770630e-01 9.581053256988525391e-02 -2.825066074728965759e-02 1.848327517509460449e-01 1.390479598194360733e-02 -1.978621780872344971e-01 1.077782660722732544e-01 -1.596483439207077026e-01 4.054293781518936157e-02 -2.859685719013214111e-01 -1.997710764408111572e-01 2.576099038124084473e-01 -2.337352633476257324e-01 -9.746872633695602417e-02 5.428096652030944824e-02 -1.703787147998809814e-01 -6.097847968339920044e-02 2.569827139377593994e-01 4.041296243667602539e-01 -4.051177948713302612e-02 -1.600587740540504456e-02 1.711112447082996368e-02 4.014372825622558594e-02 -6.423182040452957153e-02 -4.456208050251007080e-01 -2.093860954046249390e-01 -6.275153160095214844e-02
4.876179993152618408e-02 3.856517374515533447e-02 -4.637981951236724854e-02 -2.849531173706054688e-01 -3.491734713315963745e-02 5.206527188420295715e-02 1.694933772087097168e-01 1.334183663129806519e-01 2.534076273441314697e-01 -5.744715780019760132e-02 5.509693920612335205e-02 1.611554250121116638e-02 1.817950978875160217e-02 -4.128267168998718262e-01 -2.851231098175048828e-01 1.006139665842056274e-01 1.452389806509017944e-01 -3.559416532516479492e-01 -5.553521960973739624e-02 -6.228158622980117798e-02 -3.011853992938995361e-01 -1.904764175415039062e-01 -1.095413789153099060e-01 2.396489977836608887e-01 1.202703416347503662e-01 -2.841422557830810547e-01 6.280319299548864365e-03 2.301477640867233276e-01 -2.775322354864329100e-04 1.148758232593536377e-01 -1.226115152239799500e-01 4.153773561120033264e-02
-1.276897918432950974e-02 3.274899423122406006e-01 -7.375308871269226074e-02 1.046723350882530212e-01 -3.501231223344802856e-02 1.122035384178161621e-01 8.920729160308837891e-02 -3.295655548572540283e-02 1.779939979314804077e-01 -6.506983190774917603e-02 1.432671546936035156e-01 2.514992654323577881e-01 -9.264782816171646118e-02 7.229609787464141846e-02 1.896539330482482910e-01 3.422537446022033691e-01 1.446412056684494019e-01 -2.364262789487838745e-01 -1.708149164915084839e-01 3.591103479266166687e-02 -3.752148151397705078e-01 4.912679269909858704e-02 -1.458168476819992065e-01 3.700758814811706543e-01 -1.656747013330459595e-01 -2.237054109573364258e-01 -1.283037960529327393e-01 1.319266948848962784e-02 1.404154300689697266e-01 -5.536644160747528076e-02 -1.891122758388519287e-01 7.310463488101959229e-02
-1.146350894123315811e-02 2.081677466630935669e-01 3.491213545203208923e-02 4.694116115570068359e-02 -4.945777356624603271e-02 2.778656482696533203e-01 -9.688708186149597168e-02 -1.829297281801700592e-02 7.714109122753143311e-02 2.154156118631362915e-01 3.219368159770965576e-01 1.967188864946365356e-01 -2.670232355594635010e-01 1.114410609006881714e-01 5.507547408342361450e-02 2.467467188835144043e-01 2.097395211458206177e-01 -5.151521414518356323e-02 4.237307608127593994e-02 -1.328810751438140869e-01 -1.823907941579818726e-01 -2.608168497681617737e-02 -4.178272485733032227e-01 3.898194730281829834e-01 8.537217974662780762e-02 -1.394773572683334351e-01 -5.544089153409004211e-02 2.616881951689720154e-02 6.794805079698562622e-02 5.161131545901298523e-02 -2.017653584480285645e-01 -1.277792304754257202e-01
2.151564061641693115e-01 5.324158817529678345e-02 -1.463515609502792358e-01 -3.371352329850196838e-02 1.580925881862640381e-01 6.650681048631668091e-02 2.022070139646530151e-01 7.798080146312713623e-02 2.959373891353607178e-01 7.812076061964035034e-02 3.607889413833618164e-01 3.027174174785614014e-01 -6.592541933059692383e-02 1.485783904790878296e-01 -6.113346666097640991e-02 8.545272983610630035e-03 1.026782840490341187e-01 -1.688040643930435181e-01 6.137001886963844299e-02 -5.399512499570846558e-02 -1.716412454843521118e-01 -1.693360880017280579e-02 -4.046038091182708740e-01 4.330559819936752319e-02 1.255199015140533447e-01 1.831781305372714996e-02 2.258311212062835693e-01 -1.854747235774993896e-01 1.595678031444549561e-01 1.738657355308532715e-01 -2.857779264450073242e-01 1.622165441513061523e-01
1.822787523269653320e-01 7.415071129798889160e-02 1.444314699620008469e-02 -3.805165737867355347e-02 -5.520449578762054443e-02 1.256615668535232544e-01 3.553936481475830078e-01 -1.478312164545059204e-01 1.789442002773284912e-01 6.960209459066390991e-02 -9.481856226921081543e-02 -3.516827896237373352e-02 -1.229464411735534668e-01 1.290488522499799728e-02 -3.084053397178649902e-01 9.600234776735305786e-02 1.533681750297546387e-01 -1.166690289974212646e-01 -1.265617609024047852e-01 -2.440625876188278198e-01 1.236978620290756226e-01 1.652093827724456787e-01 9.080763906240463257e-03 3.856293857097625732e-01 -2.539005875587463379e-02 1.491118222475051880e-01 3.199274539947509766e-01 -1.760834902524948120e-01 3.478247299790382385e-02 -2.048797458410263062e-01 -3.343833386898040771e-01 1.028389036655426025e-01
7.650934904813766479e-02 1.121012344956398010e-01 -1.478672474622726440e-01 -5.329106375575065613e-02 2.797935307025909424e-01 5.733317509293556213e-02 6.234705448150634766e-02 2.077968567609786987e-01 2.435159236192703247e-01 -1.102767214179039001e-01 -1.967629343271255493e-01 -4.894840344786643982e-02 -2.384197562932968140e-01 1.837077364325523376e-02 -1.852115243673324585e-01 3.100849092006683350e-01 1.793604940176010132e-01 -1.016831547021865845e-01 -7.990713417530059814e-02 -2.696071192622184753e-02 -1.443345993757247925e-01 1.064765751361846924e-01 -2.934637963771820068e-01 3.606791794300079346e-01 -2.319556325674057007e-01 -3.301834762096405029e-01 1.853104829788208008e-01 6.670584529638290405e-02 4.335746169090270996e-02 -1.456290483474731445e-01 7.294867932796478271e-02 -1.174064935185015202e-03
-4.604094848036766052e-02 -5.181642621755599976e-02 -1.769215017557144165e-01 -8.847699314355850220e-02 -4.746376723051071167e-02 5.821311846375465393e-02 -9.557956457138061523e-02 2.335764020681381226e-01 -1.574946045875549316e-01 -2.491027414798736572e-01 1.756567358970642090e-01 2.160758674144744873e-01 -1.730930432677268982e-02 1.708785444498062134e-02 -1.022433787584304810e-01 8.860639482736587524e-02 3.141180872917175293e-01 -2.128419429063796997e-01 2.199925780296325684e-01 -2.257465422153472900e-01 -6.456995755434036255e-02 -4.907263442873954773e-02 -3.615781962871551514e-01 2.602925896644592285e-01 6.548947095870971680e-02 -1.888897120952606201e-01 2.332947701215744019e-01 1.344659179449081421e-01 1.013748645782470703e-01 -2.793932557106018066e-01 -2.090034633874893188e-01 -1.026625260710716248e-01
-4.778441414237022400e-02 -1.038659512996673584e-01 -1.895714402198791504e-01 -1.521672606468200684e-01 2.037317119538784027e-02 1.431643217802047729e-01 -3.917657583951950073e-02 2.683158498257398605e-03 -2.359347231686115265e-02 -2.892263829708099365e-01 5.090709030628204346e-02 2.037036120891571045e-01 -1.035724878311157227e-01 3.055722080171108246e-02 8.792380243539810181e-02 -9.430072456598281860e-02 2.801466286182403564e-01 -2.251338958740234375e-01 -1.001802831888198853e-01 -1.376619637012481689e-01 1.124833673238754272e-01 -1.192177385091781616e-01 -4.580326676368713379e-01 2.651251852512359619e-01 5.502325296401977539e-02 9.548316150903701782e-02 4.326513409614562988e-01 -1.686909003183245659e-03 -9.684087336063385010e-02 -8.788722753524780273e-02 -2.118561416864395142e-01 -1.495948135852813721e-01
2.033279687166213989e-01 1.368373483419418335e-01 -3.202844262123107910e-01 -1.804478615522384644e-01 1.873510181903839111e-01 7.647586986422538757e-03 1.855514049530029297e-01 3.244738653302192688e-02 1.625292301177978516e-01 -1.370775550603866577e-01 -1.615822911262512207e-01 2.811257839202880859e-01 -3.732702732086181641e-01 -4.940662533044815063e-02 -4.655123129487037659e-02 6.264355033636093140e-02 -7.016431540250778198e-02 -5.272323265671730042e-02 -1.092896312475204468e-01 -5.015167593955993652e-02 -1.125432103872299194e-01 4.263618588447570801e-02 -2.318975180387496948e-01 2.896122336387634277e-01 -3.125178068876266479e-02 -1.831861734390258789e-01 3.372288644313812256e-01 4.396823421120643616e-02 2.099266350269317627e-01 2.208782881498336792e-01 1.103479489684104919e-01 -8.011272549629211426e-02
3.665135800838470459e-01 8.488422632217407227e-02 3.665495291352272034e-02 4.426524415612220764e-02 5.919332057237625122e-02 -1.403941363096237183e-01 2.068813294172286987e-01 -3.935509175062179565e-02 4.179454445838928223e-01 -6.067483336664736271e-04 7.618964463472366333e-02 2.701508998870849609e-01 2.210596948862075806e-02 -1.679747551679611206e-01 -5.452924594283103943e-02 -1.272981427609920502e-02 1.872704923152923584e-01 -2.325405478477478027e-01 -1.665824204683303833e-01 -1.767006814479827881e-01 7.740265130996704102e-02 3.823541104793548584e-03 -1.420543789863586426e-01 3.799635171890258789e-01 -1.163595840334892273e-01 -1.990445703268051147e-01 2.221491634845733643e-01 -9.435708820819854736e-02 -1.462648361921310425e-01 -1.527215242385864258e-01 -1.650187522172927856e-01 -1.598415710031986237e-02
1.615936309099197388e-01 -7.780735194683074951e-02 -4.546767100691795349e-02 -1.236796528100967407e-01 2.221840061247348785e-02 9.843090176582336426e-02 3.530537784099578857e-01 -1.279110163450241089e-01 2.144743055105209351e-01 2.007952034473419189e-01 -1.421594023704528809e-01 -7.868452370166778564e-02 -9.017034620046615601e-02 5.509158596396446228e-02 -3.768564760684967041e-02 4.227411001920700073e-02 3.164609670639038086e-01 -2.587350308895111084e-01 -6.566056050360202789e-03 1.827775314450263977e-02 -1.896606683731079102e-01 6.154701113700866699e-02 -4.245422407984733582e-02 3.250219523906707764e-01 -1.329158693552017212e-01 -3.668563663959503174e-01 2.157121598720550537e-01 -2.009527981281280518e-01 2.078950703144073486e-01 9.769266098737716675e-02 1.128934994339942932e-01 2.298804819583892822e-01
-9.633242338895797729e-02 1.949237138032913208e-01 1.377454586327075958e-02 1.036910861730575562e-01 1.288057416677474976e-01 2.187295109033584595e-01 7.971051335334777832e-02 -1.260465197265148163e-02 -3.650152683258056641e-02 -1.992102712392807007e-01 -3.649825751781463623e-01 1.534920483827590942e-01 -3.764738142490386963e-01 4.513105377554893494e-02 -8.443927764892578125e-02 -1.890441328287124634e-01 3.654407560825347900e-01 -5.530792474746704102e-02 -2.784071564674377441e-01 8.984759449958801270e-03 -1.612506061792373657e-01 -9.877526760101318359e-02 4.976151138544082642e-02 3.783794045448303223e-01 5.427305027842521667e-02 -1.047117039561271667e-01 1.851237118244171143e-01 3.319011628627777100e-02 1.473083067685365677e-02 5.374072492122650146e-02 -1.945260763168334961e-01 2.409086190164089203e-02
1.552051454782485962e-01 6.769108027219772339e-02 -3.233444988727569580e-01 -3.605941236019134521e-01 -1.113221514970064163e-02 -1.605618447065353394e-01 3.450481593608856201e-02 -1.690565422177314758e-02 1.550295203924179077e-01 1.054632142186164856e-01 -1.670730262994766235e-01 1.239960119128227234e-01 -4.449810832738876343e-02 2.978376448154449463e-01 -2.381337434053421021e-01 2.484329342842102051e-01 1.690312027931213379e-01 -3.128231465816497803e-01 1.228410378098487854e-01 7.017345726490020752e-02 1.391001492738723755e-01 1.343947798013687134e-01 6.062473729252815247e-02 3.773416280746459961e-01 -6.709815561771392822e-02 -1.502711176872253418e-01 9.068535268306732178e-02 1.012191176414489746e-01 1.528080254793167114e-01 1.215026676654815674e-01 -6.822115927934646606e-02 5.977547541260719299e-02
-8.968642354011535645e-02 -1.029093191027641296e-01 -4.321522265672683716e-02 -2.257869690656661987e-01 -8.973197638988494873e-02 1.888526678085327148e-01 3.127481043338775635e-01 2.708013169467449188e-02 1.793321780860424042e-02 5.035759415477514267e-03 1.372697353363037109e-01 8.593576401472091675e-02 -2.607831656932830811e-01 2.307567596435546875e-01 -2.651172280311584473e-01 5.034162662923336029e-03 -1.007636785507202148e-01 -1.460103839635848999e-01 -1.422882229089736938e-01 7.024286687374114990e-02 -3.788432180881500244e-01 -1.771804988384246826e-01 -8.223919570446014404e-02 1.776624470949172974e-01 4.640651866793632507e-02 -1.504457443952560425e-01 -2.692952007055282593e-02 -1.623384803533554077e-01 -1.039918512105941772e-02 -3.830217123031616211e-01 -1.628291606903076172e-01 -2.702306509017944336e-01
-1.031609699130058289e-01 3.179632723331451416e-01 -1.122069209814071655e-01 3.014090061187744141e-01 -1.823919452726840973e-02 2.544925808906555176e-01 5.338422954082489014e-02 5.822991207242012024e-02 1.245685294270515442e-01 -7.932130247354507446e-02 -7.749899290502071381e-03 1.087193042039871216e-01 -1.469438076019287109e-01 8.759296685457229614e-02 -1.380074173212051392e-01 1.163049861788749695e-01 7.692515850067138672e-02 -4.801247715950012207e-01 5.382625386118888855e-02 -1.894415915012359619e-01 -1.819438934326171875e-01 6.743925809860229492e-02 -2.529102265834808350e-01 1.989772766828536987e-01 4.168683663010597229e-02 -1.738313734531402588e-01 4.815955087542533875e-02 -1.804509907960891724e-01 2.639600932598114014e-01 -2.123014330863952637e-01 -1.384399384260177612e-01 -2.780875749886035919e-02
8.348733931779861450e-02 -2.260369360446929932e-01 -2.365805506706237793e-01 -2.741773426532745361e-01 2.741072475910186768e-01 6.032930687069892883e-02 2.030893564224243164e-01 1.786516010761260986e-01 -1.424468159675598145e-01 -1.091717630624771118e-01 -1.593312919139862061e-01 7.684136182069778442e-02 -2.167259007692337036e-01 6.810934841632843018e-02 2.825496532022953033e-02 -5.735806189477443695e-03 2.934231460094451904e-01 -3.171158730983734131e-01 1.702012121677398682e-01 -1.727360934019088745e-01 -7.983569800853729248e-02 2.913031354546546936e-02 -2.766060531139373779e-01 1.470376700162887573e-01 -1.485546827316284180e-01 -2.547168433666229248e-01 -8.440358564257621765e-03 -2.481415718793869019e-01 1.101656556129455566e-01 -1.316313594579696655e-01 2.590083517134189606e-02 -1.156226992607116699e-01
1.580731272697448730e-01 -1.812145300209522247e-02 -1.292920112609863281e-01 5.181546881794929504e-02 2.036468088626861572e-01 5.775605887174606323e-02 1.121851280331611633e-01 7.125007361173629761e-02 -1.833728142082691193e-02 -9.374207258224487305e-02 -2.619518637657165527e-01 -2.344618178904056549e-02 -1.520742326974868774e-01 2.460294067859649658e-01 -1.295569539070129395e-01 4.242195188999176025e-02 2.636595964431762695e-01 -4.116999804973602295e-01 -1.250563859939575195e-01 2.557037770748138428e-01 -4.660728946328163147e-02 1.280926316976547241e-01 -1.454354524612426758e-01 3.128240108489990234e-01 2.607392370700836182e-01 -1.674186289310455322e-01 -8.962836861610412598e-02 -8.364636451005935669e-02 5.556468293070793152e-02 -1.140552572906017303e-02 2.011971920728683472e-01 3.160864412784576416e-01
-2.553187310695648193e-02 -3.142767548561096191e-01 -2.508262991905212402e-01 -1.412599533796310425e-01 -2.989132702350616455e-01 1.495014280080795288e-01 8.964404463768005371e-02 2.059751190245151520e-02 2.484346479177474976e-01 -2.269289270043373108e-02 -7.238315045833587646e-02 4.906660690903663635e-02 7.130396086722612381e-03 2.134131044149398804e-01 -8.102539181709289551e-02 -4.494033381342887878e-02 -9.288533776998519897e-02 -4.996857941150665283e-01 -9.042456001043319702e-02 1.449437737464904785e-01 -1.466729640960693359e-01 2.128569185733795166e-01 -1.389038711786270142e-01 2.659077644348144531e-01 3.878552094101905823e-02 -1.411478966474533081e-01 3.378985449671745300e-02 1.893784403800964355e-01 2.404965907335281372e-01 1.105436012148857117e-01 -1.380763761699199677e-02 2.200712449848651886e-02
1.647951900959014893e-01 1.397981792688369751e-01 -2.685082256793975830e-01 -1.469230744987726212e-02 7.768151909112930298e-02 2.438812106847763062e-01 4.346881434321403503e-02 1.754904687404632568e-01 2.649587392807006836e-01 -1.291196048259735107e-01 -2.826999314129352570e-02 -1.989194937050342560e-02 -1.567627191543579102e-01 2.949219942092895508e-01 -3.575958684086799622e-02 3.584753274917602539e-01 2.601375281810760498e-01 -1.899345815181732178e-01 -5.992809310555458069e-02 1.799812167882919312e-02 -3.110053837299346924e-01 2.344334870576858521e-01 -7.407225668430328369e-02 1.064595729112625122e-01 3.503429517149925232e-02 -1.537526249885559082e-01 -1.558003481477499008e-02 -2.769571244716644287e-01 2.263503521680831909e-01 -1.136248707771301270e-01 -8.980656415224075317e-02 5.647614598274230957e-02
2.098066657781600952e-01 2.993324995040893555e-01 -5.029925704002380371e-02 -3.588465228676795959e-02 -2.180944830179214478e-01 1.537288874387741089e-01 3.482872843742370605e-01 1.279667019844055176e-01 9.755621850490570068e-02 -1.094267293810844421e-01 -5.980851501226425171e-02 2.689732611179351807e-01 -1.093741729855537415e-01 4.832560196518898010e-02 9.316784329712390900e-03 -7.071891427040100098e-02 1.733322590589523315e-01 -3.146422654390335083e-02 8.476146310567855835e-02 3.916575014591217041e-02 -5.644826963543891907e-02 -3.435724377632141113e-01 8.205757290124893188e-02 2.092288881540298462e-01 1.647533476352691650e-01 -3.220290541648864746e-01 2.139157243072986603e-02 -1.026295218616724014e-02 2.458202987909317017e-01 -1.059159263968467712e-01 -3.088055253028869629e-01 -1.642499864101409912e-01
9.801816195249557495e-02 2.369968146085739136e-01 -1.138063296675682068e-01 8.348969742655754089e-03 1.965898871421813965e-01 2.293266057968139648e-01 -6.727801263332366943e-02 -1.163497343659400940e-01 7.252053916454315186e-02 1.017226278781890869e-01 6.327751278877258301e-02 9.750860929489135742e-02 -3.162210434675216675e-02 4.071049690246582031e-01 5.474510416388511658e-02 1.214101985096931458e-01 3.047120273113250732e-01 -3.726444840431213379e-01 1.549202832393348217e-03 -2.844616770744323730e-01 -2.466456443071365356e-01 4.617045819759368896e-02 5.534316226840019226e-02 9.270552545785903931e-02 2.224436774849891663e-02 -3.432778120040893555e-01 5.633038282394409180e-02 2.233322560787200928e-01 -1.491035968065261841e-01 3.098040074110031128e-02 -1.254180222749710083e-01 -2.734085358679294586e-02
1.722078174352645874e-01 1.498216539621353149e-01 -7.679761201143264771e-02 3.255675360560417175e-02 9.224321693181991577e-04 2.254329025745391846e-01 4.376818537712097168e-01 3.013542294502258301e-02 4.380779713392257690e-02 3.639419004321098328e-02 -2.285905629396438599e-01 2.381922900676727295e-01 -2.487887442111968994e-01 5.358656868338584900e-02 -1.841719150543212891e-01 -2.725621163845062256e-01 2.350251078605651855e-01 -6.205877661705017090e-02 -1.140038818120956421e-01 9.210624545812606812e-02 -2.743875980377197266e-01 2.053543180227279663e-02 -4.765716567635536194e-02 1.201929152011871338e-01 -1.024294123053550720e-01 -1.399927437305450439e-01 1.405089795589447021e-01 5.480147525668144226e-02 1.262240344658493996e-03 -1.736282855272293091e-01 -2.224034070968627930e-01 -3.270969390869140625e-01
2.937593162059783936e-01 1.055089384317398071e-01 -1.893908344209194183e-02 1.039704866707324982e-02 -1.100824400782585144e-01 3.393724560737609863e-01 1.143905818462371826e-01 8.684588223695755005e-02 1.468990594148635864e-01 -2.073666304349899292e-01 -1.336759924888610840e-01 3.265477716922760010e-02 -1.723647713661193848e-01 -7.882274687290191650e-02 -2.483123242855072021e-01 -1.485081613063812256e-01 2.010075598955154419e-01 -5.385902523994445801e-02 3.344244882464408875e-02 -7.958116941154003143e-03 3.349459962919354439e-03 -2.657054364681243896e-01 2.175256423652172089e-02 3.099430501461029053e-01 -1.122596301138401031e-02 -2.452233731746673584e-01 -1.014842614531517029e-01 -1.180752590298652649e-01 1.072250306606292725e-01 -1.513587236404418945e-01 -4.411805272102355957e-01 -1.607848405838012695e-01
1.455319076776504517e-01 4.218773543834686279e-02 -5.784463882446289062e-02 9.614306688308715820e-02 2.285525351762771606e-01 2.569771111011505127e-01 5.822453647851943970e-02 -1.098950300365686417e-02 -5.352752655744552612e-02 -9.609378129243850708e-02 -3.957051336765289307e-01 -8.203812688589096069e-02 -2.120719850063323975e-01 1.613374352455139160e-01 -3.525751531124114990e-01 4.656850546598434448e-02 1.760750710964202881e-01 -1.443620175123214722e-01 -1.631218045949935913e-01 3.739396110177040100e-02 -1.113647744059562683e-01 9.122698009014129639e-02 -2.889153659343719482e-01 2.446934133768081665e-01 2.104001194238662720e-01 -3.474759161472320557e-01 5.944675579667091370e-02 -1.533576846122741699e-01 -5.422323197126388550e-02 -1.447413712739944458e-01 3.888946492224931717e-03 9.942783415317535400e-02
1.943769119679927826e-02 2.432672530412673950e-01 6.202840059995651245e-02 -4.264361783862113953e-02 -6.302582565695047379e-03 1.814345121383666992e-01 3.416851758956909180e-01 -3.081336319446563721e-01 -4.182723164558410645e-02 -1.198264434933662415e-01 -1.378871053457260132e-01 -1.068733632564544678e-01 -2.148677706718444824e-01 3.877476975321769714e-02 1.099505722522735596e-01 1.786712706089019775e-01 1.029932349920272827e-01 -2.543187141418457031e-01 -2.620222866535186768e-01 -8.853632211685180664e-02 8.067497401498258114e-04 -1.339448988437652588e-01 -1.886299550533294678e-01 2.540795207023620605e-01 8.852838538587093353e-03 -9.535920619964599609e-02 -2.099287509918212891e-01 -1.173362210392951965e-01 1.528887450695037842e-01 -5.092855170369148254e-02 -4.263364076614379883e-01 8.542060106992721558e-02
1.857930868864059448e-01 2.190680708736181259e-03 -3.022022843360900879e-01 -3.891745805740356445e-01 2.806556820869445801e-01 2.785871922969818115e-01 8.936696103774011135e-04 -4.078906029462814331e-02 -3.653757274150848389e-02 1.788767874240875244e-01 1.009714975953102112e-02 3.618974089622497559e-01 -2.424653470516204834e-01 1.282321959733963013e-01 1.034110039472579956e-01 -1.971419714391231537e-02 -1.355332136154174805e-01 -3.429590463638305664e-01 2.001471072435379028e-02 9.696848690509796143e-02 -1.898900978267192841e-02 -6.657811999320983887e-02 9.781815111637115479e-03 1.169021576642990112e-01 1.233355179429054260e-01 -6.619303673505783081e-02 -1.051301434636116028e-01 2.465279400348663330e-01 -4.100166261196136475e-02 -1.860852986574172974e-01 -1.317225247621536255e-01 -6.709016114473342896e-02
1.695335656404495239e-01 -9.264697879552841187e-02 3.914192691445350647e-02 -7.194115221500396729e-02 9.777534008026123047e-02 3.163341879844665527e-01 4.520842432975769043e-01 1.063598170876502991e-01 1.123321726918220520e-01 1.095121353864669800e-01 7.144339382648468018e-02 1.965890526771545410e-01 -1.289649754762649536e-01 1.813078671693801880e-01 1.349909156560897827e-01 1.936088055372238159e-01 1.194863170385360718e-01 -2.424791269004344940e-02 -6.696124374866485596e-02 1.399239748716354370e-01 2.991845905780792236e-01 -2.842642366886138916e-02 -2.319797128438949585e-01 2.105701267719268799e-01 -3.370098471641540527e-01 -8.176524937152862549e-02 6.381474435329437256e-02 -4.363215528428554535e-03 5.791115388274192810e-02 -9.223397821187973022e-02 -2.793034017086029053e-01 1.242904141545295715e-01
-1.021755510009825230e-03 2.060709893703460693e-01 -6.200950592756271362e-02 -3.195573985576629639e-01 1.058666780591011047e-01 -1.222997903823852539e-01 -9.003110975027084351e-02 2.118555903434753418e-01 7.488726079463958740e-02 3.703647106885910034e-02 7.267947494983673096e-02 1.152704358100891113e-01 -7.286085281521081924e-03 1.558781266212463379e-01 -2.715500593185424805e-01 -2.596889995038509369e-02 9.466475993394851685e-02 -1.655243337154388428e-01 2.446978837251663208e-01 -9.040456265211105347e-02 1.467154026031494141e-01 6.399770081043243408e-02 -1.174857169389724731e-01 4.746517539024353027e-01 -1.347312703728675842e-02 -3.276243507862091064e-01 3.509097695350646973e-01 -3.547675162553787231e-02 1.697089523077011108e-01 1.129640266299247742e-02 -1.125646606087684631e-01 7.389716804027557373e-02
-6.095719337463378906e-02 1.197266578674316406e-01 -3.826669454574584961e-01 -1.700207144021987915e-01 1.609949022531509399e-01 1.622829586267471313e-01 -1.775474101305007935e-02 9.774736128747463226e-03 5.301581323146820068e-02 5.234020575881004333e-02 3.675863891839981079e-02 1.766820549964904785e-01 3.511199355125427246e-02 3.710760772228240967e-01 -2.966589033603668213e-01 1.940977871417999268e-01 5.983270332217216492e-02 -9.080731868743896484e-02 2.092560529708862305e-01 -1.644412428140640259e-01 -1.396854370832443237e-01 -1.849408000707626343e-01 5.648163333535194397e-02 -2.090240083634853363e-02 -3.725448623299598694e-02 -3.407406508922576904e-01 9.881780296564102173e-02 -1.341353654861450195e-01 -1.050342842936515808e-01 -1.158326715230941772e-01 -3.622715473175048828e-01 1.013789474964141846e-01
2.975665330886840820e-01 2.457832992076873779e-01 -1.836911737918853760e-01 -2.128242850303649902e-01 -2.853462100028991699e-02 1.108461618423461914e-01 2.556575089693069458e-02 1.468792259693145752e-01 5.368153564631938934e-03 -4.100536182522773743e-02 1.754268705844879150e-01 4.562616720795631409e-02 9.818280115723609924e-03 4.569591209292411804e-02 2.668470889329910278e-02 3.944631665945053101e-02 1.377761960029602051e-01 -3.848159909248352051e-01 1.075923219323158264e-01 -1.575786322355270386e-01 -1.917906291782855988e-02 1.525974571704864502e-01 -1.849372833967208862e-01 2.608403861522674561e-01 -3.889347612857818604e-02 -5.493045449256896973e-01 1.655998677015304565e-01 -4.010055959224700928e-02 1.391856223344802856e-01 -1.013583038002252579e-02 -9.509152173995971680e-02 -8.658789098262786865e-02
5.260938312858343124e-03 5.212863534688949585e-02 2.450021207332611084e-01 -1.213488578796386719e-01 2.500035166740417480e-01 2.843114435672760010e-01 6.206104997545480728e-03 -1.535957958549261093e-02 6.115177273750305176e-02 -3.770090267062187195e-02 1.431048661470413208e-02 -1.200433354824781418e-02 -3.580346703529357910e-01 1.029063463211059570e-01 -3.348481357097625732e-01 2.550631389021873474e-02 6.151617318391799927e-02 2.149066142737865448e-02 9.190957248210906982e-02 8.900365978479385376e-02 -1.115209534764289856e-01 -1.884504705667495728e-01 -2.042022198438644409e-01 1.741142868995666504e-01 3.311437070369720459e-01 -8.030187338590621948e-02 1.809187233448028564e-01 2.333716675639152527e-02 6.011469662189483643e-02 3.649142086505889893e-01 -2.962073087692260742e-01 8.576983213424682617e-02
-2.055295184254646301e-02 1.570314168930053711e-02 1.569913625717163086e-01 6.141987070441246033e-02 6.461989879608154297e-02 3.254036605358123779e-01 -5.676590278744697571e-02 1.289123296737670898e-01 1.920197755098342896e-01 -1.407557874917984009e-01 6.532832235097885132e-02 1.278673559427261353e-01 -4.229065775871276855e-01 1.230008378624916077e-01 -2.497904151678085327e-01 9.901677072048187256e-02 1.385354846715927124e-01 -3.172357380390167236e-01 1.689624339342117310e-01 1.772951036691665649e-01 -1.330443173646926880e-01 -1.400554627180099487e-01 8.928186446428298950e-02 1.951630115509033203e-01 1.388761699199676514e-01 -1.553767621517181396e-01 2.420516461133956909e-01 3.743750602006912231e-02 -1.059537604451179504e-01 -1.308495998382568359e-01 2.252028286457061768e-01 2.277195453643798828e-01
-4.160248115658760071e-02 7.011154294013977051e-02 7.057570666074752808e-02 -3.849976230412721634e-03 1.888430416584014893e-01 1.526677012443542480e-01 -8.236903813667595387e-04 3.628357872366905212e-02 3.231802955269813538e-02 -2.447324395179748535e-01 8.745349012315273285e-03 -1.713179424405097961e-02 -2.961525619029998779e-01 3.173173367977142334e-01 -6.787091493606567383e-02 1.904651522636413574e-01 -3.751486241817474365e-01 -2.247200310230255127e-01 -7.266134954988956451e-03 -3.475568071007728577e-02 -9.073124825954437256e-02 -1.256661415100097656e-01 -2.431641966104507446e-01 2.518796324729919434e-01 1.098537892103195190e-01 -1.624750643968582153e-01 -5.587523430585861206e-02 9.561327844858169556e-02 1.405939310789108276e-01 2.813480794429779053e-01 -1.751706898212432861e-01 3.435874581336975098e-01
-9.114345908164978027e-02 -9.327773749828338623e-02 3.384743630886077881e-02 -1.799662113189697266e-01 1.297322958707809448e-01 2.925100922584533691e-01 3.243950307369232178e-01 7.594920694828033447e-02 1.348752379417419434e-01 2.157883793115615845e-01 -4.590003937482833862e-02 4.011871218681335449e-01 -2.490925043821334839e-01 2.895836234092712402e-01 1.075983941555023193e-01 -1.096894405782222748e-02 7.032944262027740479e-02 -1.460644900798797607e-01 -2.783419750630855560e-02 1.317970156669616699e-01 1.700128763914108276e-01 6.448479741811752319e-02 -1.207561790943145752e-01 1.739922612905502319e-01 -3.199917376041412354e-01 -5.867240950465202332e-02 4.591270536184310913e-02 -1.409368664026260376e-01 6.453268975019454956e-02 3.296934440732002258e-02 -2.987024784088134766e-01 7.759480923414230347e-02
-3.342482075095176697e-02 1.308930665254592896e-01 -2.296122759580612183e-01 5.744799226522445679e-02 -3.690494922921061516e-03 2.919251024723052979e-01 -1.675440967082977295e-01 -1.531593967229127884e-03 -4.097457975149154663e-02 7.363631576299667358e-02 2.424837350845336914e-01 2.530295550823211670e-01 -1.515950262546539307e-01 2.908946275711059570e-01 -1.329322010278701782e-01 7.104954682290554047e-03 5.251033976674079895e-02 1.370087638497352600e-02 1.553206741809844971e-01 1.549403220415115356e-01 -2.351915687322616577e-01 3.182282671332359314e-02 6.844189018011093140e-02 2.160424143075942993e-01 -7.254043966531753540e-02 -5.320009589195251465e-01 1.079859659075737000e-01 -5.399344488978385925e-02 -1.433541476726531982e-01 -1.196329146623611450e-01 -1.961770504713058472e-01 1.489999890327453613e-01
4.870070517063140869e-02 -7.446239143610000610e-02 2.716439589858055115e-02 -3.672130107879638672e-01 6.348516047000885010e-02 -1.013820338994264603e-02 1.320892870426177979e-01 3.373831510543823242e-01 1.004423424601554871e-01 1.332679986953735352e-01 -3.496032580733299255e-02 1.442756205797195435e-01 -3.091050982475280762e-01 9.477210044860839844e-02 -6.155011709779500961e-03 -1.596036553382873535e-01 8.860263228416442871e-02 -2.783695794641971588e-02 2.188787311315536499e-01 3.244411200284957886e-02 8.538310974836349487e-02 -1.519495248794555664e-01 -1.753752380609512329e-01 5.381119847297668457e-01 -1.652306020259857178e-01 -2.253224328160285950e-02 -1.590922288596630096e-02 -1.194403767585754395e-01 -1.304156519472599030e-02 1.601840406656265259e-01 -2.429400980472564697e-01 7.552358508110046387e-02
2.871154546737670898e-01 -3.630721708759665489e-03 -3.881595330312848091e-03 -2.127441912889480591e-01 -1.593889445066452026e-01 2.984227240085601807e-01 2.968790382146835327e-02 2.813714444637298584e-01 3.950761631131172180e-02 -2.457222193479537964e-01 1.933963596820831299e-01 1.310305446386337280e-01 -1.142200008034706116e-01 2.528915926814079285e-02 -5.059212446212768555e-02 1.759542375802993774e-01 1.474687457084655762e-01 -2.592013180255889893e-01 -1.547101289033889771e-01 -2.502402067184448242e-01 -2.884535817429423332e-03 -1.491533815860748291e-01 -4.683246016502380371e-01 7.452976703643798828e-02 1.438085138797760010e-01 1.036776974797248840e-01 6.012394279241561890e-02 -6.962209194898605347e-02 1.856267750263214111e-01 4.231335222721099854e-02 -1.180771961808204651e-01 -3.660923615097999573e-02
-6.570567935705184937e-02 -1.400537192821502686e-01 1.229692324995994568e-01 -3.175571933388710022e-02 1.054068058729171753e-01 3.101148903369903564e-01 2.517473995685577393e-01 4.172545857727527618e-03 -2.247577011585235596e-01 8.522427082061767578e-02 -7.244621217250823975e-02 7.203493267297744751e-02 1.454608980566263199e-02 -1.091770902276039124e-01 1.657858192920684814e-01 -8.094656467437744141e-02 2.563317716121673584e-01 -2.374492883682250977e-01 3.248002007603645325e-02 1.396591067314147949e-01 -2.046099305152893066e-01 6.968110683374106884e-04 -1.310798674821853638e-01 4.623365104198455811e-01 6.183660030364990234e-02 -1.318015605211257935e-01 -2.379340864717960358e-02 6.014642864465713501e-02 4.305253028869628906e-01 -2.083957344293594360e-01 -3.621193021535873413e-02 -6.288888305425643921e-02
1.448014229536056519e-01 7.484661042690277100e-02 -1.414305418729782104e-01 1.579703986644744873e-01 -4.595981910824775696e-02 1.229220442473888397e-02 1.777254194021224976e-01 2.114531397819519043e-01 -4.443004727363586426e-02 -2.038692981004714966e-01 -1.861879378557205200e-01 6.764005124568939209e-02 -1.644702106714248657e-01 2.746142745018005371e-01 -3.764150440692901611e-01 -1.449348926544189453e-01 4.782671108841896057e-02 -2.851940393447875977e-01 1.368953008204698563e-02 -2.289182692766189575e-01 3.867851197719573975e-02 -1.003012508153915405e-01 -1.252387464046478271e-01 3.877777457237243652e-01 -2.059344649314880371e-01 -2.300817221403121948e-01 9.981030225753784180e-02 9.331949055194854736e-02 -7.067107409238815308e-02 1.223059892654418945e-01 -8.273404836654663086e-02 -2.175619453191757202e-01
-1.866455972194671631e-01 -9.617931395769119263e-02 -1.363812386989593506e-01 -2.404226064682006836e-01 -3.463113307952880859e-02 1.139010563492774963e-01 -7.824565470218658447e-02 -2.496431320905685425e-01 1.798796057701110840e-01 -9.157373756170272827e-02 1.665073335170745850e-01 -7.074720412492752075e-02 -1.450931578874588013e-01 2.904904186725616455e-01 -2.947772443294525146e-01 1.641783863306045532e-01 1.377550214529037476e-01 -3.017354309558868408e-01 -1.116838455200195312e-01 1.090329587459564209e-01 -2.137691527605056763e-01 1.488712280988693237e-01 -1.957372575998306274e-01 2.575219571590423584e-01 -2.046459354460239410e-02 3.417558968067169189e-02 2.236692234873771667e-02 3.742845952510833740e-01 -1.196955516934394836e-01 -4.890848323702812195e-02 -1.949716806411743164e-01 1.882765814661979675e-02
7.407077122479677200e-03 -3.163437917828559875e-02 -2.972900271415710449e-01 -1.639979034662246704e-01 -1.694766879081726074e-01 3.194893896579742432e-01 -9.546863846480846405e-03 -1.876987963914871216e-01 2.145550549030303955e-01 -2.224424034357070923e-01 2.190856635570526123e-01 2.156106755137443542e-02 -2.936925590038299561e-01 2.388359606266021729e-01 3.991339355707168579e-02 8.915352076292037964e-02 1.006463915109634399e-02 -3.889503777027130127e-01 2.084980253130197525e-03 2.124957293272018433e-01 -1.430780142545700073e-01 -1.611255854368209839e-02 -1.121088191866874695e-01 8.029779046773910522e-02 -2.604163587093353271e-01 -1.065337657928466797e-01 -8.990166336297988892e-02 -1.150777265429496765e-01 -1.634669452905654907e-01 2.854666486382484436e-02 -2.017789930105209351e-01 -1.253023892641067505e-01
-4.165179654955863953e-02 7.133092731237411499e-02 -1.117057353258132935e-01 2.571176886558532715e-01 -2.407063394784927368e-01 1.034640073776245117e-01 3.123640120029449463e-01 1.270766705274581909e-01 1.549710035324096680e-01 -1.756312102079391479e-01 -1.190118640661239624e-01 1.889411211013793945e-01 9.880451858043670654e-02 1.998986303806304932e-01 -3.593982383608818054e-02 2.752993442118167877e-02 5.283635109663009644e-02 -1.008283495903015137e-01 -1.376414149999618530e-01 -4.943938553333282471e-02 -3.749972283840179443e-01 -7.896922528743743896e-02 -7.441376149654388428e-02 4.008641242980957031e-01 8.507718145847320557e-02 -1.399542391300201416e-01 -5.000170320272445679e-02 1.122756744734942913e-03 2.181394249200820923e-01 -2.149589061737060547e-01 -3.234843611717224121e-01 2.306210994720458984e-02
-1.626722067594528198e-01 1.173281818628311157e-01 -7.945983111858367920e-02 7.257511466741561890e-02 -2.337721586227416992e-01 2.574278712272644043e-01 1.603661924600601196e-01 1.695609837770462036e-01 -1.135399937629699707e-02 -2.249218076467514038e-01 9.929431974887847900e-02 2.030366510152816772e-01 -2.718652412295341492e-02 1.800840720534324646e-02 2.773279137909412384e-02 2.103328257799148560e-01 -9.038680791854858398e-02 -1.839671283960342407e-01 -4.067370891571044922e-01 -6.942817568778991699e-02 -8.145830035209655762e-02 2.072978764772415161e-02 -2.106022536754608154e-01 3.153367936611175537e-01 1.276220977306365967e-01 -3.652469515800476074e-01 -6.140026450157165527e-02 -6.964948773384094238e-02 9.881353378295898438e-02 -7.985847443342208862e-02 -2.789626121520996094e-01 -9.761899709701538086e-02
-4.847492650151252747e-02 1.021015867590904236e-01 3.184355050325393677e-02 -6.752700358629226685e-02 2.569199204444885254e-01 4.979699254035949707e-01 -4.310904070734977722e-02 -4.958353564143180847e-02 1.341579258441925049e-01 -1.327503323554992676e-01 7.187461107969284058e-02 1.314446330070495605e-01 -4.811298847198486328e-01 -4.116061702370643616e-02 -7.942712306976318359e-02 -1.405808702111244202e-02 1.039115116000175476e-01 -4.167798757553100586e-01 -2.468667551875114441e-02 4.319860041141510010e-02 -7.613494992256164551e-02 -1.065095439553260803e-01 1.537506580352783203e-01 8.996941894292831421e-02 -1.272491365671157837e-01 -1.721002906560897827e-01 9.831358492374420166e-02 -1.789310760796070099e-02 -1.204609647393226624e-01 -8.867441117763519287e-02 1.087413728237152100e-01 1.993816792964935303e-01
2.128848135471343994e-01 1.012747809290885925e-01 -2.740009874105453491e-02 -1.076804008334875107e-02 -5.507477000355720520e-02 2.524729371070861816e-01 -1.171131655573844910e-01 1.298195272684097290e-01 -5.992049723863601685e-02 5.012041702866554260e-02 3.657197952270507812e-01 -9.337983280420303345e-02 -1.087462827563285828e-01 2.513115406036376953e-01 -6.982500106096267700e-02 5.191082507371902466e-02 4.524850100278854370e-02 -3.201451003551483154e-01 -5.577951669692993164e-02 -9.053990244865417480e-02 -2.843000553548336029e-02 2.956928126513957977e-02 -3.751824200153350830e-01 2.605814039707183838e-01 1.273544728755950928e-01 -1.333023905754089355e-01 1.223101839423179626e-01 2.343325465917587280e-01 -1.816650629043579102e-01 -1.844889521598815918e-01 -3.295098543167114258e-01 -9.702531993389129639e-02
1.089254915714263916e-01 1.594011485576629639e-01 -6.413289159536361694e-02 -3.154217600822448730e-01 -2.916983664035797119e-01 1.831218898296356201e-01 -1.190459132194519043e-01 -1.526355147361755371e-01 1.350380033254623413e-01 -1.822192072868347168e-01 2.947730384767055511e-02 1.454403698444366455e-01 -3.550279438495635986e-01 6.389434635639190674e-02 1.975894272327423096e-01 4.888144880533218384e-02 6.445772945880889893e-02 -4.627124965190887451e-01 3.830820322036743164e-02 7.486184686422348022e-02 -1.078711673617362976e-01 3.911124914884567261e-02 -1.349142491817474365e-01 2.479616850614547729e-01 -5.230132117867469788e-02 7.981739938259124756e-02 -5.951290950179100037e-02 1.436753571033477783e-02 -2.679567597806453705e-02 2.852021716535091400e-02 -3.509849011898040771e-01 -4.747425392270088196e-02
2.953072488307952881e-01 5.084001924842596054e-03 -2.226212471723556519e-01 5.518648307770490646e-03 3.259513676166534424e-01 2.854932844638824463e-01 1.518288347870111465e-02 1.297551393508911133e-01 4.459612444043159485e-02 -4.620187450200319290e-03 -2.563050091266632080e-01 2.104675471782684326e-01 6.073475629091262817e-02 1.386300772428512573e-01 -1.729000806808471680e-01 -4.609145689755678177e-03 -1.512762308120727539e-01 -2.185126394033432007e-01 8.067955076694488525e-02 -9.182116016745567322e-03 -5.961205810308456421e-02 -4.935218393802642822e-02 -2.428486496210098267e-01 3.469683825969696045e-01 2.756979465484619141e-01 -1.278699189424514771e-01 2.080955803394317627e-01 -2.208112478256225586e-01 -5.158157646656036377e-02 -1.012289673089981079e-01 8.314003795385360718e-02 1.634583026170730591e-01
1.244631633162498474e-01 9.815806150436401367e-02 -3.480014204978942871e-02 -2.469802200794219971e-01 1.735529154539108276e-01 2.494186311960220337e-01 -2.078949213027954102e-01 4.984703660011291504e-02 -3.507190942764282227e-02 7.681690901517868042e-02 -3.928627073764801025e-01 2.336958199739456177e-01 -1.172780320048332214e-01 6.317901890724897385e-03 -3.963294923305511475e-01 1.137489527463912964e-01 8.452580124139785767e-02 -9.665858000516891479e-02 3.150910511612892151e-02 -1.928874403238296509e-01 -3.198173940181732178e-01 1.915990561246871948e-02 -1.404915750026702881e-01 4.070813655853271484e-01 9.423043578863143921e-02 -6.571899354457855225e-02 -6.640488654375076294e-02 -3.489756584167480469e-02 6.303222477436065674e-02 5.671336501836776733e-02 -1.889507472515106201e-02 7.463952153921127319e-02
1.559882760047912598e-01 1.636086404323577881e-01 2.597001567482948303e-02 8.522471040487289429e-02 -3.002296984195709229e-01 1.917182505130767822e-01 3.608283698558807373e-01 -3.908886387944221497e-02 7.277068495750427246e-02 4.156868904829025269e-02 -2.006790637969970703e-01 2.381103187799453735e-01 -1.039372533559799194e-01 2.275022119283676147e-02 -1.671151518821716309e-01 -2.705671265721321106e-02 1.447359025478363037e-01 -1.342742294073104858e-01 1.699969172477722168e-01 -2.998393401503562927e-02 -9.517896175384521484e-02 -1.724678426980972290e-01 5.114667490124702454e-02 3.688144087791442871e-01 1.791257113218307495e-01 -2.691082656383514404e-01 -6.305132061243057251e-02 -1.783676072955131531e-02 6.303124129772186279e-02 -1.063466817140579224e-01 -3.411719202995300293e-01 -2.273128628730773926e-01
-2.443466037511825562e-01 1.813828758895397186e-02 9.914486110210418701e-02 -7.800195366144180298e-02 2.426089942455291748e-01 1.193160712718963623e-01 3.792178630828857422e-01 7.881688326597213745e-02 -4.064099863171577454e-02 -1.137272566556930542e-01 2.258456051349639893e-01 1.000292673707008362e-01 -1.818608045578002930e-01 1.671388000249862671e-01 -4.102371931076049805e-01 3.742477297782897949e-02 1.834139376878738403e-01 -9.410615265369415283e-02 1.571914553642272949e-01 8.648177981376647949e-02 -2.005771547555923462e-02 -1.405874788761138916e-01 -6.130010634660720825e-02 8.615890145301818848e-02 1.783388257026672363e-01 -2.598499953746795654e-01 2.189137339591979980e-01 2.522943913936614990e-02 3.719596192240715027e-02 2.119680941104888916e-01 -2.428782582283020020e-01 1.881831884384155273e-01
-6.686039268970489502e-02 1.086705252528190613e-01 -1.206264719367027283e-01 1.222321987152099609e-01 -1.910930275917053223e-01 7.117026299238204956e-02 3.379715234041213989e-02 1.512793451547622681e-01 1.543434560298919678e-01 -6.990255415439605713e-02 -1.094680977985262871e-03 1.541247665882110596e-01 -4.169920459389686584e-02 1.598631590604782104e-01 -1.200633272528648376e-01 -3.690496832132339478e-02 1.655679196119308472e-01 1.776614785194396973e-02 -2.321419864892959595e-01 -1.160412654280662537e-01 -1.093918159604072571e-01 1.446548402309417725e-01 -2.569113373756408691e-01 2.204604595899581909e-01 1.440733671188354492e-01 -4.518797695636749268e-01 -2.412010915577411652e-03 1.420285552740097046e-01 1.756350547075271606e-01 -1.188540682196617126e-01 -5.074089169502258301e-01 5.416091904044151306e-02
-7.644452154636383057e-02 -6.313295662403106689e-02 -5.633181333541870117e-02 9.102728217840194702e-02 3.665808737277984619e-01 1.256000399589538574e-01 -3.208666294813156128e-02 2.072881311178207397e-01 -7.233181595802307129e-02 -2.238908261060714722e-01 -6.713511794805526733e-02 2.271813303232192993e-01 2.217163704335689545e-02 1.466860026121139526e-01 3.258827701210975647e-02 1.318490356206893921e-01 2.700455486774444580e-01 -1.543330699205398560e-01 -2.094908505678176880e-01 -1.681915968656539917e-01 1.370795369148254395e-01 6.766597181558609009e-02 2.123063057661056519e-02 5.153769850730895996e-01 6.000232696533203125e-02 -1.241846904158592224e-01 1.953779608011245728e-01 -9.514457732439041138e-02 -4.498070850968360901e-02 -2.488094568252563477e-02 -2.894113659858703613e-01 -1.470521688461303711e-01
7.638203352689743042e-02 -1.193603426218032837e-01 -2.255796790122985840e-01 -8.907842636108398438e-02 -6.524036079645156860e-02 8.854216337203979492e-02 4.811967164278030396e-02 -1.533143408596515656e-02 1.188809871673583984e-01 2.189141213893890381e-01 4.622358083724975586e-02 1.905074715614318848e-01 -1.729040890932083130e-01 2.660418748855590820e-01 -9.002639353275299072e-02 -1.270844601094722748e-02 1.178874447941780090e-01 -1.033409237861633301e-01 -1.748698204755783081e-01 -1.004080027341842651e-01 -3.369535207748413086e-01 -1.327008306980133057e-01 -2.448024451732635498e-01 -2.215860411524772644e-02 -3.021180927753448486e-01 -2.742661535739898682e-01 1.651383787393569946e-01 -1.583491414785385132e-01 -8.176627010107040405e-02 1.717080324888229370e-01 -3.822185993194580078e-01 1.977818757295608521e-01
-8.896499127149581909e-02 1.293220967054367065e-01 6.516703218221664429e-02 1.395761817693710327e-01 -4.939409345388412476e-02 1.456588953733444214e-01 1.192666068673133850e-01 9.207008033990859985e-02 -6.890285760164260864e-02 -1.854768395423889160e-01 -1.669410616159439087e-01 6.811101734638214111e-02 -8.966695517301559448e-02 1.263333708047866821e-01 1.106712743639945984e-01 -2.133277803659439087e-02 1.374404877424240112e-01 -2.309571653604507446e-01 4.108172655105590820e-02 3.071203269064426422e-02 -2.513062655925750732e-01 -2.118732780218124390e-02 1.289154496043920517e-02 2.972726523876190186e-01 7.243645936250686646e-02 -2.793692350387573242e-01 1.546661853790283203e-01 -1.094091534614562988e-01 3.077027201652526855e-01 -3.532604873180389404e-01 -4.630597233772277832e-01 -1.297167688608169556e-01
-1.494705677032470703e-01 1.068974733352661133e-01 -8.575669676065444946e-02 -4.883553832769393921e-02 2.839183621108531952e-02 1.003055721521377563e-01 1.749607771635055542e-01 -1.099604293704032898e-01 -3.926277756690979004e-01 2.063057720661163330e-01 -1.291706264019012451e-01 1.688368171453475952e-01 2.877875603735446930e-02 2.557067573070526123e-01 7.503598462790250778e-03 1.933247745037078857e-01 3.747745156288146973e-01 -3.138254582881927490e-01 -1.188876479864120483e-01 -1.162392571568489075e-01 -2.666518464684486389e-02 -1.713418811559677124e-01 1.144140586256980896e-01 2.696571946144104004e-01 6.276936829090118408e-02 -1.510060727596282959e-01 1.126297265291213989e-01 -5.076286569237709045e-02 -2.717095054686069489e-02 -4.298126325011253357e-02 -3.069896101951599121e-01 1.899255216121673584e-01
7.841750234365463257e-02 6.736243143677711487e-03 -1.667371988296508789e-01 2.199885696172714233e-01 -2.980564534664154053e-02 2.567405104637145996e-01 3.238452374935150146e-01 1.846284270286560059e-01 -7.536457479000091553e-02 -2.276087105274200439e-01 -1.735895723104476929e-01 -3.575889393687248230e-02 -2.188623398542404175e-01 2.078767120838165283e-01 -2.690697610378265381e-01 -4.350704327225685120e-02 5.053995177149772644e-02 -2.821654379367828369e-01 1.306448429822921753e-01 -8.745004981756210327e-02 1.525838375091552734e-01 -2.912903577089309692e-02 -7.534353435039520264e-02 4.588266909122467041e-01 -1.054741814732551575e-01 -1.441931128501892090e-01 1.082081943750381470e-01 1.122033298015594482e-01 -5.878811702132225037e-02 9.294997900724411011e-02 -1.906822323799133301e-01 -7.518407702445983887e-02
1.922660470008850098e-01 1.007309779524803162e-01 5.501667410135269165e-02 1.218992471694946289e-01 -1.034143120050430298e-01 -1.580937802791595459e-01 -6.282170861959457397e-02 -2.694853544235229492e-01 2.764979898929595947e-01 -1.940984427928924561e-01 1.461796015501022339e-01 -3.562236577272415161e-02 -2.076433002948760986e-01 1.002567410469055176e-01 -2.879352308809757233e-02 1.275271475315093994e-01 2.830623686313629150e-01 -3.485777974128723145e-01 1.877479553222656250e-01 4.503499716520309448e-03 1.289890855550765991e-01 4.022359848022460938e-02 -3.699094355106353760e-01 3.261345028877258301e-01 -6.120189651846885681e-02 -2.255283296108245850e-01 -1.180346086621284485e-01 -3.486486384645104408e-03 4.216403141617774963e-02 -1.416728049516677856e-01 -9.906682372093200684e-02 1.309668868780136108e-01
2.745712101459503174e-01 8.110891282558441162e-02 -2.407192736864089966e-01 1.766047030687332153e-01 -5.398207902908325195e-02 3.414013385772705078e-01 4.184103906154632568e-01 1.170772239565849304e-01 5.482026189565658569e-02 -1.180108338594436646e-01 -1.622323542833328247e-01 2.263720482587814331e-01 -2.315202206373214722e-01 1.029524728655815125e-01 -1.761910319328308105e-01 1.561570316553115845e-01 5.917415022850036621e-02 -2.078697681427001953e-01 -1.406285166740417480e-02 -1.865241676568984985e-01 3.278908878564834595e-02 1.335834115743637085e-01 -1.242907345294952393e-02 3.757028281688690186e-01 -9.321996569633483887e-02 -3.209288790822029114e-02 1.459582298994064331e-01 1.251109391450881958e-01 6.092614307999610901e-02 8.147743344306945801e-02 -8.267840370535850525e-03 -8.664129674434661865e-02
4.337573647499084473e-01 -9.718531742691993713e-03 -3.600335717201232910e-01 -1.373097896575927734e-01 3.976135328412055969e-02 -5.347358807921409607e-02 3.401269763708114624e-02 -1.104508526623249054e-02 -3.703467175364494324e-02 1.024385392665863037e-01 8.968430571258068085e-03 1.716995611786842346e-02 -1.617437750101089478e-01 -7.844810374081134796e-03 -2.095478177070617676e-01 8.066616952419281006e-02 3.163327574729919434e-01 -2.412917315959930420e-01 8.864662796258926392e-02 8.702623099088668823e-02 1.030343994498252869e-01 7.329851388931274414e-02 -1.995027065277099609e-01 3.554223775863647461e-01 7.962801307439804077e-02 -1.405174750834703445e-02 -1.619921997189521790e-02 1.851627081632614136e-01 2.472802251577377319e-01 1.356667578220367432e-01 -1.214327514171600342e-01 2.783210277557373047e-01
1.205292344093322754e-01 -1.719463616609573364e-01 -8.869665861129760742e-02 8.154772222042083740e-02 -2.856941521167755127e-02 8.496809005737304688e-02 2.939638197422027588e-01 1.951350271701812744e-01 2.216630429029464722e-01 1.924072653055191040e-01 -2.069034874439239502e-01 2.262326031923294067e-01 -1.442191600799560547e-01 4.804327338933944702e-02 -2.106278985738754272e-01 2.613324820995330811e-01 -8.322060853242874146e-02 -2.526420950889587402e-01 3.839515447616577148e-01 -3.304953128099441528e-02 -8.832103013992309570e-02 -2.322471886873245239e-01 -1.493626981973648071e-01 7.919166237115859985e-02 -3.637173026800155640e-02 -2.280130386352539062e-01 1.475764811038970947e-01 -1.082252040505409241e-01 1.578202657401561737e-02 2.201933115720748901e-01 -1.908331811428070068e-01 -1.068172380328178406e-01
1.325978487730026245e-01 6.991284340620040894e-02 1.157929599285125732e-01 -1.020944342017173767e-01 -2.869071960449218750e-01 3.429997861385345459e-01 1.998434960842132568e-01 -3.065267764031887054e-02 2.510795891284942627e-01 7.279036939144134521e-02 -1.589982807636260986e-01 2.063402384519577026e-01 -1.375958919525146484e-01 1.615871042013168335e-01 5.567624233663082123e-03 7.358900457620620728e-02 1.747211664915084839e-01 3.259202092885971069e-02 -3.362720906734466553e-01 -3.800932317972183228e-02 1.691667586565017700e-01 -6.273231655359268188e-02 -1.593443304300308228e-01 3.258626759052276611e-01 8.888304233551025391e-02 -1.523295342922210693e-01 1.852731704711914062e-01 -1.443895995616912842e-01 1.200611293315887451e-01 -7.375947199761867523e-03 8.918122947216033936e-02 3.274554312229156494e-01
-2.569634467363357544e-02 -3.592445328831672668e-02 -1.561802346259355545e-02 -6.698440760374069214e-02 1.394177526235580444e-01 2.318695336580276489e-01 -1.396452337503433228e-01 2.183326333761215210e-01 1.219544112682342529e-01 1.327769011259078979e-01 7.508101314306259155e-02 5.074746906757354736e-03 -1.517894864082336426e-01 -2.557843923568725586e-01 1.269284039735794067e-01 -1.053058728575706482e-01 2.981168627738952637e-01 -1.482664942741394043e-01 -1.392555981874465942e-01 1.310079842805862427e-01 -3.274437785148620605e-02 -6.234308332204818726e-02 -1.758196204900741577e-01 3.741675019264221191e-01 9.177524596452713013e-03 -2.037022858858108521e-01 7.504215091466903687e-02 2.233193069696426392e-01 4.001244902610778809e-01 -1.500933915376663208e-01 -2.901859283447265625e-01 -1.091539636254310608e-01
-1.456804126501083374e-01 1.400580536574125290e-02 2.108184099197387695e-01 -5.113062448799610138e-03 1.736370101571083069e-02 1.604192703962326050e-01 2.446703016757965088e-01 1.463595628738403320e-01 2.200163304805755615e-01 9.603592008352279663e-02 1.686617285013198853e-01 -5.094594508409500122e-02 -2.060238569974899292e-01 -8.283390849828720093e-02 -1.610635668039321899e-01 -2.054826542735099792e-02 -1.124189794063568115e-02 -4.999257922172546387e-01 9.239101409912109375e-02 8.318468928337097168e-02 7.114715129137039185e-02 -1.017200872302055359e-01 -1.763238161802291870e-01 1.619467437267303467e-01 -8.916398137807846069e-02 3.789043053984642029e-02 3.084822595119476318e-01 3.345610573887825012e-03 -1.288776248693466187e-01 -6.234326213598251343e-02 -3.129408657550811768e-01 3.181608617305755615e-01
-2.197089791297912598e-01 -3.949127718806266785e-02 6.534185260534286499e-02 -2.510151565074920654e-01 1.624786667525768280e-02 1.838386654853820801e-01 2.181089818477630615e-01 7.405055314302444458e-02 1.386708468198776245e-01 2.064938247203826904e-01 -5.595167353749275208e-02 4.477173835039138794e-02 -2.833073139190673828e-01 2.546547055244445801e-01 3.649205341935157776e-02 -1.514422744512557983e-01 -5.038796924054622650e-03 -1.677304208278656006e-01 -8.166745305061340332e-02 2.546549402177333832e-02 -4.032853990793228149e-02 -2.834899127483367920e-01 -5.516909062862396240e-02 2.973491251468658447e-01 1.227335929870605469e-01 -1.282843053340911865e-01 8.742124587297439575e-02 -7.342810928821563721e-02 4.665578901767730713e-02 -4.436819553375244141e-01 -2.702075242996215820e-01 -1.840229630470275879e-01
5.885874852538108826e-02 -2.066478878259658813e-02 -2.935945689678192139e-01 -3.721085786819458008e-01 7.165512442588806152e-02 4.380902647972106934e-01 4.598329216241836548e-02 6.252409517765045166e-02 -8.851541578769683838e-02 4.808418080210685730e-02 7.424800843000411987e-02 3.293369412422180176e-01 -3.816136717796325684e-01 1.336323171854019165e-01 4.468144476413726807e-02 1.405758559703826904e-01 -4.752650856971740723e-03 -1.167531758546829224e-01 -1.861772835254669189e-01 7.481060922145843506e-02 -5.974365025758743286e-02 -6.766744703054428101e-02 -1.071019330993294716e-03 -4.723645001649856567e-02 9.742304682731628418e-02 -2.364566922187805176e-01 -1.423500361852347851e-04 2.081459760665893555e-01 7.341876626014709473e-02 -8.178053796291351318e-02 -1.372188180685043335e-01 -2.346686124801635742e-01
1.254189908504486084e-01 1.234790384769439697e-01 2.674723267555236816e-01 -1.440511047840118408e-01 -6.604422628879547119e-02 -4.950235411524772644e-02 2.800614833831787109e-01 -9.628245607018470764e-03 4.215587675571441650e-01 2.018798291683197021e-01 -1.536428183317184448e-02 1.576230525970458984e-01 -5.755977705121040344e-02 8.594898134469985962e-02 -7.000357657670974731e-02 1.841393858194351196e-01 1.742583364248275757e-01 -2.512424588203430176e-01 -2.174993790686130524e-02 -2.773645520210266113e-01 7.264180481433868408e-02 -8.083289861679077148e-02 -1.506508737802505493e-01 4.326881170272827148e-01 -5.130330845713615417e-02 -1.692402213811874390e-01 1.746707260608673096e-01 3.036082908511161804e-02 -9.125935286283493042e-02 7.536555058322846889e-04 -1.676082909107208252e-01 8.117344230413436890e-02
-2.009257823228836060e-01 -1.571519672870635986e-01 -3.260544240474700928e-01 -1.111027374863624573e-01 1.635162234306335449e-01 1.971535384654998779e-01 1.100565940141677856e-01 -1.877056807279586792e-01 3.017498254776000977e-01 -2.332190982997417450e-02 4.463449493050575256e-02 3.339104354381561279e-01 -3.644179925322532654e-02 2.984949946403503418e-01 -1.089675724506378174e-01 1.075039654970169067e-01 9.227102249860763550e-02 -2.349439263343811035e-01 -1.606577038764953613e-01 -2.109077274799346924e-01 1.574538052082061768e-01 -5.172576010227203369e-02 -8.631283044815063477e-02 3.142271190881729126e-02 -1.349303722381591797e-01 -2.099570631980895996e-01 -5.748753435909748077e-03 1.530903875827789307e-01 2.577249407768249512e-01 -1.661916375160217285e-01 7.714188098907470703e-02 1.694686114788055420e-01
1.238664388656616211e-01 8.566319942474365234e-02 -5.991166085004806519e-02 -4.146932959556579590e-01 4.894671216607093811e-02 2.139964140951633453e-02 1.843514293432235718e-01 1.742420196533203125e-01 5.782596021890640259e-02 1.116198375821113586e-01 1.271254718303680420e-01 2.153885811567306519e-01 -3.246183395385742188e-01 9.119306504726409912e-02 -1.930924355983734131e-01 1.556667089462280273e-01 1.687820255756378174e-02 -3.645722270011901855e-01 -1.558878570795059204e-01 2.969989925622940063e-02 -1.898858882486820221e-02 -2.386197149753570557e-01 1.995347440242767334e-01 1.409930288791656494e-01 2.342134863138198853e-01 -1.065138950943946838e-01 1.228903513401746750e-02 1.467777639627456665e-01 -5.968469381332397461e-02 -2.079713195562362671e-01 3.055817913264036179e-03 -2.662705481052398682e-01
-4.848842695355415344e-02 3.414676710963249207e-02 -3.396087139844894409e-02 1.864629685878753662e-01 1.248090490698814392e-01 8.338592946529388428e-02 2.447974495589733124e-02 -1.747354120016098022e-01 8.489136397838592529e-02 -2.816721796989440918e-01 -2.189436554908752441e-01 2.089125514030456543e-01 -2.917155921459197998e-01 -6.363825500011444092e-02 -1.479542404413223267e-01 -1.748722791671752930e-01 3.761308789253234863e-01 -7.725560665130615234e-02 -1.837375909090042114e-01 4.076259955763816833e-02 -4.657074064016342163e-02 -1.202976480126380920e-01 -7.537412643432617188e-02 3.607124686241149902e-01 -3.379924967885017395e-02 -2.237097322940826416e-01 1.335560083389282227e-01 3.205034136772155762e-01 -7.715738564729690552e-02 -4.676149412989616394e-02 -2.653461098670959473e-01 3.947422653436660767e-02
-3.377080708742141724e-02 -1.760574579238891602e-01 -1.007369831204414368e-01 -2.060072124004364014e-01 1.687877178192138672e-01 4.431554302573204041e-02 1.025787740945816040e-01 -3.064171969890594482e-01 3.223446309566497803e-01 -1.498436927795410156e-02 -9.126317687332630157e-03 -9.325295686721801758e-02 -2.220034897327423096e-01 1.360533088445663452e-01 -8.981694281101226807e-02 1.574764251708984375e-01 5.063878744840621948e-02 -4.415307343006134033e-01 8.804531395435333252e-02 1.212017461657524109e-01 -1.709208339452743530e-01 -6.200394779443740845e-02 -3.317733108997344971e-01 7.174937427043914795e-02 5.860930681228637695e-02 -9.296216070652008057e-02 -1.846610158681869507e-01 4.455735906958580017e-02 -2.128200978040695190e-01 1.757051944732666016e-01 -2.723833024501800537e-01 9.096248075366020203e-03
2.524485811591148376e-02 -2.773972041904926300e-02 9.678817540407180786e-02 -2.174290642142295837e-02 -1.182884275913238525e-01 1.666585654020309448e-01 1.301556080579757690e-01 -9.039640426635742188e-02 -7.711607217788696289e-02 5.123268812894821167e-02 -5.531375110149383545e-02 -2.736997604370117188e-02 -9.553027153015136719e-02 3.351221382617950439e-01 2.820560336112976074e-01 -8.332639187574386597e-02 1.668727546930313110e-01 -3.101950585842132568e-01 -5.027129501104354858e-02 -3.721832334995269775e-01 4.568688571453094482e-02 -1.615526676177978516e-01 -2.735839486122131348e-01 3.953344225883483887e-01 2.916825115680694580e-01 -3.097284026443958282e-02 7.509993016719818115e-02 1.991824060678482056e-01 3.593034669756889343e-02 -2.032394707202911377e-01 -5.607473477721214294e-02 -5.347976926714181900e-03
-1.005271449685096741e-01 1.035197973251342773e-01 -1.721077598631381989e-02 -2.580876648426055908e-02 2.685281932353973389e-01 2.868622243404388428e-01 -7.756515592336654663e-02 1.285371035337448120e-01 1.498334705829620361e-01 4.030076414346694946e-02 1.765699312090873718e-02 -7.932638376951217651e-02 -4.159339517354965210e-02 -6.624833215028047562e-03 9.487394988536834717e-02 1.516859829425811768e-01 1.396711319684982300e-01 -2.216089814901351929e-01 2.122623026371002197e-01 2.074388265609741211e-01 -1.099645122885704041e-01 3.665187861770391464e-03 -8.967413008213043213e-02 3.505996167659759521e-01 -2.168323248624801636e-01 -2.103915959596633911e-01 1.580557525157928467e-01 1.833900660276412964e-01 4.151661992073059082e-01 -9.965579956769943237e-02 -2.853839099407196045e-01 -1.530146151781082153e-01
1.152092069387435913e-01 -1.489445865154266357e-01 2.931685931980609894e-02 2.550320141017436981e-02 1.641436666250228882e-02 5.151348561048507690e-02 -1.970924288034439087e-01 1.092841327190399170e-01 1.106167361140251160e-01 -2.329430729150772095e-02 1.432525515556335449e-01 3.649530112743377686e-01 -1.699812263250350952e-01 3.120257258415222168e-01 -1.614601165056228638e-01 1.692135818302631378e-02 1.864918619394302368e-01 -5.441708490252494812e-02 1.470583863556385040e-02 -3.737055659294128418e-01 -2.972424263134598732e-04 -1.812228187918663025e-02 -1.939722001552581787e-01 1.800585240125656128e-01 -2.482205815613269806e-02 -4.097784757614135742e-01 1.474235653877258301e-01 -7.405262440443038940e-03 -5.624705459922552109e-03 2.006121277809143066e-01 -3.078603744506835938e-01 -1.298288553953170776e-01
1.052991151809692383e-01 4.416684061288833618e-02 8.287139236927032471e-02 1.964616626501083374e-01 -9.220544993877410889e-02 3.466035127639770508e-01 -3.863193467259407043e-02 1.419694125652313232e-01 1.638282686471939087e-01 -9.761021472513675690e-03 -9.903461486101150513e-02 8.826495707035064697e-02 1.943971030414104462e-02 1.872200369834899902e-01 -2.276017144322395325e-02 5.167082697153091431e-02 9.556202590465545654e-02 -1.629948765039443970e-01 -1.381296169711276889e-04 -1.280222833156585693e-01 -4.828195273876190186e-02 -1.183453015983104706e-02 -4.585389494895935059e-01 4.098248481750488281e-01 1.870171576738357544e-01 2.013041079044342041e-02 -2.469526678323745728e-01 1.502107977867126465e-01 -1.189066693186759949e-01 -1.410324424505233765e-01 -3.206204473972320557e-01 1.397552043199539185e-01
3.107569217681884766e-01 -3.846577554941177368e-02 -2.259350717067718506e-01 -7.768459618091583252e-02 1.185295358300209045e-01 4.944042861461639404e-01 -4.663005471229553223e-03 2.109821438789367676e-01 1.533092409372329712e-01 -1.206086501479148865e-01 2.842763364315032959e-01 -2.200898714363574982e-02 1.212952584028244019e-01 8.436767011880874634e-02 -1.565282195806503296e-01 -1.821268200874328613e-01 1.358683556318283081e-01 -1.665387898683547974e-01 -1.305448114871978760e-01 -5.588320083916187286e-03 -1.522191762924194336e-01 -1.281045526266098022e-01 -2.152148038148880005e-01 7.562398165464401245e-02 1.195221543312072754e-01 -1.361864060163497925e-01 1.237307041883468628e-01 -2.552501857280731201e-03 -6.015914026647806168e-03 -7.609463483095169067e-02 -3.518472909927368164e-01 -1.016949191689491272e-01
-9.987381100654602051e-02 6.941928714513778687e-02 1.276007480919361115e-02 -1.587153971195220947e-01 1.309977024793624878e-01 6.672773510217666626e-02 3.278494179248809814e-01 -8.767326176166534424e-02 3.128763055428862572e-03 -2.225372642278671265e-01 3.239523172378540039e-01 1.392953749746084213e-02 -8.354735374450683594e-02 2.663932740688323975e-01 -1.418879628181457520e-01 -6.595588475465774536e-02 2.920530438423156738e-01 -2.675173282623291016e-01 1.319611221551895142e-01 2.109759487211704254e-02 -2.924047037959098816e-02 -1.433828771114349365e-01 -2.618625760078430176e-01 -5.689307581633329391e-03 2.883511185646057129e-01 -2.723944485187530518e-01 2.357637286186218262e-01 -3.842279687523841858e-02 1.222467347979545593e-01 8.646282367408275604e-03 -2.679642736911773682e-01 -1.035213354043662548e-03
1.849834769964218140e-01 1.431149430572986603e-02 2.087069749832153320e-01 -2.455074042081832886e-01 -2.512821555137634277e-01 -9.975444525480270386e-02 2.633284926414489746e-01 8.826596289873123169e-02 1.336638480424880981e-01 -1.292697619646787643e-03 6.579788401722908020e-03 1.565050333738327026e-01 -1.910537928342819214e-01 1.914060413837432861e-01 1.772388219833374023e-01 -1.481426414102315903e-02 3.364031910896301270e-01 -3.514007627964019775e-01 -1.740214973688125610e-01 5.463300645351409912e-02 -9.535425156354904175e-02 5.216573178768157959e-02 -3.282063603401184082e-01 2.277702540159225464e-01 -1.716504059731960297e-02 -2.116710878908634186e-02 1.973958164453506470e-01 2.275128103792667389e-02 1.047707796096801758e-01 1.497017145156860352e-01 -2.195721268653869629e-01 -3.444338589906692505e-02
1.253409963101148605e-02 3.268837556242942810e-02 -1.120963096618652344e-01 1.747667044401168823e-01 8.063298463821411133e-02 4.447250068187713623e-01 1.878276653587818146e-02 -6.873691827058792114e-02 -7.409776747226715088e-02 -1.215614080429077148e-01 -2.693978846073150635e-01 1.380438208580017090e-01 8.992351591587066650e-02 2.584002315998077393e-01 -3.487649187445640564e-02 -2.132290750741958618e-01 1.274163722991943359e-01 -1.367053389549255371e-01 -5.892032384872436523e-02 -1.449024584144353867e-02 -1.487393826246261597e-01 1.065770164132118225e-01 -1.381753534078598022e-01 4.699333906173706055e-01 1.344495266675949097e-01 -1.117417514324188232e-01 7.697560638189315796e-02 1.571861207485198975e-01 -1.081882715225219727e-01 -2.165383994579315186e-01 -2.786026000976562500e-01 5.866576358675956726e-02
1.062308102846145630e-01 -7.863757759332656860e-02 -1.672478467226028442e-01 -2.535079419612884521e-01 -1.377477496862411499e-01 3.307871222496032715e-01 -1.283111795783042908e-02 -1.762429997324943542e-02 2.562034726142883301e-01 5.616661533713340759e-02 1.187461316585540771e-01 3.009521067142486572e-01 2.921308577060699463e-02 2.668813467025756836e-01 -4.886684939265251160e-02 1.750124394893646240e-01 -1.150035336613655090e-01 -3.742386400699615479e-02 -2.371536344289779663e-01 -2.475688159465789795e-01 -6.679495424032211304e-02 -6.998304277658462524e-02 -2.403763085603713989e-01 1.547867953777313232e-01 9.371254593133926392e-02 -3.547650277614593506e-01 1.197752878069877625e-01 -1.740840822458267212e-01 1.364068388938903809e-01 2.187104523181915283e-01 -1.161744594573974609e-01 1.930522173643112183e-02
-4.928651452064514160e-02 -2.052872329950332642e-01 -3.949163854122161865e-01 -2.369785159826278687e-01 3.903262689709663391e-02 2.553358674049377441e-01 1.087546646595001221e-01 1.545525714755058289e-02 1.542041301727294922e-01 8.780226111412048340e-02 8.873211592435836792e-02 3.855188786983489990e-01 -3.360635638236999512e-01 8.690785616636276245e-02 5.556140840053558350e-02 -2.053224146366119385e-01 1.319565325975418091e-01 -2.760894298553466797e-01 -1.607986241579055786e-01 3.857349604368209839e-02 -2.230112403631210327e-01 1.313024479895830154e-02 7.578105479478836060e-02 1.378428786993026733e-01 2.004976943135261536e-02 -6.199996545910835266e-02 -6.152590364217758179e-02 1.282258927822113037e-01 -4.335115104913711548e-02 7.147964835166931152e-02 -1.269969642162322998e-01 -2.599603533744812012e-01
1.994721889495849609e-01 2.189466208219528198e-01 -9.278127551078796387e-02 -5.843190476298332214e-02 2.021519839763641357e-01 6.688426434993743896e-02 -6.860478222370147705e-02 1.791326911188662052e-03 7.522261142730712891e-02 -1.343341022729873657e-01 -2.208746373653411865e-01 3.119322955608367920e-01 -7.766348123550415039e-02 -2.050433075055480003e-03 -8.441988378763198853e-02 2.084862291812896729e-01 7.854770869016647339e-02 -1.547041386365890503e-01 -1.348976045846939087e-01 -1.072021126747131348e-01 -1.854162514209747314e-01 -3.703508377075195312e-01 1.344272792339324951e-01 2.143932878971099854e-01 3.488269448280334473e-01 -2.338684350252151489e-01 6.799577921628952026e-02 -3.717572987079620361e-02 2.941521406173706055e-01 -1.261610239744186401e-01 1.666918210685253143e-02 2.081208974123001099e-01
9.124926477670669556e-02 -8.091796934604644775e-02 2.069446742534637451e-01 -4.586837887763977051e-01 2.898594364523887634e-02 -3.966713324189186096e-02 1.667427867650985718e-01 1.628115326166152954e-01 7.415401935577392578e-02 3.535987436771392822e-02 4.572837054729461670e-02 2.817295491695404053e-01 -1.864369064569473267e-01 1.681002825498580933e-01 -1.093821413815021515e-02 6.537690758705139160e-02 -8.455239003524184227e-04 -5.703377351164817810e-02 -1.570789329707622528e-02 8.639964461326599121e-02 1.504630148410797119e-01 1.037078630179166794e-02 -3.809894323348999023e-01 4.637560546398162842e-01 -1.062472537159919739e-01 -1.974172443151473999e-01 -3.140911832451820374e-02 4.468714445829391479e-02 2.009307295083999634e-01 1.218820959329605103e-01 -1.271653473377227783e-01 -3.135643899440765381e-02
2.657355368137359619e-01 -2.103705108165740967e-01 1.173385679721832275e-01 -1.152097284793853760e-01 4.966420307755470276e-02 4.483528807759284973e-02 1.291426867246627808e-01 3.886739537119865417e-02 -1.620416194200515747e-01 -2.033179700374603271e-01 -6.627283059060573578e-03 -7.437641918659210205e-02 -1.151314228773117065e-01 1.883357018232345581e-01 3.985374048352241516e-02 2.262739241123199463e-01 -7.516849040985107422e-02 -3.830846548080444336e-01 1.421195864677429199e-01 -6.488369405269622803e-02 -2.947350144386291504e-01 4.686337336897850037e-02 9.628973156213760376e-02 4.588448405265808105e-01 -1.423958539962768555e-01 -1.848354637622833252e-01 1.578254699707031250e-01 2.151120454072952271e-02 -5.963823199272155762e-02 3.091576509177684784e-02 -2.997426688671112061e-02 2.997101545333862305e-01
-1.653504967689514160e-01 -9.789193421602249146e-02 -1.065865531563758850e-01 -2.787613272666931152e-01 2.036156598478555679e-03 3.390631452202796936e-02 -1.082933843135833740e-01 6.281451880931854248e-02 1.637549698352813721e-02 -1.306337956339120865e-02 -1.761983335018157959e-02 4.109196066856384277e-01 -5.485183373093605042e-02 6.885687261819839478e-02 -1.428700704127550125e-02 -7.888869941234588623e-02 2.940364778041839600e-01 -4.338060915470123291e-01 -1.114204451441764832e-01 -1.234669238328933716e-01 -1.543336212635040283e-01 -1.295760869979858398e-01 -3.946722149848937988e-01 2.182301133871078491e-01 1.132119223475456238e-01 1.036157682538032532e-01 8.428414165973663330e-02 -6.692730635404586792e-02 -6.792713701725006104e-02 1.507766395807266235e-01 -2.541860342025756836e-01 -1.287866500206291676e-03
-7.059150934219360352e-02 -1.342268139123916626e-01 -3.662871122360229492e-01 -3.168163597583770752e-01 -2.109394669532775879e-01 6.615637987852096558e-02 2.280296534299850464e-01 -2.242988534271717072e-02 1.883899718523025513e-01 -1.003286391496658325e-01 6.848955899477005005e-02 1.479003131389617920e-01 -1.446935385465621948e-01 -2.160827070474624634e-01 -2.005212903022766113e-01 1.357650607824325562e-01 2.746645808219909668e-01 -3.678205311298370361e-01 -1.943429261445999146e-01 1.647450923919677734e-01 -2.239030748605728149e-01 -3.817839920520782471e-02 -2.419234514236450195e-01 1.151486299932003021e-02 -2.620804868638515472e-02 3.910846635699272156e-02 1.024861931800842285e-01 -3.132246434688568115e-02 -1.575371176004409790e-01 -5.210611224174499512e-02 -8.365312963724136353e-02 9.259261935949325562e-02
-5.036500468850135803e-02 -5.777975916862487793e-02 -7.731962203979492188e-02 9.803590178489685059e-02 -1.095651164650917053e-01 2.810185253620147705e-01 3.320717811584472656e-01 -1.360242962837219238e-01 -2.901811301708221436e-01 -1.168281063437461853e-01 4.459244385361671448e-02 1.239855885505676270e-01 4.030729830265045166e-02 1.483634710311889648e-01 -9.148368984460830688e-02 9.016935527324676514e-02 4.615331441164016724e-02 -1.467617601156234741e-01 -1.561376303434371948e-01 -5.183155834674835205e-02 1.364039629697799683e-01 8.984486013650894165e-02 -1.095850393176078796e-01 4.903029203414916992e-01 2.760042902082204819e-03 -2.520096898078918457e-01 -1.874921768903732300e-01 -2.192055732011795044e-01 5.468142777681350708e-02 -2.615093812346458435e-02 -3.278805911540985107e-01 1.253603100776672363e-01
2.331984043121337891e-01 1.933908164501190186e-01 -1.209018155932426453e-01 7.237987965345382690e-02 4.305357113480567932e-02 -2.660526148974895477e-02 1.855438016355037689e-02 1.621288508176803589e-01 3.343709930777549744e-02 -6.150881759822368622e-03 1.922967284917831421e-01 2.861566245555877686e-01 -1.186840012669563293e-01 1.297592371702194214e-01 1.888605020940303802e-02 -1.235941275954246521e-01 -5.078108236193656921e-02 -3.168462514877319336e-01 -9.366334974765777588e-02 -2.417514175176620483e-01 -4.874613601714372635e-03 -1.183439195156097412e-01 -4.555171132087707520e-01 2.083462029695510864e-01 1.128188297152519226e-01 -8.550389111042022705e-02 1.129900887608528137e-01 5.038623511791229248e-02 -2.615955658257007599e-02 -1.250677704811096191e-01 -4.213131070137023926e-01 -1.682272404432296753e-01
1.623128354549407959e-02 5.925826355814933777e-02 -1.342796236276626587e-01 -2.435901015996932983e-01 2.205637544393539429e-01 -2.327064983546733856e-03 1.067808717489242554e-01 1.855418682098388672e-01 -4.494220018386840820e-02 6.312847882509231567e-02 1.428347527980804443e-01 1.832829564809799194e-01 -3.845013380050659180e-01 1.619460582733154297e-01 -2.172383517026901245e-01 3.864913480356335640e-03 -1.403899192810058594e-01 -1.335896700620651245e-01 -3.807286322116851807e-01 2.801099792122840881e-02 -2.763054519891738892e-02 -2.354617565870285034e-01 1.089546680450439453e-01 3.595914244651794434e-01 4.703465849161148071e-02 -7.547460496425628662e-02 1.544205099344253540e-01 1.448776274919509888e-01 4.791753366589546204e-02 -3.331969305872917175e-02 -1.848064661026000977e-01 -2.685528993606567383e-01
3.702520951628684998e-02 7.522249966859817505e-02 5.462888162583112717e-03 6.432268023490905762e-02 -1.286963969469070435e-01 3.573167324066162109e-01 2.279515862464904785e-01 -1.075655594468116760e-01 -2.924551069736480713e-02 -2.639219164848327637e-01 -2.269728481769561768e-01 2.061424404382705688e-01 -4.333765208721160889e-01 1.607267558574676514e-02 -7.497042883187532425e-03 -2.650717794895172119e-01 2.149114608764648438e-01 -1.367013156414031982e-01 5.786357820034027100e-02 -1.711913943290710449e-01 -2.106103450059890747e-01 -5.080657452344894409e-02 1.982048153877258301e-02 3.769761621952056885e-01 -5.294696986675262451e-02 -1.094469949603080750e-01 -7.285658270120620728e-02 1.147440895438194275e-01 3.063308075070381165e-03 -4.205934330821037292e-02 -1.677222847938537598e-01 -8.934572339057922363e-02
-1.838867962360382080e-01 3.905204683542251587e-02 1.870228946208953857e-01 -8.575375378131866455e-02 -7.544694095849990845e-02 1.229780912399291992e-01 2.503309026360511780e-02 -2.366888970136642456e-01 -1.659519523382186890e-01 -4.695953056216239929e-02 2.071744948625564575e-01 2.687331140041351318e-01 -3.802644014358520508e-01 -8.341504633426666260e-02 3.618025779724121094e-02 -1.343945264816284180e-01 2.896507382392883301e-01 -3.030671179294586182e-01 -2.650164961814880371e-01 -1.379503160715103149e-01 -1.355620622634887695e-01 -1.193725019693374634e-01 -9.322985261678695679e-02 1.168691888451576233e-01 6.440649926662445068e-02 -1.227033734321594238e-01 2.816336154937744141e-01 1.648526787757873535e-01 1.833087354898452759e-01 -2.102072536945343018e-01 -8.664442575536668301e-04 -7.466411590576171875e-02
1.417344361543655396e-01 -4.814711958169937134e-02 -1.917892252095043659e-03 -1.334176585078239441e-02 8.961820602416992188e-02 -1.937401443719863892e-01 1.310465633869171143e-01 -8.730914443731307983e-02 6.894020736217498779e-02 -1.593583077192306519e-01 1.311930269002914429e-01 4.433867335319519043e-02 -3.273916617035865784e-02 2.011618465185165405e-01 4.192185401916503906e-02 1.666401140391826630e-02 8.794406056404113770e-02 -3.815734386444091797e-01 -3.775790333747863770e-02 -3.345727548003196716e-02 5.000716075301170349e-02 -1.265742629766464233e-01 -3.431293070316314697e-01 4.186406135559082031e-01 -4.230934754014015198e-02 -1.208851486444473267e-01 2.447231411933898926e-01 1.606592535972595215e-01 -1.144550219178199768e-01 4.211402237415313721e-01 -2.191427201032638550e-01 7.852849364280700684e-02
1.582932323217391968e-01 -1.181644797325134277e-01 -1.203175336122512817e-01 -3.857932388782501221e-01 -2.505715191364288330e-01 2.146493941545486450e-01 -5.741203576326370239e-02 -1.754105538129806519e-01 1.467665135860443115e-01 -1.773199737071990967e-01 -1.821691989898681641e-01 3.230313211679458618e-02 -1.379182487726211548e-01 -1.085966378450393677e-01 7.290519028902053833e-02 2.973968982696533203e-01 1.076230034232139587e-01 -4.064100384712219238e-01 -7.194397598505020142e-02 2.560718059539794922e-01 -4.415364563465118408e-02 -2.962250076234340668e-02 1.020350959151983261e-02 2.272297441959381104e-01 1.071742996573448181e-01 -2.599464654922485352e-01 7.217232882976531982e-02 -2.890846878290176392e-02 6.692065391689538956e-03 -1.571507006883621216e-01 -7.406059652566909790e-03 -1.760441362857818604e-01
2.719787061214447021e-01 -3.024362325668334961e-01 -2.871898114681243896e-01 2.583451010286808014e-02 -1.989185214042663574e-01 1.391482502222061157e-01 1.008112132549285889e-01 -4.116610437631607056e-02 1.086667180061340332e-03 1.742090582847595215e-01 1.774472594261169434e-01 5.031173229217529297e-01 -9.020120650529861450e-02 5.830927938222885132e-02 -3.158667385578155518e-01 -9.446447342634201050e-02 2.365344204008579254e-02 -4.429493099451065063e-02 1.153589412569999695e-01 -7.087578624486923218e-02 1.259559094905853271e-01 -1.141909044235944748e-02 -9.755156934261322021e-02 2.443135082721710205e-01 -7.496769726276397705e-02 -1.802024543285369873e-01 9.688602387905120850e-02 2.521728537976741791e-02 9.130745194852352142e-03 -1.532069593667984009e-01 -9.250690788030624390e-02 2.432027608156204224e-01
1.139372512698173523e-01 -1.188287436962127686e-01 -1.644068509340286255e-01 1.432179063558578491e-01 8.452259004116058350e-02 -1.813567057251930237e-02 3.927432298660278320e-01 1.407408062368631363e-02 -1.931136101484298706e-01 -1.018477976322174072e-01 1.607702076435089111e-01 -2.355190366506576538e-01 -3.192101120948791504e-01 1.543591469526290894e-01 -9.630666673183441162e-02 6.994465738534927368e-02 2.192969769239425659e-01 -3.264954090118408203e-01 -6.202134862542152405e-02 2.533631585538387299e-02 1.342177540063858032e-01 1.017038226127624512e-01 9.645564109086990356e-02 3.920499086380004883e-01 1.925294660031795502e-02 -2.011922448873519897e-01 1.288513373583555222e-02 -2.570451796054840088e-01 -6.308053433895111084e-02 6.950688362121582031e-02 -8.901984244585037231e-02 1.421326249837875366e-01
1.188762336969375610e-01 1.780940033495426178e-02 -7.904911041259765625e-02 -3.461834043264389038e-02 2.792445421218872070e-01 -1.739135533571243286e-01 1.865665167570114136e-01 1.709250658750534058e-01 1.358400881290435791e-01 4.367139190435409546e-02 1.292857080698013306e-01 1.586288511753082275e-01 -1.852355599403381348e-01 3.402476310729980469e-01 6.343657616525888443e-03 8.037431538105010986e-02 5.436752736568450928e-02 -3.689693510532379150e-01 -4.661571606993675232e-02 1.889502704143524170e-01 7.628995180130004883e-02 4.240915924310684204e-02 -2.277545332908630371e-01 1.656020283699035645e-01 -2.631095610558986664e-02 2.779441177845001221e-01 3.064840435981750488e-01 -1.523676421493291855e-02 2.152103632688522339e-01 1.844558417797088623e-01 -2.417877465486526489e-01 1.106552556157112122e-01
2.273224741220474243e-01 -5.130909848958253860e-03 -8.489636331796646118e-02 -1.450553685426712036e-01 -1.094617694616317749e-01 3.918332755565643311e-01 2.754566669464111328e-01 1.112152785062789917e-01 -4.323470965027809143e-02 1.127478256821632385e-01 4.148449897766113281e-01 2.733999490737915039e-01 2.108667232096195221e-02 1.304535269737243652e-01 4.887454584240913391e-02 1.169112846255302429e-01 -6.741943210363388062e-02 -2.681184709072113037e-01 5.008492991328239441e-02 -3.686501830816268921e-02 -7.151330262422561646e-02 -8.044925332069396973e-02 -3.853172957897186279e-01 8.923718333244323730e-02 9.788544476032257080e-02 1.359143555164337158e-01 1.184240877628326416e-01 9.340035170316696167e-02 -4.315346479415893555e-03 -6.450431048870086670e-02 -2.313550412654876709e-01 1.204921603202819824e-01
6.191274151206016541e-02 -4.311472922563552856e-02 1.420492380857467651e-01 -3.434250354766845703e-01 1.018822267651557922e-01 3.747053444385528564e-02 1.255036294460296631e-01 2.182410210371017456e-01 9.449489414691925049e-02 3.382669761776924133e-02 -5.257404968142509460e-02 6.234508380293846130e-02 -1.856062263250350952e-01 3.024723529815673828e-01 5.062509328126907349e-03 1.136941090226173401e-01 2.246519178152084351e-01 -1.206372305750846863e-01 4.556206986308097839e-02 -7.874629646539688110e-02 1.539151221513748169e-01 -1.436381340026855469e-01 -3.659020066261291504e-01 3.009755313396453857e-01 -3.495248556137084961e-01 -1.600333899259567261e-01 -1.308584809303283691e-01 6.468781828880310059e-02 1.056661754846572876e-01 -4.747245088219642639e-02 -2.000770419836044312e-01 2.465396672487258911e-01
4.020626470446586609e-02 8.921232819557189941e-02 -3.020449876785278320e-01 -3.280372619628906250e-01 8.628934621810913086e-03 -6.006329134106636047e-02 2.285486310720443726e-01 7.173742353916168213e-02 3.401668742299079895e-02 -1.424237340688705444e-01 1.327631808817386627e-02 1.494530141353607178e-01 -2.113449722528457642e-01 1.045972257852554321e-01 3.222516924142837524e-02 2.031987160444259644e-01 3.576231300830841064e-01 -1.664433777332305908e-01 1.244452595710754395e-01 -1.207180693745613098e-01 1.249569375067949295e-02 8.812370896339416504e-02 -3.053441345691680908e-01 3.542354404926300049e-01 1.365276286378502846e-03 -5.104193836450576782e-02 2.085885591804981232e-02 -2.795763015747070312e-01 2.056858539581298828e-01 5.674673244357109070e-03 5.356944352388381958e-02 -2.234323918819427490e-01
4.693097993731498718e-02 -1.440374702215194702e-01 -2.502975761890411377e-01 -1.629292517900466919e-01 1.560057997703552246e-01 2.155155986547470093e-01 2.468630671501159668e-01 5.520248413085937500e-02 5.014223046600818634e-03 1.739152073860168457e-01 1.391692757606506348e-01 2.148315906524658203e-01 -3.995703756809234619e-01 1.776680201292037964e-01 1.089928392320871353e-02 1.416670829057693481e-01 -1.017558574676513672e-01 -1.910780966281890869e-01 -9.265325218439102173e-02 1.415872722864151001e-01 -7.241019606590270996e-02 -1.808544546365737915e-01 -7.346495240926742554e-02 1.656631380319595337e-01 2.567108571529388428e-01 -2.105767130851745605e-01 -1.275914609432220459e-01 2.540130913257598877e-01 5.889886990189552307e-02 -5.012949928641319275e-02 -5.678033828735351562e-02 -3.151799738407135010e-01
2.105849385261535645e-01 -2.016637176275253296e-01 -1.770766973495483398e-01 -2.194292396306991577e-01 1.994812861084938049e-02 1.088074892759323120e-01 -2.063259482383728027e-02 2.198731154203414917e-02 3.050786852836608887e-01 -1.371194869279861450e-01 -8.230558596551418304e-03 -7.946076989173889160e-02 -3.505378961563110352e-02 -1.654621027410030365e-02 -1.734652519226074219e-01 1.425216645002365112e-01 2.376572489738464355e-01 -4.797331988811492920e-01 -1.187943816184997559e-01 1.019285395741462708e-01 -2.316669821739196777e-01 -3.371002972126007080e-01 -1.857834756374359131e-01 6.342520471662282944e-03 -2.297753281891345978e-02 -9.247667342424392700e-02 -1.773193627595901489e-01 8.166725933551788330e-02 -4.663999378681182861e-02 5.539172142744064331e-02 -2.836675643920898438e-01 -7.925806194543838501e-02
6.309080868959426880e-02 8.202967047691345215e-02 -6.137093156576156616e-02 5.096716061234474182e-02 -3.009278327226638794e-02 2.961529195308685303e-01 1.317545920610427856e-01 4.119108021259307861e-01 2.228148579597473145e-01 -2.158814668655395508e-01 -2.182078063488006592e-01 1.127664446830749512e-01 3.463275730609893799e-03 9.915810823440551758e-02 2.062479704618453979e-01 7.469573616981506348e-02 3.474288284778594971e-01 -4.769026041030883789e-01 -8.874121122062206268e-03 -1.441839430481195450e-02 -6.612232327461242676e-02 -6.652836687862873077e-03 -4.469351842999458313e-02 1.275355815887451172e-01 -2.904223836958408356e-02 -6.314437836408615112e-02 -4.726707935333251953e-02 -1.258703619241714478e-01 1.074990257620811462e-01 -1.201130226254463196e-01 -2.683264911174774170e-01 -2.722588740289211273e-02
2.732016444206237793e-01 1.289782524108886719e-01 2.351733595132827759e-01 -2.030653655529022217e-01 -3.773386776447296143e-02 1.187756005674600601e-02 2.901058197021484375e-01 5.089636892080307007e-02 -7.517751306295394897e-02 8.196295052766799927e-02 -5.621264688670635223e-03 1.356362849473953247e-01 -3.531290292739868164e-01 -3.792360052466392517e-02 2.202388597652316093e-03 -1.188504397869110107e-01 2.637536823749542236e-01 -7.207434624433517456e-02 2.171940356492996216e-01 -1.500493288040161133e-01 -3.330781310796737671e-02 2.103311195969581604e-02 1.285803616046905518e-01 4.279389679431915283e-01 -1.173577085137367249e-01 -9.063939005136489868e-02 2.201922088861465454e-01 -1.117518618702888489e-01 -1.397200487554073334e-02 -1.571944355964660645e-01 -7.145804166793823242e-02 3.068572878837585449e-01
-2.624545246362686157e-02 3.118072450160980225e-01 -2.018068432807922363e-01 6.591890938580036163e-03 -1.124328225851058960e-01 2.285572737455368042e-01 2.101169079542160034e-01 1.282151322811841965e-02 2.385241091251373291e-01 2.217066474258899689e-02 -9.706149995326995850e-02 2.476177215576171875e-01 -8.741373568773269653e-02 8.281277865171432495e-02 -1.232121214270591736e-01 -3.682767599821090698e-02 1.766657531261444092e-01 5.463540181517601013e-02 5.476855114102363586e-02 -5.158934369683265686e-02 -1.641240268945693970e-01 -5.979118123650550842e-02 8.274469524621963501e-02 5.298640131950378418e-01 2.481636852025985718e-01 -3.682242333889007568e-02 5.078969523310661316e-02 3.029776737093925476e-02 -3.296932950615882874e-02 -1.563558429479598999e-01 -2.736594080924987793e-01 -2.610250115394592285e-01
2.393696084618568420e-02 -1.103525534272193909e-01 -1.181071847677230835e-01 -2.617927491664886475e-01 -9.136428683996200562e-02 4.413176774978637695e-01 8.245924860239028931e-02 -1.635261178016662598e-01 -6.070271134376525879e-02 -1.271541696041822433e-02 -1.627749502658843994e-01 2.871596515178680420e-01 -2.882219254970550537e-01 3.999201953411102295e-01 -8.406608551740646362e-02 -2.526172101497650146e-01 8.097574114799499512e-02 -3.069597855210304260e-02 -3.166256472468376160e-02 5.033954605460166931e-02 -1.131458878517150879e-01 -8.067040890455245972e-02 -9.081681817770004272e-02 1.380084604024887085e-01 1.286729574203491211e-01 -9.158223122358322144e-02 -1.119571477174758911e-01 1.098539903759956360e-01 -2.758932113647460938e-02 -3.611511886119842529e-01 5.294349044561386108e-02 1.555295288562774658e-02
1.724701672792434692e-01 -2.833389304578304291e-02 6.292280554771423340e-02 -5.812239833176136017e-03 1.349900811910629272e-01 1.768310517072677612e-01 2.329395562410354614e-01 4.588737618178129196e-03 -2.308067679405212402e-01 2.927047200500965118e-02 -2.275112457573413849e-02 3.840742409229278564e-01 5.072246864438056946e-02 1.445802301168441772e-01 -1.066808216273784637e-02 2.477439343929290771e-01 2.041850388050079346e-01 -2.411958277225494385e-01 -1.739374734461307526e-02 3.644547238945960999e-02 3.026771545410156250e-01 3.476733108982443810e-03 -1.591855287551879883e-01 2.848938107490539551e-01 -3.807241916656494141e-01 -1.733733266592025757e-01 1.768879145383834839e-01 9.213685989379882812e-02 1.018499135971069336e-01 -1.360293477773666382e-01 -1.627745926380157471e-01 6.906359642744064331e-02
-1.088154502213001251e-03 -6.473977118730545044e-02 1.595810987055301666e-02 -1.420185267925262451e-01 3.517477959394454956e-02 2.541832327842712402e-01 4.487549066543579102e-01 -7.822166383266448975e-02 7.313001900911331177e-02 -2.750587463378906250e-01 2.926788032054901123e-01 6.845225393772125244e-02 -1.922658681869506836e-01 1.548713296651840210e-01 -2.011644691228866577e-01 -4.657205566763877869e-02 1.468817144632339478e-01 -1.118202880024909973e-01 9.106630086898803711e-02 -1.007001996040344238e-01 9.872090816497802734e-02 -1.815055869519710541e-02 -6.432888656854629517e-02 9.086280316114425659e-02 2.786489725112915039e-01 -2.020350843667984009e-01 3.486483097076416016e-01 5.772896856069564819e-02 1.405024826526641846e-01 9.509946405887603760e-02 -6.762795150279998779e-02 2.746037840843200684e-01
3.904905021190643311e-01 -1.336550712585449219e-02 -2.441968768835067749e-01 -3.203488513827323914e-02 6.019348278641700745e-02 9.110230952501296997e-02 -1.688924282789230347e-01 -6.767205148935317993e-02 6.725684553384780884e-02 -7.558351010084152222e-02 -7.656555622816085815e-02 3.396664857864379883e-01 -1.162597835063934326e-01 1.475169211626052856e-01 -3.826977014541625977e-01 2.750964760780334473e-01 5.950347706675529480e-02 -2.323886454105377197e-01 -1.099662333726882935e-01 9.808300435543060303e-02 1.058552488684654236e-01 -3.377591073513031006e-02 -1.170507818460464478e-01 1.151836588978767395e-01 7.477137446403503418e-02 -3.143558800220489502e-01 -5.298190750181674957e-03 -1.911826580762863159e-01 -1.913452446460723877e-01 -1.314884750172495842e-03 -6.805565953254699707e-02 2.279475182294845581e-01
-1.037956476211547852e-01 -2.123249918222427368e-01 -8.407289534807205200e-02 4.856266081333160400e-02 -6.713699549436569214e-02 1.948517262935638428e-01 5.221565812826156616e-02 -4.711591079831123352e-02 -2.477031573653221130e-02 1.043964270502328873e-02 2.489965036511421204e-02 1.743945777416229248e-01 -4.247122108936309814e-01 2.926565706729888916e-01 -7.603846956044435501e-03 -2.205687910318374634e-01 1.857732385396957397e-01 -2.699525952339172363e-01 -1.916971802711486816e-01 -3.337375819683074951e-01 -1.457896828651428223e-01 -1.955768167972564697e-01 -5.829661339521408081e-02 3.400076031684875488e-01 -1.575110256671905518e-01 8.595075923949480057e-04 7.407002267427742481e-04 1.416645199060440063e-01 -2.484693564474582672e-02 -2.357390820980072021e-01 -5.530327185988426208e-02 -5.150140821933746338e-02
-4.393946751952171326e-02 -1.110714748501777649e-01 -1.574058644473552704e-02 -8.129037171602249146e-02 1.937287673354148865e-02 9.886128455400466919e-02 8.679439872503280640e-02 -2.706106305122375488e-01 -1.144452616572380066e-01 -3.607449233531951904e-01 1.026248335838317871e-01 5.016995593905448914e-02 -1.402775347232818604e-01 2.333904802799224854e-01 -1.186066716909408569e-01 -4.005400463938713074e-02 4.039113409817218781e-03 -3.988507390022277832e-01 2.223053015768527985e-02 -1.641607880592346191e-01 -4.022873938083648682e-01 -4.652691632509231567e-02 -6.341239064931869507e-02 2.526193261146545410e-01 2.752620279788970947e-01 -1.673920154571533203e-01 7.321796566247940063e-02 1.831068694591522217e-01 -6.973069161176681519e-02 6.578718125820159912e-02 -2.675320804119110107e-01 6.268236786127090454e-03
1.028068480081856251e-03 -1.226773038506507874e-01 -2.375638671219348907e-02 -1.974629610776901245e-01 -9.058387577533721924e-02 1.519697159528732300e-01 2.148180603981018066e-01 3.780537471175193787e-02 -5.049668997526168823e-02 5.688569322228431702e-02 -1.096662357449531555e-01 1.401192098855972290e-01 3.779630735516548157e-02 2.049359828233718872e-01 6.962415575981140137e-02 3.106086254119873047e-01 1.516936123371124268e-01 -4.874373599886894226e-02 5.595341697335243225e-02 5.613327026367187500e-02 2.946885824203491211e-01 3.482645750045776367e-02 -4.199421405792236328e-02 4.133259654045104980e-01 -2.476965934038162231e-01 -2.372009456157684326e-01 2.529305219650268555e-01 -1.239236593246459961e-01 -6.592933833599090576e-02 -2.305188179016113281e-01 -3.557962775230407715e-01 1.047294214367866516e-01
1.158521622419357300e-01 5.854634940624237061e-02 -1.107523292303085327e-01 -1.533385068178176880e-01 2.524187266826629639e-01 1.492314487695693970e-01 1.163366362452507019e-01 2.228454127907752991e-02 1.996646821498870850e-01 -4.245059937238693237e-02 1.189572885632514954e-01 1.225071325898170471e-01 -2.525367140769958496e-01 -1.388096250593662262e-02 -1.260058283805847168e-01 1.068106964230537415e-01 5.778606235980987549e-02 4.484298080205917358e-02 8.135599642992019653e-02 8.299458771944046021e-02 -3.733761906623840332e-01 -3.120868802070617676e-01 -2.822197675704956055e-01 3.615893721580505371e-01 -1.475308388471603394e-01 -2.368916720151901245e-01 4.521461576223373413e-02 3.043490089476108551e-02 2.036048769950866699e-01 2.253603339195251465e-01 1.841873526573181152e-01 1.104296073317527771e-01
-8.164267241954803467e-02 -8.861266821622848511e-02 -1.375086605548858643e-02 4.005312919616699219e-03 4.247981309890747070e-02 6.463336199522018433e-02 3.338400423526763916e-01 2.229097113013267517e-02 -1.750164479017257690e-01 -1.047285348176956177e-01 -1.149231288582086563e-02 2.685448229312896729e-01 1.359121948480606079e-01 1.256474852561950684e-01 -1.253384053707122803e-01 -9.642421267926692963e-03 6.796085089445114136e-02 -3.128103911876678467e-01 -2.631783485412597656e-01 4.900343343615531921e-02 8.325286209583282471e-02 1.234777197241783142e-01 1.825008541345596313e-02 8.969082683324813843e-02 3.177216276526451111e-02 -2.651588022708892822e-01 9.822146594524383545e-02 5.846752226352691650e-02 2.057019621133804321e-02 -6.035708263516426086e-02 -4.924857020378112793e-01 4.095832109451293945e-01
2.418708354234695435e-01 -1.789848692715167999e-02 -4.960241168737411499e-02 -4.356642365455627441e-01 -9.157169610261917114e-02 3.525773286819458008e-01 1.224870979785919189e-01 -6.814346462488174438e-02 3.128926455974578857e-01 -4.586282745003700256e-02 9.560517221689224243e-02 -1.235547959804534912e-01 -7.547699660062789917e-02 6.304748356342315674e-02 -1.021131947636604309e-01 -7.968203281052410603e-04 -5.407779663801193237e-02 -2.220066189765930176e-01 5.274422094225883484e-02 8.249492943286895752e-02 -2.140073478221893311e-02 1.524726301431655884e-01 -2.577835321426391602e-01 2.906087934970855713e-01 2.964367568492889404e-01 7.287109643220901489e-02 1.173244938254356384e-01 -2.324204891920089722e-01 1.594179123640060425e-01 -1.002494320273399353e-01 -1.301613450050354004e-01 -4.769805446267127991e-02
1.709017306566238403e-01 -1.737345606088638306e-01 1.243574470281600952e-01 -1.369124203920364380e-01 -1.011333465576171875e-01 1.554546356201171875e-01 2.621529400348663330e-01 -1.893731653690338135e-01 9.246895462274551392e-02 -3.356989473104476929e-02 -7.254191488027572632e-02 3.145316243171691895e-01 -1.287252008914947510e-01 -9.962925314903259277e-02 -9.093642234802246094e-02 1.846024841070175171e-01 2.897029221057891846e-01 -2.455659443512558937e-03 -3.392787873744964600e-01 -8.550076186656951904e-02 2.483030259609222412e-01 -1.364526450634002686e-01 -1.225840672850608826e-01 3.614899814128875732e-01 1.414730697870254517e-01 -2.237553894519805908e-01 9.691652841866016388e-03 -1.725618392229080200e-01 1.990592181682586670e-01 9.377890825271606445e-02 -6.152603030204772949e-02 1.477763801813125610e-02
-5.061419680714607239e-02 2.108131200075149536e-01 4.352246969938278198e-02 5.450176447629928589e-02 -1.037801429629325867e-01 7.640697807073593140e-02 4.049664735794067383e-01 -6.164872273802757263e-02 -2.457224205136299133e-02 -1.374001055955886841e-01 2.495233342051506042e-02 2.115988731384277344e-01 -2.436945736408233643e-01 9.816426038742065430e-02 2.201914042234420776e-01 5.725633725523948669e-02 5.080962181091308594e-02 -4.687232077121734619e-01 -1.627049893140792847e-01 -3.165877163410186768e-01 -3.990260139107704163e-02 4.780251532793045044e-02 -1.038584411144256592e-01 2.393249422311782837e-01 -2.015310339629650116e-02 -1.970540285110473633e-01 -2.225050777196884155e-01 -9.637515991926193237e-03 -1.427899748086929321e-01 3.895082324743270874e-02 -1.251442134380340576e-01 1.753010600805282593e-01
1.336912363767623901e-01 1.136584356427192688e-01 -2.220725417137145996e-01 -3.696987628936767578e-01 1.184851005673408508e-01 -1.218343153595924377e-01 1.277582645416259766e-01 2.834870219230651855e-01 2.241412252187728882e-01 -2.577591501176357269e-02 1.660030707716941833e-02 2.568087913095951080e-02 -1.891158670186996460e-01 -3.471271693706512451e-02 -1.467635184526443481e-01 -1.698345541954040527e-01 1.534546017646789551e-01 -8.085276186466217041e-02 6.457828730344772339e-02 8.000599592924118042e-02 9.961278736591339111e-02 -8.081550151109695435e-02 -1.104422733187675476e-01 5.443064570426940918e-01 -1.588732898235321045e-01 -2.041173279285430908e-01 1.519240885972976685e-01 -1.043893024325370789e-01 3.880031406879425049e-02 2.962179481983184814e-02 -1.679413318634033203e-01 1.463091075420379639e-01
-9.779709577560424805e-02 -7.304596900939941406e-02 1.340386122465133667e-01 -5.053891614079475403e-02 1.342916786670684814e-01 1.958900094032287598e-01 2.059915810823440552e-01 -3.832931863144040108e-03 5.594260618090629578e-02 2.697159349918365479e-01 2.055780030786991119e-02 7.717516273260116577e-02 -2.331175208091735840e-01 4.439533948898315430e-01 -1.309404373168945312e-01 -6.550583243370056152e-02 -8.613964915275573730e-02 -3.580841124057769775e-01 -4.290727525949478149e-02 7.735427469015121460e-02 -2.014700025320053101e-01 -2.812889814376831055e-01 -1.147475093603134155e-01 2.690082788467407227e-01 1.488274633884429932e-01 -1.179282888770103455e-01 -3.405430912971496582e-02 -1.436046063899993896e-01 7.827257737517356873e-03 -1.577754616737365723e-01 -5.335875600576400757e-02 -2.761166989803314209e-01
7.882124930620193481e-02 -9.894623607397079468e-02 7.740889489650726318e-02 -2.917991876602172852e-01 -9.239629656076431274e-02 2.205305844545364380e-01 2.542963027954101562e-01 -1.995621025562286377e-01 5.962711572647094727e-02 -6.782633066177368164e-02 -1.469770520925521851e-01 1.176896616816520691e-01 -1.103536710143089294e-01 2.284007370471954346e-01 -2.184871882200241089e-01 1.495236158370971680e-01 2.438883185386657715e-01 3.152169659733772278e-02 -2.977517545223236084e-01 -3.831620141863822937e-02 3.142241835594177246e-01 1.207677945494651794e-01 -2.123263627290725708e-01 3.633468449115753174e-01 2.358848899602890015e-01 1.118998136371374130e-02 7.086153328418731689e-02 -1.371584981679916382e-01 1.154240444302558899e-01 -1.567965932190418243e-02 -1.045190691947937012e-01 -8.961056917905807495e-02
2.933001816272735596e-01 -1.385934203863143921e-01 -1.497870683670043945e-01 -2.076927572488784790e-01 -1.365275532007217407e-01 -7.915912568569183350e-02 1.775445938110351562e-01 1.743652969598770142e-01 -4.469139501452445984e-03 7.615444064140319824e-02 1.108169555664062500e-02 5.798121914267539978e-02 -1.131568402051925659e-01 2.214895039796829224e-01 -2.585886418819427490e-01 3.743670880794525146e-02 1.474391818046569824e-01 -2.802243828773498535e-01 5.757039785385131836e-02 7.622829824686050415e-02 3.813750445842742920e-01 7.090631127357482910e-02 -1.660545319318771362e-01 4.207363724708557129e-01 6.355813145637512207e-02 -2.011404186487197876e-01 -5.425046756863594055e-02 -1.195060014724731445e-01 -7.854211330413818359e-02 1.876699030399322510e-01 7.822628319263458252e-02 1.709978282451629639e-01
3.587564453482627869e-02 -1.787812560796737671e-01 -1.635193228721618652e-01 -2.836707048118114471e-02 2.391051948070526123e-01 -9.027840942144393921e-02 1.182396188378334045e-01 5.127994343638420105e-02 2.632766664028167725e-01 -6.271494925022125244e-02 1.266314685344696045e-01 -4.831425473093986511e-02 -1.441861242055892944e-01 2.421923726797103882e-01 6.106474995613098145e-02 1.439039111137390137e-01 1.454410701990127563e-01 -3.287706375122070312e-01 -1.177384890615940094e-02 1.600581966340541840e-02 -1.847885549068450928e-01 1.134700179100036621e-01 -3.234501928091049194e-02 4.474740922451019287e-01 -3.975467383861541748e-02 -1.051108688116073608e-01 1.729508191347122192e-01 1.229228228330612183e-01 -5.874251201748847961e-02 4.179072678089141846e-01 -1.652823984622955322e-01 1.441109329462051392e-01
3.530824780464172363e-01 1.183969713747501373e-02 -2.882815301418304443e-01 -1.027551889419555664e-01 -1.293628513813018799e-01 2.379218935966491699e-01 2.639431655406951904e-01 1.515239179134368896e-01 1.628241837024688721e-01 -1.614670641720294952e-02 2.785344719886779785e-01 1.985676735639572144e-01 -5.781646072864532471e-02 4.935000557452440262e-03 -1.127174645662307739e-01 5.274112150073051453e-02 -4.993058368563652039e-02 -2.150676697492599487e-01 -2.184747345745563507e-02 -1.493377089500427246e-01 -1.942773312330245972e-01 9.362919628620147705e-02 -3.406772911548614502e-01 6.350812315940856934e-02 9.794159233570098877e-02 8.227036148309707642e-02 -1.174070127308368683e-02 -5.565683916211128235e-02 2.845406532287597656e-01 -1.187158003449440002e-01 -3.091192543506622314e-01 6.771366298198699951e-02
1.169133409857749939e-01 -1.879064440727233887e-01 -2.028965950012207031e-01 -3.870427608489990234e-01 7.790410891175270081e-03 2.573919892311096191e-01 1.258907318115234375e-01 2.017258703708648682e-01 8.032549172639846802e-03 5.734933074563741684e-03 -1.284020766615867615e-02 1.447131037712097168e-01 -4.201413094997406006e-01 2.074882239103317261e-01 1.608712524175643921e-01 -7.725755218416452408e-03 5.438872426748275757e-02 -1.452788859605789185e-01 -1.590480208396911621e-01 8.799100667238235474e-02 1.509481016546487808e-02 -1.895769387483596802e-01 7.170952856540679932e-02 1.136781722307205200e-01 1.002386584877967834e-01 -3.111391067504882812e-01 -7.930775731801986694e-02 2.796893715858459473e-01 5.037304759025573730e-02 4.875231534242630005e-02 -8.610454201698303223e-02 -2.354829460382461548e-01
2.811438776552677155e-02 -2.199888601899147034e-02 -2.240521460771560669e-01 -2.740626931190490723e-01 1.862091273069381714e-01 5.690659955143928528e-02 -1.229619723744690418e-03 1.633410751819610596e-01 1.847540140151977539e-01 6.517089158296585083e-02 -2.270824089646339417e-02 -1.791596859693527222e-01 -2.660260498523712158e-01 3.055430948734283447e-01 -1.420604139566421509e-01 2.173217386007308960e-01 1.781363785266876221e-01 -3.500760495662689209e-01 5.439945682883262634e-02 -2.341180481016635895e-02 8.072233200073242188e-02 -1.401484292000532150e-02 -9.073282778263092041e-02 3.730455040931701660e-01 -6.651182658970355988e-03 -1.247069053351879120e-02 6.280311942100524902e-02 1.428846120834350586e-01 2.688906788825988770e-01 1.935248672962188721e-01 8.068536967039108276e-02 2.314416617155075073e-01
-8.011028170585632324e-02 -1.192699298262596130e-01 4.504150152206420898e-02 2.096509560942649841e-03 2.212570905685424805e-01 1.155800968408584595e-01 1.172210425138473511e-01 4.523644223809242249e-02 4.635050147771835327e-02 -2.423982471227645874e-01 4.266063123941421509e-02 8.966755121946334839e-02 -1.144979298114776611e-01 2.751774787902832031e-01 -9.341725707054138184e-02 1.440865993499755859e-01 -6.095283105969429016e-02 -2.377156168222427368e-01 1.309730261564254761e-01 2.863955451175570488e-03 -7.193462550640106201e-02 4.103860631585121155e-02 1.723409071564674377e-02 6.193553805351257324e-01 -3.265013545751571655e-02 -1.095682010054588318e-01 -1.319162845611572266e-01 1.639207899570465088e-01 -3.711685910820960999e-02 2.946976721286773682e-01 -3.540787100791931152e-02 3.085022568702697754e-01
4.140858352184295654e-02 1.114986687898635864e-01 3.687296807765960693e-02 8.616340905427932739e-02 1.962487548589706421e-01 1.223128139972686768e-01 1.801901161670684814e-01 3.871541023254394531e-01 1.918409913778305054e-01 -2.591360509395599365e-01 2.054731100797653198e-01 5.800921935588121414e-03 8.288951218128204346e-02 -9.423873387277126312e-03 -8.851353824138641357e-02 2.044688016176223755e-01 2.810046970844268799e-01 -2.372005730867385864e-01 -2.416362054646015167e-02 9.939998388290405273e-03 -2.721436917781829834e-01 5.448038876056671143e-02 -8.170337975025177002e-02 2.948672175407409668e-01 5.206359550356864929e-02 -3.226698338985443115e-01 4.849125817418098450e-02 2.780863456428050995e-02 5.473500490188598633e-02 -1.414861977100372314e-01 -2.949224412441253662e-01 -1.091896295547485352e-01
1.608738154172897339e-01 -1.706209927797317505e-01 1.014877557754516602e-01 -1.648788303136825562e-01 -1.437690556049346924e-01 3.093820214271545410e-01 1.636612974107265472e-02 2.830340154469013214e-02 3.999100625514984131e-01 1.252362281084060669e-01 -2.037392556667327881e-01 3.069081604480743408e-01 -5.269267037510871887e-02 1.595570594072341919e-01 -5.677950754761695862e-02 -1.227365573868155479e-03 1.448275148868560791e-01 -1.979147964448202401e-05 -1.626344770193099976e-01 -2.299694567918777466e-01 3.754939511418342590e-02 -3.100987672805786133e-01 -1.330528706312179565e-01 1.795973181724548340e-01 2.429594248533248901e-01 -1.358927637338638306e-01 3.025102317333221436e-01 6.759043037891387939e-02 4.829278215765953064e-02 1.215896680951118469e-01 -6.472927331924438477e-02 -6.759603321552276611e-02
1.769379377365112305e-01 5.512642115354537964e-02 -3.832865506410598755e-02 -5.106718540191650391e-01 8.536128699779510498e-02 4.389623180031776428e-02 3.133435249328613281e-01 2.304226458072662354e-01 2.256991267204284668e-01 8.342480659484863281e-02 -7.820196449756622314e-02 1.485206931829452515e-01 -1.726167500019073486e-01 4.131336882710456848e-02 -1.357103437185287476e-01 -2.098104953765869141e-01 2.051524072885513306e-01 -1.004885137081146240e-01 2.065898478031158447e-01 5.113398190587759018e-03 -1.454922556877136230e-02 -4.081778973340988159e-02 3.854984417557716370e-02 2.875555157661437988e-01 -1.411816477775573730e-01 -1.923775970935821533e-01 4.770011082291603088e-02 -2.275059185922145844e-02 1.425937116146087646e-01 2.297024428844451904e-01 -1.819553822278976440e-01 1.265340000391006470e-01
1.596937887370586395e-02 -4.541809484362602234e-02 -1.220559999346733093e-01 -8.141599595546722412e-02 -7.659155130386352539e-02 1.334414631128311157e-01 -1.720343977212905884e-01 -1.097805649042129517e-01 3.903239592909812927e-02 -4.095970466732978821e-02 1.073864400386810303e-01 3.058429360389709473e-01 -7.153481245040893555e-02 3.522644042968750000e-01 -1.332005113363265991e-01 -1.812820732593536377e-01 4.052789807319641113e-01 -3.896087110042572021e-01 1.005262359976768494e-01 -2.778306044638156891e-02 4.912621527910232544e-02 1.998765766620635986e-01 -6.814320385456085205e-02 1.172943860292434692e-01 -1.612599492073059082e-01 -1.445020586252212524e-01 2.642221152782440186e-01 2.081823199987411499e-01 2.319474965333938599e-01 2.726016566157341003e-02 -7.452891021966934204e-02 1.221657916903495789e-01
-5.720785260200500488e-02 -8.889885991811752319e-02 -4.021701961755752563e-02 -1.848576031625270844e-02 4.520719125866889954e-02 5.908853933215141296e-02 1.409762166440486908e-02 -2.136605232954025269e-02 -2.976915054023265839e-02 -6.112160906195640564e-02 8.504436910152435303e-02 -1.844141930341720581e-01 -3.298370838165283203e-01 1.868682056665420532e-01 -1.861201226711273193e-02 3.276960253715515137e-01 -1.049976870417594910e-01 -2.439347505569458008e-01 1.215385645627975464e-02 5.636139586567878723e-02 -2.133151739835739136e-01 6.578226108103990555e-03 1.374314874410629272e-01 5.210070610046386719e-01 -1.684861071407794952e-02 -1.074274182319641113e-01 2.465614676475524902e-01 -2.183750644326210022e-02 -1.227736622095108032e-01 9.500287473201751709e-02 -2.157410085201263428e-01 3.604106605052947998e-01
-8.288558572530746460e-02 1.334777921438217163e-01 1.064438521862030029e-01 -4.628417640924453735e-02 1.973301917314529419e-01 2.885429859161376953e-01 5.052125453948974609e-01 -3.829493746161460876e-02 2.557112276554107666e-01 -4.248620569705963135e-02 -5.321213603019714355e-02 4.258280619978904724e-02 -1.023428365588188171e-01 2.003420740365982056e-01 7.291027158498764038e-02 -3.838088829070329666e-03 3.772425279021263123e-02 -8.416272699832916260e-02 -3.098742365837097168e-01 1.127331778407096863e-01 -1.897109858691692352e-02 -2.927272319793701172e-01 2.571635320782661438e-02 2.501583993434906006e-01 -6.943425536155700684e-02 4.672563076019287109e-02 1.993056386709213257e-02 -1.460631936788558960e-01 -8.373641967773437500e-02 1.905709691345691681e-02 -3.898961842060089111e-01 -2.240043692290782928e-02
4.828778095543384552e-03 -3.934951499104499817e-02 -2.366622211411595345e-03 -2.852783203125000000e-01 -1.438413709402084351e-01 1.330650448799133301e-01 1.767231523990631104e-01 8.902426064014434814e-02 -1.651452034711837769e-01 -2.224626690149307251e-01 -1.215299125760793686e-02 -4.317394923418760300e-03 -8.436721563339233398e-02 2.194741517305374146e-01 -5.571343749761581421e-02 1.044241860508918762e-01 2.748463451862335205e-01 -4.276803433895111084e-01 -1.147650033235549927e-01 2.951073646545410156e-01 -1.112329587340354919e-01 1.989392787218093872e-01 -1.211952883750200272e-02 3.034632205963134766e-01 -7.019609212875366211e-02 -7.707908749580383301e-02 1.452795863151550293e-01 8.607892319560050964e-03 -4.334381967782974243e-02 2.406262010335922241e-01 -1.178836822509765625e-01 2.909297049045562744e-01
-4.305809736251831055e-02 6.727422028779983521e-02 -1.507855951786041260e-01 -3.194213211536407471e-01 -8.132758736610412598e-02 -1.159039139747619629e-01 1.994689553976058960e-01 6.334730982780456543e-02 5.108315125107765198e-02 2.748379856348037720e-02 3.617585822939872742e-02 1.508163213729858398e-01 -9.685011208057403564e-02 -2.204034179449081421e-01 -3.223694860935211182e-01 1.697728335857391357e-01 2.077773511409759521e-01 -4.678517580032348633e-01 -2.155549824237823486e-01 -8.705375343561172485e-02 -2.455022484064102173e-01 -2.437239289283752441e-01 -1.510390639305114746e-01 1.681767702102661133e-01 -7.967875152826309204e-02 -2.110380306839942932e-02 1.115670651197433472e-01 1.254644691944122314e-01 -8.742192387580871582e-02 7.047598809003829956e-02 -1.239059716463088989e-01 1.925382018089294434e-01
-1.687531173229217529e-01 -7.373132556676864624e-02 6.347072124481201172e-02 -1.767506301403045654e-01 2.142633497714996338e-01 2.139183729887008667e-01 9.201655164361000061e-03 3.319944441318511963e-02 -2.256651967763900757e-01 -1.078663095831871033e-01 3.679122030735015869e-02 1.426212042570114136e-01 -2.981023490428924561e-01 9.597255289554595947e-02 -3.448038920760154724e-02 7.212737202644348145e-02 1.596872806549072266e-01 -2.765244543552398682e-01 3.175022304058074951e-01 -1.225423663854598999e-01 2.853567339479923248e-02 -3.299894630908966064e-01 -5.718633159995079041e-02 1.432922929525375366e-01 2.430395781993865967e-01 -1.981129944324493408e-01 2.572461664676666260e-01 8.487176895141601562e-02 1.786258965730667114e-01 1.876504868268966675e-01 -1.689135730266571045e-01 1.749023348093032837e-01
-8.149972185492515564e-03 1.295825242996215820e-01 -2.498982697725296021e-01 -7.189100980758666992e-02 5.766186397522687912e-03 1.587260514497756958e-01 2.811321914196014404e-01 6.674332916736602783e-02 -3.604593873023986816e-02 -2.154767215251922607e-01 -1.154952645301818848e-01 2.582421302795410156e-01 -2.464527785778045654e-01 1.219165027141571045e-01 -8.903013169765472412e-02 -2.986739873886108398e-01 1.828817427158355713e-01 -1.529718190431594849e-01 -5.162980034947395325e-02 8.073852211236953735e-02 -1.187081858515739441e-01 -4.329514801502227783e-01 -6.673941016197204590e-02 2.655615806579589844e-01 1.225986927747726440e-01 5.251120403409004211e-02 -6.966402754187583923e-03 1.592072546482086182e-01 2.085538394749164581e-02 -2.451961189508438110e-01 -1.475168317556381226e-01 -1.956216543912887573e-01
9.855163842439651489e-02 1.420026421546936035e-01 -1.908940225839614868e-01 2.454574853181838989e-01 -1.420905143022537231e-01 1.286728978157043457e-01 2.754278481006622314e-01 3.718589246273040771e-02 1.884978264570236206e-01 -1.213769912719726562e-01 -1.444656997919082642e-01 7.971721142530441284e-02 -2.262063324451446533e-01 2.015318274497985840e-01 -1.279593706130981445e-01 -1.893243789672851562e-01 1.733844578266143799e-01 -1.944383531808853149e-01 -1.016533598303794861e-01 -4.771520197391510010e-02 9.721745736896991730e-03 -2.532483637332916260e-01 2.189998477697372437e-01 3.212389051914215088e-01 7.889229059219360352e-02 -2.276368588209152222e-01 4.958041943609714508e-03 1.657116711139678955e-01 -3.659325093030929565e-02 -2.034838646650314331e-01 -2.959227561950683594e-01 -1.620092242956161499e-01
-2.395698102191090584e-03 -2.194934785366058350e-01 -2.556445002555847168e-01 -3.473896980285644531e-01 -1.678887605667114258e-01 2.286808043718338013e-01 1.226665377616882324e-01 -1.590729132294654846e-02 2.719857692718505859e-01 -7.352419197559356689e-02 6.550848484039306641e-02 1.144643425941467285e-01 -3.493618965148925781e-01 3.604543805122375488e-01 -2.621046304702758789e-01 -1.100417226552963257e-01 -3.089089319109916687e-02 -3.580165561288595200e-03 -1.320238411426544189e-01 -8.852720260620117188e-02 -2.111246883869171143e-01 3.535709530115127563e-02 -3.030322119593620300e-02 1.524126678705215454e-01 3.240235149860382080e-03 1.072417497634887695e-01 -2.322732210159301758e-01 3.969928994774818420e-02 -3.387672081589698792e-02 -2.008719742298126221e-02 -2.733747363090515137e-01 3.012828528881072998e-02
2.481060624122619629e-01 8.973423391580581665e-02 -1.581133008003234863e-01 -2.871854305267333984e-01 -1.662106961011886597e-01 -1.291476041078567505e-01 2.768848836421966553e-01 -2.490060031414031982e-02 8.736298978328704834e-02 -1.321130245923995972e-01 -1.595313400030136108e-01 5.687374994158744812e-02 -2.116369456052780151e-02 1.039765253663063049e-01 -3.130492269992828369e-01 1.356299370527267456e-01 2.592535316944122314e-01 -1.370730698108673096e-01 -7.704269886016845703e-02 -1.437268704175949097e-01 -1.488512605428695679e-01 -3.787945955991744995e-02 -4.819836914539337158e-01 2.525304257869720459e-01 -7.534222304821014404e-02 -1.794710308313369751e-01 6.534155458211898804e-02 -3.052653744816780090e-02 3.504535183310508728e-02 3.630841523408889771e-02 -8.137661032378673553e-03 -2.047782540321350098e-01
2.839163243770599365e-01 -2.791159749031066895e-01 1.131861731410026550e-01 -1.000248938798904419e-01 -5.161610431969165802e-03 -5.590135604143142700e-02 1.851333975791931152e-01 -6.061962619423866272e-02 5.343295633792877197e-02 -2.037971764802932739e-01 5.424447730183601379e-02 -7.709544897079467773e-02 8.399893343448638916e-02 1.010613739490509033e-01 -1.297900080680847168e-01 1.561652123928070068e-01 9.593430906534194946e-03 -4.209398031234741211e-01 -2.516207471489906311e-02 -8.635962009429931641e-02 -1.281066238880157471e-01 -3.774625808000564575e-02 6.914274394512176514e-02 4.986825883388519287e-01 -9.691472351551055908e-02 -1.671073436737060547e-01 3.237622082233428955e-01 1.052026152610778809e-01 -1.018463149666786194e-01 -1.269564591348171234e-02 -8.705605566501617432e-02 1.944177001714706421e-01
1.101163849234580994e-01 -4.792835935950279236e-02 -2.465204596519470215e-01 -2.646883726119995117e-01 2.100059837102890015e-01 3.751709759235382080e-01 8.558963984251022339e-02 -1.335348002612590790e-02 1.332146972417831421e-01 -7.459115982055664062e-02 -1.469495743513107300e-01 1.418034583330154419e-01 -2.019523680210113525e-01 -1.237458065152168274e-01 9.394795447587966919e-02 1.465180516242980957e-01 3.219916224479675293e-01 -7.985747419297695160e-03 -1.234830096364021301e-01 1.515419185161590576e-01 1.594122350215911865e-01 -3.347310051321983337e-02 -1.510260254144668579e-01 2.498303353786468506e-01 -2.804572582244873047e-01 -9.338224306702613831e-03 -7.566106319427490234e-02 -2.177365720272064209e-01 8.031643927097320557e-02 -1.485483199357986450e-01 -1.461727768182754517e-01 2.747876346111297607e-01
-5.908707529306411743e-02 -2.920418418943881989e-02 -8.384050428867340088e-02 -6.762817502021789551e-02 -7.267382461577653885e-03 1.638409942388534546e-01 -1.676744669675827026e-01 -1.838546060025691986e-02 2.285371571779251099e-01 -1.105387434363365173e-01 1.295828223228454590e-01 3.218503594398498535e-01 8.109876513481140137e-02 4.328778088092803955e-01 7.441781461238861084e-02 -6.178679317235946655e-02 3.725637197494506836e-01 -1.997006982564926147e-01 -3.718413040041923523e-02 5.093267932534217834e-02 5.213222000747919083e-03 6.950851529836654663e-02 -9.244347363710403442e-02 2.451157867908477783e-01 1.478374004364013672e-02 -2.503308653831481934e-01 1.064995825290679932e-01 -2.982273884117603302e-02 -6.307529658079147339e-02 8.408029377460479736e-02 -4.196659922599792480e-01 -1.487614810466766357e-01
-6.416913866996765137e-02 -2.673978544771671295e-02 -2.122703492641448975e-01 -6.726784259080886841e-02 1.026212349534034729e-01 3.276883810758590698e-02 6.755495071411132812e-02 5.636518448591232300e-02 -5.271058529615402222e-02 -3.849843516945838928e-02 -1.044680848717689514e-01 1.339332610368728638e-01 -3.034777939319610596e-01 1.659876257181167603e-01 -1.736229509115219116e-01 3.342043161392211914e-01 -5.603729560971260071e-02 -3.059168159961700439e-01 1.884326189756393433e-01 8.759274333715438843e-02 -7.150734215974807739e-02 7.493682205677032471e-02 1.208624895662069321e-02 4.389500916004180908e-01 5.436955392360687256e-02 -1.444437056779861450e-01 -2.477062940597534180e-01 1.396789252758026123e-01 1.000089421868324280e-01 2.460281103849411011e-01 -4.807860776782035828e-02 3.326397836208343506e-01
7.067196071147918701e-02 1.386915296316146851e-01 -2.185204923152923584e-01 -2.874416410923004150e-01 1.239455938339233398e-01 1.601677387952804565e-01 1.025175973773002625e-01 -5.410772189497947693e-02 6.415131688117980957e-02 -1.146893724799156189e-01 -4.402973130345344543e-02 1.099867075681686401e-01 -3.067740201950073242e-01 2.153894752264022827e-01 -1.348241865634918213e-01 3.999297041445970535e-03 -1.173566430807113647e-01 -2.419528812170028687e-01 -1.685988903045654297e-01 2.024879157543182373e-01 -6.598541140556335449e-02 -2.125763744115829468e-01 2.277703136205673218e-01 1.600652486085891724e-01 -6.880380213260650635e-02 -3.381170928478240967e-01 5.271903704851865768e-03 1.028513312339782715e-01 -5.780784413218498230e-02 -2.337682098150253296e-01 -2.636080384254455566e-01 -2.738899886608123779e-01
-2.417172640562057495e-01 -1.105657070875167847e-01 1.503949314355850220e-01 -1.650643646717071533e-01 6.525278091430664062e-02 2.650770246982574463e-01 1.541422903537750244e-01 5.040185526013374329e-02 -2.206201553344726562e-01 -1.222160607576370239e-01 7.465642690658569336e-02 1.954255402088165283e-01 -2.897160947322845459e-01 1.636604219675064087e-01 -1.867737025022506714e-01 3.058924572542309761e-03 1.502566337585449219e-01 -3.320693075656890869e-01 1.618679910898208618e-01 -6.336347758769989014e-02 2.191614173352718353e-02 -7.631286233663558960e-02 -1.741045117378234863e-01 1.507242023944854736e-01 1.683706194162368774e-01 -1.542495936155319214e-01 1.481137275695800781e-01 7.706367224454879761e-02 1.307116746902465820e-01 4.206307828426361084e-01 -8.852181583642959595e-02 1.462978422641754150e-01
-4.523919895291328430e-02 7.050038874149322510e-02 -3.286071419715881348e-01 1.238610781729221344e-02 1.819512993097305298e-01 1.044320762157440186e-01 2.248451858758926392e-01 -1.838375180959701538e-01 -1.686762124300003052e-01 9.703081101179122925e-02 1.292413622140884399e-01 -8.150219172239303589e-02 -2.801805138587951660e-01 -1.043900102376937866e-01 -1.324749439954757690e-01 -5.865046009421348572e-02 2.599060535430908203e-01 -1.867976933717727661e-01 -2.644205093383789062e-02 -2.547230720520019531e-01 -3.835737407207489014e-01 1.298880428075790405e-01 -1.533810198307037354e-01 4.063959419727325439e-01 -4.051575064659118652e-02 -2.562083862721920013e-02 -8.246850967407226562e-02 1.544952690601348877e-01 3.437255695462226868e-02 2.588969841599464417e-02 -1.545440256595611572e-01 7.394898682832717896e-02
1.731223165988922119e-01 -1.472240090370178223e-01 1.386400908231735229e-01 6.498194485902786255e-02 -1.388986408710479736e-01 5.598739534616470337e-02 4.010415971279144287e-01 -8.058353327214717865e-03 2.252659350633621216e-01 -2.440113127231597900e-01 -7.193557918071746826e-02 2.224030345678329468e-01 -3.194782137870788574e-01 3.236518204212188721e-01 -8.097085170447826385e-03 -1.333581209182739258e-01 5.705597996711730957e-02 -1.693938821554183960e-01 1.327544897794723511e-01 -5.661103874444961548e-02 -1.830640807747840881e-02 7.930030673742294312e-02 1.921467036008834839e-01 2.088941335678100586e-01 1.801991760730743408e-01 -2.119085937738418579e-01 1.013046726584434509e-01 -1.413071006536483765e-01 2.036413997411727905e-01 -2.503496408462524414e-01 -1.676480658352375031e-02 2.762848453130573034e-04
3.110206127166748047e-01 3.137178719043731689e-02 -1.722698449157178402e-03 2.428144216537475586e-01 2.592048943042755127e-01 3.528336286544799805e-01 -2.240523137152194977e-02 3.285858035087585449e-02 2.132401615381240845e-01 2.120922086760401726e-03 -3.821086585521697998e-01 1.640909165143966675e-01 2.245759032666683197e-02 9.887059777975082397e-02 -1.175528690218925476e-01 -7.289916276931762695e-02 1.513887345790863037e-01 -3.254941999912261963e-01 7.711554318666458130e-02 9.227593243122100830e-02 -2.157051675021648407e-02 -5.908247083425521851e-02 -1.737548857927322388e-01 2.636836171150207520e-01 1.655432134866714478e-01 -2.583340704441070557e-01 1.353203654289245605e-01 -1.952629089355468750e-01 1.661616377532482147e-02 5.650082603096961975e-02 -3.414914757013320923e-02 4.580049775540828705e-03
-1.399717479944229126e-01 -1.736578494310379028e-01 -5.705159157514572144e-02 -2.499382197856903076e-02 -3.751473426818847656e-01 7.619852572679519653e-02 3.015227913856506348e-01 -8.438062667846679688e-02 3.305207490921020508e-01 -3.060379326343536377e-01 6.446900963783264160e-02 8.299693465232849121e-02 1.288825869560241699e-01 1.413858085870742798e-01 -2.644552849233150482e-02 3.344321995973587036e-02 -9.999847039580345154e-03 -3.081942796707153320e-01 -1.230731830000877380e-01 -1.749796420335769653e-01 1.113696321845054626e-01 6.668685935437679291e-03 -1.491276621818542480e-01 2.728740274906158447e-01 -1.331023573875427246e-01 -2.260090857744216919e-01 -2.099613659083843231e-02 8.441904932260513306e-02 8.822892606258392334e-02 -1.204921603202819824e-01 -3.058974742889404297e-01 8.480317890644073486e-02
-1.406050771474838257e-01 6.054076179862022400e-02 7.709459215402603149e-02 -1.392500847578048706e-01 3.889866545796394348e-02 8.088727295398712158e-02 -1.323179304599761963e-01 -3.800474479794502258e-02 4.348390176892280579e-02 -4.234956204891204834e-02 7.068837527185678482e-03 9.345171600580215454e-02 -5.704336762428283691e-01 7.049492746591567993e-02 -3.143210411071777344e-01 4.468381404876708984e-02 2.375612109899520874e-01 -3.243169784545898438e-01 -5.151182413101196289e-02 1.043961495161056519e-01 8.605889976024627686e-02 -6.821689009666442871e-02 -3.149876371026039124e-02 8.747359365224838257e-02 1.159512475132942200e-01 -3.547923266887664795e-01 1.226586923003196716e-01 1.824655383825302124e-01 -1.833742558956146240e-01 -5.432429537177085876e-02 1.264602541923522949e-01 2.109352648258209229e-01
5.626316368579864502e-02 8.809804171323776245e-02 -1.423970162868499756e-01 -2.996746003627777100e-01 1.918221265077590942e-01 1.718553155660629272e-01 7.194932550191879272e-02 2.658244371414184570e-01 2.553123421967029572e-02 -1.404705643653869629e-01 -1.906140148639678955e-01 1.346332579851150513e-01 -2.338602393865585327e-01 3.098432440310716629e-03 7.788137067109346390e-03 -1.043816059827804565e-01 2.587404847145080566e-01 -2.495455592870712280e-01 1.084731742739677429e-01 -2.231681346893310547e-01 -2.113046795129776001e-01 9.439978748559951782e-02 -3.950385749340057373e-01 7.567952573299407959e-02 8.268117159605026245e-02 -1.429737955331802368e-01 3.479350805282592773e-01 -8.797603845596313477e-02 -1.004855707287788391e-02 -1.533382236957550049e-01 -3.163582086563110352e-02 -9.745532274246215820e-02
-4.307898133993148804e-02 -3.555312380194664001e-02 1.287942379713058472e-01 -2.307554185390472412e-01 3.182670474052429199e-02 2.543204128742218018e-01 1.974342614412307739e-01 7.470415532588958740e-02 -7.695703208446502686e-02 8.061000704765319824e-02 1.580616459250450134e-02 2.486815489828586578e-02 -3.050589263439178467e-01 3.342349231243133545e-01 -1.489040106534957886e-01 5.922104045748710632e-02 -2.108306288719177246e-01 -2.206838503479957581e-02 -1.994627863168716431e-01 1.785560883581638336e-02 -2.603290975093841553e-01 -2.162784636020660400e-01 -1.707643717527389526e-01 3.002027869224548340e-01 1.709735095500946045e-01 -1.622702032327651978e-01 -7.338545471429824829e-02 1.608898118138313293e-02 2.829207852482795715e-02 -3.885131478309631348e-01 -1.645786911249160767e-01 -1.189196184277534485e-01
-8.814416825771331787e-03 1.929544508457183838e-01 -1.306658387184143066e-01 -2.827297151088714600e-01 1.380079835653305054e-01 -3.182470798492431641e-02 1.774919033050537109e-01 5.520024523138999939e-02 -1.796488165855407715e-01 6.962997466325759888e-02 6.826276332139968872e-02 8.874842524528503418e-02 -4.693530201911926270e-01 1.919759958982467651e-01 -1.669654548168182373e-01 3.050852939486503601e-02 -1.512822508811950684e-01 -2.614755034446716309e-01 -2.868110537528991699e-01 6.346642225980758667e-02 -1.099521573632955551e-02 -2.545510530471801758e-01 2.154050208628177643e-02 2.027373313903808594e-01 2.006496768444776535e-03 -1.903652250766754150e-01 1.488241851329803467e-01 3.005856275558471680e-02 -2.268324233591556549e-02 -9.620258212089538574e-02 -2.455230951309204102e-01 -2.491678148508071899e-01
1.199997887015342712e-01 7.913314551115036011e-02 -8.294098079204559326e-02 1.085402294993400574e-01 1.950953602790832520e-01 2.335580587387084961e-01 -1.644921004772186279e-01 1.061108931899070740e-01 8.054812997579574585e-02 3.916914388537406921e-02 -1.371569782495498657e-01 2.608031332492828369e-01 -3.571482002735137939e-01 2.630669176578521729e-01 -1.476110219955444336e-01 -1.466482579708099365e-01 1.034231558442115784e-01 -3.684951663017272949e-01 -1.546923816204071045e-02 3.754588589072227478e-02 5.680649355053901672e-02 1.279765833169221878e-02 3.649852424860000610e-02 2.361418902873992920e-01 -7.187839597463607788e-02 -6.215696036815643311e-02 8.608992397785186768e-02 -1.550848037004470825e-01 3.101608455181121826e-01 8.321809023618698120e-02 -4.025649651885032654e-02 3.754789829254150391e-01
-2.027150839567184448e-01 -1.033679991960525513e-01 2.041712589561939240e-02 -1.570776551961898804e-01 3.425577282905578613e-02 9.819245338439941406e-02 1.858467012643814087e-01 1.711886078119277954e-01 1.595838554203510284e-02 1.898274123668670654e-01 -9.166322648525238037e-02 1.575440168380737305e-02 -3.196050226688385010e-01 2.859743833541870117e-01 4.700993373990058899e-02 -1.028292775154113770e-01 1.674970053136348724e-02 -1.512919813394546509e-01 -2.267451137304306030e-01 9.394916892051696777e-02 -1.087979674339294434e-01 -3.712645471096038818e-01 -1.379744112491607666e-01 3.173648118972778320e-01 1.512346416711807251e-01 -1.165854930877685547e-01 3.263614326715469360e-02 -1.008865907788276672e-01 1.036460474133491516e-01 -3.581196367740631104e-01 -2.549397945404052734e-01 -4.779727384448051453e-02
1.326538473367691040e-01 2.918044924736022949e-01 1.448616385459899902e-02 2.635102160274982452e-02 -1.670654513873159885e-03 8.167668431997299194e-02 2.759912610054016113e-01 1.062570139765739441e-01 1.753689050674438477e-01 -1.277772635221481323e-01 -2.329004257917404175e-01 2.024432867765426636e-01 -2.733245491981506348e-01 6.950571388006210327e-02 -1.206837669014930725e-01 -6.632322818040847778e-02 1.817861944437026978e-01 -9.359997510910034180e-02 -1.249001547694206238e-01 3.300533443689346313e-02 1.009181812405586243e-01 -2.966893911361694336e-01 1.996944993734359741e-01 2.703467309474945068e-01 1.088450178503990173e-01 -3.124594390392303467e-01 -7.310847193002700806e-02 -3.150128573179244995e-02 4.190339893102645874e-02 -2.296729683876037598e-01 -3.289446234703063965e-01 -1.149318516254425049e-01
1.064348742365837097e-01 2.705938555300235748e-02 -2.182693034410476685e-01 -8.189506828784942627e-02 -4.051358997821807861e-02 1.216908395290374756e-01 1.529089659452438354e-01 -6.144462525844573975e-02 -4.111862927675247192e-02 5.975556001067161560e-02 -1.938301324844360352e-01 1.516935676336288452e-01 -1.158158108592033386e-01 -1.035770121961832047e-02 -3.173047006130218506e-01 2.059396654367446899e-01 -2.072774991393089294e-02 -8.444544672966003418e-02 -6.079177837818861008e-03 -2.187035679817199707e-01 -3.005489706993103027e-01 -1.864052563905715942e-01 -3.698989748954772949e-01 3.250345289707183838e-01 2.914693951606750488e-01 -2.178184688091278076e-01 2.223720848560333252e-01 -6.995200365781784058e-02 1.176881492137908936e-01 5.685958266258239746e-02 1.960497051477432251e-01 4.783987998962402344e-02
9.585156291723251343e-02 2.608993351459503174e-01 8.742210268974304199e-02 -1.621369570493698120e-01 3.759627044200897217e-02 9.550803154706954956e-02 1.000347658991813660e-01 -1.419098768383264542e-02 -1.129485592246055603e-01 -1.490077525377273560e-01 1.004009172320365906e-01 -1.838144101202487946e-02 2.539455145597457886e-02 1.888031959533691406e-01 1.360715180635452271e-02 -1.388161070644855499e-02 8.999346941709518433e-02 -3.546601831912994385e-01 -1.419721543788909912e-01 -6.025661900639533997e-02 -8.509416878223419189e-02 2.792546749114990234e-01 -6.641909480094909668e-02 4.010293185710906982e-01 -2.981191268190741539e-03 -4.913416504859924316e-01 9.349089860916137695e-02 -2.206221818923950195e-01 2.191117256879806519e-01 -7.650265842676162720e-02 -1.077044308185577393e-01 -1.165680885314941406e-01
-1.249856427311897278e-01 9.294362366199493408e-02 -1.295793652534484863e-01 -7.476477324962615967e-02 -1.714205294847488403e-01 3.787334263324737549e-01 3.632994592189788818e-01 9.495630115270614624e-02 3.303847461938858032e-02 -3.515340387821197510e-02 -8.244701474905014038e-02 2.332401126623153687e-01 -2.830421030521392822e-01 7.615202665328979492e-02 -4.038673266768455505e-02 -1.535275727510452271e-01 2.241277396678924561e-01 -1.697041392326354980e-01 1.308487951755523682e-01 1.393571496009826660e-01 -5.825692042708396912e-02 -3.279400169849395752e-01 1.124270111322402954e-01 2.615205049514770508e-01 3.245516866445541382e-02 6.692710518836975098e-02 -8.681656420230865479e-02 1.643424332141876221e-01 5.896277725696563721e-02 -2.343267947435379028e-01 -2.212473750114440918e-01 -9.966286271810531616e-02
2.573792636394500732e-01 -9.354057908058166504e-02 -7.257822901010513306e-02 -9.424113482236862183e-02 1.768408417701721191e-01 3.031845390796661377e-01 1.659476906061172485e-01 9.641597419977188110e-02 1.856676042079925537e-01 -1.649466454982757568e-01 1.506084017455577850e-02 1.413692235946655273e-01 -2.794064283370971680e-01 1.519813090562820435e-01 3.245270624756813049e-02 6.973367929458618164e-02 2.701623737812042236e-01 -1.229263562709093094e-02 1.563454605638980865e-02 -9.024839103221893311e-02 3.162982165813446045e-01 6.702522747218608856e-03 -3.385274112224578857e-01 2.160972207784652710e-01 -2.984310686588287354e-01 -9.245117753744125366e-02 -1.189415007829666138e-01 -2.047827653586864471e-02 9.673938155174255371e-02 -2.212693989276885986e-01 -1.672066561877727509e-02 2.194660007953643799e-01
4.356159567832946777e-01 -2.697473466396331787e-01 -2.251307815313339233e-01 4.041723161935806274e-02 4.123433306813240051e-02 1.333706378936767578e-01 5.375456530600786209e-03 -1.600418239831924438e-01 4.769643303006887436e-03 4.131384938955307007e-02 1.626411974430084229e-01 4.733036160469055176e-01 -3.023214042186737061e-01 1.974957883358001709e-01 -6.342889368534088135e-02 -1.597961932420730591e-01 9.092784672975540161e-02 -1.068454682826995850e-01 -1.883131861686706543e-01 -3.846543375402688980e-03 -1.533316820859909058e-01 -1.994865834712982178e-01 -4.727397579699754715e-03 2.574422657489776611e-01 1.179608851671218872e-01 3.420385345816612244e-02 -4.243436455726623535e-02 1.148633882403373718e-01 4.733136668801307678e-02 -4.902401193976402283e-02 -3.251380100846290588e-02 8.558078110218048096e-02
1.287375986576080322e-01 3.316605836153030396e-02 -4.119612276554107666e-01 -8.820521831512451172e-02 1.302002966403961182e-01 2.858671545982360840e-01 2.395697403699159622e-03 -6.833844631910324097e-02 1.169331297278404236e-01 2.300711721181869507e-02 -1.845039725303649902e-01 1.035991907119750977e-01 -3.162627220153808594e-01 1.816903054714202881e-01 -2.947338521480560303e-01 8.827921748161315918e-02 -1.871703541837632656e-03 -6.368616223335266113e-02 -4.163688048720359802e-02 -1.484525501728057861e-01 -2.213027477264404297e-01 5.000989884138107300e-03 -3.602322340011596680e-01 1.904794722795486450e-01 6.624525040388107300e-02 -1.965551078319549561e-01 2.637320756912231445e-01 5.651517212390899658e-02 5.881426110863685608e-02 -6.160985212773084641e-03 2.222876399755477905e-01 5.704345926642417908e-02
-1.352030970156192780e-02 1.054378151893615723e-01 -2.484138607978820801e-01 -1.244576796889305115e-01 5.455606430768966675e-02 8.585023880004882812e-02 3.258247077465057373e-01 2.099289298057556152e-01 1.133931204676628113e-01 -1.626661717891693115e-01 -4.663188010454177856e-02 3.889315426349639893e-01 1.323440670967102051e-01 8.322042971849441528e-02 -2.453647851943969727e-01 2.678889930248260498e-01 -4.098491743206977844e-02 -2.906370759010314941e-01 -1.893280446529388428e-01 -3.022095374763011932e-02 -2.186264544725418091e-01 -3.402762115001678467e-02 -2.204569876194000244e-01 1.709528565406799316e-01 2.735526300966739655e-02 7.598474621772766113e-03 -5.493087321519851685e-02 -1.116465702652931213e-01 3.248254358768463135e-01 7.208772003650665283e-02 -1.188685446977615356e-01 -1.045789346098899841e-01
-5.368161574006080627e-02 -2.207795083522796631e-01 -6.463413685560226440e-02 -5.521279945969581604e-02 1.733695417642593384e-01 7.319459319114685059e-02 1.818480491638183594e-01 7.192211598157882690e-02 -2.507846355438232422e-01 -3.398804962635040283e-01 9.764579124748706818e-03 1.198961064219474792e-01 9.937591850757598877e-02 4.238645732402801514e-02 -5.991174653172492981e-02 2.646504342555999756e-01 3.220219016075134277e-01 -2.730334699153900146e-01 -1.952633112668991089e-01 -4.256209731101989746e-02 -1.206171978265047073e-02 -7.952742278575897217e-03 -2.266639322042465210e-01 3.333735764026641846e-01 -3.967133909463882446e-02 -5.927409604191780090e-02 2.205381691455841064e-01 2.882635220885276794e-02 -3.297688364982604980e-01 4.369919374585151672e-02 -1.954955458641052246e-01 -7.050056010484695435e-02
1.917959600687026978e-01 -6.702019274234771729e-02 -1.595563292503356934e-01 -7.389816641807556152e-02 7.359464466571807861e-02 2.150960862636566162e-01 1.837947815656661987e-01 1.666072756052017212e-01 -2.403129488229751587e-01 -2.683190107345581055e-01 9.501390904188156128e-02 -4.218760132789611816e-02 -2.147650718688964844e-01 3.298827633261680603e-02 -1.631774939596652985e-02 1.413394361734390259e-01 1.135548353195190430e-01 -3.240056037902832031e-01 2.964826524257659912e-01 -5.935138463973999023e-02 1.551882773637771606e-01 -4.916600883007049561e-02 1.118025276809930801e-02 2.030601054430007935e-01 2.182759642601013184e-01 -1.267491132020950317e-01 2.794642448425292969e-01 2.560826838016510010e-01 -2.007689923048019409e-01 3.327699005603790283e-02 -2.498879283666610718e-01 1.347912698984146118e-01
9.491800516843795776e-02 -6.268653273582458496e-02 2.460549622774124146e-01 -3.508762419223785400e-01 -3.411751240491867065e-02 1.593987643718719482e-01 2.143732272088527679e-02 1.455952972173690796e-01 1.247907131910324097e-01 3.751449985429644585e-03 2.476478964090347290e-01 1.575369089841842651e-01 -1.621361523866653442e-01 2.772827446460723877e-01 1.564344614744186401e-01 -4.846262186765670776e-02 1.634000986814498901e-01 -8.443634957075119019e-02 -5.466769635677337646e-02 1.877983212471008301e-01 -2.493951097130775452e-02 1.797093078494071960e-02 -2.495953887701034546e-01 3.292649388313293457e-01 -3.505368232727050781e-01 -1.381524205207824707e-01 1.342417150735855103e-01 7.427162490785121918e-03 1.891117841005325317e-01 2.621602080762386322e-02 -2.629816532135009766e-01 1.185491830110549927e-01
3.951859772205352783e-01 -3.283260448370128870e-04 -4.792369902133941650e-02 4.746983200311660767e-02 -6.087966263294219971e-02 1.671930998563766479e-01 -2.611378580331802368e-02 -5.880248174071311951e-02 1.382029801607131958e-01 1.877402067184448242e-01 2.357311248779296875e-01 1.877822726964950562e-01 -2.183701992034912109e-01 3.191484510898590088e-02 1.862409561872482300e-01 -6.668641418218612671e-02 2.646173536777496338e-01 -1.661570817232131958e-01 -5.415177438408136368e-03 -6.293267756700515747e-02 -1.806594729423522949e-01 2.144771069288253784e-01 -3.156147897243499756e-01 2.497978657484054565e-01 1.241228282451629639e-01 -2.797970175743103027e-01 1.014812849462032318e-02 1.131935324519872665e-02 2.319412827491760254e-01 -1.904530217871069908e-03 -2.506754696369171143e-01 -1.327811479568481445e-01
-2.627340890467166901e-02 7.423833012580871582e-02 -7.214954122900962830e-03 -2.700347006320953369e-01 -1.054084450006484985e-01 2.549870014190673828e-01 4.261043071746826172e-01 3.059469163417816162e-01 5.246100202202796936e-02 -6.359726935625076294e-02 5.051568523049354553e-02 7.868713885545730591e-02 -1.724640280008316040e-01 8.289691060781478882e-02 2.637181431055068970e-02 -1.941003948450088501e-01 2.203701883554458618e-01 -4.917782731354236603e-03 6.048376113176345825e-02 1.247729286551475525e-01 -8.770187199115753174e-02 -2.486791461706161499e-01 1.029259711503982544e-02 2.122523933649063110e-01 1.153714954853057861e-02 -1.260451227426528931e-01 -4.378751292824745178e-02 3.186736106872558594e-01 6.188989803194999695e-02 -3.951091766357421875e-01 -1.284445524215698242e-01 2.386342361569404602e-02
1.025554537773132324e-01 -6.643606815487146378e-03 -8.688736706972122192e-02 -4.476218223571777344e-01 3.251076862215995789e-02 -8.567405492067337036e-02 1.499170809984207153e-01 3.227437138557434082e-01 1.282182186841964722e-01 -2.397409453988075256e-02 6.518302112817764282e-02 1.141169741749763489e-01 -2.618200778961181641e-01 -9.085021913051605225e-02 -1.354913264513015747e-01 -2.247555879876017570e-03 1.224576309323310852e-01 -1.845729053020477295e-01 7.465886324644088745e-02 1.810993562685325742e-04 1.429280638694763184e-01 1.485588029026985168e-02 -1.259007751941680908e-01 4.104123413562774658e-01 -2.823037505149841309e-01 -1.871176213026046753e-01 1.134414300322532654e-01 5.957044195383787155e-03 8.416114747524261475e-02 1.189084053039550781e-01 -3.292226195335388184e-01 -1.540195289999246597e-02
2.503251284360885620e-02 1.044132933020591736e-01 -2.378318086266517639e-02 -8.924527466297149658e-02 -4.611703753471374512e-02 2.383753806352615356e-01 -6.986203789710998535e-02 9.193022549152374268e-02 3.210251778364181519e-02 1.938734054565429688e-01 2.922131121158599854e-01 1.337920725345611572e-01 -2.073143273591995239e-01 1.150523126125335693e-01 9.261488169431686401e-02 -8.859117329120635986e-02 2.180214077234268188e-01 -3.675465583801269531e-01 -4.864793270826339722e-02 -2.231314405798912048e-02 -1.944663226604461670e-01 8.955488353967666626e-02 -3.601492047309875488e-01 3.485624790191650391e-01 -1.400100141763687134e-01 -7.978371530771255493e-02 2.958607114851474762e-02 1.119252070784568787e-01 1.493806838989257812e-01 1.020960211753845215e-01 -3.069888055324554443e-01 -2.103122174739837646e-01
6.322867423295974731e-02 8.111432939767837524e-02 -1.243878379464149475e-01 -3.067698776721954346e-01 7.137024402618408203e-02 8.450186252593994141e-02 3.726334571838378906e-01 1.233108043670654297e-01 2.461628764867782593e-01 1.877772957086563110e-01 2.663902239874005318e-03 2.045376747846603394e-01 3.595441579818725586e-02 1.884193904697895050e-02 -1.678522974252700806e-01 -1.418185234069824219e-02 2.425328642129898071e-01 -4.232683777809143066e-02 -5.097698792815208435e-02 -4.370340704917907715e-02 2.413464486598968506e-01 -1.342687457799911499e-01 1.340452879667282104e-01 5.028828382492065430e-01 -8.159285038709640503e-02 -8.250816911458969116e-02 1.431703269481658936e-01 4.593532159924507141e-02 -9.445332735776901245e-02 1.607167422771453857e-01 -1.606954634189605713e-01 1.921444833278656006e-01
8.089309185743331909e-02 -3.064030222594738007e-02 3.141769394278526306e-02 -1.708222776651382446e-01 2.827453613281250000e-01 1.627194136381149292e-01 -5.004235357046127319e-02 8.053113520145416260e-02 2.187384963035583496e-01 2.874986827373504639e-01 1.541016995906829834e-01 2.256785333156585693e-01 6.683649960905313492e-03 -7.067643105983734131e-02 4.398382082581520081e-02 1.672367453575134277e-01 2.683676779270172119e-01 -2.400356382131576538e-01 1.157359331846237183e-01 2.922407118603587151e-03 -1.110846698284149170e-01 1.885162442922592163e-01 -3.070990741252899170e-01 4.639469385147094727e-01 4.101831465959548950e-02 -2.540021948516368866e-02 3.915197029709815979e-02 8.611911535263061523e-02 1.345990151166915894e-01 -3.079902008175849915e-02 -1.138764843344688416e-01 -2.510549128055572510e-01
2.537955641746520996e-01 2.097787111997604370e-01 4.823329299688339233e-02 -2.421520501375198364e-01 -2.409154362976551056e-02 2.720526456832885742e-01 1.436811089515686035e-01 -5.679698288440704346e-02 -8.910243213176727295e-02 -2.596720308065414429e-02 4.426978230476379395e-01 1.731761097908020020e-01 7.249741256237030029e-02 2.039908915758132935e-01 -6.809400767087936401e-02 1.302023977041244507e-01 5.350390821695327759e-02 -2.020026594400405884e-01 -7.557783275842666626e-02 4.952983185648918152e-02 -1.509958356618881226e-01 -1.029153317213058472e-01 -2.978342175483703613e-01 6.591603904962539673e-02 -8.223398774862289429e-02 -1.960765756666660309e-02 1.918634623289108276e-01 8.934181928634643555e-02 1.860837489366531372e-01 -1.981538683176040649e-01 -3.347024917602539062e-01 1.139223724603652954e-01
2.678620517253875732e-01 -2.375494092702865601e-01 -2.250669002532958984e-01 5.263767763972282410e-02 3.732606396079063416e-02 3.833819925785064697e-01 2.129381746053695679e-01 4.064514115452766418e-02 2.740946039557456970e-02 1.460267454385757446e-01 1.306705623865127563e-01 3.873512148857116699e-01 -1.427317410707473755e-01 1.902857869863510132e-01 -2.267027646303176880e-01 -2.276616543531417847e-01 4.197669029235839844e-02 -7.277883589267730713e-02 1.460676640272140503e-01 -3.109152428805828094e-02 1.601269394159317017e-01 -5.210286378860473633e-02 3.511881455779075623e-02 1.735909432172775269e-01 -7.111821323633193970e-03 -2.083119899034500122e-01 -3.805048763751983643e-02 1.848607510328292847e-01 -8.381708711385726929e-02 -3.156478051096200943e-03 -2.894133888185024261e-02 3.130599558353424072e-01
1.856143325567245483e-01 2.834990620613098145e-01 -2.233408242464065552e-01 1.844640262424945831e-02 8.549907244741916656e-03 2.022686600685119629e-02 9.826280176639556885e-02 1.184707060456275940e-01 -8.469239622354507446e-02 -2.259407937526702881e-01 2.056200951337814331e-01 3.294712603092193604e-01 5.971625074744224548e-02 2.466848939657211304e-01 -1.292063891887664795e-01 2.203654199838638306e-01 3.579379245638847351e-02 -3.719162046909332275e-01 -7.483517378568649292e-02 -1.508332341909408569e-01 -1.775492578744888306e-01 6.719816476106643677e-02 -1.740390807390213013e-01 2.700879871845245361e-01 2.095286846160888672e-01 -2.219945006072521210e-02 -1.473578065633773804e-01 -1.845101863145828247e-01 4.007401689887046814e-02 -1.358162313699722290e-01 -1.937567442655563354e-01 -8.411955088376998901e-02
-1.191707178950309753e-01 -8.347289264202117920e-02 -6.909843534231185913e-02 1.125302314758300781e-01 1.442595869302749634e-01 1.197489574551582336e-01 4.704218208789825439e-01 -6.976254284381866455e-02 -3.800753504037857056e-02 5.318878591060638428e-02 8.719553798437118530e-02 3.342432528734207153e-02 -2.779771685600280762e-01 -4.761257395148277283e-02 1.173966974020004272e-01 -7.812693715095520020e-02 1.389931440353393555e-01 -2.925450503826141357e-01 1.930203288793563843e-01 -3.204527124762535095e-02 2.788197714835405350e-03 -2.591867186129093170e-02 -1.254922449588775635e-01 1.374269127845764160e-01 1.652596890926361084e-01 -2.791807055473327637e-01 2.865383028984069824e-01 2.836077511310577393e-01 5.396707728505134583e-02 2.408652305603027344e-01 -1.742282360792160034e-01 2.238020896911621094e-01
1.349741369485855103e-01 1.311829537153244019e-01 5.637283902615308762e-03 -5.367076955735683441e-03 -6.572902947664260864e-02 1.178039535880088806e-01 1.456159446388483047e-02 8.460318297147750854e-02 8.582770824432373047e-02 1.629902720451354980e-01 1.911898553371429443e-01 3.141756728291511536e-02 -2.967890202999114990e-01 -2.240041457116603851e-02 7.441622763872146606e-02 3.939373195171356201e-01 2.117658108472824097e-01 -2.354124188423156738e-01 -1.717954990454018116e-03 -1.631002724170684814e-01 -3.272134661674499512e-01 -2.089944900944828987e-03 -3.653239905834197998e-01 2.366899996995925903e-01 4.447141662240028381e-02 -2.052459269762039185e-01 2.187514677643775940e-02 1.029260531067848206e-01 -5.281045660376548767e-02 7.772114872932434082e-02 -3.331911265850067139e-01 -1.404098421335220337e-01
1.079877540469169617e-01 -3.881645202636718750e-02 -1.206906810402870178e-01 -3.231684565544128418e-01 1.278380490839481354e-02 3.594424724578857422e-01 2.163680195808410645e-01 1.167989522218704224e-01 1.530828624963760376e-01 7.995288819074630737e-03 8.729051914997398853e-04 -1.816321313381195068e-01 -1.439970284700393677e-01 6.910160928964614868e-02 -1.298050433397293091e-01 -5.941393226385116577e-02 -1.840247809886932373e-01 -1.689286679029464722e-01 -3.987086471170186996e-03 3.272055089473724365e-01 -1.769299060106277466e-01 1.265505403280258179e-01 -3.233799636363983154e-01 1.624753177165985107e-01 4.207174107432365417e-02 -1.437208801507949829e-01 3.056021034717559814e-01 -8.743327111005783081e-02 2.943026833236217499e-02 1.226719617843627930e-01 -2.783744931221008301e-01 -1.048146486282348633e-01
-7.516102399677038193e-03 1.108580753207206726e-01 -2.510257661342620850e-01 1.858198940753936768e-01 4.788829013705253601e-02 4.895548820495605469e-01 -1.716721989214420319e-02 -5.648501962423324585e-02 3.909964486956596375e-02 -1.498481929302215576e-01 -3.858484625816345215e-01 1.021559089422225952e-01 -2.627745568752288818e-01 8.571282029151916504e-02 -2.197559028863906860e-01 1.039710491895675659e-01 2.205421030521392822e-02 -2.374311387538909912e-01 1.485607475042343140e-01 1.951275765895843506e-02 -4.921455681324005127e-02 2.657150104641914368e-02 -1.518201529979705811e-01 1.894987076520919800e-01 -9.327699430286884308e-03 -2.886955142021179199e-01 2.732900679111480713e-01 1.228945553302764893e-01 7.209319621324539185e-02 -5.643587559461593628e-02 -4.815706983208656311e-02 -2.341325953602790833e-02
-6.971167773008346558e-02 -3.728861734271049500e-02 8.258470147848129272e-02 -2.853003144264221191e-01 5.621728673577308655e-02 4.073970392346382141e-02 1.228452920913696289e-01 5.952166859060525894e-03 -1.632408350706100464e-01 1.225517317652702332e-01 3.947788383811712265e-03 1.633842140436172485e-01 -2.637498676776885986e-01 9.896201640367507935e-02 -3.246748447418212891e-01 8.453006856143474579e-03 5.221738945692777634e-03 -2.861646413803100586e-01 -1.994930356740951538e-01 3.508297726511955261e-02 -2.037065327167510986e-01 -2.943392097949981689e-01 7.462181150913238525e-02 3.641433417797088623e-01 5.269327759742736816e-02 -1.795101165771484375e-01 -5.385422334074974060e-02 -2.219978161156177521e-02 1.398051232099533081e-01 -1.101110056042671204e-01 -2.815537750720977783e-01 -3.062438368797302246e-01
5.540345981717109680e-02 5.799471959471702576e-02 -2.257518768310546875e-01 -1.658260524272918701e-01 3.636746481060981750e-02 1.883172839879989624e-01 3.039269149303436279e-01 -1.056840643286705017e-01 1.909076273441314697e-01 -1.433899742551147938e-03 1.096001639962196350e-01 1.572673767805099487e-01 -2.617560625076293945e-01 -3.221462294459342957e-02 -1.486372649669647217e-01 -4.518627002835273743e-02 -1.189765259623527527e-01 -1.459937691688537598e-01 -2.202996611595153809e-01 1.520416140556335449e-01 -2.770176231861114502e-01 -2.713490724563598633e-01 2.096174508333206177e-01 2.075866460800170898e-01 -3.616229072213172913e-02 -3.625244498252868652e-01 -1.190403625369071960e-01 9.790457040071487427e-02 -1.714591383934020996e-01 -2.398429363965988159e-01 -1.348513960838317871e-01 -4.221488162875175476e-02
1.131752654910087585e-01 -4.667280241847038269e-02 -7.683314383029937744e-02 -3.825193643569946289e-01 5.574354901909828186e-02 7.470497488975524902e-02 2.168124467134475708e-01 1.213590204715728760e-01 9.086590260267257690e-03 -1.714415848255157471e-02 7.268457859754562378e-02 2.847285866737365723e-01 -3.399700224399566650e-01 2.078264504671096802e-01 -4.424429684877395630e-02 4.748014360666275024e-02 -1.512495279312133789e-01 -2.647112905979156494e-01 -3.163884878158569336e-01 1.542772911489009857e-02 1.688869111239910126e-02 -1.879428476095199585e-01 7.811179012060165405e-02 1.887781918048858643e-01 1.593870967626571655e-01 -1.878985464572906494e-01 1.081019863486289978e-01 8.148681372404098511e-02 -4.081718996167182922e-02 -1.813073605298995972e-01 5.766209959983825684e-02 -3.537193834781646729e-01
2.970218285918235779e-02 -5.371677502989768982e-02 -6.234749779105186462e-02 -6.056544184684753418e-02 -1.010725274682044983e-01 1.165238842368125916e-01 8.525813370943069458e-02 -1.338618546724319458e-01 2.090776562690734863e-01 -2.436832785606384277e-01 -2.751937508583068848e-01 9.986225515604019165e-02 -4.774635732173919678e-01 2.442900240421295166e-01 -1.176046356558799744e-01 1.831672191619873047e-01 3.560108318924903870e-02 -3.118465244770050049e-01 1.704215705394744873e-01 2.901684939861297607e-01 -2.036637514829635620e-01 1.076320093125104904e-02 6.982668489217758179e-02 4.722309857606887817e-02 1.627692729234695435e-01 -1.846565604209899902e-01 -2.696252241730690002e-02 6.562118232250213623e-02 -2.052103430032730103e-01 -1.728489398956298828e-01 -1.135803759098052979e-01 -6.996547430753707886e-02
2.515126466751098633e-01 3.191505968570709229e-01 -9.692393243312835693e-02 -6.506130099296569824e-02 -5.773622542619705200e-02 -1.325879711657762527e-02 3.313016891479492188e-01 2.283442318439483643e-01 2.018546462059020996e-01 -2.549648880958557129e-01 -1.846482632572588045e-06 1.452298015356063843e-01 -9.203357249498367310e-02 1.641415506601333618e-01 -5.543301999568939209e-02 2.475478053092956543e-01 2.417941093444824219e-01 -1.829438507556915283e-01 7.769503444433212280e-02 -3.915026411414146423e-02 1.801607944071292877e-02 -6.446008384227752686e-02 -2.020775526762008667e-02 2.131545990705490112e-01 -1.684834063053131104e-01 -1.007675528526306152e-01 2.630300223827362061e-01 -4.978387802839279175e-02 2.493087351322174072e-01 2.711749672889709473e-01 -1.547949463129043579e-01 9.775079786777496338e-02
2.506279647350311279e-01 -3.112539947032928467e-01 -2.763016149401664734e-02 -1.524232327938079834e-01 -6.284143030643463135e-02 -7.951840758323669434e-02 1.654070913791656494e-01 1.239029597491025925e-02 2.005822360515594482e-01 7.763104140758514404e-02 -1.947794109582901001e-01 -6.041403859853744507e-02 -1.682597100734710693e-01 3.013977408409118652e-01 9.995169192552566528e-02 3.745174407958984375e-02 2.572376728057861328e-01 -2.254429459571838379e-01 -7.759411633014678955e-02 -1.604873454198241234e-03 -2.678159438073635101e-02 1.119197383522987366e-01 5.185449868440628052e-02 2.477101236581802368e-01 -6.798574328422546387e-02 -1.766712218523025513e-01 2.850787043571472168e-01 -5.680369213223457336e-02 4.418370425701141357e-01 1.079821586608886719e-01 -1.805174946784973145e-01 -4.675321280956268311e-03
1.706303656101226807e-02 3.977134078741073608e-02 6.697512418031692505e-02 -1.935024708509445190e-01 -2.949397265911102295e-02 3.391820192337036133e-01 1.456776112318038940e-01 1.514666378498077393e-01 2.379896491765975952e-01 -5.719342827796936035e-02 -7.972285896539688110e-02 3.786294162273406982e-01 -1.481151729822158813e-01 7.492324709892272949e-02 2.277750968933105469e-01 7.928437739610671997e-02 1.976486295461654663e-01 -2.030421942472457886e-01 -5.826393514871597290e-02 1.036582961678504944e-01 1.764578074216842651e-01 1.152722463011741638e-01 -6.823188066482543945e-02 2.434115707874298096e-01 -4.062934815883636475e-01 -1.432725191116333008e-01 1.996970623731613159e-01 5.040174350142478943e-02 1.242018267512321472e-01 9.993647038936614990e-02 -1.613237261772155762e-01 1.362148076295852661e-01
2.163893282413482666e-01 -1.709545589983463287e-02 -1.269029676914215088e-01 -2.247673422098159790e-01 1.295593231916427612e-01 1.751450449228286743e-01 9.099897742271423340e-02 5.453214421868324280e-02 1.074608936905860901e-01 8.532461524009704590e-02 4.116929173469543457e-01 -5.943683907389640808e-02 5.379036441445350647e-02 1.138668656349182129e-01 5.213166773319244385e-02 -1.995573341846466064e-01 -5.899631418287754059e-03 -1.306791752576828003e-01 -8.502767235040664673e-02 2.029263414442539215e-02 -1.475076526403427124e-01 -2.577238157391548157e-02 -1.731084287166595459e-01 3.334750831127166748e-01 3.508363664150238037e-01 -7.899354398250579834e-02 2.269188165664672852e-01 2.272704690694808960e-01 -4.068081080913543701e-02 1.289860717952251434e-02 -3.868204355239868164e-01 -7.085950672626495361e-02
-8.064028620719909668e-02 -2.251092903316020966e-02 -1.052427291870117188e-02 -1.770469546318054199e-01 -2.913378477096557617e-01 6.573154777288436890e-02 -1.858548223972320557e-01 -2.330600470304489136e-02 2.765665948390960693e-01 -5.507878959178924561e-02 1.472927182912826538e-01 3.037527501583099365e-01 -1.193238794803619385e-01 3.823812305927276611e-01 1.749370247125625610e-02 7.070077955722808838e-02 9.995320439338684082e-02 -3.937987387180328369e-01 -2.381445616483688354e-01 2.336246520280838013e-01 6.186744198203086853e-02 -6.165361264720559120e-04 -1.333964020013809204e-01 2.265288233757019043e-01 -3.856980428099632263e-02 -1.700630933046340942e-01 1.119948271661996841e-02 -1.130620688199996948e-01 1.204053461551666260e-01 8.781240880489349365e-02 -1.903479844331741333e-01 1.641676127910614014e-01
2.311364412307739258e-01 2.026249282062053680e-02 -1.031315624713897705e-01 -5.508854240179061890e-02 1.860130578279495239e-01 2.185142785310745239e-01 -1.081292168237268925e-03 2.397478818893432617e-01 2.397981435060501099e-01 -1.103182360529899597e-01 -1.759740151464939117e-02 7.968736439943313599e-02 -1.301633752882480621e-02 9.039312601089477539e-02 -1.135187745094299316e-01 3.266517519950866699e-01 4.303410351276397705e-01 -2.584086656570434570e-01 -1.163423433899879456e-01 -1.083287373185157776e-01 -1.550237275660037994e-02 1.294008940458297729e-01 -2.753625810146331787e-02 2.166892588138580322e-01 6.811387836933135986e-02 -2.001507580280303955e-01 1.004143208265304565e-01 -4.208488762378692627e-02 3.690550327301025391e-01 -5.454806983470916748e-02 1.478882431983947754e-01 1.698975563049316406e-01
1.729256510734558105e-01 1.581639200448989868e-01 2.065130323171615601e-01 -6.933774054050445557e-02 -1.436046361923217773e-01 -1.177512481808662415e-01 3.230365514755249023e-01 5.533846840262413025e-02 2.822917401790618896e-01 9.200533479452133179e-02 -1.116557121276855469e-01 2.104762196540832520e-01 -4.032048396766185760e-03 1.694267839193344116e-01 -7.894827425479888916e-02 1.082434281706809998e-01 2.303344309329986572e-01 -3.195779919624328613e-01 -1.928725838661193848e-01 -1.769705563783645630e-01 -1.897960603237152100e-01 -1.895208060741424561e-01 -1.567994654178619385e-01 3.214316964149475098e-01 -1.334158331155776978e-01 -1.936100274324417114e-01 -3.265495598316192627e-02 -9.346031397581100464e-02 -2.467644959688186646e-01 -9.322310239076614380e-02 -4.699330404400825500e-02 6.087652966380119324e-02
-7.108899205923080444e-02 -1.589955091476440430e-01 3.873605653643608093e-02 -1.181714236736297607e-03 2.155715376138687134e-01 2.270619273185729980e-01 2.181217223405838013e-01 -2.734720408916473389e-01 2.451276928186416626e-01 4.151804745197296143e-02 1.571436971426010132e-02 3.113899827003479004e-01 -3.411163985729217529e-01 -9.980462491512298584e-02 -1.885869652032852173e-01 -9.300854057073593140e-02 -1.278023272752761841e-01 -1.804765909910202026e-01 -1.317258328199386597e-01 1.631969213485717773e-01 -1.894682347774505615e-01 -1.270046681165695190e-01 -6.736423820257186890e-02 2.668824791908264160e-01 -1.497248653322458267e-02 -2.040750384330749512e-01 -2.541151642799377441e-01 8.019109256565570831e-03 -1.177138183265924454e-02 -3.747525811195373535e-02 -2.305687665939331055e-01 -1.905682832002639771e-01
8.781171590089797974e-02 7.136791944503784180e-03 -6.207387521862983704e-02 -2.791856788098812103e-02 2.453811317682266235e-01 5.240267142653465271e-03 4.916421175003051758e-01 5.610552616417407990e-03 -3.945837020874023438e-01 1.047354340553283691e-01 -5.781988799571990967e-02 1.312262713909149170e-01 -4.694144427776336670e-02 1.611019857227802277e-02 -1.018678545951843262e-01 1.204068884253501892e-01 2.855038642883300781e-01 -1.134074702858924866e-01 -1.819646507501602173e-01 1.018147394061088562e-01 -1.286876481026411057e-02 2.004766911268234253e-01 -9.111535549163818359e-02 2.637675404548645020e-01 2.251111418008804321e-01 -2.492629587650299072e-01 6.386195868253707886e-02 1.659805625677108765e-01 6.185123696923255920e-02 2.581021934747695923e-02 -2.531498074531555176e-01 4.428461939096450806e-02
2.020285725593566895e-01 3.056207671761512756e-03 8.445957303047180176e-02 5.261791497468948364e-02 -1.246351748704910278e-01 4.262608885765075684e-01 1.494711339473724365e-01 7.822524011135101318e-02 -5.013528862036764622e-04 -1.314522582106292248e-03 -2.655018270015716553e-01 -2.831637859344482422e-03 9.458327665925025940e-03 1.022608205676078796e-01 9.728868305683135986e-02 3.211205452680587769e-02 4.135204479098320007e-02 -3.525142967700958252e-01 -7.188183814287185669e-02 -2.112980633974075317e-01 -3.057957440614700317e-02 4.252933338284492493e-02 -2.819263637065887451e-01 2.511429190635681152e-01 2.752207517623901367e-01 -4.567744210362434387e-02 -1.125566512346267700e-01 1.088891848921775818e-01 -4.046720452606678009e-03 -2.637857496738433838e-01 -2.406935393810272217e-01 2.847016155719757080e-01
2.083665318787097931e-02 2.943483740091323853e-02 1.721735298633575439e-01 -1.102559342980384827e-01 -1.851977594196796417e-02 1.860409975051879883e-01 1.737586036324501038e-02 -7.274096459150314331e-02 3.024759888648986816e-01 2.722117118537425995e-02 1.182124167680740356e-01 3.580227792263031006e-01 -4.483220279216766357e-01 2.279492169618606567e-01 -1.984418332576751709e-01 3.505612164735794067e-02 2.490753978490829468e-01 -8.913593739271163940e-02 1.260465085506439209e-01 1.062413826584815979e-01 2.424000203609466553e-01 5.120350420475006104e-02 -1.093639060854911804e-01 1.867519915103912354e-01 -3.145900666713714600e-01 -7.070501148700714111e-02 3.422631695866584778e-02 1.138522773981094360e-01 1.107171475887298584e-01 -1.099336072802543640e-01 -1.765975356101989746e-02 2.006804347038269043e-01
-1.120549533516168594e-02 5.816709995269775391e-02 2.281966991722583771e-02 -6.071259453892707825e-02 2.660891227424144745e-02 1.411442309617996216e-01 3.924207985401153564e-01 -6.157582998275756836e-02 1.671153604984283447e-01 4.469465091824531555e-02 -2.755200862884521484e-01 -1.028948500752449036e-01 -3.966859728097915649e-02 5.458278581500053406e-02 -1.073836460709571838e-01 1.579553931951522827e-01 2.070056945085525513e-01 -2.348675876855850220e-01 5.861797183752059937e-02 9.597693383693695068e-02 -4.717382416129112244e-02 1.772806234657764435e-02 -1.668250374495983124e-02 1.825387924909591675e-01 -2.806798815727233887e-01 -3.971977531909942627e-01 2.293157577514648438e-01 -8.602076768875122070e-02 3.415618836879730225e-01 -8.594418317079544067e-02 -1.274786144495010376e-01 2.697716653347015381e-01
9.106528945267200470e-03 -3.897760063409805298e-02 -8.986086398363113403e-02 -3.202645182609558105e-01 1.433994919061660767e-01 2.442279309034347534e-01 1.702365279197692871e-01 -8.139644563198089600e-02 1.448500454425811768e-01 -2.124187350273132324e-01 1.309226602315902710e-01 8.299971930682659149e-03 -1.416364312171936035e-01 1.291834865696728230e-03 5.947886034846305847e-02 -1.329569220542907715e-01 1.198214665055274963e-01 -3.038153648376464844e-01 1.058284565806388855e-02 2.456309795379638672e-01 -3.386202454566955566e-01 -6.651626899838447571e-03 -2.108758836984634399e-01 2.953084707260131836e-01 1.720272749662399292e-01 5.139347538352012634e-02 1.243673563003540039e-01 2.946599125862121582e-01 1.235229372978210449e-01 2.458458095788955688e-01 -1.534197777509689331e-01 9.647148661315441132e-03
2.282160669565200806e-01 -1.639243215322494507e-01 5.816899240016937256e-03 -2.735235393047332764e-01 1.903916448354721069e-01 7.233812659978866577e-02 -6.468429416418075562e-02 4.200277104973793030e-02 9.913818538188934326e-02 -5.138310045003890991e-02 3.837088048458099365e-01 1.187267750501632690e-01 -6.147394329309463501e-02 2.860307693481445312e-01 -5.457281600683927536e-03 -1.597226224839687347e-02 1.649106293916702271e-01 -2.001674324274063110e-01 1.351321116089820862e-03 -3.117611259222030640e-02 -1.018700897693634033e-01 1.289077997207641602e-01 -3.090739548206329346e-01 2.570072710514068604e-01 8.230859041213989258e-02 -3.563861250877380371e-01 1.299639791250228882e-01 3.622774034738540649e-02 4.979484900832176208e-02 3.336633145809173584e-01 -1.232180520892143250e-01 3.605183213949203491e-02
-1.090771928429603577e-01 2.282771319150924683e-01 -1.102282628417015076e-01 -8.722564205527305603e-03 2.414889335632324219e-01 -6.902756541967391968e-02 3.456870913505554199e-01 -2.027026861906051636e-01 -2.052371799945831299e-01 2.389130294322967529e-01 -1.561769843101501465e-01 8.402016758918762207e-02 -1.601848155260086060e-01 1.978729665279388428e-01 -7.339794188737869263e-02 2.455709576606750488e-01 2.191563397645950317e-01 -1.560217589139938354e-01 2.558203227818012238e-02 1.159739345312118530e-01 -1.350114196538925171e-01 1.782868504524230957e-01 -6.433421373367309570e-02 3.132050931453704834e-01 7.513514906167984009e-02 -7.246235758066177368e-02 -1.106011029332876205e-02 -3.049292787909507751e-02 -3.943389654159545898e-02 -2.046490013599395752e-01 -3.334959447383880615e-01 1.833215504884719849e-01
1.372674554586410522e-01 -1.231054738163948059e-01 7.622876018285751343e-02 1.338833421468734741e-01 5.079882591962814331e-02 2.254476249217987061e-01 2.818716466426849365e-01 -3.041214942932128906e-01 2.514012753963470459e-01 -1.967579126358032227e-01 -7.334260642528533936e-02 3.136186599731445312e-01 -3.115525841712951660e-01 1.250639259815216064e-01 5.755279958248138428e-02 2.738410234451293945e-02 6.991780363023281097e-03 -2.127099037170410156e-01 1.187649890780448914e-01 -1.117814704775810242e-02 -5.602615326642990112e-02 1.532352566719055176e-01 1.220309883356094360e-01 3.240610063076019287e-01 5.016513634473085403e-03 -1.601133644580841064e-01 1.483145058155059814e-01 -1.312729064375162125e-02 1.342986822128295898e-01 -3.006869256496429443e-01 -7.548744976520538330e-02 -1.626913994550704956e-01
6.385776400566101074e-02 6.037680804729461670e-02 -9.196241199970245361e-02 -1.919783800840377808e-01 7.404676079750061035e-02 2.341816574335098267e-01 -1.910176277160644531e-01 7.390514016151428223e-02 -1.032157167792320251e-01 -8.064068108797073364e-02 6.614091247320175171e-02 3.301611915230751038e-02 -3.355205655097961426e-01 1.727330386638641357e-01 -8.698488026857376099e-02 -1.778655052185058594e-01 -4.027970880270004272e-02 -2.844767458736896515e-02 -6.452487409114837646e-02 2.241868712007999420e-02 1.930930018424987793e-01 -1.364044547080993652e-01 1.201184093952178955e-01 3.357902169227600098e-01 -1.043055504560470581e-01 1.048095896840095520e-02 3.616206347942352295e-01 -8.039394766092300415e-02 3.948431611061096191e-01 -1.409532036632299423e-02 -2.852268815040588379e-01 2.541793584823608398e-01
8.846241235733032227e-02 -1.173030510544776917e-01 1.469222307205200195e-01 1.496310718357563019e-02 -1.509130094200372696e-02 4.406547918915748596e-02 4.732003509998321533e-01 1.247127354145050049e-01 -1.536874473094940186e-01 -1.010284014046192169e-02 9.590070694684982300e-03 2.090069204568862915e-01 -9.469403326511383057e-02 3.396714329719543457e-01 -3.879480063915252686e-01 -4.968118295073509216e-02 1.468879915773868561e-02 -2.216558754444122314e-01 -1.463583111763000488e-01 -2.084429413080215454e-01 -1.330065424554049969e-04 2.545266151428222656e-01 -8.164030313491821289e-02 1.559715569019317627e-01 -8.460837602615356445e-02 -2.267691045999526978e-01 1.278880424797534943e-02 1.650573909282684326e-01 -1.845792829990386963e-01 -6.372667104005813599e-02 -6.135326623916625977e-02 1.796445399522781372e-01
1.666131466627120972e-01 1.544649004936218262e-01 -2.558487951755523682e-01 -1.835604459047317505e-01 -4.660640284419059753e-02 6.101905554533004761e-02 2.118463665246963501e-01 9.987320005893707275e-02 1.599764376878738403e-01 8.521202951669692993e-02 1.157741844654083252e-01 -4.766279831528663635e-02 -1.217894554138183594e-01 1.717888712882995605e-01 4.766457155346870422e-02 1.257345825433731079e-01 5.476312339305877686e-02 -4.277376532554626465e-01 1.041434481739997864e-01 5.202032625675201416e-02 6.013178080320358276e-02 -3.073373576626181602e-03 -1.174497082829475403e-01 4.077799916267395020e-01 9.287807345390319824e-02 -6.393242627382278442e-02 -1.286351829767227173e-01 1.103732064366340637e-01 2.114651799201965332e-01 2.892435193061828613e-01 6.578996777534484863e-02 3.466399312019348145e-01
-8.389317244291305542e-02 -2.604190409183502197e-01 -1.157627850770950317e-01 5.113785713911056519e-02 -2.755236811935901642e-02 1.132797002792358398e-01 3.794954121112823486e-01 1.164373457431793213e-01 -1.375331729650497437e-01 -1.652493476867675781e-01 9.900482743978500366e-02 -2.673914283514022827e-02 -1.835908293724060059e-01 1.984998881816864014e-01 -1.105147823691368103e-01 2.105742990970611572e-01 8.571182191371917725e-02 -5.797400325536727905e-02 1.635456532239913940e-01 5.243740603327751160e-02 -4.309075698256492615e-02 -5.792618170380592346e-02 -1.892120577394962311e-02 3.695220649242401123e-01 6.253613531589508057e-02 -1.134713739156723022e-01 2.032857574522495270e-02 -4.023223370313644409e-02 -1.830671876668930054e-01 8.919929713010787964e-02 -2.161438912153244019e-01 5.120853781700134277e-01
5.168395861983299255e-02 6.889885663986206055e-02 -2.039257287979125977e-01 9.764432162046432495e-02 -1.483463197946548462e-01 3.313578069210052490e-01 2.785068154335021973e-01 5.021892115473747253e-02 1.315802186727523804e-01 3.712094575166702271e-02 -3.506546914577484131e-01 1.472670733928680420e-01 -2.883134782314300537e-01 3.527946472167968750e-01 -1.389068663120269775e-01 -1.449346691370010376e-01 1.236915960907936096e-02 -6.435408443212509155e-02 7.849209755659103394e-02 2.350381109863519669e-03 -1.460763514041900635e-01 -3.126689791679382324e-02 1.076403558254241943e-01 2.620556056499481201e-01 4.070918075740337372e-03 -2.836084961891174316e-01 -1.916190050542354584e-02 2.657119035720825195e-01 2.858701720833778381e-02 -7.755606621503829956e-02 -1.496842950582504272e-01 -1.569939404726028442e-01
-3.354941681027412415e-02 -8.385748416185379028e-02 -2.402262240648269653e-01 3.917790576815605164e-02 -1.935650557279586792e-01 2.496262788772583008e-01 1.574916243553161621e-01 4.232326522469520569e-02 -2.941697603091597557e-03 -2.827398478984832764e-01 -4.789922386407852173e-03 1.243367418646812439e-01 -3.084311485290527344e-01 2.448216676712036133e-01 2.062324434518814087e-01 1.553095281124114990e-01 4.108498692512512207e-01 -1.585453599691390991e-01 -1.029569283127784729e-01 8.353380858898162842e-02 -5.175142083317041397e-03 -5.072316154837608337e-02 -2.404739260673522949e-01 1.156989485025405884e-01 1.912358701229095459e-01 1.278662532567977905e-01 1.081631332635879517e-01 -5.196650326251983643e-02 -2.095049247145652771e-02 -2.579748630523681641e-01 -5.208189412951469421e-02 2.583036422729492188e-01
6.773360818624496460e-02 -2.103500515222549438e-01 -2.085853517055511475e-01 -3.494534194469451904e-01 1.660933345556259155e-01 3.046624958515167236e-01 6.019023433327674866e-02 -5.664533376693725586e-02 6.693535298109054565e-02 2.801614627242088318e-02 -6.000402942299842834e-02 1.988910138607025146e-01 -3.021718859672546387e-01 2.149768918752670288e-01 -1.032006889581680298e-01 1.154867038130760193e-01 -1.519638001918792725e-01 -3.259226381778717041e-01 -1.111575439572334290e-01 1.959986090660095215e-01 1.321717398241162300e-03 2.202392555773258209e-02 1.942230761051177979e-01 1.910892277956008911e-01 1.093013677746057510e-02 -2.503901422023773193e-01 -6.573788821697235107e-02 1.243968456983566284e-01 1.004820391535758972e-01 1.354583655484020710e-04 -6.158055737614631653e-02 -3.115346729755401611e-01
1.801689527928829193e-02 2.723871357738971710e-02 -1.283763349056243896e-01 1.010631620883941650e-01 1.396666374057531357e-02 -4.197612404823303223e-03 -2.045110017061233521e-01 -1.480291783809661865e-01 -1.249864399433135986e-01 4.219035059213638306e-02 1.200194284319877625e-01 -4.456898197531700134e-02 -3.103181421756744385e-01 2.793278396129608154e-01 -2.360423356294631958e-01 1.716787517070770264e-01 7.386556267738342285e-02 -4.669927358627319336e-01 -3.228632360696792603e-02 4.902723804116249084e-02 1.713251769542694092e-01 -7.134126871824264526e-02 5.586861446499824524e-02 2.849042117595672607e-01 1.361182928085327148e-01 -1.544382870197296143e-01 -3.414877131581306458e-02 -1.556253060698509216e-02 3.302792906761169434e-01 5.934288725256919861e-02 -1.998531073331832886e-01 2.700600922107696533e-01
1.358239650726318359e-01 1.339957416057586670e-01 -2.436025887727737427e-01 9.690777212381362915e-02 5.816017836332321167e-02 3.135502338409423828e-01 2.887590974569320679e-02 5.473739653825759888e-02 -4.941330105066299438e-02 1.767459958791732788e-01 2.716812789440155029e-01 2.933054864406585693e-01 -1.191216055303812027e-02 2.290319353342056274e-01 3.876510262489318848e-02 -4.000027105212211609e-02 9.721434861421585083e-02 -9.425104409456253052e-02 1.459697484970092773e-01 -1.288614608347415924e-02 -1.659475564956665039e-01 -1.742760092020034790e-01 1.359236985445022583e-01 3.171287104487419128e-02 9.399177134037017822e-02 -5.364522337913513184e-01 2.198365181684494019e-01 1.523277759552001953e-01 -5.384909734129905701e-02 -6.673738360404968262e-02 -1.239785924553871155e-01 1.790175139904022217e-01
9.291358292102813721e-02 -3.801725506782531738e-01 -1.625560075044631958e-01 -2.348473668098449707e-01 -2.337909042835235596e-01 3.125647306442260742e-01 5.525573343038558960e-02 1.124762892723083496e-01 -5.225131660699844360e-02 -1.498637944459915161e-01 1.265922933816909790e-01 -6.133383139967918396e-02 -1.281218677759170532e-01 2.735921144485473633e-01 -6.258349120616912842e-02 1.135602816939353943e-01 2.030685991048812866e-01 -2.193045616149902344e-01 -1.656448394060134888e-01 7.937771826982498169e-02 7.363789528608322144e-02 2.700904011726379395e-01 -3.033595532178878784e-02 3.541299402713775635e-01 -5.029582977294921875e-02 1.233581453561782837e-02 9.814965724945068359e-02 1.972395926713943481e-01 9.804717265069484711e-03 1.032788082957267761e-01 -2.020641714334487915e-01 -1.164490059018135071e-01
-1.163194235414266586e-02 3.765711933374404907e-02 -3.677802383899688721e-01 -4.017346352338790894e-02 -1.098585128784179688e-01 -1.039208769798278809e-01 1.037252992391586304e-01 -4.287204891443252563e-02 2.584412097930908203e-01 -1.101452857255935669e-01 -1.084581762552261353e-01 1.881726980209350586e-01 -2.564265131950378418e-01 1.386572420597076416e-01 -1.582391560077667236e-01 2.081028521060943604e-01 2.660065293312072754e-01 6.871167570352554321e-02 -1.914825439453125000e-01 -2.580583989620208740e-01 -1.125566065311431885e-01 7.241538166999816895e-02 -2.503427863121032715e-01 2.118286788463592529e-01 -1.399217098951339722e-01 -2.857829332351684570e-01 1.437380611896514893e-01 6.420616805553436279e-02 2.001359760761260986e-01 2.088594585657119751e-01 -1.807974874973297119e-01 -9.407695382833480835e-03
1.180625036358833313e-01 1.781195998191833496e-01 -8.222987502813339233e-02 7.540618628263473511e-02 1.397463828325271606e-01 3.033210039138793945e-01 -2.211511731147766113e-01 -7.280284911394119263e-02 1.542674452066421509e-01 3.735874593257904053e-02 -7.197495549917221069e-02 5.510886758565902710e-02 -3.663203120231628418e-01 3.050431311130523682e-01 -1.297690868377685547e-01 6.389469653367996216e-02 9.375518560409545898e-02 -3.159312903881072998e-01 1.295091770589351654e-02 1.630530059337615967e-01 8.810456097126007080e-02 -1.101995781064033508e-01 4.790552705526351929e-02 2.086255401372909546e-01 1.274892985820770264e-01 -1.088185235857963562e-01 4.162711277604103088e-02 -1.677283942699432373e-01 2.466144263744354248e-01 3.210731968283653259e-02 1.294670905917882919e-02 4.165451228618621826e-01
1.816540956497192383e-01 -1.276652961969375610e-01 -1.838213056325912476e-01 -1.372733265161514282e-01 1.585409045219421387e-01 2.175236493349075317e-01 -2.252226918935775757e-01 1.350035220384597778e-01 1.511404514312744141e-01 7.395727094262838364e-03 -2.835154831409454346e-01 1.292773038148880005e-01 -3.574926033616065979e-02 1.774413734674453735e-01 -2.773925065994262695e-01 -2.720048278570175171e-02 -8.558271080255508423e-02 -1.618401855230331421e-01 -3.404549881815910339e-02 1.470641642808914185e-01 -2.493268549442291260e-01 -1.019024997949600220e-01 -3.603681325912475586e-01 2.281205058097839355e-01 2.279816567897796631e-01 -2.841733396053314209e-01 2.191612124443054199e-01 -3.639637306332588196e-02 -7.724921405315399170e-02 -7.409173250198364258e-02 3.151841834187507629e-02 1.446782201528549194e-01
-3.513929620385169983e-02 3.163528442382812500e-01 -4.170314595103263855e-02 -1.342687159776687622e-01 4.260303452610969543e-02 2.249657362699508667e-01 2.791566550731658936e-01 5.006476771086454391e-03 1.191435530781745911e-01 -1.881147027015686035e-01 -2.512265443801879883e-01 1.012023612856864929e-01 -2.398604899644851685e-01 2.113475352525711060e-01 -9.860073029994964600e-02 -2.480657398700714111e-01 4.832590743899345398e-02 -9.546352550387382507e-03 -4.399308189749717712e-02 1.692135930061340332e-01 -1.564975976943969727e-01 -4.327075183391571045e-02 -1.744162663817405701e-02 4.273406565189361572e-01 -1.941538006067276001e-01 1.074356883764266968e-01 2.631271630525588989e-02 -9.829154610633850098e-02 -1.589522808790206909e-01 -1.005909517407417297e-01 -3.385009467601776123e-01 1.732269860804080963e-02
3.031108677387237549e-01 1.941643841564655304e-02 -2.560544312000274658e-01 1.930258423089981079e-01 1.664053052663803101e-01 2.798868119716644287e-01 3.198437988758087158e-01 2.938761934638023376e-02 -1.776336133480072021e-02 1.699278689920902252e-02 -1.268585473299026489e-01 1.005800291895866394e-01 8.734227716922760010e-02 2.939155995845794678e-01 -1.253344714641571045e-01 -9.859564900398254395e-02 2.401061356067657471e-01 -4.182104766368865967e-02 -4.345367550849914551e-01 1.201474592089653015e-01 -5.364055559039115906e-02 -1.581872254610061646e-01 -1.697448492050170898e-01 2.247250527143478394e-01 2.525595426559448242e-01 -2.207953669130802155e-02 -2.063956484198570251e-02 3.470027819275856018e-02 3.539665415883064270e-02 -5.581400543451309204e-02 -8.751197904348373413e-02 -4.087980464100837708e-02
-6.270195543766021729e-02 1.904516071081161499e-01 2.141886651515960693e-01 -1.532263457775115967e-01 -1.270863413810729980e-01 -3.215703472960740328e-04 3.294756412506103516e-01 -1.504384875297546387e-01 -6.247182562947273254e-02 -2.536658048629760742e-01 -3.310855105519294739e-02 -2.067109011113643646e-02 -2.220483273267745972e-01 -8.646205812692642212e-02 -1.686117947101593018e-01 -1.178999766707420349e-01 3.790186718106269836e-02 -3.886817693710327148e-01 -2.620491087436676025e-01 -1.035883128643035889e-01 -1.153306588530540466e-01 -1.142324879765510559e-01 -2.679833173751831055e-01 3.599674999713897705e-01 8.129375427961349487e-02 2.066982723772525787e-02 1.003775671124458313e-01 1.204263139516115189e-02 -5.352819338440895081e-02 -1.685241758823394775e-01 -1.634832322597503662e-01 1.982910931110382080e-01
2.638200223445892334e-01 -1.103854104876518250e-01 1.331398356705904007e-02 -5.881705135107040405e-02 2.476588785648345947e-01 2.137869596481323242e-01 1.554873883724212646e-01 1.794364452362060547e-01 7.452767342329025269e-02 1.475979536771774292e-01 7.724784314632415771e-02 4.335867464542388916e-01 -1.476269066333770752e-01 9.450750797986984253e-02 -2.116065658628940582e-02 1.185557246208190918e-01 2.338050305843353271e-01 1.153897345066070557e-01 -9.545092284679412842e-02 -6.704986095428466797e-02 1.680284291505813599e-01 1.281499564647674561e-01 -8.477231115102767944e-02 3.126643598079681396e-01 -2.319853603839874268e-01 -1.121801435947418213e-01 2.399247884750366211e-01 -7.094974070787429810e-02 1.514029651880264282e-01 -1.467300057411193848e-01 -2.580367028713226318e-01 -1.157960742712020874e-01
4.041661024093627930e-01 -5.606591701507568359e-02 -1.327197402715682983e-01 -1.193234696984291077e-01 6.958579272031784058e-02 2.858440577983856201e-01 1.979974806308746338e-01 -2.968109399080276489e-02 8.286926150321960449e-02 -1.201408579945564270e-01 3.965660631656646729e-01 1.611094921827316284e-01 4.661501944065093994e-02 8.714693784713745117e-02 -1.100563928484916687e-01 1.500662118196487427e-01 -9.328649938106536865e-02 -2.491243928670883179e-01 -1.487490441650152206e-02 1.326899379491806030e-01 6.541797518730163574e-02 -6.659758090972900391e-02 -3.853797912597656250e-01 1.223766878247261047e-01 6.585467606782913208e-02 6.629050709307193756e-03 -4.740364849567413330e-03 -4.186122212558984756e-03 3.241165354847908020e-02 -9.041234105825424194e-02 -3.883219659328460693e-01 -2.928796783089637756e-02
-1.933089084923267365e-02 3.942969441413879395e-02 2.741710841655731201e-02 1.469553560018539429e-01 1.468202024698257446e-01 1.511994004249572754e-01 2.782225608825683594e-02 1.376170665025711060e-01 -1.664549410343170166e-01 1.378732174634933472e-01 2.737670578062534332e-02 3.079920448362827301e-02 -2.946792840957641602e-01 3.179058730602264404e-01 -7.849713414907455444e-02 3.084906637668609619e-01 -9.988851845264434814e-02 -2.298232167959213257e-01 -1.138977892696857452e-02 -1.586190760135650635e-01 -6.908541172742843628e-02 -1.036439538002014160e-01 2.073508873581886292e-02 3.767817616462707520e-01 1.698196530342102051e-01 -1.592717692255973816e-02 1.534702777862548828e-01 2.106760293245315552e-01 2.488301694393157959e-01 8.610662072896957397e-02 -2.447890937328338623e-01 3.188630044460296631e-01
3.850513398647308350e-01 3.770999144762754440e-03 2.703230828046798706e-02 -1.398698985576629639e-01 6.209097057580947876e-02 -6.531944125890731812e-02 2.929445505142211914e-01 1.708640456199645996e-01 1.015801951289176941e-01 2.562304586172103882e-02 1.325589418411254883e-01 -5.986394360661506653e-03 -3.413379490375518799e-01 2.349765896797180176e-01 -2.019705176353454590e-01 1.220001205801963806e-01 3.788501024246215820e-01 -1.687147915363311768e-01 -1.206052601337432861e-01 1.197894290089607239e-02 1.395213305950164795e-01 -2.214798144996166229e-02 8.885847777128219604e-02 2.192439138889312744e-01 -9.321004897356033325e-02 1.259587984532117844e-02 -1.964436657726764679e-02 -2.428995966911315918e-01 1.433494389057159424e-01 2.430961579084396362e-01 -2.044789046049118042e-01 4.273760132491588593e-03
9.599982760846614838e-03 1.356763951480388641e-02 -1.600300222635269165e-01 -3.879695832729339600e-01 2.112936675548553467e-01 3.556252643465995789e-02 1.326103061437606812e-01 -1.313770841807126999e-02 -5.883560702204704285e-02 1.142250970005989075e-01 2.754857577383518219e-02 8.075267076492309570e-02 -4.666943550109863281e-01 1.235333830118179321e-01 -1.318554133176803589e-01 1.131219863891601562e-01 -1.476094275712966919e-01 -2.142309546470642090e-01 -2.774301469326019287e-01 1.112841889262199402e-01 -1.736463755369186401e-01 -6.792346388101577759e-02 1.090692430734634399e-01 3.132673799991607666e-01 3.701767651364207268e-03 -9.941253811120986938e-02 9.228102117776870728e-02 3.759792819619178772e-02 -2.196658775210380554e-02 -1.566452085971832275e-01 -2.374537438154220581e-01 -2.642457783222198486e-01
8.299248875118792057e-04 5.637083575129508972e-02 7.149406522512435913e-02 -1.289094388484954834e-01 1.191193982958793640e-01 1.170579269528388977e-01 4.939596652984619141e-01 8.316057175397872925e-02 1.168902516365051270e-01 1.418427526950836182e-01 1.140227243304252625e-01 3.368225321173667908e-02 -7.769890874624252319e-02 -8.468884974718093872e-02 -1.490583717823028564e-01 2.455184906721115112e-01 7.085121236741542816e-03 -9.669363498687744141e-02 4.322716593742370605e-02 -2.490986287593841553e-01 2.922190129756927490e-01 -1.112541928887367249e-01 -1.213232614099979401e-02 5.163018107414245605e-01 -3.189968317747116089e-02 -1.439337134361267090e-01 2.233581990003585815e-01 -4.297604784369468689e-02 6.850901246070861816e-02 7.079211622476577759e-02 -1.015628501772880554e-01 1.461859196424484253e-01
1.376544535160064697e-01 -1.710066497325897217e-01 -2.801420688629150391e-01 -1.235948130488395691e-01 -1.791433542966842651e-01 3.548166751861572266e-01 -5.550384055823087692e-03 1.761107444763183594e-01 1.509219259023666382e-01 -8.183632045984268188e-02 -1.337173879146575928e-01 2.627950906753540039e-01 -1.129481270909309387e-01 6.357207894325256348e-02 -2.859014868736267090e-01 9.224546700716018677e-02 3.295926451683044434e-01 -1.900970786809921265e-01 -2.239592969417572021e-01 1.795684918761253357e-02 1.623534783720970154e-02 -1.118430588394403458e-02 -6.502497941255569458e-03 2.513897120952606201e-01 -1.674240678548812866e-01 -1.191408038139343262e-01 1.307565569877624512e-01 -9.600314311683177948e-03 2.226752787828445435e-02 1.458320170640945435e-01 7.544650137424468994e-02 3.159273266792297363e-01
2.574181854724884033e-01 -1.913606375455856323e-01 -1.128708273172378540e-01 -8.046920597553253174e-02 -9.465273469686508179e-03 2.551873028278350830e-01 1.452340781688690186e-01 -2.031410634517669678e-01 5.492122471332550049e-02 -5.424974486231803894e-03 1.396433115005493164e-01 2.220102697610855103e-01 7.665470987558364868e-02 1.127218175679445267e-02 2.107325010001659393e-02 1.744931340217590332e-01 -1.529789417982101440e-01 -3.847280740737915039e-01 -1.312852054834365845e-01 -5.614467337727546692e-02 4.528318531811237335e-03 -2.088210545480251312e-02 1.428619623184204102e-01 3.511291444301605225e-01 6.846762448549270630e-02 -1.559721380472183228e-01 2.289649993181228638e-01 -6.864814460277557373e-02 -6.351093947887420654e-02 1.850776672363281250e-01 -4.400992020964622498e-02 4.233935475349426270e-01
5.599930509924888611e-02 4.965039342641830444e-02 -1.167305186390876770e-02 1.229671388864517212e-02 3.662829101085662842e-02 -7.379564456641674042e-03 1.250211149454116821e-01 1.354325115680694580e-01 3.882009983062744141e-01 3.095897138118743896e-01 1.671500951051712036e-01 8.829702436923980713e-02 -3.193526268005371094e-01 1.291711032390594482e-01 -4.567497596144676208e-02 2.782342433929443359e-01 1.304770559072494507e-01 -1.911997050046920776e-01 -2.212493419647216797e-01 -1.005375757813453674e-01 8.785943686962127686e-02 2.781264483928680420e-02 -2.516586780548095703e-01 3.275482952594757080e-01 2.984593212604522705e-01 1.390275545418262482e-03 -6.334713101387023926e-02 1.623775064945220947e-02 -1.565090417861938477e-01 1.702964752912521362e-01 -6.774153560400009155e-02 -1.873373985290527344e-01
8.694280683994293213e-02 -2.201073765754699707e-01 -1.382431387901306152e-01 -8.713951334357261658e-03 1.425433605909347534e-01 4.412930905818939209e-01 3.314577415585517883e-02 2.560410201549530029e-01 3.399260342121124268e-02 1.496552526950836182e-01 8.645772188901901245e-02 3.022665381431579590e-01 -9.126561135053634644e-02 1.116193532943725586e-01 -8.945748209953308105e-02 1.138169914484024048e-01 2.623157203197479248e-01 1.175075992941856384e-01 -1.160891577601432800e-01 -1.295465379953384399e-01 -1.054375320672988892e-01 -4.630857706069946289e-02 2.216088213026523590e-02 2.964157164096832275e-01 -1.539990603923797607e-01 -5.482340231537818909e-02 4.191326200962066650e-01 -1.679643094539642334e-01 1.077296957373619080e-01 -1.088573783636093140e-01 -6.086004897952079773e-02 8.184613287448883057e-02
4.234717786312103271e-02 -2.942062914371490479e-01 -4.919322952628135681e-02 -2.086112350225448608e-01 -1.863179802894592285e-01 2.583264708518981934e-01 -1.079698000103235245e-02 -1.529790014028549194e-01 2.081456333398818970e-01 -1.575639545917510986e-01 8.969298750162124634e-02 1.243214085698127747e-01 -5.112625285983085632e-02 1.110649574548006058e-02 -1.974730044603347778e-01 4.780460149049758911e-02 -7.003422826528549194e-02 -4.928191006183624268e-01 1.311728060245513916e-01 3.056987226009368896e-01 -4.366718232631683350e-02 -1.029646247625350952e-01 -2.913562953472137451e-01 1.905641704797744751e-01 -1.501618921756744385e-01 -4.105608165264129639e-02 8.832067996263504028e-02 7.813118398189544678e-02 1.474044770002365112e-01 7.160074263811111450e-02 -1.429752707481384277e-01 -1.658125370740890503e-01
8.503795415163040161e-02 -1.287743151187896729e-01 7.807720452547073364e-02 -6.997736543416976929e-02 -2.956079132854938507e-02 2.072618342936038971e-02 -1.969459503889083862e-01 4.773170500993728638e-02 1.183664351701736450e-01 -5.597624462097883224e-03 -2.253250330686569214e-01 3.918574154376983643e-01 -8.099410682916641235e-02 2.408430352807044983e-02 -3.806006908416748047e-01 1.604255586862564087e-01 2.381102591753005981e-01 -9.333450347185134888e-02 -2.574691474437713623e-01 -2.318248003721237183e-01 -2.940129637718200684e-01 -1.997461169958114624e-01 -2.842314243316650391e-01 2.404250800609588623e-01 1.767984777688980103e-01 -5.882433801889419556e-02 9.531495720148086548e-02 -1.327659934759140015e-01 1.610538735985755920e-02 -4.218568280339241028e-02 -1.124379634857177734e-01 -1.545032486319541931e-02
1.773182302713394165e-02 -4.304936900734901428e-02 -4.223534464836120605e-01 1.701755099929869175e-03 1.491437666118144989e-03 5.702186608687043190e-04 1.450560390949249268e-01 4.428128004074096680e-01 2.285482883453369141e-01 -1.252409815788269043e-01 -5.761409178376197815e-02 5.420125275850296021e-02 -1.710400134325027466e-01 9.772679954767227173e-02 8.543614298105239868e-02 1.819883733987808228e-01 1.942141205072402954e-01 -4.440408945083618164e-01 -3.192920237779617310e-02 6.173970550298690796e-02 -2.335220389068126678e-02 2.046476602554321289e-01 -5.727059766650199890e-02 1.572334468364715576e-01 5.304924771189689636e-02 9.650519490242004395e-02 -2.640799246728420258e-02 1.859503537416458130e-01 -3.654669597744941711e-02 -1.260725408792495728e-01 -1.375760436058044434e-01 2.349650561809539795e-01
-4.124925285577774048e-02 6.074669957160949707e-02 8.749751001596450806e-02 -1.879515647888183594e-01 8.289328962564468384e-02 2.623669803142547607e-01 3.571838140487670898e-01 2.700306102633476257e-02 9.807695448398590088e-02 1.036266088485717773e-01 2.078892663121223450e-02 2.008394002914428711e-01 -3.067400157451629639e-01 1.912094354629516602e-01 -1.494871526956558228e-01 3.319922834634780884e-02 2.368576675653457642e-01 -1.979717165231704712e-01 -1.696874052286148071e-01 1.936588436365127563e-01 -2.276841402053833008e-01 -2.543751001358032227e-01 7.597663998603820801e-02 1.004654094576835632e-01 7.300204783678054810e-02 7.164571434259414673e-02 -1.721279770135879517e-01 3.207056550309062004e-03 -9.369157254695892334e-02 -1.167883127927780151e-01 -3.014397621154785156e-01 -2.915399372577667236e-01
-8.680634945631027222e-02 1.537919193506240845e-01 -2.992961704730987549e-01 -2.916125394403934479e-02 7.328461855649948120e-02 3.514234423637390137e-01 8.048009872436523438e-02 2.176456600427627563e-01 1.880987733602523804e-01 7.448768155882135034e-05 -2.103203237056732178e-01 3.166692554950714111e-01 -1.881947815418243408e-01 2.186481058597564697e-01 -1.563389599323272705e-01 8.316336572170257568e-02 -1.743652075529098511e-01 8.839153498411178589e-02 -3.591645509004592896e-02 -1.296750456094741821e-01 -3.885724395513534546e-02 -3.106524050235748291e-01 -1.775963753461837769e-01 1.241822466254234314e-01 5.511642619967460632e-02 -2.534906864166259766e-01 2.438937574625015259e-01 2.081292420625686646e-01 -8.121398091316223145e-02 -2.345398254692554474e-02 4.172750748693943024e-03 1.504389196634292603e-01
-1.182483434677124023e-01 4.536563158035278320e-02 -1.325131356716156006e-01 -4.154618382453918457e-01 1.291694790124893188e-01 1.259326189756393433e-01 9.838336706161499023e-02 -6.941494345664978027e-02 1.362698525190353394e-01 -7.167129218578338623e-02 2.850195169448852539e-01 -1.565989106893539429e-01 -8.191934227943420410e-02 2.685396671295166016e-01 2.757183648645877838e-02 -1.118465811014175415e-01 4.212616756558418274e-02 -3.358083367347717285e-01 2.818445861339569092e-02 1.835834681987762451e-01 -1.399036496877670288e-01 -4.479445889592170715e-02 -2.196128666400909424e-01 2.914796471595764160e-01 1.915317475795745850e-01 -2.616006731986999512e-01 4.762655869126319885e-02 8.502928167581558228e-02 4.946635663509368896e-02 1.612655222415924072e-01 -2.637962102890014648e-01 -9.338878840208053589e-02
-7.781065255403518677e-02 2.083354294300079346e-01 -2.518398761749267578e-01 -1.855673640966415405e-01 1.265086531639099121e-01 3.154201060533523560e-02 1.386061310768127441e-01 -9.160203486680984497e-02 -1.623986214399337769e-01 1.339287459850311279e-01 1.723034828901290894e-01 -1.062221080064773560e-01 -2.401878386735916138e-01 9.456308186054229736e-02 -2.634905278682708740e-01 -4.173985682427883148e-03 2.522036731243133545e-01 -2.684472501277923584e-01 1.167858392000198364e-01 -1.581367254257202148e-01 -4.205884039402008057e-01 -7.024919241666793823e-02 -3.050965368747711182e-01 2.094536870718002319e-01 -4.567654058337211609e-02 -6.324990838766098022e-02 -7.406684756278991699e-02 1.476891338825225830e-01 1.139936745166778564e-01 -1.318654417991638184e-01 -1.536133885383605957e-01 7.909728586673736572e-02
1.671563275158405304e-02 2.371008247137069702e-01 6.433461792767047882e-03 2.268276065587997437e-01 7.457360625267028809e-02 2.026105374097824097e-01 4.289782419800758362e-02 2.651113271713256836e-01 1.134580373764038086e-01 -5.562151595950126648e-02 8.785028755664825439e-02 2.192316353321075439e-01 -5.767533779144287109e-01 -4.111025854945182800e-02 -2.325306683778762817e-01 -3.209803625941276550e-02 1.518891751766204834e-01 -2.525509595870971680e-01 1.150858253240585327e-01 -3.249474242329597473e-02 -4.353360459208488464e-02 -9.425935149192810059e-02 9.725823998451232910e-02 1.771570891141891479e-01 1.162295881658792496e-02 -3.409747481346130371e-01 1.508876532316207886e-01 -3.220104426145553589e-02 -1.934773102402687073e-02 -9.874297678470611572e-02 5.267373472452163696e-02 7.883233577013015747e-02
-2.688395380973815918e-01 -1.663336157798767090e-01 -1.886368542909622192e-01 -3.446733355522155762e-01 -8.181287348270416260e-02 1.454639285802841187e-01 -7.183602452278137207e-02 -1.570713073015213013e-01 2.115215510129928589e-01 -6.022754684090614319e-02 2.218603044748306274e-01 1.914361417293548584e-01 -1.069057956337928772e-01 9.539518505334854126e-02 -1.312820166349411011e-01 1.049276441335678101e-01 1.323489844799041748e-01 -2.999670207500457764e-01 1.594278067350387573e-01 -2.530465135350823402e-03 -2.479390352964401245e-01 3.840664401650428772e-02 -2.867388725280761719e-01 2.504479587078094482e-01 8.583378791809082031e-02 -1.775746606290340424e-02 -1.049524769186973572e-01 2.870763242244720459e-01 -6.077583506703376770e-02 -2.034714072942733765e-01 -8.398457616567611694e-02 1.044360697269439697e-01
1.379790157079696655e-02 -1.674374681897461414e-03 -1.677106022834777832e-01 2.256854772567749023e-01 -1.787079572677612305e-01 2.370255291461944580e-01 3.234971761703491211e-01 2.398591637611389160e-01 -7.883588969707489014e-02 -1.380593478679656982e-01 -6.989662349224090576e-02 1.972426846623420715e-02 -3.545754849910736084e-01 2.290872484445571899e-01 -3.117299675941467285e-01 1.278326101601123810e-02 2.619182765483856201e-01 -3.236340880393981934e-01 -4.531310126185417175e-02 -9.003221243619918823e-02 3.771037608385086060e-02 1.191912665963172913e-01 2.425280958414077759e-02 1.660173833370208740e-01 -6.119685247540473938e-02 -1.256135851144790649e-01 1.097183078527450562e-01 2.340549230575561523e-01 -7.891790568828582764e-02 -5.218534171581268311e-02 -1.700111478567123413e-01 -1.134692057967185974e-01
-1.694127731025218964e-02 -4.285982549190521240e-01 -1.226776465773582458e-01 1.839658617973327637e-01 2.366826087236404419e-01 1.706805266439914703e-02 -6.313691288232803345e-02 -9.119202941656112671e-02 1.409597694873809814e-01 -2.734844088554382324e-01 8.965467661619186401e-02 2.922786772251129150e-01 -9.063929319381713867e-02 8.478968590497970581e-02 -1.383705288171768188e-01 1.272160112857818604e-01 3.673639893531799316e-02 -2.714353799819946289e-01 -2.931250333786010742e-01 -2.483276650309562683e-02 -1.389747858047485352e-01 -1.847440898418426514e-01 -1.050881594419479370e-01 2.867940366268157959e-01 7.323626428842544556e-02 -1.411887109279632568e-01 1.005048677325248718e-01 3.285394906997680664e-01 1.883253082633018494e-02 4.268652945756912231e-02 -6.132949888706207275e-02 4.547814652323722839e-02
-1.826487928628921509e-01 -6.689110398292541504e-02 1.372568011283874512e-01 -2.805390059947967529e-01 3.881042823195457458e-02 1.562789529561996460e-01 1.360870748758316040e-01 3.465200588107109070e-02 -1.461635679006576538e-01 1.032253727316856384e-01 1.415592133998870850e-01 1.428080797195434570e-01 -2.805267572402954102e-01 2.333775460720062256e-01 -2.252534329891204834e-01 1.964106969535350800e-02 2.722240239381790161e-02 -1.578195095062255859e-01 -9.569944441318511963e-02 7.953836768865585327e-02 -1.954349279403686523e-01 -3.931205570697784424e-01 1.183538883924484253e-02 3.506464064121246338e-01 9.654726088047027588e-02 -1.315974742174148560e-01 -2.547384239733219147e-02 2.173187769949436188e-02 9.733863919973373413e-02 -2.575009465217590332e-01 -1.676656901836395264e-01 -2.713260650634765625e-01
5.033227801322937012e-02 1.357123553752899170e-01 -3.261756598949432373e-01 -1.033841744065284729e-01 2.011055871844291687e-02 1.807829886674880981e-01 3.259983062744140625e-01 7.127039879560470581e-02 2.297074533998966217e-02 -3.121640682220458984e-01 -6.436938792467117310e-02 2.172244787216186523e-01 -2.099858969449996948e-01 4.276327416300773621e-02 -6.356399506330490112e-02 -2.391212433576583862e-01 1.387366056442260742e-01 -1.124444827437400818e-01 4.167882725596427917e-02 1.641383469104766846e-01 -1.271902620792388916e-01 -3.625482618808746338e-01 -4.747656360268592834e-02 3.128530383110046387e-01 1.176014840602874756e-01 1.295033693313598633e-01 -1.729566156864166260e-01 1.160667836666107178e-01 6.825061049312353134e-03 -1.764040738344192505e-01 -1.941019445657730103e-01 -9.967762976884841919e-02
2.474325299263000488e-01 1.514267623424530029e-01 -1.503101736307144165e-01 -7.016607560217380524e-03 -1.097631230950355530e-01 3.132685422897338867e-01 4.057958722114562988e-01 8.015916496515274048e-02 9.752318263053894043e-02 -2.542483210563659668e-01 -9.821841865777969360e-02 -1.273451596498489380e-01 -4.894048571586608887e-01 -1.284300684928894043e-01 -7.158929109573364258e-02 -3.661392629146575928e-02 3.695976361632347107e-02 -2.294372916221618652e-01 1.309379637241363525e-01 -8.394445478916168213e-02 -7.906047999858856201e-02 6.247419863939285278e-02 1.461457312107086182e-01 2.199990898370742798e-01 4.070561006665229797e-02 -1.579765230417251587e-01 8.699650876224040985e-03 1.103827878832817078e-01 1.880979351699352264e-02 -1.774204894900321960e-02 -2.275238782167434692e-01 -3.191415918990969658e-03
-9.004072099924087524e-02 -1.478787511587142944e-01 -2.339627444744110107e-01 -8.829468488693237305e-02 -2.003791630268096924e-01 3.546241298317909241e-02 1.014485880732536316e-01 -1.320830136537551880e-01 -1.657594442367553711e-01 -9.272634983062744141e-02 8.360534906387329102e-02 1.264181137084960938e-01 7.361961156129837036e-02 1.250555962324142456e-01 -2.065743505954742432e-02 3.501138389110565186e-01 3.445600569248199463e-01 -3.528318405151367188e-01 -1.494480371475219727e-01 -9.223168343305587769e-02 -2.829745709896087646e-01 -1.618303805589675903e-01 -2.491606324911117554e-01 1.129674762487411499e-01 3.821790590882301331e-02 3.281224519014358521e-02 2.627791166305541992e-01 3.027695976197719574e-02 1.113545149564743042e-02 -2.033073604106903076e-01 -2.295291125774383545e-01 -1.158632338047027588e-01
1.481632292270660400e-01 7.328955084085464478e-02 -2.122847139835357666e-01 2.815960645675659180e-01 7.294340431690216064e-02 3.346453011035919189e-01 3.429545462131500244e-01 2.202126532793045044e-01 9.114569425582885742e-02 -2.415751963853836060e-01 -1.874935626983642578e-01 -2.802006201818585396e-03 -3.340943753719329834e-01 2.624378539621829987e-03 -1.486675292253494263e-01 2.353591658174991608e-02 4.738581925630569458e-02 -2.063177078962326050e-01 -1.053413935005664825e-02 -1.158619001507759094e-01 -8.861133456230163574e-02 -3.811600431799888611e-02 -4.353873804211616516e-02 2.971498668193817139e-01 -2.778651192784309387e-03 -2.351430356502532959e-01 2.185349762439727783e-01 1.587996035814285278e-01 -5.272392556071281433e-02 1.383532732725143433e-01 -9.710945934057235718e-02 -1.063645556569099426e-01
2.638051211833953857e-01 2.185272872447967529e-01 -1.294011808931827545e-02 1.940236054360866547e-02 -5.525040626525878906e-02 -8.868964016437530518e-02 3.630530238151550293e-01 2.428607642650604248e-02 3.429370522499084473e-01 3.450820967555046082e-02 -8.782740682363510132e-02 1.727840304374694824e-01 -1.026252936571836472e-02 2.247153818607330322e-01 3.555667027831077576e-02 6.136938184499740601e-02 2.499396651983261108e-01 -2.671864330768585205e-01 -2.169823348522186279e-01 -2.152428030967712402e-01 -1.400039345026016235e-01 -4.127109423279762268e-02 -1.885627210140228271e-01 1.985367834568023682e-01 -1.240383982658386230e-01 -1.939129680395126343e-01 -1.198707297444343567e-01 -4.832099378108978271e-02 -2.606016695499420166e-01 -4.584445059299468994e-02 -2.437975853681564331e-01 6.407192349433898926e-02
-6.486699730157852173e-02 3.693959489464759827e-02 2.151358276605606079e-01 -9.636718779802322388e-02 9.854882210493087769e-02 1.879775375127792358e-01 1.547030061483383179e-01 1.075966581702232361e-01 6.168328970670700073e-02 -2.861290574073791504e-01 1.376389861106872559e-01 -3.035435825586318970e-02 -1.955705583095550537e-01 2.355524525046348572e-02 1.159098278731107712e-02 2.692286483943462372e-02 9.765844047069549561e-02 -4.612209796905517578e-01 5.696805566549301147e-02 9.848926216363906860e-02 -1.458165049552917480e-01 -1.308412849903106689e-01 -3.820352852344512939e-01 1.832187324762344360e-01 1.762755066156387329e-01 1.180174276232719421e-01 2.172707766294479370e-01 -1.465564966201782227e-01 8.856212347745895386e-02 1.694176644086837769e-01 -3.111054599285125732e-01 1.138850972056388855e-01
9.768682532012462616e-03 -1.484448462724685669e-01 -1.120195984840393066e-01 2.307418286800384521e-01 4.837223887443542480e-02 -5.586840584874153137e-02 2.668532431125640869e-01 4.131479561328887939e-01 3.269484639167785645e-02 -1.021681800484657288e-01 7.546914368867874146e-02 5.562840774655342102e-02 2.846141904592514038e-02 7.281567156314849854e-02 -4.646001756191253662e-02 1.670947819948196411e-01 1.069195941090583801e-01 -4.246279299259185791e-01 -6.543748825788497925e-02 -1.591449379920959473e-01 -2.508361041545867920e-01 2.148506790399551392e-01 9.054037183523178101e-02 3.074518144130706787e-01 4.621719196438789368e-02 -2.945153415203094482e-01 3.411931544542312622e-02 8.361511863768100739e-03 4.440931230783462524e-02 -1.582115143537521362e-01 -2.406421899795532227e-01 7.215858437120914459e-03
1.396521553397178650e-02 1.633641570806503296e-01 -5.481501668691635132e-02 -1.506128162145614624e-01 1.629028618335723877e-01 9.124892950057983398e-02 1.826452314853668213e-01 3.047826327383518219e-02 1.732782274484634399e-01 -2.345181703567504883e-01 3.384317159652709961e-01 -4.024263843894004822e-02 -2.462725043296813965e-01 2.065754234790802002e-01 -1.287316977977752686e-01 -1.567402929067611694e-01 1.610371023416519165e-01 -2.100191414356231689e-01 1.391406804323196411e-01 2.674965001642704010e-02 7.640758156776428223e-02 -4.276362806558609009e-02 -1.287157833576202393e-01 1.392357945442199707e-01 2.727266848087310791e-01 -3.268103301525115967e-01 1.674111485481262207e-01 -2.421581298112869263e-01 -1.570705696940422058e-02 9.411432594060897827e-02 -3.478369116783142090e-01 3.081329911947250366e-02
3.112509846687316895e-03 -1.289750933647155762e-01 -5.483010783791542053e-02 -2.991994470357894897e-02 1.193602234125137329e-01 4.332121610641479492e-01 -1.093984916806221008e-01 2.129976451396942139e-01 4.082594811916351318e-02 1.422444432973861694e-01 4.427777603268623352e-02 2.145448140799999237e-02 -2.503031790256500244e-01 1.500013023614883423e-01 -1.977112293243408203e-01 1.465722918510437012e-01 4.293459653854370117e-02 -2.251893132925033569e-01 5.485187470912933350e-02 -1.276428103446960449e-01 -4.043302685022354126e-02 -3.464476466178894043e-01 1.832178831100463867e-01 1.590666472911834717e-01 3.697274997830390930e-02 -3.332484364509582520e-01 -2.152652293443679810e-01 1.894774585962295532e-01 -1.054411828517913818e-01 -2.707866728305816650e-01 -1.360431760549545288e-01 1.232871785759925842e-02
2.601833641529083252e-01 -6.558868288993835449e-02 -4.498383700847625732e-01 -1.075675711035728455e-01 9.865880757570266724e-02 9.646201133728027344e-02 1.205012723803520203e-01 -1.125681176781654358e-01 6.853051483631134033e-02 1.108315438032150269e-01 -9.460549801588058472e-02 -8.254190906882286072e-03 -2.141210138797760010e-01 4.957247897982597351e-02 -1.227582395076751709e-01 9.900434315204620361e-02 -2.160649597644805908e-01 -5.743490532040596008e-02 8.291569352149963379e-02 -1.417679637670516968e-01 -2.953026592731475830e-01 -7.158890366554260254e-02 -2.696197032928466797e-01 2.967798113822937012e-01 3.617149218916893005e-02 -3.184522092342376709e-01 2.236002236604690552e-01 7.915560854598879814e-04 2.050864845514297485e-01 -8.349400758743286133e-02 1.189591586589813232e-01 1.507088541984558105e-01
-4.027946665883064270e-02 -6.563719362020492554e-02 2.096893265843391418e-02 -2.947694957256317139e-01 1.316090971231460571e-01 -6.817281991243362427e-02 2.722085714340209961e-01 -9.195879101753234863e-02 8.715501427650451660e-02 -1.348755061626434326e-01 1.592368260025978088e-02 1.779694855213165283e-01 -2.758713960647583008e-01 -3.441681340336799622e-02 -3.367593139410018921e-02 -4.204796627163887024e-02 -5.991452187299728394e-02 -4.988188147544860840e-01 2.991076931357383728e-02 -3.172915279865264893e-01 3.047104366123676300e-02 -2.974478602409362793e-01 1.258776336908340454e-01 1.816181093454360962e-02 9.853658825159072876e-02 -7.393204420804977417e-02 2.584833465516567230e-02 1.439718604087829590e-01 2.094609886407852173e-01 -1.870750933885574341e-01 -2.938618063926696777e-01 -5.439055338501930237e-02
1.950432509183883667e-01 -8.932695537805557251e-02 -4.237414523959159851e-02 -2.829549312591552734e-01 -1.996267735958099365e-01 8.834415674209594727e-02 -3.790356963872909546e-02 1.166296452283859253e-01 4.103703424334526062e-02 1.417463868856430054e-01 -7.173945754766464233e-02 3.826127946376800537e-01 -1.211302056908607483e-01 2.359385937452316284e-01 -3.289589285850524902e-01 1.082600429654121399e-01 2.116579115390777588e-01 -2.660294175148010254e-01 5.777891725301742554e-02 -4.556501284241676331e-02 1.785685718059539795e-01 -1.116225793957710266e-01 -5.245855823159217834e-02 1.281978040933609009e-01 -1.957972943782806396e-01 -2.731072902679443359e-01 8.346361666917800903e-02 -1.361045092344284058e-01 8.735706657171249390e-02 9.715887904167175293e-02 -1.092624440789222717e-01 3.064207434654235840e-01
1.586591750383377075e-01 6.539496034383773804e-02 -1.000348944216966629e-03 -4.231039062142372131e-02 -6.775434128940105438e-03 1.291410177946090698e-01 2.812878787517547607e-02 1.926843971014022827e-01 5.059248581528663635e-02 -2.324365451931953430e-02 6.225028634071350098e-02 3.704274892807006836e-01 4.368281364440917969e-02 1.899198144674301147e-01 2.397952228784561157e-01 -5.120357498526573181e-02 1.941958367824554443e-01 -3.177061080932617188e-01 -1.685858666896820068e-01 -2.511953711509704590e-01 -1.490358822047710419e-02 4.580792039632797241e-02 -5.885461717844009399e-02 9.662812948226928711e-02 -5.636167526245117188e-02 -5.586755275726318359e-01 1.956252157688140869e-01 -5.028193816542625427e-02 1.805793046951293945e-01 2.837917394936084747e-02 -1.569132506847381592e-01 -1.113808155059814453e-01
5.591541156172752380e-02 -1.147803664207458496e-01 1.352413445711135864e-01 2.841994911432266235e-02 2.315718829631805420e-01 8.302947878837585449e-02 5.196815729141235352e-02 2.867676317691802979e-01 -8.619791269302368164e-02 -3.038869202136993408e-01 1.003627777099609375e-01 -1.358477678149938583e-02 -5.435920506715774536e-02 1.874236017465591431e-01 -5.479035899043083191e-02 2.090699225664138794e-01 1.414804719388484955e-02 -2.131770849227905273e-01 -1.020726785063743591e-01 1.825465005822479725e-03 4.898456856608390808e-02 1.035924851894378662e-01 -5.524239316582679749e-02 6.234583258628845215e-01 -1.665989682078361511e-02 -1.280209124088287354e-01 2.511132061481475830e-01 -2.545213093981146812e-03 2.379508614540100098e-01 9.528864175081253052e-02 -6.010814756155014038e-02 1.196719706058502197e-01
2.786692678928375244e-01 2.228247225284576416e-01 4.261425510048866272e-02 6.927926838397979736e-02 -1.262521892786026001e-01 -1.394507139921188354e-01 3.036316931247711182e-01 -8.323417603969573975e-02 2.141438424587249756e-01 6.117570027709007263e-02 2.591339685022830963e-02 6.535835564136505127e-02 -4.005417600274085999e-02 1.784165501594543457e-01 2.722156979143619537e-02 1.396316885948181152e-01 2.486992180347442627e-01 -3.534461855888366699e-01 -1.525623202323913574e-01 -2.693067789077758789e-01 -1.646343320608139038e-01 3.445883840322494507e-02 -3.676233068108558655e-02 4.099681079387664795e-01 -1.714343577623367310e-01 -1.835485249757766724e-01 -1.097519230097532272e-02 1.193104982376098633e-01 -1.481587737798690796e-01 -8.990121632814407349e-02 -7.372035831212997437e-02 1.736530661582946777e-01
5.267637595534324646e-02 -2.519474364817142487e-02 1.451281160116195679e-01 8.107374608516693115e-02 2.149344831705093384e-01 1.947069615125656128e-01 2.580440044403076172e-01 -1.291339844465255737e-01 -2.514274120330810547e-01 -3.684040904045104980e-02 -2.884933166205883026e-02 1.291875541210174561e-01 -2.266532368957996368e-02 6.018983572721481323e-02 9.261129051446914673e-02 -1.534941196441650391e-01 1.101774275302886963e-01 -3.823420107364654541e-01 -1.514419317245483398e-01 -7.410742342472076416e-02 1.206658333539962769e-01 1.963405758142471313e-01 -1.620341241359710693e-01 3.864267766475677490e-01 3.292015567421913147e-02 -1.861051321029663086e-01 2.740571834146976471e-02 -1.261976808309555054e-01 1.297806352376937866e-01 -3.114610016345977783e-01 -2.745819389820098877e-01 1.616578400135040283e-01
1.247171312570571899e-01 1.712281703948974609e-01 -1.838709712028503418e-01 -8.830954134464263916e-02 1.609636992216110229e-01 6.269033253192901611e-02 1.169576793909072876e-01 1.908139735460281372e-01 3.360912799835205078e-01 -1.075707748532295227e-01 4.280532523989677429e-02 6.057104840874671936e-02 -1.970469653606414795e-01 -1.732311211526393890e-02 -7.100673019886016846e-02 9.611053019762039185e-02 -5.058724433183670044e-02 -4.716744422912597656e-01 5.895375832915306091e-02 4.567042365670204163e-02 7.446797192096710205e-02 -9.679745137691497803e-02 -3.369762003421783447e-01 6.464945524930953979e-02 -2.129820287227630615e-01 -2.488653659820556641e-01 1.182188168168067932e-01 1.556409057229757309e-02 3.870242536067962646e-01 -5.683347210288047791e-02 -1.273489370942115784e-02 -1.105268374085426331e-01
2.831089198589324951e-01 -9.993647783994674683e-02 1.182133033871650696e-01 -1.947456747293472290e-01 -2.179207056760787964e-01 9.299709647893905640e-02 4.319000244140625000e-02 9.656718373298645020e-02 3.545965254306793213e-01 2.245698124170303345e-01 4.737716540694236755e-02 1.857357621192932129e-01 -3.054656386375427246e-01 1.614459455013275146e-01 -1.850585788488388062e-01 -6.321494467556476593e-03 2.352394610643386841e-01 -5.837051197886466980e-02 -2.239938229322433472e-01 -6.246932223439216614e-02 2.454709708690643311e-01 -5.288098007440567017e-02 -2.262787818908691406e-01 1.898121535778045654e-01 1.650376319885253906e-01 -2.242968380451202393e-01 -2.276460436405614018e-04 8.873354643583297729e-02 1.625179499387741089e-01 1.723007857799530029e-01 -1.392485797405242920e-01 -6.824697833508253098e-03
-9.804716706275939941e-02 3.100135028362274170e-01 2.896647434681653976e-03 -8.340262807905673981e-03 -6.130265537649393082e-03 2.535973489284515381e-01 3.148120641708374023e-01 -3.003997206687927246e-01 -1.441245339810848236e-02 -9.593174606561660767e-02 -4.314181581139564514e-02 1.214089989662170410e-01 -3.052953183650970459e-01 1.709082424640655518e-01 5.072086676955223083e-02 -1.532069593667984009e-01 1.545428484678268433e-01 -2.910657227039337158e-01 -1.318575590848922729e-01 2.289569824934005737e-01 -3.978592902421951294e-02 -1.830199211835861206e-01 8.235058933496475220e-02 2.119224220514297485e-01 2.578942105174064636e-02 -1.404333580285310745e-02 1.305179856717586517e-02 -4.382444545626640320e-02 -6.409669667482376099e-02 -1.208681687712669373e-01 -4.227654635906219482e-01 -2.119302563369274139e-02
1.135486885905265808e-01 -1.209138855338096619e-01 -2.654778361320495605e-01 -5.665607284754514694e-03 -4.106974601745605469e-02 2.484923005104064941e-01 2.407440841197967529e-01 2.383535465924069285e-04 -2.411441653966903687e-01 -1.727912425994873047e-01 1.513274610042572021e-01 -2.391014993190765381e-02 -1.805660426616668701e-01 -1.932335793972015381e-01 6.038198247551918030e-02 1.165603473782539368e-01 4.271205887198448181e-02 -2.229677736759185791e-01 1.412317156791687012e-01 4.305093735456466675e-02 1.829632073640823364e-01 -1.918928474187850952e-01 -1.161636039614677429e-01 2.853398919105529785e-01 2.117269039154052734e-01 -1.499040573835372925e-01 3.574829101562500000e-01 3.452302515506744385e-01 -5.953611806035041809e-02 -6.238733232021331787e-02 -7.556940615177154541e-02 1.263074427843093872e-01
5.618175864219665527e-02 7.300499081611633301e-02 2.149575389921665192e-03 -1.968213915824890137e-01 1.079944148659706116e-01 -6.066407635807991028e-02 2.421334385871887207e-01 -5.627801269292831421e-02 -1.833016276359558105e-01 1.819884926080703735e-01 2.036896049976348877e-01 2.846952378749847412e-01 -2.996234595775604248e-01 1.762638986110687256e-01 -1.562603116035461426e-01 5.494651570916175842e-02 5.472669750452041626e-02 -1.727546602487564087e-01 -1.748968660831451416e-01 -1.098041539080440998e-03 -2.289482951164245605e-01 -3.899703919887542725e-01 8.140945434570312500e-02 3.044143319129943848e-01 -1.464795041829347610e-02 -9.058158099651336670e-02 3.859340772032737732e-02 1.491844058036804199e-01 6.548590958118438721e-02 4.203897714614868164e-02 -2.317476272583007812e-01 -2.809720337390899658e-01
4.025922417640686035e-01 -7.322265952825546265e-02 -3.490060567855834961e-01 1.014949455857276917e-01 1.144352778792381287e-01 1.027621030807495117e-01 8.216758072376251221e-02 -7.103777676820755005e-02 1.162027642130851746e-01 1.333837360143661499e-01 1.533874422311782837e-01 2.369759231805801392e-01 -1.748649030923843384e-01 2.817958891391754150e-01 -1.740856170654296875e-01 -1.621404588222503662e-01 -1.101457048207521439e-02 -2.586036920547485352e-01 -1.963554508984088898e-02 9.226278960704803467e-02 7.444859296083450317e-02 -1.745848506689071655e-01 -8.372322469949722290e-02 2.364245653152465820e-01 1.624382436275482178e-01 7.542049139738082886e-02 -2.496186792850494385e-01 -1.973507367074489594e-02 -8.646542578935623169e-02 -1.900620907545089722e-01 -1.598459631204605103e-01 2.206554412841796875e-01
8.176755160093307495e-02 -3.288636356592178345e-02 -3.813958168029785156e-01 -1.003771200776100159e-01 1.157009303569793701e-01 -3.590130060911178589e-02 2.640167772769927979e-01 1.302028745412826538e-01 6.580300629138946533e-02 2.549537420272827148e-01 -1.172820851206779480e-01 -4.541843663901090622e-03 -1.151258945465087891e-01 2.335518449544906616e-01 -9.220306575298309326e-02 1.934925168752670288e-01 5.976721644401550293e-02 -3.503625988960266113e-01 3.720274195075035095e-02 1.258899867534637451e-01 1.647936403751373291e-01 6.712422519922256470e-02 -1.580596119165420532e-01 3.931438326835632324e-01 3.484717011451721191e-02 -6.247825920581817627e-02 -6.418693065643310547e-02 1.012417599558830261e-01 2.359918504953384399e-01 2.094926089048385620e-01 -5.374569818377494812e-02 2.485781759023666382e-01
1.911832094192504883e-01 -2.233215142041444778e-03 2.111040614545345306e-02 -1.343805491924285889e-01 4.661123082041740417e-02 3.164178133010864258e-01 1.631127446889877319e-01 8.912359923124313354e-02 -1.419909149408340454e-01 1.917990110814571381e-02 3.859252929687500000e-01 2.097970694303512573e-01 1.146410033106803894e-01 4.551228508353233337e-02 -1.602452546358108521e-01 7.345160096883773804e-02 -7.047513127326965332e-02 -1.938705444335937500e-01 1.403765529394149780e-01 9.572663903236389160e-02 -4.319528490304946899e-02 -1.833525151014328003e-01 -3.915785253047943115e-01 2.242742329835891724e-01 7.842005789279937744e-02 3.981600701808929443e-02 7.522315531969070435e-02 -5.102490633726119995e-02 2.119820863008499146e-01 4.219448566436767578e-02 -4.144496321678161621e-01 -5.751372501254081726e-02
-1.389065533876419067e-01 4.245778918266296387e-02 2.487233132123947144e-01 -1.121341064572334290e-01 2.905817627906799316e-01 3.200384676456451416e-01 1.930138468742370605e-01 2.183375358581542969e-01 7.238603383302688599e-02 -9.642685949802398682e-02 2.143116742372512817e-01 -7.972271740436553955e-02 -1.518199890851974487e-01 4.095269367098808289e-02 -2.684712782502174377e-02 -1.640792936086654663e-01 8.314299583435058594e-02 -3.774987459182739258e-01 1.955566108226776123e-01 1.142421364784240723e-01 -1.618670970201492310e-01 -9.342028945684432983e-02 -1.927755177021026611e-01 2.270028889179229736e-01 1.250808387994766235e-01 5.113428831100463867e-02 1.721412241458892822e-01 -2.446476817131042480e-01 9.537099301815032959e-02 3.964468836784362793e-02 -2.378827184438705444e-01 1.189602017402648926e-01
5.778018757700920105e-02 -2.886667549610137939e-01 -3.889338346198201180e-03 -2.141316682100296021e-01 -3.944215178489685059e-02 6.713796406984329224e-02 2.998431622982025146e-01 1.703708767890930176e-01 -7.670038379728794098e-03 1.830966770648956299e-01 4.271407425403594971e-02 -5.040763691067695618e-02 -2.355120182037353516e-01 2.503787577152252197e-01 -9.094418585300445557e-02 -3.473066687583923340e-01 4.765743855386972427e-03 -9.465678036212921143e-02 -1.157595068216323853e-01 1.584393344819545746e-02 -1.971555352210998535e-01 -1.841725707054138184e-01 -2.089812420308589935e-02 1.959593892097473145e-01 -2.352342940866947174e-02 -4.632278159260749817e-02 3.363770246505737305e-02 -2.229046523571014404e-01 8.877500146627426147e-02 -2.992477416992187500e-01 -3.911822438240051270e-01 1.387145668268203735e-01
-6.498147547245025635e-02 1.742987781763076782e-01 8.725836127996444702e-02 -5.511192977428436279e-02 1.212853044271469116e-01 1.511674970388412476e-01 -9.949174523353576660e-02 1.735401302576065063e-01 9.792011231184005737e-02 -1.516600251197814941e-01 5.068679153919219971e-02 3.922587633132934570e-01 -1.092615723609924316e-01 1.805926859378814697e-01 6.975585967302322388e-02 2.243051975965499878e-01 1.714569032192230225e-01 -3.316104710102081299e-01 5.084592849016189575e-02 -2.639808654785156250e-01 -2.741536200046539307e-01 7.240140438079833984e-02 -3.038519918918609619e-01 2.826877236366271973e-01 1.065156310796737671e-01 -4.155768826603889465e-02 1.803124547004699707e-01 4.100033268332481384e-02 -7.428150624036788940e-02 -2.127621620893478394e-01 -1.074147969484329224e-01 -1.206205785274505615e-01
2.771456837654113770e-01 2.162287533283233643e-01 -1.610610336065292358e-01 -9.960482828319072723e-03 -1.358499843627214432e-02 4.025749266147613525e-01 1.880623586475849152e-02 -3.153254836797714233e-02 -1.422281116247177124e-01 8.689435571432113647e-02 3.236361145973205566e-01 2.955789864063262939e-01 -1.645892858505249023e-01 2.745740413665771484e-01 -4.045492783188819885e-02 8.265624195337295532e-02 -1.102834567427635193e-01 -1.878595203161239624e-01 -7.323170080780982971e-03 4.946185275912284851e-02 1.694532334804534912e-01 -3.215909004211425781e-02 1.516255736351013184e-01 1.019283086061477661e-01 -7.836364209651947021e-02 -3.382949531078338623e-01 2.736668586730957031e-01 1.355518102645874023e-01 -6.880818307399749756e-02 3.469843044877052307e-02 -5.002440139651298523e-02 1.434762328863143921e-01
2.302488237619400024e-01 2.094493508338928223e-01 -2.075236588716506958e-01 2.094629965722560883e-02 -2.230313420295715332e-02 1.646005809307098389e-01 8.121987432241439819e-02 1.130677908658981323e-01 1.130631417036056519e-01 7.090891897678375244e-02 2.021800875663757324e-01 1.294971108436584473e-01 -8.233093470335006714e-02 1.987107656896114349e-02 9.861554950475692749e-02 1.166148036718368530e-01 7.029123604297637939e-02 -3.412626683712005615e-01 -7.402639836072921753e-02 -2.006442993879318237e-01 3.815055266022682190e-02 -6.667897105216979980e-02 -3.367886543273925781e-01 3.164985477924346924e-01 1.156967505812644958e-01 6.241209805011749268e-02 2.504254877567291260e-01 2.271573990583419800e-01 8.675779402256011963e-02 -8.246622979640960693e-02 -2.681823968887329102e-01 -3.196912407875061035e-01
2.092397063970565796e-01 -3.722742497920989990e-01 -1.447405815124511719e-01 -2.653714418411254883e-01 -1.675462275743484497e-01 2.834518253803253174e-01 -3.156455606222152710e-02 -6.253951787948608398e-02 3.849441111087799072e-01 -2.009989917278289795e-01 1.235006470233201981e-02 1.310467272996902466e-01 -3.336229026317596436e-01 8.588161319494247437e-02 -9.568203985691070557e-02 6.877035647630691528e-02 1.800048202276229858e-01 -1.856580674648284912e-01 -1.453034430742263794e-01 1.297796070575714111e-01 2.147961035370826721e-02 8.376862853765487671e-02 2.585819363594055176e-01 4.391482844948768616e-02 5.701451003551483154e-02 -1.053753048181533813e-01 4.834256321191787720e-02 -3.412630781531333923e-02 1.303548663854598999e-01 -1.499185413122177124e-01 -1.335584521293640137e-01 -1.349133253097534180e-01
2.618768215179443359e-01 -3.847205638885498047e-02 -8.678467571735382080e-02 -9.174723178148269653e-02 1.380017027258872986e-02 4.639913141727447510e-01 1.937407404184341431e-01 -3.239106619730591774e-03 1.108769103884696960e-01 -9.170077741146087646e-02 4.835497140884399414e-01 2.727464139461517334e-01 8.575920015573501587e-02 3.090129606425762177e-02 -5.295749381184577942e-02 -5.138738453388214111e-02 3.691510856151580811e-02 -1.172046512365341187e-01 -8.887019008398056030e-03 3.484257310628890991e-02 -1.053595617413520813e-01 -1.180422380566596985e-01 -3.415256440639495850e-01 1.093581095337867737e-01 6.688603758811950684e-02 -1.509445905685424805e-01 1.879791617393493652e-01 -1.216697972267866135e-02 1.539151817560195923e-01 2.954608760774135590e-02 -2.299689352512359619e-01 8.989799767732620239e-02
1.846433430910110474e-01 7.927112281322479248e-02 -1.835889816284179688e-01 -1.696060597896575928e-01 2.610027194023132324e-01 -4.478726163506507874e-02 2.901453152298927307e-02 3.336950540542602539e-01 2.064464539289474487e-01 -2.522964403033256531e-02 -2.373909950256347656e-01 -5.551166087388992310e-02 3.816072829067707062e-03 -8.062005788087844849e-02 -2.865449190139770508e-01 3.262068927288055420e-01 2.316071689128875732e-01 -2.063135802745819092e-01 -4.053204506635665894e-02 6.656985729932785034e-02 -7.042457908391952515e-02 -9.742582589387893677e-02 -1.361311376094818115e-01 3.427709639072418213e-01 1.708331145346164703e-02 -2.769258618354797363e-01 1.451421231031417847e-01 -8.895330876111984253e-02 -6.262581795454025269e-02 -1.817494332790374756e-01 -1.349679101258516312e-02 1.457780301570892334e-01
-2.073510438203811646e-01 2.001525014638900757e-01 -5.392012000083923340e-02 -1.354289203882217407e-01 -1.865678466856479645e-02 -6.284782290458679199e-02 -1.034819334745407104e-02 1.645650714635848999e-01 2.222803682088851929e-01 -1.328649818897247314e-01 -1.369153559207916260e-01 3.077144920825958252e-01 -7.579678297042846680e-02 2.146878689527511597e-01 5.838141590356826782e-02 7.100693136453628540e-02 5.540744867175817490e-03 -2.257031202316284180e-01 -1.094311848282814026e-01 -8.395147323608398438e-02 4.739495925605297089e-03 2.109285145998001099e-01 -1.272995471954345703e-01 2.309035360813140869e-01 4.891841672360897064e-03 -4.302391111850738525e-01 1.903022527694702148e-01 1.589542254805564880e-02 1.985436826944351196e-01 -1.995011568069458008e-01 -3.548858463764190674e-01 -1.124065443873405457e-01
-3.620088472962379456e-02 1.114200726151466370e-01 5.737145617604255676e-02 -1.144457012414932251e-01 4.440338537096977234e-02 2.035238444805145264e-01 4.966488480567932129e-01 -6.027482077479362488e-02 -2.793864160776138306e-02 -1.302286535501480103e-01 2.371024340391159058e-01 3.030204400420188904e-02 -2.590447366237640381e-01 1.581900864839553833e-01 -1.037168577313423157e-01 -4.392747208476066589e-02 1.741876304149627686e-01 -1.647829711437225342e-01 5.165883526206016541e-02 -2.734218165278434753e-02 5.317825451493263245e-02 -2.563138306140899658e-01 -1.479294002056121826e-01 7.988610863685607910e-02 4.360402524471282959e-01 -1.476968675851821899e-01 1.587475240230560303e-01 1.044183373451232910e-01 9.086447954177856445e-02 1.384112685918807983e-01 8.082661777734756470e-02 2.383509278297424316e-01
1.280396282672882080e-01 1.220235601067543030e-02 -2.270123213529586792e-01 -4.984923452138900757e-02 -4.533769190311431885e-02 1.272286921739578247e-01 7.674089819192886353e-02 -3.408950055018067360e-03 1.945454329252243042e-01 1.542685627937316895e-01 -4.326387494802474976e-02 3.825460374355316162e-01 -2.922786176204681396e-01 3.776029497385025024e-02 -1.221432462334632874e-01 1.726660430431365967e-01 -2.446191385388374329e-02 -1.311947852373123169e-01 7.585135847330093384e-02 3.351316154003143311e-01 -2.056257724761962891e-01 1.504330784082412720e-01 -2.491622231900691986e-02 2.729417383670806885e-01 5.391110107302665710e-02 8.282213658094406128e-02 2.474605441093444824e-01 9.446115046739578247e-02 2.854259610176086426e-01 -2.074585556983947754e-01 3.255155682563781738e-02 2.871403396129608154e-01
9.697286784648895264e-02 -3.388524353504180908e-01 -1.336753964424133301e-01 9.960202872753143311e-02 2.164387106895446777e-01 3.043424785137176514e-01 -1.916442997753620148e-02 -2.574197053909301758e-01 1.274005174636840820e-01 2.036568894982337952e-02 1.576613262295722961e-02 2.769170701503753662e-01 -1.057009696960449219e-01 3.475131988525390625e-01 -1.834433823823928833e-01 1.301559619605541229e-02 1.436839550733566284e-01 -3.466784358024597168e-01 6.130020692944526672e-02 2.478309720754623413e-02 -2.929686568677425385e-02 9.062022715806961060e-02 6.900832522660493851e-03 2.444623559713363647e-01 1.371240764856338501e-01 1.689884513616561890e-01 -1.034990400075912476e-01 7.984226942062377930e-02 1.188362482935190201e-02 -2.029238045215606689e-01 -1.106208842247724533e-02 2.501516044139862061e-01
4.911556467413902283e-02 1.652376800775527954e-01 -5.765859968960285187e-03 2.854187041521072388e-02 3.691823780536651611e-02 4.385925084352493286e-02 2.208056598901748657e-01 2.640343606472015381e-01 2.190095335245132446e-01 -9.056192636489868164e-02 -3.413540497422218323e-02 1.631063669919967651e-01 -7.663219422101974487e-02 -2.238385006785392761e-02 1.249878928065299988e-01 1.169348210096359253e-01 1.726970672607421875e-01 -5.021294951438903809e-01 5.259155482053756714e-02 -4.755084216594696045e-02 -1.097461581230163574e-02 -1.158994659781455994e-01 -1.997238993644714355e-01 6.048868224024772644e-02 2.364833801984786987e-01 -2.963092625141143799e-01 4.268150031566619873e-02 3.120874762535095215e-01 -6.001684814691543579e-03 5.575652793049812317e-02 1.283529102802276611e-01 3.484615981578826904e-01
3.018452823162078857e-01 1.556782126426696777e-01 -8.786758780479431152e-02 1.691249907016754150e-01 -6.777355447411537170e-03 2.438558191061019897e-01 3.362199664115905762e-01 8.546086400747299194e-02 4.602684825658798218e-02 -1.517380625009536743e-01 -1.269976347684860229e-01 -1.714922487735748291e-01 -4.065306782722473145e-01 1.595882922410964966e-01 -5.636104196310043335e-02 -2.155325710773468018e-01 1.705011166632175446e-02 -2.714330255985260010e-01 5.918673798441886902e-02 1.111073978245258331e-02 -1.527307331562042236e-01 -1.476871315389871597e-02 2.017399966716766357e-01 2.398384511470794678e-01 3.849152475595474243e-02 -1.490128338336944580e-01 1.937873512506484985e-01 1.839424818754196167e-01 5.136363580822944641e-02 4.633319377899169922e-02 -2.411177456378936768e-01 -8.152691647410392761e-03
1.937355659902095795e-02 -7.517626136541366577e-02 -2.170558571815490723e-01 -4.754096269607543945e-03 -1.598253846168518066e-01 3.876231312751770020e-01 1.799411885440349579e-02 2.301431633532047272e-02 2.954097986221313477e-01 -1.354832351207733154e-01 -2.861075103282928467e-01 7.067693769931793213e-02 7.710717618465423584e-02 1.681140810251235962e-01 -1.581743806600570679e-01 1.110523492097854614e-01 1.021964708343148232e-03 -3.213273882865905762e-01 -7.375713437795639038e-02 2.422472238540649414e-01 9.971162676811218262e-02 -1.896261051297187805e-02 -2.964095771312713623e-01 1.934095174074172974e-01 -1.724108755588531494e-01 -7.576515525579452515e-02 2.943760454654693604e-01 -1.067580431699752808e-01 2.274787724018096924e-01 -8.908420056104660034e-02 6.663790345191955566e-02 -7.460209727287292480e-02
1.953562647104263306e-01 7.784509100019931793e-03 -3.928875923156738281e-01 -4.239662885665893555e-01 1.251786053180694580e-01 3.683457970619201660e-01 1.075207516551017761e-01 -3.313897922635078430e-02 -6.957823038101196289e-02 -2.361541986465454102e-02 -1.026902943849563599e-01 2.948940694332122803e-01 -2.932732403278350830e-01 -4.647221788763999939e-02 1.465251296758651733e-01 -4.512378573417663574e-02 6.722367554903030396e-02 -1.014503538608551025e-01 -1.730733960866928101e-01 1.264108121395111084e-01 -6.083008833229541779e-03 -1.918444484472274780e-01 -4.999256227165460587e-03 1.664599478244781494e-01 9.567715227603912354e-02 -1.191465631127357483e-01 -4.006767272949218750e-02 2.935829460620880127e-01 -4.205133393406867981e-02 -5.975962849333882332e-04 -2.492794208228588104e-02 -1.011026129126548767e-01
-7.638294994831085205e-02 -3.013796508312225342e-01 6.048771739006042480e-02 -1.784871518611907959e-01 1.187731996178627014e-01 4.048044383525848389e-01 1.400023847818374634e-01 1.728304545395076275e-03 2.601671591401100159e-02 1.562996208667755127e-01 -1.535361260175704956e-01 2.617354094982147217e-01 -8.301329612731933594e-02 2.651695013046264648e-01 1.423145532608032227e-01 6.605312228202819824e-02 2.869935631752014160e-01 -6.881214678287506104e-02 -1.345745027065277100e-01 9.353036433458328247e-02 5.371689796447753906e-02 -1.065215766429901123e-01 -2.339525818824768066e-01 2.593493461608886719e-01 -1.352054625749588013e-01 -1.561354994773864746e-01 -2.407034188508987427e-01 -1.240587141364812851e-02 2.008046060800552368e-01 -6.837283074855804443e-02 -4.382071644067764282e-02 2.310390323400497437e-01
1.709247231483459473e-01 1.322266757488250732e-01 -1.496767103672027588e-01 -2.122474461793899536e-01 2.636762857437133789e-01 4.234631359577178955e-01 7.473599910736083984e-02 3.306085616350173950e-02 4.835618194192647934e-03 -1.020553559064865112e-01 1.279762536287307739e-01 2.134611457586288452e-01 -7.683013565838336945e-03 1.719536483287811279e-01 -1.418209373950958252e-01 -3.696362301707267761e-02 -1.464830487966537476e-01 -3.488622605800628662e-01 -8.422322571277618408e-02 6.702433526515960693e-02 2.956601046025753021e-02 1.659823954105377197e-02 -2.122412025928497314e-01 1.628087013959884644e-01 -1.688853092491626740e-02 1.009824872016906738e-01 1.758458912372589111e-01 -2.620641589164733887e-01 2.474657595157623291e-01 5.117448791861534119e-02 -2.591698765754699707e-01 -1.956408768892288208e-01
-8.494133129715919495e-03 1.843751519918441772e-01 7.968743145465850830e-02 -8.403453975915908813e-02 1.052184216678142548e-02 1.090262383222579956e-01 2.325714379549026489e-01 1.667874455451965332e-01 1.623373627662658691e-01 4.694228991866111755e-02 1.271239109337329865e-02 8.204743266105651855e-02 -2.048337459564208984e-01 -1.356095373630523682e-01 1.262820065021514893e-01 2.124973982572555542e-01 9.676045924425125122e-02 -3.534410595893859863e-01 -1.103663519024848938e-01 3.214025869965553284e-02 -3.679723665118217468e-02 4.411644861102104187e-02 -2.771133482456207275e-01 2.870771288871765137e-01 -2.349334508180618286e-01 -1.874541491270065308e-01 -3.131363093852996826e-01 7.309594750404357910e-02 8.029792457818984985e-02 3.451190143823623657e-02 -4.076616764068603516e-01 -1.554292589426040649e-01
-2.168646315112709999e-03 1.125867515802383423e-01 -1.972760558128356934e-01 2.170905321836471558e-01 1.512858718633651733e-01 3.709247112274169922e-01 3.154510259628295898e-01 5.327060818672180176e-02 -5.573438107967376709e-02 -3.090213835239410400e-01 -2.904839217662811279e-01 2.183506637811660767e-02 -2.697606086730957031e-01 6.043927744030952454e-02 -1.017518043518066406e-01 1.410002410411834717e-01 1.878100447356700897e-02 -1.910272091627120972e-01 -7.710576057434082031e-02 -7.394041866064071655e-02 -2.073028869926929474e-02 -8.779002726078033447e-02 -3.125963360071182251e-02 3.038040697574615479e-01 -1.998883299529552460e-02 -2.767582833766937256e-01 1.780939549207687378e-01 1.099911481142044067e-01 5.367834586650133133e-03 1.911169439554214478e-01 -1.864126622676849365e-01 -8.096610009670257568e-02
-5.985520314425230026e-03 -9.321170300245285034e-02 -6.116578727960586548e-02 2.304990738630294800e-01 2.870477549731731415e-02 -1.005074530839920044e-01 4.452251270413398743e-02 -1.546592861413955688e-01 7.738164812326431274e-02 -2.417416423559188843e-01 3.105009719729423523e-02 7.754930108785629272e-02 -3.340972661972045898e-01 1.450314838439226151e-02 -6.188881397247314453e-02 -6.515606492757797241e-02 4.279449284076690674e-01 -2.745279073715209961e-01 -2.105449140071868896e-01 -2.892324887216091156e-02 -1.564228832721710205e-01 -1.103239133954048157e-01 9.831463545560836792e-02 3.321178555488586426e-01 1.437834054231643677e-01 -2.340425848960876465e-01 1.416923403739929199e-01 2.875593602657318115e-01 -1.645259857177734375e-01 2.034455165266990662e-02 -1.942134648561477661e-01 5.070943385362625122e-02
1.708253324031829834e-01 5.347530171275138855e-02 1.514870822429656982e-01 -1.809135526418685913e-01 1.155431419610977173e-01 2.508858144283294678e-01 -1.064973175525665283e-01 1.634656786918640137e-01 8.176721632480621338e-02 -4.303900897502899170e-02 2.433099895715713501e-01 1.015333924442529678e-02 -2.240067720413208008e-01 8.750948309898376465e-02 -3.418892621994018555e-02 -1.576828062534332275e-01 1.742256432771682739e-01 -1.561454236507415771e-01 2.083350718021392822e-02 -2.181109637022018433e-01 -8.221200853586196899e-02 -9.585124999284744263e-02 -1.639799475669860840e-01 3.114860057830810547e-01 3.905626013875007629e-02 1.214736024849116802e-03 2.376838773488998413e-01 1.421155333518981934e-01 -2.646113634109497070e-01 -1.106873899698257446e-01 -4.829784333705902100e-01 -9.927666187286376953e-02
-3.688327036798000336e-03 2.090658098459243774e-01 -1.237129345536231995e-01 1.046420037746429443e-01 1.096698790788650513e-01 4.746818915009498596e-02 1.452474743127822876e-01 1.706246584653854370e-01 2.553513646125793457e-01 -3.292814642190933228e-02 -1.335912197828292847e-01 2.190399169921875000e-01 -3.405840694904327393e-01 3.038108050823211670e-01 -1.902734977193176746e-03 2.728711366653442383e-01 4.645935073494911194e-02 -2.595228850841522217e-01 7.984215766191482544e-02 -2.107584848999977112e-02 4.383236169815063477e-02 -3.859317302703857422e-01 -9.847540408372879028e-02 8.180614560842514038e-02 -1.022713854908943176e-01 -2.451347857713699341e-01 2.062118649482727051e-01 -2.112981081008911133e-01 4.791510477662086487e-02 1.381076127290725708e-01 1.172291710972785950e-01 -1.193372532725334167e-01
9.953648597002029419e-02 2.185122072696685791e-01 -1.305314153432846069e-01 2.007130347192287445e-02 9.736683219671249390e-02 2.165554165840148926e-01 6.110638380050659180e-02 5.330339074134826660e-02 7.145345211029052734e-02 -5.206485986709594727e-01 -2.345341593027114868e-01 2.326299548149108887e-01 -2.297565191984176636e-01 1.179816424846649170e-01 4.349709488451480865e-03 -4.397667571902275085e-02 2.359265387058258057e-01 -2.177991718053817749e-01 5.561291798949241638e-02 5.683081597089767456e-02 -2.097105979919433594e-01 -9.379634261131286621e-02 6.290991604328155518e-02 2.150989919900894165e-01 5.231548100709915161e-02 -2.456170618534088135e-01 2.028710395097732544e-01 1.526678353548049927e-01 -8.467683568596839905e-03 -2.413598448038101196e-01 -6.556304544210433960e-02 -7.356934994459152222e-02
-1.083197891712188721e-01 -7.420064508914947510e-02 4.991365969181060791e-02 -1.669153869152069092e-01 2.232188433408737183e-01 1.861556619405746460e-01 4.761574566364288330e-01 4.508656635880470276e-02 6.705363094806671143e-02 -3.135192394256591797e-01 3.974223881959915161e-02 1.561330109834671021e-01 -1.019398868083953857e-02 2.866383790969848633e-01 -2.717629373073577881e-01 -1.728129535913467407e-01 2.566418647766113281e-01 -1.071628332138061523e-01 7.625615596771240234e-02 1.806471645832061768e-01 1.673958748579025269e-01 -8.821702003479003906e-02 -1.701182872056961060e-01 2.296161837875843048e-02 2.292321026325225830e-01 -2.422529458999633789e-01 1.364508271217346191e-01 -4.056963324546813965e-02 2.390540018677711487e-02 2.823100797832012177e-02 -8.369607478380203247e-02 5.913456156849861145e-02
8.250058442354202271e-02 3.274439275264739990e-02 -6.057035923004150391e-02 -2.378718852996826172e-01 -7.643632590770721436e-02 4.571383818984031677e-02 9.238584339618682861e-02 -9.263032674789428711e-02 -8.437921851873397827e-02 -1.411447227001190186e-01 5.997329205274581909e-02 1.959674209356307983e-01 -3.417470678687095642e-02 3.574647903442382812e-01 -1.899683177471160889e-01 1.347319334745407104e-01 -3.201715648174285889e-02 -4.309473037719726562e-01 1.370773762464523315e-01 1.384215205907821655e-01 -7.835972309112548828e-02 1.081554219126701355e-02 -3.264766633510589600e-01 1.693893820047378540e-01 1.681285351514816284e-02 1.388979405164718628e-01 9.571155905723571777e-02 -1.603479497134685516e-02 4.432031512260437012e-01 5.642201378941535950e-02 -2.193959057331085205e-01 -1.078051999211311340e-01
-1.420503407716751099e-01 -5.337629839777946472e-02 -9.948051720857620239e-02 1.718263886868953705e-02 9.133771806955337524e-02 1.601091623306274414e-01 4.078992009162902832e-01 -1.526598259806632996e-02 -1.315854936838150024e-01 -7.380981743335723877e-02 4.948372393846511841e-02 -9.833636879920959473e-02 -3.454906344413757324e-01 -8.438252657651901245e-02 5.803333967924118042e-02 -3.594131395220756531e-02 9.048025310039520264e-02 -2.907433509826660156e-01 1.114964634180068970e-01 -8.360341191291809082e-02 4.085735976696014404e-02 -1.373668611049652100e-01 -8.521278202533721924e-02 1.593957096338272095e-01 1.471478939056396484e-01 -2.981646358966827393e-01 2.767635583877563477e-01 3.047810196876525879e-01 1.108153536915779114e-01 1.968038231134414673e-01 -2.027399539947509766e-01 2.503147721290588379e-01
8.707491308450698853e-02 1.818243600428104401e-02 -1.105862557888031006e-01 1.777332425117492676e-01 1.603717654943466187e-01 -1.411040872335433960e-02 -7.867714762687683105e-02 -1.500442922115325928e-01 4.045571759343147278e-02 -2.765097655355930328e-02 -1.209197565913200378e-01 5.752448439598083496e-01 -9.627030789852142334e-02 2.336850166320800781e-01 -3.626410663127899170e-01 8.969184011220932007e-02 4.965894296765327454e-02 -9.403979033231735229e-02 4.101153090596199036e-02 2.641762495040893555e-01 3.263262659311294556e-02 -1.298808306455612183e-01 -1.791127473115921021e-01 1.668750047683715820e-01 1.915768384933471680e-01 -3.101099431514739990e-01 1.451607495546340942e-01 -4.923935607075691223e-02 -9.256242215633392334e-02 1.228769645094871521e-01 -3.711709752678871155e-02 -1.531729102134704590e-02
6.627319008111953735e-02 -3.041312284767627716e-02 -1.937800496816635132e-01 -6.953524053096771240e-02 1.311623156070709229e-01 -3.747123107314109802e-02 1.177206337451934814e-01 1.869019120931625366e-02 1.900138258934020996e-01 -9.367622435092926025e-02 2.091188430786132812e-01 2.202939242124557495e-01 -1.948953717947006226e-01 2.029216438531875610e-01 3.657847270369529724e-02 1.747846417129039764e-02 -3.030544333159923553e-02 -2.292795628309249878e-01 5.651469901204109192e-02 1.122324317693710327e-01 -1.498912721872329712e-01 9.602487832307815552e-02 1.973500661551952362e-02 4.828442633152008057e-01 1.142888981848955154e-02 -1.084606498479843140e-01 2.368652075529098511e-01 1.248028203845024109e-01 -5.684212595224380493e-02 4.576044976711273193e-01 -1.364788115024566650e-01 2.284908145666122437e-01
2.448993474245071411e-01 -7.401036471128463745e-02 -6.090842932462692261e-02 -2.498777359724044800e-01 -6.049608439207077026e-02 2.395098842680454254e-02 1.076901629567146301e-01 4.444820061326026917e-02 -7.225254178047180176e-02 1.428702175617218018e-01 -1.223073229193687439e-01 1.361013799905776978e-01 -2.324947118759155273e-01 2.016107141971588135e-01 -1.132349446415901184e-01 1.081550270318984985e-01 1.728790104389190674e-01 -3.382985293865203857e-01 -2.621853910386562347e-02 -4.881134629249572754e-02 1.798521280288696289e-01 2.773512303829193115e-01 -1.943317614495754242e-02 3.647604286670684814e-01 -1.538784950971603394e-01 -1.975173205137252808e-01 2.435582727193832397e-01 -8.749442547559738159e-02 1.596754044294357300e-02 2.121376842260360718e-01 -7.564039528369903564e-02 3.186047971248626709e-01
1.070799231529235840e-01 -8.457668125629425049e-02 -2.022831887006759644e-01 4.220471158623695374e-02 -2.000046893954277039e-02 -1.318634599447250366e-01 -1.328835040330886841e-01 -1.283459961414337158e-01 8.298098295927047729e-02 -7.839511334896087646e-02 -1.225184425711631775e-01 3.432027399539947510e-01 -2.149763554334640503e-01 1.376332342624664307e-01 -2.879177927970886230e-01 6.348295509815216064e-02 2.929349541664123535e-01 -1.059090867638587952e-01 -2.150892466306686401e-01 -1.021711230278015137e-01 1.369388848543167114e-01 1.355154439806938171e-02 -1.310348361730575562e-01 1.959584951400756836e-01 2.001829445362091064e-01 -3.853167295455932617e-01 1.540846079587936401e-01 2.714038491249084473e-01 -8.213157951831817627e-02 -7.956592738628387451e-02 -2.022729963064193726e-01 1.437930166721343994e-01
1.103998944163322449e-01 -6.441283971071243286e-02 6.912156194448471069e-02 -3.987318649888038635e-02 2.532070279121398926e-01 3.256129324436187744e-01 -4.817165434360504150e-02 4.632569849491119385e-02 2.417530417442321777e-01 2.466461211442947388e-01 -3.017239272594451904e-01 8.659292757511138916e-02 4.868077486753463745e-02 -1.336616184562444687e-02 -2.486158311367034912e-01 1.297397017478942871e-01 1.534017175436019897e-01 -1.746845841407775879e-01 -4.405484348535537720e-02 1.971305161714553833e-01 -9.345264732837677002e-02 5.034625157713890076e-02 -2.654775381088256836e-01 1.246819049119949341e-01 1.321217566728591919e-01 -2.501875460147857666e-01 2.475202381610870361e-01 5.266319494694471359e-03 2.944381535053253174e-01 -1.143534034490585327e-01 -9.853085130453109741e-02 2.464199364185333252e-01
9.957851469516754150e-02 4.649767279624938965e-02 -8.868473023176193237e-02 1.127555519342422485e-01 7.115401327610015869e-02 -1.283897757530212402e-01 -1.864162459969520569e-02 4.594098310917615891e-03 1.146482750773429871e-01 -1.894902735948562622e-01 -1.376374065876007080e-01 2.989304363727569580e-01 -1.906157284975051880e-01 1.950114667415618896e-01 -3.779489547014236450e-02 -5.866391956806182861e-02 3.241381049156188965e-01 -2.380453795194625854e-01 -4.054401516914367676e-01 7.977233268320560455e-03 1.815517097711563110e-01 -1.016521453857421875e-01 -2.572529576718807220e-02 2.206389456987380981e-01 1.129850968718528748e-01 -2.512787282466888428e-01 6.530041992664337158e-02 1.136935353279113770e-01 -2.990151643753051758e-01 -1.022519543766975403e-01 -1.340788602828979492e-01 2.812228202819824219e-01
-8.181367069482803345e-02 -5.440869182348251343e-02 -1.029209420084953308e-01 -9.617879986763000488e-02 7.398305833339691162e-02 2.744146287441253662e-01 3.242925554513931274e-02 2.715587317943572998e-01 3.155458867549896240e-01 -4.956210032105445862e-02 1.743798889219760895e-02 3.199128210544586182e-01 -1.904774457216262817e-01 1.795690953731536865e-01 -5.007662624120712280e-02 2.159832864999771118e-01 -2.288848608732223511e-01 3.792764991521835327e-02 4.292367398738861084e-02 -2.278316318988800049e-01 1.494339257478713989e-01 -3.766713440418243408e-01 -7.680526375770568848e-02 1.790544241666793823e-01 1.986105553805828094e-02 -3.276538550853729248e-01 1.375486254692077637e-01 1.368038505315780640e-01 -4.862913489341735840e-02 6.812069565057754517e-02 -1.491330265998840332e-01 9.051679074764251709e-02
1.064155772328376770e-01 -4.165893420577049255e-02 -7.762151770293712616e-03 9.069214016199111938e-02 9.635878354310989380e-02 2.998468875885009766e-01 4.226523339748382568e-01 -2.849361002445220947e-01 2.418692260980606079e-01 -1.888560503721237183e-01 -7.387449592351913452e-02 2.863413691520690918e-01 -2.957126200199127197e-01 9.994664788246154785e-02 -8.023540675640106201e-02 -1.788717322051525116e-02 6.808440387248992920e-02 -8.097713440656661987e-02 1.122445613145828247e-01 4.321518912911415100e-02 -3.040628321468830109e-02 5.962048098444938660e-02 5.922064185142517090e-02 2.525938451290130615e-01 -6.302100419998168945e-02 -2.235076278448104858e-01 7.095172256231307983e-02 1.166480705142021179e-01 2.907781302928924561e-02 -2.985941767692565918e-01 -7.626897096633911133e-02 -2.607504129409790039e-01
2.369084507226943970e-01 -9.510888904333114624e-02 9.697619825601577759e-02 -5.358970537781715393e-02 1.649043709039688110e-01 7.872070372104644775e-02 3.812878206372261047e-02 5.346662923693656921e-02 -1.238833814859390259e-01 2.461233586072921753e-01 -8.921242505311965942e-02 2.608246207237243652e-01 -3.951480984687805176e-01 -1.381818670779466629e-03 -3.020101785659790039e-01 5.274873971939086914e-02 5.632615834474563599e-02 -2.011800557374954224e-01 1.215644180774688721e-02 -1.529873460531234741e-01 -1.828033663332462311e-02 -2.177896350622177124e-01 4.255359247326850891e-02 2.440565675497055054e-01 1.269813627004623413e-01 6.643950939178466797e-02 1.211504191160202026e-01 -1.103115901350975037e-01 8.286940306425094604e-02 -1.907295286655426025e-01 -2.776019275188446045e-01 -3.725164234638214111e-01
3.867725729942321777e-01 -2.072824239730834961e-01 -2.339523285627365112e-01 -1.035900488495826721e-01 1.811387240886688232e-01 1.015019640326499939e-01 6.995334476232528687e-02 1.926278471946716309e-01 9.239340573549270630e-02 -8.923591673374176025e-02 -2.009241282939910889e-01 1.826153248548507690e-01 -6.619694828987121582e-02 9.660328924655914307e-02 -3.834289610385894775e-01 4.342222586274147034e-02 -1.474854797124862671e-01 -8.747988194227218628e-02 -6.980757461860775948e-04 3.379133716225624084e-02 -2.217909246683120728e-01 9.145475924015045166e-02 -2.229300290346145630e-01 2.035887837409973145e-01 1.897340714931488037e-01 -4.830318037420511246e-03 -8.106134086847305298e-02 1.173139316961169243e-03 1.781785339117050171e-01 -1.580802649259567261e-01 -1.158944591879844666e-01 3.346882760524749756e-01
1.164380311965942383e-01 -1.161010041832923889e-01 7.526446133852005005e-03 -1.750326007604598999e-01 -7.574830204248428345e-02 1.198481954634189606e-02 2.253302931785583496e-01 -1.236451417207717896e-02 -3.783815354108810425e-02 6.966741383075714111e-02 -1.944780908524990082e-02 1.916204392910003662e-01 -1.945487037301063538e-02 -3.063340187072753906e-01 -3.204113245010375977e-01 8.848398923873901367e-02 1.663278206251561642e-03 -4.543490707874298096e-01 -1.396065652370452881e-01 -6.542447954416275024e-02 -2.727546691894531250e-01 -2.270037680864334106e-01 -2.631703019142150879e-01 2.988255918025970459e-01 -1.193654816597700119e-02 -1.070511862635612488e-01 1.746968477964401245e-01 1.596430987119674683e-01 -2.305440604686737061e-02 1.972080469131469727e-01 -1.176201626658439636e-01 -4.261607304215431213e-02
1.282257288694381714e-01 9.948842227458953857e-02 -1.446198672056198120e-01 -8.157572150230407715e-02 2.448612898588180542e-01 -5.009974911808967590e-02 1.096147969365119934e-01 2.244171351194381714e-01 1.766186952590942383e-01 -1.981156915426254272e-01 -1.026081740856170654e-01 2.911293879151344299e-02 -1.313886344432830811e-01 -3.530063107609748840e-02 -1.860778778791427612e-01 3.527912795543670654e-01 2.378515899181365967e-01 -3.880827426910400391e-01 1.010986976325511932e-02 -2.349390462040901184e-02 -1.213051378726959229e-01 -1.060785353183746338e-02 -1.372421085834503174e-01 3.666697740554809570e-01 -9.383194148540496826e-02 -1.204398199915885925e-01 1.825354099273681641e-01 -5.132981389760971069e-02 -1.615356281399726868e-02 -1.581400185823440552e-01 1.239982247352600098e-01 2.932154536247253418e-01
-4.637144133448600769e-02 -7.621400058269500732e-02 -5.843311548233032227e-02 6.368052959442138672e-02 6.537493318319320679e-02 1.887765377759933472e-01 3.544978201389312744e-01 -2.844541966915130615e-01 2.136968076229095459e-01 -9.684009850025177002e-02 -4.245789349079132080e-02 3.357417285442352295e-01 -3.540734946727752686e-01 2.106488868594169617e-02 -7.668399810791015625e-02 1.966385729610919952e-02 2.752741612493991852e-02 -1.375822126865386963e-01 9.783673286437988281e-02 1.056507527828216553e-01 6.854626815766096115e-03 8.632377535104751587e-02 1.158774048089981079e-01 2.909310162067413330e-01 -1.819375343620777130e-02 -1.662711501121520996e-01 1.278080493211746216e-01 8.539517410099506378e-03 1.045098602771759033e-01 -3.933780491352081299e-01 -1.453758776187896729e-01 -2.434214651584625244e-01
1.831997036933898926e-01 1.033195778727531433e-01 -1.284044682979583740e-01 7.459370046854019165e-02 5.200940370559692383e-02 1.279948651790618896e-01 5.148868542164564133e-03 1.024176105856895447e-01 1.291851997375488281e-01 2.488988786935806274e-01 1.407485455274581909e-01 1.654701232910156250e-01 -1.919010579586029053e-01 1.470606476068496704e-01 5.111327394843101501e-02 3.184779882431030273e-01 1.155112758278846741e-01 -3.362371921539306641e-01 -8.095006458461284637e-03 -1.597994267940521240e-01 -1.710994243621826172e-01 5.668896064162254333e-02 -3.773401081562042236e-01 2.769593596458435059e-01 3.584805503487586975e-02 -1.532399505376815796e-01 -7.801160216331481934e-02 1.224061194807291031e-02 -1.807983517646789551e-01 7.723603397607803345e-02 -2.502453625202178955e-01 -2.827089130878448486e-01
-3.401957824826240540e-02 -1.878089010715484619e-01 1.085646357387304306e-02 -2.178450524806976318e-01 7.261680066585540771e-02 1.208495572209358215e-01 1.507896035909652710e-01 -1.174659058451652527e-01 2.971336245536804199e-01 2.809669077396392822e-01 2.806300297379493713e-02 -4.396644234657287598e-02 -3.912720978260040283e-01 2.208641767501831055e-01 -1.445813775062561035e-01 -6.578964740037918091e-02 3.698801621794700623e-02 -2.659944295883178711e-01 -1.178395003080368042e-01 1.178929507732391357e-01 -7.310876995325088501e-02 -2.448882609605789185e-01 -1.223869249224662781e-01 3.191337585449218750e-01 1.015520319342613220e-01 -1.572971791028976440e-02 -1.388328075408935547e-01 -2.162609845399856567e-01 1.253353357315063477e-01 -2.592701613903045654e-01 -3.086334839463233948e-02 -1.413927376270294189e-01
1.736338287591934204e-01 1.368439942598342896e-02 -2.623951137065887451e-01 -1.851881891489028931e-01 -5.485827103257179260e-02 2.313944697380065918e-02 7.785556465387344360e-02 -5.346467718482017517e-02 3.157890588045120239e-02 1.618914008140563965e-01 -3.412378579378128052e-02 -4.608725663274526596e-03 2.791566029191017151e-02 8.948083221912384033e-02 -7.164289057254791260e-02 1.220322698354721069e-01 -4.372004047036170959e-02 -1.120411381125450134e-01 -1.129055619239807129e-01 -1.299815475940704346e-01 -1.758164167404174805e-01 -7.980874180793762207e-02 -4.193035364151000977e-01 4.158819019794464111e-01 7.887501269578933716e-02 -3.643170297145843506e-01 3.346307873725891113e-01 1.440479308366775513e-01 2.237583845853805542e-01 1.417689770460128784e-01 1.540011018514633179e-01 3.363312408328056335e-02
1.590217649936676025e-02 -8.326977491378784180e-02 -2.200726568698883057e-01 -9.191893786191940308e-02 1.286223083734512329e-01 -4.440181329846382141e-02 4.007144272327423096e-01 -2.397987097501754761e-01 1.629630923271179199e-01 4.415965825319290161e-02 1.413043681532144547e-02 1.890370547771453857e-01 -2.707397043704986572e-01 5.785071849822998047e-02 -2.002548873424530029e-01 9.179976582527160645e-02 -7.522621005773544312e-02 -4.595361277461051941e-02 -1.093512475490570068e-01 1.973984390497207642e-01 -2.817434370517730713e-01 -2.061734497547149658e-01 2.144307643175125122e-01 2.110186368227005005e-01 1.018958613276481628e-01 -3.612912893295288086e-01 -7.294369488954544067e-02 4.544653743505477905e-02 2.124531008303165436e-02 -2.301748245954513550e-01 -1.834656745195388794e-01 -5.693109706044197083e-02
1.005516201257705688e-01 -8.246126025915145874e-02 -1.238463670015335083e-01 3.647544682025909424e-01 1.540290564298629761e-01 4.214574992656707764e-01 2.116384804248809814e-01 2.185115069150924683e-01 -8.318041265010833740e-02 5.224273353815078735e-02 -2.003247290849685669e-01 8.056764304637908936e-02 6.226838752627372742e-02 2.286048382520675659e-01 -4.137191548943519592e-02 -2.052849829196929932e-01 -5.347408354282379150e-02 -2.918856739997863770e-01 -1.093780025839805603e-01 1.335722804069519043e-01 -4.885220900177955627e-02 1.951510459184646606e-02 -2.170296162366867065e-01 3.307735323905944824e-01 6.846728920936584473e-02 -1.617899984121322632e-01 -1.668251119554042816e-02 1.687303036451339722e-01 -5.153459310531616211e-02 -1.866376772522926331e-02 -1.617720574140548706e-01 1.364817023277282715e-01
3.229827061295509338e-02 2.229107320308685303e-01 -4.495813697576522827e-02 -9.314408898353576660e-02 -9.486567974090576172e-02 2.763707749545574188e-02 3.654786348342895508e-01 7.559439539909362793e-02 7.276992499828338623e-02 -2.132629603147506714e-01 -1.417539864778518677e-01 2.841969430446624756e-01 -3.009430766105651855e-01 2.381568104028701782e-01 -2.511934377253055573e-02 -1.732304245233535767e-01 2.410280555486679077e-01 3.407454118132591248e-02 -1.874338276684284210e-02 2.221206948161125183e-02 -3.708735108375549316e-01 -1.575399041175842285e-01 -6.851514428853988647e-02 2.825752496719360352e-01 1.264873743057250977e-01 -1.039668917655944824e-02 4.849935322999954224e-02 1.957428455352783203e-01 -4.615850374102592468e-02 -2.295052707195281982e-01 -1.728416234254837036e-01 -1.072048991918563843e-01
2.841469049453735352e-01 1.278293430805206299e-01 -2.650746889412403107e-02 -1.207039207220077515e-01 4.695877805352210999e-02 9.910856187343597412e-02 -9.361497126519680023e-03 1.751698739826679230e-02 3.990229219198226929e-02 4.637726023793220520e-02 3.296733796596527100e-01 -5.343433935195207596e-03 5.289401859045028687e-02 3.802399039268493652e-01 3.666178137063980103e-02 1.135003566741943359e-01 1.142619997262954712e-01 -2.826074063777923584e-01 1.841529645025730133e-02 -1.809398084878921509e-01 -1.241818144917488098e-01 1.814755611121654510e-02 -4.326834678649902344e-01 3.159314095973968506e-01 4.636119678616523743e-02 -4.717763513326644897e-02 2.978784032166004181e-02 1.745284646749496460e-01 -1.068516373634338379e-01 -1.412780433893203735e-01 -2.963142693042755127e-01 -1.322223991155624390e-01
1.612018793821334839e-01 2.112812995910644531e-01 -1.210385560989379883e-01 -1.822696030139923096e-01 1.170693784952163696e-01 2.721357643604278564e-01 4.542850330471992493e-02 -4.898809362202882767e-03 6.012259423732757568e-02 -4.158442094922065735e-02 -2.062199637293815613e-02 2.345385551452636719e-01 -2.318380028009414673e-02 1.070502325892448425e-01 -3.688190877437591553e-02 -1.107956320047378540e-01 2.308034747838973999e-01 -3.202254176139831543e-01 2.490898221731185913e-02 6.930515170097351074e-02 -3.125380277633666992e-01 -1.137426048517227173e-01 -4.566661119461059570e-01 1.762332618236541748e-01 2.122825197875499725e-02 -7.033596932888031006e-02 -9.578038007020950317e-03 1.218147203326225281e-01 2.018772959709167480e-01 3.583076596260070801e-01 4.831034690141677856e-02 4.451051354408264160e-02
2.486469447612762451e-01 -1.656951308250427246e-01 5.363572016358375549e-02 -1.392357051372528076e-01 5.349810235202312469e-03 3.452676832675933838e-01 1.661802679300308228e-01 -3.783671185374259949e-03 5.259834975004196167e-02 2.311102300882339478e-01 -3.570532426238059998e-02 1.850164085626602173e-01 -7.279895991086959839e-02 1.686541438102722168e-01 -1.449090689420700073e-01 1.693187206983566284e-01 1.015057489275932312e-01 -8.999402821063995361e-02 -7.993750274181365967e-02 8.678360283374786377e-02 4.229926168918609619e-01 -3.135251812636852264e-03 -1.166865415871143341e-02 3.973971307277679443e-01 -2.883884310722351074e-01 -5.799032747745513916e-02 1.677105128765106201e-01 5.020877346396446228e-02 -4.217297583818435669e-02 -9.217787533998489380e-02 -2.621695697307586670e-01 3.143706917762756348e-02
2.028480917215347290e-01 1.200307905673980713e-01 -3.074102997779846191e-01 7.819040864706039429e-02 -1.227587312459945679e-01 2.895165048539638519e-02 -2.231414616107940674e-02 -1.482033133506774902e-01 4.124088957905769348e-02 -4.651900008320808411e-02 2.089218497276306152e-01 1.830038726329803467e-01 -3.998485803604125977e-01 3.553793430328369141e-01 -1.168648079037666321e-01 -1.601312458515167236e-01 -4.473842680454254150e-02 -2.664882838726043701e-01 -2.011432051658630371e-01 -2.256258577108383179e-01 2.296055108308792114e-01 4.297011345624923706e-02 7.405737787485122681e-02 2.347632646560668945e-01 5.614298954606056213e-02 -9.492518752813339233e-02 2.417976707220077515e-01 4.339127242565155029e-02 1.250117365270853043e-02 -2.117973417043685913e-01 -3.383962064981460571e-02 -2.768012695014476776e-02
6.650766730308532715e-02 1.184674724936485291e-02 1.631742110475897789e-03 -3.825597837567329407e-02 1.567987054586410522e-01 1.332171857357025146e-01 2.367627024650573730e-01 6.586790829896926880e-02 6.835973262786865234e-02 -3.134399279952049255e-02 9.596127271652221680e-02 -5.543676018714904785e-02 2.184871025383472443e-02 1.881020963191986084e-01 -3.195776641368865967e-01 -2.970807999372482300e-02 2.340916246175765991e-01 -1.467330604791641235e-01 2.252056151628494263e-01 2.250447422266006470e-01 -2.479732930660247803e-01 -2.819133698940277100e-01 -1.587461233139038086e-01 2.825106978416442871e-01 1.142183169722557068e-01 -1.741108596324920654e-01 3.159219026565551758e-01 -1.083449050784111023e-01 -3.578880727291107178e-01 -1.509695351123809814e-01 7.052387297153472900e-02 2.737112110480666161e-03
4.206760600209236145e-02 -2.568180561065673828e-01 -1.799393147230148315e-01 -3.674099221825599670e-02 3.002129793167114258e-01 -4.007367044687271118e-02 1.454880088567733765e-01 1.401050984859466553e-01 -1.562639772891998291e-01 -5.049514397978782654e-02 -1.192502528429031372e-01 2.947525084018707275e-01 -1.414901763200759888e-01 1.235735975205898285e-02 -5.306427553296089172e-02 3.508619666099548340e-01 3.649398311972618103e-02 -1.802064925432205200e-01 -4.458635300397872925e-02 9.500359743833541870e-02 -2.070451229810714722e-01 9.726767987012863159e-02 2.356196008622646332e-02 5.084767341613769531e-01 -1.359016727656126022e-02 5.159438028931617737e-02 1.330741494894027710e-01 -5.154621228575706482e-02 -2.220230102539062500e-01 5.576020106673240662e-02 -1.234286651015281677e-01 2.115517556667327881e-01
2.480328977108001709e-01 -9.639380872249603271e-02 1.267495155334472656e-01 -9.339749813079833984e-02 1.326008886098861694e-01 2.253194153308868408e-01 9.595017135143280029e-02 1.082615107297897339e-01 1.271622180938720703e-01 3.305581212043762207e-01 2.659831941127777100e-01 2.137981355190277100e-01 -1.407147943973541260e-01 2.284533157944679260e-02 1.381491869688034058e-01 2.039539068937301636e-01 2.213207930326461792e-01 -2.125227153301239014e-01 -1.450665146112442017e-01 -1.406896412372589111e-01 -2.308536618947982788e-01 6.829746067523956299e-02 -3.241584300994873047e-01 1.758159846067428589e-01 5.072103440761566162e-02 -2.976954281330108643e-01 -7.434345036745071411e-02 1.455334126949310303e-01 6.078577414155006409e-02 8.567537367343902588e-02 -1.636916995048522949e-01 -8.691114187240600586e-02
1.282684355974197388e-01 6.487397849559783936e-02 1.123530194163322449e-01 -2.214299142360687256e-01 9.205359220504760742e-02 1.890988647937774658e-01 8.527534455060958862e-02 1.093001812696456909e-01 1.454098224639892578e-01 -1.157317385077476501e-01 3.238642811775207520e-01 4.741476476192474365e-02 -2.172738164663314819e-01 1.980214565992355347e-01 -1.284010708332061768e-01 -1.567836254835128784e-01 -5.788111314177513123e-02 -1.366433203220367432e-01 -4.999807476997375488e-02 -2.641186304390430450e-02 -2.162448167800903320e-01 3.692843765020370483e-02 -4.204315245151519775e-01 2.268475443124771118e-01 1.462711840867996216e-01 1.504978258162736893e-02 1.387088149785995483e-01 4.001772403717041016e-02 -3.159263730049133301e-01 -1.892872750759124756e-01 -3.246560096740722656e-01 1.956546329893171787e-04
1.353933960199356079e-01 -1.489488333463668823e-01 -7.484170049428939819e-02 8.319565653800964355e-02 1.065452545881271362e-01 -5.179230868816375732e-02 -1.084155589342117310e-01 8.107824623584747314e-02 1.530177704989910126e-02 -1.722379028797149658e-01 2.532567381858825684e-01 2.470190674066543579e-01 -1.534596532583236694e-01 5.496828630566596985e-02 9.222660213708877563e-02 -1.036617904901504517e-01 1.439758092164993286e-01 -3.258996605873107910e-01 -8.107315003871917725e-02 2.211680822074413300e-02 -4.133138358592987061e-01 2.387335598468780518e-01 -1.203584820032119751e-01 3.078911900520324707e-01 -1.262448728084564209e-01 -2.204700112342834473e-01 1.804007589817047119e-01 -2.783528529107570648e-02 2.137735188007354736e-01 -6.968693435192108154e-02 -2.791084349155426025e-01 -1.276322156190872192e-01
1.741085648536682129e-01 4.963266104459762573e-02 5.647214129567146301e-02 -4.139563813805580139e-02 1.094773337244987488e-01 1.015725210309028625e-01 -9.826795011758804321e-02 4.256651178002357483e-02 7.802432030439376831e-02 6.573918461799621582e-02 -2.866313457489013672e-01 3.681439459323883057e-01 -3.023530840873718262e-01 2.116817981004714966e-02 -3.051423430442810059e-01 -7.469220459461212158e-02 5.389688909053802490e-02 -3.619503974914550781e-01 -1.012865975499153137e-01 1.156134083867073059e-01 -1.596541851758956909e-01 -1.576848179101943970e-01 9.697002172470092773e-02 7.553224265575408936e-02 1.224424764513969421e-01 -2.731649018824100494e-02 -5.929067358374595642e-02 3.317834809422492981e-02 -1.591644287109375000e-01 -3.483807146549224854e-01 -3.223692774772644043e-01 -1.261604726314544678e-01
8.436780422925949097e-02 1.736592054367065430e-01 -2.036478668451309204e-01 3.881965577602386475e-02 -9.347949922084808350e-02 1.032890155911445618e-01 1.278977245092391968e-01 5.600866675376892090e-02 9.442993998527526855e-02 1.034350600093603134e-02 2.532842755317687988e-01 2.824719846248626709e-01 -3.679538518190383911e-02 3.473324701189994812e-02 -3.607750311493873596e-02 4.344855621457099915e-02 -8.418354392051696777e-02 -3.947482705116271973e-01 -1.622942686080932617e-01 6.686512380838394165e-02 -2.459547668695449829e-02 -6.824078410863876343e-02 -5.223257541656494141e-01 1.796539127826690674e-01 8.113592118024826050e-02 -2.050110511481761932e-02 3.187467157840728760e-01 4.286390542984008789e-02 1.848768442869186401e-02 -1.012865155935287476e-01 -2.201015651226043701e-01 -2.203539311885833740e-01
6.725579500198364258e-02 -1.490495949983596802e-01 -7.534185051918029785e-02 -2.738795876502990723e-01 -1.250385642051696777e-01 3.007771968841552734e-01 1.004360094666481018e-01 -1.883628815412521362e-01 2.762445993721485138e-02 9.116229414939880371e-02 7.838039845228195190e-02 1.896636337041854858e-01 -5.772546529769897461e-01 3.735112547874450684e-01 -1.586473584175109863e-01 -1.971768885850906372e-01 6.381183862686157227e-02 -3.860029578208923340e-02 3.905563801527023315e-02 -2.669565007090568542e-02 1.473435387015342712e-02 7.213110476732254028e-02 -1.009685695171356201e-01 8.067596703767776489e-02 3.611654788255691528e-02 4.828155785799026489e-02 -6.803058087825775146e-02 1.643462628126144409e-01 4.548677429556846619e-02 -2.338118851184844971e-01 -1.754942238330841064e-01 1.422694604843854904e-02
2.315386831760406494e-01 2.849575579166412354e-01 -8.726207911968231201e-02 1.841326653957366943e-01 -1.813309937715530396e-01 1.662576198577880859e-01 3.574970364570617676e-01 1.604405231773853302e-02 1.701938807964324951e-01 -3.245005756616592407e-02 -2.200198471546173096e-01 8.894246816635131836e-02 -2.176607549190521240e-01 4.513586312532424927e-02 -6.554054468870162964e-02 1.811104454100131989e-02 6.961011886596679688e-02 -1.332584768533706665e-01 2.798810787498950958e-02 -7.298450171947479248e-02 -9.492196887731552124e-02 -7.536410540342330933e-02 3.484522178769111633e-02 4.164739251136779785e-01 1.308070421218872070e-01 -2.440768480300903320e-01 3.285714983940124512e-02 4.871672950685024261e-03 1.165622323751449585e-01 -2.327713668346405029e-01 -3.368490040302276611e-01 -1.327329128980636597e-01
2.062001526355743408e-01 -1.634161621332168579e-01 -8.394473046064376831e-02 -2.408378571271896362e-01 -1.699133515357971191e-01 -5.582075938582420349e-02 -1.585917323827743530e-01 1.177603900432586670e-01 1.301604360342025757e-01 -3.407666087150573730e-02 -3.830539435148239136e-02 2.996204495429992676e-01 -1.637728810310363770e-01 2.527264952659606934e-01 -3.834106028079986572e-01 5.540612712502479553e-02 1.453883498907089233e-01 -1.407766491174697876e-01 5.554359778761863708e-02 -1.074896603822708130e-01 2.114048153162002563e-01 -1.629245281219482422e-01 4.840412177145481110e-03 2.383868098258972168e-01 -1.431491076946258545e-01 -3.669066429138183594e-01 1.135251969099044800e-01 -4.339496791362762451e-02 -1.124273911118507385e-01 5.360344424843788147e-02 -2.074434459209442139e-01 1.802802383899688721e-01
5.527628213167190552e-02 -1.042315661907196045e-01 -5.568664893507957458e-02 -3.390873670578002930e-01 1.207344233989715576e-01 5.664739012718200684e-02 2.952215373516082764e-01 -2.624260261654853821e-02 1.980427652597427368e-01 2.014414221048355103e-01 -1.950184628367424011e-02 7.524345535784959793e-03 -1.233388334512710571e-01 -2.159206718206405640e-01 -1.921858042478561401e-01 -2.085819467902183533e-02 1.210602074861526489e-01 -1.259342432022094727e-01 2.080828547477722168e-01 1.024537757039070129e-01 1.330189853906631470e-01 -1.089712977409362793e-01 -7.325074821710586548e-02 4.120716750621795654e-01 -1.675867736339569092e-01 -1.885615885257720947e-01 1.147500351071357727e-01 1.316063851118087769e-01 -1.408602446317672729e-01 1.722841113805770874e-01 -3.147672414779663086e-01 2.261625230312347412e-01
6.175570935010910034e-02 -6.406892091035842896e-02 1.280871871858835220e-02 -2.874094843864440918e-01 3.415690362453460693e-02 2.247000038623809814e-01 1.045830734074115753e-02 -8.594064414501190186e-02 -1.008703708648681641e-01 -5.256136879324913025e-02 5.108197778463363647e-02 -9.380291402339935303e-02 -1.501354128122329712e-01 1.272465139627456665e-01 -3.214111626148223877e-01 1.506677865982055664e-01 8.291921019554138184e-02 3.230986744165420532e-02 3.072360455989837646e-01 2.757786810398101807e-01 -3.291546404361724854e-01 -8.376458287239074707e-02 -5.376299470663070679e-02 2.303920388221740723e-01 3.555259481072425842e-02 3.841382637619972229e-02 4.151652753353118896e-01 -1.367332786321640015e-01 -8.420668542385101318e-02 -2.211590409278869629e-01 -2.064212262630462646e-01 1.377309560775756836e-01
8.417751640081405640e-03 -6.366768479347229004e-02 3.222064673900604248e-01 -3.012768030166625977e-01 3.059870600700378418e-01 3.343567550182342529e-01 1.797609627246856689e-01 1.785268187522888184e-01 9.807973355054855347e-02 -1.109076589345932007e-01 1.104517355561256409e-01 -2.944354899227619171e-02 -1.944628506898880005e-01 4.642517492175102234e-02 -1.659245043992996216e-01 -6.737488508224487305e-02 1.199841499328613281e-02 -1.488962322473526001e-01 2.959311567246913910e-02 9.565043449401855469e-02 -1.830081343650817871e-01 -1.830211132764816284e-01 -2.327369004487991333e-01 1.969175338745117188e-01 1.608155369758605957e-01 9.940630197525024414e-02 1.882527917623519897e-01 -4.877602681517601013e-02 -4.319892078638076782e-02 5.064628273248672485e-02 -2.363484054803848267e-01 3.138959705829620361e-01
-1.993196085095405579e-03 1.496031135320663452e-01 3.098045289516448975e-01 7.792954146862030029e-02 2.554167509078979492e-01 2.588898837566375732e-01 3.046307265758514404e-01 4.084767773747444153e-02 -3.318603336811065674e-01 9.459882974624633789e-03 3.523099794983863831e-02 1.285462826490402222e-01 -5.546283349394798279e-02 1.048320829868316650e-01 3.151528909802436829e-02 2.561194263398647308e-02 2.874834835529327393e-01 -3.189443051815032959e-01 -7.329002022743225098e-02 -7.547079771757125854e-02 -1.187943741679191589e-01 1.859508156776428223e-01 -7.475101947784423828e-02 3.284223675727844238e-01 4.939489439129829407e-02 -5.620227754116058350e-02 -2.702043764293193817e-02 8.388392627239227295e-02 1.037609204649925232e-01 -2.309581786394119263e-01 -1.672813892364501953e-01 2.051763087511062622e-01
3.614607751369476318e-01 -4.847943782806396484e-02 -3.525431081652641296e-02 -1.207444146275520325e-01 5.873747542500495911e-02 -1.819375157356262207e-01 2.686219215393066406e-01 1.346364170312881470e-01 1.646259725093841553e-01 9.727142751216888428e-02 -8.602766320109367371e-03 -2.677578479051589966e-02 -3.211522102355957031e-01 8.620959520339965820e-02 -1.690730452537536621e-01 7.279845327138900757e-02 3.244293034076690674e-01 -2.667541503906250000e-01 -3.346113115549087524e-02 9.911303222179412842e-02 -1.296194344758987427e-01 -1.008200123906135559e-01 1.171008199453353882e-01 3.487871885299682617e-01 -1.615594923496246338e-01 1.692058295011520386e-01 1.781823933124542236e-01 -1.227614656090736389e-01 2.980408966541290283e-01 1.419968809932470322e-02 -3.283145278692245483e-02 3.437439724802970886e-02
-8.465234190225601196e-02 1.377186477184295654e-01 -9.031559526920318604e-02 8.159553259611129761e-02 -3.367638289928436279e-01 1.926607787609100342e-01 3.388033807277679443e-01 -4.110694676637649536e-02 1.976309269666671753e-01 -3.293979540467262268e-02 6.798305548727512360e-03 1.285819560289382935e-01 -4.700409471988677979e-01 1.625131443142890930e-02 -8.025591075420379639e-02 -1.585220247507095337e-01 2.223768085241317749e-02 -1.962581127882003784e-01 5.747904255986213684e-02 8.281247317790985107e-02 -3.592886328697204590e-01 -9.599664807319641113e-02 4.347954690456390381e-02 3.030904531478881836e-01 5.637981742620468140e-02 -1.134641119278967381e-03 1.036378368735313416e-01 -1.663792133331298828e-02 1.182005777955055237e-01 -1.533455848693847656e-01 -1.026536077260971069e-01 -1.977348476648330688e-01
2.118933200836181641e-01 -3.635510057210922241e-02 -2.765372991561889648e-01 -2.836161553859710693e-01 8.349180221557617188e-02 1.826807707548141479e-01 -1.217432767152786255e-01 6.268360465764999390e-02 2.108462452888488770e-01 1.648664101958274841e-02 -6.414400041103363037e-02 2.173380702733993530e-01 -1.719205826520919800e-01 1.153221651911735535e-01 -2.476876042783260345e-02 -1.683673262596130371e-01 1.641959398984909058e-01 -2.175408452749252319e-01 1.207334846258163452e-01 1.717046797275543213e-01 -1.763789057731628418e-01 8.143467456102371216e-02 -3.902257382869720459e-01 1.432957947254180908e-01 -1.869810372591018677e-01 -1.311270147562026978e-01 1.060042828321456909e-01 1.498161852359771729e-01 2.167407274246215820e-01 2.526358366012573242e-01 -1.990180760622024536e-01 -6.882873922586441040e-02
2.078488171100616455e-01 1.417306214570999146e-01 -4.983840584754943848e-01 -1.084745675325393677e-01 1.335418671369552612e-01 9.563027322292327881e-02 2.717295289039611816e-01 5.804516840726137161e-03 2.468848042190074921e-02 -6.970321387052536011e-02 -8.312068134546279907e-02 3.489991277456283569e-02 -1.222166270017623901e-01 2.320119887590408325e-01 -6.042804569005966187e-02 2.682014182209968567e-02 -3.030850924551486969e-02 -1.246544867753982544e-01 -1.001268550753593445e-01 -5.989233031868934631e-02 -2.159185856580734253e-01 -1.463090255856513977e-02 -8.070185035467147827e-02 4.655344784259796143e-01 -1.887850463390350342e-01 -9.514629840850830078e-02 2.125407755374908447e-01 -7.573398947715759277e-02 1.334754675626754761e-01 -6.989931315183639526e-02 2.489560693502426147e-01 -9.248699992895126343e-02
[truncated: 3,269,864 more chars]
