# Supplementary material for: The Language of Innovation
Source: PLoS One. 2020 Apr 30;15(4):e0230107. doi: 10.1371/journal.pone.0230107 (PMC7194493; doi:10.1371/journal.pone.0230107)
Supplement: S5 File — (GZ) [file pone.0230107.s005.tar.gz › 1983-1987/V2Run_5_VS_4500_embeddings1983-1987ED32.txt]

-1.189472302794456482e-01 -1.206692010164260864e-01 -1.501111090183258057e-01 1.585722416639328003e-01 -1.241827234625816345e-01 -2.738681137561798096e-01 -2.573082447052001953e-01 -3.379906341433525085e-02 2.476849406957626343e-01 -1.169954538345336914e-01 -1.385932713747024536e-01 -4.936832189559936523e-02 -1.356847137212753296e-01 2.308641821146011353e-01 1.238729059696197510e-01 1.208729743957519531e-01 -1.832690984010696411e-01 -2.098741196095943451e-02 -1.299995929002761841e-01 -3.535627722740173340e-01 -3.508841246366500854e-02 -2.510123848915100098e-01 8.252643793821334839e-02 2.372522465884685516e-02 -2.559643797576427460e-02 3.345966935157775879e-01 4.634891450405120850e-02 8.544108271598815918e-02 -7.012525945901870728e-02 -3.491838872432708740e-01 7.592655718326568604e-02 -2.554912865161895752e-01
-8.404635637998580933e-02 1.091967821121215820e-01 4.752609133720397949e-02 7.682645693421363831e-03 -7.648345082998275757e-02 7.352393120527267456e-02 4.773186892271041870e-02 1.316010206937789917e-01 9.366466850042343140e-02 -6.862288713455200195e-02 -1.894603855907917023e-02 -1.104064062237739563e-01 -5.171187967061996460e-02 4.579638689756393433e-02 9.277760237455368042e-02 1.480293869972229004e-01 -8.578252047300338745e-02 -2.378754615783691406e-01 5.326285585761070251e-02 -3.890905678272247314e-01 -2.571575641632080078e-01 8.170771598815917969e-02 1.239687055349349976e-01 4.773218929767608643e-01 2.665462195873260498e-01 1.940550804138183594e-01 3.945319354534149170e-01 2.429999113082885742e-01 -2.474185021128505468e-04 -4.632478952407836914e-02 -1.517149657011032104e-01 -6.135824322700500488e-02
1.317110359668731689e-01 2.681291289627552032e-02 -8.939998596906661987e-02 2.944002747535705566e-01 2.020826488733291626e-01 -1.676716357469558716e-01 -2.963193953037261963e-01 -8.544454723596572876e-02 1.820386387407779694e-02 -1.250857412815093994e-01 -2.027962952852249146e-01 -3.181012570858001709e-01 2.400402128696441650e-01 -2.006755955517292023e-02 2.629279717803001404e-02 5.320265144109725952e-02 -2.322864681482315063e-01 -2.917329594492912292e-02 -5.433131009340286255e-03 -2.804515063762664795e-01 -2.376337647438049316e-01 -1.203631237149238586e-01 9.909813851118087769e-02 2.648531496524810791e-01 -9.124048799276351929e-02 3.055204288102686405e-04 2.763825058937072754e-01 3.186848163604736328e-01 -1.801760308444499969e-02 7.180104404687881470e-02 1.390280276536941528e-01 -8.876619488000869751e-02
2.620477378368377686e-01 -2.088089436292648315e-01 8.137641102075576782e-02 -5.237327516078948975e-02 8.275159448385238647e-02 -5.522617697715759277e-02 6.177525222301483154e-02 8.743300288915634155e-02 1.913130432367324829e-01 -8.797349035739898682e-02 -2.441705614328384399e-01 -1.253096014261245728e-01 -1.576062738895416260e-01 1.576529592275619507e-01 -1.054509878158569336e-01 5.826164036989212036e-02 9.986668825149536133e-02 -2.868858873844146729e-01 1.039943769574165344e-01 -1.003608629107475281e-01 -1.036484390497207642e-01 -1.713622957468032837e-01 2.086337357759475708e-01 4.077379703521728516e-01 1.243395954370498657e-01 1.818726360797882080e-01 1.315109878778457642e-01 3.360884487628936768e-01 -2.552013993263244629e-01 -2.131515294313430786e-01 -5.221713334321975708e-02 -1.341982036828994751e-01
1.168524622917175293e-01 -1.111096441745758057e-01 1.348493695259094238e-01 2.259752154350280762e-01 2.616968154907226562e-01 1.292787939310073853e-01 -1.018626242876052856e-01 5.434219911694526672e-02 1.324555426836013794e-01 4.346506670117378235e-02 -3.712041974067687988e-01 -1.464093178510665894e-01 -1.930772215127944946e-01 -7.094721496105194092e-02 1.817610114812850952e-01 -2.027316987514495850e-01 -2.259637266397476196e-01 -1.372560262680053711e-01 -3.613658547401428223e-01 -2.200324982404708862e-01 -8.151423186063766479e-02 -7.765723764896392822e-02 6.704655289649963379e-02 1.485081762075424194e-01 2.085089311003684998e-02 2.382836639881134033e-01 -4.105156287550926208e-02 2.502830326557159424e-01 -1.716398298740386963e-01 -2.215558588504791260e-01 7.768183201551437378e-02 -1.298702657222747803e-01
-1.128215491771697998e-01 9.345262497663497925e-02 5.682037770748138428e-02 3.360268771648406982e-01 9.134370833635330200e-02 4.807709529995918274e-02 -2.881411612033843994e-01 -2.487330138683319092e-02 1.451774388551712036e-01 -1.243836656212806702e-01 -3.111344277858734131e-01 -1.100495681166648865e-01 -1.718033552169799805e-01 -8.122695982456207275e-02 -7.484827935695648193e-02 -2.880557477474212646e-01 -2.873924747109413147e-02 -1.283463984727859497e-01 4.104856401681900024e-03 -1.948912143707275391e-01 -1.524596381932497025e-02 -1.151916310191154480e-01 -1.390011422336101532e-02 1.893333196640014648e-01 -3.484826907515525818e-02 2.817663252353668213e-01 3.763132691383361816e-01 1.206961274147033691e-01 1.512262970209121704e-02 -3.009690046310424805e-01 -1.793585270643234253e-01 -1.825754791498184204e-01
3.093371093273162842e-01 8.616067469120025635e-03 1.400153487920761108e-01 2.167593389749526978e-01 6.132470816373825073e-02 -2.508403360843658447e-01 8.178863674402236938e-02 -3.278570249676704407e-02 1.859591007232666016e-01 -5.352543294429779053e-02 7.704838179051876068e-03 6.432450562715530396e-02 -1.205347776412963867e-01 9.493281692266464233e-02 1.369250845164060593e-02 -1.685108542442321777e-01 -7.704640273004770279e-03 -2.522749304771423340e-01 -1.735185086727142334e-01 -2.469871491193771362e-01 -1.611971855163574219e-01 -1.958689093589782715e-01 2.760047614574432373e-01 4.312545657157897949e-01 -3.920665010809898376e-02 2.785627841949462891e-01 4.842185229063034058e-02 2.752813100814819336e-01 9.913472458720207214e-03 -1.207814216613769531e-01 -8.898134529590606689e-02 -9.082952886819839478e-02
-3.012457489967346191e-02 -2.680649794638156891e-02 -1.651783436536788940e-01 2.210762053728103638e-01 7.050055265426635742e-02 6.837137509137392044e-03 -3.118757903575897217e-01 1.440078616142272949e-01 9.771086275577545166e-02 -1.545552909374237061e-01 -2.678895890712738037e-01 -5.617000535130500793e-02 -2.117103934288024902e-01 7.365316897630691528e-02 1.582367718219757080e-01 -3.072751499712467194e-02 -4.234360456466674805e-01 -2.300509065389633179e-01 -6.710537523031234741e-02 -1.219854876399040222e-01 -4.244412854313850403e-02 5.147394165396690369e-02 1.821695417165756226e-01 2.716489732265472412e-01 -5.889051407575607300e-02 2.835406176745891571e-02 3.083373904228210449e-01 1.364310383796691895e-01 -2.486860752105712891e-01 -2.426739037036895752e-01 8.286754041910171509e-02 7.755485922098159790e-02
5.603277310729026794e-02 -1.387071013450622559e-01 1.065137758851051331e-01 1.209699921309947968e-02 -9.180124104022979736e-02 1.044578179717063904e-01 -4.104550182819366455e-02 8.026548475027084351e-02 3.505429923534393311e-01 -1.494797021150588989e-01 -2.692234218120574951e-01 2.304067313671112061e-01 -1.688465923070907593e-01 8.472152799367904663e-02 7.930209487676620483e-02 1.524630635976791382e-01 -8.546841889619827271e-02 -1.386397480964660645e-01 -8.303323388099670410e-02 -3.597731292247772217e-01 -1.367850601673126221e-01 -3.321205973625183105e-01 2.097846865653991699e-01 1.639204323291778564e-01 3.244049847126007080e-01 1.942536979913711548e-01 1.716767400503158569e-01 1.690298169851303101e-01 4.146533459424972534e-02 -6.428509950637817383e-02 -1.074651032686233521e-01 -1.465626358985900879e-01
1.068204194307327271e-01 -9.653498232364654541e-02 -6.008224934339523315e-02 3.696366250514984131e-01 1.263196170330047607e-01 2.902367711067199707e-02 2.684027515351772308e-02 3.831557929515838623e-01 8.953466266393661499e-02 5.151849612593650818e-02 -1.413476765155792236e-01 1.700345128774642944e-01 1.202407404780387878e-01 -5.400347989052534103e-03 -4.272112622857093811e-02 2.407369762659072876e-01 8.666268549859523773e-03 1.023260205984115601e-01 -8.027309179306030273e-02 -3.568909168243408203e-01 1.586638204753398895e-02 3.503178805112838745e-02 4.537156224250793457e-02 3.945532739162445068e-01 1.183586791157722473e-01 -9.894141554832458496e-02 1.980911344289779663e-01 2.336296588182449341e-01 8.865305036306381226e-02 -2.218392342329025269e-01 -2.813975885510444641e-02 -2.486329525709152222e-01
-2.898520044982433319e-02 -2.035774737596511841e-01 1.361265629529953003e-01 1.181069388985633850e-01 2.843183465301990509e-02 2.279821783304214478e-02 1.425424069166183472e-01 1.175141185522079468e-01 4.882753267884254456e-02 -1.733616590499877930e-01 1.758312880992889404e-01 -1.061070114374160767e-01 -1.415060162544250488e-01 5.796232074499130249e-02 2.260432094335556030e-01 -3.831746429204940796e-02 -4.372297227382659912e-02 -1.884374320507049561e-01 2.717481926083564758e-02 1.060013324022293091e-01 3.083256073296070099e-02 -4.826924204826354980e-02 5.948877707123756409e-02 1.181979626417160034e-01 -1.184834614396095276e-01 1.002816185355186462e-01 -1.762243062257766724e-01 3.704598546028137207e-01 -2.984099984169006348e-01 -4.753029346466064453e-01 1.988501846790313721e-01 -3.494865298271179199e-01
5.366696044802665710e-02 7.754732668399810791e-02 -1.175184994935989380e-01 2.323008142411708832e-02 -1.249401420354843140e-01 5.440606921911239624e-02 -2.769605517387390137e-01 -1.420100126415491104e-02 2.215945273637771606e-01 5.518300458788871765e-03 -1.551214903593063354e-01 -1.155051961541175842e-02 1.174928969703614712e-03 -4.554275423288345337e-02 1.561984568834304810e-01 -4.989799484610557556e-02 -8.044148981571197510e-02 -4.745323956012725830e-02 8.029046654701232910e-02 -4.150808155536651611e-01 -2.637891471385955811e-01 -2.581927478313446045e-01 1.390814483165740967e-01 2.711794972419738770e-01 3.396686315536499023e-01 1.261126697063446045e-01 4.353725165128707886e-02 2.900093495845794678e-01 -6.217002123594284058e-02 2.815093100070953369e-02 -1.976917535066604614e-01 -3.183898925781250000e-01
1.368585377931594849e-01 1.066159904003143311e-01 1.399651914834976196e-01 2.266766130924224854e-01 -1.684600859880447388e-01 -2.579434216022491455e-01 9.751356206834316254e-03 8.652372658252716064e-02 1.715674549341201782e-01 -4.510852694511413574e-02 1.364742815494537354e-01 -9.322910755872726440e-02 -2.156498879194259644e-01 2.131513655185699463e-01 2.016228735446929932e-01 1.497316807508468628e-01 -1.893940865993499756e-01 1.510615199804306030e-01 -6.486974656581878662e-02 -3.466670960187911987e-02 -9.636823087930679321e-02 -4.137470945715904236e-02 1.545799225568771362e-01 2.369031012058258057e-01 -1.848631203174591064e-01 2.994026839733123779e-01 -2.763788215816020966e-02 3.434878885746002197e-01 9.009699523448944092e-02 -3.421393334865570068e-01 2.348047345876693726e-01 -6.817762553691864014e-02
2.114896029233932495e-01 -2.787428498268127441e-01 2.531789243221282959e-01 2.605249583721160889e-01 2.382417768239974976e-01 -2.004919759929180145e-02 -2.119336277246475220e-02 6.547064334154129028e-02 4.267577454447746277e-02 -1.225619912147521973e-01 -4.238097369670867920e-02 -6.548635195940732956e-03 4.500187560915946960e-02 8.590991050004959106e-02 8.617849647998809814e-02 1.266340613365173340e-01 -2.551584541797637939e-01 -1.791342943906784058e-01 1.809228658676147461e-01 2.366458810865879059e-02 -1.679168343544006348e-01 1.959800021722912788e-03 1.561163663864135742e-01 2.680765092372894287e-01 1.828578859567642212e-01 4.055778384208679199e-01 9.875940531492233276e-02 4.634277429431676865e-03 -1.227923333644866943e-01 -3.547990322113037109e-01 -1.182083263993263245e-01 -1.207921132445335388e-01
3.581960871815681458e-02 -3.120285868644714355e-01 8.525986224412918091e-02 1.710766106843948364e-01 1.141303256154060364e-01 -1.188697665929794312e-01 -2.127661108970642090e-01 -9.806139767169952393e-02 -4.758593812584877014e-02 1.943362951278686523e-01 -2.519156634807586670e-01 -1.178221255540847778e-01 -3.138983845710754395e-01 -6.785532459616661072e-03 1.062861364334821701e-02 1.820377707481384277e-01 -1.699123233556747437e-01 2.250410430133342743e-02 -9.879640489816665649e-02 -1.940331757068634033e-01 -1.501493602991104126e-01 -5.838143080472946167e-02 1.136040538549423218e-01 4.382863938808441162e-01 2.727947831153869629e-01 -1.403930634260177612e-01 1.838286817073822021e-01 1.727018654346466064e-01 -2.473554946482181549e-02 -1.048076450824737549e-01 2.099989652633666992e-01 -1.113173514604568481e-01
3.705172538757324219e-01 -6.255169957876205444e-02 -8.614479005336761475e-02 1.102395802736282349e-01 -1.373911798000335693e-01 -1.215547323226928711e-01 -2.789736688137054443e-01 1.845646998845040798e-03 3.504747152328491211e-01 4.484012350440025330e-02 -9.550271928310394287e-02 6.082865223288536072e-02 -1.039638295769691467e-01 8.940946310758590698e-02 1.962061971426010132e-01 2.248443365097045898e-01 -2.014422863721847534e-01 -2.416887730360031128e-01 1.660386174917221069e-01 -2.441524267196655273e-01 -6.254877150058746338e-02 -3.030824288725852966e-02 5.005702748894691467e-02 2.465204745531082153e-01 -9.869948774576187134e-02 1.812055259943008423e-01 3.846459388732910156e-01 -3.802470490336418152e-02 -1.094727888703346252e-01 -1.155633404850959778e-01 5.848895292729139328e-03 -1.029622852802276611e-01
-2.779644215479493141e-03 4.564921930432319641e-02 2.110813185572624207e-02 2.438383102416992188e-01 5.669200792908668518e-02 6.773577630519866943e-02 -2.075792253017425537e-01 1.360145956277847290e-01 1.100629642605781555e-01 3.917101025581359863e-02 -2.033429145812988281e-01 1.591546386480331421e-01 -1.320249736309051514e-01 -1.449673622846603394e-01 -3.157084062695503235e-02 1.835217773914337158e-01 -1.635185480117797852e-01 -2.337063103914260864e-01 5.593898147344589233e-02 -2.389862537384033203e-01 1.769467629492282867e-02 -3.681073188781738281e-01 2.385485768318176270e-01 3.781009614467620850e-01 2.745568454265594482e-01 1.392246037721633911e-01 5.857104808092117310e-02 1.245439201593399048e-01 -8.302103728055953979e-02 -2.176916003227233887e-01 -2.185510694980621338e-01 -1.487577110528945923e-01
9.517308324575424194e-02 1.144203171133995056e-01 1.449577659368515015e-01 4.384053945541381836e-01 1.216593980789184570e-01 -2.901178598403930664e-01 -5.853561684489250183e-03 -7.090591639280319214e-02 -7.950679957866668701e-02 -6.165111809968948364e-02 1.145730465650558472e-01 -2.241203784942626953e-01 -1.846169233322143555e-01 2.085525393486022949e-01 -1.486399173736572266e-01 1.270490288734436035e-01 -6.270426511764526367e-02 2.934643998742103577e-02 2.058123648166656494e-01 -3.033462464809417725e-01 1.050612330436706543e-01 2.597915194928646088e-02 -3.272381424903869629e-02 5.089464783668518066e-02 3.995040953159332275e-01 4.417647793889045715e-02 -6.194345280528068542e-02 2.068212032318115234e-01 1.228588595986366272e-01 -1.935943514108657837e-01 -2.151001244783401489e-01 9.880253672599792480e-02
2.770091407001018524e-02 -1.713669896125793457e-01 2.608732879161834717e-01 3.651084303855895996e-01 6.519854813814163208e-02 -5.344204604625701904e-02 -1.688478887081146240e-01 3.599483966827392578e-01 -6.028465926647186279e-02 3.786089643836021423e-02 -2.338071912527084351e-01 1.332740783691406250e-01 7.704138010740280151e-02 1.949888318777084351e-01 3.117963373661041260e-01 1.404173821210861206e-01 -9.474726021289825439e-02 -2.797563560307025909e-02 -1.192492321133613586e-01 -3.689970970153808594e-01 -1.148382499814033508e-01 1.352478563785552979e-01 -9.005659073591232300e-02 2.348944246768951416e-01 2.410446666181087494e-02 1.303668171167373657e-01 1.930782049894332886e-01 1.645682603120803833e-01 -1.343432348221540451e-02 -7.501313090324401855e-02 -8.572392910718917847e-02 -1.222433596849441528e-01
1.659320294857025146e-01 -5.681180953979492188e-02 -2.059728838503360748e-02 8.366858959197998047e-02 4.944438580423593521e-03 -1.765352636575698853e-01 -4.223895072937011719e-02 2.478346377611160278e-01 -1.165675669908523560e-01 -2.968040406703948975e-01 1.062452718615531921e-01 4.894963651895523071e-02 -2.029268145561218262e-01 -1.657323390245437622e-01 2.007084190845489502e-01 6.405057501979172230e-05 -1.610984802246093750e-01 1.347360908985137939e-01 -5.155625753104686737e-03 -4.760586023330688477e-01 2.449266985058784485e-02 2.020380944013595581e-01 -7.512564957141876221e-02 3.222478628158569336e-01 -1.511973738670349121e-01 1.628236621618270874e-01 3.617067262530326843e-02 1.572568416595458984e-01 -2.880661189556121826e-01 -3.971924260258674622e-02 1.770835220813751221e-01 -1.735622286796569824e-01
3.404925018548965454e-02 -6.373009830713272095e-02 1.988644301891326904e-01 2.119632363319396973e-01 3.191062808036804199e-01 -4.354563076049089432e-03 -2.349601387977600098e-01 -7.680351287126541138e-02 -7.683415710926055908e-02 -4.495061188936233521e-02 -1.994564831256866455e-01 2.039786987006664276e-02 -3.216380476951599121e-01 1.426022946834564209e-01 -8.224859833717346191e-03 3.058404624462127686e-01 -8.706038817763328552e-03 -1.575105823576450348e-02 -4.740055650472640991e-02 -1.121947839856147766e-01 -1.717449426651000977e-01 -9.054193645715713501e-02 3.172048926353454590e-01 2.316908389329910278e-01 4.163058940321207047e-03 3.440186977386474609e-01 2.115705162286758423e-01 1.078749895095825195e-01 -1.564156413078308105e-01 -1.522308886051177979e-01 -1.176012028008699417e-02 -2.283405214548110962e-01
2.163634300231933594e-01 3.035415336489677429e-02 9.652181714773178101e-02 -5.485365167260169983e-02 4.477531462907791138e-02 -5.487362295389175415e-02 -2.390842586755752563e-01 1.351632028818130493e-01 2.653314173221588135e-01 -2.380782961845397949e-01 -5.662810057401657104e-02 1.268127840012311935e-02 -1.392294466495513916e-01 -1.393612623214721680e-01 1.857489645481109619e-01 4.436327889561653137e-02 7.505538314580917358e-02 -1.600298434495925903e-01 -1.701588332653045654e-01 -3.248896300792694092e-01 4.920185729861259460e-02 -4.307077080011367798e-02 2.480045109987258911e-01 2.426349222660064697e-01 -1.025978624820709229e-01 4.609728157520294189e-01 8.658418804407119751e-02 1.550360172986984253e-01 -2.474005967378616333e-01 -1.588703691959381104e-01 -1.494738608598709106e-01 -4.289399366825819016e-03
-3.193980082869529724e-02 -1.467387527227401733e-01 2.496555447578430176e-01 2.247082144021987915e-01 1.872416436672210693e-01 6.465919781476259232e-03 -8.961653709411621094e-02 9.731162339448928833e-02 8.386872708797454834e-03 -5.289268121123313904e-02 -2.260340750217437744e-01 -8.534231036901473999e-02 -1.815464496612548828e-01 -9.626206941902637482e-03 8.269799500703811646e-02 -2.469062060117721558e-02 -1.202188059687614441e-01 -9.377541393041610718e-02 -1.342438310384750366e-01 -3.250978589057922363e-01 -2.066477984189987183e-01 2.523736655712127686e-01 1.516064405441284180e-01 1.880285441875457764e-01 1.933687627315521240e-01 2.006403803825378418e-01 -3.914947435259819031e-02 1.164513006806373596e-01 -4.524581134319305420e-01 -2.854136228561401367e-01 -3.033160790801048279e-02 1.369260400533676147e-01
1.253857314586639404e-01 4.486301168799400330e-02 1.827964782714843750e-01 1.694764643907546997e-01 7.929784059524536133e-02 -1.128702387213706970e-01 -2.935918271541595459e-01 -4.346989467740058899e-02 1.628715693950653076e-01 -1.274412423372268677e-01 -1.428158879280090332e-01 -9.990943223237991333e-02 -4.572126567363739014e-01 -2.020058929920196533e-01 1.037278957664966583e-02 1.569262295961380005e-01 7.500223815441131592e-02 -9.641364961862564087e-02 -4.208075255155563354e-02 -3.114411532878875732e-01 -2.999130822718143463e-02 -4.816586151719093323e-03 1.346372663974761963e-01 1.479661613702774048e-01 1.412847042083740234e-01 1.922638267278671265e-01 -2.244580164551734924e-02 1.923609822988510132e-01 2.301394194364547729e-01 -1.984675675630569458e-01 -3.511050045490264893e-01 -2.434492297470569611e-02
1.177316829562187195e-01 -2.641146481037139893e-01 -3.709986060857772827e-02 -6.317708641290664673e-02 1.586759537458419800e-01 -2.279227674007415771e-01 6.660270690917968750e-02 1.437783539295196533e-01 -3.452287241816520691e-02 -2.614378035068511963e-01 -2.576704323291778564e-01 -1.296948641538619995e-01 -1.745277643203735352e-01 -1.289099454879760742e-01 2.799770832061767578e-01 4.373466968536376953e-02 -2.853240072727203369e-02 -5.473226308822631836e-02 5.950511619448661804e-02 -2.113095372915267944e-01 -1.665524393320083618e-01 -9.237746149301528931e-02 -9.709227085113525391e-02 2.310195267200469971e-01 -6.412222981452941895e-02 2.916131913661956787e-01 1.034077182412147522e-01 -1.809059269726276398e-02 -4.584258496761322021e-01 -1.179725453257560730e-01 1.307054329663515091e-02 -2.305653393268585205e-01
-7.407525926828384399e-02 -2.067077606916427612e-01 5.120837688446044922e-02 1.192670613527297974e-01 2.052977681159973145e-01 -2.765561640262603760e-01 -3.526381254196166992e-01 9.309748560190200806e-02 1.810321062803268433e-01 -2.060681283473968506e-01 -1.312911063432693481e-01 -3.583377301692962646e-01 -1.683367937803268433e-01 7.784604281187057495e-02 1.192850470542907715e-01 -6.434462964534759521e-02 -8.838890492916107178e-02 5.668855458498001099e-02 5.443087592720985413e-02 -6.523893773555755615e-02 2.474331483244895935e-02 9.435393661260604858e-02 1.522513031959533691e-01 2.875924706459045410e-01 1.216669678688049316e-01 1.647059619426727295e-01 3.500060737133026123e-01 2.898666262626647949e-01 -1.067991629242897034e-01 6.992883235216140747e-02 1.042525693774223328e-01 1.917619630694389343e-02
-3.016310185194015503e-02 8.871669881045818329e-03 -7.914372533559799194e-02 1.339004933834075928e-01 3.972291946411132812e-02 -2.916744351387023926e-01 -7.140926271677017212e-02 1.446298509836196899e-01 5.465626716613769531e-01 -1.073346063494682312e-01 -2.135902196168899536e-01 -2.054455727338790894e-01 -8.176296949386596680e-02 -1.417768299579620361e-01 3.215388953685760498e-01 1.310186386108398438e-01 1.212238818407058716e-01 1.375776082277297974e-01 2.187051065266132355e-02 -3.906281292438507080e-01 -1.251101940870285034e-01 1.596551388502120972e-02 4.960263520479202271e-02 2.722970023751258850e-02 1.096617281436920166e-01 6.281501054763793945e-02 5.637355893850326538e-02 3.004227876663208008e-01 3.023518808186054230e-02 9.788060560822486877e-03 1.694632135331630707e-02 -1.513318531215190887e-02
-2.657299637794494629e-01 -1.627916544675827026e-01 -1.069258898496627808e-01 2.625996470451354980e-01 3.347091078758239746e-01 -1.363459378480911255e-01 -2.815561890602111816e-01 -1.617705076932907104e-01 -1.349019110202789307e-01 -1.756332628428936005e-02 -1.602834165096282959e-01 -1.864894330501556396e-01 1.719427704811096191e-01 5.481604114174842834e-02 1.812241673469543457e-01 6.370747089385986328e-02 -1.946439892053604126e-01 -1.660897284746170044e-01 5.040860548615455627e-02 -3.113217353820800781e-01 -5.004370585083961487e-02 -6.596469134092330933e-02 2.061534225940704346e-01 2.838332056999206543e-01 1.072875633835792542e-01 8.365091681480407715e-02 1.318066716194152832e-01 2.242351472377777100e-01 -5.281322076916694641e-02 -1.936970055103302002e-01 7.069845497608184814e-02 1.080074682831764221e-01
1.044206246733665466e-01 -1.158660575747489929e-01 8.062862604856491089e-02 8.916105143725872040e-03 -8.124283701181411743e-02 -2.776921354234218597e-02 -1.092421486973762512e-01 1.692214906215667725e-01 1.960224211215972900e-01 2.086044289171695709e-02 -2.003991156816482544e-01 -2.457931339740753174e-01 -3.382158577442169189e-01 -8.652323484420776367e-02 -1.550129055976867676e-01 8.918825536966323853e-02 -1.959564834833145142e-01 5.283108726143836975e-02 -2.883031368255615234e-01 -3.076004683971405029e-01 -1.380408108234405518e-01 2.165052294731140137e-01 5.765392910689115524e-03 1.813789755105972290e-01 1.200272962450981140e-01 3.238478302955627441e-01 9.127861261367797852e-02 3.262639939785003662e-01 -5.946916714310646057e-02 -2.635026574134826660e-01 -5.257431883364915848e-03 5.482575297355651855e-02
-1.337365061044692993e-01 -2.876574397087097168e-01 -6.994955241680145264e-03 2.343697249889373779e-01 -2.446481883525848389e-01 -1.655216068029403687e-01 -1.731185168027877808e-01 1.244881227612495422e-01 6.326606124639511108e-02 -2.133821398019790649e-01 -1.736985445022583008e-01 -2.992093376815319061e-02 6.417627632617950439e-02 2.903017103672027588e-01 1.297546774148941040e-01 1.843993365764617920e-01 -7.605822384357452393e-02 -2.647766768932342529e-01 -1.418487429618835449e-01 -1.183975115418434143e-01 -3.417662978172302246e-01 -1.231530457735061646e-01 1.055124104022979736e-01 3.315658271312713623e-01 7.086508441716432571e-03 1.559460535645484924e-02 2.675319276750087738e-02 1.074246764183044434e-01 -2.790122628211975098e-01 -1.731975972652435303e-01 -8.414505422115325928e-02 -3.595851361751556396e-02
2.882807850837707520e-01 3.488750010728836060e-02 9.732821583747863770e-02 3.594255447387695312e-01 1.623627245426177979e-01 4.385658726096153259e-02 -6.477644294500350952e-02 -3.442278876900672913e-02 4.919132217764854431e-02 -9.775527566671371460e-02 -9.664934128522872925e-02 -3.198060393333435059e-01 -3.592066168785095215e-01 1.744386740028858185e-02 1.158573292195796967e-02 -1.506723910570144653e-01 -1.219675093889236450e-01 -1.273580640554428101e-01 -7.851060479879379272e-02 -1.434926688671112061e-01 -5.986033752560615540e-02 2.234627008438110352e-01 2.130931764841079712e-01 2.799374163150787354e-01 -8.700896799564361572e-02 1.351414918899536133e-01 1.539167314767837524e-01 1.998252272605895996e-01 -2.371998578310012817e-01 -2.540040314197540283e-01 8.644612878561019897e-02 -1.213959380984306335e-01
1.051338016986846924e-01 -1.817810237407684326e-01 2.557585239410400391e-01 4.026400446891784668e-01 -1.250845640897750854e-01 -1.096940338611602783e-01 -8.568193763494491577e-02 3.058829605579376221e-01 1.334973424673080444e-01 -8.907029777765274048e-02 1.643784642219543457e-01 6.021397188305854797e-02 5.543580045923590660e-04 -1.056084632873535156e-01 -4.185693711042404175e-02 3.785879537463188171e-02 -2.861295342445373535e-01 -1.425776779651641846e-01 1.609303206205368042e-01 3.139243647456169128e-02 -3.406717628240585327e-02 -7.452140003442764282e-02 8.982028812170028687e-02 1.769228726625442505e-01 3.169041872024536133e-01 2.593190595507621765e-02 -5.635938048362731934e-02 2.903129160404205322e-01 -1.901714205741882324e-01 -3.281784057617187500e-01 6.072176620364189148e-02 -1.332991272211074829e-01
-4.419893771409988403e-02 -1.277805715799331665e-01 -6.610272079706192017e-02 2.039456218481063843e-01 5.110861733555793762e-02 1.858402341604232788e-01 -2.251615524291992188e-01 -9.058268368244171143e-02 1.348674297332763672e-01 -3.141907509416341782e-03 -1.834191232919692993e-01 -1.663104593753814697e-01 -2.338500320911407471e-02 3.344861790537834167e-02 -7.488971948623657227e-02 3.801053389906883240e-02 -1.493632644414901733e-01 4.394828900694847107e-02 -1.178938299417495728e-01 -4.055292308330535889e-01 -1.681202501058578491e-01 4.861221462488174438e-02 2.434656918048858643e-01 1.225922554731369019e-01 1.527153253555297852e-01 1.280363500118255615e-01 3.718696162104606628e-02 3.293897509574890137e-01 -1.802477389574050903e-01 -5.081083178520202637e-01 -2.607842441648244858e-03 6.076295301318168640e-02
-8.689678274095058441e-03 3.762917593121528625e-02 2.101407647132873535e-01 -1.750820549204945564e-03 1.130126491189002991e-01 -6.540530174970626831e-02 -6.791767477989196777e-02 -3.562239557504653931e-02 -1.397581654600799084e-03 -2.756521292030811310e-02 -2.569540143013000488e-01 -7.052805274724960327e-02 -8.929868787527084351e-02 -1.832107640802860260e-02 8.877728134393692017e-02 6.601322442293167114e-02 -1.236520409584045410e-01 2.009201981127262115e-02 -1.952770948410034180e-01 -3.966865539550781250e-01 -1.625959575176239014e-01 1.624294221401214600e-01 2.076471298933029175e-01 2.885525524616241455e-01 7.579894363880157471e-02 3.027928173542022705e-01 -2.425740361213684082e-01 3.234606981277465820e-01 -1.494492311030626297e-02 -4.159481227397918701e-01 -5.150372907519340515e-02 1.092244908213615417e-01
-2.409906312823295593e-02 1.804778724908828735e-01 3.872913122177124023e-02 2.459863722324371338e-01 1.726066134870052338e-02 7.443501800298690796e-02 -9.546163678169250488e-02 -2.821087092161178589e-02 2.122899144887924194e-01 -1.394423283636569977e-02 -1.343046575784683228e-01 -1.526031792163848877e-01 -9.077950567007064819e-02 -1.731752455234527588e-01 -1.593517661094665527e-01 -7.130215317010879517e-02 -1.674975007772445679e-01 -1.653509214520454407e-03 -1.905057430267333984e-01 -3.277477324008941650e-01 3.255037218332290649e-02 1.946706771850585938e-01 1.599234789609909058e-01 2.380620390176773071e-01 8.447951823472976685e-02 3.622129261493682861e-01 -1.307851076126098633e-01 3.892851769924163818e-01 -2.360998094081878662e-01 -2.595043778419494629e-01 2.871533483266830444e-02 9.964250773191452026e-02
2.772060930728912354e-01 6.901549547910690308e-02 9.399144351482391357e-02 1.057149097323417664e-01 2.647129297256469727e-01 -1.762069612741470337e-01 -4.979483783245086670e-02 -4.244820028543472290e-02 2.165284007787704468e-01 -2.791491337120532990e-03 -2.354123443365097046e-01 -1.555178612470626831e-01 -1.627760380506515503e-01 -2.253515645861625671e-02 6.138670817017555237e-02 -1.541046351194381714e-01 -2.945866584777832031e-01 6.122037395834922791e-02 -2.607102319598197937e-02 9.128328412771224976e-03 -5.482964962720870972e-02 2.077932357788085938e-01 2.216886132955551147e-01 1.499885320663452148e-01 1.327207684516906738e-01 1.418324410915374756e-01 1.586464196443557739e-01 2.324149906635284424e-01 -2.705714106559753418e-01 -3.715952634811401367e-01 8.874627947807312012e-02 -2.583784759044647217e-01
5.642466619610786438e-02 6.669650319963693619e-03 1.438320130109786987e-01 2.722819447517395020e-01 -1.293255239725112915e-01 -9.431006759405136108e-02 -1.439059227705001831e-01 1.330125182867050171e-01 2.109973132610321045e-01 -3.152908682823181152e-01 -1.038287281990051270e-01 -2.577688097953796387e-01 2.173180133104324341e-01 -2.815291844308376312e-02 -6.103404983878135681e-02 3.430839478969573975e-01 3.891317173838615417e-02 -1.657079309225082397e-01 -1.881557106971740723e-01 -1.432332992553710938e-01 2.911114320158958435e-02 -8.541560918092727661e-02 1.154340989887714386e-02 9.557360783219337463e-03 9.194989502429962158e-02 7.860568910837173462e-02 8.593696355819702148e-02 1.620767861604690552e-01 -4.377500116825103760e-01 -2.709725312888622284e-02 -2.498108297586441040e-01 -2.258519828319549561e-01
1.580859422683715820e-01 1.741948127746582031e-01 -5.289773456752300262e-03 2.225183546543121338e-01 1.510795056819915771e-01 -2.156322821974754333e-02 -4.708226025104522705e-02 3.856444954872131348e-01 -6.053847447037696838e-02 -4.079284146428108215e-02 -1.838238388299942017e-01 -1.488814502954483032e-01 9.297214448451995850e-03 1.617727577686309814e-01 -2.633838951587677002e-01 4.397974535822868347e-02 -5.407344922423362732e-02 -5.073793604969978333e-02 -1.074830815196037292e-01 -2.070282101631164551e-01 -4.411397501826286316e-02 1.372985988855361938e-01 5.563817173242568970e-02 2.782123088836669922e-01 -2.091683447360992432e-01 1.622265577316284180e-01 1.319530010223388672e-01 2.095521241426467896e-01 -8.877455443143844604e-02 -4.488532245159149170e-01 3.539673238992691040e-02 -2.425786852836608887e-01
2.134903073310852051e-01 6.601326912641525269e-02 9.464362263679504395e-02 9.741850942373275757e-02 3.265549242496490479e-02 8.797928690910339355e-02 -1.840563863515853882e-01 5.754560977220535278e-02 1.672575771808624268e-01 -5.124303698539733887e-02 -3.158254623413085938e-01 -1.725218594074249268e-01 -7.081740349531173706e-02 -1.037913933396339417e-02 -1.834652945399284363e-02 1.469037402421236038e-02 -2.010697573423385620e-01 -2.312278002500534058e-01 -1.778105348348617554e-01 -3.627663552761077881e-01 -2.569786310195922852e-01 1.915245950222015381e-01 2.728967964649200439e-01 -3.674630448222160339e-02 5.855412036180496216e-02 3.957384228706359863e-01 -2.002169610932469368e-03 2.613865435123443604e-01 -7.504224032163619995e-02 -2.090615928173065186e-01 6.276336312294006348e-02 -5.039796233177185059e-02
3.928885608911514282e-02 -9.989019483327865601e-02 2.375222295522689819e-01 2.766339778900146484e-01 1.757833063602447510e-01 -1.624129712581634521e-01 -1.336541324853897095e-01 1.545358635485172272e-02 1.218842417001724243e-01 -9.280009567737579346e-02 -1.434131562709808350e-01 9.024572372436523438e-02 -1.280771493911743164e-01 2.392572760581970215e-01 -3.105362057685852051e-01 -2.528442069888114929e-02 -3.700522333383560181e-02 -1.975968927145004272e-01 8.808272331953048706e-02 -3.061875700950622559e-01 -1.668223924934864044e-02 -2.262776941061019897e-01 1.583426147699356079e-01 4.185519814491271973e-01 1.067243739962577820e-01 3.205689787864685059e-01 1.897535324096679688e-01 -4.002379253506660461e-02 -8.464876562356948853e-03 -5.379067361354827881e-02 3.589504212141036987e-02 8.705490827560424805e-02
-2.759617753326892853e-02 -8.007969707250595093e-02 2.494415454566478729e-02 8.317166566848754883e-02 1.717336475849151611e-01 -1.869325488805770874e-01 -1.070885546505451202e-02 -5.439961701631546021e-02 -1.652633696794509888e-01 -2.544245421886444092e-01 1.130379438400268555e-01 2.112063616514205933e-01 -1.718223243951797485e-01 -2.381106615066528320e-01 3.266628980636596680e-01 -1.344930231571197510e-01 2.280826307833194733e-02 -1.740830093622207642e-01 3.034182451665401459e-02 -2.539333701133728027e-01 6.167103722691535950e-02 -1.680378466844558716e-01 1.590538024902343750e-01 2.313404381275177002e-01 1.908744722604751587e-01 4.690144062042236328e-01 8.434048295021057129e-02 -6.210521608591079712e-02 -2.021000385284423828e-01 -1.776572018861770630e-01 5.921393632888793945e-02 -8.339293301105499268e-02
1.517662703990936279e-01 -6.289912015199661255e-02 3.559458255767822266e-02 1.629226207733154297e-01 1.529483944177627563e-01 -3.468272089958190918e-02 -1.940851807594299316e-01 1.346964985132217407e-01 1.710445433855056763e-01 -3.823538422584533691e-01 -1.546222865581512451e-01 -2.194176465272903442e-01 -1.166003197431564331e-01 2.924767434597015381e-01 -8.654336631298065186e-02 6.961540319025516510e-03 -2.161880582571029663e-01 -9.016464650630950928e-02 -8.192767947912216187e-02 1.711335219442844391e-02 -1.680525764822959900e-02 2.599055878818035126e-03 -2.447894960641860962e-01 3.824847042560577393e-01 1.726705878973007202e-01 3.340114653110504150e-01 2.067073136568069458e-01 -1.987863332033157349e-03 -9.967520833015441895e-02 -1.150100082159042358e-01 -3.191020339727401733e-02 -1.842372864484786987e-01
1.704031676054000854e-01 1.933875679969787598e-02 -6.900113821029663086e-02 -3.993863239884376526e-02 1.916066855192184448e-01 6.674985587596893311e-02 -1.761540621519088745e-01 1.240127533674240112e-01 3.425882160663604736e-01 -1.001446843147277832e-01 -3.123680055141448975e-01 -9.631687775254249573e-03 -1.297458708286285400e-01 4.048928990960121155e-02 8.902855962514877319e-02 2.487194836139678955e-01 5.881897360086441040e-02 -4.924121871590614319e-02 -2.189548760652542114e-01 -4.297909140586853027e-01 -1.828965693712234497e-01 1.628695130348205566e-01 -5.997945368289947510e-02 1.983374506235122681e-01 1.842896193265914917e-01 -5.319246277213096619e-02 -8.753389120101928711e-02 2.028459757566452026e-01 -3.038915693759918213e-01 -1.838578730821609497e-01 1.003128215670585632e-01 -7.430739235132932663e-03
2.240624278783798218e-01 5.445917323231697083e-02 1.533937454223632812e-01 1.231578215956687927e-01 1.992210373282432556e-02 2.173023298382759094e-02 -1.136907935142517090e-01 7.598155736923217773e-02 -1.371068656444549561e-01 -1.279269009828567505e-01 -4.102798402309417725e-01 -1.322568058967590332e-01 -1.058013737201690674e-02 1.428107321262359619e-01 -6.144388765096664429e-02 -1.018900424242019653e-01 4.321923479437828064e-02 -2.974169254302978516e-01 2.190893515944480896e-02 -2.724657952785491943e-01 6.791853904724121094e-02 4.996266588568687439e-02 5.695115402340888977e-02 -2.657470665872097015e-02 1.524052619934082031e-01 2.232287675142288208e-01 1.237947866320610046e-01 1.769842952489852905e-01 1.857647150754928589e-01 -5.294752120971679688e-01 -1.257720440626144409e-01 -8.022889494895935059e-02
2.689163982868194580e-01 -7.596088945865631104e-02 7.956769317388534546e-02 2.595131471753120422e-02 -1.178701519966125488e-01 -1.567384004592895508e-01 5.480446666479110718e-02 -7.368294894695281982e-02 -1.326154917478561401e-01 -2.605484724044799805e-01 1.846992671489715576e-01 -1.051527410745620728e-01 -4.747607186436653137e-02 2.180394381284713745e-01 -3.236700892448425293e-01 1.751893311738967896e-01 -3.400794863700866699e-01 -1.458573639392852783e-01 1.802387274801731110e-02 -3.689201772212982178e-01 -1.172941103577613831e-01 -2.704689204692840576e-01 -6.799874454736709595e-02 9.241117537021636963e-02 1.692597568035125732e-01 1.217443719506263733e-01 -1.207008212804794312e-02 1.920292973518371582e-01 -3.571761026978492737e-02 7.622027397155761719e-02 2.918091416358947754e-01 -7.723131030797958374e-02
1.456468831747770309e-02 8.896464481949806213e-03 1.759174764156341553e-01 1.026414930820465088e-01 1.757608950138092041e-01 -2.733934521675109863e-01 -2.592941522598266602e-01 4.218887686729431152e-01 2.115748524665832520e-01 4.175158962607383728e-02 -3.741015195846557617e-01 -8.388394117355346680e-02 -6.440237164497375488e-02 1.189804747700691223e-01 -1.006408259272575378e-01 -2.137573994696140289e-02 2.905060537159442902e-02 -2.343097180128097534e-01 -2.620286941528320312e-01 -2.567660808563232422e-01 5.857000499963760376e-02 1.798455715179443359e-01 -3.017733432352542877e-02 4.150437563657760620e-02 7.004685699939727783e-02 -1.392393466085195541e-02 2.613157331943511963e-01 1.115624085068702698e-01 4.842815920710563660e-02 -2.001417875289916992e-01 7.327754795551300049e-02 -1.504554897546768188e-01
2.088381052017211914e-01 -5.115813016891479492e-02 -7.023993879556655884e-02 1.992388069629669189e-01 7.406935561448335648e-03 -2.907871305942535400e-01 1.524594724178314209e-01 2.735028266906738281e-01 -1.719551533460617065e-01 -2.448958531022071838e-02 1.929298341274261475e-01 -1.568435430526733398e-01 -4.080601632595062256e-01 -1.220679506659507751e-01 2.033013105392456055e-02 7.781950384378433228e-02 -8.883311599493026733e-02 -1.442970782518386841e-01 -1.324281692504882812e-01 -2.876148819923400879e-01 -2.424257844686508179e-01 -6.025892496109008789e-02 -4.777238517999649048e-02 1.972460299730300903e-01 6.251473724842071533e-02 -2.880148962140083313e-02 -2.115007787942886353e-01 2.346165925264358521e-01 -1.176833063364028931e-01 -1.374884396791458130e-01 2.766462862491607666e-01 -1.562887802720069885e-02
1.539460867643356323e-01 -2.561201713979244232e-02 -5.990063026547431946e-02 4.526852965354919434e-01 -7.810124009847640991e-02 -2.835285961627960205e-01 -2.018459588289260864e-01 1.675873249769210815e-01 -3.986075520515441895e-02 -6.679154187440872192e-02 -2.428739517927169800e-02 5.333675071597099304e-02 -3.037225604057312012e-01 7.321113348007202148e-02 1.106436923146247864e-01 1.764913350343704224e-01 -3.697750568389892578e-01 6.227738782763481140e-02 3.675701469182968140e-02 -1.616130024194717407e-01 -4.011066630482673645e-02 -1.408382952213287354e-01 1.467738002538681030e-01 -2.061072923243045807e-02 2.251725643873214722e-01 1.959916651248931885e-01 -8.649586886167526245e-02 7.337974011898040771e-02 -5.933127552270889282e-02 -8.763556927442550659e-02 -2.046205252408981323e-01 -3.078782558441162109e-01
5.667872726917266846e-02 3.058852441608905792e-02 -4.876916354987770319e-04 1.180064454674720764e-01 5.959323793649673462e-02 -3.492487967014312744e-01 -2.861926853656768799e-01 6.927624344825744629e-02 7.780576497316360474e-02 -1.030024215579032898e-01 -1.876248270273208618e-01 -8.412444591522216797e-02 -2.284445762634277344e-01 1.237644404172897339e-01 2.789936065673828125e-01 -2.581830024719238281e-01 1.694697141647338867e-02 -6.969885528087615967e-02 -8.374932408332824707e-02 -2.971585988998413086e-01 -5.469929426908493042e-02 1.243829354643821716e-01 -1.456440538167953491e-01 4.347034692764282227e-01 2.588894404470920563e-02 2.534288167953491211e-01 -1.120545119047164917e-01 -1.015093736350536346e-02 -2.454665601253509521e-01 -7.193590048700571060e-03 -1.411015838384628296e-01 -1.089742481708526611e-01
-1.907630823552608490e-02 -4.285287484526634216e-02 1.673711240291595459e-01 3.156952857971191406e-01 -2.997541427612304688e-02 -2.092019617557525635e-01 1.301779760979115963e-03 2.108456343412399292e-01 1.844227164983749390e-01 -3.699083328247070312e-01 -1.977844685316085815e-01 -9.248545765876770020e-02 -9.072837978601455688e-02 -1.631364822387695312e-01 6.685063242912292480e-02 2.240387350320816040e-01 -1.105480119585990906e-01 -2.370199263095855713e-01 4.536271840333938599e-02 -1.842127144336700439e-01 -2.538886666297912598e-01 5.449792742729187012e-02 1.726568043231964111e-01 -1.111610699445009232e-02 3.918636217713356018e-02 1.965961754322052002e-01 -2.823379933834075928e-01 8.685833960771560669e-02 1.882414221763610840e-01 -1.225538626313209534e-01 -2.098734378814697266e-01 -2.219844013452529907e-01
-1.890844106674194336e-01 3.011705726385116577e-02 -8.984870463609695435e-02 2.254080772399902344e-01 8.736658096313476562e-02 1.774127334356307983e-01 2.452803105115890503e-01 2.322081625461578369e-01 1.056399345397949219e-01 -2.768057286739349365e-01 -8.793368190526962280e-02 1.127981301397085190e-02 -3.954577818512916565e-02 4.989933967590332031e-02 1.386185139417648315e-01 -1.255442351102828979e-01 -2.092389911413192749e-01 -5.904893949627876282e-02 -1.117248535156250000e-01 -4.148271083831787109e-01 -2.025948464870452881e-01 -2.297813147306442261e-01 1.633812040090560913e-01 -7.953051477670669556e-02 1.569686233997344971e-01 -4.536039754748344421e-02 -7.954873144626617432e-02 3.153207302093505859e-01 4.784105718135833740e-02 -1.762488335371017456e-01 2.044490724802017212e-01 -2.242723852396011353e-01
-2.270801737904548645e-02 -2.056555151939392090e-01 3.047875128686428070e-02 3.363241553306579590e-01 1.107186377048492432e-01 -2.557413578033447266e-01 -1.885599493980407715e-01 4.166233837604522705e-01 1.265632510185241699e-01 2.214274704456329346e-01 2.526583969593048096e-01 1.336526218801736832e-02 -3.461750447750091553e-01 -8.968807756900787354e-02 2.080418728291988373e-02 1.134123802185058594e-01 5.164108052849769592e-02 5.096215754747390747e-02 3.888233006000518799e-02 -1.387081742286682129e-01 -1.090321242809295654e-01 -1.951300948858261108e-01 -9.956225752830505371e-02 1.414753496646881104e-01 9.930364042520523071e-02 1.616760045289993286e-01 2.058156393468379974e-02 1.837058663368225098e-01 -4.340682923793792725e-02 -2.772926390171051025e-01 -7.548993825912475586e-02 -1.598814278841018677e-01
9.587953239679336548e-02 -1.990468204021453857e-01 -3.013643249869346619e-02 3.718383610248565674e-01 8.883272111415863037e-02 1.321128159761428833e-01 -5.033487454056739807e-02 2.218920588493347168e-01 -1.945348531007766724e-01 -5.497108027338981628e-02 -1.280843168497085571e-01 -1.820674091577529907e-01 4.544927179813385010e-02 2.728113234043121338e-01 -2.074670940637588501e-01 2.642039395868778229e-02 -2.658300399780273438e-01 -1.469164043664932251e-01 -2.917416766285896301e-02 -1.135572195053100586e-01 -2.622311413288116455e-01 -9.616760909557342529e-02 -2.086962945759296417e-02 2.935340702533721924e-01 1.677151918411254883e-01 1.265166997909545898e-01 -3.352503478527069092e-02 2.709983587265014648e-01 -1.725861728191375732e-01 5.811513587832450867e-02 1.537232547998428345e-01 -2.795495688915252686e-01
1.441402435302734375e-01 -7.764581590890884399e-02 8.165966719388961792e-02 -6.977403163909912109e-02 -2.146571874618530273e-02 -2.393855452537536621e-01 -1.109658926725387573e-01 1.539408713579177856e-01 6.883793324232101440e-02 -7.520422339439392090e-02 2.743143439292907715e-01 -2.331567853689193726e-01 -2.657252252101898193e-01 4.989310167729854584e-03 -6.225481629371643066e-02 -4.183764383196830750e-02 -3.054222650825977325e-02 -9.165693819522857666e-02 -3.780218586325645447e-02 -4.719831049442291260e-02 -6.933391094207763672e-02 -2.694437503814697266e-01 2.549919188022613525e-01 1.186798419803380966e-02 3.874005079269409180e-01 1.406819075345993042e-01 3.391322195529937744e-01 8.155212271958589554e-04 -2.733225226402282715e-01 -1.877788901329040527e-01 1.215852424502372742e-01 -2.939803302288055420e-01
1.899721920490264893e-01 -1.188907399773597717e-01 -1.615108549594879150e-01 2.462249249219894409e-01 2.946855500340461731e-02 5.978542566299438477e-02 2.291070995852351189e-03 4.503401741385459900e-02 2.398771643638610840e-01 -1.474001854658126831e-01 -3.956451416015625000e-01 -1.628899127244949341e-01 -2.184853702783584595e-01 -6.176880560815334320e-03 1.102977059781551361e-02 -7.917577028274536133e-02 -5.769995227456092834e-02 -7.572417706251144409e-02 1.068755313754081726e-01 -1.066589877009391785e-01 -8.142780512571334839e-03 1.760012507438659668e-01 -4.103516042232513428e-02 1.848260313272476196e-01 1.327537596225738525e-01 2.722808122634887695e-01 1.667928993701934814e-01 8.841344714164733887e-02 -4.940092936158180237e-02 -5.565195083618164062e-01 -4.176427796483039856e-02 -6.438213400542736053e-03
-3.406919538974761963e-02 4.487350955605506897e-02 1.834450513124465942e-01 5.247690528631210327e-02 2.554651349782943726e-02 5.760158877819776535e-03 -4.630316514521837234e-03 -1.581334471702575684e-01 1.089184805750846863e-01 -1.671594679355621338e-01 -1.191640272736549377e-01 -2.046258002519607544e-01 -3.127280995249748230e-02 1.589717417955398560e-01 -2.033058181405067444e-02 1.775997281074523926e-01 3.643463179469108582e-02 -4.308792054653167725e-01 -3.723245859146118164e-01 -1.465692520141601562e-01 -1.760045737028121948e-01 8.979424089193344116e-02 -2.179511040449142456e-01 -1.439420040696859360e-02 1.325875520706176758e-01 -7.782662753015756607e-03 3.339502513408660889e-01 1.864200830459594727e-01 -1.426738686859607697e-02 -2.837976515293121338e-01 1.951623857021331787e-01 -2.530465424060821533e-01
-5.594923719763755798e-02 -1.520730704069137573e-01 2.579393088817596436e-01 2.612937092781066895e-01 -3.019284009933471680e-01 -4.113911092281341553e-02 -2.116446346044540405e-01 3.315957188606262207e-01 9.603362530469894409e-02 7.980086654424667358e-02 9.828246384859085083e-02 -1.536986678838729858e-01 -1.784653514623641968e-01 -4.385754466056823730e-02 1.342522725462913513e-02 3.805075958371162415e-02 -2.430542111396789551e-01 -1.914176046848297119e-01 6.492663174867630005e-02 -2.198957949876785278e-01 -5.472676455974578857e-02 -1.677482202649116516e-02 8.904402703046798706e-02 -1.485488936305046082e-02 3.790613114833831787e-01 -4.009344428777694702e-02 -9.454613178968429565e-02 1.495731025934219360e-01 -7.895173877477645874e-02 -2.729518115520477295e-01 1.244346871972084045e-01 -2.729863226413726807e-01
1.551090776920318604e-01 -6.017137318849563599e-02 -1.102345413528382778e-03 3.174546658992767334e-01 -7.798483222723007202e-02 -4.080012440681457520e-01 -1.634211540222167969e-01 1.334563493728637695e-01 -1.103215888142585754e-01 -9.119536727666854858e-02 -2.838919125497341156e-02 -8.765932917594909668e-02 -3.160229921340942383e-01 1.460164934396743774e-01 4.757564514875411987e-02 1.413404792547225952e-01 -5.872663110494613647e-02 4.104884341359138489e-02 -5.682092905044555664e-02 -8.105103671550750732e-02 2.558884024620056152e-02 -2.665570676326751709e-01 9.022600203752517700e-02 1.566951721906661987e-01 4.137301445007324219e-01 1.392747461795806885e-01 -2.996000275015830994e-02 3.631574660539627075e-02 7.692030072212219238e-02 -5.826941877603530884e-02 -1.780372262001037598e-01 -3.590813875198364258e-01
1.668260246515274048e-01 -4.493703320622444153e-02 -2.385053187608718872e-01 -7.819587737321853638e-02 6.836023181676864624e-02 -1.632599979639053345e-01 -2.744896113872528076e-01 -2.145558744668960571e-01 8.429078012704849243e-02 7.855010777711868286e-02 1.553938388824462891e-01 -1.210602819919586182e-01 -5.991610884666442871e-02 -1.585899591445922852e-01 2.511889860033988953e-02 4.487240687012672424e-02 7.990527153015136719e-02 -4.359711334109306335e-02 -1.625373661518096924e-01 -3.083871304988861084e-01 -1.197429150342941284e-01 1.363885551691055298e-01 -6.656955182552337646e-02 8.625823259353637695e-02 1.004289984703063965e-01 1.074436828494071960e-01 2.774621248245239258e-01 4.449967443943023682e-01 -2.937267161905765533e-02 -3.375427424907684326e-01 2.874226570129394531e-01 -4.812353476881980896e-02
1.989919692277908325e-01 8.071573823690414429e-02 7.221043109893798828e-02 -8.851815015077590942e-02 2.043068408966064453e-01 -1.725090742111206055e-01 -6.877708435058593750e-02 -2.364827319979667664e-03 2.028906494379043579e-01 -8.168216794729232788e-02 -2.092525660991668701e-01 -1.647919714450836182e-01 4.984761402010917664e-02 8.453236520290374756e-02 -1.703902035951614380e-01 -1.622148454189300537e-01 -1.130927130579948425e-01 -3.980120420455932617e-01 -1.781479418277740479e-01 -3.113358616828918457e-01 2.895798906683921814e-02 -3.705192357301712036e-02 3.424953818321228027e-01 2.400450408458709717e-01 -5.016980320215225220e-02 2.083332687616348267e-01 1.999809294939041138e-01 8.109954744577407837e-02 -5.545679479837417603e-02 -3.053989112377166748e-01 7.097777724266052246e-02 -9.983358532190322876e-02
-1.915142983198165894e-01 -9.323908388614654541e-02 1.569858044385910034e-01 3.739290833473205566e-01 1.781305819749832153e-01 -9.134997427463531494e-02 -8.963736891746520996e-02 1.083749085664749146e-01 4.660300537943840027e-02 -2.348507940769195557e-01 2.597864866256713867e-01 1.018736436963081360e-01 6.086299940943717957e-02 -1.381812337785959244e-02 6.016426905989646912e-02 -1.226466819643974304e-01 -2.884156107902526855e-01 -9.531535953283309937e-02 2.333497256040573120e-01 -1.540346592664718628e-01 -3.581496188417077065e-03 -1.447730511426925659e-01 1.882294118404388428e-01 6.572425365447998047e-03 -5.221998319029808044e-02 3.186518698930740356e-02 6.111023202538490295e-02 4.020385444164276123e-01 1.177318617701530457e-01 -3.106533885002136230e-01 2.190534025430679321e-01 -1.349049210548400879e-01
-1.483850553631782532e-02 8.709578961133956909e-02 4.886651411652565002e-02 1.158770546317100525e-01 -5.643462389707565308e-02 -4.788423329591751099e-02 9.218360297381877899e-03 1.716086566448211670e-01 -1.909259110689163208e-01 -3.604562580585479736e-01 -5.059452727437019348e-02 -6.618911027908325195e-02 -3.650738596916198730e-01 -4.290444031357765198e-02 -1.152900904417037964e-01 -7.506180554628372192e-02 -9.244325011968612671e-02 1.682781130075454712e-01 2.634125761687755585e-02 -2.195470184087753296e-01 -1.400914192199707031e-01 -8.050263859331607819e-03 1.448578853160142899e-02 -1.913609169423580170e-02 -9.130258113145828247e-02 1.002097800374031067e-01 -1.147552058100700378e-01 5.057857632637023926e-01 -1.929812431335449219e-01 -3.329898416996002197e-01 2.067813128232955933e-01 -1.724101752042770386e-01
1.265720576047897339e-01 -2.408885806798934937e-01 2.072652131319046021e-01 2.962342798709869385e-01 -2.293081581592559814e-01 -3.319365084171295166e-01 -2.701621949672698975e-01 3.412689566612243652e-01 1.834790259599685669e-01 4.293459653854370117e-02 1.756239831447601318e-01 5.246809124946594238e-02 -1.039500236511230469e-01 4.917141515761613846e-03 2.888449095189571381e-02 3.056560875847935677e-03 -2.021582424640655518e-01 -1.461461335420608521e-01 7.057082653045654297e-02 -1.393502205610275269e-01 1.127324998378753662e-01 -5.007674917578697205e-02 2.472139298915863037e-01 -5.165015347301959991e-03 1.963903009891510010e-01 -6.410089135169982910e-02 7.233933545649051666e-03 2.323767095804214478e-01 -8.349147439002990723e-02 -2.355083674192428589e-01 1.122194007039070129e-01 -1.658429801464080811e-01
1.620305031538009644e-01 -1.809619367122650146e-01 9.133568406105041504e-02 3.318931460380554199e-01 3.037424981594085693e-01 3.028014488518238068e-02 -2.584050893783569336e-01 9.673025459051132202e-02 2.047574669122695923e-01 -5.593235790729522705e-02 1.972970057977363467e-04 1.508658751845359802e-02 -2.271626144647598267e-01 3.217959702014923096e-01 1.545462161302566528e-01 -1.841252446174621582e-01 -1.345406919717788696e-01 -7.424467802047729492e-02 1.199607551097869873e-01 -1.346847862005233765e-01 -1.987535208463668823e-01 -1.849661320447921753e-01 -7.556544989347457886e-02 1.148220375180244446e-01 2.098965346813201904e-01 3.100374042987823486e-01 2.401842623949050903e-01 8.279104530811309814e-02 -6.291408836841583252e-02 -4.149503260850906372e-02 -5.365495756268501282e-02 -1.814894229173660278e-01
-1.209640800952911377e-01 -3.304554894566535950e-02 -4.979565739631652832e-02 4.387937188148498535e-01 -6.524544209241867065e-02 -1.565073132514953613e-01 -2.869176864624023438e-01 -1.727357208728790283e-01 3.074077069759368896e-01 1.303357481956481934e-01 -2.855403162539005280e-02 9.653390944004058838e-02 -4.417113214731216431e-02 1.775593906641006470e-01 -1.616238653659820557e-01 1.791009157896041870e-01 -5.057605728507041931e-02 -1.866955161094665527e-01 -2.515593469142913818e-01 -1.551624387502670288e-01 7.332727313041687012e-02 1.532438490539789200e-02 -5.769297480583190918e-03 1.186448633670806885e-01 3.188371956348419189e-01 7.810730487108230591e-02 1.096737012267112732e-01 1.406235098838806152e-01 2.730816304683685303e-01 -1.809896379709243774e-01 2.943942323327064514e-02 -2.068708986043930054e-01
5.458769947290420532e-02 5.959161091595888138e-03 1.407338231801986694e-01 3.147819042205810547e-01 -3.319199979305267334e-01 -2.134057432413101196e-01 -2.446062415838241577e-01 3.048090040683746338e-01 6.451592314988374710e-03 -6.543802469968795776e-02 1.925309770740568638e-03 -5.650917068123817444e-02 -4.469998776912689209e-01 -6.891260296106338501e-02 1.433701217174530029e-01 2.103891409933567047e-02 -1.075065284967422485e-01 -1.410040706396102905e-01 -8.850371092557907104e-02 -4.730549640953540802e-03 8.026342839002609253e-03 -2.573223114013671875e-01 1.131544355303049088e-02 3.389775380492210388e-02 1.045476347208023071e-01 9.044713526964187622e-02 2.205871045589447021e-02 2.904890477657318115e-01 -1.609589904546737671e-01 -3.384272009134292603e-02 -1.029445454478263855e-01 -2.967790961265563965e-01
8.662226051092147827e-02 -3.888840600848197937e-02 1.157766133546829224e-01 2.303173393011093140e-01 -2.475452721118927002e-01 -1.557931751012802124e-01 -2.123224884271621704e-01 3.627861738204956055e-01 1.630934774875640869e-01 5.631344765424728394e-02 1.911569088697433472e-01 -3.329497203230857849e-02 -1.384930610656738281e-01 -8.854022622108459473e-02 -9.376772493124008179e-02 -5.313868448138237000e-02 -2.528670430183410645e-01 -8.563449233770370483e-02 6.070737168192863464e-02 -2.102533578872680664e-01 4.815196990966796875e-02 -1.374083161354064941e-01 1.798574924468994141e-01 1.189355105161666870e-01 2.520568966865539551e-01 5.232455581426620483e-02 5.662932991981506348e-02 4.253549277782440186e-01 -1.887064985930919647e-02 -2.248820960521697998e-01 -6.865029782056808472e-02 -2.516488730907440186e-01
-4.441900551319122314e-02 1.207151785492897034e-01 8.496069908142089844e-02 4.105530381202697754e-01 -1.202550530433654785e-01 -1.082739904522895813e-01 -7.612442970275878906e-02 2.318959534168243408e-01 1.463645845651626587e-01 -1.095634326338768005e-01 -2.549672313034534454e-02 -6.988532096147537231e-02 -9.233997017145156860e-02 -1.060606017708778381e-01 2.757263481616973877e-01 2.879353165626525879e-01 -7.696914672851562500e-02 -1.051220223307609558e-01 4.137883894145488739e-03 -1.557664573192596436e-01 2.670721113681793213e-01 -7.432032376527786255e-02 1.161142513155937195e-01 -4.107071831822395325e-02 1.444984525442123413e-01 8.139385282993316650e-02 2.802721783518791199e-02 2.892334163188934326e-01 -3.426281511783599854e-01 -8.310445398092269897e-02 -2.791075706481933594e-01 -2.384035289287567139e-01
-1.819047331809997559e-01 -6.724117696285247803e-02 1.289684623479843140e-01 1.796012520790100098e-01 -6.845406442880630493e-02 -3.642878234386444092e-01 -4.987417906522750854e-02 -2.583557963371276855e-01 2.154421806335449219e-01 -1.513847857713699341e-01 2.988496124744415283e-01 -3.950374200940132141e-02 -1.224444359540939331e-01 -1.176270171999931335e-01 -1.009142175316810608e-01 1.312616467475891113e-01 -2.455924302339553833e-01 -1.680319756269454956e-01 -2.879182398319244385e-01 -5.402616411447525024e-02 -3.211589530110359192e-02 -6.815391778945922852e-02 -1.127392798662185669e-01 2.395360469818115234e-01 2.782799899578094482e-01 1.939430981874465942e-01 1.240198686718940735e-01 9.070335328578948975e-02 -7.239996641874313354e-02 -1.460987329483032227e-01 -1.913981884717941284e-01 -1.959970891475677490e-01
1.193751543760299683e-01 -2.081009149551391602e-01 1.445771660655736923e-02 2.435917258262634277e-01 1.540578454732894897e-01 1.486628036946058273e-02 -4.426249116659164429e-02 4.938637465238571167e-02 1.744972318410873413e-01 -1.856350898742675781e-01 -2.694350183010101318e-01 -1.236487701535224915e-01 -1.816748380661010742e-01 -4.353685304522514343e-02 1.790682524442672729e-01 -2.391197383403778076e-01 -3.068563342094421387e-02 3.731164708733558655e-02 1.470983028411865234e-01 -2.985228002071380615e-01 -6.645199656486511230e-02 2.984563112258911133e-01 1.121511533856391907e-01 3.061456680297851562e-01 1.251184791326522827e-01 1.056540980935096741e-01 -3.241669386625289917e-02 2.590480446815490723e-01 -3.441940546035766602e-01 -1.991977542638778687e-01 -7.439590245485305786e-02 -7.787716388702392578e-02
2.658135630190372467e-02 1.175370812416076660e-01 3.921923041343688965e-01 1.556211709976196289e-01 -1.225769594311714172e-01 -5.928691104054450989e-02 1.603526622056961060e-01 4.236637055873870850e-02 8.365695923566818237e-02 -5.358393769711256027e-03 7.816243171691894531e-02 -2.113478928804397583e-01 -1.654666066169738770e-01 2.906583547592163086e-01 -7.346118241548538208e-02 1.500794440507888794e-01 -1.749994307756423950e-01 -1.627221554517745972e-01 -1.667981147766113281e-01 4.152142256498336792e-02 -1.706168204545974731e-01 -4.379627853631973267e-02 1.387081295251846313e-01 1.707485169172286987e-01 3.067624382674694061e-02 2.717545926570892334e-01 2.606579847633838654e-02 3.052297830581665039e-01 -1.789375841617584229e-01 -3.134207725524902344e-01 2.928423583507537842e-01 -1.144345998764038086e-01
9.940601885318756104e-02 -1.762253940105438232e-01 -1.845300197601318359e-01 3.671295940876007080e-02 -1.668886542320251465e-01 9.504295885562896729e-02 -1.202680245041847229e-01 -1.104382947087287903e-01 -1.844586879014968872e-01 -2.004690468311309814e-01 -2.595051229000091553e-01 -1.015973016619682312e-01 -1.107100546360015869e-01 -6.886502355337142944e-02 8.012329041957855225e-02 -5.601857602596282959e-02 3.141625225543975830e-02 -3.368493169546127319e-02 -2.093669585883617401e-02 -3.835457861423492432e-01 -2.295705117285251617e-02 1.232746466994285583e-01 1.261524856090545654e-01 1.354322135448455811e-01 -4.443423822522163391e-02 2.396049052476882935e-01 1.077865883708000183e-01 7.257977128028869629e-02 -3.093441575765609741e-02 -2.547980546951293945e-01 2.452409267425537109e-01 -5.289075374603271484e-01
1.003448963165283203e-01 -1.518458477221429348e-03 1.208569183945655823e-01 1.793134063482284546e-01 2.402365654706954956e-01 -9.943717718124389648e-02 -1.685460358858108521e-01 5.778174847364425659e-03 5.211086571216583252e-02 -2.861760258674621582e-01 -2.492881864309310913e-01 -6.305187195539474487e-02 -3.064727485179901123e-01 9.411598555743694305e-03 -2.296606153249740601e-01 9.919578582048416138e-02 -6.471639126539230347e-02 -8.226083219051361084e-02 -1.964978575706481934e-01 -2.051505148410797119e-01 2.798643410205841064e-01 -3.066158853471279144e-02 2.262613922357559204e-01 2.159542739391326904e-01 2.090670019388198853e-01 2.261450290679931641e-01 -1.512398868799209595e-01 1.585781723260879517e-01 1.093665882945060730e-01 -1.461970806121826172e-01 -2.582994103431701660e-01 -1.677015125751495361e-01
1.201341673731803894e-01 -8.504935353994369507e-02 8.214980363845825195e-02 1.110295280814170837e-01 7.722843438386917114e-02 1.973988860845565796e-01 -2.818409502506256104e-01 -3.827579319477081299e-02 1.374215334653854370e-01 -5.068161711096763611e-02 -1.118667498230934143e-01 -3.027873933315277100e-01 3.153260331600904465e-03 1.095351800322532654e-01 -1.532663255929946899e-01 4.692600667476654053e-02 -1.188912093639373779e-01 -1.777910441160202026e-01 -1.309257447719573975e-01 -4.434471726417541504e-01 3.952363878488540649e-02 1.369538158178329468e-01 1.893973499536514282e-01 1.895226091146469116e-01 -8.962378650903701782e-02 2.562443614006042480e-01 6.678587198257446289e-02 3.982142210006713867e-01 -5.337453261017799377e-02 -1.972317844629287720e-01 -1.847530007362365723e-01 -7.634454220533370972e-02
3.168615326285362244e-02 -4.244583542458713055e-04 -4.701990634202957153e-02 2.714990675449371338e-01 8.288100361824035645e-02 -2.350996881723403931e-01 -2.604110240936279297e-01 -1.975041031837463379e-01 1.075397580862045288e-01 -1.079345867037773132e-01 -9.181644767522811890e-02 -2.986477129161357880e-02 -1.245616823434829712e-01 -4.167090058326721191e-01 -1.928832530975341797e-01 2.309968471527099609e-01 2.537017464637756348e-01 -1.870683878660202026e-01 -4.016442596912384033e-02 -1.995518952608108521e-01 -9.723573178052902222e-02 -8.817351423203945160e-03 -1.882282197475433350e-01 1.170215234160423279e-01 5.595431104302406311e-02 -6.046312674880027771e-02 8.316118270158767700e-02 4.488069191575050354e-02 -2.497096918523311615e-02 -2.577927112579345703e-01 3.125597238540649414e-01 -2.488117367029190063e-01
-4.371039569377899170e-02 1.115340143442153931e-01 -9.222101420164108276e-02 -1.049472391605377197e-01 -1.161338016390800476e-01 -2.143847793340682983e-01 -1.431384682655334473e-01 6.016368418931961060e-02 1.751955598592758179e-01 -2.559030354022979736e-01 -4.430258274078369141e-01 -1.556847430765628815e-02 -1.073556020855903625e-01 -1.271006911993026733e-01 1.897316724061965942e-01 7.757810503244400024e-02 5.582049116492271423e-02 -8.990172296762466431e-02 -1.166329625993967056e-02 -3.445509672164916992e-01 -4.749695211648941040e-02 9.605816565454006195e-03 2.556351721286773682e-01 1.585475951433181763e-01 4.201005101203918457e-01 2.485140264034271240e-01 1.828827857971191406e-01 8.812889456748962402e-02 5.534958094358444214e-02 3.459424525499343872e-02 1.534657180309295654e-02 -1.155317723751068115e-01
7.017704844474792480e-02 -5.363444797694683075e-03 1.109965592622756958e-01 2.621140778064727783e-01 1.428469270467758179e-01 -2.295319139957427979e-01 -9.969547390937805176e-02 1.138131469488143921e-01 3.841127455234527588e-02 -1.151930354535579681e-02 -2.443543821573257446e-01 -6.134654581546783447e-02 -3.455359041690826416e-01 -7.766635715961456299e-02 1.969786547124385834e-02 -1.617276221513748169e-01 -9.608306735754013062e-02 3.222126886248588562e-02 1.673117093741893768e-02 -2.302670665085315704e-02 2.507361769676208496e-02 5.696604400873184204e-02 -5.827765446156263351e-03 3.916638195514678955e-01 -1.655938662588596344e-02 2.164848744869232178e-01 3.772903382778167725e-01 2.557501792907714844e-01 -3.149984404444694519e-02 -3.695262372493743896e-01 -1.315806657075881958e-01 -1.511560976505279541e-01
-1.615178734064102173e-01 -1.280603278428316116e-02 1.129819303750991821e-01 2.352924644947052002e-01 1.938054896891117096e-02 -1.707892566919326782e-01 -1.124520823359489441e-01 9.999308735132217407e-02 -8.801060612313449383e-04 -7.680145790800452232e-04 -6.203222647309303284e-02 -1.657596379518508911e-01 5.094504356384277344e-02 3.929706662893295288e-02 9.797933511435985565e-03 -8.541624993085861206e-02 1.234172061085700989e-01 -2.221133857965469360e-01 -1.076906919479370117e-01 -2.150972783565521240e-01 -2.289651781320571899e-01 -4.010288119316101074e-01 1.351018846035003662e-01 2.341365218162536621e-01 5.419519171118736267e-02 1.493818312883377075e-01 1.569069176912307739e-01 -6.115457415580749512e-02 -2.637944519519805908e-01 -1.340042650699615479e-01 -2.195110544562339783e-02 -5.100828409194946289e-01
-2.107212692499160767e-01 -1.263043880462646484e-01 -6.141208112239837646e-02 2.944530248641967773e-01 8.421001583337783813e-02 -2.638943791389465332e-01 -4.259679093956947327e-02 -1.339473426342010498e-01 2.501090764999389648e-01 -2.303470522165298462e-01 -2.537709176540374756e-01 -3.111127316951751709e-01 4.533957317471504211e-02 -4.211705178022384644e-02 2.480824440717697144e-01 1.216023862361907959e-01 -2.105058282613754272e-01 -2.949203597381711006e-03 -7.369377464056015015e-02 -8.719321340322494507e-02 1.941053196787834167e-02 1.075999364256858826e-01 2.806192934513092041e-01 2.997210025787353516e-01 1.824268400669097900e-01 2.111360877752304077e-01 -1.193028222769498825e-02 1.808218508958816528e-01 1.589333564043045044e-01 -1.087287142872810364e-01 9.323920309543609619e-02 3.679271042346954346e-02
1.939324736595153809e-01 -1.363826692104339600e-01 5.486695095896720886e-03 3.170370459556579590e-01 2.719412147998809814e-01 -1.424938160926103592e-02 -2.376857697963714600e-01 4.115827754139900208e-02 1.884404569864273071e-02 1.469205915927886963e-01 -2.151567935943603516e-01 -1.783617138862609863e-01 -1.510058790445327759e-01 2.132030017673969269e-02 9.643756598234176636e-02 1.221616640686988831e-01 -1.848236322402954102e-01 -1.039213389158248901e-01 -1.539839357137680054e-01 -2.210265100002288818e-01 -2.573234960436820984e-02 1.659872382879257202e-01 2.242591381072998047e-01 2.278435677289962769e-01 2.691009938716888428e-01 1.590218693017959595e-01 2.220474779605865479e-01 2.363180369138717651e-01 -2.336639463901519775e-01 -1.776540093123912811e-02 2.322801649570465088e-01 6.092315167188644409e-02
-3.879133611917495728e-02 -1.099013388156890869e-01 -5.893631651997566223e-02 2.228230983018875122e-01 1.303157955408096313e-01 -9.253390133380889893e-02 -2.446434944868087769e-01 3.853147923946380615e-01 2.051418125629425049e-01 -1.769271641969680786e-01 -3.722600638866424561e-02 -6.488024443387985229e-02 4.249429702758789062e-02 1.613434851169586182e-01 -7.620169222354888916e-02 -9.220957756042480469e-02 3.650667518377304077e-02 1.802579872310161591e-02 -4.343908429145812988e-01 -3.800867199897766113e-01 6.483008712530136108e-02 1.796253025531768799e-01 -2.413597190752625465e-03 1.401906609535217285e-01 3.254764247685670853e-03 1.170551031827926636e-01 2.423652261495590210e-01 8.930329233407974243e-02 -9.538841247558593750e-02 -1.443024277687072754e-01 8.425875753164291382e-02 -2.643966972827911377e-01
1.280788928270339966e-01 -2.182800881564617157e-02 -5.394338816404342651e-02 3.067293465137481689e-01 2.951931357383728027e-01 -1.584443747997283936e-01 1.387808769941329956e-01 -2.944958209991455078e-01 -2.495622262358665466e-02 2.555531077086925507e-02 -6.865884363651275635e-02 1.835658699274063110e-01 -1.604455858469009399e-01 1.355366110801696777e-01 7.174471765756607056e-02 3.064079284667968750e-01 -1.018500328063964844e-01 -1.906681433320045471e-02 -2.853817939758300781e-01 -7.548106461763381958e-02 9.350520372390747070e-02 -1.306788623332977295e-01 4.453802481293678284e-02 -1.677646115422248840e-02 3.430062830448150635e-01 1.567380577325820923e-01 9.574533253908157349e-02 3.906801342964172363e-01 -7.073035836219787598e-02 -1.357593685388565063e-01 -7.255458086729049683e-02 -1.624329686164855957e-01
1.088083488866686821e-03 2.468503415584564209e-01 -6.698507815599441528e-02 2.823132872581481934e-01 1.673552393913269043e-01 -5.716997664421796799e-03 -1.015806570649147034e-01 -2.447629421949386597e-01 -6.420323252677917480e-02 -3.613343089818954468e-02 2.824312448501586914e-02 -1.157030314207077026e-01 2.730830572545528412e-02 1.390357408672571182e-02 -2.701896429061889648e-01 3.259243369102478027e-01 -5.751215666532516479e-02 -4.383275210857391357e-01 1.354253143072128296e-01 -3.845235705375671387e-01 1.310651153326034546e-01 -4.170096293091773987e-02 -1.690918356180191040e-01 1.738511472940444946e-01 2.107446193695068359e-01 5.845652520656585693e-02 -1.407130211591720581e-01 1.419760137796401978e-01 -1.577991396188735962e-01 -3.543349355459213257e-02 1.786044612526893616e-02 -5.651556700468063354e-02
-6.825811695307493210e-03 1.452879458665847778e-01 -8.007958531379699707e-03 3.389230966567993164e-01 -9.701465815305709839e-02 -7.999887317419052124e-02 -1.339121907949447632e-01 2.495345845818519592e-02 1.768857240676879883e-02 -2.715971469879150391e-01 -3.706854581832885742e-02 -1.919178515672683716e-01 -1.371730118989944458e-02 -6.479720771312713623e-02 1.852332651615142822e-01 1.984142363071441650e-01 -2.851341366767883301e-01 -2.254669368267059326e-01 5.479393899440765381e-02 -9.186206758022308350e-02 1.667566895484924316e-01 -2.241467684507369995e-02 1.496385131031274796e-02 1.794871389865875244e-01 2.326308041810989380e-01 1.419496387243270874e-01 -1.405468434095382690e-01 1.600152701139450073e-01 -2.377392798662185669e-01 4.809371381998062134e-02 -2.547002434730529785e-01 -4.376488626003265381e-01
-2.451819181442260742e-02 1.253421008586883545e-01 -1.594689786434173584e-01 4.256772398948669434e-01 -1.571499705314636230e-01 -3.005685210227966309e-01 -1.588293015956878662e-01 -4.995714128017425537e-02 -2.052500694990158081e-01 8.590011857450008392e-03 -3.761209920048713684e-02 -1.256127804517745972e-01 -2.346425056457519531e-01 1.598256081342697144e-01 1.686033606529235840e-01 2.707556188106536865e-01 -1.373802125453948975e-01 -1.762377768754959106e-01 3.091999702155590057e-02 -1.978226006031036377e-01 2.195134945213794708e-02 -1.210225299000740051e-01 2.241929024457931519e-01 -1.285115480422973633e-01 7.690617442131042480e-02 1.016741544008255005e-01 -5.242037028074264526e-02 1.271953284740447998e-01 -1.230249330401420593e-01 -1.176181137561798096e-01 -2.162827402353286743e-01 -3.312252759933471680e-01
1.369330883026123047e-01 -2.239052057266235352e-01 -8.180088549852371216e-02 6.554426625370979309e-03 1.436832547187805176e-01 -9.148916602134704590e-02 -1.114983856678009033e-01 -8.998333662748336792e-02 1.738500446081161499e-01 1.164986640214920044e-01 -5.480504408478736877e-02 2.023557666689157486e-03 2.374269813299179077e-01 6.687626242637634277e-02 -1.761981286108493805e-03 -3.044862672686576843e-02 -5.041655153036117554e-02 -2.131184935569763184e-01 -1.393766701221466064e-01 -4.198907911777496338e-01 3.039979375898838043e-02 4.935472458600997925e-02 -2.528670728206634521e-01 4.143612384796142578e-01 6.474003940820693970e-02 3.130178749561309814e-01 1.031657159328460693e-01 4.987037926912307739e-02 -1.087699681520462036e-01 -2.174137532711029053e-01 3.979061171412467957e-02 -3.279977440834045410e-01
-1.849575042724609375e-01 -3.167744874954223633e-01 9.680073708295822144e-02 2.506084442138671875e-01 -9.483435004949569702e-02 -2.605044543743133545e-01 -3.429416334256529808e-03 2.896807193756103516e-01 -4.271626472473144531e-02 2.777039306238293648e-03 -1.559190899133682251e-01 -6.474234163761138916e-02 -1.123443916440010071e-01 2.317154258489608765e-01 -2.197493100538849831e-03 5.410810932517051697e-02 -7.369964569807052612e-02 -2.012348473072052002e-01 1.352405995130538940e-01 4.424015432596206665e-02 -7.996572554111480713e-02 1.472483761608600616e-02 6.204361096024513245e-02 4.363740682601928711e-01 9.310913085937500000e-02 2.362424880266189575e-01 -7.918934524059295654e-02 2.211127281188964844e-01 -2.869347333908081055e-01 -2.286075986921787262e-02 8.323876559734344482e-02 -2.375383824110031128e-01
-1.309614926576614380e-01 -1.062679141759872437e-01 -6.797533482313156128e-02 2.265186607837677002e-01 3.563267737627029419e-02 -6.842062622308731079e-02 -2.363094240427017212e-01 2.785611450672149658e-01 -1.130921840667724609e-01 -2.584898099303245544e-02 -2.982364594936370850e-01 -2.324778437614440918e-01 -2.992520928382873535e-01 2.330409735441207886e-01 -2.652534842491149902e-01 1.109694540500640869e-01 -6.898672133684158325e-02 -3.050017356872558594e-02 -7.065307348966598511e-02 -3.256661891937255859e-01 -3.854389861226081848e-02 -8.338150568306446075e-03 2.451970428228378296e-01 1.466090381145477295e-01 5.126852542161941528e-02 2.756777405738830566e-01 1.046409737318754196e-02 2.124631255865097046e-01 -1.079594567418098450e-01 1.094744503498077393e-01 4.862778633832931519e-02 -2.084727883338928223e-01
-1.274605244398117065e-01 -1.179299056529998779e-01 -1.258583553135395050e-02 3.827557563781738281e-01 -4.305769875645637512e-02 -2.289163172245025635e-01 -1.091151908040046692e-01 -1.600100547075271606e-01 3.352921083569526672e-02 -1.175715923309326172e-01 -1.183838695287704468e-01 -5.513232201337814331e-02 -1.625662669539451599e-02 2.797443568706512451e-01 2.462642043828964233e-01 5.883467942476272583e-02 3.823665902018547058e-02 -2.145819067955017090e-01 -5.185257196426391602e-01 -1.282278448343276978e-01 1.218817457556724548e-01 -1.094106063246726990e-01 -1.892755776643753052e-01 -9.101259708404541016e-02 -8.264418691396713257e-02 3.394049778580665588e-02 8.012296259403228760e-02 1.903281807899475098e-01 -6.892719119787216187e-02 -1.628251224756240845e-01 1.857391148805618286e-01 -1.914364248514175415e-01
-4.653735831379890442e-02 8.223487436771392822e-02 9.254185110330581665e-02 2.390655577182769775e-01 -3.529585525393486023e-02 -1.929049193859100342e-01 -3.878891468048095703e-02 2.759956754744052887e-02 2.857747077941894531e-01 -5.911340191960334778e-02 -9.909032285213470459e-02 9.334569796919822693e-03 -2.364007979631423950e-01 1.128594949841499329e-01 7.649970054626464844e-02 3.802591562271118164e-01 -1.133123338222503662e-01 -6.196935102343559265e-02 -2.415873110294342041e-01 -7.645974308252334595e-02 3.496565669775009155e-02 -1.308086961507797241e-01 2.052780091762542725e-01 -3.840005770325660706e-02 6.645322591066360474e-02 1.904163323342800140e-02 -7.353976368904113770e-02 1.181795224547386169e-01 -4.201853871345520020e-01 -8.021352440118789673e-02 -1.732325851917266846e-01 -4.364647865295410156e-01
3.308334574103355408e-02 -2.026172876358032227e-01 2.058231532573699951e-01 3.321684002876281738e-01 -2.939547896385192871e-01 -2.001871317625045776e-01 -1.522406935691833496e-01 1.863457113504409790e-01 2.423459738492965698e-01 1.208506897091865540e-01 1.179177686572074890e-01 1.631624181754887104e-03 -9.813048690557479858e-02 -1.469544321298599243e-01 -8.923413604497909546e-02 -5.376964062452316284e-02 -2.112901359796524048e-01 -1.902657747268676758e-02 -6.505606696009635925e-03 -1.790618598461151123e-01 1.134750247001647949e-02 6.656769663095474243e-03 1.630788445472717285e-01 5.700028967112302780e-03 3.529760241508483887e-01 1.549120247364044189e-01 -1.247359514236450195e-01 2.414975464344024658e-01 -8.810231834650039673e-02 -1.988879144191741943e-01 1.894232630729675293e-01 -2.861169576644897461e-01
-2.284510731697082520e-01 -9.698968380689620972e-02 1.443834304809570312e-01 3.152880966663360596e-01 6.018461287021636963e-02 -1.606346666812896729e-01 -4.846495576202869415e-03 1.718264520168304443e-01 8.526825159788131714e-02 -4.955375790596008301e-01 7.383175194263458252e-02 -3.522633388638496399e-02 -2.774477601051330566e-01 7.298956811428070068e-02 -1.347890496253967285e-01 2.156488895416259766e-01 -1.828392744064331055e-01 -5.579809099435806274e-02 9.496720880270004272e-02 -2.493351697921752930e-01 5.027581751346588135e-02 -9.576950967311859131e-02 1.397193372249603271e-01 -2.646187879145145416e-02 8.206859976053237915e-02 -3.124753711745142937e-03 -5.452647805213928223e-02 8.068239688873291016e-02 1.731099635362625122e-01 3.419916331768035889e-02 9.610933810472488403e-02 -3.955071866512298584e-01
1.335558295249938965e-01 -1.625592410564422607e-01 -9.354666620492935181e-02 2.156972438097000122e-01 3.361006081104278564e-01 4.980711266398429871e-02 -3.044666051864624023e-01 -2.994152344763278961e-02 5.456620082259178162e-02 -1.455269753932952881e-01 1.827741116285324097e-01 -7.959268987178802490e-02 -3.081843554973602295e-01 1.785193011164665222e-02 2.495878189802169800e-01 1.428332626819610596e-01 2.099415101110935211e-02 -2.295604497194290161e-01 -8.277504146099090576e-02 -2.575113773345947266e-01 5.205578729510307312e-02 -2.678104341030120850e-01 3.430053591728210449e-01 6.403370946645736694e-02 2.532076239585876465e-01 -5.639135837554931641e-02 -6.918180733919143677e-02 -1.171800121665000916e-02 -1.260335594415664673e-01 -8.078595995903015137e-02 9.379824995994567871e-02 -1.536795049905776978e-01
8.959934860467910767e-02 1.265285909175872803e-01 9.946975857019424438e-03 2.162300199270248413e-01 2.995508313179016113e-01 -3.074353635311126709e-01 -7.583931833505630493e-02 -5.212774127721786499e-02 -4.324784129858016968e-02 5.794445052742958069e-02 4.373104870319366455e-02 1.455839574337005615e-01 -7.758269459009170532e-02 1.403154134750366211e-01 -6.873740255832672119e-02 2.379436790943145752e-01 -2.015293687582015991e-01 -1.343992799520492554e-01 -2.216228842735290527e-02 -2.351266890764236450e-01 -1.510988622903823853e-01 3.227877896279096603e-03 -5.633661523461341858e-02 -2.041637748479843140e-01 3.202572762966156006e-01 5.780334398150444031e-02 1.195225343108177185e-01 2.538239061832427979e-01 -1.971328109502792358e-01 -5.663562193512916565e-02 -2.317176163196563721e-01 -3.980909585952758789e-01
3.186407312750816345e-02 -1.423023082315921783e-02 1.007363852113485336e-02 1.965250670909881592e-01 1.015815418213605881e-02 -6.616092473268508911e-02 -4.858930036425590515e-02 -1.394029855728149414e-01 1.575121134519577026e-01 6.709235161542892456e-02 -4.389494359493255615e-01 -3.458821177482604980e-01 4.649879038333892822e-02 -1.846844889223575592e-02 6.752599775791168213e-02 1.576023399829864502e-01 -6.756500899791717529e-02 1.239840406924486160e-02 -7.308896631002426147e-02 -3.434818983078002930e-01 -4.531528800725936890e-02 -1.312358975410461426e-01 3.074035048484802246e-02 -1.146592013537883759e-02 -1.226993650197982788e-01 1.651353836059570312e-01 2.699557505548000336e-02 3.915608525276184082e-01 -1.700644046068191528e-01 -4.128884077072143555e-01 -6.514601409435272217e-02 1.088595390319824219e-01
-2.188273146748542786e-02 -5.278592184185981750e-02 8.858548104763031006e-02 1.145718768239021301e-01 3.434207290410995483e-02 -1.462696343660354614e-01 9.887614101171493530e-02 3.845087066292762756e-02 3.700840845704078674e-02 -1.480533182621002197e-01 -1.059898436069488525e-01 -1.715073883533477783e-01 -1.386507228016853333e-02 6.977940350770950317e-02 -2.011624723672866821e-01 -9.512670338153839111e-02 -1.982793211936950684e-01 3.398787230253219604e-03 -2.971344292163848877e-01 -2.498411387205123901e-01 -1.881140172481536865e-01 -1.091785803437232971e-01 3.487963378429412842e-01 3.198825418949127197e-01 2.230414887890219688e-03 2.677744030952453613e-01 9.208472818136215210e-02 3.076147437095642090e-01 -1.329968571662902832e-01 -3.489869832992553711e-01 -1.747072190046310425e-01 -1.314278244972229004e-01
1.617864817380905151e-01 -2.105117142200469971e-01 6.396179646253585815e-02 4.660084545612335205e-01 2.924494743347167969e-01 5.407758429646492004e-02 -1.924020946025848389e-01 -1.898417174816131592e-01 1.074564084410667419e-01 -9.429680556058883667e-02 5.551425367593765259e-02 -3.052188269793987274e-02 2.252766676247119904e-02 -1.454538851976394653e-01 -1.961027272045612335e-02 3.304117918014526367e-01 1.256808042526245117e-01 -3.358972966670989990e-01 -1.519496142864227295e-01 -2.151730805635452271e-01 -2.531223371624946594e-02 -2.076050192117691040e-01 -8.962261676788330078e-02 -7.215762883424758911e-02 1.495908945798873901e-01 1.536580324172973633e-01 4.718440771102905273e-02 1.042850986123085022e-01 -6.555349379777908325e-02 -2.653660178184509277e-01 -3.730375319719314575e-02 -2.973398752510547638e-02
-1.295240819454193115e-01 -1.246909797191619873e-01 1.181028410792350769e-01 4.280480146408081055e-01 -3.562340140342712402e-01 -1.263907104730606079e-01 -2.232976406812667847e-01 2.636171877384185791e-01 6.085011363029479980e-02 1.495550945401191711e-02 2.132787257432937622e-01 -2.601538300514221191e-01 6.759387999773025513e-02 8.746717125177383423e-02 5.130800604820251465e-02 1.252152174711227417e-01 2.254814654588699341e-02 -7.437968999147415161e-02 1.334612518548965454e-01 -2.475655078887939453e-01 -2.835078537464141846e-02 -1.020997390151023865e-01 1.351711601018905640e-01 2.773996293544769287e-01 4.418283328413963318e-02 2.650598883628845215e-01 3.917207568883895874e-02 1.644323021173477173e-01 -1.378895193338394165e-01 -6.174486130475997925e-02 1.875575631856918335e-01 -1.013302728533744812e-01
8.029258251190185547e-02 1.293513625860214233e-01 3.142463564872741699e-01 -3.347009792923927307e-02 9.040527045726776123e-02 4.212945327162742615e-02 -3.479700982570648193e-01 -4.660412669181823730e-02 3.897555917501449585e-02 -9.797202050685882568e-02 -1.682452410459518433e-01 -4.047190770506858826e-02 -3.285144865512847900e-01 -8.993440121412277222e-02 2.102183364331722260e-02 2.883802652359008789e-01 -2.240295559167861938e-01 -2.147943675518035889e-01 1.142954733222723007e-02 -3.565635085105895996e-01 1.760738790035247803e-01 1.571070402860641479e-02 1.911731958389282227e-01 2.452046573162078857e-01 1.844145059585571289e-01 5.063885822892189026e-02 2.703095227479934692e-02 4.466502368450164795e-02 -5.832805484533309937e-02 -2.579385340213775635e-01 -1.635037660598754883e-01 -1.248523816466331482e-01
1.197868660092353821e-01 -2.025073915719985962e-01 1.677811145782470703e-01 3.925854563713073730e-01 -2.518456876277923584e-01 -1.517824679613113403e-01 -2.484541982412338257e-01 3.412959277629852295e-01 1.258688271045684814e-01 1.492258999496698380e-02 1.425073742866516113e-01 9.593219310045242310e-02 -8.419919013977050781e-02 2.579942345619201660e-02 8.972425013780593872e-02 -1.137948594987392426e-02 -2.287143170833587646e-01 -1.358819156885147095e-01 9.304017573595046997e-02 -2.992296218872070312e-01 -6.588297337293624878e-02 -7.621086202561855316e-03 4.846635088324546814e-02 3.576027974486351013e-02 3.180156946182250977e-01 6.274316459894180298e-02 -1.068243198096752167e-02 2.482054084539413452e-01 -7.286355644464492798e-02 -2.911351621150970459e-01 -5.242130253463983536e-03 -4.792705550789833069e-02
6.639982759952545166e-02 3.363299369812011719e-01 4.609100893139839172e-02 2.575910091400146484e-01 1.848328560590744019e-01 -1.556473225355148315e-01 -1.391647756099700928e-01 -2.498609758913516998e-02 2.511515617370605469e-01 -2.744589745998382568e-01 -6.659571826457977295e-02 -2.061571031808853149e-01 1.940359361469745636e-02 1.270871888846158981e-02 2.561427950859069824e-01 8.887778222560882568e-02 -6.492734421044588089e-03 4.335223510861396790e-02 -2.637211978435516357e-01 -2.769142687320709229e-01 -1.699470430612564087e-01 1.931825578212738037e-01 9.289809316396713257e-02 2.910911738872528076e-01 1.415146440267562866e-01 5.010421946644783020e-02 -4.387097433209419250e-02 -7.208701968193054199e-02 -1.772387325763702393e-01 -3.138041198253631592e-01 6.390336155891418457e-02 -6.987439095973968506e-02
1.187781840562820435e-01 -1.730447560548782349e-01 9.780179709196090698e-02 3.248671889305114746e-01 2.973690330982208252e-01 6.713277101516723633e-02 -1.606821864843368530e-01 1.002364698797464371e-02 5.543582886457443237e-02 -1.492765545845031738e-01 -1.663509905338287354e-01 -2.388584166765213013e-01 -1.315169930458068848e-01 2.732184231281280518e-01 1.642378419637680054e-01 -9.013580530881881714e-02 -1.418008208274841309e-01 -6.654215604066848755e-02 1.839531362056732178e-01 -1.251673251390457153e-01 8.827816694974899292e-03 -8.700302988290786743e-02 -1.023144498467445374e-01 4.192743301391601562e-01 -3.781042620539665222e-02 3.203967511653900146e-01 1.150963008403778076e-01 -2.882414683699607849e-02 -2.070614099502563477e-01 -5.972528085112571716e-02 -2.516045933589339256e-03 -2.287044227123260498e-01
4.290755838155746460e-02 -2.187672629952430725e-02 4.601874947547912598e-02 2.911845147609710693e-01 6.069699674844741821e-02 -7.639988511800765991e-02 -1.180325075984001160e-01 -1.363982409238815308e-01 -1.209867298603057861e-01 1.398249808698892593e-02 -5.182066559791564941e-01 -1.751196235418319702e-01 -6.845182180404663086e-02 -1.126559376716613770e-01 -4.790153726935386658e-02 1.326812654733657837e-01 2.438791096210479736e-03 -1.806010007858276367e-01 -6.095615215599536896e-03 -2.546090185642242432e-01 3.191135525703430176e-01 -1.193429306149482727e-01 3.035600483417510986e-01 5.208488553762435913e-02 -5.417054146528244019e-02 2.203530818223953247e-01 3.753138333559036255e-02 1.705546975135803223e-01 -5.889217928051948547e-02 -3.402413129806518555e-01 -5.369515717029571533e-02 -6.983061134815216064e-02
-1.964394152164459229e-01 -2.292788475751876831e-01 -4.633856937289237976e-02 2.136492133140563965e-01 -1.674244105815887451e-01 9.636777639389038086e-02 8.550421148538589478e-02 3.889516368508338928e-02 2.729728072881698608e-02 -1.194738522171974182e-01 1.734443604946136475e-01 1.668135821819305420e-02 -1.679961085319519043e-01 4.540495947003364563e-02 2.849069535732269287e-01 -1.211233735084533691e-01 -1.957429796457290649e-01 -8.816418796777725220e-02 2.478499561548233032e-01 -2.364684641361236572e-01 2.352419644594192505e-01 -1.009521633386611938e-01 1.840790361166000366e-01 4.923348873853683472e-02 2.318869531154632568e-02 3.199662566184997559e-01 8.050385117530822754e-02 3.770019412040710449e-01 4.025625437498092651e-02 -1.523191928863525391e-01 1.531678885221481323e-01 -2.798509895801544189e-01
2.074233591556549072e-01 7.977636158466339111e-02 1.539599299430847168e-01 2.094314694404602051e-01 2.226794958114624023e-01 -4.246245324611663818e-02 -2.373149991035461426e-01 -1.829300075769424438e-02 1.165705826133489609e-02 -3.667721152305603027e-01 -2.304954640567302704e-02 -3.565854430198669434e-01 -3.690296411514282227e-01 -6.819112598896026611e-02 -4.725078865885734558e-02 9.130950272083282471e-02 2.085404992103576660e-01 -1.749508380889892578e-01 8.575183898210525513e-02 -1.434742808341979980e-01 -1.427724491804838181e-03 -1.207970678806304932e-01 -1.315469443798065186e-01 -4.270286485552787781e-02 1.464300006628036499e-01 9.525826573371887207e-02 -8.558510243892669678e-02 8.776298165321350098e-02 -2.283585444092750549e-02 -1.416383385658264160e-01 3.977294564247131348e-01 -3.445070609450340271e-02
6.997812539339065552e-02 -2.859462499618530273e-01 -1.854050308465957642e-01 1.602056175470352173e-01 1.281295418739318848e-01 -1.930237114429473877e-01 -1.344732493162155151e-01 1.049213260412216187e-01 1.524487286806106567e-01 5.918258428573608398e-02 -2.983988821506500244e-01 -3.544549942016601562e-01 -2.887903749942779541e-01 9.311687201261520386e-03 1.652179658412933350e-01 -1.633778214454650879e-01 -5.780397914350032806e-03 -4.347875341773033142e-02 3.330781310796737671e-02 -3.185553252696990967e-01 -2.110086232423782349e-01 1.583871096372604370e-01 -4.190390184521675110e-02 1.645406931638717651e-01 2.742793597280979156e-02 1.176499053835868835e-01 -7.492119073867797852e-02 1.124847829341888428e-01 -1.935777515172958374e-01 -3.200087845325469971e-01 -6.724812835454940796e-02 -1.068615168333053589e-01
-1.344245970249176025e-01 -1.848172396421432495e-01 2.341282069683074951e-01 2.221381366252899170e-01 1.051211059093475342e-01 -2.735413908958435059e-01 2.579109072685241699e-01 -9.038298390805721283e-03 5.933189764618873596e-02 -2.409498244524002075e-01 4.019584506750106812e-02 -1.565007567405700684e-01 3.152706194669008255e-03 5.026281997561454773e-02 6.332121044397354126e-02 -1.522027105093002319e-01 1.153819561004638672e-01 6.636732071638107300e-02 -7.451417297124862671e-02 -3.000095486640930176e-01 -2.438208088278770447e-02 -3.519597649574279785e-02 1.633187979459762573e-01 5.601416826248168945e-01 1.434810012578964233e-01 9.414306282997131348e-02 1.742608398199081421e-01 1.397535055875778198e-01 -4.306874424219131470e-02 -1.538433730602264404e-01 -2.050268085440620780e-05 -1.154484748840332031e-01
-1.126291677355766296e-01 -3.983454778790473938e-02 -9.650371968746185303e-02 2.968915700912475586e-01 2.592224478721618652e-01 -2.715032696723937988e-01 -9.005897492170333862e-02 1.204931437969207764e-01 2.391083091497421265e-01 -1.464774012565612793e-01 -3.607498407363891602e-01 -1.332371085882186890e-01 -4.639253485947847366e-03 -5.879800766706466675e-02 2.310130149126052856e-01 1.654116064310073853e-01 -1.506643593311309814e-01 -6.898070871829986572e-02 3.182365000247955322e-02 -1.065596267580986023e-01 3.853890299797058105e-02 -9.269871748983860016e-03 1.276889145374298096e-01 3.803909718990325928e-01 2.271006256341934204e-01 2.272748351097106934e-01 -7.970166951417922974e-02 2.246184051036834717e-01 9.618468582630157471e-02 2.123291231691837311e-02 1.844512969255447388e-01 8.857378363609313965e-02
1.148253530263900757e-01 1.753093302249908447e-01 2.466995418071746826e-01 2.710275352001190186e-01 1.456527858972549438e-01 -2.495284378528594971e-01 -7.000581920146942139e-02 1.624117344617843628e-01 -2.043740004301071167e-01 -4.806996509432792664e-02 1.159585416316986084e-01 -3.201662003993988037e-01 8.377349376678466797e-02 -1.110072135925292969e-01 5.483906343579292297e-02 -1.657887995243072510e-01 2.009924650192260742e-01 -1.375121921300888062e-01 2.148712240159511566e-02 -4.169533774256706238e-02 3.235865850001573563e-03 6.347692105919122696e-04 1.634409092366695404e-02 1.501809060573577881e-01 3.672697246074676514e-01 1.548150330781936646e-01 9.674343466758728027e-02 7.485835254192352295e-02 8.326775580644607544e-02 -2.011310011148452759e-01 1.230260357260704041e-01 -4.200727343559265137e-01
2.743028104305267334e-01 -1.358415931463241577e-01 -5.822242423892021179e-02 2.575459480285644531e-01 1.145506203174591064e-01 -5.276802927255630493e-03 -3.599723875522613525e-01 -9.863708913326263428e-02 2.228101342916488647e-01 5.292707309126853943e-02 -1.525728404521942139e-01 -2.461396902799606323e-01 -6.827941536903381348e-02 1.080069877207279205e-02 -3.710917383432388306e-02 3.186377137899398804e-02 -3.714801371097564697e-01 -1.805839240550994873e-01 -8.639848232269287109e-02 -2.518398761749267578e-01 1.364080756902694702e-01 1.706313341856002808e-01 1.177388131618499756e-01 3.156147897243499756e-01 9.104296565055847168e-02 7.571616768836975098e-02 4.674689099192619324e-02 2.847812473773956299e-01 -1.061167418956756592e-01 7.249289751052856445e-02 1.450821012258529663e-01 -5.550407990813255310e-02
-1.072884127497673035e-01 7.601673156023025513e-02 1.062824204564094543e-01 1.641659885644912720e-01 2.069946527481079102e-01 -1.062913760542869568e-01 -1.395304352045059204e-01 1.493000090122222900e-01 1.322984602302312851e-02 -1.010948419570922852e-01 -2.338976562023162842e-01 -2.225912213325500488e-01 -1.565398275852203369e-01 1.332463771104812622e-01 -1.623695939779281616e-01 1.117728278040885925e-01 -8.699645102024078369e-02 -4.439729824662208557e-02 -2.570290863513946533e-01 -2.595953941345214844e-01 8.498224616050720215e-02 9.882888197898864746e-02 4.978433251380920410e-02 1.806580573320388794e-01 1.895193755626678467e-02 2.917209863662719727e-01 1.980434358119964600e-01 1.530265659093856812e-01 2.818632423877716064e-01 -1.720877587795257568e-01 -2.392386794090270996e-01 -3.785510659217834473e-01
7.085540145635604858e-02 1.445242296904325485e-02 4.316795170307159424e-01 7.142258435487747192e-02 -3.839091956615447998e-02 -2.987720631062984467e-02 8.093816041946411133e-02 1.868459731340408325e-01 6.654647737741470337e-02 2.420255914330482483e-02 1.081422120332717896e-01 -3.751336410641670227e-02 -2.784333825111389160e-01 1.150903329253196716e-01 6.393055617809295654e-02 4.731402397155761719e-01 4.623807035386562347e-03 -3.210709989070892334e-02 -3.777138888835906982e-02 -2.482016384601593018e-01 -8.175634592771530151e-02 -2.923734486103057861e-02 1.423268318176269531e-01 8.508308231830596924e-02 1.181222349405288696e-01 2.121301442384719849e-01 7.911738753318786621e-02 3.050159215927124023e-01 4.675949364900588989e-02 -1.417248845100402832e-01 3.760415017604827881e-01 4.016736149787902832e-02
-2.010915428400039673e-01 -9.252882003784179688e-02 -1.185040920972824097e-01 1.791134774684906006e-01 3.518146276473999023e-01 -3.212622106075286865e-01 -7.391624152660369873e-02 1.631250791251659393e-02 2.220641970634460449e-01 -2.632129192352294922e-01 -2.457540631294250488e-01 -6.457695364952087402e-02 1.429925113916397095e-02 7.816121727228164673e-02 9.114946424961090088e-02 1.819576472043991089e-01 -1.832864284515380859e-01 -4.428651183843612671e-02 8.425653725862503052e-02 -1.930440068244934082e-01 -1.079273894429206848e-01 8.432912826538085938e-02 2.836179733276367188e-01 2.498253434896469116e-01 2.248599380254745483e-01 1.693227142095565796e-01 -1.157908141613006592e-01 2.230380028486251831e-01 -4.112784191966056824e-02 5.666159465909004211e-02 2.285674810409545898e-01 -1.452771294862031937e-02
3.285228973254561424e-03 -1.577758230268955231e-02 -6.964169442653656006e-02 3.055813014507293701e-01 2.747098803520202637e-01 -2.497240006923675537e-01 1.977915465831756592e-01 -2.360811084508895874e-02 6.419308483600616455e-02 -7.658331096172332764e-02 2.659574337303638458e-02 -1.049681678414344788e-01 -2.317774146795272827e-01 5.290304496884346008e-02 -1.556259095668792725e-01 -8.016449213027954102e-02 -1.620891392230987549e-01 -3.493655323982238770e-01 1.000841259956359863e-01 -8.625372499227523804e-02 1.485027670860290527e-01 -5.993182957172393799e-02 -4.114443436264991760e-02 8.776253461837768555e-02 3.732320368289947510e-01 1.451957374811172485e-01 -9.833326935768127441e-02 3.213727176189422607e-01 -2.785301208496093750e-01 -1.907823979854583740e-02 -2.508775293827056885e-01 9.227238595485687256e-03
9.541542828083038330e-02 -1.681027412414550781e-01 2.597230076789855957e-01 2.784713804721832275e-01 -3.336770236492156982e-01 -7.520734518766403198e-02 -2.279256880283355713e-01 1.722181588411331177e-01 1.868486851453781128e-01 -2.342261141166090965e-03 5.331367999315261841e-02 -1.087697446346282959e-01 -8.306513540446758270e-03 -2.330399351194500923e-03 -1.240474283695220947e-01 -2.263115718960762024e-02 -2.418327927589416504e-01 -2.093541622161865234e-01 1.584954708814620972e-01 -1.649774760007858276e-01 1.130231022834777832e-01 -9.540235251188278198e-02 2.893227525055408478e-02 7.386416196823120117e-02 3.339037001132965088e-01 -3.325137542560696602e-03 -3.828079253435134888e-02 3.074248135089874268e-01 -6.760820001363754272e-02 -3.774512410163879395e-01 5.489562824368476868e-02 -1.145089939236640930e-01
4.240825027227401733e-02 2.727245679125189781e-03 4.525170475244522095e-02 2.921004295349121094e-01 2.083403319120407104e-01 -9.117120504379272461e-02 -9.238812327384948730e-02 2.734232842922210693e-01 1.743260622024536133e-01 5.457231029868125916e-02 -3.340246677398681641e-01 -1.767069995403289795e-01 -4.200670868158340454e-02 -2.108441852033138275e-02 -2.538959123194217682e-02 -8.933790028095245361e-02 6.716090720146894455e-03 8.908218145370483398e-02 -1.225352138280868530e-01 -1.190484836697578430e-01 1.461614072322845459e-01 1.679639965295791626e-01 5.534410104155540466e-02 2.591674029827117920e-01 -1.045411899685859680e-01 3.115899562835693359e-01 4.846438392996788025e-02 2.284145355224609375e-01 -4.686101339757442474e-03 -3.545615971088409424e-01 3.210405260324478149e-02 -3.775312602519989014e-01
1.085333004593849182e-01 4.598718881607055664e-02 -6.636829674243927002e-02 1.101540774106979370e-01 1.044352799654006958e-01 -3.957575857639312744e-01 -2.355176657438278198e-01 -1.489456146955490112e-01 1.102449372410774231e-01 6.656780838966369629e-02 -4.240523278713226318e-02 2.294951118528842926e-02 1.250818818807601929e-01 -5.306050181388854980e-02 4.840225726366043091e-02 -2.674255073070526123e-01 7.813865691423416138e-02 -8.398564904928207397e-02 -1.524188220500946045e-01 -4.564384222030639648e-01 -1.226341575384140015e-01 2.169882506132125854e-01 -2.702137269079685211e-02 2.808037698268890381e-01 1.538367718458175659e-01 1.315756440162658691e-01 4.110540263354778290e-03 8.675555139780044556e-02 -2.465951144695281982e-01 -1.656674891710281372e-01 -2.784199314191937447e-03 -2.998967170715332031e-01
-1.420864611864089966e-01 1.243947148323059082e-01 1.147280037403106689e-01 3.456650376319885254e-01 -2.415581494569778442e-01 3.828121814876794815e-03 1.501668095588684082e-01 1.038335487246513367e-01 2.670805454254150391e-01 -5.396040529012680054e-02 -1.794754117727279663e-01 -1.128663495182991028e-01 -1.462700217962265015e-02 1.519434452056884766e-01 1.242004260420799255e-01 2.819467484951019287e-01 -6.934069097042083740e-03 -5.073860287666320801e-02 -2.225532084703445435e-01 -2.509193122386932373e-01 1.553193330764770508e-01 -1.233017072081565857e-01 -2.496152650564908981e-03 6.328226998448371887e-03 6.742488592863082886e-02 8.872730284929275513e-02 2.276484370231628418e-01 1.539468914270401001e-01 -2.899127900600433350e-01 -1.309142559766769409e-01 -1.579286009073257446e-01 -3.660897016525268555e-01
1.038654074072837830e-01 6.493317335844039917e-02 5.781085416674613953e-02 3.733130097389221191e-01 2.193945348262786865e-01 -2.460440807044506073e-02 2.103412523865699768e-02 -1.052317693829536438e-01 8.228206634521484375e-02 -3.062347508966922760e-02 -1.254757195711135864e-01 5.938419140875339508e-03 -6.750160455703735352e-02 -6.858117878437042236e-02 -1.197219789028167725e-01 2.589928805828094482e-01 4.073517769575119019e-02 -1.889708489179611206e-01 1.453912854194641113e-01 -4.952808916568756104e-01 2.484459280967712402e-01 -4.051778018474578857e-01 -1.733009368181228638e-01 3.086361568421125412e-03 3.958380967378616333e-02 4.396681860089302063e-02 -8.138350397348403931e-02 2.531999349594116211e-01 1.206710115075111389e-01 -6.786993891000747681e-02 1.204693615436553955e-01 1.465768832713365555e-02
-1.872061640024185181e-01 1.624098122119903564e-01 1.186823844909667969e-02 3.119579255580902100e-01 5.597642436623573303e-02 -5.769914388656616211e-02 -1.198971197009086609e-01 3.718118667602539062e-01 1.453098207712173462e-01 -1.556383371353149414e-01 -2.787005603313446045e-01 -3.542997688055038452e-02 -6.031159684062004089e-02 1.653482168912887573e-01 -1.019621863961219788e-01 -2.744764648377895355e-02 -2.406320571899414062e-01 2.381656086072325706e-03 -6.677918136119842529e-02 -3.444920480251312256e-01 1.177638396620750427e-01 1.123320460319519043e-01 5.614332482218742371e-02 2.985391318798065186e-01 -1.069867610931396484e-02 8.073636144399642944e-02 1.142651289701461792e-01 1.005418375134468079e-01 1.160956397652626038e-01 8.303680457174777985e-03 -6.460038572549819946e-02 -4.102621376514434814e-01
-1.009731441736221313e-01 -7.561609894037246704e-02 6.278249435126781464e-03 1.368087232112884521e-01 -1.887934356927871704e-01 -2.032886631786823273e-02 9.595374763011932373e-02 2.907902300357818604e-01 -1.059040427207946777e-01 -4.572473764419555664e-01 5.390736460685729980e-02 5.021274462342262268e-02 -1.129027977585792542e-01 -4.256815463304519653e-02 4.956443235278129578e-02 -6.324244290590286255e-02 -5.607392638921737671e-02 -1.689311265945434570e-01 -9.983717650175094604e-02 -1.896517127752304077e-01 7.783221453428268433e-02 1.275406926870346069e-01 -5.803078040480613708e-02 2.220412343740463257e-02 3.335162997245788574e-02 2.839198112487792969e-01 -1.386014372110366821e-02 3.577412366867065430e-01 -3.612972795963287354e-01 -2.791962027549743652e-01 1.940211355686187744e-01 -1.701423972845077515e-01
1.833713240921497345e-02 -5.125410109758377075e-02 1.495660543441772461e-01 8.979132026433944702e-02 4.212242662906646729e-01 -4.641695693135261536e-02 -2.226501405239105225e-01 -9.118673205375671387e-02 2.102325111627578735e-01 1.003629714250564575e-01 -1.939350068569183350e-01 -1.324730366468429565e-01 -1.943473070859909058e-01 1.820815503597259521e-01 8.901694416999816895e-02 6.567379832267761230e-02 -7.923860847949981689e-02 -1.737012155354022980e-02 -1.932788826525211334e-02 -8.556815236806869507e-02 -1.100685074925422668e-01 -4.352772235870361328e-02 3.354682028293609619e-01 1.772753894329071045e-01 -5.637877061963081360e-02 2.188992500305175781e-01 2.446845918893814087e-01 1.633946448564529419e-01 -9.695158153772354126e-02 -3.842605948448181152e-01 6.196404621005058289e-02 -2.563779354095458984e-01
7.002913206815719604e-02 2.165998890995979309e-02 5.426885932683944702e-02 2.116576582193374634e-01 2.935317754745483398e-01 1.573885232210159302e-02 -1.828205436468124390e-01 9.090469032526016235e-02 5.929284542798995972e-02 1.039985418319702148e-01 -3.526788055896759033e-01 -2.292052060365676880e-01 -1.394052058458328247e-01 -1.937951594591140747e-01 -1.628671772778034210e-02 -3.224705532193183899e-02 -1.354130953550338745e-01 -8.044601231813430786e-02 1.810745894908905029e-01 -3.144218027591705322e-01 1.131886988878250122e-01 -7.613811641931533813e-02 2.950955927371978760e-02 9.037592448294162750e-03 8.821280300617218018e-02 1.199638545513153076e-01 -6.284288316965103149e-02 1.509890705347061157e-01 -8.548093587160110474e-02 -5.092169642448425293e-01 2.031362354755401611e-01 1.908699572086334229e-01
-2.961385548114776611e-01 -2.671418152749538422e-02 -8.016875386238098145e-02 2.569323480129241943e-01 1.463635414838790894e-01 -1.378963589668273926e-01 -1.187044158577919006e-01 9.663274139165878296e-02 2.711639739573001862e-02 -2.161069959402084351e-01 -2.378329187631607056e-01 -3.920152485370635986e-01 -5.906294286251068115e-02 -5.259116366505622864e-02 2.988830506801605225e-01 4.280755296349525452e-02 -7.270278781652450562e-02 -1.125894039869308472e-01 5.884909257292747498e-02 -1.321899890899658203e-01 -6.796906236559152603e-03 6.888940930366516113e-02 2.605793178081512451e-01 3.307361900806427002e-01 2.110736072063446045e-01 1.392156332731246948e-01 -1.632341444492340088e-01 2.658327221870422363e-01 7.899104617536067963e-03 -6.163553148508071899e-02 1.746651083230972290e-01 5.992261692881584167e-02
6.058922503143548965e-03 -3.530948609113693237e-02 -6.258115172386169434e-02 2.896313071250915527e-01 -8.257193863391876221e-02 5.430036038160324097e-02 1.838807910680770874e-01 1.635750383138656616e-01 1.585066132247447968e-02 -4.055067598819732666e-01 1.402173042297363281e-01 1.972342133522033691e-01 -3.050247579813003540e-02 -4.119864664971828461e-03 3.367508947849273682e-02 7.067469414323568344e-03 -1.324114352464675903e-01 3.544145449995994568e-02 3.810833394527435303e-02 -2.604508101940155029e-01 1.138665229082107544e-01 3.142678365111351013e-02 4.716563969850540161e-02 1.626005172729492188e-01 -6.265501677989959717e-02 9.613627940416336060e-02 -1.220155134797096252e-01 3.106552958488464355e-01 -2.920962274074554443e-01 -4.255554974079132080e-01 1.507015675306320190e-01 -2.661095857620239258e-01
-1.459862850606441498e-02 1.907603740692138672e-01 -7.553862780332565308e-02 2.635753154754638672e-01 3.547328710556030273e-02 -3.251971006393432617e-01 -1.809977740049362183e-01 3.195726126432418823e-02 5.782923102378845215e-02 8.678415417671203613e-02 5.520403757691383362e-02 -2.724831998348236084e-01 -3.635287582874298096e-01 2.010711580514907837e-01 -1.436593979597091675e-01 6.449898332357406616e-02 -4.775838181376457214e-02 -1.835006847977638245e-02 2.780400216579437256e-01 -2.886038720607757568e-01 6.251610815525054932e-02 -1.361418813467025757e-01 8.987585455179214478e-02 -5.907402932643890381e-02 3.095170855522155762e-01 -1.319166570901870728e-01 1.334095895290374756e-01 3.314494192600250244e-01 -4.984929785132408142e-02 -4.634872823953628540e-02 -4.920110851526260376e-02 -1.293656229972839355e-01
-2.912331931293010712e-02 -1.060468629002571106e-01 1.037169620394706726e-01 4.434281587600708008e-01 -1.420079823583364487e-02 -2.932423949241638184e-01 -2.960156202316284180e-01 4.770108684897422791e-02 -1.486238539218902588e-01 -8.644417673349380493e-02 3.861440811306238174e-03 -4.583726078271865845e-02 -3.316597938537597656e-01 1.736523807048797607e-01 5.400748550891876221e-02 1.191905885934829712e-01 -1.613979041576385498e-01 -6.900273263454437256e-02 5.569910258054733276e-02 -1.476530730724334717e-01 5.606697872281074524e-02 -1.837458014488220215e-01 2.398975789546966553e-01 4.302643239498138428e-02 1.853816062211990356e-01 8.943596482276916504e-02 -5.300152674317359924e-02 7.686395198106765747e-02 -2.042676322162151337e-02 -4.277186468243598938e-02 -1.723437309265136719e-01 -4.247571527957916260e-01
-3.475467115640640259e-02 1.024770513176918030e-01 2.297963798046112061e-01 1.151703000068664551e-01 1.253071427345275879e-01 6.198207288980484009e-02 -2.981056272983551025e-01 2.383819222450256348e-02 2.372617274522781372e-01 -2.027918845415115356e-01 1.451187431812286377e-01 -1.296899318695068359e-01 -8.874475955963134766e-02 -2.085462445393204689e-03 -7.179509103298187256e-02 -4.142347723245620728e-03 4.938534647226333618e-02 -2.205840051174163818e-01 -2.884135395288467407e-02 -3.157552778720855713e-01 2.469488978385925293e-01 -1.132276579737663269e-01 1.653920710086822510e-01 4.718254208564758301e-01 -1.325574666261672974e-01 -4.537981003522872925e-02 1.293590813875198364e-01 2.804591059684753418e-01 5.187448859214782715e-02 -2.552426159381866455e-01 -5.633770301938056946e-02 5.873458832502365112e-02
1.807671487331390381e-01 -1.020068116486072540e-02 8.544313907623291016e-02 1.277751475572586060e-01 1.929443515837192535e-02 -4.863205552101135254e-02 -5.660662800073623657e-02 -6.220533326268196106e-02 1.532790660858154297e-01 -2.391352802515029907e-01 -1.910261809825897217e-01 -1.948530599474906921e-02 -2.475890815258026123e-01 8.901726454496383667e-03 6.990623474121093750e-02 -7.233545929193496704e-02 5.877066031098365784e-02 -3.833206295967102051e-01 -5.257561802864074707e-01 -7.131065428256988525e-02 -3.374798595905303955e-02 -2.453973516821861267e-02 -2.195367068052291870e-01 6.528605520725250244e-02 1.910295337438583374e-01 2.425682730972766876e-02 1.099544018507003784e-01 2.581293284893035889e-01 -6.434310227632522583e-02 -2.647900581359863281e-01 1.944624334573745728e-01 -1.754060834646224976e-01
7.952927052974700928e-02 1.060506980866193771e-02 2.587452232837677002e-01 2.179886251688003540e-01 2.915676124393939972e-02 -2.196103632450103760e-01 -3.450966998934745789e-02 6.218077242374420166e-02 -9.444552659988403320e-02 -1.648359894752502441e-01 -5.631857085973024368e-03 -9.452516585588455200e-02 1.540512144565582275e-01 3.067114204168319702e-02 3.506145477294921875e-01 -1.050888225436210632e-01 1.321245282888412476e-01 -2.051314264535903931e-01 4.639211110770702362e-03 -2.808827757835388184e-01 2.286961674690246582e-01 -1.553698629140853882e-01 6.525116041302680969e-03 2.226612567901611328e-01 4.484497606754302979e-01 -1.857668459415435791e-01 1.001328825950622559e-01 1.168451309204101562e-01 1.686336100101470947e-01 -2.342042624950408936e-01 9.265694767236709595e-02 -7.462695986032485962e-02
6.231937557458877563e-02 1.345000863075256348e-01 2.069128863513469696e-02 2.168123871088027954e-01 -9.794054180383682251e-02 -7.257325202226638794e-02 -1.286401301622390747e-01 1.775541305541992188e-01 4.830049350857734680e-02 -5.070374011993408203e-01 1.793067529797554016e-02 -6.811634451150894165e-02 -1.904574036598205566e-01 -1.781740188598632812e-01 8.196207135915756226e-02 -8.119072020053863525e-02 -1.238050833344459534e-01 9.410908073186874390e-02 1.951202899217605591e-01 -1.929560601711273193e-01 -2.616941742599010468e-02 1.076350063085556030e-01 -1.019129976630210876e-01 -6.011818069964647293e-03 -9.421989321708679199e-02 1.965513378381729126e-01 -7.726901024580001831e-02 2.146818339824676514e-01 -2.468410879373550415e-01 -4.081425964832305908e-01 2.521895170211791992e-01 -9.532371908426284790e-02
1.607624292373657227e-01 -1.335931662470102310e-02 1.263341158628463745e-01 8.842467516660690308e-02 5.465396121144294739e-02 -1.235057562589645386e-01 -4.236296117305755615e-01 -1.386388838291168213e-01 8.578758686780929565e-02 -1.020825132727622986e-01 -1.268569827079772949e-01 1.080268546938896179e-01 -1.547024846076965332e-01 -1.469074636697769165e-01 1.390013396739959717e-01 2.871367931365966797e-01 -9.273322671651840210e-02 -3.916116058826446533e-02 -1.194229628890752792e-02 -3.235970735549926758e-01 1.545719951391220093e-01 -1.043888181447982788e-01 3.016333580017089844e-01 2.207738310098648071e-01 2.491582036018371582e-01 8.398278802633285522e-02 4.291539080440998077e-03 8.246421813964843750e-02 4.507464170455932617e-02 -2.821540832519531250e-01 -1.974440813064575195e-01 -2.331637740135192871e-01
-9.162437915802001953e-02 -4.992276057600975037e-02 -4.586118087172508240e-02 7.942032068967819214e-02 5.867652222514152527e-02 -3.577611446380615234e-01 -1.093661189079284668e-01 -1.478136032819747925e-01 9.008894115686416626e-02 2.911558188498020172e-02 -2.035801708698272705e-01 -1.615568399429321289e-01 6.919632107019424438e-02 -1.544738095253705978e-02 2.373428046703338623e-01 -1.151477620005607605e-01 -6.171809509396553040e-02 -6.013718992471694946e-02 -2.192585766315460205e-01 -3.045641779899597168e-01 1.658992655575275421e-02 1.574542671442031860e-01 -9.948522597551345825e-02 3.626909852027893066e-01 1.777089387178421021e-01 3.522722423076629639e-01 -6.609126925468444824e-02 -9.769061952829360962e-02 -2.736472785472869873e-01 -1.756994128227233887e-01 3.462408110499382019e-02 -2.702250182628631592e-01
-4.329666122794151306e-02 -1.842422634363174438e-01 1.747568398714065552e-01 2.424128353595733643e-01 2.651766240596771240e-01 -4.326282814145088196e-02 -2.190450876951217651e-01 3.842676877975463867e-01 2.502539753913879395e-01 5.530609190464019775e-02 1.242361031472682953e-02 -2.736594676971435547e-01 -5.925246048718690872e-03 9.128221124410629272e-02 -4.836762323975563049e-02 -1.603938452899456024e-02 -3.987821191549301147e-02 -2.381853573024272919e-02 -2.034128159284591675e-01 -3.458679616451263428e-01 4.225628077983856201e-02 3.364119827747344971e-01 -4.188384115695953369e-02 2.040070593357086182e-01 -3.663980215787887573e-02 -2.734135463833808899e-02 1.276503354310989380e-01 2.119260132312774658e-01 3.174991160631179810e-02 -1.516828536987304688e-01 -2.324058301746845245e-02 -2.144896239042282104e-01
4.547586664557456970e-02 -2.684115767478942871e-01 1.420929562300443649e-02 3.143754005432128906e-01 -2.532340772449970245e-02 -2.600221335887908936e-01 -1.157272160053253174e-01 -4.584853351116180420e-02 8.854217082262039185e-02 -3.534743189811706543e-01 -1.685871481895446777e-01 -1.425766795873641968e-01 -4.957860335707664490e-02 -1.277580708265304565e-01 6.555123627185821533e-02 3.090659976005554199e-01 -2.205013781785964966e-01 -2.102708667516708374e-01 -1.115727946162223816e-01 -3.376214206218719482e-01 -3.924559056758880615e-02 3.364731371402740479e-02 1.320024728775024414e-01 -1.377952098846435547e-01 1.510887444019317627e-01 9.748874604701995850e-02 9.491262584924697876e-02 -2.034999243915081024e-02 2.719139158725738525e-01 -1.137143000960350037e-01 -6.044808775186538696e-02 -2.287811934947967529e-01
2.374436855316162109e-01 -1.449671089649200439e-01 6.550206802785396576e-03 -1.401426387019455433e-03 -1.541134342551231384e-02 -3.668438270688056946e-02 3.768413513898849487e-02 3.551138937473297119e-02 2.267444133758544922e-01 2.942857444286346436e-01 7.039057463407516479e-02 -2.627356350421905518e-01 1.472495198249816895e-01 4.894813522696495056e-02 2.180237174034118652e-01 3.335745632648468018e-01 -1.562531739473342896e-01 -2.134706526994705200e-01 4.385798051953315735e-02 -2.886495888233184814e-01 3.918359801173210144e-02 -2.617843747138977051e-01 1.969444751739501953e-01 2.417588979005813599e-01 1.308601200580596924e-01 2.530924603343009949e-02 1.753336042165756226e-01 1.502924561500549316e-01 -6.498716771602630615e-02 -9.104412049055099487e-02 -9.918316453695297241e-02 -3.277760148048400879e-01
4.508703947067260742e-02 4.662305861711502075e-02 5.832100659608840942e-02 2.403608411550521851e-01 -1.004356238991022110e-02 -1.252606045454740524e-02 -2.657821029424667358e-02 -9.562712907791137695e-02 1.875260621309280396e-01 1.794167309999465942e-01 -4.297948181629180908e-01 -6.791637279093265533e-03 -1.557065397500991821e-01 1.410255879163742065e-01 6.463167723268270493e-03 1.087134182453155518e-01 -3.027395531535148621e-02 3.440418094396591187e-02 6.360363960266113281e-02 -3.539855778217315674e-01 3.226007521152496338e-02 -2.429263293743133545e-02 1.901879012584686279e-01 1.332959532737731934e-01 7.728999108076095581e-02 1.566754281520843506e-01 7.283249869942665100e-03 3.559098839759826660e-01 -1.230933368206024170e-01 -4.007465839385986328e-01 1.777484118938446045e-01 2.545177042484283447e-01
2.442248165607452393e-02 2.374350279569625854e-01 3.734904900193214417e-02 1.569965332746505737e-01 2.112562656402587891e-01 5.098471883684396744e-03 -4.910320416092872620e-02 1.050396785140037537e-01 1.564332097768783569e-01 -1.133792623877525330e-01 -2.413747608661651611e-01 -3.107154369354248047e-02 -7.008034735918045044e-02 2.675575911998748779e-01 1.745568402111530304e-02 5.231476947665214539e-02 -1.319991946220397949e-01 -1.896118968725204468e-01 1.176980882883071899e-01 -3.252140283584594727e-01 6.603913009166717529e-02 6.203133612871170044e-03 1.108669191598892212e-01 -4.877109825611114502e-02 -5.529499053955078125e-02 1.648589223623275757e-01 1.357060968875885010e-01 1.353127062320709229e-01 -1.299760341644287109e-01 -6.196816563606262207e-01 -9.232735633850097656e-02 1.197670698165893555e-01
1.144884973764419556e-01 -1.436318159103393555e-01 -2.097248472273349762e-02 2.281343489885330200e-01 -3.085735142230987549e-01 -2.060396671295166016e-01 -2.827874124050140381e-01 5.141237378120422363e-01 1.156727150082588196e-01 -8.374789357185363770e-02 2.337270416319370270e-02 5.333381239324808121e-03 -8.576157689094543457e-02 4.159122705459594727e-02 -4.680151119828224182e-02 3.543494641780853271e-02 -2.057503014802932739e-01 -2.654420137405395508e-01 -9.965899400413036346e-03 -6.573777645826339722e-02 3.124098852276802063e-02 5.561619997024536133e-03 6.359594315290451050e-02 -7.145272102206945419e-03 2.137008905410766602e-01 1.475040763616561890e-01 1.261734217405319214e-01 1.517290920019149780e-01 -1.177559420466423035e-01 -2.776286900043487549e-01 3.699678927659988403e-02 -2.780649363994598389e-01
5.531572550535202026e-02 -1.094108298420906067e-01 -2.363478392362594604e-02 -4.738029092550277710e-02 -1.113929599523544312e-01 -2.331166565418243408e-01 2.158271372318267822e-01 9.900613129138946533e-02 -1.025354042649269104e-01 -4.064174890518188477e-01 -5.680887773633003235e-02 -1.099337190389633179e-01 -9.025041759014129639e-02 -1.151518672704696655e-01 -2.461713552474975586e-02 7.222034037113189697e-02 -3.262769803404808044e-02 4.940432310104370117e-02 9.163279086351394653e-02 -4.434357285499572754e-01 -3.346977382898330688e-02 9.055092930793762207e-02 5.187065526843070984e-02 3.139672875404357910e-01 2.459729313850402832e-01 2.832084298133850098e-01 1.046004518866539001e-01 -6.303255259990692139e-02 -2.939926981925964355e-01 -1.154847517609596252e-01 2.226237356662750244e-01 -1.293289810419082642e-01
1.699286103248596191e-01 2.025330960750579834e-01 2.306250855326652527e-02 3.569931387901306152e-01 4.783619642257690430e-01 -1.763359010219573975e-01 -1.461708098649978638e-01 8.453076332807540894e-02 -3.077520802617073059e-02 -2.816317416727542877e-02 -4.304537549614906311e-02 6.957326829433441162e-02 -5.681259185075759888e-02 2.469140887260437012e-01 1.610756516456604004e-01 2.680866234004497528e-02 6.045559048652648926e-02 -3.166078031063079834e-01 -1.370349526405334473e-01 -6.241063773632049561e-02 1.216657757759094238e-01 -1.587343662977218628e-01 4.653212055563926697e-02 -2.782736904919147491e-02 2.025102674961090088e-01 1.364633888006210327e-01 1.206965744495391846e-01 3.096669316291809082e-01 -1.964527517557144165e-01 8.956787735223770142e-02 -6.458522379398345947e-02 -1.549569517374038696e-01
3.280901312828063965e-01 1.287477761507034302e-01 1.113311052322387695e-01 4.916457086801528931e-02 -8.548618108034133911e-02 -5.951035022735595703e-02 -5.206202715635299683e-02 -5.800272524356842041e-02 1.522837728261947632e-01 -1.494118869304656982e-01 1.906848140060901642e-02 -2.938081324100494385e-01 3.150278031826019287e-01 1.376191973686218262e-01 1.277977824211120605e-01 1.629597097635269165e-01 6.039167940616607666e-02 -1.574695855379104614e-01 -3.376022353768348694e-02 -3.741872310638427734e-01 -1.780454302206635475e-03 -6.584887392818927765e-03 -1.094948127865791321e-01 3.341795504093170166e-01 2.541626989841461182e-01 1.138558164238929749e-01 -1.023710444569587708e-01 -1.009433157742023468e-02 6.764682382345199585e-02 -2.787392735481262207e-01 -6.644475460052490234e-02 -2.874591648578643799e-01
9.619533270597457886e-02 -4.449665173888206482e-02 7.187702506780624390e-02 5.621670559048652649e-02 2.701502740383148193e-01 -2.955666184425354004e-01 -4.005165994167327881e-01 -7.068271934986114502e-02 4.457098990678787231e-02 2.941507846117019653e-02 -2.542397975921630859e-01 -1.116845905780792236e-01 -2.066059112548828125e-01 4.314982891082763672e-02 -1.943123191595077515e-01 1.393543034791946411e-01 -1.653303802013397217e-01 -3.242866098880767822e-01 -2.063753753900527954e-01 -2.610423862934112549e-01 -1.458996236324310303e-01 3.368757665157318115e-02 1.449062675237655640e-01 1.235794052481651306e-01 5.376338586211204529e-02 -4.717568680644035339e-02 -1.740537434816360474e-01 -1.913629472255706787e-02 -1.467988193035125732e-01 -2.954579293727874756e-01 -9.019586443901062012e-02 -1.353623121976852417e-01
2.965467572212219238e-01 2.085446864366531372e-01 1.454009674489498138e-02 1.596585959196090698e-01 1.764561235904693604e-01 -3.109316155314445496e-02 1.000664606690406799e-01 1.322113871574401855e-01 -8.155655115842819214e-02 -2.920549176633358002e-02 -2.015391290187835693e-01 8.378679305315017700e-02 -2.357179373502731323e-01 9.179630130529403687e-02 2.237218141090124846e-04 1.163389086723327637e-01 -1.197556778788566589e-01 -2.907286584377288818e-01 -3.763702884316444397e-02 -2.724983990192413330e-01 2.651005089282989502e-01 1.911108642816543579e-01 2.055698633193969727e-01 -4.154091328382492065e-02 1.390522271394729614e-01 1.644728779792785645e-01 1.049842610955238342e-01 -7.351759821176528931e-02 4.487457498908042908e-02 -3.584073185920715332e-01 -5.909589305520057678e-02 -3.584760427474975586e-01
-1.043888926506042480e-01 8.136636763811111450e-02 -1.023607328534126282e-03 3.151767253875732422e-01 -2.205044031143188477e-01 -9.131240844726562500e-02 -1.032028347253799438e-02 1.888625770807266235e-01 9.407228976488113403e-02 -4.948250949382781982e-02 9.552194923162460327e-02 -3.095814585685729980e-01 -8.419080078601837158e-02 -1.472324430942535400e-01 1.587658375501632690e-01 9.602772444486618042e-02 -1.864226907491683960e-01 -2.768494188785552979e-01 4.195307567715644836e-02 -1.945529133081436157e-01 3.594881296157836914e-01 -1.477486342191696167e-01 8.183915168046951294e-02 9.085278958082199097e-03 9.825375676155090332e-02 1.625553965568542480e-01 1.063859090209007263e-01 7.289716601371765137e-02 -3.799545764923095703e-01 3.938820585608482361e-02 -1.127646863460540771e-01 -3.012616336345672607e-01
2.074007093906402588e-01 -6.860846653580665588e-03 -2.509262785315513611e-02 9.657269343733787537e-03 1.077024266123771667e-01 -3.424636125564575195e-01 -8.615901321172714233e-02 1.488354802131652832e-01 1.880334913730621338e-01 8.776355534791946411e-03 -2.041228264570236206e-01 4.906653240323066711e-02 9.495202451944351196e-02 7.955516129732131958e-02 -1.289991103112697601e-02 -2.298928946256637573e-01 -8.242440223693847656e-02 -1.374268233776092529e-01 -1.290676146745681763e-01 -3.525145947933197021e-01 8.486022241413593292e-03 3.901055082678794861e-02 2.685271799564361572e-01 2.964659631252288818e-01 -1.200431883335113525e-01 6.084872782230377197e-02 5.800460278987884521e-02 3.503600060939788818e-01 -2.923515997827053070e-02 -4.186685979366302490e-01 -1.755644753575325012e-02 3.186785057187080383e-02
-8.375828713178634644e-02 2.051153182983398438e-01 5.147764086723327637e-02 7.974002510309219360e-02 1.239916458725929260e-01 -1.359686106443405151e-01 -6.583080440759658813e-02 -9.292855113744735718e-02 4.126622080802917480e-01 -1.933451592922210693e-01 -2.066646330058574677e-02 -1.028203815221786499e-01 -9.694847464561462402e-02 -1.152146235108375549e-01 3.050455451011657715e-01 1.112413406372070312e-01 8.181053400039672852e-02 -1.204215437173843384e-01 -5.269230902194976807e-02 1.438953075557947159e-02 -3.549170121550559998e-02 1.067145094275474548e-01 1.232656389474868774e-01 1.787394583225250244e-01 4.877325296401977539e-01 3.665409684181213379e-01 -6.557735800743103027e-02 7.408963143825531006e-02 -7.817468047142028809e-02 -7.006110996007919312e-02 -1.021285355091094971e-01 -2.466940879821777344e-01
3.594134747982025146e-01 -1.883240193128585815e-01 -2.736996710300445557e-01 6.720292568206787109e-02 9.077236056327819824e-02 1.954428851604461670e-02 -2.770722508430480957e-01 -5.215450003743171692e-02 1.693499833345413208e-01 -2.401044368743896484e-01 7.351944223046302795e-03 -3.336541950702667236e-01 1.436027511954307556e-02 8.110373467206954956e-02 4.177783802151679993e-02 3.585949307307600975e-03 -6.179247051477432251e-02 -2.414360344409942627e-01 -3.033843636512756348e-02 -4.130038321018218994e-01 -1.782377958297729492e-01 -2.197523117065429688e-01 1.040216460824012756e-01 -7.600782811641693115e-02 -8.617338538169860840e-02 5.417434498667716980e-02 -1.307277977466583252e-01 1.013315245509147644e-01 6.855778396129608154e-02 -2.327646166086196899e-01 5.139094963669776917e-02 -1.790745705366134644e-01
-2.593844756484031677e-02 -2.131986916065216064e-01 -2.348660305142402649e-02 5.900068581104278564e-02 2.473179697990417480e-01 -6.362500041723251343e-02 -7.990179955959320068e-02 3.999880552291870117e-01 1.751397177577018738e-02 3.535714745521545410e-02 -1.657038182020187378e-01 -2.336752265691757202e-01 -2.414186671376228333e-02 8.969298005104064941e-02 -1.707298904657363892e-01 -1.806960441172122955e-02 -2.116795629262924194e-01 1.801902055740356445e-02 6.441875547170639038e-02 -3.528517484664916992e-01 -5.956634506583213806e-02 7.994621992111206055e-02 1.921153664588928223e-01 1.801550984382629395e-01 2.021498531103134155e-01 2.583800256252288818e-01 -1.461952924728393555e-01 3.253645896911621094e-01 -4.396758228540420532e-02 -1.270868927240371704e-01 -1.884872466325759888e-01 -2.344519942998886108e-01
1.473390907049179077e-01 4.115915298461914062e-02 -3.224364817142486572e-01 1.651853322982788086e-01 9.515941143035888672e-02 -5.978833138942718506e-02 -1.036645919084548950e-01 -2.403585761785507202e-01 6.313795596361160278e-02 -1.732591539621353149e-01 -6.894662231206893921e-02 -2.207491695880889893e-01 -3.319713473320007324e-01 -1.903004646301269531e-01 6.171359121799468994e-02 1.892129182815551758e-01 2.264107763767242432e-01 -3.745692670345306396e-01 1.645054221153259277e-01 -2.201287001371383667e-01 -1.170568168163299561e-01 -1.932616233825683594e-01 2.598485350608825684e-02 6.991945207118988037e-02 1.532341688871383667e-01 9.375461935997009277e-02 2.853469736874103546e-02 1.564819216728210449e-01 -7.761161774396896362e-02 -1.567362993955612183e-01 2.728905975818634033e-01 -6.594947725534439087e-02
2.002900093793869019e-02 -1.431970447301864624e-01 7.339695841073989868e-02 7.606040686368942261e-02 -2.403857707977294922e-01 -2.261586785316467285e-01 -1.243333965539932251e-01 2.357772886753082275e-01 7.798910886049270630e-02 -4.600984975695610046e-02 1.144727841019630432e-01 3.967965953052043915e-03 -8.575205504894256592e-02 -1.383359432220458984e-01 3.982985764741897583e-02 3.865694701671600342e-01 1.947800256311893463e-02 -2.160405963659286499e-01 1.919209361076354980e-01 3.756754845380783081e-02 -2.405730932950973511e-01 -5.251377820968627930e-02 2.285031527280807495e-01 2.472548484802246094e-01 1.763259023427963257e-01 1.271223276853561401e-01 -5.270556733012199402e-02 3.373861908912658691e-01 1.846610382199287415e-02 -3.312050104141235352e-01 -8.845245093107223511e-02 -2.193335443735122681e-01
1.076695546507835388e-01 -6.334834545850753784e-02 -1.987346261739730835e-02 2.715849280357360840e-01 1.219360306859016418e-01 -3.785298764705657959e-02 -1.933526694774627686e-01 1.013920456171035767e-01 1.993580609560012817e-01 2.222542837262153625e-02 -2.655328810214996338e-01 1.497225463390350342e-02 1.015113592147827148e-01 -1.718606352806091309e-01 7.251361012458801270e-02 -5.353175848722457886e-02 -7.042431086301803589e-02 -1.211260184645652771e-01 7.635906338691711426e-02 -2.947911322116851807e-01 1.810176074504852295e-01 -9.030136466026306152e-02 3.330415189266204834e-01 -1.014578714966773987e-01 -1.759310252964496613e-02 2.663958072662353516e-01 -8.680500090122222900e-03 1.811181008815765381e-01 -1.273897588253021240e-01 -5.246159434318542480e-01 8.295746892690658569e-02 1.017706841230392456e-01
-6.919201463460922241e-03 -2.467438280582427979e-01 3.262450098991394043e-01 2.043809741735458374e-02 -6.638742238283157349e-02 -9.469845145940780640e-02 -3.177949041128158569e-02 -6.798844039440155029e-02 -4.702135920524597168e-02 -1.488083750009536743e-01 1.300983875989913940e-01 -2.323034852743148804e-01 -3.603753820061683655e-02 -5.060975253582000732e-02 3.833531960844993591e-02 9.384451061487197876e-02 -1.334814876317977905e-01 -5.139835178852081299e-02 1.821201443672180176e-01 -5.572273954749107361e-02 -1.767544895410537720e-01 5.767773464322090149e-02 -1.277235150337219238e-01 1.542816311120986938e-01 -2.995512261986732483e-02 2.293365448713302612e-01 -1.965373456478118896e-01 6.248221397399902344e-01 -9.649527817964553833e-02 -1.971414983272552490e-01 1.109431236982345581e-01 -1.714736372232437134e-01
2.184692919254302979e-01 -7.492517679929733276e-02 2.410188615322113037e-01 1.893600225448608398e-01 1.944202035665512085e-01 4.007218405604362488e-02 -3.082383573055267334e-01 -2.954513430595397949e-01 1.481550186872482300e-01 -2.634278498589992523e-02 -9.451331943273544312e-02 1.375630125403404236e-02 -1.628376245498657227e-01 2.450205944478511810e-02 6.435200572013854980e-02 2.522462606430053711e-01 -2.846092730760574341e-02 -1.847063899040222168e-01 -3.323969542980194092e-01 -2.748492360115051270e-01 1.365525871515274048e-01 -2.451957575976848602e-02 6.691753119230270386e-02 -4.220400471240282059e-03 8.722843229770660400e-02 1.640418320894241333e-01 1.707804501056671143e-01 1.458891928195953369e-01 -1.949544697999954224e-01 -2.941770851612091064e-01 -2.095869034528732300e-01 -7.879702746868133545e-02
-1.193528845906257629e-01 2.032351791858673096e-01 -1.234648376703262329e-01 2.179772257804870605e-01 1.558157354593276978e-01 -1.218241453170776367e-01 8.993115276098251343e-02 -1.779042482376098633e-01 1.639913022518157959e-01 -1.073294505476951599e-01 -6.682927906513214111e-02 1.207641325891017914e-02 -1.414866000413894653e-01 1.976484358310699463e-01 -1.055615320801734924e-01 3.316185176372528076e-01 1.405935268849134445e-02 -4.478265047073364258e-01 1.361939758062362671e-01 -4.402401745319366455e-01 8.912821859121322632e-02 -3.049989640712738037e-01 -2.729380503296852112e-02 9.561495482921600342e-02 -6.374970823526382446e-02 1.215699464082717896e-01 2.038650028407573700e-02 1.395387649536132812e-01 -4.490718618035316467e-02 1.239655911922454834e-02 -1.231982372701168060e-02 1.208287179470062256e-01
5.720575898885726929e-02 2.108207195997238159e-01 -1.016992181539535522e-01 1.584140211343765259e-01 5.483299121260643005e-02 7.309275120496749878e-02 3.702625632286071777e-02 -1.214163899421691895e-01 -1.564784348011016846e-01 -1.211642846465110779e-01 -1.962735205888748169e-01 2.452554926276206970e-02 -2.146423608064651489e-01 1.444724500179290771e-01 1.441727280616760254e-01 -8.602798730134963989e-02 -6.756982300430536270e-03 -3.306511640548706055e-01 7.117369025945663452e-02 -3.966986835002899170e-01 3.245638310909271240e-02 2.165648043155670166e-01 -1.375113278627395630e-01 2.396188229322433472e-01 -1.223934739828109741e-01 1.213900819420814514e-01 3.154768347740173340e-01 2.400749921798706055e-01 -1.059413701295852661e-01 -1.799152493476867676e-01 -1.929728388786315918e-01 -2.348621040582656860e-01
1.531847566366195679e-01 2.100835740566253662e-01 -8.120141178369522095e-02 1.141036003828048706e-01 3.528055846691131592e-01 2.136012725532054901e-02 1.717777177691459656e-02 -1.069637611508369446e-01 4.480423405766487122e-02 -1.439454257488250732e-01 -3.166515007615089417e-02 -1.196691766381263733e-01 1.318729966878890991e-01 2.959616295993328094e-02 2.824223972856998444e-02 1.821056604385375977e-01 -8.881606906652450562e-02 -1.174657270312309265e-01 -1.195743083953857422e-01 -2.437633462250232697e-02 1.278586834669113159e-01 1.801492273807525635e-01 1.785202138125896454e-02 -3.431929647922515869e-02 1.666127443313598633e-01 4.836162924766540527e-02 -1.820378452539443970e-01 3.864752352237701416e-01 -1.180981248617172241e-01 -4.243953227996826172e-01 -7.126171886920928955e-02 -4.327017962932586670e-01
1.179629191756248474e-01 -2.997094094753265381e-01 1.535243391990661621e-01 2.660676240921020508e-01 2.391664236783981323e-01 -1.028200089931488037e-01 -4.127368330955505371e-01 -3.213070705533027649e-02 1.855661123991012573e-01 -5.804061144590377808e-02 -6.447537988424301147e-02 -2.001798301935195923e-01 1.696954853832721710e-02 2.287680953741073608e-01 -9.475793689489364624e-02 -2.355360835790634155e-01 -1.248221844434738159e-01 -6.663547456264495850e-02 2.876323461532592773e-02 -2.198561429977416992e-01 5.899948254227638245e-02 -5.522512644529342651e-02 -7.245592772960662842e-02 4.285383224487304688e-01 1.258255392313003540e-01 6.342472136020660400e-02 1.037054806947708130e-01 6.682235002517700195e-02 -1.559944599866867065e-01 -5.032641068100929260e-02 5.119886994361877441e-02 -1.856210082769393921e-01
-7.482195645570755005e-02 9.543789550662040710e-03 8.350216597318649292e-02 1.514808982610702515e-01 5.915904883295297623e-03 -2.701626121997833252e-01 1.525040064007043839e-02 5.965714901685714722e-02 1.783765852451324463e-01 -1.056030318140983582e-01 9.819057583808898926e-02 -1.659362614154815674e-01 1.560695022344589233e-01 1.443995237350463867e-01 1.377691924571990967e-01 -1.467188075184822083e-02 5.678992718458175659e-02 -3.489245176315307617e-01 -4.893977195024490356e-02 -1.684941947460174561e-01 -2.355847358703613281e-01 -5.101675987243652344e-01 3.923843428492546082e-02 1.987583041191101074e-01 8.495377004146575928e-02 2.376735508441925049e-01 3.564682602882385254e-01 -5.567459156736731529e-04 -7.181988656520843506e-02 -1.258437484502792358e-01 4.522654414176940918e-02 -1.289798468351364136e-01
-2.003038823604583740e-01 1.834474354982376099e-01 1.938689947128295898e-01 2.795841693878173828e-01 2.218651324510574341e-01 -1.487174779176712036e-01 -2.716593444347381592e-01 -7.145089656114578247e-02 -2.902446780353784561e-03 -8.093129843473434448e-02 1.012781038880348206e-01 -2.986272156704217196e-04 -8.576303720474243164e-02 -2.513225935399532318e-02 -4.464295506477355957e-02 3.169005364179611206e-02 -1.659205853939056396e-01 -2.395474612712860107e-01 -1.407622694969177246e-01 -4.313787221908569336e-01 1.688536852598190308e-01 -1.862829476594924927e-01 -3.488019108772277832e-01 1.723209396004676819e-02 1.971909105777740479e-01 -2.653600461781024933e-02 9.530614130198955536e-03 -2.108153887093067169e-02 -9.098090976476669312e-02 1.354282349348068237e-01 2.597083449363708496e-01 -1.491666138172149658e-01
4.122238233685493469e-02 4.496718570590019226e-02 5.460181832313537598e-01 1.542732268571853638e-01 1.053112372756004333e-01 -6.474701687693595886e-03 6.463056802749633789e-02 3.737890720367431641e-02 2.409157715737819672e-02 -1.175921559333801270e-01 -2.320207506418228149e-01 -1.806760728359222412e-01 -1.972367018461227417e-01 9.790600091218948364e-02 2.713717287406325340e-03 -6.021169200539588928e-02 1.613505929708480835e-02 -1.039409860968589783e-01 1.121381670236587524e-01 -4.596097394824028015e-02 -8.007748425006866455e-02 -1.486499458551406860e-01 8.947203308343887329e-02 2.438431084156036377e-01 1.738155633211135864e-01 -3.388119488954544067e-02 3.333102166652679443e-01 9.376814961433410645e-02 -5.009324476122856140e-02 -2.960865199565887451e-01 1.930087432265281677e-02 -3.756423294544219971e-01
-1.510737538337707520e-01 -3.377936407923698425e-02 1.411394774913787842e-01 -4.870441928505897522e-02 2.600598335266113281e-01 1.288767065852880478e-02 -1.130654662847518921e-01 3.379694744944572449e-02 1.684122830629348755e-01 -1.739184111356735229e-01 -2.995073609054088593e-02 8.043630421161651611e-02 -6.272847950458526611e-02 -3.015178442001342773e-01 -8.978796005249023438e-02 3.429258614778518677e-02 1.031560301780700684e-01 -3.760156929492950439e-01 -1.855683475732803345e-01 -3.985671103000640869e-01 1.169510111212730408e-01 -5.946722999215126038e-02 2.443974018096923828e-01 2.266477197408676147e-01 -1.504705101251602173e-02 8.663251250982284546e-02 2.116781473159790039e-01 3.386682569980621338e-01 -1.471620351076126099e-01 -1.892491281032562256e-01 2.702418155968189240e-02 -5.371803045272827148e-02
-2.782507799565792084e-02 -8.658155798912048340e-02 7.929737120866775513e-02 1.905068755149841309e-01 -1.154434904456138611e-01 -3.643818497657775879e-01 -4.618424177169799805e-02 5.535451322793960571e-02 1.437659859657287598e-01 5.772506073117256165e-02 4.046567976474761963e-01 1.824076771736145020e-01 -1.690246462821960449e-01 1.794796884059906006e-01 3.435702249407768250e-02 4.626734554767608643e-02 -2.017802894115447998e-01 -4.678321629762649536e-02 1.019718199968338013e-01 -1.924697160720825195e-01 -1.578532755374908447e-01 -3.002307713031768799e-01 -1.907606571912765503e-01 1.251128762960433960e-01 1.086363345384597778e-01 1.786680519580841064e-02 8.129687979817390442e-03 2.520201802253723145e-01 -9.756998717784881592e-02 -2.751811742782592773e-01 -3.100222349166870117e-02 -3.055702745914459229e-01
1.431938707828521729e-01 1.588830782566219568e-04 1.177459955215454102e-01 1.016032174229621887e-01 1.163944229483604431e-02 -1.174234077334403992e-01 -4.392198920249938965e-01 6.044015288352966309e-03 7.670157402753829956e-02 -4.151351153850555420e-01 -4.788216054439544678e-01 -1.320180594921112061e-01 -2.670376561582088470e-02 2.069066017866134644e-01 -6.439600884914398193e-02 6.845997273921966553e-02 5.229634791612625122e-02 -7.181546092033386230e-02 1.639190316200256348e-02 3.718141093850135803e-02 6.481791287660598755e-02 4.420603439211845398e-02 6.462609861046075821e-03 2.413425743579864502e-01 -9.157220274209976196e-02 1.674221754074096680e-01 1.350741237401962280e-01 1.859307140111923218e-01 -2.557753771543502808e-02 -1.230989992618560791e-01 1.079389005899429321e-01 -2.836918234825134277e-01
3.388927504420280457e-02 -1.278613060712814331e-01 5.848510563373565674e-02 -3.685402870178222656e-02 1.240027472376823425e-01 -3.788712248206138611e-02 -2.044260650873184204e-01 1.097611431032419205e-02 5.473292991518974304e-02 -1.871917247772216797e-01 1.999228000640869141e-01 -1.845018714666366577e-01 3.908467292785644531e-02 -2.587552368640899658e-01 -9.208312258124351501e-03 -3.487874194979667664e-02 -3.014261834323406219e-02 -3.601850196719169617e-02 7.030921429395675659e-02 -3.226933777332305908e-01 1.752611845731735229e-01 -1.211149543523788452e-01 7.211678475141525269e-02 2.558937668800354004e-01 1.914940178394317627e-01 9.516752511262893677e-02 4.690770059823989868e-03 2.084962129592895508e-01 3.799006342887878418e-02 -4.237310290336608887e-01 -3.786993324756622314e-01 -3.101611733436584473e-01
7.415719330310821533e-02 -8.310800790786743164e-02 2.465970516204833984e-01 1.702213846147060394e-02 1.609607338905334473e-01 7.639756053686141968e-02 -1.965235322713851929e-01 -3.293865174055099487e-02 8.947004377841949463e-02 -3.718068599700927734e-01 -8.454348891973495483e-02 -3.500014171004295349e-02 -7.008198648691177368e-02 -4.241260513663291931e-02 5.466634780168533325e-02 -1.258556097745895386e-01 3.282065317034721375e-02 -3.272423744201660156e-01 -1.866335123777389526e-01 -2.852027118206024170e-01 4.336287453770637512e-02 -1.222131699323654175e-01 3.062863051891326904e-01 3.271249234676361084e-01 6.624904274940490723e-02 1.041674148291349411e-02 1.095931157469749451e-01 3.010799586772918701e-01 1.326605863869190216e-02 -3.396156430244445801e-01 4.536148160696029663e-02 9.044793993234634399e-02
2.212680131196975708e-01 -5.918123945593833923e-02 -6.197298690676689148e-02 2.200513929128646851e-01 3.551248013973236084e-01 1.376250088214874268e-01 -5.447204411029815674e-02 -1.316510513424873352e-02 1.706701964139938354e-01 -9.757515043020248413e-03 -3.847949802875518799e-01 -9.440076537430286407e-03 -8.877688646316528320e-02 6.621491163969039917e-02 7.168021053075790405e-02 2.726935148239135742e-01 1.130104660987854004e-01 -1.715302765369415283e-01 -2.039978094398975372e-02 -2.874182164669036865e-01 1.112129688262939453e-01 -5.107244476675987244e-02 -4.967175424098968506e-02 1.802500486373901367e-01 -8.690973371267318726e-02 2.140860408544540405e-01 -6.264928728342056274e-03 2.115813642740249634e-01 -3.895863890647888184e-02 -4.480823278427124023e-01 6.934164091944694519e-03 4.738663509488105774e-02
-8.327749371528625488e-02 7.587487250566482544e-02 -9.712211787700653076e-03 2.285826206207275391e-01 1.378829777240753174e-01 -2.239303141832351685e-01 -1.592154800891876221e-01 1.640050113201141357e-01 9.817919135093688965e-02 1.033698394894599915e-01 7.667201105505228043e-03 1.463935375213623047e-01 1.576104387640953064e-02 -3.925297409296035767e-02 2.157771959900856018e-02 5.663915723562240601e-02 -1.407091021537780762e-01 3.164602816104888916e-02 -2.888346910476684570e-01 -2.163283079862594604e-01 -5.458587035536766052e-02 -1.149867475032806396e-01 -3.150100111961364746e-01 1.329663842916488647e-01 3.952241539955139160e-01 -1.021968722343444824e-01 2.242975383996963501e-01 2.946493327617645264e-01 1.320906635373830795e-02 -3.885244205594062805e-02 1.289148181676864624e-01 -4.000861942768096924e-01
1.206002235412597656e-01 1.108961999416351318e-01 -2.306896895170211792e-01 3.048513829708099365e-01 1.747270822525024414e-01 -1.406598538160324097e-01 -1.496777832508087158e-01 -2.067268788814544678e-01 2.499724328517913818e-01 -6.363055855035781860e-02 4.895900189876556396e-02 -1.546773761510848999e-01 -2.592516839504241943e-01 8.037136495113372803e-02 4.912297427654266357e-02 2.762795984745025635e-01 -2.956298589706420898e-01 -2.113148272037506104e-01 -5.123703926801681519e-02 -1.299845427274703979e-01 9.735420346260070801e-02 -4.025906696915626526e-02 -4.967820364981889725e-03 1.178131178021430969e-01 2.381217330694198608e-01 1.188730895519256592e-01 7.511086016893386841e-02 4.415885731577873230e-02 5.769306048750877380e-02 -2.297297716140747070e-01 -3.283646702766418457e-01 -2.176055461168289185e-01
2.364604771137237549e-01 -1.338164508342742920e-01 1.660341024398803711e-01 4.396057128906250000e-02 2.562395930290222168e-01 -1.534356623888015747e-01 -2.045696973800659180e-01 -3.422198444604873657e-02 1.558284014463424683e-01 -1.496135145425796509e-01 -1.557879298925399780e-01 -4.661766067147254944e-02 -1.590205915272235870e-02 1.869215220212936401e-01 1.062738988548517227e-02 2.141196466982364655e-02 -1.869563758373260498e-01 -4.386764168739318848e-01 2.589510679244995117e-01 -2.366840094327926636e-01 -1.862939596176147461e-01 -1.449726372957229614e-01 2.980082631111145020e-01 1.784698367118835449e-01 1.797512173652648926e-01 1.987924724817276001e-01 1.056673824787139893e-01 8.686526119709014893e-02 -1.709853559732437134e-01 -1.678349263966083527e-02 -6.314661353826522827e-02 -6.849743425846099854e-02
9.949052333831787109e-02 -2.654411196708679199e-01 1.326593756675720215e-01 8.204182982444763184e-02 -2.035260759294033051e-02 -7.829873263835906982e-02 -1.914654076099395752e-01 -1.042707636952400208e-01 3.595286607742309570e-01 -4.749272763729095459e-02 -9.035422466695308685e-03 -3.167175054550170898e-01 -9.011627733707427979e-02 2.666321098804473877e-01 -7.680828124284744263e-02 2.194363623857498169e-02 -1.988125294446945190e-01 -3.232156336307525635e-01 -4.880527406930923462e-02 -1.791986674070358276e-01 -7.762632519006729126e-02 -1.285818964242935181e-01 6.732332706451416016e-02 4.384900331497192383e-01 -3.547396510839462280e-02 2.636727094650268555e-01 1.441180855035781860e-01 -1.940344460308551788e-02 -8.125414699316024780e-02 -1.314630061388015747e-01 -6.861165910959243774e-02 -7.321066409349441528e-02
2.004314363002777100e-01 2.355764061212539673e-02 -6.625553965568542480e-02 2.038706690073013306e-01 3.921929895877838135e-01 -1.720776706933975220e-01 5.052948743104934692e-02 -4.264645650982856750e-02 -4.056174308061599731e-02 -1.041474342346191406e-01 -3.223091363906860352e-02 -6.242618337273597717e-02 -1.296081691980361938e-01 2.205334454774856567e-01 1.290823426097631454e-02 1.323672235012054443e-01 -1.312258094549179077e-01 -1.183092594146728516e-01 -2.150899022817611694e-01 -7.578377425670623779e-02 1.906205713748931885e-01 -1.061188653111457825e-01 -1.184086408466100693e-02 -5.640851333737373352e-02 2.775546014308929443e-01 2.557861208915710449e-01 5.550178512930870056e-02 4.576591551303863525e-01 -2.536507248878479004e-01 -5.826496519148349762e-03 -1.948031038045883179e-01 -1.830644160509109497e-01
-1.237714886665344238e-01 -5.305889621376991272e-02 1.301366686820983887e-01 1.345753222703933716e-01 1.922172009944915771e-01 1.279471814632415771e-01 -4.918893575668334961e-01 1.404806077480316162e-01 1.187534555792808533e-01 -2.471673116087913513e-02 8.391708135604858398e-02 6.033720076084136963e-02 -2.137686759233474731e-01 -7.565441727638244629e-02 5.640961602330207825e-02 2.387727499008178711e-01 -1.532722264528274536e-01 -4.939662665128707886e-02 -3.544167578220367432e-01 -2.616254091262817383e-01 1.673968583345413208e-01 -8.046979457139968872e-02 -1.876115202903747559e-01 2.803756594657897949e-01 1.812075227499008179e-01 6.814171560108661652e-03 -7.835396379232406616e-02 1.543755233287811279e-01 -3.936995938420295715e-02 -9.079426527023315430e-02 7.993966341018676758e-02 -2.178660631179809570e-01
-2.854470349848270416e-02 2.145628333091735840e-01 4.296544566750526428e-02 5.056183934211730957e-01 2.473803162574768066e-01 -1.203834488987922668e-01 -1.527218967676162720e-01 -2.249241024255752563e-01 1.587294191122055054e-01 1.137313991785049438e-01 1.104151904582977295e-01 -1.245623305439949036e-01 -1.246971711516380310e-01 4.716964438557624817e-03 1.373074669390916824e-02 6.868865340948104858e-02 -8.771314471960067749e-02 4.335762560367584229e-02 -1.647341102361679077e-01 -1.655409485101699829e-01 1.394079327583312988e-01 7.586914580315351486e-03 -2.867933511734008789e-01 2.362634390592575073e-01 -1.392929702997207642e-01 -3.451603278517723083e-02 1.164037436246871948e-01 1.296176463365554810e-01 1.521721947938203812e-02 -3.072973489761352539e-01 5.468752235174179077e-02 -2.990931570529937744e-01
-6.665527820587158203e-02 -1.402238458395004272e-01 -6.119127199053764343e-02 4.788042902946472168e-01 -1.055003330111503601e-01 -2.464050948619842529e-01 -3.818473592400550842e-02 1.617535948753356934e-02 8.840777724981307983e-02 1.330536156892776489e-01 2.551202662289142609e-02 6.238441914319992065e-03 -1.671534478664398193e-01 -1.360938511788845062e-02 2.440027594566345215e-01 2.327772378921508789e-01 -2.327421866357326508e-02 -4.208625480532646179e-02 1.574447154998779297e-01 -3.161581456661224365e-01 -1.084883809089660645e-01 -3.202950060367584229e-01 -9.358708560466766357e-02 2.629096210002899170e-01 -1.145215332508087158e-02 -1.029002740979194641e-01 8.307106047868728638e-02 1.036145091056823730e-01 -1.287729889154434204e-01 -1.920867115259170532e-01 -1.897654533386230469e-01 -2.532398104667663574e-01
9.007038921117782593e-02 -1.965310191735625267e-03 1.873885653913021088e-02 1.672485768795013428e-01 1.970730572938919067e-01 -3.570677638053894043e-01 -8.351583778858184814e-02 -2.112480252981185913e-01 2.252936512231826782e-01 1.473129168152809143e-02 1.609104126691818237e-02 -1.104978099465370178e-01 -3.437202796339988708e-02 1.671337634325027466e-01 1.298767924308776855e-01 3.283074498176574707e-01 1.500199828296899796e-02 -2.337510287761688232e-01 -2.842363715171813965e-01 -1.024681180715560913e-01 1.351024210453033447e-01 1.197145134210586548e-01 -2.057898044586181641e-01 1.580159664154052734e-01 1.330272704362869263e-01 -9.222345426678657532e-03 6.134171038866043091e-02 1.219168230891227722e-01 -2.843672931194305420e-01 -3.696079254150390625e-01 1.310646831989288330e-01 1.062769591808319092e-01
-2.087891250848770142e-01 6.364093720912933350e-02 1.691772490739822388e-01 1.986872106790542603e-01 -1.357327401638031006e-01 -2.184803783893585205e-02 -1.525564491748809814e-01 9.648562222719192505e-02 8.459824137389659882e-03 -3.687029331922531128e-02 1.957673393189907074e-02 6.825795024633407593e-02 -1.470175683498382568e-01 2.661821842193603516e-01 1.354847103357315063e-01 1.257660984992980957e-01 -4.093923419713973999e-02 5.045135039836168289e-03 9.442063421010971069e-02 -1.074685230851173401e-01 -1.974765658378601074e-01 -1.865623593330383301e-01 2.404774278402328491e-01 2.122133523225784302e-01 -5.208067595958709717e-02 3.442506194114685059e-01 -8.115999400615692139e-02 2.177937775850296021e-01 3.591362759470939636e-02 -3.583281040191650391e-01 2.807016074657440186e-01 -3.422065973281860352e-01
8.107703924179077148e-02 -1.946912147104740143e-02 -6.285240873694419861e-03 1.623721122741699219e-01 1.999549008905887604e-02 -2.005399763584136963e-01 -1.552978307008743286e-01 1.396684944629669189e-01 4.574341699481010437e-02 7.049599289894104004e-02 -9.907685220241546631e-02 8.199806325137615204e-03 -1.800969392061233521e-01 2.509057149291038513e-02 3.989166021347045898e-02 1.047148108482360840e-01 -2.042971849441528320e-01 -2.836510837078094482e-01 -2.986615337431430817e-02 -3.906676173210144043e-01 1.332519054412841797e-01 -2.254591286182403564e-01 3.294766545295715332e-01 1.068587228655815125e-01 1.117110103368759155e-01 7.851754873991012573e-02 1.609143614768981934e-01 8.733916282653808594e-02 2.078117281198501587e-01 -2.390364855527877808e-01 -3.390545547008514404e-01 -2.968463599681854248e-01
1.547926962375640869e-01 4.144712164998054504e-02 2.408155500888824463e-01 1.647933572530746460e-01 4.201175272464752197e-01 5.590116232633590698e-02 -1.810848116874694824e-01 -1.080451905727386475e-01 3.065543770790100098e-01 -1.671279966831207275e-01 3.893193230032920837e-02 -1.230368856340646744e-02 -2.265483289957046509e-01 5.174868181347846985e-02 2.952598407864570618e-02 1.779978424310684204e-01 -2.806946039199829102e-01 -1.645903140306472778e-01 2.687742412090301514e-01 -1.522103548049926758e-01 -4.657197743654251099e-02 -1.006492227315902710e-01 -1.765597462654113770e-01 -7.599927484989166260e-02 6.888683885335922241e-02 -4.487792775034904480e-02 3.013946712017059326e-01 2.548223733901977539e-01 -7.102992385625839233e-02 -1.472177356481552124e-01 -1.490633282810449600e-02 -1.222419366240501404e-01
-6.260474026203155518e-02 2.554829232394695282e-02 5.121472477912902832e-02 1.838883161544799805e-01 9.681561589241027832e-02 -3.335286378860473633e-01 1.256055235862731934e-01 -2.155471742153167725e-01 3.707331120967864990e-01 1.414162665605545044e-01 1.821735799312591553e-01 -2.834226191043853760e-01 -2.022890597581863403e-01 2.628636062145233154e-01 7.781626284122467041e-02 7.430838048458099365e-02 1.073608770966529846e-01 2.392436377704143524e-03 2.949571907520294189e-01 -3.519200980663299561e-01 1.749852746725082397e-01 1.067886650562286377e-01 2.593327499926090240e-02 1.045595109462738037e-02 2.036987394094467163e-01 -1.110716070979833603e-02 9.039231389760971069e-02 1.256172060966491699e-01 -4.394746944308280945e-02 -1.348082423210144043e-01 2.851914148777723312e-03 -1.808890700340270996e-01
5.448410660028457642e-02 3.419547528028488159e-02 -6.880414485931396484e-02 1.125342696905136108e-01 -1.124675199389457703e-01 -9.574816375970840454e-02 1.625652313232421875e-01 -3.623274713754653931e-02 -1.076335012912750244e-01 -1.533381938934326172e-01 -3.062331676483154297e-01 1.444867104291915894e-01 -3.497068285942077637e-01 7.134991884231567383e-02 -6.833439320325851440e-02 4.420840740203857422e-02 2.027762234210968018e-01 1.233145371079444885e-01 -1.258465647697448730e-01 -4.690191149711608887e-01 1.826817393302917480e-01 1.944865584373474121e-01 5.517582874745130539e-03 3.323735892772674561e-01 2.037035524845123291e-01 2.118167877197265625e-01 1.584175974130630493e-02 6.496310979127883911e-02 -3.311356157064437866e-02 -7.387534528970718384e-02 1.139283105731010437e-01 -2.468545585870742798e-01
1.260567754507064819e-01 1.542604267597198486e-01 1.551484316587448120e-01 7.560091465711593628e-02 9.820247441530227661e-02 -2.299781441688537598e-01 -2.721393406391143799e-01 -1.801904886960983276e-01 2.571997642517089844e-01 -1.092092543840408325e-01 1.333739906549453735e-01 4.632455855607986450e-02 -1.378362327814102173e-01 -6.132780760526657104e-02 9.349028021097183228e-02 1.165727451443672180e-01 -2.276772111654281616e-01 -2.938643395900726318e-01 1.452357023954391479e-01 -2.496611326932907104e-01 3.397604525089263916e-01 -4.507479444146156311e-02 1.738260686397552490e-01 7.937093824148178101e-02 7.340949028730392456e-02 1.467550694942474365e-01 -2.647931575775146484e-01 9.911327809095382690e-02 1.153381355106830597e-02 -2.221827059984207153e-01 -2.923320829868316650e-01 -3.065334260463714600e-02
4.830350726842880249e-02 -1.665107756853103638e-01 7.911629974842071533e-02 3.694402873516082764e-01 -3.098576366901397705e-01 -1.883457601070404053e-01 -2.084990888833999634e-01 2.554403841495513916e-01 8.217885345220565796e-02 3.103777207434177399e-02 1.503821462392807007e-01 -9.181515872478485107e-02 8.417207002639770508e-02 1.502295583486557007e-02 2.434412948787212372e-02 -6.872416287660598755e-02 -2.238954454660415649e-01 -9.643866866827011108e-02 -6.297894567251205444e-02 -1.513915657997131348e-01 4.492043331265449524e-02 2.020737715065479279e-02 1.911496371030807495e-01 1.193252429366111755e-01 2.710915505886077881e-01 -3.390480577945709229e-02 -1.297332644462585449e-01 1.686745136976242065e-01 -1.462153941392898560e-01 -4.703762531280517578e-01 6.228047423064708710e-03 -1.829985082149505615e-01
1.062539070844650269e-01 -4.585821181535720825e-02 -1.199191287159919739e-01 2.444319240748882294e-02 2.272901087999343872e-01 7.516527175903320312e-02 -6.449659913778305054e-02 1.082711592316627502e-01 6.735742837190628052e-02 -1.478814184665679932e-01 4.752575606107711792e-02 -2.397978603839874268e-01 -1.771238297224044800e-01 2.072991579771041870e-01 2.091524749994277954e-01 2.825622819364070892e-02 2.060185372829437256e-01 -3.190681338310241699e-01 -3.038836829364299774e-02 -4.781001806259155273e-01 8.317082375288009644e-02 -2.517777979373931885e-01 2.629417181015014648e-01 8.413631469011306763e-02 4.804910719394683838e-02 -1.304256021976470947e-01 8.991820737719535828e-03 1.197671964764595032e-01 -5.514589697122573853e-02 -7.305505871772766113e-02 4.510529711842536926e-02 -3.590878546237945557e-01
-2.145438343286514282e-01 1.452228869311511517e-03 8.081307262182235718e-02 2.832281887531280518e-01 -1.448674798011779785e-01 -2.112752497196197510e-01 -1.844253987073898315e-01 2.744570672512054443e-01 -1.506583541631698608e-01 7.423541694879531860e-02 1.472171247005462646e-01 1.974003612995147705e-01 -2.569535374641418457e-01 1.254064030945301056e-02 -7.389764487743377686e-02 3.894162178039550781e-01 -1.587512940168380737e-01 -4.013390094041824341e-02 4.400416091084480286e-02 -2.097405865788459778e-02 3.249961137771606445e-02 5.910654366016387939e-02 1.774470061063766479e-01 2.825606167316436768e-01 3.181619197130203247e-02 1.483260691165924072e-01 3.413945809006690979e-02 2.116317749023437500e-01 -2.387796789407730103e-01 -2.453872561454772949e-01 1.491339597851037979e-02 -2.205307334661483765e-01
1.047834567725658417e-02 -3.299434781074523926e-01 1.082723066210746765e-01 3.856381773948669434e-01 -2.645481824874877930e-01 -1.053778827190399170e-01 -1.127738282084465027e-01 2.620663046836853027e-01 9.516690671443939209e-02 1.601565331220626831e-01 1.404385566711425781e-01 7.930674403905868530e-02 -1.369272172451019287e-01 4.166068136692047119e-02 -7.152299582958221436e-02 6.606373190879821777e-02 -1.211019977927207947e-01 -2.933602929115295410e-01 5.940648540854454041e-02 -2.253526598215103149e-01 1.911576688289642334e-01 -3.083608113229274750e-02 1.386129297316074371e-02 1.109767612069845200e-02 2.684271037578582764e-01 4.131813347339630127e-02 -2.505095209926366806e-03 2.484078258275985718e-01 -1.243054643273353577e-01 -2.343679219484329224e-01 8.199952542781829834e-02 -2.683156728744506836e-01
-1.099532619118690491e-01 1.894951909780502319e-01 8.288688957691192627e-03 3.057940006256103516e-01 1.473435312509536743e-01 -4.631544053554534912e-01 -1.053308844566345215e-01 -1.031325906515121460e-01 7.904449105262756348e-02 7.148168981075286865e-02 1.305105835199356079e-01 -1.115181595087051392e-01 -2.096450924873352051e-01 1.302014887332916260e-01 -1.219305470585823059e-01 -8.636082708835601807e-02 -7.322925329208374023e-02 -1.398643702268600464e-01 2.589832842350006104e-01 -3.346576094627380371e-01 -1.899189664982259274e-03 -1.530386507511138916e-01 8.109089732170104980e-02 8.500330150127410889e-03 1.497255563735961914e-01 -2.284883558750152588e-01 -6.423889845609664917e-02 2.348552197217941284e-01 -2.001740485429763794e-01 -1.524087637662887573e-01 -1.598407328128814697e-01 -1.399787962436676025e-01
6.132562458515167236e-02 -2.578468807041645050e-02 1.419391632080078125e-01 1.032800301909446716e-01 4.223592579364776611e-02 -2.087994962930679321e-01 8.352352306246757507e-03 3.781491219997406006e-01 -1.388640850782394409e-01 1.508332788944244385e-01 3.836706280708312988e-02 3.733475133776664734e-02 1.400494575500488281e-01 -1.637321710586547852e-02 -1.583853065967559814e-01 1.301574800163507462e-02 6.751164793968200684e-02 -1.507200002670288086e-01 5.459155514836311340e-02 -2.930876314640045166e-01 2.139927446842193604e-01 -1.378233730792999268e-01 -9.918028861284255981e-02 2.712540328502655029e-01 1.548215299844741821e-01 -5.764634907245635986e-02 2.944763302803039551e-01 1.754084378480911255e-01 2.972721867263317108e-02 -2.529374957084655762e-01 1.892006844282150269e-01 -4.200978577136993408e-01
-1.683706790208816528e-01 4.107992351055145264e-02 -5.949687957763671875e-02 3.702445924282073975e-01 3.249249979853630066e-02 6.581877171993255615e-02 -2.451074076816439629e-03 1.650727093219757080e-01 -9.070889651775360107e-02 -2.990255951881408691e-01 6.498016417026519775e-02 -2.329763770103454590e-01 -2.858979105949401855e-01 -1.051945760846138000e-01 5.186843872070312500e-02 -9.985347837209701538e-02 -2.532380819320678711e-01 1.125732585787773132e-01 -2.304475754499435425e-02 -2.260308563709259033e-01 -1.104916408658027649e-01 -1.235137134790420532e-01 -2.020868360996246338e-01 8.932419121265411377e-02 -1.632963865995407104e-01 1.796809434890747070e-01 1.009084982797503471e-03 3.320184051990509033e-01 -1.651227623224258423e-01 -3.346819579601287842e-01 1.271508038043975830e-01 -7.584407925605773926e-02
1.181600093841552734e-01 1.982497572898864746e-01 1.605974435806274414e-01 3.123110234737396240e-01 -2.157304137945175171e-01 -1.722987890243530273e-01 -4.214968681335449219e-01 -9.461387991905212402e-03 8.461075276136398315e-02 -1.751294136047363281e-01 6.714075058698654175e-02 -1.158393770456314087e-01 -1.152312103658914566e-02 -6.069866567850112915e-02 2.763545140624046326e-02 -2.359855361282825470e-02 -7.024573534727096558e-02 4.140650480985641479e-02 -1.847249716520309448e-01 -1.498761177062988281e-01 1.308703571557998657e-01 1.181907281279563904e-01 -2.439475506544113159e-01 -4.375543445348739624e-02 3.721965104341506958e-02 3.590593934059143066e-01 2.309846282005310059e-01 2.424905002117156982e-01 7.032657414674758911e-02 -2.351489961147308350e-01 2.221437543630599976e-01 -2.696236409246921539e-02
2.195482552051544189e-01 -2.752311155200004578e-02 -1.386100202798843384e-01 1.251890808343887329e-01 2.165745198726654053e-01 -6.988628953695297241e-02 -8.646584302186965942e-02 -1.226039677858352661e-01 1.423096060752868652e-01 -1.966179907321929932e-02 -2.129930108785629272e-01 -9.459710121154785156e-02 -1.168913096189498901e-01 1.224829852581024170e-01 5.055442824959754944e-02 2.262727767229080200e-01 1.063560694456100464e-01 -4.390243291854858398e-01 -3.781133294105529785e-01 -4.045164957642555237e-02 1.461912095546722412e-01 -9.443414211273193359e-02 -8.386444300413131714e-02 1.551212370395660400e-01 9.161128848791122437e-02 2.690776996314525604e-02 -1.857257075607776642e-02 5.196511745452880859e-02 2.361076697707176208e-02 -3.783552646636962891e-01 3.120679967105388641e-02 -3.429194986820220947e-01
2.622269392013549805e-01 -1.395471990108489990e-01 -2.334770858287811279e-01 2.669547200202941895e-01 2.265673726797103882e-01 -3.957022447139024734e-03 -2.300924211740493774e-01 9.709852188825607300e-02 1.555326730012893677e-01 -1.511727124452590942e-01 -8.159917593002319336e-02 -2.506108880043029785e-01 7.204142399132251740e-03 2.224292457103729248e-01 -8.301630616188049316e-02 1.802351772785186768e-01 4.433987662196159363e-02 -1.500797569751739502e-01 9.229619801044464111e-02 -4.474196732044219971e-01 1.784011870622634888e-01 -2.386977821588516235e-01 1.723072491586208344e-02 -5.355105549097061157e-02 3.316335752606391907e-02 -3.011105768382549286e-02 -1.477133035659790039e-01 -5.092862248420715332e-02 1.051974743604660034e-01 -1.473027765750885010e-01 2.530694603919982910e-01 -1.358968168497085571e-01
3.191148042678833008e-01 -6.802794523537158966e-04 1.716797649860382080e-01 -1.477607190608978271e-01 2.127509564161300659e-01 -9.905300289392471313e-02 -1.597570627927780151e-01 -8.222159929573535919e-03 9.662966430187225342e-02 -9.411486238241195679e-02 -2.239466309547424316e-01 -1.265087723731994629e-01 -4.505162686109542847e-02 -8.064684271812438965e-02 -6.790167838335037231e-02 3.044910132884979248e-01 -1.435573846101760864e-01 -3.255577385425567627e-01 -2.884797155857086182e-01 -4.180201590061187744e-01 -4.841431975364685059e-02 -8.116402477025985718e-02 3.009508922696113586e-02 4.608888551592826843e-02 -2.368019893765449524e-02 -2.059251628816127777e-02 6.593821942806243896e-02 1.813287436962127686e-01 -7.855966687202453613e-02 -2.507840394973754883e-01 -1.306360661983489990e-01 -2.347782701253890991e-01
-1.411992311477661133e-01 -5.516593158245086670e-02 -1.227962002158164978e-01 2.404180616140365601e-01 2.498965263366699219e-01 -2.209221869707107544e-01 8.095797151327133179e-02 -6.121304351836442947e-03 1.721916198730468750e-01 1.630021035671234131e-01 -2.470788955688476562e-01 -3.130275309085845947e-01 2.674162574112415314e-02 -1.504873484373092651e-01 1.256786733865737915e-01 2.113361805677413940e-01 -2.121305912733078003e-01 -1.322551369667053223e-01 -6.847570091485977173e-02 -3.156611919403076172e-01 -1.258909553289413452e-01 1.832190006971359253e-01 1.722377687692642212e-01 -2.827577525749802589e-03 -1.230808496475219727e-01 1.080244854092597961e-01 -4.965771362185478210e-02 3.917419612407684326e-01 -1.138378009200096130e-01 -8.904988318681716919e-02 1.714161336421966553e-01 -9.103891253471374512e-02
3.411414567381143570e-03 1.145417243242263794e-02 8.529711514711380005e-02 2.407370358705520630e-01 -5.491019040346145630e-02 -3.515055179595947266e-01 4.567546769976615906e-02 6.713651120662689209e-02 -1.349250972270965576e-02 -4.543773829936981201e-01 -1.152588874101638794e-01 -6.576596200466156006e-02 6.226167455315589905e-02 2.117914855480194092e-01 -2.335343451704829931e-04 6.124992389231920242e-03 -2.926363646984100342e-01 -2.375599592924118042e-01 3.087877295911312103e-02 -3.741088509559631348e-01 -2.262806333601474762e-02 1.343950629234313965e-01 2.447896152734756470e-01 -5.563591793179512024e-02 6.684796512126922607e-02 -4.044733569025993347e-02 -1.357704997062683105e-01 1.262195855379104614e-01 1.566078811883926392e-01 -3.128335624933242798e-02 -1.027493253350257874e-01 -2.955289781093597412e-01
-8.168675750494003296e-02 1.978644430637359619e-01 -4.836702346801757812e-02 3.590125143527984619e-01 1.909957826137542725e-01 -3.222599327564239502e-01 2.148179709911346436e-01 1.139173507690429688e-01 3.002199232578277588e-01 -2.256494313478469849e-01 -3.430230617523193359e-01 -1.621334254741668701e-01 -8.499431610107421875e-02 2.212165296077728271e-02 1.062285825610160828e-01 9.156052768230438232e-02 2.926089055836200714e-02 -6.129028648138046265e-02 -3.850164264440536499e-02 -2.796139717102050781e-01 -1.284745484590530396e-01 9.810743480920791626e-02 1.189501285552978516e-01 8.842141181230545044e-02 1.143735554069280624e-02 3.304593861103057861e-01 -3.902286291122436523e-02 1.041640117764472961e-01 1.679005324840545654e-01 -1.184483245015144348e-01 -8.243972063064575195e-02 8.949026465415954590e-02
1.829334646463394165e-01 5.574560910463333130e-02 -7.814510911703109741e-02 2.611014246940612793e-01 7.673933170735836029e-03 -1.785393357276916504e-01 -2.519477605819702148e-01 -1.636474579572677612e-01 -1.434839665889739990e-01 -9.959582239389419556e-02 3.207958638668060303e-01 1.835032366216182709e-02 1.683750450611114502e-01 8.255541324615478516e-02 2.727263234555721283e-02 1.027327589690685272e-02 4.371619224548339844e-02 -1.917356252670288086e-01 -1.446140706539154053e-01 -2.295543700456619263e-01 1.883498132228851318e-01 -5.822348967194557190e-02 4.702356457710266113e-02 3.808607161045074463e-02 1.114573776721954346e-01 1.990062147378921509e-01 2.257107049226760864e-01 2.046359777450561523e-01 4.828585684299468994e-02 -4.242405593395233154e-01 3.393474817276000977e-01 7.752808742225170135e-03
1.502410471439361572e-01 -2.412462085485458374e-01 -2.888818085193634033e-01 -5.424644798040390015e-02 1.310885250568389893e-01 -9.220168739557266235e-02 -1.577646583318710327e-01 1.798000037670135498e-01 7.628957182168960571e-02 -3.184409737586975098e-01 -1.471525710076093674e-02 -2.868948280811309814e-01 -1.427153199911117554e-01 -1.055811718106269836e-01 -1.165802553296089172e-01 1.888092607259750366e-01 -4.859229177236557007e-02 -7.019945979118347168e-02 4.699226468801498413e-02 -2.633505463600158691e-01 2.420245669782161713e-02 -2.473687231540679932e-01 -3.417437896132469177e-02 8.241140097379684448e-02 -1.890227198600769043e-02 7.166019082069396973e-02 -2.790656983852386475e-01 9.513410925865173340e-02 1.616596877574920654e-01 -2.848974168300628662e-01 1.136753186583518982e-01 -3.437934815883636475e-01
7.846444845199584961e-02 1.173012107610702515e-01 -3.821177780628204346e-02 1.075801029801368713e-01 -2.474553696811199188e-02 -1.442958861589431763e-01 -1.392021179199218750e-01 -1.926194727420806885e-01 1.618863493204116821e-01 -1.905105412006378174e-01 -2.633204124867916107e-02 1.691200211644172668e-02 -1.064282134175300598e-01 8.048992604017257690e-02 1.471183598041534424e-01 -5.943881347775459290e-02 8.012906461954116821e-02 -4.888411164283752441e-01 -3.558711409568786621e-01 -8.045934885740280151e-02 -1.244088411331176758e-01 -6.483849883079528809e-02 -1.960914283990859985e-01 4.537678137421607971e-02 -1.134521514177322388e-01 9.161686897277832031e-02 2.411798536777496338e-01 3.473043143749237061e-01 -1.424930244684219360e-01 -3.007506728172302246e-01 1.683617532253265381e-01 -6.944813579320907593e-02
6.798602640628814697e-02 -4.220731556415557861e-02 6.759270280599594116e-02 -1.120511591434478760e-01 2.067150622606277466e-01 -2.964004641398787498e-03 -2.028322219848632812e-01 -1.213370356708765030e-02 7.408201694488525391e-02 6.921466439962387085e-02 -2.101407349109649658e-01 -9.643370658159255981e-02 -3.316627815365791321e-02 2.185328304767608643e-01 7.103633135557174683e-02 1.537264734506607056e-01 -2.810228168964385986e-01 -1.904920786619186401e-01 6.352592259645462036e-02 -3.974038064479827881e-01 3.346769511699676514e-02 -2.444623410701751709e-01 -7.255613803863525391e-02 2.577723562717437744e-01 -5.463698133826255798e-02 2.107194513082504272e-01 2.704303860664367676e-01 -3.680201247334480286e-02 -1.234185770153999329e-01 -4.473820030689239502e-01 -5.245356634259223938e-02 3.665909171104431152e-02
-7.273440062999725342e-02 -2.258441969752311707e-02 1.850794255733489990e-01 8.288872241973876953e-02 9.953555464744567871e-02 -8.270636945962905884e-02 -1.012046486139297485e-01 2.240552157163619995e-01 -1.484251916408538818e-01 1.392192095518112183e-01 -3.046147525310516357e-02 5.857942998409271240e-02 -1.929700821638107300e-01 8.126915246248245239e-02 1.683127880096435547e-02 1.148107945919036865e-01 1.290757060050964355e-01 -1.820482462644577026e-01 -2.420440465211868286e-01 -6.822025775909423828e-02 1.945240497589111328e-01 -2.668904960155487061e-01 2.521188557147979736e-01 2.058143727481365204e-02 3.368517160415649414e-01 3.147796988487243652e-01 1.753809303045272827e-01 3.650249838829040527e-01 -1.742837131023406982e-01 1.715603470802307129e-02 2.766136825084686279e-01 -5.445436388254165649e-02
1.828113757073879242e-02 2.072054743766784668e-01 3.776337206363677979e-02 3.229417800903320312e-01 -1.330881118774414062e-01 -1.701018586754798889e-02 -3.240632265806198120e-02 1.630412489175796509e-01 4.353089258074760437e-02 -1.894473582506179810e-01 1.238551065325737000e-01 -2.143072634935379028e-01 -1.406836956739425659e-01 2.846427261829376221e-01 4.235223308205604553e-02 2.229333221912384033e-01 -6.246119737625122070e-02 -1.169090420007705688e-01 -1.633461415767669678e-01 -1.427090615034103394e-01 5.103874951601028442e-02 7.471635937690734863e-02 1.594572663307189941e-01 5.860061943531036377e-02 1.282920092344284058e-01 1.044376045465469360e-01 4.534065723419189453e-02 2.772729396820068359e-01 -4.373248219490051270e-01 -5.442518740892410278e-03 -2.843648791313171387e-01 -2.718591988086700439e-01
-8.360391855239868164e-02 -1.526680439710617065e-01 2.535374164581298828e-01 -1.247104490175843239e-03 -4.492481797933578491e-02 -3.124370276927947998e-01 -4.389821365475654602e-02 7.155917584896087646e-02 9.726994484663009644e-02 -2.592236101627349854e-01 -2.733924984931945801e-01 3.437147662043571472e-02 -3.891513943672180176e-01 -9.707681089639663696e-02 2.383782416582107544e-01 -2.201896309852600098e-01 1.091170683503150940e-01 -5.274174362421035767e-02 2.416581846773624420e-02 -2.305337190628051758e-01 -1.767781078815460205e-01 2.061422318220138550e-01 8.373264223337173462e-02 2.937346100807189941e-01 5.148622021079063416e-02 2.223661355674266815e-02 1.179654449224472046e-01 5.224144458770751953e-02 -1.789372712373733521e-01 -2.399528175592422485e-01 1.663167476654052734e-01 -8.649808913469314575e-02
8.118864148855209351e-02 -1.815436780452728271e-01 -1.086841598153114319e-01 6.753807514905929565e-02 5.202677473425865173e-02 -3.741455450654029846e-02 -1.896646618843078613e-02 -5.484158173203468323e-02 7.045102864503860474e-02 -6.206580996513366699e-02 -1.980582922697067261e-01 2.019800096750259399e-01 -2.904714047908782959e-01 -2.265341728925704956e-01 1.449007242918014526e-01 -1.149554476141929626e-01 -1.327398270368576050e-01 6.189546361565589905e-02 1.977348932996392250e-03 -3.367017507553100586e-01 -1.553080677986145020e-01 -4.250022023916244507e-02 6.961897760629653931e-02 5.945366993546485901e-02 -1.720037311315536499e-02 1.510087102651596069e-01 1.057694032788276672e-01 -4.326039925217628479e-03 -2.964925765991210938e-02 -2.951846718788146973e-01 2.942229211330413818e-01 -5.475810766220092773e-01
2.476489543914794922e-01 -1.036091595888137817e-01 -3.235642611980438232e-02 1.902500241994857788e-01 -1.375951170921325684e-01 -1.168240327388048172e-02 -3.236909210681915283e-01 3.018958568572998047e-01 1.604972034692764282e-01 -3.956454992294311523e-02 2.024320214986801147e-01 1.144952997565269470e-01 -1.041482388973236084e-01 -1.982725411653518677e-02 2.044862601906061172e-03 1.017542481422424316e-01 -2.708970755338668823e-02 -1.928880065679550171e-02 3.570116311311721802e-02 -2.999487519264221191e-01 1.435480415821075439e-01 -2.578465044498443604e-01 2.896883785724639893e-01 2.687599956989288330e-01 1.997914910316467285e-01 -4.625779390335083008e-02 2.521273791790008545e-01 2.490599900484085083e-01 -1.638780683279037476e-01 -1.392573714256286621e-01 -2.084516733884811401e-02 -1.508845239877700806e-01
-2.632976509630680084e-02 5.610571801662445068e-02 3.105098009109497070e-02 -6.383909285068511963e-02 1.543092131614685059e-01 -4.965138807892799377e-02 -1.282203793525695801e-01 1.413380056619644165e-01 2.500321567058563232e-01 1.232008635997772217e-01 1.357364952564239502e-01 1.970169395208358765e-01 -2.585032880306243896e-01 -1.097557991743087769e-01 3.519865125417709351e-02 -7.731602992862462997e-03 2.579973451793193817e-02 -1.238946020603179932e-01 6.878217309713363647e-02 -3.511782884597778320e-01 -1.973750256001949310e-02 -2.467273026704788208e-01 2.782296836376190186e-01 1.981737315654754639e-01 3.899967074394226074e-01 -1.919660530984401703e-02 3.171784803271293640e-02 2.254598885774612427e-01 -1.268111765384674072e-01 -3.480960726737976074e-01 -1.666139811277389526e-01 -1.482728719711303711e-01
-9.066468477249145508e-02 -3.139920160174369812e-02 1.126727163791656494e-01 3.796528279781341553e-01 -7.274613529443740845e-02 -1.623733043670654297e-01 -3.391933813691139221e-02 7.800680398941040039e-02 7.099701464176177979e-02 -4.100433588027954102e-01 6.712712347507476807e-04 -2.135100364685058594e-01 -2.141349762678146362e-01 -1.060449182987213135e-01 7.752171158790588379e-02 2.151800245046615601e-01 -3.622485399246215820e-01 -3.249402344226837158e-02 1.110584735870361328e-01 -2.859653830528259277e-01 -2.406604588031768799e-02 6.757444888353347778e-02 1.850256472826004028e-01 2.499125897884368896e-02 1.237518191337585449e-01 8.762325346469879150e-02 -5.383720155805349350e-03 9.793678671121597290e-02 3.171992599964141846e-01 -8.229703456163406372e-02 3.043292835354804993e-02 -2.440771609544754028e-01
1.260154843330383301e-01 -1.015579402446746826e-01 1.017338708043098450e-01 -5.625826865434646606e-02 -3.781703859567642212e-02 -3.288824483752250671e-02 1.087799891829490662e-01 -2.735476940870285034e-02 2.042073011398315430e-01 -1.596998795866966248e-02 -7.844042032957077026e-02 -6.689347326755523682e-02 -1.451031416654586792e-01 -1.269430853426456451e-02 -3.948643431067466736e-02 -2.022569440305233002e-02 -2.509333789348602295e-01 -2.036093473434448242e-01 -1.488604992628097534e-01 -3.662609755992889404e-01 -1.460775434970855713e-01 -9.206297248601913452e-02 1.642469167709350586e-01 3.449307978153228760e-01 -2.112888693809509277e-01 1.101833209395408630e-01 -1.496857497841119766e-03 3.284110128879547119e-01 -2.541582882404327393e-01 -3.405607342720031738e-01 -2.666349709033966064e-01 -1.289163082838058472e-01
-6.607172638177871704e-02 -1.536124050617218018e-01 -1.509113758802413940e-01 -1.261380910873413086e-01 1.274621635675430298e-01 -2.002502530813217163e-01 -1.515619903802871704e-01 1.026980951428413391e-01 4.014289006590843201e-02 2.281302586197853088e-02 1.365919224917888641e-02 1.018010750412940979e-01 -1.430518031120300293e-01 -1.923191593959927559e-03 6.079556792974472046e-02 2.407932095229625702e-02 5.767451599240303040e-02 -3.992859274148941040e-02 1.035133153200149536e-01 -3.972571492195129395e-01 -3.622674942016601562e-02 1.297469735145568848e-01 1.981460154056549072e-01 2.502285242080688477e-01 -2.322363108396530151e-01 1.753037571907043457e-01 7.778625190258026123e-02 1.632244698703289032e-02 -1.690188646316528320e-01 -3.461379408836364746e-01 1.087295413017272949e-01 -5.112806558609008789e-01
6.072016805410385132e-02 9.533746540546417236e-02 3.907440230250358582e-03 2.331675440073013306e-01 3.599190711975097656e-02 -4.059068560600280762e-01 -1.970502315089106560e-03 -8.978744596242904663e-02 2.998412847518920898e-01 1.061478704214096069e-01 -1.267748475074768066e-01 -3.046488165855407715e-01 -2.701673209667205811e-01 1.849595904350280762e-01 -2.937264144420623779e-01 9.943267703056335449e-02 -6.415779143571853638e-02 -2.963698506355285645e-01 1.664971858263015747e-01 -1.923617869615554810e-01 1.803262382745742798e-01 -5.251375213265419006e-02 5.221547186374664307e-02 -1.759000420570373535e-01 1.962969899177551270e-01 -1.778669655323028564e-02 2.616799436509609222e-02 1.848810464143753052e-01 -1.164234951138496399e-01 -1.775841861963272095e-01 2.794681303203105927e-02 9.911617264151573181e-03
1.117971241474151611e-01 2.029688954353332520e-01 -3.122271038591861725e-02 3.725898563861846924e-01 1.887358576059341431e-01 -2.427122890949249268e-01 -2.075317203998565674e-01 3.662711707875132561e-03 1.693930774927139282e-01 7.324118912220001221e-02 1.077958662062883377e-02 -9.485892206430435181e-02 -1.674208492040634155e-01 1.728652417659759521e-02 1.772996336221694946e-01 1.633428037166595459e-02 6.650244444608688354e-02 -3.844575881958007812e-01 3.202325105667114258e-01 -1.548475325107574463e-01 1.529973559081554413e-02 -1.134559288620948792e-01 -2.448285967111587524e-01 -2.169329486787319183e-02 3.145249187946319580e-01 2.716118656098842621e-02 4.283507540822029114e-02 1.818917691707611084e-01 6.139145791530609131e-02 -2.077874690294265747e-01 -1.111011654138565063e-01 1.398015171289443970e-01
1.453588604927062988e-01 -1.820212155580520630e-01 2.561643719673156738e-01 3.114763498306274414e-01 -2.998028099536895752e-01 -1.885548084974288940e-01 -1.860162615776062012e-01 3.670183420181274414e-01 7.332456856966018677e-02 -6.203751266002655029e-02 7.754827290773391724e-02 1.148995161056518555e-01 -1.106986179947853088e-01 -1.218352466821670532e-01 -1.713857427239418030e-02 2.137709036469459534e-02 -2.613224089145660400e-01 -2.427302896976470947e-01 -8.645249158143997192e-02 -1.593801975250244141e-01 -2.720819786190986633e-02 2.257461193948984146e-03 1.784416660666465759e-02 5.616295337677001953e-02 2.649462223052978516e-01 2.361277677118778229e-02 5.874608457088470459e-02 2.697972953319549561e-01 -1.070306524634361267e-01 -2.193008363246917725e-01 5.283233895897865295e-02 -2.417351603507995605e-01
-3.040182404220104218e-02 2.439901698380708694e-03 -3.932303935289382935e-02 2.835395634174346924e-01 1.744688302278518677e-01 -2.162544131278991699e-01 -6.396951526403427124e-02 7.911781966686248779e-02 -3.310411423444747925e-02 9.781912714242935181e-02 -2.013740986585617065e-01 -3.167530894279479980e-01 -3.318797051906585693e-02 -7.610511500388383865e-03 7.027248293161392212e-02 -1.479723304510116577e-02 -4.331896305084228516e-01 -1.984086036682128906e-01 -8.419921994209289551e-02 -2.372864335775375366e-01 3.834522143006324768e-02 1.911514103412628174e-01 1.984321177005767822e-01 2.830997407436370850e-01 2.708493769168853760e-01 -5.835140123963356018e-02 1.704376637935638428e-01 2.135569900274276733e-01 -2.241269312798976898e-02 3.339564660564064980e-03 2.638513147830963135e-01 4.703358188271522522e-02
2.157219052314758301e-01 -2.095477581024169922e-01 -1.988218277692794800e-01 2.575754560530185699e-02 1.487720161676406860e-01 -1.101660206913948059e-01 -2.801283299922943115e-01 1.205805242061614990e-01 2.533531561493873596e-02 -5.982062965631484985e-02 -3.057248517870903015e-02 2.155125588178634644e-01 1.110622510313987732e-01 -2.013849914073944092e-01 -1.187052354216575623e-01 8.902034722268581390e-03 -1.111761033535003662e-01 -6.988315284252166748e-02 -4.448559507727622986e-02 -3.397335410118103027e-01 -4.015226662158966064e-02 -3.256573677062988281e-01 2.400984615087509155e-01 1.401841640472412109e-01 3.518570363521575928e-01 5.758377164602279663e-02 9.934823215007781982e-02 1.945206224918365479e-01 -2.786811888217926025e-01 -1.711397171020507812e-01 6.492419540882110596e-02 -1.334816962480545044e-01
5.102175846695899963e-02 2.319034188985824585e-02 1.047519296407699585e-01 1.885633729398250580e-02 -3.516290569677948952e-03 -1.101457476615905762e-01 -1.551863551139831543e-01 -4.765215516090393066e-02 -1.054713129997253418e-01 -2.382173240184783936e-01 2.630633674561977386e-02 -2.476910650730133057e-01 -5.325652658939361572e-02 4.621183034032583237e-03 3.204433321952819824e-01 2.458977401256561279e-01 4.725658521056175232e-02 -1.290144175291061401e-01 -3.474511206150054932e-02 -1.710718274116516113e-01 -8.688307367265224457e-03 -2.545842528343200684e-01 7.095089554786682129e-02 3.245167434215545654e-01 5.067134499549865723e-01 3.328387439250946045e-01 -1.225718632340431213e-01 -3.669515252113342285e-02 3.947254642844200134e-02 -1.180350333452224731e-01 -8.783285319805145264e-02 -1.393218338489532471e-01
2.275223582983016968e-01 -4.383449628949165344e-02 -2.948578000068664551e-01 -4.196520149707794189e-02 9.454005211591720581e-02 1.529146637767553329e-02 -2.650167644023895264e-01 1.717015914618968964e-02 1.651530116796493530e-01 -1.858559101819992065e-01 -5.900010839104652405e-02 -1.171420440077781677e-01 -3.053397238254547119e-01 -6.994660198688507080e-02 -1.628723293542861938e-01 1.280603557825088501e-01 2.265545576810836792e-01 -2.129986137151718140e-01 1.828814484179019928e-02 -4.023289680480957031e-01 1.528948992490768433e-01 -6.992077827453613281e-02 -1.181989684700965881e-01 1.578359454870223999e-01 1.062066182494163513e-01 5.645442381501197815e-02 2.192532271146774292e-01 1.134610250592231750e-01 -1.393443048000335693e-01 -5.638799816370010376e-02 3.648469150066375732e-01 -2.582995779812335968e-02
2.372540086507797241e-01 -2.385589182376861572e-01 3.850066065788269043e-01 1.399576663970947266e-01 -1.408233307301998138e-02 -2.521766722202301025e-01 -1.903395652770996094e-01 2.161070108413696289e-01 -9.284020215272903442e-02 -2.138263918459415436e-02 -9.920097142457962036e-02 1.618422120809555054e-01 -4.190599545836448669e-02 -6.419910117983818054e-03 -1.311927586793899536e-01 2.147537171840667725e-01 -6.926589459180831909e-02 -5.646081641316413879e-02 -2.637932077050209045e-02 -1.856582611799240112e-01 -5.661705136299133301e-02 -3.545770049095153809e-01 2.381463497877120972e-01 1.396795809268951416e-01 2.836878895759582520e-01 -1.949249766767024994e-02 5.815682467073202133e-03 2.158106267452239990e-01 -1.582771837711334229e-01 -1.575563848018646240e-01 1.479511149227619171e-03 -1.907126605510711670e-01
1.972943842411041260e-01 1.040436998009681702e-01 8.852792531251907349e-02 2.588737607002258301e-01 5.046432465314865112e-02 -6.308195739984512329e-02 -8.826675266027450562e-02 1.711496710777282715e-01 -7.821253687143325806e-02 -1.983125805854797363e-01 -5.896360799670219421e-02 -1.450962126255035400e-01 2.879844009876251221e-01 5.761913210153579712e-02 1.983880102634429932e-01 -3.710463643074035645e-02 1.551784574985504150e-01 -5.407440662384033203e-02 1.635907888412475586e-01 -3.124247193336486816e-01 1.271196901798248291e-01 -1.656408160924911499e-01 4.135209694504737854e-02 1.717132478952407837e-01 4.328971207141876221e-01 2.190177142620086670e-02 8.865620940923690796e-02 -1.693668775260448456e-02 4.299880191683769226e-02 -1.954566240310668945e-01 3.971021771430969238e-01 -1.220139339566230774e-01
-6.824846565723419189e-02 1.770500391721725464e-01 5.397527664899826050e-02 3.462476730346679688e-01 -1.542502939701080322e-01 -2.433423697948455811e-01 -4.765378683805465698e-02 2.296433597803115845e-01 9.243895113468170166e-02 -1.580706983804702759e-01 -1.733869612216949463e-01 -2.184996604919433594e-01 -1.525913774967193604e-01 -4.899004846811294556e-02 4.800468310713768005e-02 1.376813799142837524e-01 -1.477266997098922729e-01 -6.128963083028793335e-02 -1.257312446832656860e-01 4.778111819177865982e-03 1.929184496402740479e-01 -1.568668335676193237e-01 4.727422446012496948e-02 9.935531020164489746e-02 7.320947200059890747e-02 6.904396414756774902e-02 1.738532930612564087e-01 2.895269989967346191e-01 -4.128415584564208984e-01 -4.112105816602706909e-02 -2.065710574388504028e-01 -3.009614944458007812e-01
2.324536815285682678e-02 -8.465358614921569824e-02 -9.674547612667083740e-02 2.255658619105815887e-03 1.853755414485931396e-01 -1.482448428869247437e-01 -2.275913357734680176e-01 8.359011262655258179e-02 -8.257188647985458374e-02 -3.072978556156158447e-01 8.212079852819442749e-02 -7.951346039772033691e-02 1.382204890251159668e-01 -1.609209030866622925e-01 -2.153033763170242310e-02 -6.160241086035966873e-03 -2.717753946781158447e-01 -2.957790493965148926e-01 -1.184351295232772827e-01 -1.001498997211456299e-01 1.146264597773551941e-01 2.489097565412521362e-01 1.476261913776397705e-01 3.156292736530303955e-01 1.865323185920715332e-01 -1.203801296651363373e-02 9.598023258149623871e-03 -6.777202337980270386e-02 6.763638556003570557e-02 -3.967295289039611816e-01 -3.220912069082260132e-02 -3.513388335704803467e-01
-8.380571007728576660e-02 3.196409642696380615e-01 1.387168467044830322e-01 2.358785718679428101e-01 -1.031089201569557190e-01 -2.301851958036422729e-01 -1.336131840944290161e-01 1.233529299497604370e-01 1.001936569809913635e-01 1.441156398504972458e-02 -6.712860614061355591e-02 -5.674188584089279175e-02 -1.145913004875183105e-01 8.793304860591888428e-02 7.558189332485198975e-02 3.319243788719177246e-01 -2.759082019329071045e-01 -2.693860232830047607e-01 -1.378599903546273708e-03 -8.482407033443450928e-02 1.385917663574218750e-01 -1.814882904291152954e-01 -6.509528309106826782e-02 2.336126379668712616e-02 2.409364879131317139e-01 6.178170442581176758e-02 1.426741033792495728e-01 2.498191893100738525e-01 -2.626551985740661621e-01 2.553574927151203156e-02 -1.477016061544418335e-01 -3.400136232376098633e-01
-6.729687750339508057e-02 2.064269334077835083e-01 6.283558160066604614e-02 1.129275709390640259e-01 2.146140187978744507e-01 -4.944270253181457520e-01 1.593834608793258667e-01 1.709468662738800049e-02 5.831342563033103943e-02 -5.717042461037635803e-02 1.140327379107475281e-02 5.551647022366523743e-02 -1.235271319746971130e-01 8.906041830778121948e-02 1.623862683773040771e-01 5.540723726153373718e-02 1.729305982589721680e-01 -2.625213861465454102e-01 -1.083349436521530151e-01 -1.320294141769409180e-01 1.580255180597305298e-01 3.059334754943847656e-01 -1.977587044239044189e-01 4.137113317847251892e-02 3.251385986804962158e-01 4.740703478455543518e-02 -2.033609151840209961e-02 1.334775835275650024e-01 -1.870130449533462524e-01 -2.030859142541885376e-01 2.355276942253112793e-01 -1.103312373161315918e-01
-6.852801144123077393e-02 6.808134727180004120e-03 -8.329105377197265625e-02 1.036248803138732910e-01 2.224262058734893799e-01 1.201996207237243652e-02 -1.807672828435897827e-01 -8.564443141222000122e-02 6.354313343763351440e-02 -2.425503581762313843e-01 -1.582123935222625732e-01 -4.922122135758399963e-02 -2.697481811046600342e-01 1.078493818640708923e-01 -1.761430352926254272e-01 3.132806420326232910e-01 1.348299682140350342e-01 8.336822688579559326e-02 -1.550422143191099167e-02 -1.384287029504776001e-01 8.884147740900516510e-03 7.477949559688568115e-02 4.778454545885324478e-03 -1.635415107011795044e-01 1.093113273382186890e-01 -1.216380819678306580e-01 -6.338158249855041504e-02 4.498836398124694824e-01 -2.631259858608245850e-01 -2.608290314674377441e-01 -3.170218318700790405e-02 -3.683234155178070068e-01
-4.036983475089073181e-02 1.842235624790191650e-01 1.617931127548217773e-01 3.057660758495330811e-01 2.803178504109382629e-02 -7.128933072090148926e-02 -1.335566937923431396e-01 -4.075054079294204712e-02 -1.112155169248580933e-01 -2.207443416118621826e-01 2.889468669891357422e-01 -1.559336334466934204e-01 1.446022689342498779e-01 -1.608486026525497437e-01 -2.055617235600948334e-02 1.458232402801513672e-01 1.597946695983409882e-02 -4.083141312003135681e-02 -1.099113076925277710e-01 -3.912779986858367920e-01 1.169338524341583252e-01 -7.002829015254974365e-02 -3.240790367126464844e-01 2.980800569057464600e-01 -5.505904182791709900e-02 1.941650807857513428e-01 -2.562903426587581635e-02 3.176040053367614746e-01 1.216181367635726929e-01 3.658821433782577515e-02 -4.435462877154350281e-02 -2.052040100097656250e-01
1.051974222064018250e-01 1.612612456083297729e-01 3.899950981140136719e-01 -1.451437920331954956e-01 6.239048019051551819e-02 -3.289989009499549866e-02 -1.884709745645523071e-01 1.842323392629623413e-01 -6.342200189828872681e-02 -7.544890046119689941e-02 -1.107211783528327942e-01 1.971515864133834839e-01 -1.830218285322189331e-01 1.527602374553680420e-01 -1.119206026196479797e-01 1.136763766407966614e-01 1.164846345782279968e-01 -3.062939941883087158e-01 5.646220222115516663e-02 -3.229179978370666504e-01 -2.129456959664821625e-02 -5.187283828854560852e-02 -1.399809028953313828e-02 4.021961707621812820e-03 2.352604418992996216e-01 3.226458430290222168e-01 1.945154815912246704e-01 3.801308274269104004e-01 -9.985703974962234497e-02 -1.024509500712156296e-02 4.564743116497993469e-02 -7.408699020743370056e-03
-9.551758319139480591e-02 -3.944113850593566895e-02 -8.892170339822769165e-02 3.511959910392761230e-01 1.412386745214462280e-01 -8.899247646331787109e-02 -1.633717119693756104e-01 3.746072947978973389e-01 2.106508910655975342e-01 3.035641834139823914e-02 -1.670407801866531372e-01 -8.900676667690277100e-02 -3.489558771252632141e-02 -3.660262376070022583e-02 -1.775049231946468353e-02 1.533422321081161499e-01 -7.154268771409988403e-02 -2.599900364875793457e-01 -2.386745512485504150e-01 -2.026419937610626221e-01 5.126247927546501160e-02 3.210520446300506592e-01 -4.877739772200584412e-02 1.900568306446075439e-01 -1.452109962701797485e-01 2.255489826202392578e-01 1.912320107221603394e-01 2.436855733394622803e-01 4.992863163352012634e-02 -6.498804688453674316e-02 -4.882806167006492615e-02 -2.524336278438568115e-01
4.691910371184349060e-02 8.457107469439506531e-03 3.938295543193817139e-01 2.145868837833404541e-01 -4.886737465858459473e-02 -9.037254750728607178e-02 1.223425641655921936e-01 2.291716635227203369e-01 2.118579298257827759e-02 4.749424010515213013e-02 9.246490150690078735e-02 -1.634882949292659760e-02 -1.049093753099441528e-01 1.389179676771163940e-01 1.245289519429206848e-01 2.158455848693847656e-01 -4.084429517388343811e-02 1.951237581670284271e-02 1.392563711851835251e-02 -1.556399166584014893e-01 -8.065419644117355347e-02 -7.637099176645278931e-02 2.471908926963806152e-01 1.793289929628372192e-01 1.889279335737228394e-01 2.927147150039672852e-01 -7.031497359275817871e-02 3.496215343475341797e-01 2.449605800211429596e-02 -3.298362493515014648e-01 3.510397672653198242e-01 3.701492398977279663e-02
5.514969117939472198e-03 8.824648708105087280e-02 -1.264005154371261597e-01 2.639984190464019775e-01 -1.360738277435302734e-01 -8.000667393207550049e-02 2.982810884714126587e-02 9.681423753499984741e-02 4.400417581200599670e-02 -4.511988162994384766e-01 7.731457799673080444e-02 1.808784902095794678e-01 -2.136419713497161865e-01 -2.503818459808826447e-02 5.506764724850654602e-02 -1.387969702482223511e-01 -2.268940359354019165e-01 3.478261455893516541e-02 -1.284718364477157593e-01 -1.219593957066535950e-01 2.303046174347400665e-02 -8.264644071459770203e-03 -2.416661195456981659e-02 -1.769645325839519501e-02 -1.293497812002897263e-02 2.870043516159057617e-01 -1.034047082066535950e-02 2.766856849193572998e-01 -3.756342232227325439e-01 -3.729334771633148193e-01 8.328769356012344360e-02 -1.633041948080062866e-01
-2.502517998218536377e-01 -7.316034287214279175e-02 3.249987587332725525e-02 4.244538769125938416e-02 1.655320376157760620e-01 -1.060269251465797424e-01 -4.231673479080200195e-01 1.464278548955917358e-01 1.916950047016143799e-01 -6.030635535717010498e-02 -2.144110202789306641e-02 4.228593781590461731e-02 5.405351892113685608e-02 7.830265164375305176e-02 5.818530917167663574e-02 2.073274701833724976e-01 -1.624880731105804443e-01 -3.172833621501922607e-01 -3.825858235359191895e-01 -2.695344090461730957e-01 8.824549615383148193e-02 -5.820318125188350677e-03 -1.901147663593292236e-01 2.490958571434020996e-01 9.895173460245132446e-02 -3.360692411661148071e-02 8.361655473709106445e-02 1.013554781675338745e-01 1.586543023586273193e-01 -1.237078309059143066e-01 1.682488918304443359e-01 -2.070773839950561523e-01
8.483912795782089233e-02 4.451623558998107910e-02 -1.586309261620044708e-02 4.526047036051750183e-02 -6.065233424305915833e-02 -2.660501599311828613e-01 1.423078868538141251e-02 -9.598757326602935791e-02 -1.478511840105056763e-01 -1.656851023435592651e-01 -1.004974022507667542e-01 1.584668159484863281e-01 -1.404177546501159668e-01 4.887011833488941193e-03 -2.851337753236293793e-02 2.013142406940460205e-01 -1.881608068943023682e-01 -1.994378268718719482e-01 -4.444768652319908142e-02 -6.173881292343139648e-01 6.670223921537399292e-02 -2.713337242603302002e-01 -1.055887266993522644e-01 -6.856778264045715332e-02 3.516049981117248535e-01 1.646119952201843262e-01 5.068809539079666138e-02 1.092506125569343567e-01 6.672748178243637085e-02 1.666059345006942749e-02 1.088821217417716980e-01 1.580486297607421875e-01
3.114867955446243286e-02 -1.929786205291748047e-01 3.164796233177185059e-01 -2.880994789302349091e-02 -7.423426210880279541e-02 1.099650561809539795e-02 -2.296224050223827362e-02 1.009684130549430847e-01 2.307032607495784760e-02 -2.617748975753784180e-01 2.049940824508666992e-01 2.988990209996700287e-02 -2.422878891229629517e-01 2.836854010820388794e-02 7.583889365196228027e-02 -1.201660260558128357e-01 -8.640042692422866821e-02 8.286284655332565308e-02 7.176178693771362305e-02 -1.626542657613754272e-01 1.899083405733108521e-01 -1.031126156449317932e-01 -1.720560342073440552e-01 9.853763878345489502e-02 8.742515742778778076e-02 2.368238270282745361e-01 -8.791606873273849487e-02 4.971812367439270020e-01 -1.075537949800491333e-01 -3.748093843460083008e-01 1.293011605739593506e-01 -1.827795803546905518e-01
-8.731210231781005859e-02 -3.105317354202270508e-01 -1.541549712419509888e-02 5.307717919349670410e-01 5.329435318708419800e-02 -2.536228299140930176e-01 8.820971846580505371e-02 1.580695621669292450e-02 7.265485823154449463e-02 1.442063003778457642e-01 1.387326978147029877e-03 -3.921336308121681213e-02 -1.348034739494323730e-01 7.187514007091522217e-02 1.790614277124404907e-01 2.412410825490951538e-01 -8.754213154315948486e-02 -2.036688290536403656e-02 4.502402245998382568e-02 -1.878710836172103882e-01 -1.513788700103759766e-01 -3.187309801578521729e-01 -6.301873177289962769e-02 3.088674247264862061e-01 1.214210465550422668e-01 -1.512919785454869270e-03 6.400522589683532715e-02 9.281685203313827515e-02 -2.585836648941040039e-01 -7.332506123930215836e-03 -4.412820190191268921e-02 -1.788364648818969727e-01
-1.403600871562957764e-01 -1.318727433681488037e-01 -4.597269743680953979e-02 2.543647289276123047e-01 1.090032979846000671e-01 -2.718413434922695160e-02 3.392351046204566956e-02 5.916836857795715332e-02 1.368141919374465942e-01 -1.030662655830383301e-01 -1.986239999532699585e-01 -8.258491754531860352e-02 -3.004912734031677246e-01 1.101078018546104431e-01 1.366624683141708374e-01 -7.148219645023345947e-02 -1.378874480724334717e-01 3.822057321667671204e-02 1.353411376476287842e-01 -2.704745829105377197e-01 -7.179291546344757080e-02 2.168741226196289062e-01 5.097787454724311829e-02 3.067674636840820312e-01 -1.085926685482263565e-02 -1.417028456926345825e-01 2.246708422899246216e-01 -1.018482819199562073e-01 -2.556519210338592529e-01 -4.207252264022827148e-01 2.940785884857177734e-01 -7.915219664573669434e-02
-8.386820554733276367e-02 -5.082306265830993652e-02 2.051959186792373657e-01 -1.528530567884445190e-02 6.089902482926845551e-03 -3.361015021800994873e-01 1.172889992594718933e-01 1.662018299102783203e-01 2.065954953432083130e-01 6.385536491870880127e-02 -2.300317026674747467e-02 -2.073414325714111328e-01 -2.393077462911605835e-01 1.261226553469896317e-02 -7.893959409557282925e-04 3.074696473777294159e-02 6.831879168748855591e-02 -9.237890690565109253e-02 -1.880402863025665283e-01 -1.394039839506149292e-01 -1.455709040164947510e-01 -2.218460887670516968e-01 3.179587125778198242e-01 2.024810016155242920e-01 7.500238716602325439e-02 1.703506708145141602e-01 3.901901841163635254e-01 1.809896975755691528e-01 -1.647370457649230957e-01 6.574109941720962524e-02 1.948143392801284790e-01 -2.746835052967071533e-01
8.306939154863357544e-02 -1.447059214115142822e-01 4.005760848522186279e-01 -7.029280066490173340e-02 -4.410465806722640991e-02 -1.249008104205131531e-01 -1.733168810606002808e-01 1.601245999336242676e-01 6.498662382364273071e-02 -1.617398113012313843e-01 -3.036950826644897461e-01 1.622569710016250610e-01 -2.356724888086318970e-01 1.066812723875045776e-01 1.776719233021140099e-03 1.226976662874221802e-01 -1.363300085067749023e-01 -3.579028844833374023e-01 -1.670458763837814331e-01 -1.531198769807815552e-01 2.243257611989974976e-01 -1.816612631082534790e-01 5.444039776921272278e-02 -1.316207796335220337e-01 2.181168496608734131e-01 3.189333975315093994e-01 4.847205057740211487e-02 2.121232599020004272e-01 -1.086082588881254196e-02 3.258820250630378723e-02 -5.347733199596405029e-02 -1.708338037133216858e-02
1.112036854028701782e-01 -5.261353775858879089e-02 -2.091447412967681885e-01 1.880743354558944702e-01 2.978303134441375732e-01 8.953766524791717529e-02 -2.626194953918457031e-01 -8.344275504350662231e-02 1.321486290544271469e-02 -3.489102125167846680e-01 1.327530387789011002e-02 8.977545052766799927e-02 -2.448894381523132324e-01 -1.258228123188018799e-01 3.469131141901016235e-02 6.960159540176391602e-02 7.211399078369140625e-02 -1.917595863342285156e-01 -1.076492220163345337e-01 -3.524407148361206055e-01 -9.875965304672718048e-03 -2.060230374336242676e-01 1.162378638982772827e-01 3.597421944141387939e-01 1.711494326591491699e-01 -1.779898628592491150e-02 -2.051281034946441650e-01 2.237343415617942810e-02 -4.366685450077056885e-02 -2.166298627853393555e-01 1.918184608221054077e-01 6.434508133679628372e-03
6.257729977369308472e-02 -2.044333815574645996e-01 7.326991111040115356e-02 1.710428744554519653e-01 -8.301874995231628418e-02 -1.902968622744083405e-02 1.663710339926183224e-03 -4.856808856129646301e-02 1.310524493455886841e-01 9.217576589435338974e-04 -4.614908830262720585e-04 -9.446431696414947510e-02 1.216916646808385849e-02 -7.434829324483871460e-02 -9.607857465744018555e-02 1.903501152992248535e-01 2.513718418776988983e-02 -9.926795959472656250e-02 -5.484730470925569534e-03 -4.374909400939941406e-01 6.976606696844100952e-02 -1.202289834618568420e-01 4.938905239105224609e-01 2.411749958992004395e-01 1.801972091197967529e-01 1.410160362720489502e-01 3.738420009613037109e-01 -1.256225863471627235e-03 -2.463702671229839325e-02 -2.142136693000793457e-01 3.129392862319946289e-02 -2.643710970878601074e-01
-4.197749495506286621e-02 -1.367373615503311157e-01 1.895528882741928101e-01 2.021761387586593628e-01 1.129241064190864563e-01 2.169786691665649414e-01 -1.726164370775222778e-01 1.138066574931144714e-01 1.495238840579986572e-01 -9.705018252134323120e-02 -1.789631843566894531e-01 -1.853431165218353271e-01 -2.762247063219547272e-02 3.945079445838928223e-02 3.980295360088348389e-02 1.902372390031814575e-01 -2.585830688476562500e-01 -1.642441898584365845e-01 -4.306638985872268677e-02 -1.760968416929244995e-01 1.496826857328414917e-01 -9.677243232727050781e-02 1.647032946348190308e-01 1.742805242538452148e-01 -1.230206489562988281e-01 2.846268415451049805e-01 -4.911253601312637329e-02 1.319442838430404663e-01 -1.630720309913158417e-02 -5.676419734954833984e-01 1.017838995903730392e-02 8.586987107992172241e-02
1.362319588661193848e-01 -3.474672138690948486e-01 7.934272289276123047e-03 3.175483644008636475e-01 2.525528967380523682e-01 -1.473396830260753632e-02 -2.400252670049667358e-01 -3.145055379718542099e-04 1.518410891294479370e-01 1.177530437707901001e-01 -2.821049392223358154e-01 -2.624836862087249756e-01 -1.416626721620559692e-01 -1.122437696903944016e-02 6.469922512769699097e-02 1.404879149049520493e-02 -2.376398593187332153e-01 -1.641290485858917236e-01 -4.991160333156585693e-02 -1.530009955167770386e-01 4.450410977005958557e-02 5.362356454133987427e-02 1.277428269386291504e-01 2.485519945621490479e-01 1.568042784929275513e-01 1.144583001732826233e-01 1.592842638492584229e-01 1.893356144428253174e-01 -2.528633177280426025e-01 -4.619432240724563599e-02 2.330096513032913208e-01 -1.291364878416061401e-01
-2.125537991523742676e-01 -8.711209148168563843e-02 1.062969416379928589e-01 5.188079550862312317e-02 1.477277278900146484e-01 -1.655594706535339355e-01 -3.163666427135467529e-01 -8.097413927316665649e-02 -4.836165159940719604e-02 5.622971430420875549e-02 -1.439436823129653931e-01 1.585355550050735474e-01 9.963981807231903076e-02 2.003572881221771240e-02 1.350811868906021118e-01 -6.011908128857612610e-02 -2.027825452387332916e-02 -3.224765956401824951e-01 -1.545811593532562256e-01 -3.573768138885498047e-01 -8.576001971960067749e-03 1.951110064983367920e-01 -2.452807575464248657e-01 2.783125936985015869e-01 -1.068799644708633423e-01 1.488747894763946533e-01 1.522163748741149902e-01 1.782781332731246948e-01 -1.800183802843093872e-01 -2.391737848520278931e-01 4.721654579043388367e-02 -2.857632935047149658e-01
9.938769042491912842e-02 -7.416424341499805450e-03 -1.338860392570495605e-01 1.937853991985321045e-01 -4.936002939939498901e-02 -3.403520286083221436e-01 -1.412623375654220581e-01 2.342541329562664032e-02 1.830850727856159210e-02 5.932490527629852295e-02 1.936383843421936035e-01 -1.541653275489807129e-01 -1.960638761520385742e-01 1.495115756988525391e-01 8.752511814236640930e-03 1.150370240211486816e-01 -1.353489467874169350e-03 -4.231052100658416748e-02 -2.172607462853193283e-03 -2.558838129043579102e-01 -1.296169012784957886e-01 -4.148392081260681152e-01 2.682052552700042725e-01 1.667514443397521973e-01 3.309693932533264160e-01 1.145247966051101685e-01 2.732418775558471680e-01 -5.672879517078399658e-02 -2.044204324483871460e-01 -1.705724149942398071e-01 -4.208164662122726440e-02 -1.658075451850891113e-01
1.498413383960723877e-01 -1.345246285200119019e-01 9.442895650863647461e-02 1.342603117227554321e-01 1.549691557884216309e-01 1.003535017371177673e-01 -3.778101876378059387e-02 -1.194151416420936584e-01 1.680634617805480957e-01 -5.961042642593383789e-02 -1.413255482912063599e-01 -1.139866486191749573e-01 2.051214873790740967e-02 -3.240687400102615356e-02 -1.696246266365051270e-01 7.134050875902175903e-02 2.667958140373229980e-01 -3.540358543395996094e-01 -6.740887463092803955e-02 -5.805814862251281738e-01 8.521066606044769287e-02 -1.436180472373962402e-01 -1.611135900020599365e-01 2.870605140924453735e-02 2.769583761692047119e-01 1.009523496031761169e-01 -6.985881179571151733e-02 2.082193642854690552e-01 3.211996704339981079e-02 -1.645054668188095093e-01 9.577929973602294922e-02 1.320143193006515503e-01
6.550220400094985962e-02 -1.634525805711746216e-01 1.057745441794395447e-01 9.612564742565155029e-02 -6.739307940006256104e-02 -1.363726109266281128e-01 -5.199473351240158081e-02 2.060517519712448120e-01 -1.193191930651664734e-01 -3.865260183811187744e-01 -1.118639204651117325e-02 3.272293508052825928e-02 -1.150112673640251160e-01 -1.867435425519943237e-01 4.112115502357482910e-02 -1.325754374265670776e-01 -1.240786388516426086e-01 1.973110139369964600e-01 2.370870858430862427e-02 -3.547258377075195312e-01 -1.037364825606346130e-01 -3.544542565941810608e-02 -2.236618893221020699e-03 1.273707002401351929e-01 1.149561926722526550e-01 2.777506411075592041e-01 -7.350411266088485718e-02 2.043709456920623779e-01 -3.244032561779022217e-01 -2.994186282157897949e-01 3.262500166893005371e-01 -1.538476813584566116e-02
-1.092255786061286926e-01 4.152188450098037720e-02 9.013249725103378296e-02 3.999654948711395264e-01 -4.588660970330238342e-02 -1.852036267518997192e-01 5.103528499603271484e-02 2.941669151186943054e-02 1.626558750867843628e-01 -1.013596206903457642e-01 -3.279108926653862000e-02 -1.346315294504165649e-01 -2.253279685974121094e-01 -9.181622415781021118e-02 -2.087046159431338310e-03 2.321710437536239624e-02 2.210604995489120483e-01 -4.100409448146820068e-01 1.997578740119934082e-01 -2.000492662191390991e-01 -2.621588706970214844e-01 1.638076603412628174e-01 1.307785976678133011e-02 -2.123842388391494751e-01 2.688236534595489502e-01 6.754037737846374512e-02 6.689666211605072021e-02 3.104332685470581055e-01 3.630594164133071899e-02 -1.097555235028266907e-01 -1.837102621793746948e-01 1.214065589010715485e-02
1.680036187171936035e-01 5.499495565891265869e-02 9.909820556640625000e-02 6.663149222731590271e-03 1.815155297517776489e-01 -7.765726000070571899e-02 -2.602732181549072266e-01 -1.972757875919342041e-01 5.558125674724578857e-02 -1.270828396081924438e-01 4.995675384998321533e-02 -1.630040109157562256e-01 2.192457206547260284e-02 -3.311912715435028076e-02 1.654112339019775391e-01 1.088955774903297424e-01 4.696207121014595032e-02 -3.484902977943420410e-01 -3.223577737808227539e-01 -1.273521482944488525e-01 6.882175803184509277e-02 1.468822360038757324e-01 -1.857842355966567993e-01 -3.319370374083518982e-02 -1.854028366506099701e-02 1.793833374977111816e-01 1.586524248123168945e-01 3.494251668453216553e-01 -1.845405101776123047e-01 -2.725940048694610596e-01 3.352102637290954590e-01 -1.338406801223754883e-01
-1.730164885520935059e-02 1.493932306766510010e-01 -2.662083506584167480e-01 7.758580148220062256e-02 -4.200550168752670288e-02 -2.982779145240783691e-01 -9.696815907955169678e-02 2.846717089414596558e-02 4.445068538188934326e-01 -1.974648237228393555e-01 -1.688604652881622314e-01 -8.350672572851181030e-02 1.411373764276504517e-01 -3.852925077080726624e-02 -7.591464370489120483e-02 3.142690956592559814e-01 -7.739229500293731689e-02 3.925957158207893372e-02 -9.958951175212860107e-02 -1.794497370719909668e-01 -2.496448718011379242e-02 -6.679221242666244507e-02 -3.177196951583027840e-03 3.742994666099548340e-01 2.064058780670166016e-01 1.441927701234817505e-01 -8.899568021297454834e-02 3.860620409250259399e-02 -1.999217718839645386e-01 -2.317126691341400146e-01 2.098573371767997742e-03 -2.005869746208190918e-01
2.502941191196441650e-01 -1.701741367578506470e-01 3.677833825349807739e-02 -4.758953303098678589e-02 1.381080299615859985e-01 -2.643100619316101074e-01 -2.098064273595809937e-01 6.375163327902555466e-03 1.349285840988159180e-01 -1.644989848136901855e-01 -1.319561004638671875e-01 -8.708923310041427612e-02 -2.529903352260589600e-01 1.236980557441711426e-01 -5.762572982348501682e-04 -2.513220012187957764e-01 -4.492861032485961914e-02 -1.726279556751251221e-01 1.321578323841094971e-01 -1.613523364067077637e-01 -2.681724168360233307e-02 -9.332405030727386475e-02 -5.485855415463447571e-02 3.817321360111236572e-01 1.095808595418930054e-01 4.515561461448669434e-01 2.092622518539428711e-01 -6.200274452567100525e-02 4.692726954817771912e-02 -2.285280674695968628e-01 8.715100586414337158e-02 -2.619890961796045303e-03
2.459518015384674072e-01 -3.806059435009956360e-02 1.843076497316360474e-01 2.545171976089477539e-01 -1.475176494568586349e-02 -2.059799060225486755e-02 -2.895251512527465820e-01 4.428332031238824129e-04 4.486055299639701843e-02 -2.674939632415771484e-01 -2.160509079694747925e-01 -5.284895747900009155e-02 -2.496915161609649658e-01 1.838233470916748047e-01 -5.846942961215972900e-02 -2.980818226933479309e-02 -1.653750389814376831e-01 8.329021185636520386e-02 1.135166585445404053e-01 -3.111481070518493652e-01 1.031590029597282410e-01 3.438853472471237183e-02 -2.186692208051681519e-01 1.952593326568603516e-01 1.038045883178710938e-01 9.382562339305877686e-02 3.064792156219482422e-01 -2.094485610723495483e-01 -4.581456631422042847e-02 -2.227749377489089966e-01 1.485464870929718018e-01 -2.417451143264770508e-01
-1.317615509033203125e-01 2.501307725906372070e-01 8.054184168577194214e-02 2.369985282421112061e-01 4.439225792884826660e-02 -2.048927545547485352e-01 8.076466619968414307e-03 1.281529366970062256e-01 -1.035716533660888672e-01 -1.975875645875930786e-01 -4.356005415320396423e-02 -9.727767109870910645e-02 1.891279369592666626e-01 -2.549792826175689697e-01 5.678213760256767273e-02 1.181602105498313904e-01 1.698772758245468140e-01 -8.733348548412322998e-02 -1.207795813679695129e-01 -2.277172058820724487e-01 9.146710485219955444e-02 -3.594992756843566895e-01 1.405773460865020752e-01 5.429103597998619080e-02 2.910382151603698730e-01 4.837311431765556335e-02 3.504284322261810303e-01 1.194786950945854187e-01 -1.120708957314491272e-01 -2.713963091373443604e-01 2.669044770300388336e-02 -2.087812423706054688e-01
6.975934654474258423e-02 -1.187812462449073792e-01 1.014830172061920166e-01 1.869722157716751099e-01 3.756217658519744873e-02 -2.533045830205082893e-03 1.162874996662139893e-01 1.293299049139022827e-01 1.555237919092178345e-02 -4.788830503821372986e-02 -1.514817774295806885e-01 -7.204222679138183594e-02 -4.787831008434295654e-02 1.152948290109634399e-01 -8.241415023803710938e-02 -1.170974299311637878e-01 8.531432598829269409e-02 -3.758776485919952393e-01 -5.844288971275091171e-03 -3.938684761524200439e-01 1.275900155305862427e-01 -8.426624536514282227e-02 1.499230563640594482e-01 3.278320431709289551e-01 -1.933786273002624512e-02 2.230853885412216187e-01 1.865196973085403442e-01 2.602269053459167480e-01 4.939607530832290649e-02 -4.187837243080139160e-01 -2.222808152437210083e-01 2.006866969168186188e-02
-4.876824468374252319e-02 -2.915588021278381348e-01 2.919395864009857178e-01 1.936448216438293457e-01 5.281247198581695557e-02 1.084371432662010193e-01 1.539405882358551025e-01 6.489287316799163818e-02 4.906021058559417725e-02 -2.338616251945495605e-01 3.323842957615852356e-02 1.349610984325408936e-01 -1.468376815319061279e-01 5.286875739693641663e-02 1.177407875657081604e-01 1.855213493108749390e-01 -2.309118658304214478e-01 3.293677419424057007e-02 2.023200038820505142e-03 -1.143893748521804810e-01 2.068258672952651978e-01 8.143857121467590332e-03 5.416418891400098801e-03 2.473336607217788696e-01 3.835593536496162415e-02 1.422495990991592407e-01 -7.007097452878952026e-02 4.387593567371368408e-01 -1.427234858274459839e-01 -3.531325459480285645e-01 2.434673458337783813e-01 -5.797703191637992859e-02
-1.726948842406272888e-02 -1.106878668069839478e-01 1.038586348295211792e-01 5.052946805953979492e-01 -1.429393142461776733e-01 -1.821854859590530396e-01 -1.468967199325561523e-01 2.708634436130523682e-01 -1.066927537322044373e-01 5.622154474258422852e-02 9.323875606060028076e-02 -4.174278303980827332e-02 -1.932947039604187012e-01 5.752256512641906738e-02 1.260431706905364990e-01 4.694025963544845581e-02 -4.414453729987144470e-02 -1.916020959615707397e-01 4.478543996810913086e-02 -2.277466505765914917e-01 4.677781462669372559e-02 -1.855742037296295166e-01 1.961839497089385986e-01 2.567727565765380859e-01 5.046855192631483078e-03 4.238306358456611633e-02 1.360271126031875610e-02 1.877655982971191406e-01 -1.766222119331359863e-01 6.674359738826751709e-02 -4.624548926949501038e-02 -4.247323870658874512e-01
6.202032417058944702e-02 -9.984551370143890381e-02 -7.737698405981063843e-02 -5.183135624974966049e-03 2.009817510843276978e-01 -2.435028553009033203e-01 2.739374153316020966e-02 3.259667158126831055e-01 1.246477477252483368e-02 -4.023269936442375183e-02 9.607081860303878784e-02 -2.243366837501525879e-02 -1.055253967642784119e-01 2.182658761739730835e-01 1.700192093849182129e-01 -1.215915977954864502e-01 -1.695282310247421265e-01 -3.495488762855529785e-01 1.419057976454496384e-02 3.654393553733825684e-02 -1.035007387399673462e-01 -2.624453902244567871e-01 1.490420848131179810e-01 5.009673237800598145e-01 -1.364834752166643739e-04 4.466875642538070679e-02 -4.397672414779663086e-02 2.655691206455230713e-01 -9.465102106332778931e-02 3.361206874251365662e-02 1.919216960668563843e-01 -1.813645064830780029e-01
-6.003577262163162231e-02 6.400968134403228760e-02 -6.661829352378845215e-02 2.792592346668243408e-01 2.511631250381469727e-01 -9.615784883499145508e-02 -2.442285567522048950e-01 6.611452996730804443e-02 3.181392252445220947e-01 -8.715426921844482422e-02 -1.203646138310432434e-01 -4.554834216833114624e-02 6.856958847492933273e-03 1.599376499652862549e-01 8.158276975154876709e-02 -9.750732779502868652e-02 2.164296358823776245e-01 -2.993622720241546631e-01 -1.893313825130462646e-01 -1.847366392612457275e-01 -1.241342425346374512e-01 1.290986686944961548e-01 -6.221333146095275879e-02 4.051848948001861572e-01 1.336302757263183594e-01 1.737868338823318481e-01 -7.383151352405548096e-02 -9.832885861396789551e-02 -2.450545132160186768e-01 -2.755645513534545898e-01 2.125122956931591034e-02 -1.390446256846189499e-02
9.170315414667129517e-02 1.083072200417518616e-01 1.130016371607780457e-01 -3.005431033670902252e-02 -9.533870220184326172e-02 2.497849464416503906e-01 1.580398529767990112e-04 -2.491649240255355835e-02 4.087251424789428711e-02 -2.904018759727478027e-01 -5.219390615820884705e-02 -9.629211388528347015e-03 -2.692428231239318848e-01 7.465703040361404419e-02 1.115969717502593994e-01 -3.146697767078876495e-03 -2.358525246381759644e-01 -8.261346071958541870e-02 1.980227977037429810e-01 -2.139181494712829590e-01 1.954607516527175903e-01 1.717197149991989136e-01 2.713365294039249420e-02 1.050337180495262146e-01 2.804830074310302734e-01 7.739393413066864014e-02 2.130284607410430908e-01 1.177801471203565598e-02 -1.658173203468322754e-01 -2.944976091384887695e-01 2.274555265903472900e-01 -4.378443360328674316e-01
3.800522908568382263e-02 -1.078830286860466003e-01 7.644268125295639038e-02 9.481164067983627319e-02 9.531826525926589966e-02 -2.334975302219390869e-01 5.656529590487480164e-02 1.384744197130203247e-01 -2.180868387222290039e-01 -2.375852912664413452e-01 -7.070350646972656250e-02 -7.872560992836952209e-03 -4.139594435691833496e-01 -5.595185980200767517e-02 1.590576171875000000e-01 3.514779210090637207e-01 -1.217244863510131836e-01 -1.731126457452774048e-01 -1.335632055997848511e-01 -1.950176656246185303e-01 -5.219018459320068359e-02 -1.680823862552642822e-01 -3.289747834205627441e-01 2.700147591531276703e-02 2.666038274765014648e-01 4.965992271900177002e-02 5.242093279957771301e-02 -1.776158437132835388e-02 9.122825413942337036e-02 -3.037433624267578125e-01 1.748654693365097046e-01 7.315334677696228027e-02
-1.817561537027359009e-01 1.998950541019439697e-01 2.965183928608894348e-02 1.653492636978626251e-02 9.678445756435394287e-02 -3.524171710014343262e-01 1.967401504516601562e-01 6.083103269338607788e-02 1.420417577028274536e-01 -1.446248292922973633e-01 -2.717412710189819336e-01 -3.841728866100311279e-01 6.143578514456748962e-02 -1.596219539642333984e-01 2.383610047399997711e-02 5.415826290845870972e-02 -4.105456918478012085e-02 -3.438896266743540764e-03 -1.826325356960296631e-01 -1.423478126525878906e-01 1.672204434871673584e-01 -1.923245489597320557e-01 -1.221334785223007202e-01 1.543051451444625854e-01 1.044223159551620483e-01 8.665640652179718018e-02 1.390765309333801270e-01 2.870655357837677002e-01 -3.271767497062683105e-01 -1.135461181402206421e-01 -6.143479049205780029e-02 -2.274550795555114746e-01
-1.155424863100051880e-01 1.989077031612396240e-02 -2.301696315407752991e-02 2.205202430486679077e-01 8.128278702497482300e-02 4.644457995891571045e-02 -6.451553106307983398e-02 -2.130317240953445435e-01 3.342242240905761719e-01 -9.886135905981063843e-02 -1.617632359266281128e-01 1.033106744289398193e-01 -6.765750050544738770e-02 3.123459219932556152e-01 2.935537397861480713e-01 -3.903191536664962769e-02 4.441642388701438904e-02 -1.745588332414627075e-01 -2.126796692609786987e-01 -3.720409274101257324e-01 -7.187785115092992783e-03 1.351694911718368530e-01 -4.000024124979972839e-02 -6.450740247964859009e-02 3.797331079840660095e-02 3.205628693103790283e-01 6.296317279338836670e-02 -7.072540372610092163e-02 -1.482691317796707153e-01 -3.925410509109497070e-01 -2.775781229138374329e-02 -2.111409418284893036e-02
1.636888682842254639e-01 5.319245159626007080e-02 8.719807118177413940e-02 7.789136469364166260e-02 -9.993675351142883301e-02 5.238422751426696777e-02 7.434044498950242996e-03 8.708301186561584473e-02 1.435291320085525513e-01 2.318105250597000122e-01 -3.632758259773254395e-01 -3.671657294034957886e-02 -2.429568767547607422e-02 8.531039208173751831e-02 8.144148439168930054e-02 7.938522845506668091e-02 -1.499218046665191650e-01 -2.423283904790878296e-01 2.108882367610931396e-02 -4.826546013355255127e-01 6.096369400620460510e-02 2.004051581025123596e-02 -6.500040739774703979e-02 2.106399387121200562e-01 -1.696060746908187866e-01 2.013072557747364044e-02 1.797967106103897095e-01 2.745702862739562988e-01 -6.695977598428726196e-02 -4.453366100788116455e-01 1.616902649402618408e-02 2.468802966177463531e-02
7.521694898605346680e-02 2.095415443181991577e-02 1.320084743201732635e-02 1.218987256288528442e-01 -3.545559942722320557e-02 -1.358484476804733276e-01 -3.202146887779235840e-01 -3.788595199584960938e-01 1.564518809318542480e-01 -2.197800390422344208e-02 1.082231402397155762e-01 -3.191547393798828125e-01 -2.816184796392917633e-02 -2.251040190458297729e-01 1.075760498642921448e-01 8.719304203987121582e-02 9.095220826566219330e-03 -3.491966724395751953e-01 -1.709503084421157837e-01 -2.398387901484966278e-02 1.460807770490646362e-02 8.510669320821762085e-02 -1.205770671367645264e-01 6.438452750444412231e-02 1.286592483520507812e-01 2.785751819610595703e-01 2.027848809957504272e-01 1.978838890790939331e-01 -1.082977727055549622e-01 -3.067687153816223145e-01 1.807927787303924561e-01 -1.139918416738510132e-01
3.371702134609222412e-01 1.058870926499366760e-02 1.292891353368759155e-01 1.062615215778350830e-01 4.554020762443542480e-01 -2.268362492322921753e-01 -1.817719489336013794e-01 -1.405457258224487305e-01 1.750002652406692505e-01 -1.819019913673400879e-01 3.963160142302513123e-02 1.580015867948532104e-01 -9.703624248504638672e-02 1.748357713222503662e-01 8.919446170330047607e-02 2.547265291213989258e-01 -1.705798506736755371e-01 -1.920706778764724731e-01 -6.240437179803848267e-02 -9.249840676784515381e-02 -2.754672616720199585e-02 -2.898364886641502380e-02 -5.154271051287651062e-02 -1.392615213990211487e-02 -6.058286875486373901e-02 1.920717209577560425e-01 2.634592950344085693e-01 1.297320872545242310e-01 -1.803642958402633667e-01 -1.636453270912170410e-01 -4.790518805384635925e-02 -2.686749100685119629e-01
-1.503382921218872070e-01 1.427013427019119263e-02 1.630001366138458252e-01 2.351559847593307495e-01 -1.154991015791893005e-01 -7.888303697109222412e-02 7.791344076395034790e-02 2.690892517566680908e-01 -8.192942291498184204e-02 -3.889874517917633057e-01 5.472339689731597900e-02 7.417292892932891846e-02 -3.287516236305236816e-01 8.433531038463115692e-03 2.654610872268676758e-01 -9.614630788564682007e-02 -1.969581283628940582e-02 7.493568211793899536e-02 -4.832702502608299255e-02 -1.406076997518539429e-01 -5.887801572680473328e-02 -1.312076952308416367e-02 -1.506759226322174072e-01 8.722931146621704102e-02 -3.457440808415412903e-02 2.797255814075469971e-01 -1.301192026585340500e-02 3.907718360424041748e-01 -1.033218502998352051e-01 -3.210144639015197754e-01 1.393660455942153931e-01 -1.240171790122985840e-01
2.257846742868423462e-01 -8.780471980571746826e-02 -3.647804260253906250e-02 1.672892086207866669e-02 1.384610384702682495e-01 6.591375172138214111e-02 -4.101359844207763672e-02 1.706458479166030884e-01 2.167895287275314331e-01 -1.962823867797851562e-01 -1.171549335122108459e-01 -1.439717859029769897e-01 -2.615018486976623535e-01 8.869919925928115845e-02 2.654591202735900879e-01 -1.156764701008796692e-01 -2.145478874444961548e-01 8.784684352576732635e-03 2.953163087368011475e-01 -2.377022057771682739e-01 2.085626423358917236e-01 -4.155311267822980881e-03 -1.738833039999008179e-01 7.799252122640609741e-02 4.011680185794830322e-02 2.087595872581005096e-02 3.275559544563293457e-01 -1.779247261583805084e-02 -1.155382245779037476e-01 -2.538403272628784180e-01 9.988226741552352905e-02 -3.717982172966003418e-01
2.101989686489105225e-01 -1.386185437440872192e-01 1.666935086250305176e-01 6.010596826672554016e-02 -7.507719099521636963e-02 -2.200183570384979248e-01 -3.485236763954162598e-01 4.604224488139152527e-02 1.577230244874954224e-01 7.071684300899505615e-02 -5.854151770472526550e-02 1.261634677648544312e-01 -7.613676786422729492e-02 -1.146981585770845413e-02 -7.148993015289306641e-02 2.005288302898406982e-01 -6.282354891300201416e-02 -1.849645972251892090e-01 2.924525141716003418e-01 -3.015620410442352295e-01 1.689669191837310791e-01 -1.563180796802043915e-02 2.334247082471847534e-01 1.073486208915710449e-01 1.661739647388458252e-01 1.322703361511230469e-01 -1.057977527379989624e-01 -1.294205635786056519e-01 -1.558813303709030151e-01 -2.853496372699737549e-01 -6.461926549673080444e-02 -3.670325577259063721e-01
-5.694366991519927979e-02 -1.350827794522047043e-02 -1.539275981485843658e-02 -8.516637608408927917e-03 8.349690586328506470e-02 -2.427580505609512329e-01 -8.825899660587310791e-02 -1.701896190643310547e-01 8.460956811904907227e-02 -1.356471888720989227e-02 -1.538723856210708618e-01 -7.312320917844772339e-02 -2.121366709470748901e-01 1.127894595265388489e-01 -1.023939922451972961e-01 -7.800814229995012283e-03 1.274990737438201904e-01 5.433492362499237061e-02 -2.461887896060943604e-01 -6.789012253284454346e-02 7.994721084833145142e-02 -3.546783924102783203e-01 -2.528927326202392578e-01 1.725778728723526001e-01 5.657623708248138428e-02 -3.904607146978378296e-02 1.373113244771957397e-01 4.222664535045623779e-01 4.179921001195907593e-02 -2.053164243698120117e-01 1.652813106775283813e-01 -4.533337354660034180e-01
1.367947086691856384e-02 -1.118100360035896301e-01 1.373042613267898560e-01 2.860839068889617920e-01 -2.819502651691436768e-01 -1.353787332773208618e-01 -2.319167852401733398e-01 1.908569633960723877e-01 7.473887503147125244e-02 -1.056926921010017395e-01 8.721243590116500854e-02 5.823411047458648682e-02 -1.931597739458084106e-01 -1.476226896047592163e-01 -1.941564083099365234e-01 1.786411553621292114e-01 -1.633054763078689575e-01 -1.902064085006713867e-01 9.561052918434143066e-02 2.623340301215648651e-02 2.378570660948753357e-02 -1.456758826971054077e-01 2.053372561931610107e-01 3.601529002189636230e-01 2.804563343524932861e-01 1.681052893400192261e-01 8.025663346052169800e-02 2.421483546495437622e-01 1.277147084474563599e-01 -2.298032939434051514e-01 4.808065295219421387e-02 -1.798643916845321655e-01
8.631511777639389038e-02 6.141644716262817383e-02 1.707941591739654541e-01 2.310458123683929443e-01 -2.083753794431686401e-01 -2.754913568496704102e-01 1.640076637268066406e-01 1.019553244113922119e-01 -1.684842854738235474e-01 -1.980107277631759644e-01 1.789742857217788696e-01 1.301056444644927979e-01 -2.650521397590637207e-01 -8.182746917009353638e-02 1.493861246854066849e-02 1.790173202753067017e-01 -1.683999449014663696e-01 -2.706215679645538330e-01 5.672838166356086731e-02 -3.409262597560882568e-01 -5.118585005402565002e-02 -1.528957039117813110e-01 2.462238520383834839e-01 -2.915160730481147766e-02 -1.267235726118087769e-01 2.826809585094451904e-01 1.245989724993705750e-01 1.227932721376419067e-01 -7.490565627813339233e-02 -2.399047464132308960e-01 9.652603417634963989e-02 -1.275663822889328003e-01
1.198200136423110962e-01 1.282368302345275879e-01 5.474554747343063354e-02 1.499811857938766479e-01 -2.038211822509765625e-01 -3.427828848361968994e-01 -3.516173660755157471e-01 -1.194784715771675110e-01 5.354493111371994019e-02 2.264321036636829376e-02 1.110271587967872620e-01 -2.580327987670898438e-01 -1.085626799613237381e-02 -5.455923452973365784e-02 -1.320528984069824219e-02 6.256093829870223999e-02 -2.397933602333068848e-02 6.658817827701568604e-02 -2.384084910154342651e-01 -1.155427545309066772e-01 -1.281274575740098953e-02 -1.626314222812652588e-01 -2.008497118949890137e-01 4.815488122403621674e-03 3.039074838161468506e-01 3.260615766048431396e-01 1.633050851523876190e-02 1.654441207647323608e-01 -1.972417905926704407e-02 -4.326922893524169922e-01 9.689250029623508453e-03 3.299923613667488098e-02
-1.181548833847045898e-01 -8.901252597570419312e-02 1.013717576861381531e-01 2.784078419208526611e-01 1.138954609632492065e-01 5.110319703817367554e-02 -1.317043304443359375e-01 -8.085948228836059570e-02 1.236159950494766235e-01 4.821391403675079346e-02 -2.915238738059997559e-01 -3.104024827480316162e-01 8.865231275558471680e-02 1.468278616666793823e-01 3.740874305367469788e-02 -7.029144326224923134e-04 -3.671010136604309082e-01 -3.508362770080566406e-01 -1.265238877385854721e-02 -9.940786659717559814e-02 3.838653117418289185e-02 2.027257233858108521e-01 4.556112736463546753e-02 2.587224543094635010e-01 3.248261213302612305e-01 1.183807551860809326e-01 3.635465353727340698e-02 2.158611267805099487e-01 -6.303818523883819580e-02 7.709464523941278458e-03 2.569965124130249023e-01 -6.405045092105865479e-02
2.878340482711791992e-01 4.820920992642641068e-03 -1.514742523431777954e-01 1.482266187667846680e-01 9.154944121837615967e-02 -2.480859011411666870e-01 9.650130569934844971e-02 -7.946431636810302734e-02 3.399695828557014465e-02 -2.290338277816772461e-01 -1.078106835484504700e-02 -1.828476935625076294e-01 -2.772812247276306152e-01 -1.599099040031433105e-01 1.022151783108711243e-01 2.995043396949768066e-01 -7.720973342657089233e-02 -4.561623334884643555e-01 2.638879418373107910e-01 -9.597215056419372559e-02 1.285890787839889526e-01 5.236045643687248230e-02 -1.530392169952392578e-01 1.777955293655395508e-01 1.182457781396806240e-03 -1.759920567274093628e-01 -8.022633194923400879e-02 2.470370978116989136e-01 4.515865817666053772e-03 -1.451591104269027710e-01 1.000228598713874817e-01 -1.235993858426809311e-02
-6.947911530733108521e-02 2.708232589066028595e-02 1.780363470315933228e-01 2.658251821994781494e-01 -1.510944962501525879e-01 -2.517847344279289246e-02 1.398606151342391968e-01 1.110437139868736267e-01 -5.151070281863212585e-02 -2.224897593259811401e-01 1.757763922214508057e-01 -1.301317960023880005e-01 -1.019755676388740540e-01 1.411225795745849609e-01 6.710994988679885864e-02 1.824038624763488770e-01 -3.814790770411491394e-02 -1.756217032670974731e-01 -6.512374430894851685e-02 -4.577670693397521973e-01 -1.616726070642471313e-01 -3.375433981418609619e-01 1.495068073272705078e-01 3.387304544448852539e-01 -8.093184232711791992e-02 1.921155750751495361e-01 5.681968107819557190e-02 1.439049933105707169e-02 -2.044398188591003418e-01 -1.784160174429416656e-02 1.853249967098236084e-01 -1.484597027301788330e-01
-1.180312782526016235e-02 -1.094439551234245300e-01 -1.075931359082460403e-02 2.854133844375610352e-01 -1.312361657619476318e-01 -1.521726548671722412e-01 -2.166121033951640129e-03 -8.477133698761463165e-03 8.328099548816680908e-02 -8.611796796321868896e-02 -3.083263635635375977e-01 -2.974805235862731934e-01 -2.070286720991134644e-01 1.292805373668670654e-01 1.839615702629089355e-01 -8.500047028064727783e-02 1.018528733402490616e-02 -1.000241027213633060e-03 2.336647547781467438e-02 -2.781206071376800537e-01 -1.408993452787399292e-01 -1.816361248493194580e-01 6.713926047086715698e-02 4.817869961261749268e-01 6.683158874511718750e-02 2.803272902965545654e-01 5.160975083708763123e-02 1.862000674009323120e-01 -2.529082000255584717e-01 7.850870490074157715e-03 -9.484308958053588867e-02 -8.013250678777694702e-02
5.428773351013660431e-03 2.569665014743804932e-01 -9.713521227240562439e-03 5.446139350533485413e-02 -2.768819332122802734e-01 -1.697490215301513672e-01 -3.815173506736755371e-01 -4.148885980248451233e-02 1.211625896394252777e-02 -1.961108893156051636e-01 4.908545315265655518e-02 -1.642267704010009766e-01 -4.538454860448837280e-02 1.790620945394039154e-02 1.917602308094501495e-02 -1.961386799812316895e-01 -3.910876438021659851e-02 -1.870335787534713745e-01 -1.410488039255142212e-01 -1.190460771322250366e-01 2.118637412786483765e-01 2.846267633140087128e-02 -2.391029894351959229e-01 2.324956655502319336e-01 3.806415200233459473e-01 2.441555857658386230e-01 9.892302006483078003e-02 1.853303909301757812e-01 1.386197954416275024e-01 -2.120200991630554199e-01 4.621899500489234924e-02 -1.627353131771087646e-01
6.930155307054519653e-02 1.243627350777387619e-02 -2.241065651178359985e-01 8.511636406183242798e-02 3.061529099941253662e-01 -2.855205237865447998e-01 -7.949275523424148560e-02 5.246187373995780945e-02 5.731032416224479675e-02 -1.658005565404891968e-01 7.022254914045333862e-02 -3.239594399929046631e-01 -1.683611124753952026e-01 -1.222098916769027710e-01 -6.453496217727661133e-02 -1.086901966482400894e-02 -4.742397367954254150e-02 -2.439199537038803101e-01 -2.085749506950378418e-01 -7.108177524060010910e-03 3.674807026982307434e-02 1.830489933490753174e-01 2.666315250098705292e-02 -1.465480774641036987e-01 1.516209691762924194e-01 3.842281699180603027e-01 -1.135186254978179932e-01 2.106440067291259766e-01 -9.907523542642593384e-02 -3.070705235004425049e-01 -1.378194838762283325e-01 -2.273930013179779053e-01
1.486959401518106461e-02 2.384553700685501099e-01 1.825812757015228271e-01 2.115154862403869629e-01 9.895182400941848755e-02 -2.711237072944641113e-01 8.947662264108657837e-02 -9.624558687210083008e-02 -1.524979025125503540e-01 4.811705648899078369e-02 -1.311585307121276855e-03 -3.672548234462738037e-01 3.449948132038116455e-01 1.710072159767150879e-01 1.580628156661987305e-01 -1.129963397979736328e-01 1.102389022707939148e-01 5.658686906099319458e-02 -5.396160855889320374e-02 -4.327170848846435547e-01 1.533761154860258102e-02 -1.156028062105178833e-01 2.064175903797149658e-02 1.199285089969635010e-01 2.204370200634002686e-01 2.920267917215824127e-02 8.832161873579025269e-02 9.895025193691253662e-02 -1.643331497907638550e-01 -8.505813032388687134e-02 1.256124377250671387e-01 -2.585229575634002686e-01
9.566979482769966125e-03 1.137931197881698608e-01 -1.195872202515602112e-01 3.625694513320922852e-01 9.677659720182418823e-02 1.282290220260620117e-01 -2.453667819499969482e-01 9.094212949275970459e-02 -8.535252511501312256e-02 1.582404673099517822e-01 -2.231536805629730225e-01 -7.670751959085464478e-02 -1.982377171516418457e-01 5.047776550054550171e-02 3.418183699250221252e-02 -1.203815825283527374e-02 -7.490591378882527351e-04 -2.630477249622344971e-01 -6.485911458730697632e-02 -1.726912856101989746e-01 1.593801528215408325e-01 1.750808209180831909e-01 1.083303987979888916e-01 1.182265728712081909e-01 -1.775888502597808838e-01 2.402376234531402588e-01 -1.705137491226196289e-01 4.821259528398513794e-02 -2.166184484958648682e-01 -4.475159347057342529e-01 1.814535111188888550e-01 -1.731737256050109863e-01
-2.425806969404220581e-01 6.863842904567718506e-02 5.637858808040618896e-02 2.077980786561965942e-01 -1.074660941958427429e-01 -4.193718079477548599e-03 -1.696881502866744995e-01 -1.103579923510551453e-01 1.604220569133758545e-01 -3.016934394836425781e-01 2.073445916175842285e-01 -1.127869263291358948e-01 9.186565130949020386e-02 -8.013675361871719360e-02 -1.114721968770027161e-01 1.628395467996597290e-01 1.347516924142837524e-01 5.506521090865135193e-02 -1.533936411142349243e-01 -3.895675837993621826e-01 -1.163754239678382874e-01 -1.763583123683929443e-01 -1.932408511638641357e-01 5.462853983044624329e-02 2.021289169788360596e-01 1.067696437239646912e-01 1.487404555082321167e-01 4.687548279762268066e-01 -9.499720297753810883e-03 -1.007735729217529297e-01 3.097859956324100494e-02 -1.565379798412322998e-01
-5.624211207032203674e-02 -4.136996343731880188e-02 -9.836049750447273254e-03 -6.849627941846847534e-02 5.932993255555629730e-03 -8.759768307209014893e-02 -6.475137919187545776e-02 3.630534112453460693e-01 9.949333965778350830e-02 4.935261979699134827e-02 -5.741994082927703857e-02 -1.030205264687538147e-01 -1.941757835447788239e-02 -1.840600669384002686e-01 1.700982600450515747e-01 1.455070227384567261e-01 1.302235424518585205e-01 -2.851292490959167480e-01 9.681214578449726105e-03 -1.587959378957748413e-01 1.205678358674049377e-01 -1.513990201056003571e-02 6.971429288387298584e-02 2.971217334270477295e-01 1.614111959934234619e-01 2.505923621356487274e-02 3.046820461750030518e-01 2.086307704448699951e-01 2.537821186706423759e-03 -2.861081622540950775e-02 -4.364864528179168701e-02 -5.820468664169311523e-01
2.103073149919509888e-01 7.632266730070114136e-02 2.704184129834175110e-02 2.703956365585327148e-01 1.366810202598571777e-01 -1.536034792661666870e-01 -2.555871754884719849e-02 -1.466499865055084229e-01 1.318570226430892944e-01 -1.240777820348739624e-01 -8.259180188179016113e-02 -2.140076607465744019e-01 -1.376235336065292358e-01 6.389124691486358643e-02 1.067507565021514893e-01 1.037994027137756348e-01 3.480477258563041687e-02 -4.359885156154632568e-01 -4.736613333225250244e-01 -2.157252654433250427e-02 4.360919445753097534e-02 -1.999085023999214172e-02 -1.056908592581748962e-01 -1.288781873881816864e-02 8.183275908231735229e-02 -8.694484084844589233e-02 1.375767588615417480e-01 2.705723047256469727e-01 -1.658052057027816772e-01 -2.886934578418731689e-01 6.568244844675064087e-02 -1.725478172302246094e-01
-1.153147518634796143e-01 5.325421690940856934e-02 1.951981335878372192e-01 1.495000272989273071e-01 -1.424462348222732544e-01 2.015241980552673340e-02 -2.127700485289096832e-02 2.137819491326808929e-02 4.365937411785125732e-02 3.189428150653839111e-02 -9.972615540027618408e-02 -1.307276450097560883e-02 -1.863445937633514404e-01 2.629385516047477722e-02 2.021172940731048584e-01 1.356438845396041870e-01 -2.674334123730659485e-02 -9.389305114746093750e-02 -6.436221301555633545e-02 -1.038839221000671387e-01 -2.556449770927429199e-01 -2.931476533412933350e-01 2.149031162261962891e-01 1.610652804374694824e-01 -3.743176534771919250e-02 2.607260048389434814e-01 -2.237436026334762573e-01 4.095912277698516846e-01 6.825648713856935501e-03 -3.939781188964843750e-01 3.141747713088989258e-01 -7.102065533399581909e-02
-2.755391895771026611e-01 1.488249897956848145e-01 5.771813541650772095e-02 2.101589590311050415e-01 4.061476513743400574e-02 1.087370589375495911e-01 -3.274333477020263672e-02 -1.247043758630752563e-01 -7.456466555595397949e-02 -2.592229843139648438e-01 1.147451028227806091e-01 -1.531459689140319824e-01 -3.697941824793815613e-02 2.092991210520267487e-02 5.807680264115333557e-02 2.190756052732467651e-02 6.020194664597511292e-02 9.130190312862396240e-02 -1.984238475561141968e-01 -3.119209408760070801e-01 1.019692420959472656e-01 -1.384347230195999146e-01 -1.419173181056976318e-01 1.757788360118865967e-01 1.946137994527816772e-01 2.772999107837677002e-01 2.985898554325103760e-01 4.421659111976623535e-01 4.589968547224998474e-02 6.126142665743827820e-02 4.169802740216255188e-02 -2.702537775039672852e-01
-2.699410915374755859e-01 2.075111418962478638e-01 7.662811130285263062e-02 2.259708195924758911e-01 3.782611340284347534e-02 -2.732751965522766113e-01 4.116819053888320923e-02 -1.910096257925033569e-01 1.358788609504699707e-01 -2.430766969919204712e-01 -3.928010910749435425e-02 6.447337567806243896e-02 -8.246192336082458496e-02 -4.750553891062736511e-02 1.182458177208900452e-01 1.870976686477661133e-01 6.374064087867736816e-02 -3.704192936420440674e-01 -3.062286078929901123e-01 -1.721190959215164185e-01 2.207877784967422485e-01 1.634424179792404175e-01 -1.243284419178962708e-01 2.653872966766357422e-01 1.468260437250137329e-01 2.627758681774139404e-02 8.987677842378616333e-02 -2.733119390904903412e-02 -2.260499745607376099e-01 -2.153801023960113525e-01 1.232549399137496948e-01 -4.216697439551353455e-02
2.373867183923721313e-01 2.442073971033096313e-01 -1.030421908944845200e-02 2.387049049139022827e-01 8.171828836202621460e-02 -5.887656658887863159e-02 -1.769736558198928833e-01 -4.813221096992492676e-02 3.471389114856719971e-01 -2.795958817005157471e-01 -2.200999408960342407e-01 -2.642014995217323303e-02 1.647165045142173767e-02 9.195052832365036011e-02 1.751390397548675537e-01 1.357301324605941772e-01 1.154898777604103088e-01 -7.572663575410842896e-02 -1.652024537324905396e-01 -3.190901875495910645e-01 -1.069957241415977478e-01 2.667581737041473389e-01 2.793826395645737648e-03 2.626205086708068848e-01 6.549839675426483154e-02 1.115182936191558838e-01 -1.162335742264986038e-02 -9.376405924558639526e-02 -2.064434140920639038e-01 -2.224868237972259521e-01 8.672416210174560547e-02 -2.289931178092956543e-01
1.982041001319885254e-01 6.127250194549560547e-02 1.002531349658966064e-01 1.254632025957107544e-01 2.298089116811752319e-01 4.519619420170783997e-02 3.717360273003578186e-02 6.140629947185516357e-02 1.902371644973754883e-02 5.205791071057319641e-02 -2.827797830104827881e-01 3.845009580254554749e-02 -1.705881953239440918e-02 2.598160412162542343e-03 -8.206678926944732666e-02 7.447438687086105347e-02 -1.581954360008239746e-01 -3.890056163072586060e-02 1.552470326423645020e-01 -4.246697127819061279e-01 3.107255995273590088e-01 -1.679258793592453003e-01 6.726959347724914551e-02 2.955875694751739502e-01 1.629914529621601105e-02 1.949066370725631714e-01 7.808426767587661743e-02 1.388966292142868042e-01 -4.626952111721038818e-02 -5.068811774253845215e-01 4.185615479946136475e-02 4.439471662044525146e-02
7.244939357042312622e-02 -1.048903763294219971e-01 -1.027345210313796997e-01 2.644819617271423340e-01 -1.459401547908782959e-01 -7.497048377990722656e-02 6.203665956854820251e-02 1.804735958576202393e-01 -5.029756203293800354e-02 -4.801311194896697998e-01 1.183306351304054260e-01 2.468085661530494690e-02 -1.639412194490432739e-01 9.433012455701828003e-02 8.671245723962783813e-02 -1.574463546276092529e-01 -1.246616169810295105e-01 1.109126582741737366e-01 8.954192698001861572e-02 -1.238964200019836426e-01 5.028253048658370972e-02 -1.188003458082675934e-02 -7.778897881507873535e-02 5.216901376843452454e-02 8.684783428907394409e-02 1.677985340356826782e-01 1.171903684735298157e-01 3.002393841743469238e-01 -3.443016111850738525e-01 -3.724024891853332520e-01 1.936797350645065308e-01 -1.648867428302764893e-01
-1.239768043160438538e-01 2.487620897591114044e-02 8.410046994686126709e-02 2.594379782676696777e-01 2.462973594665527344e-01 -2.224065810441970825e-01 -1.570266485214233398e-01 -2.249209135770797729e-01 4.016917943954467773e-01 -1.726371496915817261e-01 -7.744047790765762329e-02 1.823887787759304047e-02 -1.457389909774065018e-02 1.242921650409698486e-01 1.813634037971496582e-01 2.068330943584442139e-01 5.638281628489494324e-02 -1.835511773824691772e-01 -1.331266760826110840e-01 -3.031780719757080078e-01 2.331183552742004395e-01 2.107494920492172241e-01 5.445751920342445374e-02 -1.990949064493179321e-01 2.441872358322143555e-01 5.440472066402435303e-02 1.995759308338165283e-01 -2.523665130138397217e-02 -1.062392964959144592e-01 -6.301266700029373169e-02 1.662981659173965454e-01 -3.990192711353302002e-02
4.013917222619056702e-02 2.339569330215454102e-01 1.227682456374168396e-01 1.169771030545234680e-01 2.122664749622344971e-01 -3.381388485431671143e-01 -5.007274448871612549e-03 6.774239242076873779e-02 4.066703021526336670e-01 -9.162995964288711548e-02 -2.028642743825912476e-01 -1.275129318237304688e-01 -6.715799123048782349e-02 8.932319283485412598e-02 1.860117167234420776e-01 2.405733913183212280e-01 -1.378155685961246490e-02 -6.789572536945343018e-02 -9.745544195175170898e-02 -1.420047730207443237e-01 -2.536387145519256592e-01 1.516220718622207642e-01 1.937425732612609863e-01 1.877857297658920288e-01 2.947731614112854004e-01 5.405522510409355164e-02 -4.363315179944038391e-02 -7.982187718152999878e-02 -9.353878349065780640e-02 -1.310961134731769562e-02 1.718263328075408936e-01 -2.891624867916107178e-01
8.328692615032196045e-02 5.303446948528289795e-02 7.106112688779830933e-02 3.940488025546073914e-02 9.054127335548400879e-02 -1.381741650402545929e-02 -4.226074516773223877e-01 -7.755138911306858063e-03 -9.266982786357402802e-03 -6.502588093280792236e-02 -1.818524152040481567e-01 2.754808217287063599e-02 -2.463344633579254150e-01 -1.451768819242715836e-02 2.498981505632400513e-01 1.919820010662078857e-01 -1.511022448539733887e-01 -1.873148381710052490e-01 -4.386526346206665039e-02 -5.084534883499145508e-01 2.756537497043609619e-02 -7.116860896348953247e-02 2.650339603424072266e-01 1.634085178375244141e-01 1.994619518518447876e-01 -1.731590554118156433e-02 -2.087736129760742188e-02 1.819213032722473145e-01 -1.244330778717994690e-01 -1.149671673774719238e-01 -2.413270026445388794e-01 -1.287145614624023438e-01
-1.692452877759933472e-01 -5.338213965296745300e-02 2.096451818943023682e-02 2.259073853492736816e-01 1.714810580015182495e-01 1.014828532934188843e-01 -1.256088763475418091e-01 -1.685669422149658203e-01 5.918633937835693359e-02 -1.128010377287864685e-01 2.951884269714355469e-01 -2.445582598447799683e-01 2.903490699827671051e-02 -8.042223751544952393e-02 -1.390276663005352020e-02 -2.071416936814785004e-03 2.476381361484527588e-01 -3.177855014801025391e-01 1.058843880891799927e-01 -3.311464786529541016e-01 1.167340055108070374e-01 -1.348509788513183594e-01 -1.724665462970733643e-01 1.144365370273590088e-01 2.026116847991943359e-01 1.222980618476867676e-01 -2.215377241373062134e-01 3.988332450389862061e-01 1.930931024253368378e-02 -1.555327177047729492e-01 1.261050105094909668e-01 7.859152974560856819e-04
1.909433007240295410e-01 -8.635257184505462646e-02 1.583239249885082245e-02 1.656220108270645142e-01 5.438971891999244690e-02 -1.617205590009689331e-01 -7.443645596504211426e-02 -2.554141581058502197e-01 2.234627157449722290e-01 -1.950736641883850098e-01 -6.290224939584732056e-02 -5.963649228215217590e-02 -6.541691720485687256e-02 1.966703683137893677e-01 3.256053477525711060e-02 -2.139069512486457825e-02 5.537034943699836731e-02 -4.397983253002166748e-01 -3.834717869758605957e-01 -1.086324676871299744e-01 -1.262793987989425659e-01 3.866996616125106812e-02 -1.666367650032043457e-01 -2.114961482584476471e-02 -3.413539007306098938e-02 -2.034979499876499176e-02 8.312954008579254150e-02 3.778020441532135010e-01 -4.942454397678375244e-02 -3.278287649154663086e-01 3.071906603872776031e-02 -1.595470756292343140e-01
2.089790701866149902e-01 -3.485787510871887207e-01 9.535269811749458313e-03 3.814566880464553833e-02 1.187829524278640747e-01 -4.251550734043121338e-01 -6.267303973436355591e-02 -1.357945352792739868e-01 -1.506084501743316650e-01 -2.838452756404876709e-01 -1.257735788822174072e-01 -1.994678564369678497e-02 -1.764573901891708374e-01 -2.974227629601955414e-02 1.286271363496780396e-01 -1.087462995201349258e-02 -9.573340415954589844e-02 -2.245581299066543579e-01 -2.820019125938415527e-01 -3.407388031482696533e-01 1.405152082443237305e-01 -7.467692252248525620e-03 -8.948512375354766846e-03 1.634473800659179688e-01 1.175538972020149231e-01 2.673009037971496582e-01 -1.940602995455265045e-02 -1.773878633975982666e-01 -1.317532733082771301e-02 -4.427171498537063599e-02 1.437339484691619873e-01 -7.853713631629943848e-02
4.939793609082698822e-03 3.128173351287841797e-01 -1.994986236095428467e-01 4.504467546939849854e-02 6.307415664196014404e-02 -1.974788457155227661e-01 -1.648457907140254974e-02 1.638726890087127686e-01 5.466448068618774414e-01 -2.296888679265975952e-01 -1.380874216556549072e-01 -8.175940811634063721e-02 -1.377674099057912827e-02 1.106612011790275574e-01 2.321078926324844360e-01 9.827581048011779785e-02 -1.267257928848266602e-01 1.098519861698150635e-01 -6.481914315372705460e-04 -1.007445007562637329e-01 7.708355318754911423e-03 -1.859478885307908058e-03 8.273708075284957886e-02 2.894562184810638428e-01 2.822106778621673584e-01 2.317261397838592529e-01 3.788414224982261658e-02 1.451610475778579712e-01 -1.162970587611198425e-01 -1.583655029535293579e-01 8.938473463058471680e-02 -7.403464615345001221e-02
-1.777711138129234314e-02 1.085332185029983521e-01 1.235483139753341675e-01 3.387745618820190430e-01 4.985133931040763855e-02 -2.563019692897796631e-01 -3.675225004553794861e-02 4.436804652214050293e-01 1.596127003431320190e-01 -8.220293559134006500e-03 6.976254284381866455e-02 1.060866788029670715e-01 -5.268776789307594299e-02 1.498990803956985474e-01 -1.683750003576278687e-01 2.315066009759902954e-02 1.330506801605224609e-01 -1.628636419773101807e-01 4.463231936097145081e-02 -5.812815204262733459e-02 -2.163663506507873535e-01 -4.430857300758361816e-02 -1.581671833992004395e-01 1.358591616153717041e-01 1.157266050577163696e-01 -1.054545044898986816e-01 6.307529658079147339e-02 7.937595993280410767e-02 -8.829756081104278564e-02 -3.755527734756469727e-01 2.901188135147094727e-01 -2.933404445648193359e-01
-9.214532375335693359e-02 5.989486817270517349e-05 -1.121709793806076050e-01 2.136801742017269135e-02 1.984047517180442810e-02 -4.717676341533660889e-01 -6.672867387533187866e-02 -2.154575884342193604e-01 4.522686079144477844e-02 7.154366374015808105e-02 -2.320384532213211060e-01 -1.073913872241973877e-01 6.273563206195831299e-02 1.609281152486801147e-01 1.334406882524490356e-01 -6.378270685672760010e-02 -5.869339033961296082e-02 4.213580116629600525e-02 -1.319328546524047852e-01 -2.729091942310333252e-01 -3.819423541426658630e-02 1.159597039222717285e-01 -2.593045495450496674e-02 2.923032641410827637e-01 2.260617762804031372e-01 3.258919119834899902e-01 -6.325381994247436523e-02 -2.915095910429954529e-02 -2.391335815191268921e-01 -1.267548501491546631e-01 7.539645582437515259e-02 -3.757242858409881592e-01
1.954356431961059570e-01 -1.365157663822174072e-01 1.679602712392807007e-01 1.518742591142654419e-01 3.815612941980361938e-02 -3.832416981458663940e-02 -1.900830715894699097e-01 7.783013582229614258e-02 1.248764842748641968e-01 -4.318821728229522705e-01 -3.675335645675659180e-01 -1.223903615027666092e-02 -1.650479994714260101e-02 1.556581705808639526e-01 1.616282314062118530e-01 1.305751502513885498e-01 -1.036491766571998596e-01 7.169014215469360352e-02 1.411409862339496613e-02 -1.512262821197509766e-01 -9.740016423165798187e-03 2.184348553419113159e-02 -3.407644927501678467e-01 1.834033429622650146e-01 -1.417129579931497574e-02 1.103889122605323792e-01 2.146203517913818359e-01 2.230253219604492188e-01 -1.514728926122188568e-02 -2.738202214241027832e-01 -9.803286939859390259e-02 -2.438633888959884644e-01
-1.943638622760772705e-01 -1.204752475023269653e-01 -1.921149343252182007e-01 7.641479372978210449e-02 1.699665784835815430e-01 -1.995572894811630249e-01 5.916866287589073181e-02 -1.435926556587219238e-02 2.117016464471817017e-01 -1.879858672618865967e-01 -2.752387225627899170e-01 -4.245047569274902344e-01 -1.145222038030624390e-02 -1.037618964910507202e-01 5.046226456761360168e-02 1.281209290027618408e-01 -1.687515825033187866e-01 -7.918821275234222412e-02 1.939602792263031006e-01 -1.335259675979614258e-01 9.847215563058853149e-02 2.146850340068340302e-03 2.830618321895599365e-01 2.901146709918975830e-01 1.290633082389831543e-01 2.264233976602554321e-01 -5.819272249937057495e-02 2.789726853370666504e-01 7.522370666265487671e-02 -5.001671612262725830e-02 2.086229473352432251e-01 -3.944409638643264771e-02
-6.854215264320373535e-02 -2.280103117227554321e-01 1.283936947584152222e-01 3.706699013710021973e-01 -2.925654351711273193e-01 -1.478717178106307983e-01 -1.995729506015777588e-01 1.577847152948379517e-01 -3.935940191149711609e-02 -1.532615046016871929e-03 2.481419146060943604e-01 -1.616105288267135620e-01 -3.070568479597568512e-02 1.141301319003105164e-01 5.123124644160270691e-02 7.901255786418914795e-02 -5.161265656352043152e-02 -8.954108506441116333e-02 2.179076224565505981e-01 -1.442765146493911743e-01 -1.036972999572753906e-01 -9.424446523189544678e-02 8.372280001640319824e-02 1.422860324382781982e-01 -7.226677983999252319e-02 4.497192502021789551e-01 5.852884147316217422e-03 5.344301462173461914e-02 -2.362597584724426270e-01 -2.823705971240997314e-01 7.580895721912384033e-02 -1.662410646677017212e-01
4.593949299305677414e-03 -1.248783245682716370e-01 1.976653002202510834e-02 3.512123823165893555e-01 -3.715912699699401855e-01 -1.604461520910263062e-01 -1.455975725548341870e-04 3.501973450183868408e-01 1.829946041107177734e-01 -9.100268594920635223e-03 1.545267999172210693e-01 -2.285822667181491852e-02 -2.196262963116168976e-02 -1.475681364536285400e-02 6.964857131242752075e-02 4.158631339669227600e-02 -2.487769126892089844e-01 -1.631927490234375000e-01 1.613008975982666016e-01 -2.614838480949401855e-01 3.731092810630798340e-02 -2.491495311260223389e-01 1.194117367267608643e-01 4.863261058926582336e-02 1.133289262652397156e-01 8.341628313064575195e-02 5.578106641769409180e-02 3.024612367153167725e-01 -2.549520432949066162e-01 -1.800796985626220703e-01 5.106931179761886597e-02 -1.774596869945526123e-01
2.358298450708389282e-01 -8.822762221097946167e-02 1.531462669372558594e-01 1.193116679787635803e-01 -2.726382315158843994e-01 -2.549285292625427246e-01 3.740493208169937134e-02 -6.784526258707046509e-02 -5.940115079283714294e-02 -3.112711310386657715e-01 1.405859142541885376e-01 3.549486771225929260e-02 -1.239347755908966064e-01 -2.569347918033599854e-01 1.416828185319900513e-01 -9.256625920534133911e-02 -1.252777427434921265e-01 1.562117692083120346e-02 2.929760888218879700e-02 -3.116873800754547119e-01 -8.839482069015502930e-02 6.142411846667528152e-03 1.397187411785125732e-01 4.013609886169433594e-01 1.022905334830284119e-01 9.679705649614334106e-02 8.218040317296981812e-02 2.280740588903427124e-01 -1.558386832475662231e-01 -1.320388317108154297e-01 3.031466603279113770e-01 8.658542484045028687e-02
1.285536736249923706e-01 4.147388413548469543e-02 1.081408262252807617e-01 3.159167170524597168e-01 3.730348646640777588e-01 -2.222957313060760498e-01 -3.091505169868469238e-01 -1.388547569513320923e-01 -1.398039907217025757e-01 -1.069889888167381287e-01 -8.513332158327102661e-02 -1.260369867086410522e-01 -1.005740016698837280e-01 1.776444017887115479e-01 6.807062029838562012e-02 1.662534922361373901e-01 2.154352813959121704e-01 -8.634625934064388275e-03 -9.617251902818679810e-02 -8.503217250108718872e-02 1.181036308407783508e-01 -8.309935033321380615e-02 -1.459966599941253662e-01 1.299996972084045410e-01 -7.882077991962432861e-02 7.040569186210632324e-02 2.801691293716430664e-01 1.389137953519821167e-01 -3.587560951709747314e-01 -1.286309361457824707e-01 -8.458580821752548218e-02 -2.352787256240844727e-01
-9.273344278335571289e-02 1.555727049708366394e-02 -2.210415154695510864e-01 5.412226542830467224e-02 5.218771100044250488e-02 -2.446761727333068848e-01 -2.419073879718780518e-01 7.908484339714050293e-02 4.687197208404541016e-01 -2.394581437110900879e-01 -6.104729697108268738e-02 -9.550707787275314331e-02 -1.341545372270047665e-03 1.740596741437911987e-01 -5.520534142851829529e-02 -1.374886650592088699e-02 -1.080926582217216492e-01 1.429527997970581055e-01 -2.460969388484954834e-01 -2.486773282289505005e-01 9.550800174474716187e-02 4.403625614941120148e-03 -7.118360698223114014e-02 2.944073081016540527e-01 3.451423048973083496e-01 1.255900599062442780e-02 -2.307758666574954987e-02 -2.476725727319717407e-02 -1.868079155683517456e-01 -2.134518474340438843e-01 1.689656265079975128e-02 -1.789014935493469238e-01
2.244695872068405151e-01 1.184990331530570984e-01 2.516646981239318848e-01 1.532217711210250854e-01 -9.055088460445404053e-02 -1.148391216993331909e-01 -1.520184427499771118e-01 -2.402548491954803467e-01 6.986339390277862549e-02 1.794280111789703369e-01 2.783986330032348633e-01 -2.099593430757522583e-01 -1.471228804439306259e-02 -8.749413490295410156e-02 1.679800897836685181e-01 3.273111879825592041e-01 -1.919859498739242554e-01 -1.249269917607307434e-01 -4.042054712772369385e-02 -2.800766825675964355e-01 1.289035752415657043e-02 4.414305090904235840e-02 -2.485535144805908203e-01 7.383442018181085587e-03 2.392886132001876831e-01 2.611610591411590576e-01 7.445555180311203003e-02 1.569333374500274658e-01 1.285699456930160522e-01 -8.705133944749832153e-02 1.139891967177391052e-01 -2.354281395673751831e-01
1.413387656211853027e-01 -3.606285154819488525e-01 -1.905988901853561401e-02 -2.255897223949432373e-02 3.364830315113067627e-01 5.814863741397857666e-02 -3.639980405569076538e-02 -3.708714246749877930e-02 -4.537719488143920898e-02 -4.293439537286758423e-02 1.040883287787437439e-01 -1.126956543885171413e-03 -2.740937769412994385e-01 -3.063150867819786072e-02 1.649055331945419312e-01 3.840742260217666626e-02 1.433657407760620117e-01 -2.390813976526260376e-01 -3.153784200549125671e-02 -4.633512198925018311e-01 -1.139675229787826538e-01 -4.805169254541397095e-02 1.184026971459388733e-01 2.421452403068542480e-01 2.804185450077056885e-01 1.835807412862777710e-01 -3.056733310222625732e-02 6.672719027847051620e-03 -1.366223841905593872e-01 -2.745351493358612061e-01 5.392400547862052917e-02 -1.367879062891006470e-01
1.040613725781440735e-01 2.808926999568939209e-01 -8.187071233987808228e-02 2.499118298292160034e-01 4.523338004946708679e-02 -5.522977709770202637e-01 7.850576192140579224e-03 -4.963457956910133362e-02 2.807532846927642822e-01 -1.482966989278793335e-01 -2.195132672786712646e-01 1.085329428315162659e-02 9.460774809122085571e-02 7.706809043884277344e-02 1.640509963035583496e-01 3.275833725929260254e-01 4.252331331372261047e-02 -1.003395915031433105e-01 1.025779321789741516e-01 -7.416709512472152710e-02 7.446064054965972900e-02 2.055066376924514771e-01 1.261467933654785156e-01 1.906177252531051636e-01 5.876567214727401733e-02 2.379293590784072876e-01 3.432117775082588196e-02 5.319360643625259399e-02 5.639345943927764893e-02 -1.022791862487792969e-01 1.405958682298660278e-01 -8.872094005346298218e-02
-1.853802204132080078e-01 -2.042542397975921631e-01 1.278043687343597412e-01 9.973430633544921875e-02 -6.799352169036865234e-02 -1.194773390889167786e-01 7.119230926036834717e-02 9.146109223365783691e-02 1.852495037019252777e-02 -1.784114539623260498e-01 1.861628741025924683e-01 2.083480358123779297e-01 -1.070042625069618225e-01 5.397333577275276184e-02 6.133994832634925842e-02 3.613465651869773865e-02 -3.376249969005584717e-01 -1.179332192987203598e-02 1.325710564851760864e-01 -2.299732416868209839e-01 1.806843280792236328e-01 -1.846649199724197388e-01 1.067975722253322601e-02 -3.675971552729606628e-02 -7.732102274894714355e-02 1.739469915628433228e-01 1.229202467948198318e-02 2.532646358013153076e-01 -1.919529289007186890e-01 -4.276207685470581055e-01 1.204896718263626099e-01 -3.848015367984771729e-01
-1.355028748512268066e-01 -5.363377928733825684e-02 -1.307281255722045898e-01 4.589707404375076294e-02 2.467245757579803467e-01 -3.554919958114624023e-01 2.421598415821790695e-03 -1.044325903058052063e-01 5.582732334733009338e-02 -1.969103068113327026e-01 -3.642918765544891357e-01 -2.994064688682556152e-01 -9.364178776741027832e-02 1.117640268057584763e-02 1.530965715646743774e-01 4.091421607881784439e-03 -1.504421681165695190e-01 -1.721828430891036987e-01 -2.653059083968400955e-03 -2.812660038471221924e-01 -1.201564213261008263e-03 1.546292603015899658e-01 1.432399153709411621e-01 3.931079506874084473e-01 1.085079014301300049e-01 1.499888747930526733e-01 2.413212507963180542e-02 2.434433996677398682e-01 -4.697761684656143188e-02 8.048596978187561035e-02 1.768747121095657349e-01 1.914664357900619507e-02
-4.229444637894630432e-02 1.660651266574859619e-01 2.856513261795043945e-01 1.998131722211837769e-01 1.642667502164840698e-01 -1.943456977605819702e-01 8.832084387540817261e-02 4.144990071654319763e-02 -1.659808866679668427e-02 -2.152827978134155273e-01 -1.321016103029251099e-01 -7.789527624845504761e-02 -3.802647069096565247e-02 -9.359958022832870483e-02 2.495552152395248413e-01 1.485300622880458832e-02 -9.867272526025772095e-02 1.042890772223472595e-01 2.354980856180191040e-01 -1.568017005920410156e-01 -1.784877479076385498e-01 -1.138974055647850037e-01 4.820003360509872437e-02 3.929610848426818848e-01 2.324175834655761719e-01 -6.137496978044509888e-02 3.661321103572845459e-01 1.683083474636077881e-01 4.323472082614898682e-02 -2.747989594936370850e-01 -9.543913602828979492e-02 -1.520026624202728271e-01
2.312120497226715088e-01 5.285942554473876953e-02 -6.484627723693847656e-02 2.090235501527786255e-01 -2.787066400051116943e-01 -1.176275685429573059e-01 -2.954942286014556885e-01 3.257265686988830566e-01 -2.075582444667816162e-01 -4.888896271586418152e-02 -1.091470271348953247e-01 -3.527533635497093201e-02 2.728380821645259857e-02 -1.750785857439041138e-01 6.425795704126358032e-02 9.943736344575881958e-02 -2.017355263233184814e-01 -2.285593599081039429e-01 6.102763116359710693e-02 -6.359016150236129761e-02 9.772475808858871460e-02 -2.121082991361618042e-01 -4.927277565002441406e-02 -1.326552126556634903e-02 -1.597511023283004761e-02 1.888478398323059082e-01 7.750838994979858398e-02 3.969544172286987305e-01 -1.075877100229263306e-01 -7.604365050792694092e-02 2.270904332399368286e-01 -2.839114964008331299e-01
2.537982724606990814e-02 7.508336100727319717e-03 1.110482066869735718e-01 2.374819815158843994e-01 -3.160336241126060486e-02 -3.527371585369110107e-01 -2.290977984666824341e-01 -2.075394541025161743e-01 1.117278710007667542e-01 1.126688867807388306e-01 -1.181015148758888245e-01 -1.875710934400558472e-01 -3.911544084548950195e-01 1.783529669046401978e-01 -1.164227426052093506e-01 6.633710116147994995e-02 -5.270905420184135437e-02 -6.080957874655723572e-02 1.679279655218124390e-01 -3.279436230659484863e-01 -5.040272325277328491e-02 -1.640388518571853638e-01 1.737278327345848083e-02 -1.946536302566528320e-01 3.177345395088195801e-01 -1.216515079140663147e-01 -2.097132205963134766e-01 1.384632587432861328e-01 -1.034099832177162170e-01 -1.636155545711517334e-01 -3.588898107409477234e-02 -7.066328823566436768e-02
1.229472681879997253e-01 1.911602318286895752e-01 -2.697649598121643066e-01 1.836331635713577271e-01 2.278287895023822784e-02 -6.360499560832977295e-02 -2.283033579587936401e-01 1.835681200027465820e-01 8.070126920938491821e-02 -9.074665606021881104e-02 3.737300634384155273e-02 2.955101132392883301e-01 -1.168203428387641907e-01 4.725660383701324463e-02 -1.178921833634376526e-01 -2.008445560932159424e-02 1.059029996395111084e-02 -2.842435240745544434e-01 -1.598362624645233154e-01 -1.423254162073135376e-01 1.207360923290252686e-01 -5.924342945218086243e-02 1.896085292100906372e-01 4.224446713924407959e-01 5.418684706091880798e-02 4.406384378671646118e-02 2.952548265457153320e-01 2.846192801371216774e-04 -2.025197148323059082e-01 -1.058624088764190674e-01 1.324183940887451172e-01 -3.111156821250915527e-01
-1.374040544033050537e-01 -2.919003367424011230e-01 1.821116656064987183e-01 4.196265637874603271e-01 6.707455217838287354e-02 -1.865082979202270508e-01 6.916312128305435181e-02 -9.820105880498886108e-02 -1.491720322519540787e-03 -4.075407385826110840e-01 -3.811835497617721558e-02 -1.749324500560760498e-01 -2.383956164121627808e-01 -9.180442243814468384e-02 2.109171599149703979e-01 1.740192621946334839e-01 -1.796833127737045288e-01 -2.273665368556976318e-01 -2.585682645440101624e-02 -2.263690531253814697e-01 5.815776810050010681e-02 1.645084321498870850e-01 2.584641277790069580e-01 -9.285497479140758514e-03 9.224965237081050873e-03 -4.517322778701782227e-02 1.268339063972234726e-02 1.078417971730232239e-01 1.647475361824035645e-02 7.203862071037292480e-02 1.330931484699249268e-01 -1.563872992992401123e-01
-5.282698944211006165e-02 -8.386926352977752686e-02 8.999048173427581787e-02 1.376995891332626343e-01 3.653550148010253906e-01 -1.104404777288436890e-01 -2.602937817573547363e-01 -1.822132319211959839e-01 1.348523497581481934e-01 3.361397981643676758e-02 -1.383112818002700806e-01 -1.201883405447006226e-01 -2.522258162498474121e-01 1.107237339019775391e-01 -6.364285200834274292e-02 3.112299442291259766e-01 -1.471174210309982300e-01 -2.323338538408279419e-01 2.091773897409439087e-01 -1.300742775201797485e-01 -1.912264078855514526e-01 -1.065689474344253540e-01 1.291498839855194092e-01 3.530272468924522400e-02 -5.630463734269142151e-02 2.510728538036346436e-01 1.839869916439056396e-01 2.554852142930030823e-02 -9.879083931446075439e-02 -2.896178662776947021e-01 -1.772086322307586670e-01 -2.426875680685043335e-01
-6.882555782794952393e-02 8.541047573089599609e-02 3.356440067291259766e-01 1.685084402561187744e-01 -2.756424248218536377e-02 -1.345677822828292847e-01 4.320716112852096558e-02 1.263799220323562622e-01 -3.590917587280273438e-02 -1.803724318742752075e-01 3.480822220444679260e-02 -2.345817536115646362e-02 -7.294078171253204346e-02 1.142277121543884277e-01 3.519259393215179443e-03 2.062724381685256958e-01 -8.868660032749176025e-02 1.638368330895900726e-02 -3.108719177544116974e-02 -1.406707614660263062e-01 -1.051942184567451477e-01 -1.321202069520950317e-01 2.991482913494110107e-01 2.268880605697631836e-01 -6.007360666990280151e-02 3.522352082654833794e-03 -2.032222896814346313e-01 2.212795764207839966e-01 4.570949077606201172e-02 -4.073356688022613525e-01 4.444028437137603760e-01 -2.364862263202667236e-01
1.057995557785034180e-01 -2.207154333591461182e-01 2.246467620134353638e-01 1.285093724727630615e-01 4.923296719789505005e-02 4.142728447914123535e-02 4.948935657739639282e-02 1.162675619125366211e-01 6.811252981424331665e-02 -2.037437707185745239e-01 4.980153217911720276e-02 9.371832013130187988e-02 -2.065440416336059570e-01 8.775949478149414062e-02 8.827086538076400757e-02 1.949689090251922607e-01 -2.000458538532257080e-01 -2.367455884814262390e-02 9.546893090009689331e-02 -1.354321837425231934e-01 2.912090718746185303e-01 -1.138198561966419220e-02 7.671193033456802368e-02 1.208037137985229492e-01 -7.588043063879013062e-02 1.266645789146423340e-01 -1.425457745790481567e-01 4.491402804851531982e-01 -2.500963509082794189e-01 -3.149302303791046143e-01 3.447611927986145020e-01 -3.923126310110092163e-02
1.492985337972640991e-01 -1.749731153249740601e-01 2.647842746227979660e-03 1.539548039436340332e-01 9.552662074565887451e-02 -4.458103477954864502e-01 1.691705286502838135e-01 -2.048965916037559509e-02 2.605720460414886475e-01 -2.832924425601959229e-01 2.295123487710952759e-01 -1.642125248908996582e-01 -1.996125280857086182e-01 -5.365466699004173279e-02 5.402803421020507812e-02 2.819111943244934082e-01 -1.672246307134628296e-01 -7.253301143646240234e-02 -1.076023653149604797e-02 -3.447620570659637451e-01 1.623263508081436157e-01 6.722740363329648972e-03 -9.399291872978210449e-02 -3.272075206041336060e-02 1.251239925622940063e-01 2.859777212142944336e-01 2.544388733804225922e-02 -4.168767854571342468e-02 1.307413130998611450e-01 -8.447688817977905273e-02 9.877783805131912231e-02 -1.060664206743240356e-01
1.495757102966308594e-01 9.866240620613098145e-02 3.007191419601440430e-01 1.412236690521240234e-01 2.025354839861392975e-02 -1.199434101581573486e-01 -2.309031225740909576e-02 1.603251546621322632e-01 1.953508146107196808e-02 2.904780954122543335e-02 1.950819641351699829e-01 -3.132080286741256714e-02 -2.078358978033065796e-01 1.783106923103332520e-01 1.144895032048225403e-01 2.597134113311767578e-01 -1.245562583208084106e-01 -4.502237215638160706e-02 -8.801136910915374756e-02 -1.674658358097076416e-01 -1.355079561471939087e-01 -1.244235038757324219e-01 2.698981463909149170e-01 1.702137887477874756e-01 7.829038053750991821e-02 2.083411514759063721e-01 -1.402882188558578491e-01 3.817566931247711182e-01 -1.690273173153400421e-02 -1.800584644079208374e-01 4.280563592910766602e-01 -2.798680029809474945e-02
1.462134271860122681e-01 -8.927203714847564697e-02 1.012573391199111938e-01 3.530080318450927734e-01 -2.940464615821838379e-01 -2.139248698949813843e-01 -9.332515299320220947e-02 3.785896301269531250e-01 8.294673264026641846e-02 -2.719167992472648621e-02 9.637220948934555054e-02 -1.476718112826347351e-02 -4.449264705181121826e-02 -4.293992742896080017e-02 -6.268052756786346436e-02 -1.694126240909099579e-02 -1.610799729824066162e-01 -1.428107768297195435e-01 1.304584294557571411e-01 -1.566699445247650146e-01 -1.446149796247482300e-01 -1.795761054381728172e-03 1.336435228586196899e-01 -1.287228763103485107e-01 2.251449972391128540e-01 -5.871200934052467346e-02 3.156435908749699593e-03 3.418774902820587158e-01 -1.650814861059188843e-01 -3.199337720870971680e-01 1.055925637483596802e-01 -2.670443356037139893e-01
1.225518882274627686e-01 5.029660090804100037e-02 -6.414618343114852905e-02 3.255225718021392822e-01 3.937063515186309814e-01 -2.615734338760375977e-01 -1.082375794649124146e-01 2.057482898235321045e-01 5.569080635905265808e-02 1.545156240463256836e-01 -1.858237832784652710e-01 -2.177862077951431274e-01 -3.289465010166168213e-01 7.350863516330718994e-02 -9.668156504631042480e-02 1.718046367168426514e-01 -3.471446782350540161e-02 -3.797194659709930420e-01 7.570655643939971924e-02 -4.967766627669334412e-02 3.598481416702270508e-02 -8.076388388872146606e-02 -1.171927899122238159e-01 4.657094180583953857e-02 2.288821786642074585e-01 1.075784936547279358e-01 1.453041583299636841e-01 2.413462698459625244e-01 -8.430699259042739868e-02 -4.251326620578765869e-02 -6.266821920871734619e-02 -3.372071776539087296e-03
3.510091304779052734e-01 7.096161693334579468e-02 2.144548445940017700e-01 -7.840503007173538208e-02 1.449260860681533813e-01 -1.863933652639389038e-01 -2.208921909332275391e-01 1.324508637189865112e-01 7.704480737447738647e-02 1.337409764528274536e-01 -1.751766651868820190e-01 -2.599936909973621368e-02 -3.071332164108753204e-02 -1.486730277538299561e-01 1.732105948030948639e-02 2.642061710357666016e-01 -1.611429452896118164e-01 -1.511008888483047485e-01 -2.690805494785308838e-01 -3.739552497863769531e-01 -1.434249430894851685e-01 -2.623529136180877686e-01 -1.492988876998424530e-02 3.582811728119850159e-02 9.585398435592651367e-02 9.006471186876296997e-02 7.044412940740585327e-02 7.904800772666931152e-02 -2.387802675366401672e-02 -3.115392327308654785e-01 -5.093158408999443054e-02 -2.617550790309906006e-01
-1.107610464096069336e-01 -6.082804128527641296e-02 2.138685584068298340e-01 3.794564604759216309e-01 -4.222677648067474365e-01 -1.966736018657684326e-01 -2.038539797067642212e-01 2.340934723615646362e-01 -3.316111862659454346e-02 -6.446235347539186478e-03 1.153599098324775696e-01 -1.035093665122985840e-01 -1.339576095342636108e-01 6.923072785139083862e-02 3.550982847809791565e-02 -9.312543272972106934e-02 -3.421020507812500000e-02 -1.295987069606781006e-01 1.656753867864608765e-01 -2.689889073371887207e-01 -2.114493213593959808e-02 -1.030753776431083679e-01 9.855565428733825684e-02 2.354530096054077148e-01 4.045417532324790955e-02 2.945661246776580811e-01 -9.952440857887268066e-02 1.309457570314407349e-01 -1.148922517895698547e-01 -1.922484487295150757e-01 2.206784188747406006e-01 -1.217187568545341492e-01
1.627593040466308594e-01 2.440470904111862183e-01 6.477767974138259888e-02 1.846216320991516113e-01 -1.220767050981521606e-01 -1.062096282839775085e-01 -2.122309356927871704e-01 -2.380514740943908691e-01 -1.186588928103446960e-01 1.763219386339187622e-02 1.044818088412284851e-01 -2.209427654743194580e-01 8.270198851823806763e-02 -3.168703988194465637e-02 1.408454775810241699e-01 3.885599970817565918e-01 -3.339364528656005859e-01 -2.659472227096557617e-01 -7.654955238103866577e-02 -2.380220144987106323e-01 4.332717880606651306e-02 1.426459103822708130e-01 -2.432097941637039185e-01 5.562250688672065735e-02 8.003350347280502319e-02 2.147625237703323364e-01 5.980067327618598938e-02 2.106047421693801880e-01 9.129086881875991821e-02 -2.318526208400726318e-01 5.128401890397071838e-02 -2.425287663936614990e-02
4.077639058232307434e-02 -2.118614912033081055e-01 -1.329052746295928955e-01 2.152289003133773804e-01 -1.756649166345596313e-01 -1.872642487287521362e-01 1.185558959841728210e-01 2.215420454740524292e-01 1.925580576062202454e-02 -1.195070743560791016e-01 4.449185915291309357e-03 -1.053606420755386353e-01 -3.876072168350219727e-01 -4.918741993606090546e-03 2.178159058094024658e-01 2.269384711980819702e-01 -3.572584688663482666e-02 -1.652375757694244385e-01 -1.343867778778076172e-01 -3.536575734615325928e-01 -1.720584481954574585e-01 -1.849742829799652100e-01 -1.781291961669921875e-01 -1.363588422536849976e-01 -3.892936557531356812e-02 7.803497463464736938e-02 9.870371222496032715e-02 -8.695540018379688263e-03 -8.638325333595275879e-02 -3.134256005287170410e-01 2.418829649686813354e-01 1.339250802993774414e-01
2.347398698329925537e-01 -6.226958706974983215e-02 -9.010357409715652466e-02 3.202116787433624268e-01 3.173369765281677246e-01 -2.427475452423095703e-01 6.102836132049560547e-02 1.740567758679389954e-02 1.134131327271461487e-01 -1.868045330047607422e-02 -8.367714472115039825e-03 -1.876705586910247803e-01 -2.488558441400527954e-01 1.003913059830665588e-01 -7.039897888898849487e-02 -1.257443521171808243e-02 7.333013229072093964e-03 -4.299668967723846436e-01 3.766213357448577881e-02 -2.768087685108184814e-01 1.003941893577575684e-01 -1.458435058593750000e-01 -4.257294908165931702e-02 -1.883091032505035400e-01 2.716645002365112305e-01 2.130339592695236206e-01 8.893542736768722534e-02 2.031622976064682007e-01 -1.500643491744995117e-01 3.579177428036928177e-03 -1.300574094057083130e-01 4.098857566714286804e-02
9.538911283016204834e-02 1.778576523065567017e-01 2.047041989862918854e-02 5.326097831130027771e-02 1.638054847717285156e-01 -1.871474832296371460e-01 -1.437687277793884277e-01 -8.088263683021068573e-03 -1.145524308085441589e-01 -1.641081273555755615e-01 -1.514093130826950073e-01 1.980500072240829468e-01 -2.869054079055786133e-01 2.750154137611389160e-01 1.205325350165367126e-01 1.441328693181276321e-02 -1.968422532081604004e-01 -7.908257097005844116e-02 1.256839334964752197e-01 -2.695368528366088867e-01 1.185592934489250183e-01 -1.066123992204666138e-01 -1.225902214646339417e-01 1.160829886794090271e-01 1.665565371513366699e-01 2.894441187381744385e-01 4.199489578604698181e-02 2.619977295398712158e-01 9.679502993822097778e-02 -3.198606967926025391e-01 -3.428492248058319092e-01 -3.077963134273886681e-03
1.411693990230560303e-01 -3.190981224179267883e-02 5.822880938649177551e-02 1.263454109430313110e-01 -2.495308779180049896e-02 -1.264740526676177979e-01 -2.438058108091354370e-01 -1.942870207130908966e-02 1.079944521188735962e-01 -1.318791657686233521e-01 -6.809808313846588135e-02 -2.993223965167999268e-01 -6.511949002742767334e-02 1.848942339420318604e-01 3.008506894111633301e-01 -5.586745962500572205e-02 -1.529757231473922729e-01 -1.096815057098865509e-02 -2.376615442335605621e-02 -1.181498989462852478e-01 -9.676700085401535034e-02 -1.783281415700912476e-01 -7.794932276010513306e-02 4.192690849304199219e-01 3.229675889015197754e-01 4.628567025065422058e-03 -5.906668957322835922e-04 -2.192034870386123657e-01 -1.166073903441429138e-01 -2.929920554161071777e-01 -9.129562228918075562e-02 -3.266298174858093262e-01
-1.400244385004043579e-01 6.200483441352844238e-02 1.768918894231319427e-02 9.915395081043243408e-02 1.151294559240341187e-01 -3.745150566101074219e-02 3.373649960849434137e-04 8.512257039546966553e-02 2.300016134977340698e-01 -1.776350736618041992e-01 -3.172310590744018555e-01 -4.146865308284759521e-01 -6.913868855917826295e-05 1.131343618035316467e-01 1.810080707073211670e-01 1.374720931053161621e-01 -3.807998597621917725e-01 -1.034093648195266724e-01 6.646065413951873779e-02 -1.785122454166412354e-01 3.708881139755249023e-02 -1.755663007497787476e-01 2.944128587841987610e-02 1.504923850297927856e-01 2.820303142070770264e-01 -5.195609480142593384e-02 -1.880051493644714355e-01 9.605350345373153687e-02 -3.455792069435119629e-01 -6.027168780565261841e-02 1.259640604257583618e-01 -9.770645201206207275e-02
7.109805196523666382e-02 -3.065393865108489990e-02 -8.957915008068084717e-03 -3.001552820205688477e-02 1.476794034242630005e-01 -2.187857627868652344e-01 -2.938017547130584717e-01 -2.731253802776336670e-01 -1.035665161907672882e-02 -1.926373690366744995e-02 -4.777834285050630569e-03 5.082576349377632141e-02 1.092438623309135437e-01 6.290283799171447754e-02 -6.305046379566192627e-02 -3.556377813220024109e-02 -9.213992394506931305e-03 -2.663205564022064209e-01 -2.429477721452713013e-01 -2.101607471704483032e-01 -3.320169076323509216e-02 2.022860199213027954e-01 -3.294888883829116821e-02 8.958925306797027588e-02 1.393198221921920776e-01 2.838661670684814453e-01 1.953542530536651611e-01 3.327589631080627441e-01 -2.086574882268905640e-01 -3.706475794315338135e-01 2.881909012794494629e-01 5.033354740589857101e-03
2.468504570424556732e-02 -3.680673614144325256e-02 2.291867882013320923e-01 -1.331409662961959839e-01 2.018935978412628174e-01 -1.223221048712730408e-01 -1.102133467793464661e-01 -1.852438319474458694e-03 -1.213385388255119324e-01 -1.560221761465072632e-01 -7.945336401462554932e-02 4.162254557013511658e-02 8.416870981454849243e-02 -5.984627455472946167e-02 -5.407101474702358246e-03 1.832006722688674927e-01 -4.490146413445472717e-03 -3.306229412555694580e-01 -8.831726759672164917e-02 -3.811914920806884766e-01 1.922328025102615356e-01 -3.365612030029296875e-02 2.848405838012695312e-01 2.905361354351043701e-01 -1.659072786569595337e-01 1.655288636684417725e-01 -1.310456991195678711e-01 2.851859927177429199e-01 -1.113975122570991516e-01 -3.597275614738464355e-01 -3.224011138081550598e-02 -7.866242527961730957e-02
-1.548096537590026855e-01 -7.226952165365219116e-02 3.694409132003784180e-01 4.254530370235443115e-01 -2.431283444166183472e-01 -2.295042388141155243e-02 -2.965187728404998779e-01 1.568294912576675415e-01 3.334461152553558350e-02 2.510926220566034317e-03 4.224668815732002258e-02 -1.826616376638412476e-01 8.236294984817504883e-02 2.281358391046524048e-01 -2.253304421901702881e-02 7.619772851467132568e-02 3.158525750041007996e-02 -1.181118562817573547e-01 -6.115133687853813171e-02 -2.575650513172149658e-01 -8.080245554447174072e-02 -2.046410888433456421e-01 1.190487891435623169e-01 3.182179480791091919e-02 9.517748653888702393e-02 1.783709377050399780e-01 -3.646339848637580872e-02 9.476537257432937622e-02 -2.058979272842407227e-01 -1.866556107997894287e-01 3.143121600151062012e-01 6.256841868162155151e-02
1.312495619058609009e-01 5.676335468888282776e-02 -1.292628981173038483e-02 8.800315111875534058e-02 1.022964864969253540e-01 -1.253827661275863647e-01 -1.043308973312377930e-01 -1.329351216554641724e-01 1.923374235630035400e-01 -1.804886907339096069e-01 1.215589139610528946e-02 -2.637442350387573242e-01 -3.019841015338897705e-01 2.984102815389633179e-03 1.363803297281265259e-01 -5.095617705563881827e-09 9.094391018152236938e-02 -3.006874024868011475e-01 -5.145827531814575195e-01 -2.367314882576465607e-02 -1.613847017288208008e-01 3.471856471151113510e-03 -8.792393654584884644e-02 1.053855121135711670e-01 1.157536637037992477e-02 1.507109254598617554e-01 7.597603648900985718e-02 2.407426387071609497e-01 -3.082531876862049103e-02 -3.127839267253875732e-01 8.604895323514938354e-02 -2.571330964565277100e-01
9.310907870531082153e-02 -1.482296586036682129e-01 3.291902840137481689e-01 -5.122338421642780304e-03 1.244689151644706726e-01 -6.998950988054275513e-02 -1.477775722742080688e-01 4.637236241251230240e-03 4.833690077066421509e-02 -2.070155888795852661e-01 -1.175777986645698547e-01 2.527941949665546417e-02 -1.962612010538578033e-02 9.976474568247795105e-03 2.582390606403350830e-02 -8.489140868186950684e-02 1.341872066259384155e-01 -1.768441051244735718e-01 2.465826459228992462e-03 -4.555149078369140625e-01 5.223212763667106628e-03 7.019701600074768066e-02 1.822159886360168457e-01 2.902926206588745117e-01 -1.516357064247131348e-01 3.323389291763305664e-01 1.322962492704391479e-01 2.491273134946823120e-01 -7.458244264125823975e-02 -3.484112322330474854e-01 -1.044313386082649231e-01 -1.436192393302917480e-01
-8.254072815179824829e-02 1.855585575103759766e-01 -5.555075407028198242e-02 1.056061089038848877e-01 9.026760235428810120e-03 -2.293396592140197754e-01 -1.254580914974212646e-01 5.644891038537025452e-02 1.355877369642257690e-01 -1.246585845947265625e-01 3.194141015410423279e-02 -9.141774848103523254e-03 -1.542533487081527710e-01 2.208921313285827637e-01 6.110735610127449036e-02 5.281076952815055847e-02 -3.404915332794189453e-02 -2.792615592479705811e-01 -5.725767016410827637e-01 -2.254796773195266724e-01 -2.650680020451545715e-02 8.258040994405746460e-02 -1.774145364761352539e-01 1.697096158750355244e-03 2.487352192401885986e-01 -4.184916988015174866e-02 -1.758112199604511261e-02 3.586171567440032959e-01 7.601843029260635376e-02 -4.074766859412193298e-02 1.878168433904647827e-01 -1.633748412132263184e-01
-1.908255815505981445e-01 -1.421510875225067139e-01 3.516852557659149170e-01 -2.093162685632705688e-01 1.858663409948348999e-01 -1.164282932877540588e-01 -2.236597537994384766e-01 -1.152231842279434204e-01 1.461496204137802124e-01 -8.676421642303466797e-02 -2.386994957923889160e-01 7.022690773010253906e-02 -6.911995261907577515e-02 6.123343855142593384e-02 8.837900310754776001e-02 6.930412352085113525e-02 -1.132064848206937313e-03 -3.595064878463745117e-01 -8.615729212760925293e-02 -2.366006672382354736e-01 1.241807118058204651e-01 -1.330301910638809204e-01 1.621853262186050415e-01 -2.278081886470317841e-02 1.000926122069358826e-01 2.180971354246139526e-01 1.664947420358657837e-01 3.924751281738281250e-01 -5.177507922053337097e-02 -1.862134635448455811e-01 1.003145053982734680e-02 1.521646976470947266e-01
1.226736232638359070e-01 6.631834805011749268e-02 1.974215060472488403e-01 2.100274711847305298e-01 -6.824898999184370041e-03 2.923409827053546906e-02 -5.401690676808357239e-02 1.572153531014919281e-02 2.331214994192123413e-01 -5.608187243342399597e-02 -3.329696357250213623e-01 6.695033609867095947e-02 1.043745689094066620e-02 1.014557480812072754e-01 1.529132667928934097e-02 -1.259364634752273560e-01 -2.898883521556854248e-01 2.597625926136970520e-02 6.284763664007186890e-02 -3.845559656620025635e-01 -5.917917471379041672e-03 -7.170198857784271240e-02 -2.412542467936873436e-03 1.373230665922164917e-01 -2.224967032670974731e-01 2.102555148303508759e-02 2.714001573622226715e-02 3.441150188446044922e-01 -9.681714326143264771e-02 -5.042241811752319336e-01 -1.232206821441650391e-02 -2.476249076426029205e-02
1.576206684112548828e-01 1.398700028657913208e-01 -1.421182453632354736e-01 1.354838907718658447e-01 -2.668697619810700417e-03 -2.970770895481109619e-01 8.269554376602172852e-02 1.421321928501129150e-01 -1.896952390670776367e-01 -2.173039764165878296e-01 -1.147879585623741150e-01 -1.687768101692199707e-01 -1.392602771520614624e-01 -6.287949532270431519e-02 1.589015424251556396e-01 3.601244986057281494e-01 -3.331597447395324707e-01 -9.328926354646682739e-02 -1.085517928004264832e-01 -2.756290733814239502e-01 -1.131341382861137390e-01 -9.001855552196502686e-02 -3.601819276809692383e-01 2.081252075731754303e-02 8.932936936616897583e-02 -3.155533596873283386e-02 -4.447594285011291504e-02 -7.398718502372503281e-03 -9.955305606126785278e-02 -3.105039000511169434e-01 1.456433385610580444e-01 -3.897626325488090515e-02
2.174631655216217041e-01 1.745592504739761353e-01 8.933126926422119141e-02 -1.114193908870220184e-02 -3.649675101041793823e-02 -1.104017347097396851e-01 -6.370217353105545044e-02 1.056174095720052719e-02 -1.126865763217210770e-02 -2.155691385269165039e-01 -5.323442444205284119e-02 3.397019207477569580e-02 1.935608498752117157e-02 2.033277451992034912e-01 -1.354637145996093750e-01 -1.915878057479858398e-01 -3.190851956605911255e-02 -1.656396836042404175e-01 1.450928747653961182e-01 -4.367903172969818115e-01 -1.014793850481510162e-02 -2.652648985385894775e-01 1.131832897663116455e-01 1.936339586973190308e-01 1.970141977071762085e-01 9.646687656641006470e-02 9.852643311023712158e-02 2.109032720327377319e-01 -3.225115314126014709e-02 -3.772009313106536865e-01 -3.220531940460205078e-01 -1.966572999954223633e-01
-7.331218570470809937e-02 -4.183239862322807312e-02 -7.008114457130432129e-02 2.352119833230972290e-01 1.153209954500198364e-01 -2.745339274406433105e-02 -1.854836046695709229e-01 1.850973367691040039e-01 8.692657202482223511e-02 6.595534086227416992e-02 -4.034081697463989258e-01 -3.207100629806518555e-01 -4.881607368588447571e-02 5.623610690236091614e-02 2.983525991439819336e-01 8.217692375183105469e-02 1.017665490508079529e-02 -2.077706307172775269e-01 -2.663773484528064728e-02 -2.006642818450927734e-01 2.257646322250366211e-01 -4.247121140360832214e-02 -7.221475988626480103e-02 3.854093551635742188e-01 2.344729378819465637e-02 -1.436058431863784790e-01 -1.110100746154785156e-01 2.384117841720581055e-01 -6.811163574457168579e-02 4.790272563695907593e-02 1.611682325601577759e-01 -2.389305084943771362e-01
1.453247815370559692e-01 -1.513377726078033447e-01 1.153364181518554688e-01 9.003474563360214233e-02 1.738364249467849731e-01 -8.648202568292617798e-02 -3.129918277263641357e-01 -5.083327367901802063e-02 2.154863923788070679e-01 -2.530004978179931641e-01 8.112005889415740967e-02 -2.023616060614585876e-02 -4.466614872217178345e-02 1.246721390634775162e-02 -3.278793394565582275e-02 -1.435725688934326172e-01 8.473328500986099243e-02 -2.526495754718780518e-01 -1.060411557555198669e-01 -2.628882527351379395e-01 1.745281070470809937e-01 -1.424532532691955566e-01 3.067302703857421875e-01 3.635676205158233643e-01 -1.175320297479629517e-01 2.471105195581912994e-02 1.398389190435409546e-01 3.036925792694091797e-01 4.720441624522209167e-02 -3.126196265220642090e-01 -2.175308950245380402e-02 -5.013037938624620438e-03
2.974743768572807312e-02 5.030521005392074585e-02 -5.561009049415588379e-02 1.877916157245635986e-01 1.663998365402221680e-01 -4.616506770253181458e-02 -8.202546089887619019e-02 4.747229442000389099e-02 1.634218543767929077e-01 1.822858005762100220e-01 -1.833005845546722412e-01 -2.883673012256622314e-01 -9.735251963138580322e-02 5.910763889551162720e-02 7.430953532457351685e-02 -1.646009236574172974e-01 -1.605158001184463501e-01 -2.968737781047821045e-01 -7.269045710563659668e-02 -1.581493169069290161e-01 2.610416710376739502e-01 2.651636004447937012e-01 8.126745373010635376e-02 -8.367483504116535187e-03 -4.542384669184684753e-02 2.938413918018341064e-01 -7.002082467079162598e-02 4.084343463182449341e-02 -2.590971887111663818e-01 -4.471843838691711426e-01 1.098844185471534729e-01 -1.834877431392669678e-01
8.326468616724014282e-02 6.701733171939849854e-02 -3.469633683562278748e-02 4.681522548198699951e-01 -1.541462168097496033e-02 -3.023883402347564697e-01 -6.502911448478698730e-02 6.356397178024053574e-03 -5.663850530982017517e-02 -1.356588751077651978e-01 -8.713156729936599731e-02 -8.378104865550994873e-02 -4.065610468387603760e-01 2.322726100683212280e-01 6.893253326416015625e-02 1.476054489612579346e-01 -1.508247107267379761e-01 -2.012640237808227539e-02 -3.068443201482295990e-02 -2.008332312107086182e-01 1.266100704669952393e-01 -2.178965657949447632e-01 1.854457259178161621e-01 -8.059316128492355347e-02 2.389187365770339966e-01 4.078840091824531555e-02 -1.556236445903778076e-01 8.175893127918243408e-02 -2.904118970036506653e-02 -9.853806346654891968e-02 -1.743805706501007080e-01 -3.013667762279510498e-01
9.688823670148849487e-02 -2.054321914911270142e-01 9.856884181499481201e-02 -2.929410710930824280e-02 -1.701578870415687561e-02 -6.403882801532745361e-02 -7.885704189538955688e-02 1.409738957881927490e-01 1.047084480524063110e-02 -1.354765892028808594e-01 7.318892329931259155e-02 1.587001606822013855e-04 -1.953069269657135010e-01 2.703110277652740479e-01 1.704035550355911255e-01 2.400496006011962891e-01 -1.231537014245986938e-01 7.963906973600387573e-02 1.259358078241348267e-01 -3.994096070528030396e-02 -3.815644606947898865e-02 -1.346337944269180298e-01 -8.326407521963119507e-03 2.812397778034210205e-01 8.156717754900455475e-03 2.375591099262237549e-01 -1.857650578022003174e-01 4.716481566429138184e-01 -2.181100100278854370e-01 -3.201752603054046631e-01 2.029648870229721069e-01 -2.078641951084136963e-01
-1.460681855678558350e-01 -2.399110794067382812e-02 1.405358761548995972e-01 1.263214647769927979e-01 -3.950363490730524063e-03 -8.230858296155929565e-02 -4.019198566675186157e-02 2.980594336986541748e-01 1.611775904893875122e-02 -1.451977938413619995e-01 2.027496844530105591e-01 9.822513163089752197e-02 7.021299749612808228e-02 1.631104201078414917e-01 2.013445496559143066e-01 -7.080101221799850464e-02 -2.094728797674179077e-01 -2.251596599817276001e-01 1.213554367423057556e-01 -2.748668789863586426e-01 1.335231121629476547e-02 6.209941208362579346e-02 5.604976043105125427e-02 -1.406146138906478882e-01 -1.568715423345565796e-01 1.373439878225326538e-01 -6.646257359534502029e-03 4.781486690044403076e-01 4.859863966703414917e-02 -3.018172085285186768e-01 1.773634552955627441e-01 -2.951134741306304932e-01
3.767541050910949707e-02 -6.381572782993316650e-02 1.498359739780426025e-01 7.641821354627609253e-02 -1.923611946403980255e-02 1.673889160156250000e-01 1.072522550821304321e-01 1.695159524679183960e-01 -8.959978818893432617e-03 -1.914264410734176636e-01 1.585381627082824707e-01 -5.323406308889389038e-02 -1.118100434541702271e-01 -7.897625118494033813e-02 1.531239748001098633e-01 -7.905988022685050964e-03 -1.647133827209472656e-01 1.467483639717102051e-01 7.770096510648727417e-02 -1.924939304590225220e-01 2.316845953464508057e-01 -9.849208593368530273e-02 1.859520748257637024e-02 1.488032639026641846e-01 4.756660386919975281e-02 2.383888065814971924e-01 4.166112840175628662e-02 4.865501224994659424e-01 -2.183335274457931519e-01 -3.910470604896545410e-01 3.355032801628112793e-01 -4.813653603196144104e-02
-1.231827214360237122e-01 -9.337387979030609131e-03 1.165038049221038818e-01 2.625673115253448486e-01 -1.907614767551422119e-01 -2.729088813066482544e-02 -1.200316995382308960e-01 -9.074808657169342041e-02 -1.444157958030700684e-01 -1.401099562644958496e-01 -8.606070280075073242e-02 -7.766526192426681519e-02 1.331023406237363815e-02 8.131870627403259277e-02 3.210388720035552979e-01 -7.392812520265579224e-03 -3.292999267578125000e-01 8.148407563567161560e-03 3.392877578735351562e-01 -3.467895984649658203e-01 -1.514252424240112305e-01 8.658920228481292725e-02 1.830548197031021118e-01 -2.086871862411499023e-01 2.225680351257324219e-01 9.730815072543919086e-04 8.887007832527160645e-02 1.660326868295669556e-01 -1.373609900474548340e-01 -1.931555122137069702e-01 1.013250052928924561e-01 -2.753074765205383301e-01
-1.370395533740520477e-02 -2.220842242240905762e-02 9.441009163856506348e-02 1.734176278114318848e-01 1.063407361507415771e-01 -2.365646213293075562e-01 -3.191343545913696289e-01 -2.630172073841094971e-01 2.583431899547576904e-01 4.982839897274971008e-02 -2.627076208591461182e-01 5.301418527960777283e-02 -6.870256364345550537e-02 1.162615790963172913e-01 2.026458680629730225e-01 -6.360684055835008621e-03 -9.627562016248703003e-02 -6.155472993850708008e-02 -3.110460937023162842e-01 -3.016226589679718018e-01 1.052071750164031982e-01 -8.763908594846725464e-02 -1.921662986278533936e-01 -1.243330910801887512e-01 6.787668168544769287e-02 4.859887063503265381e-02 -4.134102538228034973e-02 1.612485945224761963e-01 -1.990702748298645020e-01 -2.060680389404296875e-01 -2.583601176738739014e-01 -2.572970986366271973e-01
4.893379658460617065e-02 -4.048182442784309387e-02 2.481451779603958130e-01 4.202293753623962402e-01 2.267797887325286865e-01 -1.927866339683532715e-01 -1.449211239814758301e-01 -2.952715456485748291e-01 1.367243826389312744e-01 -1.579461246728897095e-01 1.061434391885995865e-03 1.187487691640853882e-01 -9.481922723352909088e-03 7.372731342911720276e-03 5.614743009209632874e-02 2.524168044328689575e-02 -8.326672948896884918e-03 1.389293074607849121e-01 -2.412990480661392212e-01 -1.981676071882247925e-01 1.708834469318389893e-01 1.956512331962585449e-01 -1.199840232729911804e-01 2.336328625679016113e-01 -8.202075213193893433e-02 1.221998259425163269e-01 -5.493411794304847717e-02 2.286312729120254517e-01 -7.571013271808624268e-02 -9.253887087106704712e-02 2.521463334560394287e-01 -3.019719719886779785e-01
2.746938169002532959e-01 2.841688133776187897e-02 2.899058908224105835e-02 2.332769185304641724e-01 3.858942911028862000e-02 -3.270510137081146240e-01 -3.151687383651733398e-01 -1.986978650093078613e-01 -1.482463534921407700e-02 -1.043287292122840881e-01 1.245991364121437073e-01 7.107161730527877808e-02 -6.972967088222503662e-02 -9.063877165317535400e-02 1.588620096445083618e-01 -1.374016702175140381e-02 -1.427278518676757812e-01 -7.916373014450073242e-02 -3.716794848442077637e-01 -2.664881348609924316e-01 1.220288425683975220e-01 9.550295025110244751e-02 -8.227361738681793213e-02 1.378790885210037231e-01 2.039718478918075562e-01 3.671994507312774658e-01 1.975377500057220459e-01 1.312915384769439697e-01 1.259606778621673584e-01 -1.044732257723808289e-01 4.602346941828727722e-02 -6.197724491357803345e-02
1.496286690235137939e-01 -1.748467423021793365e-02 -2.587979845702648163e-02 -9.770368225872516632e-03 -1.089474186301231384e-02 2.394588664174079895e-02 -1.645353138446807861e-01 1.274767816066741943e-01 1.298218816518783569e-01 1.266657114028930664e-01 -1.852663904428482056e-01 -2.862731814384460449e-01 -8.031134307384490967e-02 1.172840818762779236e-01 1.026060879230499268e-01 -2.072756588459014893e-01 -6.803485564887523651e-03 2.333100698888301849e-02 -1.951024532318115234e-01 -3.728761374950408936e-01 -3.547788038849830627e-02 1.228178068995475769e-01 2.349073588848114014e-01 2.514671683311462402e-01 2.112123183906078339e-03 1.933061480522155762e-01 -1.018101871013641357e-01 4.094688594341278076e-01 -2.615767419338226318e-01 -3.251613676548004150e-01 8.003922551870346069e-02 -3.525026515126228333e-02
3.065630048513412476e-02 -2.886779308319091797e-01 6.394287198781967163e-02 9.898444265127182007e-02 -2.588292770087718964e-02 -9.877178072929382324e-02 6.922255456447601318e-02 -5.792760848999023438e-02 8.991892449557781219e-03 -5.605034902691841125e-02 -8.248259127140045166e-02 1.810566782951354980e-01 -1.126217097043991089e-01 -2.990991175174713135e-01 8.956339210271835327e-03 -2.982678823173046112e-02 5.169479921460151672e-02 -3.288569152355194092e-01 -3.937869891524314880e-02 -4.319063425064086914e-01 1.636473834514617920e-01 1.081666052341461182e-01 -1.772232353687286377e-01 1.185979172587394714e-01 2.413468509912490845e-01 2.864065170288085938e-01 2.584390640258789062e-01 -2.058198302984237671e-02 -1.501176953315734863e-01 -2.330643981695175171e-01 2.319324165582656860e-01 -1.278237402439117432e-01
1.281304806470870972e-01 1.656641513109207153e-01 2.195574939250946045e-01 1.079548373818397522e-01 -6.344252079725265503e-02 -2.053494155406951904e-01 -1.804919540882110596e-01 -3.693692386150360107e-01 1.249572262167930603e-01 -2.522622346878051758e-01 1.759681291878223419e-02 -3.759282454848289490e-02 -1.990660876035690308e-01 2.508243620395660400e-01 -1.069387719035148621e-01 3.291405439376831055e-01 -3.661880642175674438e-02 -3.041104376316070557e-01 -2.128136716783046722e-02 -2.381891608238220215e-01 2.274209111928939819e-01 -8.505979552865028381e-03 -3.831794857978820801e-02 1.651634871959686279e-01 6.440682709217071533e-02 1.540896594524383545e-01 -1.517818868160247803e-01 2.761744707822799683e-02 4.119852557778358459e-02 -9.068462997674942017e-02 -2.233515679836273193e-01 -1.863883137702941895e-01
-2.219848781824111938e-01 -2.743805758655071259e-02 2.598183453083038330e-01 1.282932311296463013e-01 -8.813565596938133240e-03 2.318015880882740021e-02 -4.723320603370666504e-01 1.455221772193908691e-01 2.212752997875213623e-01 -5.498681589961051941e-02 -1.103522926568984985e-01 8.804399520158767700e-02 1.440201848745346069e-01 -2.301544845104217529e-01 7.884476333856582642e-02 3.104669451713562012e-01 -3.315333649516105652e-02 -5.392674729228019714e-02 -1.853496730327606201e-01 -2.874259948730468750e-01 -8.786918967962265015e-02 -6.426418665796518326e-03 -5.209208652377128601e-02 1.829445064067840576e-01 7.710622996091842651e-02 -2.176791196689009666e-03 5.014388263225555420e-02 2.034015506505966187e-01 6.694476306438446045e-02 -1.580218374729156494e-01 2.017722278833389282e-01 -2.965801954269409180e-01
-1.639266461133956909e-01 1.247517019510269165e-01 1.344296485185623169e-01 1.457811892032623291e-01 6.699163466691970825e-02 -3.621978461742401123e-01 -1.001047268509864807e-01 2.825775444507598877e-01 -9.115443378686904907e-02 -8.579017966985702515e-02 1.986204087734222412e-01 1.849389225244522095e-01 -1.090305149555206299e-01 1.618226915597915649e-01 2.814895808696746826e-01 -1.496526300907135010e-01 -1.580945700407028198e-01 -1.102213487029075623e-01 8.861944824457168579e-02 -1.669668704271316528e-01 -2.976496219635009766e-01 -2.529004774987697601e-02 6.390750873833894730e-03 -3.484035283327102661e-02 1.081793196499347687e-02 1.049599871039390564e-01 -5.751672759652137756e-02 4.740695357322692871e-01 -1.035341471433639526e-01 -1.771081984043121338e-01 1.379452645778656006e-01 2.166494494304060936e-03
1.489041745662689209e-01 1.153338253498077393e-01 2.997717857360839844e-01 5.751055106520652771e-02 1.479719132184982300e-01 -2.619592249393463135e-01 5.707026645541191101e-02 1.384794712066650391e-01 1.629776507616043091e-02 4.319588094949722290e-02 -1.558275073766708374e-01 -8.000734448432922363e-02 -7.629249244928359985e-02 2.038310617208480835e-01 1.848102658987045288e-01 -6.795459985733032227e-02 1.456775963306427002e-01 -2.976018562912940979e-02 5.915813893079757690e-02 -9.835378266870975494e-03 1.898317635059356689e-01 -8.463992178440093994e-02 -5.120950937271118164e-02 3.030113279819488525e-01 4.029138982295989990e-01 -1.480581015348434448e-01 -1.728248000144958496e-01 2.475557923316955566e-01 -6.356583535671234131e-02 -2.028940469026565552e-01 2.769110500812530518e-01 -2.807244658470153809e-01
1.600836217403411865e-01 1.194771658629179001e-02 4.438136518001556396e-02 1.171145364642143250e-01 -5.517617613077163696e-02 -1.064056307077407837e-01 8.610580861568450928e-02 -1.256345659494400024e-01 1.427288055419921875e-01 1.524223238229751587e-01 4.079098626971244812e-02 -2.423998415470123291e-01 4.200287908315658569e-02 -1.091406121850013733e-01 -2.618039958178997040e-02 1.507575809955596924e-01 7.159971282817423344e-04 -7.916528731584548950e-02 1.579128205776214600e-01 -2.722892463207244873e-01 8.812534064054489136e-02 -3.782705962657928467e-01 3.455794453620910645e-01 1.523255109786987305e-01 1.065596491098403931e-01 1.642810255289077759e-01 3.407889604568481445e-01 9.078200906515121460e-02 -6.214348599314689636e-02 -2.007186412811279297e-01 1.217286959290504456e-01 -3.991834223270416260e-01
1.711533963680267334e-02 -2.416470460593700409e-02 -1.751150190830230713e-01 1.418260037899017334e-01 -8.407775312662124634e-02 -2.751013934612274170e-01 -1.876403093338012695e-01 -1.022083908319473267e-01 -2.278003543615341187e-01 -2.534469068050384521e-01 -7.558226585388183594e-02 7.965223491191864014e-02 -2.035843208432197571e-02 -4.327352046966552734e-01 -3.379482403397560120e-02 1.698482334613800049e-01 -1.168369427323341370e-01 -2.364221215248107910e-01 -2.285373210906982422e-01 -2.470949441194534302e-01 4.387196898460388184e-02 7.467421889305114746e-02 -8.526617288589477539e-02 1.123364642262458801e-02 1.984309703111648560e-01 1.135031953454017639e-01 1.438176631927490234e-01 3.501102328300476074e-01 7.235195487737655640e-02 -1.771449595689773560e-01 1.866683363914489746e-01 -9.685112535953521729e-02
1.126470491290092468e-01 -1.620763912796974182e-02 -1.294190715998411179e-02 4.864951074123382568e-01 5.683401599526405334e-02 -2.486222833395004272e-01 -2.222546488046646118e-01 -1.618161946535110474e-01 1.333574503660202026e-01 1.930047422647476196e-01 3.638116642832756042e-02 -6.469835340976715088e-02 -8.033803664147853851e-03 8.655658364295959473e-02 -1.893297396600246429e-02 1.849847882986068726e-01 -7.089087367057800293e-02 3.308109080535359681e-05 -1.881376802921295166e-01 -1.518947482109069824e-01 2.680249810218811035e-01 7.671962026506662369e-03 -1.124058291316032410e-01 1.910558342933654785e-01 1.084222085773944855e-02 -5.323218554258346558e-02 1.150458455085754395e-01 2.283769696950912476e-01 2.108124345541000366e-01 -1.350375115871429443e-01 4.455362632870674133e-02 -4.351635873317718506e-01
3.030496835708618164e-02 -1.868049651384353638e-01 -9.022307395935058594e-02 1.909052580595016479e-01 4.040314257144927979e-02 1.543715037405490875e-02 -9.540441632270812988e-02 2.111337482929229736e-01 1.616141647100448608e-01 -1.713365018367767334e-01 -2.960529029369354248e-01 -2.457211464643478394e-01 -2.444356530904769897e-01 -1.057948265224695206e-02 1.350809335708618164e-01 -2.914533317089080811e-01 3.921228274703025818e-02 -1.085103154182434082e-01 -3.427816554903984070e-02 -4.004070758819580078e-01 4.710758104920387268e-02 2.188607305288314819e-01 -7.594492286443710327e-02 8.123829960823059082e-02 1.486979126930236816e-01 2.008765786886215210e-01 -1.137947104871273041e-02 1.213241815567016602e-01 -4.029270112514495850e-01 -1.359945833683013916e-01 -4.504352807998657227e-02 -3.438181243836879730e-03
5.957166478037834167e-02 -4.869942367076873779e-02 1.977022886276245117e-01 -4.601968079805374146e-02 3.890823125839233398e-01 2.367846295237541199e-02 -6.364723294973373413e-02 -1.284540146589279175e-01 2.260268628597259521e-01 -1.155286952853202820e-01 -4.302388057112693787e-02 -2.465089112520217896e-01 -1.511819511651992798e-01 -1.733482331037521362e-01 7.020418997853994370e-03 1.370296031236648560e-01 9.368307143449783325e-02 -4.793033003807067871e-02 -2.024821341037750244e-01 -2.948953509330749512e-01 -1.114333942532539368e-01 1.101862490177154541e-01 2.572159469127655029e-02 2.659345269203186035e-01 8.356959372758865356e-02 2.438354343175888062e-01 1.118834968656301498e-02 7.450789213180541992e-02 -2.665089964866638184e-01 -4.175954759120941162e-01 1.402607113122940063e-01 9.702684730291366577e-02
1.712459325790405273e-01 1.641771756112575531e-02 1.875136494636535645e-01 3.556774556636810303e-01 7.722286134958267212e-02 -7.068814244121313095e-03 1.112496107816696167e-01 2.806412577629089355e-01 -6.306861527264118195e-03 -7.771724462509155273e-02 -1.216965019702911377e-01 -2.201004326343536377e-02 1.857953378930687904e-03 -8.327735960483551025e-02 2.056642472743988037e-01 -9.151601046323776245e-02 2.213668823242187500e-01 -6.428360193967819214e-02 -6.351179629564285278e-02 -2.907804548740386963e-01 3.155821859836578369e-01 -1.599196046590805054e-01 -9.592875093221664429e-02 1.138687804341316223e-01 3.972572684288024902e-01 4.342171922326087952e-02 8.236674964427947998e-02 5.744039267301559448e-02 4.271732643246650696e-02 -1.778830736875534058e-01 1.671563088893890381e-01 -3.351926803588867188e-01
-5.734215304255485535e-02 1.276313066482543945e-01 -3.161302581429481506e-02 3.408375084400177002e-01 -1.524942964315414429e-01 -2.473714053630828857e-01 -2.712056636810302734e-01 5.673205852508544922e-02 -4.870168492197990417e-02 1.951484940946102142e-02 -1.142608001828193665e-01 1.638370454311370850e-01 -5.267734825611114502e-02 -3.312078863382339478e-02 1.721932291984558105e-01 -6.050515454262495041e-03 -1.636840999126434326e-01 -2.617830336093902588e-01 1.916342824697494507e-01 -8.390158414840698242e-02 5.664451047778129578e-03 -4.245655834674835205e-01 1.006774380803108215e-01 -3.369012102484703064e-02 3.655649954453110695e-03 2.451422065496444702e-01 1.032458022236824036e-01 2.647025287151336670e-01 -1.534799486398696899e-01 -1.406574901193380356e-02 2.519069015979766846e-01 -2.591009438037872314e-01
1.463873237371444702e-01 -8.720226585865020752e-02 -9.606213308870792389e-03 -1.915081031620502472e-02 2.769725322723388672e-01 -1.868678182363510132e-01 1.471806913614273071e-01 1.139532253146171570e-01 1.103034093976020813e-01 -1.553378999233245850e-01 1.562242060899734497e-01 -1.989939510822296143e-01 1.621349453926086426e-01 7.375425845384597778e-02 3.548558950424194336e-01 9.901757538318634033e-02 -2.830192446708679199e-01 -2.952228188514709473e-01 -1.034272275865077972e-02 -2.220981717109680176e-01 -3.581367805600166321e-02 2.023183107376098633e-01 -1.611644476652145386e-01 -1.600436568260192871e-01 3.164188563823699951e-01 1.205933243036270142e-01 1.408437937498092651e-01 1.870823055505752563e-01 1.297602504491806030e-01 -1.453001797199249268e-01 1.664825379848480225e-01 -1.039709225296974182e-01
-9.619493037462234497e-02 3.982506692409515381e-01 2.689887285232543945e-01 2.498963028192520142e-01 -1.206090301275253296e-01 -1.803473085165023804e-01 5.473664030432701111e-02 4.962286725640296936e-02 -5.493787303566932678e-02 3.358425199985504150e-02 -1.324330568313598633e-01 1.753666251897811890e-02 -8.324609696865081787e-02 9.237505495548248291e-02 1.270528435707092285e-01 1.973251104354858398e-01 -5.958114191889762878e-02 1.286989822983741760e-02 -3.635959923267364502e-01 -3.100230991840362549e-01 -1.930018514394760132e-02 7.479519397020339966e-02 -5.972496047616004944e-02 2.240452319383621216e-01 2.336922287940979004e-01 -1.872938498854637146e-02 3.140598237514495850e-01 5.359217524528503418e-02 -2.869856953620910645e-01 -8.788516372442245483e-02 7.369803637266159058e-02 -9.234763681888580322e-02
4.780561849474906921e-02 1.768033653497695923e-01 2.163588851690292358e-01 2.597287595272064209e-01 1.403578668832778931e-01 -3.649339675903320312e-01 -6.579992920160293579e-02 -1.677435338497161865e-01 2.620028853416442871e-01 -1.254396289587020874e-01 -2.015209048986434937e-01 -6.947004795074462891e-02 1.103875041007995605e-01 1.528763175010681152e-01 8.132290840148925781e-02 8.005294203758239746e-02 1.808390021324157715e-01 -3.098737895488739014e-01 -1.184875071048736572e-01 -3.351458907127380371e-01 2.323188483715057373e-01 2.002122402191162109e-01 1.321588456630706787e-01 1.140664611011743546e-02 1.638346761465072632e-01 9.652395546436309814e-02 6.426499038934707642e-02 -6.352344900369644165e-02 5.196058005094528198e-02 -1.245703026652336121e-01 2.302758842706680298e-01 -7.833477109670639038e-02
-1.504947692155838013e-01 3.761987984180450439e-01 4.677888005971908569e-02 1.956721097230911255e-01 9.169835597276687622e-02 -1.271263062953948975e-01 1.106267943978309631e-01 3.934403136372566223e-02 2.475157529115676880e-01 -1.676636040210723877e-01 -3.936664462089538574e-01 -1.290438473224639893e-01 1.592294126749038696e-01 -2.092086374759674072e-01 1.548242121934890747e-01 1.419623941183090210e-01 -1.119835749268531799e-01 -6.748852133750915527e-02 2.592294011265039444e-03 -2.410964965820312500e-01 8.252442628145217896e-02 -6.408234685659408569e-02 -6.279778480529785156e-02 3.300767540931701660e-01 2.083360403776168823e-01 -5.087932199239730835e-02 1.659547388553619385e-01 1.572178155183792114e-01 -1.232251003384590149e-01 -9.616272151470184326e-02 2.135588079690933228e-01 -1.241637840867042542e-01
4.344792664051055908e-02 9.132302552461624146e-02 2.110101841390132904e-02 4.206360578536987305e-01 -2.575914859771728516e-01 4.493620246648788452e-02 -1.126974374055862427e-01 2.276554852724075317e-01 1.827138848602771759e-02 -3.535532206296920776e-02 2.020345926284790039e-01 -4.123637080192565918e-02 -1.950948834419250488e-01 1.141983494162559509e-01 -1.397628933191299438e-01 2.393698543310165405e-01 -3.061912357807159424e-01 -2.302405424416065216e-02 3.579719737172126770e-02 -2.413682788610458374e-01 1.698529906570911407e-02 -1.772937178611755371e-01 6.728398799896240234e-02 -8.656498044729232788e-02 1.349346190690994263e-01 1.065160632133483887e-01 1.588929146528244019e-01 3.504964411258697510e-01 -2.713355422019958496e-01 -8.173725754022598267e-02 9.419202804565429688e-03 -2.277045100927352905e-01
4.769191145896911621e-03 -6.023377925157546997e-02 3.874700367450714111e-01 8.389405906200408936e-03 -3.475311771035194397e-02 -1.670906394720077515e-01 -2.600392997264862061e-01 1.215015575289726257e-01 1.215346977114677429e-01 -4.112876206636428833e-02 1.268133670091629028e-01 -4.012480080127716064e-01 -5.528119951486587524e-02 1.482076477259397507e-02 1.362552046775817871e-01 2.477833926677703857e-01 -2.671890258789062500e-01 -1.301340311765670776e-01 1.883180737495422363e-01 -3.150191307067871094e-01 1.205946654081344604e-01 -1.771204471588134766e-01 -7.612686604261398315e-02 2.618421912193298340e-01 5.096848588436841965e-03 1.433736532926559448e-01 1.394487172365188599e-01 -1.043224856257438660e-01 -5.872781947255134583e-02 2.160460874438285828e-02 2.250073105096817017e-01 -9.540379792451858521e-02
-1.351298689842224121e-01 1.691842637956142426e-02 8.678863756358623505e-03 1.112412810325622559e-01 -2.047517523169517517e-02 4.068660363554954529e-02 7.691673189401626587e-02 1.132394522428512573e-01 1.577109843492507935e-02 -4.149644076824188232e-01 1.707116812467575073e-01 1.340405642986297607e-01 -3.278349637985229492e-01 7.569652795791625977e-02 1.087772995233535767e-01 -1.142863109707832336e-01 -1.388314813375473022e-01 -4.791652783751487732e-02 4.906914010643959045e-02 -1.893422603607177734e-01 1.492246687412261963e-01 -1.376811563968658447e-01 -1.205145642161369324e-01 -7.146575953811407089e-03 -7.664389908313751221e-02 2.060388177633285522e-01 3.045209683477878571e-02 3.013880550861358643e-01 -2.021127939224243164e-01 -3.375071883201599121e-01 2.458466887474060059e-01 -3.458608984947204590e-01
-9.799762070178985596e-02 -1.005001142621040344e-01 -1.458927243947982788e-01 1.024446040391921997e-01 6.788789480924606323e-02 -3.570940792560577393e-01 1.212488487362861633e-01 1.142824217677116394e-01 4.333723187446594238e-01 -1.712798029184341431e-01 6.057874858379364014e-02 -1.953182220458984375e-01 -6.722371280193328857e-02 -5.064294487237930298e-02 4.145884811878204346e-01 1.691168248653411865e-01 -1.363935135304927826e-02 -2.161486148834228516e-01 9.679906815290451050e-02 -3.038491606712341309e-01 1.749045401811599731e-01 5.296932160854339600e-02 -5.094770714640617371e-02 -1.372973434627056122e-02 3.587884455919265747e-02 2.081079035997390747e-01 1.412629187107086182e-01 3.757327096536755562e-03 -5.291886627674102783e-02 1.638261601328849792e-04 2.573088407516479492e-01 6.114574894309043884e-02
-1.231707856059074402e-01 -1.489808559417724609e-01 -3.747077882289886475e-01 1.896947156637907028e-03 1.745290011167526245e-01 9.904137998819351196e-02 -8.197077363729476929e-02 2.089823484420776367e-01 4.014877974987030029e-02 -3.096930086612701416e-01 -1.187018081545829773e-01 -1.971258372068405151e-01 -7.963784784078598022e-02 1.254224926233291626e-01 -7.217969745397567749e-02 2.886131405830383301e-01 1.048899739980697632e-01 -1.968942582607269287e-01 -1.368204317986965179e-02 -3.914712369441986084e-01 -1.154906526207923889e-01 -2.898119688034057617e-01 -1.330392155796289444e-02 3.353965282440185547e-02 1.320949941873550415e-02 -1.615741476416587830e-02 -3.723037615418434143e-02 1.237276196479797363e-01 5.231519415974617004e-02 -2.688937485218048096e-01 1.209851056337356567e-01 -2.487275898456573486e-01
6.452183425426483154e-02 -1.283977180719375610e-01 5.237205326557159424e-02 -1.298153102397918701e-01 -9.192562662065029144e-03 -2.781064808368682861e-01 7.702195644378662109e-02 -2.021639049053192139e-01 1.269113868474960327e-01 -1.811029464006423950e-01 -1.104724481701850891e-01 8.521243929862976074e-02 -9.088654816150665283e-02 -5.156284198164939880e-02 2.056774199008941650e-01 4.702159017324447632e-02 7.928629219532012939e-02 1.589877344667911530e-02 -3.485360741615295410e-02 -2.532272338867187500e-01 -2.951930463314056396e-02 6.356189493089914322e-03 -9.322117269039154053e-02 2.939732372760772705e-01 2.214556932449340820e-01 3.031771183013916016e-01 -2.806896530091762543e-02 -5.230295937508344650e-03 -4.598142206668853760e-01 -1.521151959896087646e-01 1.985437721014022827e-01 -3.578547537326812744e-01
2.890085577964782715e-01 -1.539345532655715942e-01 -2.674339525401592255e-02 2.852587401866912842e-01 2.629877626895904541e-01 -2.775667607784271240e-01 -3.473121225833892822e-01 -1.362177133560180664e-01 -3.742979466915130615e-02 -2.674891352653503418e-01 7.505698502063751221e-02 5.984081327915191650e-02 6.953187286853790283e-02 1.536694169044494629e-01 -5.447097867727279663e-02 2.555527091026306152e-01 8.074223250150680542e-02 -1.787226498126983643e-01 -1.926195025444030762e-01 -2.685344219207763672e-01 -1.858548372983932495e-01 6.980534642934799194e-02 -6.505038589239120483e-02 9.417682886123657227e-02 1.626926958560943604e-01 2.034435048699378967e-02 6.732519716024398804e-03 1.848725974559783936e-01 -2.471659779548645020e-01 9.515039622783660889e-02 -1.032948940992355347e-01 -6.560628861188888550e-02
4.481635242700576782e-02 -8.924124389886856079e-02 -2.691808529198169708e-02 2.429993003606796265e-01 1.025082916021347046e-01 -5.337406396865844727e-01 1.005957275629043579e-01 8.343128859996795654e-02 2.922693490982055664e-01 -3.047724366188049316e-01 2.718459069728851318e-01 -1.413861364126205444e-01 -1.310030221939086914e-01 -3.467110544443130493e-02 8.379989117383956909e-02 1.376413851976394653e-01 -1.320014595985412598e-01 -1.317805647850036621e-01 1.686981692910194397e-02 -3.209269642829895020e-01 2.174812257289886475e-01 8.964604884386062622e-02 2.477894723415374756e-02 -1.156146675348281860e-01 1.459298282861709595e-01 1.606530547142028809e-01 -1.087442860007286072e-01 1.857470534741878510e-02 8.910655975341796875e-02 -5.703046452254056931e-03 1.452936828136444092e-01 -7.426524162292480469e-02
1.503765285015106201e-01 9.142763912677764893e-02 -1.305936425924301147e-01 2.733879387378692627e-01 2.681243717670440674e-01 -3.686994016170501709e-01 -3.600435331463813782e-02 -3.625414893031120300e-02 1.583372950553894043e-01 8.424876630306243896e-02 -5.354843661189079285e-02 -8.472947031259536743e-02 -4.782896637916564941e-01 1.079881712794303894e-01 -7.631602883338928223e-02 -8.969198912382125854e-02 -1.441471427679061890e-01 -2.683818042278289795e-01 3.165577948093414307e-01 -2.722989916801452637e-01 5.609609186649322510e-02 1.491092238575220108e-02 -3.899579495191574097e-02 1.061888691037893295e-02 8.554651588201522827e-02 6.899759918451309204e-02 -1.858495026826858521e-01 1.440719366073608398e-01 8.435328304767608643e-02 -1.442324817180633545e-01 3.823046386241912842e-02 -3.693776950240135193e-02
-1.626694798469543457e-01 -1.573207378387451172e-01 -1.270994823426008224e-02 3.338859379291534424e-01 5.318984761834144592e-02 -1.981338411569595337e-01 -2.775933742523193359e-01 4.019743800163269043e-01 2.323388494551181793e-02 -1.530722435563802719e-02 1.572701185941696167e-01 2.440465055406093597e-02 -7.959181815385818481e-02 1.602988690137863159e-01 -2.268076241016387939e-01 3.635387420654296875e-01 1.455288007855415344e-02 -3.540414152666926384e-03 1.519950032234191895e-01 -8.623522520065307617e-02 -9.639220684766769409e-02 -9.277436137199401855e-02 -1.145118102431297302e-01 7.487446814775466919e-02 1.122766435146331787e-01 2.123672962188720703e-01 6.764097511768341064e-02 1.276001334190368652e-01 -1.088123098015785217e-01 -2.970599532127380371e-01 4.251824691891670227e-02 -2.585482299327850342e-01
-7.960012555122375488e-02 -6.520345062017440796e-02 4.597590118646621704e-02 1.878642886877059937e-01 5.112198740243911743e-02 -3.006789982318878174e-01 1.112675666809082031e-02 -6.230816617608070374e-02 1.506635174155235291e-02 1.967591941356658936e-01 2.236189246177673340e-01 -5.716359987854957581e-02 -1.654884070158004761e-01 1.374537795782089233e-01 -8.734451979398727417e-02 1.783673763275146484e-01 -4.791475832462310791e-03 -4.571617022156715393e-02 1.768952161073684692e-01 -3.425047993659973145e-01 -4.944150149822235107e-02 -1.939775496721267700e-01 5.679594352841377258e-02 -5.559045448899269104e-02 1.742039471864700317e-01 -1.053266748785972595e-01 2.958185374736785889e-01 3.139812648296356201e-01 -3.561356961727142334e-01 -3.458213508129119873e-01 5.914970859885215759e-02 4.980251565575599670e-02
4.338210448622703552e-03 -1.245366260409355164e-01 2.250340282917022705e-01 2.445811033248901367e-01 1.045394763350486755e-01 -1.693178266286849976e-01 -6.327153742313385010e-02 3.354223966598510742e-01 -1.360523849725723267e-01 3.821723861619830132e-03 -9.632883220911026001e-02 -7.934903725981712341e-03 2.915033698081970215e-02 1.510574519634246826e-01 -6.513367593288421631e-02 -8.746038377285003662e-02 -4.826642572879791260e-02 9.747672080993652344e-02 -1.316940784454345703e-01 -3.421980738639831543e-01 3.246360644698143005e-02 -3.528301371261477470e-03 -5.152717232704162598e-02 2.952030301094055176e-01 4.865362122654914856e-02 1.548709273338317871e-01 2.917807996273040771e-01 2.222242653369903564e-01 -1.014336049556732178e-01 9.087524958886206150e-04 -3.218317776918411255e-02 -4.951147735118865967e-01
9.077367931604385376e-02 2.245524972677230835e-01 -6.230141036212444305e-03 3.333131074905395508e-01 -3.758878260850906372e-02 -1.297858059406280518e-01 -4.345398545265197754e-01 -1.465504467487335205e-01 -1.353795453906059265e-02 -2.456223964691162109e-01 1.542785614728927612e-01 2.092541009187698364e-01 -1.334799379110336304e-01 6.772347539663314819e-02 1.998471170663833618e-01 1.076066941022872925e-01 1.851078867912292480e-02 -7.218224555253982544e-02 -1.117533445358276367e-01 -1.347270160913467407e-01 -4.579269886016845703e-02 -9.429115802049636841e-02 -1.564796268939971924e-01 2.299376577138900757e-02 1.531216949224472046e-01 3.854177296161651611e-01 -1.065205633640289307e-01 1.125280633568763733e-01 1.851098388433456421e-01 -1.888563334941864014e-01 1.920247226953506470e-01 -1.568848788738250732e-01
1.203733533620834351e-01 -2.169657498598098755e-02 9.329926967620849609e-02 6.809731572866439819e-02 -2.809702046215534210e-02 2.230312488973140717e-02 -2.407356165349483490e-02 -1.614062041044235229e-01 -6.027300655841827393e-02 -3.872477635741233826e-02 -4.492219388484954834e-01 4.509695246815681458e-02 8.240033686161041260e-02 1.398688852787017822e-01 2.202675864100456238e-02 7.696919888257980347e-02 -1.784506738185882568e-01 -6.245255470275878906e-02 -8.739518374204635620e-02 -2.181731313467025757e-01 5.354794487357139587e-02 -9.857751429080963135e-02 1.126807257533073425e-01 1.313759684562683105e-01 3.334584832191467285e-02 5.132970586419105530e-02 1.702807694673538208e-01 3.130007982254028320e-01 -1.281426250934600830e-01 -6.282322406768798828e-01 1.528616696596145630e-01 5.789222940802574158e-02
-1.299254000186920166e-01 2.026566863059997559e-01 -5.112350732088088989e-02 1.332169175148010254e-01 1.858030855655670166e-01 -1.636997908353805542e-01 -2.412665635347366333e-02 2.605499327182769775e-01 3.581071197986602783e-01 -1.165456324815750122e-01 -2.055704295635223389e-01 -1.105164960026741028e-01 -1.835518926382064819e-01 6.496986001729965210e-02 4.417312145233154297e-01 5.407866835594177246e-02 2.424616366624832153e-02 -1.272964775562286377e-01 1.577934063971042633e-02 -4.135809838771820068e-01 -1.013214886188507080e-02 -5.658993870019912720e-02 -1.319086104631423950e-01 -8.025902509689331055e-02 2.244063615798950195e-01 2.278381586074829102e-01 -3.545323014259338379e-02 1.118935197591781616e-01 1.022179648280143738e-01 6.114670634269714355e-02 1.020883247256278992e-01 -6.122489273548126221e-02
-1.884780526161193848e-01 -4.101774469017982483e-02 -7.810200750827789307e-02 2.640801966190338135e-01 -1.939822547137737274e-02 -8.667198568582534790e-02 -2.099110186100006104e-01 -4.230856597423553467e-01 1.730560809373855591e-01 -7.088868319988250732e-02 -1.378193199634552002e-01 1.812180131673812866e-01 8.593425154685974121e-02 8.384784311056137085e-02 1.902816817164421082e-02 5.172604694962501526e-02 -5.955411866307258606e-02 -8.667261153459548950e-02 -3.133144378662109375e-01 -2.705727219581604004e-01 1.312996745109558105e-01 -6.817473471164703369e-02 -1.320926100015640259e-01 9.417124092578887939e-02 1.410613656044006348e-01 -7.468021661043167114e-02 -1.348144263029098511e-01 8.457937836647033691e-02 -1.670266985893249512e-01 -3.330266773700714111e-01 2.475087344646453857e-01 -2.650180160999298096e-01
-7.660785317420959473e-02 -6.655271351337432861e-02 2.219392061233520508e-01 2.022581249475479126e-01 -5.816125124692916870e-02 1.021977066993713379e-01 1.058082655072212219e-01 1.508602797985076904e-01 -6.528725475072860718e-02 -2.165615558624267578e-01 2.612760290503501892e-03 1.047866865992546082e-01 -2.012157440185546875e-01 6.381510943174362183e-02 1.258681267499923706e-01 8.989224582910537720e-02 -1.173305362462997437e-01 -6.047332286834716797e-02 1.057324409484863281e-01 -1.564967185258865356e-01 1.700478196144104004e-01 6.743544340133666992e-02 -3.063220996409654617e-03 2.097356915473937988e-01 -1.733931154012680054e-01 1.395650655031204224e-01 -9.163977950811386108e-02 5.054505467414855957e-01 -2.056308388710021973e-01 -3.610185086727142334e-01 2.676423192024230957e-01 -1.813684552907943726e-01
2.049846015870571136e-02 2.527754008769989014e-01 -1.174498423933982849e-01 1.812673956155776978e-01 8.466249704360961914e-02 -1.707742959260940552e-01 -2.685512602329254150e-01 1.231471821665763855e-02 9.168491512537002563e-02 2.174493856728076935e-02 -1.679873764514923096e-01 -1.000729724764823914e-01 -1.758165210485458374e-01 2.144743800163269043e-01 2.139972150325775146e-01 -7.723469287157058716e-02 -1.999074369668960571e-01 -1.120659932494163513e-01 -4.534459412097930908e-01 -1.323539316654205322e-01 1.192494183778762817e-01 -8.170185238122940063e-02 -2.288058549165725708e-01 2.524368166923522949e-01 2.028054147958755493e-01 -2.754243835806846619e-02 5.496210604906082153e-02 2.312572151422500610e-01 2.067461907863616943e-01 -1.513007283210754395e-01 1.253987848758697510e-01 -1.107719987630844116e-01
8.342497050762176514e-02 5.963134765625000000e-02 1.622631330974400043e-03 2.737979590892791748e-01 -1.842999309301376343e-01 -3.716705739498138428e-01 -1.015704944729804993e-01 -3.355485200881958008e-01 1.393356621265411377e-01 -1.752794235944747925e-01 1.076130270957946777e-01 -5.135555192828178406e-02 -2.142977863550186157e-01 -2.711583375930786133e-01 6.427228450775146484e-02 2.359885424375534058e-01 5.483057349920272827e-02 -8.160638064146041870e-02 4.302072525024414062e-02 -3.694375455379486084e-01 1.340866237878799438e-01 -5.689445417374372482e-03 -2.260222584009170532e-01 2.716782093048095703e-01 1.229433864355087280e-01 7.676532864570617676e-02 5.515123717486858368e-03 7.172390818595886230e-02 -1.970212608575820923e-01 1.794989779591560364e-02 -1.621938124299049377e-02 -1.392165124416351318e-01
-6.530344486236572266e-02 2.154886126518249512e-01 -2.179348915815353394e-01 6.515278667211532593e-02 1.387196332216262817e-01 -1.058127135038375854e-01 -4.005759209394454956e-02 2.076779305934906006e-01 1.888647079467773438e-01 -1.144842579960823059e-01 3.564237384125590324e-03 -8.192326128482818604e-02 9.020721539855003357e-03 9.294520318508148193e-02 6.037892773747444153e-03 1.394496113061904907e-01 -1.748163402080535889e-01 -7.329253107309341431e-02 -1.185534670948982239e-01 -4.419312775135040283e-01 1.785745471715927124e-02 -1.464468240737915039e-02 -3.630862236022949219e-01 3.528403639793395996e-01 3.496340811252593994e-01 -2.469444274902343750e-02 -3.487605229020118713e-02 9.762024879455566406e-02 -1.987224370241165161e-01 -2.147396951913833618e-01 4.276889562606811523e-02 1.244879662990570068e-01
-2.740052342414855957e-01 1.353060454130172729e-01 1.055367887020111084e-01 1.992612332105636597e-01 2.457127571105957031e-01 -1.633533686399459839e-01 -2.335722446441650391e-01 -3.430548310279846191e-02 8.036464452743530273e-02 -2.859701812267303467e-01 1.521122828125953674e-02 -3.123852796852588654e-02 -6.748139858245849609e-02 -1.587958931922912598e-01 5.820868164300918579e-02 2.424367703497409821e-03 3.554737269878387451e-01 -2.120051085948944092e-01 -1.134934574365615845e-01 -3.121904134750366211e-01 1.287442594766616821e-01 -6.639191508293151855e-02 1.735489219427108765e-01 1.720643937587738037e-01 -1.502104401588439941e-01 1.075424849987030029e-01 7.982856035232543945e-02 4.087827503681182861e-01 -2.800444886088371277e-02 -1.213945522904396057e-01 -1.284537720493972301e-04 6.989126652479171753e-02
3.452565968036651611e-01 2.656995654106140137e-01 -2.215180732309818268e-02 2.166849076747894287e-01 -1.837466028518974781e-03 -1.014547143131494522e-02 -1.376800686120986938e-01 -2.159721106290817261e-01 1.496139317750930786e-01 -2.559993229806423187e-02 -2.225244976580142975e-02 -1.743831932544708252e-01 -3.206963241100311279e-01 -1.209451854228973389e-01 5.940397828817367554e-02 2.779186964035034180e-01 -1.161543130874633789e-01 -4.296699538826942444e-02 -1.457712352275848389e-01 -1.894298046827316284e-01 -8.196863532066345215e-02 -3.269958198070526123e-01 -2.357641905546188354e-01 5.826909467577934265e-02 1.507600992918014526e-01 2.757462859153747559e-01 -1.417258828878402710e-01 9.433983266353607178e-02 -4.340717196464538574e-02 -5.367470160126686096e-02 1.614441424608230591e-01 -2.029541581869125366e-01
7.907894998788833618e-02 8.460979908704757690e-02 -1.450064480304718018e-01 2.350047379732131958e-01 3.952394798398017883e-02 1.126384809613227844e-01 1.086018756031990051e-01 -1.847307682037353516e-01 -1.142423078417778015e-01 -1.588118374347686768e-01 -1.252924650907516479e-01 7.252994924783706665e-02 -3.780763149261474609e-01 7.961455732583999634e-02 1.527858972549438477e-01 -9.989932924509048462e-02 -1.828203722834587097e-02 -1.951845586299896240e-01 4.109441861510276794e-02 -3.938154280185699463e-01 1.040762513875961304e-01 2.517845630645751953e-01 1.547930687665939331e-01 2.066154778003692627e-01 5.898877978324890137e-02 -6.036553531885147095e-02 1.767160147428512573e-01 2.108889445662498474e-02 -2.348953932523727417e-01 -3.125261664390563965e-01 8.708418160676956177e-02 -2.702068090438842773e-01
7.992955297231674194e-02 5.331143364310264587e-02 2.304040268063545227e-02 3.662452399730682373e-01 1.715475916862487793e-01 1.083567272871732712e-02 -1.940309107303619385e-01 2.744924835860729218e-02 1.759059280157089233e-01 -1.966088563203811646e-01 -1.286381040699779987e-03 -1.999575793743133545e-01 -4.457086324691772461e-01 1.505120992660522461e-01 5.971624702215194702e-02 1.746331341564655304e-02 1.624614447355270386e-01 -3.754599988460540771e-01 1.626699566841125488e-01 -5.197432264685630798e-02 -1.088756695389747620e-01 -2.660224735736846924e-01 -2.753838896751403809e-01 1.982651501893997192e-01 7.794591039419174194e-02 1.550323367118835449e-01 9.426294267177581787e-02 -2.300515957176685333e-02 6.881923228502273560e-02 -1.099657043814659119e-01 9.428559802472591400e-03 5.152681842446327209e-02
1.667377911508083344e-02 -3.537881374359130859e-02 2.375798821449279785e-01 -1.047405004501342773e-01 -1.388171464204788208e-01 -2.589959800243377686e-01 -1.924689412117004395e-01 -1.378315538167953491e-01 2.482832074165344238e-01 -4.330177977681159973e-02 -8.413627743721008301e-02 -2.069676369428634644e-01 7.166376709938049316e-02 -6.425269413739442825e-03 2.686112523078918457e-01 2.535852789878845215e-01 -4.717185348272323608e-02 -2.680989801883697510e-01 2.074981033802032471e-01 -3.460489809513092041e-01 2.815102338790893555e-01 7.104035466909408569e-02 9.730167686939239502e-03 1.826636940240859985e-01 4.388768225908279419e-03 1.512289345264434814e-01 -1.292509734630584717e-01 -2.914583310484886169e-02 -2.102956324815750122e-01 -1.003141030669212341e-01 -1.793384402990341187e-01 -2.281204462051391602e-01
-1.819870062172412872e-02 -3.640893846750259399e-02 2.936111204326152802e-02 -5.168757960200309753e-02 -3.549476563930511475e-01 -1.019385010004043579e-01 -9.419047087430953979e-02 2.130106240510940552e-01 1.058530360460281372e-01 -1.677958965301513672e-01 1.028466448187828064e-01 -2.572729811072349548e-02 -1.599865555763244629e-01 1.399552524089813232e-01 2.162413112819194794e-02 -1.060677841305732727e-01 -7.729378342628479004e-02 6.202107295393943787e-02 2.065088599920272827e-01 -6.245309114456176758e-02 -9.401825070381164551e-02 -1.003398671746253967e-01 1.662633717060089111e-01 1.880626827478408813e-01 4.514215141534805298e-02 1.493692845106124878e-01 4.377645254135131836e-02 5.400805473327636719e-01 -8.135301619768142700e-02 -3.148527443408966064e-01 2.791379094123840332e-01 -2.382804006338119507e-01
-4.473929107189178467e-02 3.777580335736274719e-02 -1.283492296934127808e-01 2.716040909290313721e-01 1.709251701831817627e-01 -6.437561661005020142e-02 1.486378759145736694e-01 -2.216081507503986359e-02 1.444944441318511963e-01 -1.884275227785110474e-01 2.720662355422973633e-01 -6.515916436910629272e-03 -2.058356255292892456e-01 -1.312923133373260498e-01 -2.351517677307128906e-01 8.118025958538055420e-02 -2.777853049337863922e-02 -3.098075985908508301e-01 -3.047003969550132751e-02 -3.130823671817779541e-01 1.894338726997375488e-01 -1.217405647039413452e-01 2.133633643388748169e-01 -2.234909916296601295e-03 1.508202552795410156e-01 2.166509255766868591e-02 -1.536469906568527222e-01 4.005732536315917969e-01 -1.129077896475791931e-01 7.327887415885925293e-02 -8.206593990325927734e-02 -2.727178037166595459e-01
1.136693134903907776e-01 -5.640570446848869324e-02 5.344257131218910217e-02 2.275538295507431030e-01 6.087637692689895630e-02 3.233334422111511230e-02 -6.651301681995391846e-02 -8.862502127885818481e-02 1.629015654325485229e-01 3.884663432836532593e-02 -2.672483026981353760e-01 -3.191300332546234131e-01 -3.089822232723236084e-01 -4.437881335616111755e-02 1.118388921022415161e-01 -1.439327448606491089e-01 -1.627530455589294434e-01 -3.624739125370979309e-02 -1.533688791096210480e-02 -2.679469585418701172e-01 -9.939004480838775635e-02 3.306883573532104492e-01 1.085424646735191345e-01 1.834307014942169189e-01 2.428337782621383667e-01 1.627444773912429810e-01 1.648608446121215820e-01 1.330062448978424072e-01 -2.572936117649078369e-01 -3.125470578670501709e-01 7.518502324819564819e-02 -1.260892152786254883e-01
1.783683598041534424e-01 7.769348472356796265e-02 3.301128149032592773e-01 2.589885294437408447e-01 1.216975226998329163e-01 -3.125442862510681152e-01 1.040238365530967712e-01 7.966662943363189697e-02 1.017630547285079956e-01 -1.284385621547698975e-01 -2.041150927543640137e-01 -1.807235330343246460e-01 -2.781725227832794189e-01 1.092984154820442200e-02 1.918078213930130005e-01 -1.947860419750213623e-01 -1.020453199744224548e-01 -8.719132840633392334e-02 1.793885082006454468e-01 -5.549056828022003174e-02 -1.591693013906478882e-01 -3.785601630806922913e-02 1.895951181650161743e-01 1.466634869575500488e-01 -9.340497106313705444e-02 1.407948881387710571e-01 3.506465852260589600e-01 1.090724617242813110e-01 6.754804402589797974e-02 -2.294722199440002441e-01 4.291292279958724976e-02 -2.075357884168624878e-01
5.880692973732948303e-02 -4.832444339990615845e-02 1.051538717001676559e-02 3.515593111515045166e-01 -2.683594524860382080e-01 -3.002475202083587646e-01 -2.468096278607845306e-02 1.668779850006103516e-01 8.310963213443756104e-02 -4.555503726005554199e-01 -4.906049743294715881e-02 -1.388352513313293457e-01 -1.831248402595520020e-01 -1.487490069121122360e-02 9.378531575202941895e-02 4.414548724889755249e-02 -1.154910176992416382e-01 -2.594099938869476318e-01 -1.254968494176864624e-01 -2.181428968906402588e-01 1.389915198087692261e-01 9.513770043849945068e-02 1.446623951196670532e-01 -9.334777295589447021e-02 6.479346007108688354e-02 -6.177937984466552734e-02 -2.292346209287643433e-02 4.123382270336151123e-03 3.894459921866655350e-03 -1.380745507776737213e-02 -1.272548735141754150e-01 -4.151241183280944824e-01
-1.209889352321624756e-01 -1.293439567089080811e-01 1.999129056930541992e-01 -3.045086935162544250e-02 4.430497065186500549e-02 -2.905178964138031006e-01 4.674935713410377502e-02 7.862103730440139771e-02 1.465750932693481445e-01 -1.348855346441268921e-01 -2.685070335865020752e-01 2.775541134178638458e-02 -3.401494622230529785e-01 -9.331105649471282959e-02 7.344662398099899292e-02 -1.961010843515396118e-01 -4.120858013629913330e-02 -2.522709965705871582e-01 2.221077382564544678e-01 -1.198728233575820923e-01 -9.616696834564208984e-02 6.285882741212844849e-02 8.059474080801010132e-02 3.613780736923217773e-01 -4.449142888188362122e-02 2.122058123350143433e-01 1.377443969249725342e-01 -3.203886002302169800e-02 -1.847018301486968994e-01 -3.573831319808959961e-01 1.957034021615982056e-01 7.568724453449249268e-02
-1.334167867898941040e-01 1.441552788019180298e-01 2.052777856588363647e-01 2.846459448337554932e-01 -2.048342972993850708e-01 -7.506613433361053467e-02 -4.535113647580146790e-02 1.912079453468322754e-01 1.162741258740425110e-01 -1.560276299715042114e-01 -1.745148748159408569e-01 2.287675626575946808e-02 -4.662697017192840576e-02 2.842915803194046021e-02 2.103022783994674683e-01 2.327476143836975098e-01 -8.955503255128860474e-02 -2.004799097776412964e-01 7.918854802846908569e-02 -2.250059843063354492e-01 1.826909780502319336e-01 -1.537682414054870605e-01 -1.346796192228794098e-02 1.276950687170028687e-01 3.935367614030838013e-02 3.600069135427474976e-02 7.791037112474441528e-02 1.741394996643066406e-01 -4.793851673603057861e-01 6.352347135543823242e-02 -1.027769148349761963e-01 -3.457702100276947021e-01
2.897605113685131073e-02 -6.393613666296005249e-02 1.388486474752426147e-02 1.809425055980682373e-01 7.793942838907241821e-02 -2.162844240665435791e-01 2.917200028896331787e-01 2.367832064628601074e-01 4.681817814707756042e-02 -3.892066776752471924e-01 -2.145161479711532593e-01 7.967079430818557739e-02 -2.720786631107330322e-01 1.253311187028884888e-01 1.280029118061065674e-01 1.542884856462478638e-01 1.821988970041275024e-01 -2.641782462596893311e-01 9.814272075891494751e-02 -1.979231685400009155e-01 -2.008307427167892456e-01 -1.170728877186775208e-01 -1.743294149637222290e-01 2.123699486255645752e-01 1.946001052856445312e-01 1.719396710395812988e-01 -6.110037490725517273e-02 5.136977136135101318e-02 -2.597583830356597900e-01 4.958811029791831970e-02 1.113653276115655899e-02 -8.349506556987762451e-02
8.823785930871963501e-02 -2.077341079711914062e-01 1.066698208451271057e-01 4.558379296213388443e-03 -1.392609030008316040e-01 -4.820946138352155685e-03 -7.204552739858627319e-02 1.003515198826789856e-01 1.255429722368717194e-02 -1.076013296842575073e-01 7.250140607357025146e-02 1.076137740164995193e-02 -2.353507727384567261e-01 1.635984480381011963e-01 2.697693705558776855e-01 1.454864591360092163e-01 -1.835412234067916870e-01 6.563626695424318314e-03 -1.042394340038299561e-01 -7.690876722335815430e-02 -1.071705594658851624e-01 -1.515905708074569702e-01 1.269608289003372192e-01 2.578888237476348877e-01 2.413853816688060760e-02 1.600034683942794800e-01 -1.376588493585586548e-01 4.828867912292480469e-01 -5.078388378024101257e-02 -2.491459101438522339e-01 3.636992275714874268e-01 -2.587161958217620850e-01
-1.165314093232154846e-01 -1.876030862331390381e-01 1.004879772663116455e-01 5.101175308227539062e-01 -3.062312901020050049e-01 -2.144552171230316162e-01 -2.884382605552673340e-01 1.157844290137290955e-01 -2.290276810526847839e-02 -2.649042382836341858e-02 1.809238046407699585e-01 -1.315859556198120117e-01 -4.636419937014579773e-03 1.580346822738647461e-01 8.757027983665466309e-02 6.533294916152954102e-02 -9.435505419969558716e-02 -8.670953661203384399e-02 1.370676904916763306e-01 -2.057481110095977783e-01 -3.750745952129364014e-02 -5.771813541650772095e-02 3.774750232696533203e-02 7.978348433971405029e-02 -1.126744747161865234e-01 3.768656253814697266e-01 7.391390949487686157e-02 1.232159510254859924e-02 -1.785755306482315063e-01 -2.325700819492340088e-01 5.943620577454566956e-02 -1.281003355979919434e-01
-7.289214991033077240e-03 1.259963512420654297e-01 -8.998873829841613770e-02 3.465029895305633545e-01 -2.080967724323272705e-01 -1.824547499418258667e-01 -3.086726367473602295e-01 3.855541050434112549e-01 7.721280306577682495e-02 -1.036506053060293198e-02 -2.636425383388996124e-02 -1.908595114946365356e-01 -1.797141879796981812e-02 -3.124357573688030243e-02 1.113602072000503540e-01 1.861766725778579712e-01 -2.528306245803833008e-01 -2.339608222246170044e-01 2.757358178496360779e-02 -6.133835390210151672e-02 1.376013755798339844e-01 -2.087338268756866455e-02 7.845447212457656860e-02 1.021492034196853638e-01 1.056841164827346802e-01 5.000601708889007568e-02 -5.299283936619758606e-02 2.786660799756646156e-03 -2.234783172607421875e-01 2.208798378705978394e-02 1.364531964063644409e-01 -4.462648928165435791e-01
2.130957543849945068e-01 -1.428573429584503174e-01 3.425186872482299805e-01 7.131668180227279663e-02 1.717535406351089478e-02 1.588935381732881069e-03 -2.483419030904769897e-01 -1.092797145247459412e-01 1.447561681270599365e-01 -1.519458591938018799e-01 -6.556254625320434570e-02 -3.509202599525451660e-02 -8.530462533235549927e-02 3.777849972248077393e-01 1.135376691818237305e-01 -1.259360462427139282e-02 -7.955468446016311646e-02 -1.352346986532211304e-01 6.727375835180282593e-02 -2.870562374591827393e-01 -1.631001830101013184e-01 -1.887395977973937988e-01 -6.197466515004634857e-03 4.664327502250671387e-01 6.877740472555160522e-02 3.123678453266620636e-02 2.242088764905929565e-01 -2.555589005351066589e-02 -1.200228482484817505e-01 -6.620527803897857666e-02 1.276452839374542236e-01 -2.053450495004653931e-01
4.359127953648567200e-02 7.870361953973770142e-02 -1.212479919195175171e-01 3.409249782562255859e-01 -5.590403825044631958e-02 -9.448033571243286133e-02 -1.995267271995544434e-01 2.039110660552978516e-01 7.630583364516496658e-03 -7.299109548330307007e-02 -1.464601457118988037e-01 -8.988280594348907471e-02 -2.082769572734832764e-01 9.555734694004058838e-02 2.163422852754592896e-01 3.636579513549804688e-01 -2.176329642534255981e-01 -9.792757034301757812e-02 2.047354727983474731e-02 -1.740125715732574463e-01 2.834685333073139191e-02 -9.618143737316131592e-02 2.913177385926246643e-02 5.704160407185554504e-02 2.810122668743133545e-01 -6.748469173908233643e-02 -8.072978258132934570e-02 2.552800178527832031e-01 -2.781886756420135498e-01 -5.100184120237827301e-03 -1.526714563369750977e-01 -3.785685896873474121e-01
-2.102999538183212280e-01 -9.664808213710784912e-02 2.918385863304138184e-01 5.185735225677490234e-02 -3.967513795942068100e-03 -2.574761211872100830e-02 -4.538559019565582275e-01 8.436721563339233398e-02 2.161388397216796875e-01 -9.519623219966888428e-02 4.297148063778877258e-02 1.392550170421600342e-01 2.581143938004970551e-02 -2.100881934165954590e-01 7.029080390930175781e-02 1.233187839388847351e-01 -1.029453575611114502e-01 -1.975758820772171021e-01 -1.083435416221618652e-01 -3.001843988895416260e-01 4.153805598616600037e-02 -7.068862766027450562e-02 1.282023936510086060e-01 2.706659734249114990e-01 1.407165825366973877e-01 1.952459849417209625e-02 -1.148143112659454346e-01 6.341279298067092896e-02 1.107838302850723267e-01 -1.392313987016677856e-01 1.432040333747863770e-01 -4.066583812236785889e-01
7.114662975072860718e-02 -7.360531389713287354e-02 -1.186564192175865173e-01 1.267203837633132935e-01 3.428196907043457031e-01 -2.221293002367019653e-02 -2.216607481241226196e-01 3.501178324222564697e-01 1.565885096788406372e-01 4.262672364711761475e-02 -2.366806417703628540e-01 -2.335587739944458008e-01 -7.562743127346038818e-02 6.067783012986183167e-02 3.421080484986305237e-02 -5.155715718865394592e-02 -1.367395371198654175e-01 -1.143744587898254395e-02 4.918093606829643250e-02 -4.443942308425903320e-01 5.367324128746986389e-02 1.559717953205108643e-01 -4.560874775052070618e-02 2.760782539844512939e-01 2.212955802679061890e-02 3.325805962085723877e-01 1.171836033463478088e-01 1.799439191818237305e-01 -1.713189780712127686e-01 -2.299000695347785950e-02 -4.167057201266288757e-02 -8.029133826494216919e-02
1.747681796550750732e-01 2.103180885314941406e-01 9.251073002815246582e-02 -6.183535605669021606e-02 -9.600576013326644897e-03 -1.434571444988250732e-01 -3.597394227981567383e-01 -3.137958049774169922e-02 2.003238946199417114e-01 -3.611987922340631485e-03 -1.244691386818885803e-01 -3.253565356135368347e-02 -6.954178214073181152e-02 -1.058251857757568359e-01 3.047840893268585205e-01 2.581648528575897217e-01 -9.997452795505523682e-02 -4.027426615357398987e-02 -3.911779448390007019e-02 -2.428297698497772217e-01 1.866771280765533447e-01 -1.097407564520835876e-01 3.010531067848205566e-01 2.540636360645294189e-01 2.923773527145385742e-01 1.052141860127449036e-01 -6.836716085672378540e-02 1.028796210885047913e-01 -1.936556845903396606e-01 -4.273639246821403503e-02 -5.947899073362350464e-02 -3.172296285629272461e-01
2.222600877285003662e-01 -7.369351387023925781e-02 1.108571067452430725e-01 2.682278752326965332e-01 1.911267191171646118e-01 5.181149393320083618e-02 -1.008915230631828308e-01 -4.265123605728149414e-02 1.701499074697494507e-01 2.034585624933242798e-01 -2.195655107498168945e-01 -3.005168735980987549e-01 -1.968780159950256348e-01 -8.917118608951568604e-02 -1.106195268221199512e-04 -5.307409167289733887e-02 -3.056704103946685791e-01 -1.859813332557678223e-01 -2.332430183887481689e-01 -3.434621393680572510e-01 -5.746110901236534119e-02 1.551745384931564331e-01 1.279067546129226685e-01 1.440111696720123291e-01 1.954275220632553101e-01 3.940794244408607483e-02 1.035565137863159180e-01 1.663636267185211182e-01 -1.361491829156875610e-01 -7.187394052743911743e-02 1.776943951845169067e-01 -2.302851676940917969e-01
-1.106150895357131958e-01 -2.915486134588718414e-02 -4.463133215904235840e-02 2.733249068260192871e-01 -3.230908513069152832e-02 1.189028769731521606e-01 1.461335420608520508e-01 1.820551902055740356e-01 1.078679859638214111e-01 -3.310074508190155029e-01 1.830982416868209839e-01 -4.885389283299446106e-02 -1.097036227583885193e-01 6.476105749607086182e-02 4.358800873160362244e-02 -5.264943838119506836e-02 -2.050129920244216919e-01 -2.528344988822937012e-01 2.086945176124572754e-01 -4.325383007526397705e-01 -1.391159277409315109e-02 -1.559702306985855103e-01 -5.713894963264465332e-02 1.426975578069686890e-01 5.638433247804641724e-02 9.075903147459030151e-02 -2.693409025669097900e-01 8.815349638462066650e-02 2.585008144378662109e-01 -1.543945819139480591e-01 1.135651096701622009e-01 -2.872031927108764648e-01
5.841094627976417542e-02 -1.351040881127119064e-02 -1.786881536245346069e-01 2.174643725156784058e-01 3.935312926769256592e-01 -2.888695299625396729e-01 1.835395395755767822e-01 1.436024904251098633e-01 9.109799563884735107e-02 1.153128966689109802e-01 1.365118101239204407e-02 -1.065552830696105957e-01 -2.000635862350463867e-01 6.506708264350891113e-02 -1.360192000865936279e-01 -1.952947117388248444e-02 -2.104253694415092468e-02 -3.827093839645385742e-01 -1.156644448637962341e-01 -2.236761301755905151e-01 2.494423240423202515e-01 -6.275080889463424683e-02 -1.418533269315958023e-02 -1.069079786539077759e-01 3.684708476066589355e-01 2.275596410036087036e-01 -3.586339950561523438e-02 1.248242929577827454e-01 -8.124284446239471436e-02 -7.783962041139602661e-02 -4.101294651627540588e-02 -1.463397741317749023e-01
-3.892616834491491318e-03 -2.824617028236389160e-01 1.019747927784919739e-01 7.292074710130691528e-02 -1.053801998496055603e-01 -8.583144098520278931e-02 -8.957567065954208374e-02 3.315048813819885254e-01 -7.076640427112579346e-02 -1.002926155924797058e-01 -3.886701166629791260e-02 -3.480900228023529053e-01 1.681077778339385986e-01 2.613469362258911133e-01 1.885671019554138184e-01 1.747801154851913452e-01 -7.883518189191818237e-02 -2.593203485012054443e-01 -3.539094328880310059e-02 -5.504653975367546082e-02 -1.415481418371200562e-01 2.897508442401885986e-02 -1.770460605621337891e-01 3.505397737026214600e-01 -8.848040550947189331e-02 1.183074116706848145e-01 2.599724195897579193e-02 3.602123558521270752e-01 -7.604692876338958740e-02 -2.165595740079879761e-01 6.828189641237258911e-02 7.238247245550155640e-02
-9.975588321685791016e-02 -7.434027642011642456e-02 6.701545417308807373e-02 1.799240559339523315e-01 2.696778252720832825e-02 -3.067851662635803223e-01 -1.012648716568946838e-01 -2.864396870136260986e-01 -3.409568307688459754e-05 -2.324627637863159180e-01 6.097717210650444031e-02 -8.340808004140853882e-02 -2.808234691619873047e-01 -3.112954199314117432e-01 -7.227918505668640137e-02 2.071918845176696777e-01 1.961205303668975830e-01 -2.150796055793762207e-01 -1.271888464689254761e-01 -2.535397708415985107e-01 1.615780144929885864e-01 8.298163861036300659e-02 -1.183961033821105957e-01 1.643871217966079712e-01 1.178716421127319336e-01 1.184584945440292358e-01 -1.050909608602523804e-01 1.165152806788682938e-02 -4.168407525867223740e-03 -2.459414154291152954e-01 2.821317017078399658e-01 -2.311998903751373291e-01
2.571688890457153320e-01 -1.033835336565971375e-01 2.883218228816986084e-01 -8.226313441991806030e-02 2.338118404150009155e-01 2.249112725257873535e-02 -2.369569391012191772e-01 1.316884253174066544e-02 3.107449971139431000e-02 -1.944035142660140991e-01 -9.783569723367691040e-02 -7.019292097538709641e-03 -2.296116650104522705e-01 -2.117859274148941040e-01 -1.059063449501991272e-01 -4.947415366768836975e-02 3.214412927627563477e-02 -3.477956652641296387e-01 -1.252783983945846558e-01 -4.411337375640869141e-01 7.226889953017234802e-03 -1.336045116186141968e-01 7.276684045791625977e-03 6.448475271463394165e-02 2.325054258108139038e-01 2.452797442674636841e-02 -1.868674904108047485e-01 8.782710880041122437e-02 -6.587797403335571289e-02 -1.047159880399703979e-01 1.046779751777648926e-01 -2.901839911937713623e-01
-4.519414156675338745e-02 1.452692896127700806e-01 -1.550899259746074677e-02 7.793124765157699585e-02 5.682488158345222473e-02 -1.670666038990020752e-01 -2.793864607810974121e-01 -3.875980153679847717e-02 5.026567578315734863e-01 -3.382076323032379150e-02 -8.520170301198959351e-02 -2.360397279262542725e-01 -2.573656104505062103e-02 -9.778228402137756348e-02 2.934965789318084717e-01 2.644582390785217285e-01 -2.687668614089488983e-02 3.826324641704559326e-02 -2.725350111722946167e-02 -1.331315934658050537e-01 -1.359264552593231201e-01 -2.390707097947597504e-02 -9.455456584692001343e-02 3.692514821887016296e-02 3.117459118366241455e-01 3.888928592205047607e-01 -4.403864964842796326e-02 -4.804411903023719788e-03 -1.279346924275159836e-02 -1.912858933210372925e-01 -1.796579509973526001e-01 -8.564940094947814941e-02
-2.202379107475280762e-01 9.469026327133178711e-02 1.494980603456497192e-01 1.085739657282829285e-01 1.461400836706161499e-01 -6.224216520786285400e-02 -4.141594171524047852e-01 1.020084694027900696e-01 1.168858632445335388e-01 -1.069227308034896851e-01 -1.047126855701208115e-02 8.767366409301757812e-02 2.601711452007293701e-01 -2.378208786249160767e-01 2.049029022455215454e-01 1.965908855199813843e-01 -1.299079656600952148e-01 -2.583622187376022339e-02 -6.364943087100982666e-02 -2.702693939208984375e-01 6.835059821605682373e-02 -6.216799840331077576e-02 6.328910589218139648e-02 3.378920853137969971e-01 1.545659601688385010e-01 1.071187201887369156e-02 2.757182810455560684e-03 1.707875430583953857e-01 -2.105690166354179382e-02 -1.196187287569046021e-01 7.301817089319229126e-02 -4.108959436416625977e-01
-2.894132211804389954e-02 1.912879198789596558e-01 3.549578189849853516e-01 9.532302618026733398e-02 1.800068467855453491e-01 -3.001377880573272705e-01 -2.657630294561386108e-02 1.589269042015075684e-01 -1.646900922060012817e-01 -1.309895422309637070e-02 1.856469362974166870e-02 -2.539352774620056152e-01 1.605673134326934814e-01 -7.773660123348236084e-02 -5.058325827121734619e-02 1.791671663522720337e-01 6.663849204778671265e-02 1.470021251589059830e-02 -1.229740306735038757e-01 -1.337714344263076782e-01 2.043117024004459381e-02 -2.662904560565948486e-01 1.489970386028289795e-01 1.383084356784820557e-01 2.982631921768188477e-01 2.171001434326171875e-01 1.579057425260543823e-01 5.087850615382194519e-02 -9.195270389318466187e-02 -2.878075242042541504e-01 1.521753966808319092e-01 -3.033818900585174561e-01
3.866217657923698425e-02 -7.001280784606933594e-02 8.266834192909300327e-04 2.958660125732421875e-01 3.904857039451599121e-01 -2.107566408812999725e-02 -5.318993330001831055e-02 -8.711929619312286377e-02 -1.172596123069524765e-03 -9.905955940485000610e-02 -2.471439838409423828e-01 1.552410721778869629e-01 -1.025945767760276794e-01 4.058308899402618408e-02 -5.606599152088165283e-03 9.544054418802261353e-02 -7.234129309654235840e-02 -2.341481447219848633e-01 -6.538076698780059814e-02 -2.653127908706665039e-01 2.460846751928329468e-01 9.868627041578292847e-02 8.914673328399658203e-02 -1.332884579896926880e-01 1.632235944271087646e-01 1.627145260572433472e-01 1.170139536261558533e-01 1.811574548482894897e-01 1.446671783924102783e-01 -4.009065628051757812e-01 -2.058245092630386353e-01 -2.683961987495422363e-01
-1.974714696407318115e-01 5.717450007796287537e-02 1.669676154851913452e-01 2.566408216953277588e-01 1.490155756473541260e-01 -6.397309899330139160e-02 3.147840499877929688e-02 -2.334551662206649780e-01 6.853167898952960968e-03 -3.204518854618072510e-01 -2.105749584734439850e-02 9.272917360067367554e-02 -3.074812144041061401e-02 -1.758369654417037964e-01 -1.491913497447967529e-01 4.698597639799118042e-02 2.519271075725555420e-01 -1.741108000278472900e-01 -2.584709227085113525e-01 -3.352428078651428223e-01 2.275293767452239990e-01 -5.215912312269210815e-02 -9.437607228755950928e-02 2.649262845516204834e-01 1.229128167033195496e-01 1.229489818215370178e-01 1.570378839969635010e-01 2.652555108070373535e-01 -1.548452582210302353e-02 -8.292353153228759766e-02 2.732557952404022217e-01 -2.246576733887195587e-02
-1.640358567237854004e-01 -1.900423020124435425e-01 2.037197351455688477e-02 2.775040268898010254e-01 -4.034752771258354187e-02 -2.851043045520782471e-01 -9.199538081884384155e-02 5.232729911804199219e-01 -1.338472310453653336e-02 -5.831607431173324585e-02 -4.304100200533866882e-02 -4.836395755410194397e-02 -6.902771443128585815e-02 2.479235408827662468e-03 -1.595162004232406616e-01 1.124410033226013184e-01 5.143279209733009338e-02 -6.283281370997428894e-03 2.120625674724578857e-01 -2.221117019653320312e-01 -2.644559182226657867e-02 -2.346266657114028931e-01 1.391644775867462158e-02 7.083146274089813232e-02 -7.667966932058334351e-02 1.141814291477203369e-01 2.240105122327804565e-01 2.190338820219039917e-01 1.230944544076919556e-01 -2.439021021127700806e-01 1.691745370626449585e-01 -2.558294534683227539e-01
-1.204169690608978271e-01 5.147361755371093750e-02 2.827089466154575348e-02 4.793689027428627014e-02 5.541422963142395020e-02 -3.604491800069808960e-02 -1.111508682370185852e-01 1.119401156902313232e-01 2.682380080223083496e-01 -1.406397484242916107e-02 -2.388204336166381836e-01 -3.721729815006256104e-01 -1.762456744909286499e-01 -2.694149501621723175e-03 1.558402180671691895e-01 1.664971709251403809e-01 -2.948238551616668701e-01 -1.067383587360382080e-01 1.055480018258094788e-01 -1.938026994466781616e-01 1.499672681093215942e-01 -2.161085307598114014e-01 5.750412866473197937e-02 2.264322638511657715e-01 1.314090043306350708e-01 -2.373113334178924561e-01 -2.135761976242065430e-01 5.367380753159523010e-02 -3.634933829307556152e-01 -1.774378567934036255e-01 1.975683420896530151e-01 -6.490125507116317749e-02
1.461661756038665771e-01 -3.203811943531036377e-01 1.169010177254676819e-01 6.368853151798248291e-02 -1.006846874952316284e-01 4.265962541103363037e-02 -1.372332572937011719e-01 7.395274192094802856e-02 -4.481802508234977722e-02 -1.731822937726974487e-01 1.941597647964954376e-02 -9.374177316203713417e-04 -3.389990702271461487e-02 2.167185246944427490e-01 1.883939206600189209e-01 6.481076776981353760e-02 -1.995974630117416382e-01 -9.570831060409545898e-02 -4.463736340403556824e-02 -8.035460114479064941e-02 1.143049746751785278e-01 -1.096222177147865295e-01 -1.122556924819946289e-01 2.928051054477691650e-01 5.867762118577957153e-02 9.148093312978744507e-02 -2.579253315925598145e-01 4.737633466720581055e-01 -8.945024758577346802e-02 -3.127463757991790771e-01 3.153846263885498047e-01 -1.135215312242507935e-01
5.638622492551803589e-02 -3.835325129330158234e-03 7.472471147775650024e-02 2.490423470735549927e-01 -6.930805742740631104e-02 -3.569543957710266113e-01 1.439371556043624878e-01 1.642381697893142700e-01 7.820677012205123901e-02 -1.063440740108489990e-01 -8.750853687524795532e-02 -1.321419626474380493e-01 -1.737672239542007446e-01 -1.453872323036193848e-01 -6.626022607088088989e-02 -2.960883639752864838e-02 -1.341405510902404785e-01 -7.739033550024032593e-02 5.473956093192100525e-02 -4.147799015045166016e-01 -6.565731763839721680e-02 -2.601003348827362061e-01 -1.807122677564620972e-01 -9.767729043960571289e-02 -1.298795826733112335e-02 -8.133870363235473633e-02 1.003890112042427063e-01 1.353191882371902466e-01 -9.173267334699630737e-02 -2.960099577903747559e-01 4.017768800258636475e-01 2.105367481708526611e-01
2.217166498303413391e-02 5.935376137495040894e-02 1.400696933269500732e-01 2.679849863052368164e-01 2.027104198932647705e-01 -3.416336178779602051e-01 7.503610104322433472e-02 -1.115765720605850220e-01 2.816187143325805664e-01 -1.233544871211051941e-01 -1.615291833877563477e-01 1.278954446315765381e-01 5.222921818494796753e-02 1.695438027381896973e-01 1.570439487695693970e-01 1.592205017805099487e-01 1.094306111335754395e-01 -7.796816527843475342e-02 -8.321545273065567017e-02 -2.231266647577285767e-01 3.385262489318847656e-01 2.832964062690734863e-01 -1.390400826930999756e-01 2.189365029335021973e-02 2.461945861577987671e-01 1.610076725482940674e-01 2.045372128486633301e-01 6.831329315900802612e-02 -2.259427309036254883e-02 -1.920849084854125977e-01 2.017437666654586792e-01 -9.811287373304367065e-02
1.002362295985221863e-01 3.342039883136749268e-02 6.814989447593688965e-02 1.099282875657081604e-01 1.247753873467445374e-01 4.109102115035057068e-02 2.449150569736957550e-02 1.190766692161560059e-03 2.187766581773757935e-01 1.606835722923278809e-01 -4.310485720634460449e-01 2.387428283691406250e-02 -6.370740383863449097e-02 3.586799278855323792e-02 -5.903777107596397400e-02 2.102417871356010437e-02 -7.456514984369277954e-02 -2.146775275468826294e-02 5.075455084443092346e-02 -3.152064681053161621e-01 7.871545851230621338e-03 -1.919150054454803467e-01 -2.476865984499454498e-02 6.660511344671249390e-02 -3.165494278073310852e-02 1.689192950725555420e-01 4.557039588689804077e-02 4.168940186500549316e-01 -2.025051563978195190e-01 -5.300114154815673828e-01 3.822688758373260498e-02 7.893606275320053101e-02
2.519470266997814178e-02 -9.419149905443191528e-02 -6.311035156250000000e-02 9.685072302818298340e-02 2.843134701251983643e-01 8.408577181398868561e-03 -1.201106831431388855e-01 3.271516561508178711e-01 1.008267179131507874e-01 6.834425032138824463e-02 -3.015414178371429443e-01 -1.781646311283111572e-01 -1.107971966266632080e-01 2.862686663866043091e-02 -1.296673119068145752e-01 6.645551323890686035e-02 -2.521731257438659668e-01 3.361092880368232727e-02 -1.516740862280130386e-02 -3.928022086620330811e-01 7.342332601547241211e-02 1.903789639472961426e-01 1.495528668165206909e-01 2.057316452264785767e-01 1.173103898763656616e-01 2.444129884243011475e-01 -1.878632605075836182e-02 4.100621044635772705e-01 -2.258649840950965881e-02 -5.444754660129547119e-02 6.081189494580030441e-03 -1.784711033105850220e-01
1.622046083211898804e-01 2.258019745349884033e-01 2.361621893942356110e-02 1.554854959249496460e-01 2.390624256804585457e-03 -3.376660123467445374e-02 2.194959372282028198e-01 2.908777892589569092e-01 -4.481644718907773495e-04 1.649673096835613251e-02 8.943362534046173096e-02 -5.641229450702667236e-02 -1.073256283998489380e-01 3.668083846569061279e-01 7.663845270872116089e-02 2.501388490200042725e-01 -4.484365135431289673e-02 -1.868882030248641968e-01 -1.149456277489662170e-01 -2.213039994239807129e-01 -2.216011583805084229e-01 3.980097547173500061e-02 2.196269929409027100e-01 5.246739462018013000e-02 1.346486154943704605e-02 3.169414699077606201e-01 -3.988230228424072266e-02 1.780621111392974854e-01 -1.090222075581550598e-01 -2.939856052398681641e-01 2.898510694503784180e-01 -1.449453979730606079e-01
4.144239798188209534e-02 -2.067616768181324005e-02 2.203078381717205048e-02 -7.004235684871673584e-02 1.156836822628974915e-01 -2.249967753887176514e-01 -2.936410605907440186e-01 -1.647702232003211975e-02 1.898631304502487183e-01 -1.217878386378288269e-01 -7.822505384683609009e-02 -1.657595783472061157e-01 -2.258227765560150146e-01 4.947118833661079407e-02 -6.857789307832717896e-02 1.446476858109235764e-02 4.476267471909523010e-02 -3.760183155536651611e-01 7.952265441417694092e-02 -1.853158921003341675e-01 -1.112003177404403687e-01 -2.394696921110153198e-01 2.876425385475158691e-01 2.616718411445617676e-01 2.249983400106430054e-01 3.020829558372497559e-01 1.563989222049713135e-01 1.750724464654922485e-01 3.315243124961853027e-02 -2.201482653617858887e-01 -2.103412151336669922e-01 5.789420753717422485e-02
-1.780312359333038330e-01 -4.994137212634086609e-02 -1.145473048090934753e-01 -2.489894814789295197e-02 1.532667279243469238e-01 -1.615802496671676636e-01 2.845490351319313049e-03 2.085092961788177490e-01 2.435150146484375000e-01 -3.483557403087615967e-01 -1.491633430123329163e-02 -1.911279857158660889e-01 -9.296078979969024658e-02 -1.297239400446414948e-02 -1.096132844686508179e-01 8.789851516485214233e-02 -1.462876498699188232e-01 -2.913435101509094238e-01 -2.035488188266754150e-01 -3.072035014629364014e-01 7.292065024375915527e-02 -2.247922420501708984e-01 7.442129403352737427e-02 -4.639449715614318848e-02 -9.432268328964710236e-03 -3.856189846992492676e-01 -1.058651953935623169e-01 1.328068226575851440e-01 -1.287999302148818970e-01 -1.729339659214019775e-01 1.957677304744720459e-01 -2.120093107223510742e-01
-3.752990439534187317e-02 -2.096217870712280273e-01 2.719798311591148376e-02 3.608491271734237671e-02 1.166809871792793274e-01 -1.150858215987682343e-02 -8.155208081007003784e-03 1.373511850833892822e-01 -1.493958476930856705e-02 -6.123844534158706665e-02 -6.028010696172714233e-02 -3.074170276522636414e-02 -8.475370705127716064e-02 2.456026971340179443e-01 -1.082982793450355530e-01 -1.608727574348449707e-01 6.518620252609252930e-02 -2.019981443881988525e-01 -1.621482670307159424e-01 -4.202862381935119629e-01 2.402711957693099976e-01 -1.698507368564605713e-01 8.390711247920989990e-02 3.257146179676055908e-01 1.140229925513267517e-01 1.422418057918548584e-01 2.001045644283294678e-01 1.968509256839752197e-01 -1.308091431856155396e-01 -4.323476254940032959e-01 -2.036743015050888062e-01 -3.201971575617790222e-02
1.824343353509902954e-01 -8.041553199291229248e-02 -1.209631329402327538e-03 9.037810564041137695e-02 -2.078461945056915283e-01 -3.491134569048881531e-02 5.419925320893526077e-03 1.926407217979431152e-02 -2.567252814769744873e-01 -1.667907834053039551e-01 6.067978218197822571e-02 1.850073486566543579e-01 -2.812717854976654053e-01 -3.962953388690948486e-02 2.246728390455245972e-01 -2.277668938040733337e-02 -3.061240911483764648e-01 -1.178976297378540039e-01 1.765805110335350037e-02 -3.526662588119506836e-01 9.368719160556793213e-02 -1.807523705065250397e-02 -1.986626684665679932e-01 1.440834850072860718e-01 2.038119286298751831e-01 1.807824708521366119e-02 7.189521938562393188e-02 2.883182652294635773e-02 -8.356007933616638184e-02 -8.808965235948562622e-02 2.857483923435211182e-01 -4.450345337390899658e-01
5.523794144392013550e-02 1.306378562003374100e-02 1.604517847299575806e-01 2.158251404762268066e-01 5.457932129502296448e-03 5.114203691482543945e-02 -1.592628210783004761e-01 -1.270081996917724609e-01 2.636531591415405273e-01 3.129319101572036743e-02 -3.713510334491729736e-01 -1.880889832973480225e-01 -9.248429536819458008e-02 6.043547764420509338e-02 4.638763144612312317e-02 1.028316915035247803e-01 -7.905592024326324463e-02 4.739156365394592285e-02 -3.258664906024932861e-02 -3.411455452442169189e-01 1.764267981052398682e-01 -1.019686833024024963e-01 8.365918695926666260e-02 2.052023857831954956e-01 -6.047726050019264221e-02 1.604679077863693237e-01 3.821408376097679138e-02 2.520471513271331787e-01 -1.794529519975185394e-02 -4.863272011280059814e-01 1.077930107712745667e-01 2.284481376409530640e-01
2.695081289857625961e-03 3.275748714804649353e-02 -9.205403923988342285e-02 2.243941575288772583e-01 7.229072600603103638e-02 -1.759648174047470093e-01 -1.588504314422607422e-01 -2.745008468627929688e-01 2.969295978546142578e-01 -5.438307672739028931e-02 -1.065485272556543350e-02 -2.606253623962402344e-01 -2.089321762323379517e-01 1.862614899873733521e-01 -2.371606417000293732e-03 1.269550323486328125e-01 -1.307125687599182129e-01 -2.509474754333496094e-01 1.184467449784278870e-01 -1.754913628101348877e-01 2.195494920015335083e-01 8.341641724109649658e-02 -2.131708860397338867e-01 1.287714242935180664e-01 1.857999116182327271e-01 -8.901235461235046387e-02 -2.830684185028076172e-02 1.480263769626617432e-01 1.572661101818084717e-01 -2.887212932109832764e-01 -2.535563707351684570e-01 -2.647141218185424805e-01
2.187144011259078979e-01 -6.939276307821273804e-02 1.674896329641342163e-01 1.446666102856397629e-02 2.343102991580963135e-01 -2.942180819809436798e-02 -2.990506887435913086e-01 3.134430572390556335e-02 8.852493762969970703e-02 -3.226767852902412415e-02 6.478865444660186768e-02 1.666442141868174076e-03 -1.741650998592376709e-01 -1.690828949213027954e-01 1.398847252130508423e-02 -7.755868881940841675e-02 -1.446085516363382339e-02 -3.324386477470397949e-01 -1.666046679019927979e-01 -2.684757709503173828e-01 -7.192975282669067383e-02 -2.054456770420074463e-01 -3.232019394636154175e-02 2.294798493385314941e-01 4.712402820587158203e-01 8.056472241878509521e-02 -6.493049860000610352e-02 1.591462492942810059e-01 -6.216654554009437561e-02 -2.467030435800552368e-01 -1.429155319929122925e-01 -1.994802057743072510e-01
-1.550801247358322144e-01 -1.069736927747726440e-01 1.111710742115974426e-01 1.723275631666183472e-01 -4.283885471522808075e-03 -8.827848732471466064e-02 -1.690875887870788574e-01 -2.936869300901889801e-02 3.079402633011341095e-02 -5.689107254147529602e-02 -4.569015800952911377e-01 -3.009454905986785889e-01 2.645932696759700775e-02 1.174918562173843384e-01 1.928693987429141998e-02 8.770111203193664551e-02 -2.713330686092376709e-01 -3.283792734146118164e-01 -6.581702828407287598e-02 -1.473768800497055054e-01 1.860332190990447998e-01 1.164698973298072815e-01 2.209779620170593262e-01 1.574296951293945312e-01 1.582779437303543091e-01 9.268309175968170166e-02 4.471432417631149292e-02 2.428979277610778809e-01 -1.865020841360092163e-01 1.197709888219833374e-01 2.888827621936798096e-01 -5.087948590517044067e-02
1.937745958566665649e-01 -6.192790716886520386e-02 7.766310870647430420e-02 1.242831796407699585e-01 -1.305841952562332153e-01 -2.089883685111999512e-01 7.393346726894378662e-02 -3.527818713337182999e-03 1.316788941621780396e-01 1.034562438726425171e-01 -9.037418663501739502e-02 -8.060741424560546875e-02 -3.325439989566802979e-01 1.584026366472244263e-01 8.882611244916915894e-02 2.134086042642593384e-01 2.264569699764251709e-02 -1.770179271697998047e-01 -1.644324325025081635e-02 -2.447485476732254028e-01 3.298506140708923340e-01 3.219530880451202393e-01 -2.569860517978668213e-01 -1.601395457983016968e-01 1.150468587875366211e-01 3.311051726341247559e-01 -1.054174900054931641e-01 2.687782049179077148e-01 -6.032365188002586365e-02 -8.137062937021255493e-02 9.699852019548416138e-02 -1.306202560663223267e-01
2.853493988513946533e-01 1.879941523075103760e-01 1.415763646364212036e-01 2.854266464710235596e-01 -5.874645337462425232e-02 -2.251969426870346069e-01 2.776608467102050781e-01 -1.691729202866554260e-02 9.634020179510116577e-02 -2.707808613777160645e-01 1.351823210716247559e-01 -2.768759429454803467e-01 -1.293428391218185425e-01 -1.944107469171285629e-03 3.501544892787933350e-02 -3.970129042863845825e-02 -1.945231109857559204e-01 -7.035528123378753662e-02 1.104486808180809021e-01 -4.157618880271911621e-01 -1.358300000429153442e-01 -1.598416268825531006e-01 -1.953121572732925415e-01 1.809129565954208374e-01 2.708110027015209198e-02 1.109887659549713135e-01 1.313486099243164062e-01 -2.290190942585468292e-02 -1.925703138113021851e-02 -2.174662202596664429e-01 -3.801512345671653748e-02 1.744807064533233643e-01
1.929282099008560181e-01 -2.598515525460243225e-02 1.448958814144134521e-01 1.564248353242874146e-01 2.863176632672548294e-03 -1.916642487049102783e-01 -1.243334189057350159e-01 1.144987270236015320e-01 6.885675340890884399e-02 -7.810640335083007812e-02 -4.305343329906463623e-01 -2.542980313301086426e-01 -1.880542784929275513e-01 1.172151640057563782e-01 2.055728137493133545e-01 3.196764290332794189e-01 4.898207727819681168e-03 -3.201080262660980225e-01 -1.600039005279541016e-02 -3.474010527133941650e-01 2.798404097557067871e-01 1.131913140416145325e-01 2.269039861857891083e-02 9.437122941017150879e-02 -1.664319192059338093e-03 3.889827802777290344e-02 -3.951679170131683350e-02 2.221067249774932861e-02 1.019000336527824402e-01 6.949941813945770264e-02 -1.894666440784931183e-02 -2.319009453058242798e-01
3.480978310108184814e-02 9.198229014873504639e-02 -9.664738923311233521e-02 2.353921681642532349e-01 -1.922969669103622437e-01 -1.326902210712432861e-01 -1.942441761493682861e-01 4.802688062191009521e-01 1.663540154695510864e-01 2.829370461404323578e-02 -4.288144782185554504e-02 -2.761885821819305420e-01 -3.108464367687702179e-02 -4.035240784287452698e-02 1.492898017168045044e-01 2.871678471565246582e-01 -2.830288410186767578e-01 -1.906004697084426880e-01 7.279060035943984985e-02 -1.071314737200737000e-01 1.141300611197948456e-02 -1.073080003261566162e-01 -6.300818175077438354e-02 7.260946184396743774e-02 2.356914058327674866e-02 -2.374046668410301208e-02 -5.243334546685218811e-02 2.517167031764984131e-01 -2.223995178937911987e-01 -1.693754270672798157e-02 -1.122326217591762543e-02 -3.427273333072662354e-01
8.129815757274627686e-02 6.520528346300125122e-02 -1.859457194805145264e-01 3.228089809417724609e-01 -9.566774964332580566e-02 -1.410494148731231689e-01 -3.333857655525207520e-02 -1.842238157987594604e-01 5.951042100787162781e-02 7.244791090488433838e-02 -1.111676692962646484e-01 3.558307290077209473e-01 -3.959576189517974854e-01 1.264519393444061279e-01 -4.196874424815177917e-02 -2.424300834536552429e-02 -2.110064029693603516e-01 -2.806662619113922119e-01 -7.412417232990264893e-02 -3.529526293277740479e-01 2.918274700641632080e-01 -6.602843105792999268e-02 4.476557672023773193e-02 -6.006092578172683716e-02 1.504622250795364380e-01 1.504136174917221069e-01 1.718408465385437012e-01 -3.521192446351051331e-02 -4.146708175539970398e-02 -2.380048483610153198e-02 5.208846554160118103e-02 -1.839614510536193848e-01
-1.252147704362869263e-01 1.754448376595973969e-02 1.247590705752372742e-01 3.277610242366790771e-01 -1.608639657497406006e-01 -6.270927935838699341e-02 -2.056853473186492920e-02 7.825727760791778564e-02 -8.127670735120773315e-02 -3.753526210784912109e-01 9.285375475883483887e-02 -1.513533145189285278e-01 -1.960751563310623169e-01 -2.001713067293167114e-01 8.526396751403808594e-02 -1.823595017194747925e-01 -1.714355200529098511e-01 1.709667742252349854e-01 3.649104759097099304e-02 -2.917540967464447021e-01 4.395281523466110229e-02 6.983783841133117676e-02 -1.529160737991333008e-01 3.895777463912963867e-02 5.116207525134086609e-02 1.667537242174148560e-01 -2.207743190228939056e-02 2.348422855138778687e-01 -3.536860644817352295e-01 -2.602656781673431396e-01 1.594197154045104980e-01 -2.133280038833618164e-01
2.245929241180419922e-01 3.071322739124298096e-01 1.343031525611877441e-01 1.134732812643051147e-01 -1.867504715919494629e-01 -9.093158692121505737e-02 -2.527540028095245361e-01 -2.847478687763214111e-01 3.284450992941856384e-02 -1.039716154336929321e-01 1.569994390010833740e-01 4.821712896227836609e-02 -9.521331521682441235e-04 -2.980917878448963165e-02 -1.678752899169921875e-02 1.503553390502929688e-01 -1.493728905916213989e-01 -1.990706175565719604e-01 -2.362672984600067139e-02 -4.554366767406463623e-01 -1.019641906023025513e-01 -8.891957998275756836e-02 5.628996342420578003e-02 1.916357083246111870e-03 7.780664414167404175e-02 1.387845128774642944e-01 2.520847320556640625e-01 1.903387457132339478e-01 -2.127794548869132996e-02 -1.028862670063972473e-01 3.780978322029113770e-01 5.548699572682380676e-02
-6.288967560976743698e-03 1.514783203601837158e-01 4.064027965068817139e-02 3.675036877393722534e-02 1.717302799224853516e-01 9.191729128360748291e-03 -1.732119917869567871e-02 9.728075005114078522e-03 1.209246963262557983e-01 -1.747304201126098633e-01 -3.259789049625396729e-01 -2.844900125637650490e-03 -1.493667960166931152e-01 4.960919171571731567e-02 -1.331601291894912720e-01 -1.846709288656711578e-02 -3.494293391704559326e-01 -1.879886239767074585e-01 1.047887504100799561e-01 -1.955406814813613892e-01 3.435105681419372559e-01 -7.327798008918762207e-02 5.654627457261085510e-03 -5.365290865302085876e-02 -1.695946045219898224e-02 3.084325492382049561e-01 1.863539218902587891e-01 3.283305168151855469e-01 1.417607441544532776e-02 -3.968437314033508301e-01 8.611595630645751953e-02 1.174229681491851807e-01
-1.023622527718544006e-01 -6.096261739730834961e-02 2.247875481843948364e-01 -1.392826884984970093e-01 1.536952257156372070e-01 -1.531769186258316040e-01 -2.987344861030578613e-01 2.168236821889877319e-01 2.288352251052856445e-01 -1.740936040878295898e-01 2.079184502363204956e-01 -6.234971061348915100e-02 -6.491224467754364014e-02 -1.136285588145256042e-01 -9.434585273265838623e-02 -8.313037455081939697e-02 1.246172040700912476e-01 -1.809174269437789917e-01 4.232053831219673157e-02 -1.815601885318756104e-01 1.622874289751052856e-01 1.096120253205299377e-01 5.725565180182456970e-02 5.183490365743637085e-02 4.642355814576148987e-02 1.592791527509689331e-01 1.847523450851440430e-01 1.795587092638015747e-01 -1.007321253418922424e-01 -4.331118464469909668e-01 -2.530236542224884033e-01 -2.946545183658599854e-01
-8.287215605378150940e-03 2.619675174355506897e-02 -1.640614867210388184e-01 2.837194800376892090e-01 -1.104054600000381470e-01 -2.742447555065155029e-01 -2.020047605037689209e-01 4.753238335251808167e-02 -4.742391780018806458e-02 -9.999846667051315308e-02 -2.456675171852111816e-01 -1.290057748556137085e-01 -2.407815754413604736e-01 8.703754097223281860e-02 1.252379119396209717e-01 2.732268571853637695e-01 -1.575942188501358032e-01 -2.507921308279037476e-02 -1.396029256284236908e-02 -7.737126201391220093e-02 1.240646019577980042e-01 -2.878006100654602051e-01 8.376487344503402710e-02 1.282918155193328857e-01 2.595877945423126221e-01 -6.733769178390502930e-02 -1.727719046175479889e-02 2.461013197898864746e-01 -2.953500449657440186e-01 -6.235213577747344971e-02 -2.297576665878295898e-01 -2.935978770256042480e-01
-1.987610459327697754e-01 -2.478730231523513794e-01 -8.097951859235763550e-02 4.186261892318725586e-01 -4.542242363095283508e-02 -2.560409009456634521e-01 1.187174916267395020e-01 -3.238680958747863770e-02 1.489320248365402222e-01 -8.955992758274078369e-02 3.782329708337783813e-02 -1.640881896018981934e-01 -1.515393853187561035e-01 -5.104874819517135620e-02 3.875300884246826172e-01 1.077564656734466553e-01 7.602982968091964722e-02 -2.627936564385890961e-02 1.419886481016874313e-03 -1.475091427564620972e-01 8.883627131581306458e-03 -1.647290289402008057e-01 3.039726987481117249e-02 3.904983401298522949e-01 1.517258398234844208e-02 1.435442864894866943e-01 1.027207672595977783e-01 2.377093285322189331e-01 -2.226269692182540894e-01 1.053650155663490295e-01 -1.206290051341056824e-01 -1.288329511880874634e-01
-6.140208989381790161e-02 -8.014937490224838257e-02 -5.338703095912933350e-02 3.869662061333656311e-02 3.460627049207687378e-02 -7.504753023386001587e-02 1.249971613287925720e-01 1.488053351640701294e-01 5.481954663991928101e-02 -6.723564118146896362e-02 -8.686482161283493042e-02 -1.122810393571853638e-01 -1.780261695384979248e-01 2.456550151109695435e-01 -2.138760387897491455e-01 -1.597490347921848297e-02 -1.825180947780609131e-01 -2.118895798921585083e-01 -2.164700925350189209e-01 -3.265582323074340820e-01 -2.442703098058700562e-01 3.219439461827278137e-02 2.882042229175567627e-01 2.862158417701721191e-01 1.482072770595550537e-01 2.716765105724334717e-01 -5.956123769283294678e-02 3.845545053482055664e-01 -1.799677014350891113e-01 -1.509715765714645386e-01 -1.223410442471504211e-01 -1.996489427983760834e-02
1.853514611721038818e-01 5.286288633942604065e-02 1.112807262688875198e-02 2.985394001007080078e-01 3.638688921928405762e-01 6.858830153942108154e-02 -1.184972971677780151e-01 -1.094163805246353149e-01 -5.717608705163002014e-02 -1.907510608434677124e-01 3.696300089359283447e-02 -2.002830505371093750e-01 -8.890006691217422485e-02 -2.192191593348979950e-02 6.242255121469497681e-02 1.389782726764678955e-01 -1.830706745386123657e-01 -1.004279032349586487e-01 -7.963778823614120483e-02 -2.879911661148071289e-01 -7.770202308893203735e-02 -2.727896720170974731e-02 6.940368330106139183e-04 -3.294455409049987793e-01 1.626093536615371704e-01 3.613510355353355408e-02 -1.956310123205184937e-01 4.326446652412414551e-01 -1.869178116321563721e-01 -6.902106106281280518e-02 -9.853448718786239624e-02 -2.166616767644882202e-01
-1.596538871526718140e-01 -2.720012664794921875e-01 4.467516206204891205e-03 4.057634770870208740e-01 -1.184717267751693726e-01 -1.695853620767593384e-01 -1.887605190277099609e-01 -8.153347671031951904e-02 -4.000162705779075623e-02 -5.251775681972503662e-02 3.444599732756614685e-02 7.655552029609680176e-02 -9.635540097951889038e-02 1.412553191184997559e-01 8.202781528234481812e-02 1.435320824384689331e-01 -1.689157485961914062e-01 -1.292300522327423096e-01 1.767467111349105835e-01 -1.959185898303985596e-01 1.049257256090641022e-02 -8.123691380023956299e-02 3.511599302291870117e-01 1.148802265524864197e-01 2.847576737403869629e-01 2.380979210138320923e-01 -1.545483171939849854e-01 9.312468767166137695e-02 -9.219975024461746216e-02 -7.107796519994735718e-02 -2.105142474174499512e-01 -3.107013106346130371e-01
4.696295782923698425e-02 -3.321608304977416992e-01 1.551705300807952881e-01 2.519506514072418213e-01 1.260211318731307983e-01 7.437863387167453766e-03 -1.677893102169036865e-01 7.893691956996917725e-02 -9.359077364206314087e-02 7.778444886207580566e-02 -2.414424866437911987e-01 -5.315047875046730042e-02 6.627233326435089111e-02 1.526571959257125854e-01 -3.902824223041534424e-02 9.402764588594436646e-02 -2.425920069217681885e-01 -2.796356678009033203e-01 1.011857762932777405e-02 -3.215634450316429138e-02 3.082217462360858917e-02 2.243144065141677856e-01 5.450555682182312012e-02 1.743729114532470703e-01 3.651056587696075439e-01 6.667341291904449463e-02 1.324859112501144409e-01 3.057595491409301758e-01 -2.078421115875244141e-01 -2.498211152851581573e-02 3.389967978000640869e-01 -7.237796485424041748e-02
7.642902433872222900e-02 1.509453263133764267e-02 -2.574437260627746582e-01 -1.681724749505519867e-02 1.178255379199981689e-01 -4.726979136466979980e-02 8.170413225889205933e-02 -8.663659542798995972e-02 5.265512689948081970e-02 -1.073609516024589539e-01 -1.661765128374099731e-01 -2.589706704020500183e-02 -1.691834181547164917e-01 3.467125594615936279e-01 1.880776882171630859e-01 -2.132076174020767212e-01 -1.039343476295471191e-01 -2.108421176671981812e-01 -3.299430385231971741e-02 -5.166260600090026855e-01 -3.285073116421699524e-02 1.456439644098281860e-01 -8.128966391086578369e-02 -1.603439636528491974e-02 4.566839709877967834e-02 1.212249100208282471e-01 1.671513020992279053e-01 2.595172822475433350e-01 -5.810326710343360901e-02 -3.794506192207336426e-01 -1.109183058142662048e-01 -2.624182403087615967e-02
-1.007741987705230713e-01 2.586476691067218781e-02 7.923232018947601318e-02 2.778518497943878174e-01 1.045644059777259827e-01 -4.701887071132659912e-02 -2.196116298437118530e-01 2.261926829814910889e-01 1.485512405633926392e-01 -1.050797402858734131e-01 -3.854202032089233398e-01 -3.451798558235168457e-01 -1.367672681808471680e-01 1.884770952165126801e-02 3.243590295314788818e-01 7.749020308256149292e-02 -1.431496441364288330e-01 -1.166829168796539307e-01 -3.622064366936683655e-02 -1.435554027557373047e-01 1.583582907915115356e-01 -5.280504003167152405e-02 7.940063625574111938e-02 3.571363687515258789e-01 1.819325238466262817e-01 -2.310576476156711578e-02 -1.519363224506378174e-01 2.139689922332763672e-01 5.497269332408905029e-03 1.209986805915832520e-01 1.412097960710525513e-01 -8.498875051736831665e-02
-3.038223087787628174e-02 2.591701224446296692e-02 -2.112480700016021729e-01 2.078743577003479004e-01 2.323609143495559692e-01 -2.558842897415161133e-01 -9.309707581996917725e-02 -4.186206683516502380e-02 -2.692828476428985596e-01 -2.320510596036911011e-01 1.100077554583549500e-01 -2.432935237884521484e-01 -4.191088676452636719e-01 4.721168801188468933e-02 6.293106824159622192e-02 3.077624924480915070e-02 -7.030377537012100220e-02 -3.206399679183959961e-01 1.730243414640426636e-01 -1.280427426099777222e-01 9.184721857309341431e-02 7.906144857406616211e-02 -3.484236076474189758e-02 -4.127971082925796509e-02 1.622108370065689087e-01 -1.625690013170242310e-01 -2.217323035001754761e-01 2.218433171510696411e-01 -1.518464535474777222e-01 -6.229216232895851135e-02 1.546249538660049438e-01 -1.630332320928573608e-01
6.900503486394882202e-02 1.598161607980728149e-01 -1.933076302520930767e-03 1.522630453109741211e-01 2.244668751955032349e-01 1.562571414979174733e-04 -1.310888528823852539e-01 -5.931223556399345398e-02 3.780071437358856201e-01 -2.796696722507476807e-01 -1.442417353391647339e-01 -6.280593574047088623e-02 1.007642224431037903e-01 1.315833032131195068e-01 3.064850866794586182e-01 9.513030201196670532e-02 1.080422773957252502e-01 3.871593158692121506e-03 -1.488937288522720337e-01 -2.967613041400909424e-01 -1.373596489429473877e-01 2.358181327581405640e-01 1.154739260673522949e-01 2.082703560590744019e-01 1.686645001173019409e-01 5.610598996281623840e-02 -9.827926009893417358e-02 2.477335277944803238e-03 -1.716046780347824097e-01 -3.527593910694122314e-01 6.807845830917358398e-02 -2.149894088506698608e-01
-4.133684560656547546e-02 1.797349154949188232e-01 4.394635930657386780e-02 7.317615300416946411e-02 1.445227712392807007e-01 -4.050107896327972412e-01 -1.412608474493026733e-01 -1.412042379379272461e-01 2.528243362903594971e-01 -1.261091232299804688e-01 1.066312268376350403e-01 -9.592150151729583740e-02 -1.262208670377731323e-01 -1.059787720441818237e-01 1.584355235099792480e-01 1.318292170763015747e-01 8.954073302447795868e-03 -9.364457800984382629e-03 -3.591794073581695557e-01 -1.386975944042205811e-01 1.597412526607513428e-01 1.658533811569213867e-01 -2.546288371086120605e-01 3.328577578067779541e-01 3.786357864737510681e-02 6.095141172409057617e-02 1.889786124229431152e-02 8.573384024202823639e-03 -1.315613538026809692e-01 -2.941216826438903809e-01 1.013781204819679260e-01 -2.590475976467132568e-01
1.131229698657989502e-01 -1.734796464443206787e-01 -5.812307819724082947e-02 3.314832746982574463e-01 9.632018953561782837e-02 -2.400896251201629639e-01 5.826605483889579773e-02 -1.345734000205993652e-01 -4.007412120699882507e-02 -2.465248256921768188e-01 -4.077331721782684326e-02 7.744665257632732391e-03 -1.713589280843734741e-01 6.922350823879241943e-02 3.385176658630371094e-01 2.734915018081665039e-01 1.364430040121078491e-01 -3.804077804088592529e-01 9.886518120765686035e-02 -1.735994368791580200e-01 -5.589866265654563904e-02 -1.039814725518226624e-01 -1.134142652153968811e-01 7.204520702362060547e-02 7.383751124143600464e-02 -1.670372337102890015e-01 -2.183794509619474411e-03 -5.089769512414932251e-02 -3.453182280063629150e-01 -9.451597183942794800e-02 2.016157209873199463e-01 -1.666401475667953491e-01
1.034380272030830383e-01 1.950008869171142578e-01 9.180136024951934814e-02 3.688766658306121826e-01 1.439038217067718506e-01 -3.174030780792236328e-01 -7.939925044775009155e-02 -6.725838035345077515e-02 4.873068258166313171e-02 1.949821785092353821e-02 1.772730499505996704e-01 -1.221173703670501709e-01 -3.730060160160064697e-01 3.594912290573120117e-01 -2.787881344556808472e-02 -7.048466056585311890e-02 1.430921852588653564e-01 -1.225058361887931824e-01 9.269651770591735840e-02 -2.141663283109664917e-01 1.112190857529640198e-01 -4.092016816139221191e-02 -1.576012969017028809e-01 1.991081982851028442e-01 -1.204064930789172649e-03 2.401500642299652100e-01 -1.942739337682723999e-01 1.174143254756927490e-01 2.199773192405700684e-01 -9.498367458581924438e-02 -4.639406129717826843e-02 -1.185543686151504517e-01
3.870555758476257324e-02 -1.631423681974411011e-01 -4.837727174162864685e-02 3.341337442398071289e-01 -6.588247418403625488e-02 -1.834926605224609375e-01 8.550579845905303955e-02 -8.458126336336135864e-02 -5.776048824191093445e-02 -1.810484528541564941e-01 1.656027436256408691e-01 -1.718037426471710205e-01 2.917539514601230621e-02 2.515794336795806885e-01 2.510068714618682861e-01 2.685444653034210205e-01 7.681024074554443359e-02 -2.818713486194610596e-01 -4.699216037988662720e-02 -3.026651144027709961e-01 -8.334451168775558472e-02 -6.597689539194107056e-02 6.423276383429765701e-03 1.028892099857330322e-01 1.742751449346542358e-01 -2.334081679582595825e-01 1.622272580862045288e-01 -4.740555211901664734e-02 -3.425726294517517090e-01 -8.178512752056121826e-02 2.014206498861312866e-01 -1.843432337045669556e-01
1.126382350921630859e-01 -8.681485056877136230e-02 -5.480650439858436584e-02 3.076244890689849854e-01 1.953018903732299805e-01 1.462364941835403442e-01 7.925904542207717896e-02 -9.786758571863174438e-02 2.459711432456970215e-01 -3.149741888046264648e-01 2.456460744142532349e-01 -1.456823647022247314e-01 -7.083108276128768921e-02 -2.002219259738922119e-01 -1.457580178976058960e-01 4.862546920776367188e-02 1.345314234495162964e-01 -2.194064259529113770e-01 -1.705930940806865692e-02 -4.000684320926666260e-01 2.875817008316516876e-02 6.154317408800125122e-02 9.192201495170593262e-02 -4.664665460586547852e-02 1.905290484428405762e-01 1.640125215053558350e-01 -1.865617334842681885e-01 2.834296822547912598e-01 -3.004332445561885834e-02 -1.425520479679107666e-01 -3.926126658916473389e-02 -2.320161014795303345e-01
-1.259670108556747437e-01 1.004105880856513977e-01 -8.137018233537673950e-02 3.944694399833679199e-01 -2.204449325799942017e-01 -3.085486888885498047e-01 -3.014829158782958984e-01 4.216558858752250671e-02 -1.360037177801132202e-01 8.306314796209335327e-02 -1.424045022577047348e-02 1.580350250005722046e-01 2.144802361726760864e-02 -3.463887795805931091e-02 1.915642432868480682e-02 -4.843773692846298218e-02 -2.052990198135375977e-01 -2.206252515316009521e-01 2.147355824708938599e-01 -1.620925776660442352e-02 5.457916855812072754e-02 -2.382967472076416016e-01 8.925610780715942383e-02 6.487154960632324219e-02 -8.387843146920204163e-03 2.357460707426071167e-01 -1.041960902512073517e-02 3.250583708286285400e-01 -2.063227742910385132e-01 -5.312611535191535950e-02 1.520045846700668335e-01 -2.852293550968170166e-01
-2.253449149429798126e-02 -1.435768753290176392e-01 4.726592823863029480e-02 7.650285959243774414e-02 -1.907852850854396820e-02 -1.232048198580741882e-01 -1.272710859775543213e-01 -3.424862399697303772e-03 -1.811019890010356903e-02 -8.774408139288425446e-03 2.401829212903976440e-01 -1.931715756654739380e-01 6.708636134862899780e-02 1.015510316938161850e-02 9.315196424722671509e-02 1.895051896572113037e-01 -6.477487087249755859e-02 1.384435035288333893e-02 1.479899734258651733e-01 -7.620950788259506226e-02 -2.031816542148590088e-01 1.609150320291519165e-01 -3.975890111178159714e-03 2.295392304658889771e-01 -3.145540878176689148e-02 1.326994448900222778e-01 -1.436781883239746094e-01 6.027354001998901367e-01 -2.731983661651611328e-01 -1.748769432306289673e-01 3.025997579097747803e-01 -2.077061533927917480e-01
-1.051721721887588501e-02 -3.154905885457992554e-02 -1.503124386072158813e-01 7.730016857385635376e-02 1.998180523514747620e-02 -5.728777050971984863e-01 -4.297759011387825012e-02 1.778583228588104248e-02 -1.114605739712715149e-02 -1.175469756126403809e-01 9.376313537359237671e-02 -1.813860386610031128e-01 -1.284932196140289307e-01 9.308027476072311401e-02 -9.564936161041259766e-02 2.315046787261962891e-01 2.719553001224994659e-02 -2.371958494186401367e-01 3.498117029666900635e-01 -2.067949920892715454e-01 1.852509826421737671e-01 1.929192245006561279e-01 -2.016171514987945557e-01 -2.942865900695323944e-02 1.405272632837295532e-01 1.922225803136825562e-01 1.059862226247787476e-01 1.356506198644638062e-01 2.089491486549377441e-02 -2.601497173309326172e-01 -7.677949219942092896e-02 -2.226226590573787689e-02
7.350707054138183594e-02 -1.575871556997299194e-01 1.909729689359664917e-01 1.200125068426132202e-01 1.760943979024887085e-01 -1.995711475610733032e-01 -2.549676597118377686e-01 1.057041808962821960e-01 1.749938279390335083e-01 -4.673983156681060791e-01 -2.548932433128356934e-01 -4.010287672281265259e-02 5.073456093668937683e-02 2.062433809041976929e-01 2.194315046072006226e-01 -1.141442507505416870e-01 9.135063737630844116e-03 9.630670771002769470e-03 -1.122136712074279785e-01 -6.064106523990631104e-02 -1.104447338730096817e-02 -1.030899584293365479e-01 -2.834754288196563721e-01 1.308552622795104980e-01 5.749446898698806763e-02 2.146240025758743286e-01 2.583863139152526855e-01 9.832048416137695312e-02 -8.023600094020366669e-03 -2.863911986351013184e-01 1.206271499395370483e-01 -5.297380313277244568e-02
7.418995350599288940e-02 2.656842954456806183e-02 2.302807755768299103e-02 1.398373544216156006e-01 8.193723857402801514e-02 -2.125870138406753540e-01 -1.393913626670837402e-01 -2.671926021575927734e-01 3.404829502105712891e-01 -1.331814825534820557e-01 -1.070458143949508667e-01 -1.725746393203735352e-01 -1.837659776210784912e-01 6.222689151763916016e-02 -3.447007760405540466e-02 2.734619975090026855e-01 -1.503770947456359863e-01 -2.161728739738464355e-01 1.543816179037094116e-02 -1.488378643989562988e-01 1.810960918664932251e-01 1.450185179710388184e-01 -9.190055727958679199e-02 6.341463327407836914e-02 3.845876455307006836e-01 9.640966355800628662e-02 1.075422018766403198e-01 1.073737218976020813e-01 1.301325559616088867e-01 -2.317476719617843628e-01 -2.540078163146972656e-01 -2.626237571239471436e-01
-3.752771392464637756e-02 6.233745813369750977e-02 1.039469093084335327e-01 3.188904225826263428e-01 -1.362484395503997803e-01 -3.435875177383422852e-01 -2.878350019454956055e-01 7.066246867179870605e-02 -1.258469372987747192e-01 -1.261061697732657194e-04 -4.813625663518905640e-02 1.679317057132720947e-01 -8.258036524057388306e-02 -8.930663764476776123e-02 9.517335146665573120e-02 -8.266138844192028046e-03 -2.011123001575469971e-01 -2.228414565324783325e-01 2.181945294141769409e-01 2.926036948338150978e-03 -1.184412389993667603e-01 -2.326794713735580444e-01 -1.968117989599704742e-02 9.165915846824645996e-02 -1.198717802762985229e-01 1.799077689647674561e-01 -8.157499134540557861e-03 4.167703390121459961e-01 -1.761567890644073486e-01 -1.017084419727325439e-01 2.481738030910491943e-01 -2.221023291349411011e-01
-1.202078312635421753e-01 -1.658511757850646973e-01 1.524673551321029663e-01 -6.479565054178237915e-02 1.793255209922790527e-01 -2.225108630955219269e-02 -1.834859102964401245e-01 -9.842621535062789917e-02 1.599498391151428223e-01 -1.333033442497253418e-01 -1.002912409603595734e-03 -3.787983208894729614e-02 -1.142744868993759155e-01 2.962291426956653595e-02 -4.899279447272419930e-04 -4.011717438697814941e-02 1.303764581680297852e-01 -3.477800786495208740e-01 -3.186697885394096375e-02 -4.151781499385833740e-01 5.067306756973266602e-02 -1.704497039318084717e-01 2.009385228157043457e-01 2.850958406925201416e-01 -1.010531000792980194e-02 -1.585472971200942993e-01 1.620177328586578369e-01 3.203295469284057617e-01 -6.316312402486801147e-02 -4.008510112762451172e-01 -9.514294564723968506e-02 -4.263957962393760681e-02
-4.619233682751655579e-02 1.878372430801391602e-01 1.685784459114074707e-01 1.682573407888412476e-01 1.743527315557003021e-02 6.523975729942321777e-02 1.623868346214294434e-01 1.548515409231185913e-01 9.643751196563243866e-03 -5.981157068163156509e-03 -6.030885130167007446e-02 7.729236781597137451e-02 -3.237436711788177490e-01 1.257132589817047119e-01 2.814423851668834686e-02 1.032038107514381409e-01 -1.340992450714111328e-01 -6.544607132673263550e-02 -4.870646074414253235e-02 -1.017718836665153503e-01 -3.056075870990753174e-01 -2.021375000476837158e-01 1.151640042662620544e-01 1.351233273744583130e-01 1.231991648674011230e-01 1.687511354684829712e-01 -1.851376518607139587e-02 4.149971902370452881e-01 3.343902900815010071e-02 -3.782143592834472656e-01 3.836812674999237061e-01 -2.793606370687484741e-02
4.667386412620544434e-02 -1.098284963518381119e-02 -4.010154306888580322e-02 1.283430159091949463e-01 4.900956749916076660e-01 -3.038236796855926514e-01 -1.162999588996171951e-02 1.151666268706321716e-01 1.380216479301452637e-01 8.179054409265518188e-02 2.448167093098163605e-02 -1.738660335540771484e-01 -8.662085980176925659e-02 1.317287385463714600e-01 -1.677554845809936523e-01 6.049846857786178589e-02 2.012155652046203613e-01 -4.334180355072021484e-01 -2.574767470359802246e-01 -2.323359847068786621e-01 5.511622130870819092e-02 1.047133877873420715e-01 -2.317994087934494019e-02 1.092650964856147766e-01 1.049405187368392944e-01 1.307991445064544678e-01 1.248447000980377197e-01 2.380383163690567017e-01 -1.904918253421783447e-01 -6.056646630167961121e-02 -6.353365629911422729e-02 -3.225250169634819031e-02
-4.126497544348239899e-03 2.558935666456818581e-03 1.658022254705429077e-01 8.424063026905059814e-02 -5.706886574625968933e-02 -2.484960108995437622e-01 1.363818347454071045e-02 1.664565056562423706e-01 2.088415026664733887e-01 -1.677844524383544922e-01 5.888916924595832825e-02 2.775931060314178467e-01 1.297299861907958984e-01 4.131866991519927979e-02 8.733894675970077515e-02 -6.944360584020614624e-02 -2.419777959585189819e-01 -2.568746805191040039e-01 2.331575006246566772e-01 -9.617809206247329712e-02 -1.259898394346237183e-01 -3.622620552778244019e-02 -1.088457331061363220e-01 -3.907738998532295227e-02 -2.455452531576156616e-01 2.460308372974395752e-01 4.962886124849319458e-02 4.735407531261444092e-01 -7.333941012620925903e-02 -2.972602546215057373e-01 9.654136002063751221e-02 -1.410957276821136475e-01
4.707679525017738342e-02 1.088732704520225525e-01 -4.800097644329071045e-02 1.978384405374526978e-01 -2.480348013341426849e-02 -3.702929913997650146e-01 9.415256232023239136e-02 3.292296826839447021e-02 1.391633003950119019e-01 1.212527677416801453e-01 -2.557653002440929413e-02 -1.802412420511245728e-01 -7.084881514310836792e-02 6.161071732640266418e-02 -4.840299114584922791e-02 2.421121299266815186e-01 -5.777509137988090515e-02 -1.209724918007850647e-01 3.744874522089958191e-02 -2.159265726804733276e-01 1.126006320118904114e-01 -1.230618804693222046e-01 3.471074104309082031e-01 -2.008569240570068359e-02 2.751663327217102051e-01 -3.608705475926399231e-02 4.260073006153106689e-01 -5.889488756656646729e-02 -2.740795314311981201e-01 -2.753850221633911133e-01 4.857743903994560242e-02 -1.726972162723541260e-01
-9.108911454677581787e-02 -1.041699945926666260e-01 1.144043654203414917e-01 3.573718369007110596e-01 -2.860178947448730469e-01 -1.990806609392166138e-01 -3.590466380119323730e-01 3.183542490005493164e-01 7.159063220024108887e-02 -5.364373326301574707e-02 1.227682009339332581e-01 3.914602100849151611e-02 -4.644257947802543640e-02 5.556548014283180237e-02 4.453906044363975525e-02 3.309318125247955322e-01 -5.574993044137954712e-02 -1.197042390704154968e-01 1.646197438240051270e-01 -1.355949938297271729e-01 -8.125772327184677124e-02 1.125536393374204636e-02 5.387250334024429321e-02 2.484916001558303833e-01 9.774370491504669189e-02 3.486588001251220703e-01 2.565002627670764923e-02 7.949922233819961548e-02 -1.531276404857635498e-01 -1.688926666975021362e-01 2.654098160564899445e-02 -1.480510383844375610e-01
1.372645348310470581e-01 -8.043988049030303955e-02 1.957268267869949341e-01 -1.314804553985595703e-01 5.853607133030891418e-02 -1.534454226493835449e-01 1.806073077023029327e-02 7.363096624612808228e-02 1.999710500240325928e-01 -2.104202099144458771e-02 -1.458705663681030273e-01 -1.068161148577928543e-02 -6.234686356037855148e-03 1.666026562452316284e-01 -1.324206888675689697e-01 -2.021978348493576050e-01 -2.338495254516601562e-01 -2.970567047595977783e-01 -1.265420913696289062e-01 -3.826855719089508057e-01 -1.715745660476386547e-03 4.451906681060791016e-02 2.997248768806457520e-01 2.966872155666351318e-01 -8.700381964445114136e-02 -1.862719282507896423e-02 1.016454473137855530e-01 3.065166175365447998e-01 -1.802947074174880981e-01 -2.990397810935974121e-01 -1.679850555956363678e-02 -1.367019861936569214e-01
1.750268340110778809e-01 -3.160011023283004761e-02 -2.378453314304351807e-01 8.046363480389118195e-03 3.140978515148162842e-01 -2.194070667028427124e-01 -1.411785185337066650e-01 7.105287909507751465e-02 -4.849076643586158752e-02 -1.991860717535018921e-01 -2.412548810243606567e-01 -1.392997950315475464e-01 -2.121503502130508423e-01 -1.396727263927459717e-01 -1.869466155767440796e-03 -6.023905426263809204e-02 -3.057974949479103088e-02 -2.084801793098449707e-01 5.657524242997169495e-02 -3.090844154357910156e-01 1.472585648298263550e-01 3.634109627455472946e-03 -9.735863655805587769e-02 1.128185391426086426e-01 -4.491360858082771301e-02 4.067294001579284668e-01 1.981996893882751465e-01 8.474496006965637207e-02 -2.056584507226943970e-01 -2.621564269065856934e-01 -1.760546565055847168e-01 -9.594963490962982178e-02
-8.251118659973144531e-02 2.413074076175689697e-01 -9.445869922637939453e-02 2.519307136535644531e-01 -7.181691378355026245e-02 -1.546631604433059692e-01 -1.903449296951293945e-01 -8.758836425840854645e-03 -1.149931028485298157e-01 -3.682136237621307373e-01 8.595246821641921997e-02 -2.484490536153316498e-02 1.942248828709125519e-02 1.208900883793830872e-01 -1.305783838033676147e-01 1.001347973942756653e-01 -4.436874762177467346e-02 -7.476579397916793823e-02 -3.014334738254547119e-01 -1.711637824773788452e-01 1.741523668169975281e-02 -3.561880439519882202e-02 -3.540551364421844482e-01 -2.452440001070499420e-02 1.219106540083885193e-01 2.721430957317352295e-01 1.875042021274566650e-01 1.418212205171585083e-01 1.643638908863067627e-01 -3.629362285137176514e-01 1.439177244901657104e-01 -1.393349170684814453e-01
-2.096347510814666748e-01 -2.491955608129501343e-01 -2.741746008396148682e-01 1.247486099600791931e-01 -7.270613312721252441e-02 -1.469319760799407959e-01 1.817014813423156738e-01 2.558812797069549561e-01 8.591116964817047119e-02 -1.566492915153503418e-01 1.511248350143432617e-01 -2.819607853889465332e-01 -2.205248922109603882e-01 1.249938234686851501e-01 1.508681178092956543e-01 2.911989986896514893e-01 -2.122345119714736938e-01 -3.752789273858070374e-02 -2.751255631446838379e-01 -2.948365807533264160e-01 3.292863443493843079e-02 -1.544606387615203857e-01 1.365556009113788605e-02 4.986075684428215027e-02 1.187010854482650757e-01 3.168754652142524719e-02 1.116284281015396118e-01 1.913544833660125732e-01 -1.952789276838302612e-01 -8.129496127367019653e-02 1.514104008674621582e-01 5.703767016530036926e-02
-3.272275626659393311e-01 -1.171487644314765930e-01 3.374713957309722900e-01 2.495186030864715576e-01 -3.194255009293556213e-02 -1.959343701601028442e-01 -9.394130110740661621e-02 -5.755973979830741882e-02 6.126074865460395813e-02 1.982680708169937134e-02 -2.434806227684020996e-01 -3.288087546825408936e-01 -2.555055618286132812e-01 1.381909847259521484e-01 -2.224879115819931030e-01 -9.628751873970031738e-02 -2.289004325866699219e-01 -2.062732130289077759e-01 -3.925632685422897339e-03 -2.921558022499084473e-01 3.388688340783119202e-02 5.861861165612936020e-03 -1.387704759836196899e-01 -1.561567783355712891e-01 6.231343373656272888e-03 6.371188163757324219e-02 8.463955670595169067e-02 7.560066133737564087e-02 -5.767949670553207397e-02 -1.839751303195953369e-01 -9.709308296442031860e-02 -2.192936241626739502e-01
1.104348972439765930e-01 9.300125390291213989e-02 3.056229278445243835e-02 2.130944654345512390e-02 -3.588531166315078735e-02 -8.614470064640045166e-02 -8.624964393675327301e-03 -1.187240406870841980e-01 1.436562240123748779e-01 -2.126036733388900757e-01 -1.424285620450973511e-01 -3.799618780612945557e-01 -5.279432237148284912e-02 2.046702355146408081e-01 2.048703879117965698e-01 3.083278238773345947e-01 1.408332586288452148e-01 2.562379837036132812e-01 4.556434601545333862e-02 -2.469994276762008667e-01 -3.087440878152847290e-02 2.079562656581401825e-02 -1.612995564937591553e-01 2.666428089141845703e-01 4.236669838428497314e-01 9.752364456653594971e-02 -2.533695474267005920e-02 1.597422063350677490e-01 -1.587581075727939606e-02 -2.097599059343338013e-01 -5.130289122462272644e-02 -1.831753402948379517e-01
9.676304459571838379e-02 -1.575592309236526489e-01 1.308239251375198364e-01 -2.381793409585952759e-02 2.136657983064651489e-01 2.524851076304912567e-02 -2.827147245407104492e-01 -1.473813802003860474e-01 8.726293593645095825e-02 -2.088231593370437622e-02 1.539781987667083740e-01 -1.016611233353614807e-01 -1.291877329349517822e-01 -3.091223165392875671e-02 7.399727404117584229e-02 -4.739873483777046204e-02 1.094421520829200745e-01 -1.843723803758621216e-01 -1.284501105546951294e-01 -4.533872306346893311e-01 1.830439567565917969e-01 -1.287007778882980347e-01 3.128560185432434082e-01 1.376297026872634888e-01 -1.488907635211944580e-02 5.070823803544044495e-02 5.153706297278404236e-02 4.393794238567352295e-01 8.970937132835388184e-02 -2.865732312202453613e-01 7.913299649953842163e-02 5.357750505208969116e-02
1.220982894301414490e-01 -1.337274014949798584e-01 2.404951676726341248e-02 2.516923844814300537e-01 -6.298287957906723022e-02 2.991768717765808105e-02 4.761461541056632996e-02 1.281087845563888550e-01 3.024465590715408325e-02 2.278823405504226685e-02 -2.494268566370010376e-01 -1.337840110063552856e-01 -1.276674121618270874e-01 1.507175713777542114e-01 -1.276441961526870728e-01 -8.683606237173080444e-02 -9.025155007839202881e-02 -1.859885007143020630e-01 -1.936699599027633667e-01 -2.867320477962493896e-01 -8.332034945487976074e-02 1.919780671596527100e-01 2.638507485389709473e-01 1.903896927833557129e-01 8.617120236158370972e-02 2.712205350399017334e-01 4.227616265416145325e-02 4.929563105106353760e-01 -8.162099123001098633e-02 -2.403459399938583374e-01 -1.725275069475173950e-01 -5.700627714395523071e-02
1.451649963855743408e-01 -1.656647324562072754e-01 2.664495408535003662e-01 8.453742414712905884e-02 1.394363045692443848e-01 -1.305720657110214233e-01 -1.029689144343137741e-02 -1.351573318243026733e-01 7.644975930452346802e-02 -5.906270071864128113e-02 -1.961475908756256104e-01 2.003430873155593872e-01 4.012382403016090393e-02 -2.706067264080047607e-02 1.890367865562438965e-01 1.297625452280044556e-01 1.157713085412979126e-01 -9.263354539871215820e-02 6.033386290073394775e-02 -4.813685417175292969e-01 1.598537340760231018e-02 -6.114478688687086105e-03 3.601419627666473389e-01 2.601470649242401123e-01 1.390479207038879395e-01 2.377251088619232178e-01 -9.244698286056518555e-02 2.614016234874725342e-01 -2.979866601526737213e-02 -1.024838536977767944e-01 -1.687558293342590332e-01 -1.673615425825119019e-01
-1.009720657020807266e-02 -2.219692170619964600e-01 1.507847849279642105e-02 2.023984193801879883e-01 -7.641036063432693481e-02 -8.164914697408676147e-02 -1.212047040462493896e-01 -6.449800729751586914e-02 8.408968895673751831e-02 -3.997705876827239990e-02 2.395017147064208984e-01 4.229927062988281250e-02 -2.454834878444671631e-01 1.223172694444656372e-01 -4.132292419672012329e-02 4.759552329778671265e-02 -2.434803843498229980e-01 2.369451336562633514e-02 2.538509666919708252e-01 -2.490337491035461426e-01 -4.004889428615570068e-01 4.155372083187103271e-02 -1.623433083295822144e-01 -1.182951927185058594e-01 7.307477295398712158e-02 1.097664609551429749e-01 -5.866103246808052063e-02 4.611671566963195801e-01 -9.949240088462829590e-02 -1.592959016561508179e-01 1.061223000288009644e-01 -2.495059669017791748e-01
6.887177936732769012e-03 -1.818779706954956055e-01 -3.910027953679673374e-05 1.002637967467308044e-01 1.789686083793640137e-01 1.380626577883958817e-02 6.850308179855346680e-02 1.956009715795516968e-01 1.146918088197708130e-01 2.862012013792991638e-02 -6.308814138174057007e-02 5.372671876102685928e-03 -2.211813926696777344e-01 1.353911012411117554e-01 1.291551720350980759e-02 -1.485275179147720337e-01 8.730218978598713875e-04 -2.481795549392700195e-01 -5.542960483580827713e-03 -2.889472246170043945e-01 2.143544405698776245e-01 -6.369583308696746826e-02 -3.002499788999557495e-02 2.011980861425399780e-01 -1.831349730491638184e-02 2.591286301612854004e-01 1.998784840106964111e-01 1.413615196943283081e-01 -3.355945274233818054e-02 -5.950890183448791504e-01 -2.344876378774642944e-01 -4.955856129527091980e-03
7.487547397613525391e-02 1.354092508554458618e-01 1.666160821914672852e-01 2.587107121944427490e-01 -2.612306177616119385e-01 -3.817067742347717285e-01 1.815508753061294556e-01 5.886414274573326111e-02 -2.522774040699005127e-01 -3.040793836116790771e-01 7.571186125278472900e-02 2.199260517954826355e-03 -3.630838170647621155e-02 -7.822971791028976440e-02 4.432796686887741089e-02 5.719973240047693253e-03 -1.151830703020095825e-01 -5.852597951889038086e-02 1.179093495011329651e-01 -2.303039431571960449e-01 -3.736977279186248779e-02 -1.135843992233276367e-01 2.120643854141235352e-02 3.176938295364379883e-01 -1.594040840864181519e-01 1.533255875110626221e-01 8.978919684886932373e-02 1.483345031738281250e-01 2.767806313931941986e-02 -2.720160782337188721e-01 3.218037188053131104e-01 -5.572657659649848938e-02
1.098401695489883423e-01 -1.565431244671344757e-02 1.883744895458221436e-01 3.260150551795959473e-01 -2.685049176216125488e-01 -1.854563802480697632e-01 -6.981805711984634399e-02 3.281814455986022949e-01 1.028375625610351562e-01 7.981771230697631836e-02 5.993326380848884583e-02 7.385297119617462158e-02 -1.170660331845283508e-01 -5.783177912235260010e-02 -1.663833707571029663e-01 3.973248973488807678e-02 -3.047982752323150635e-01 -2.121779620647430420e-01 -2.193372882902622223e-02 -1.929780393838882446e-01 5.709022283554077148e-02 -1.154502108693122864e-01 1.137950494885444641e-01 1.629756242036819458e-01 3.640725612640380859e-01 5.387056246399879456e-02 1.860152781009674072e-01 2.184527963399887085e-01 2.821582742035388947e-02 -2.641478776931762695e-01 -1.915930211544036865e-02 -1.846508234739303589e-01
-4.418349359184503555e-03 7.226391881704330444e-02 -3.369625657796859741e-02 2.469110339879989624e-01 1.296369880437850952e-01 -2.703166902065277100e-01 -1.338575035333633423e-01 -1.937265247106552124e-01 3.708787262439727783e-02 -2.834511697292327881e-01 4.061880335211753845e-02 -2.419734001159667969e-02 -2.299389541149139404e-01 -2.849715650081634521e-01 4.628815129399299622e-02 3.077463209629058838e-01 1.060299724340438843e-01 -2.443243563175201416e-01 -8.675399422645568848e-02 -1.631623357534408569e-01 1.532165892422199249e-02 3.265166655182838440e-02 -1.302924156188964844e-01 2.762722969055175781e-01 6.566438823938369751e-02 -1.478810310363769531e-01 -1.146501600742340088e-01 4.176313802599906921e-02 -1.196254193782806396e-01 -1.792430728673934937e-01 4.034094214439392090e-01 -1.500379741191864014e-01
-1.295092552900314331e-01 -9.222517907619476318e-02 6.142833083868026733e-02 6.551971286535263062e-02 -8.914667367935180664e-02 -1.959612518548965454e-01 -1.496385931968688965e-01 -6.058150902390480042e-02 1.443562805652618408e-01 -1.965324729681015015e-01 -8.641000092029571533e-02 -1.070007681846618652e-01 -1.814657598733901978e-01 1.566633284091949463e-01 1.585761010646820068e-01 -9.165724366903305054e-02 -1.252000480890274048e-01 -4.528000056743621826e-01 -3.816271722316741943e-01 -5.869433656334877014e-02 2.344266325235366821e-02 2.130499929189682007e-01 -1.891650110483169556e-01 1.597476303577423096e-01 8.129756897687911987e-02 -9.112329035997390747e-02 1.866552382707595825e-01 3.492285311222076416e-01 1.265392452478408813e-01 -1.751852035522460938e-01 9.245513379573822021e-02 -1.444029361009597778e-01
-3.158384561538696289e-01 -1.067383661866188049e-01 3.109921514987945557e-01 2.950636148452758789e-01 1.665878444910049438e-01 2.216691337525844574e-02 1.226755902171134949e-01 -2.199534699320793152e-02 3.258670121431350708e-02 1.055447608232498169e-01 -1.248878017067909241e-01 -3.812299668788909912e-01 -5.695822834968566895e-02 -2.237080782651901245e-02 -3.214093297719955444e-02 -1.890558153390884399e-01 -3.074656426906585693e-02 -1.280738711357116699e-01 5.560011416673660278e-02 -4.503041207790374756e-01 6.681539118289947510e-02 1.213131919503211975e-01 -4.038093984127044678e-02 -1.528908610343933105e-01 1.815112829208374023e-01 9.761485457420349121e-02 6.193728372454643250e-02 2.132670730352401733e-01 -2.055722847580909729e-02 -1.597468256950378418e-01 -1.678688451647758484e-03 -2.500085234642028809e-01
-1.605792641639709473e-01 -1.161213219165802002e-01 -1.011312901973724365e-01 1.795059144496917725e-01 3.440952599048614502e-01 -3.301791101694107056e-02 4.734593257308006287e-02 2.496592402458190918e-01 4.773821681737899780e-02 1.034478470683097839e-01 -2.395345717668533325e-01 -1.885809451341629028e-01 -2.763512432575225830e-01 -7.268453389406204224e-02 -4.042301326990127563e-02 8.979564160108566284e-02 -1.590793281793594360e-01 1.961503922939300537e-02 1.153641939163208008e-02 -4.472519457340240479e-01 -2.556527033448219299e-02 2.131645083427429199e-01 8.354340493679046631e-02 3.942420333623886108e-02 -2.900234237313270569e-02 1.866751164197921753e-01 2.591849863529205322e-02 4.467759728431701660e-01 2.540350891649723053e-02 -6.117456406354904175e-02 9.096203744411468506e-02 -8.849316090345382690e-02
5.790926888585090637e-02 2.078268229961395264e-01 2.958709299564361572e-01 1.840816140174865723e-01 1.259863823652267456e-01 -1.410270929336547852e-01 6.639216840267181396e-02 1.732543557882308960e-01 2.883492782711982727e-02 1.752949953079223633e-01 -4.222649708390235901e-02 -2.235846221446990967e-01 3.389988094568252563e-02 1.207442115992307663e-02 7.930188439786434174e-03 -2.688351459801197052e-02 1.290467977523803711e-01 -6.234366446733474731e-02 -1.363387405872344971e-01 -1.922394335269927979e-01 9.364801645278930664e-02 -3.158710300922393799e-01 2.182994782924652100e-01 2.285448014736175537e-01 3.474177122116088867e-01 1.631048470735549927e-01 -5.426886677742004395e-02 6.302400678396224976e-02 4.319014027714729309e-02 -2.361985892057418823e-01 8.514428138732910156e-02 -4.156791269779205322e-01
3.368348628282546997e-02 -1.268492788076400757e-01 -1.829540356993675232e-02 2.714511752128601074e-01 1.357235461473464966e-01 -2.263559848070144653e-01 -8.398402482271194458e-02 -3.448848426342010498e-01 3.270977139472961426e-01 1.191416196525096893e-02 -7.557114213705062866e-02 3.628141060471534729e-02 3.869280964136123657e-02 2.429729551076889038e-01 -7.868874073028564453e-02 8.184145204722881317e-03 -2.496045380830764771e-01 8.933941274881362915e-02 -3.409438729286193848e-01 -2.417578697204589844e-01 -1.029833033680915833e-02 -5.383293610066175461e-04 -3.239922225475311279e-02 -2.124181762337684631e-02 1.573951095342636108e-01 -1.555031538009643555e-01 3.549788147211074829e-02 1.583641171455383301e-01 -1.671461611986160278e-01 -2.840043902397155762e-01 2.672412395477294922e-01 -1.739383935928344727e-01
1.884771883487701416e-02 5.604043975472450256e-02 1.283299326896667480e-01 2.438417822122573853e-01 -2.072740793228149414e-01 4.583525005728006363e-03 -2.524394989013671875e-01 4.823092520236968994e-01 -4.104996100068092346e-02 -3.829151019454002380e-02 2.831128984689712524e-02 6.916717439889907837e-02 -6.296399235725402832e-02 6.997796148061752319e-02 1.192184984683990479e-01 2.764712572097778320e-01 -3.501233756542205811e-01 -6.069910526275634766e-02 1.086980551481246948e-01 -1.198147982358932495e-01 -1.723907589912414551e-01 -1.191715598106384277e-01 -8.418016135692596436e-02 1.766902655363082886e-01 1.069166883826255798e-01 2.135223746299743652e-01 8.667491376399993896e-02 9.667871892452239990e-02 -9.480840712785720825e-02 -1.857266724109649658e-01 1.648310422897338867e-01 -3.062604069709777832e-01
2.698964476585388184e-01 -1.937427371740341187e-01 -1.387363821268081665e-01 -2.177416905760765076e-02 2.018772810697555542e-01 -2.919234037399291992e-01 -1.245654374361038208e-01 -1.614475995302200317e-01 -5.480507016181945801e-02 -3.020204305648803711e-01 -2.285676598548889160e-01 5.490142479538917542e-02 -1.718299686908721924e-01 -4.059309139847755432e-02 1.805480220355093479e-03 9.747472405433654785e-02 1.152841448783874512e-01 -1.281471401453018188e-01 -1.058412790298461914e-01 -4.170443415641784668e-01 1.337716239504516125e-03 3.336230292916297913e-02 -4.188977554440498352e-02 -1.156194880604743958e-01 -1.087313238531351089e-02 2.933152318000793457e-01 4.023077338933944702e-02 5.610917136073112488e-02 -1.694543063640594482e-01 -3.895454704761505127e-01 5.975377559661865234e-02 -7.848160713911056519e-02
[truncated: 3,274,946 more chars]
