# Supplementary material for: The Language of Innovation
Source: PLoS One. 2020 Apr 30;15(4):e0230107. doi: 10.1371/journal.pone.0230107 (PMC7194493; doi:10.1371/journal.pone.0230107)
Supplement: S5 File — (GZ) [file pone.0230107.s005.tar.gz › 1983-1987/V2Run_26_VS_4500_embeddings1983-1987ED32.txt]

9.757260978221893311e-02 3.249113559722900391e-01 1.093364283442497253e-01 -8.656125515699386597e-02 -7.646166533231735229e-02 -3.929284214973449707e-02 2.189408260164782405e-04 7.590112835168838501e-02 1.363824456930160522e-01 -1.248481571674346924e-01 5.482158064842224121e-01 -1.311656320467591286e-03 -2.553950548171997070e-01 -2.369638383388519287e-01 -6.223401427268981934e-02 6.382000446319580078e-02 -2.528979480266571045e-01 5.723418667912483215e-02 6.467545777559280396e-02 -1.905903667211532593e-01 -1.664138734340667725e-01 -1.107749436050653458e-02 3.589011430740356445e-01 -1.113186925649642944e-01 4.646166041493415833e-02 -7.297648489475250244e-02 -5.334082990884780884e-02 1.985272467136383057e-01 1.517565399408340454e-01 1.206097826361656189e-01 -9.342557936906814575e-02 1.243102923035621643e-01
-1.734199076890945435e-01 5.552558973431587219e-02 -1.438439637422561646e-01 -2.417293787002563477e-01 1.620467193424701691e-02 2.949663996696472168e-01 -2.841944098472595215e-01 -2.058271765708923340e-01 9.690914303064346313e-03 2.019379101693630219e-02 1.514257788658142090e-01 1.057641394436359406e-02 -1.956237107515335083e-01 -2.682494521141052246e-01 -1.711392216384410858e-02 3.083050847053527832e-01 4.240381345152854919e-02 -3.188719227910041809e-02 -4.813093692064285278e-02 -2.355821058154106140e-02 -2.272865325212478638e-01 -2.419426888227462769e-01 4.960736259818077087e-02 7.184177637100219727e-02 2.585374712944030762e-01 -1.915342211723327637e-01 6.437631696462631226e-02 9.888795018196105957e-02 3.106097690761089325e-02 -1.987760812044143677e-01 3.910993337631225586e-01 -1.175364553928375244e-01
-3.758096694946289062e-01 4.163959994912147522e-02 -8.933338522911071777e-02 -2.026713043451309204e-01 8.674072474241256714e-02 2.393189258873462677e-02 -3.422865271568298340e-02 -2.262780666351318359e-01 8.831468969583511353e-02 2.402676045894622803e-01 2.670362889766693115e-01 1.107449755072593689e-01 1.845513135194778442e-01 -1.737964153289794922e-01 -2.451021075248718262e-01 2.303458750247955322e-01 3.432914987206459045e-02 8.015198260545730591e-02 6.607211381196975708e-02 1.216132715344429016e-01 -2.086728364229202271e-01 8.659063838422298431e-03 1.477521061897277832e-01 2.671496942639350891e-02 1.448634862899780273e-01 -3.590486645698547363e-01 1.781852692365646362e-01 -1.236091777682304382e-01 3.049210608005523682e-01 -3.884284943342208862e-02 1.400623470544815063e-01 1.305839270353317261e-01
-2.809382416307926178e-02 1.549970507621765137e-01 -7.879773527383804321e-02 -1.923330873250961304e-01 2.229109108448028564e-01 -7.044503837823867798e-02 -8.113238215446472168e-02 1.729188412427902222e-01 8.046143501996994019e-02 -6.545934081077575684e-02 4.510154724121093750e-01 -3.365406692028045654e-01 -1.096443235874176025e-01 -1.956171989440917969e-01 -1.752455681562423706e-01 3.978387713432312012e-01 -1.429488956928253174e-01 9.512113779783248901e-02 -3.943010419607162476e-02 -1.210659146308898926e-01 -2.150845527648925781e-01 -2.036091685295104980e-01 7.238076627254486084e-02 1.009126678109169006e-01 6.834084540605545044e-02 -1.579586714506149292e-01 -6.400868296623229980e-02 2.253322899341583252e-01 3.100524470210075378e-02 -1.404188480228185654e-02 1.298357397317886353e-01 -1.509921401739120483e-01
-2.071979790925979614e-01 2.479160577058792114e-01 6.075954064726829529e-02 -2.188362926244735718e-01 8.413111418485641479e-02 3.563151881098747253e-02 -1.943230330944061279e-01 -2.615399956703186035e-01 -7.481205463409423828e-02 -2.011070400476455688e-01 4.987981915473937988e-01 -9.731907397508621216e-02 1.750356331467628479e-02 -1.785389333963394165e-02 -1.984069198369979858e-01 2.785762548446655273e-01 -7.619865238666534424e-02 -1.697636954486370087e-02 -7.470278441905975342e-02 -1.124578118324279785e-01 -2.415102422237396240e-01 4.794467240571975708e-02 -2.292144894599914551e-01 -1.055438667535781860e-01 2.620856463909149170e-02 -1.226395890116691589e-01 1.245857253670692444e-01 1.263150721788406372e-01 2.682959437370300293e-01 6.524293124675750732e-02 1.067097336053848267e-01 1.554014980792999268e-01
6.875544041395187378e-02 8.927146345376968384e-02 2.909057438373565674e-01 -1.299753040075302124e-01 2.927391827106475830e-01 6.491103768348693848e-02 -1.686200350522994995e-01 -1.162281483411788940e-01 -2.350052893161773682e-01 -2.086769044399261475e-01 3.667641282081604004e-01 -4.204962775111198425e-02 -3.681845590472221375e-02 -2.500436305999755859e-01 -5.538323894143104553e-02 1.770593225955963135e-01 3.904418274760246277e-02 -6.282563786953687668e-03 1.391863375902175903e-01 1.853944659233093262e-01 -4.270869791507720947e-01 -1.316208839416503906e-01 -1.350905299186706543e-01 1.517820358276367188e-01 1.430954784154891968e-01 -1.986402422189712524e-01 1.727314442396163940e-01 3.064106591045856476e-02 1.539459228515625000e-01 8.419804275035858154e-02 5.112879350781440735e-02 -1.205799821764230728e-02
-1.011607870459556580e-01 6.485123187303543091e-02 -2.476137503981590271e-02 -1.555560678243637085e-01 2.653878331184387207e-01 -1.945847421884536743e-01 -5.312436074018478394e-02 2.189449034631252289e-03 5.562466382980346680e-02 8.010923117399215698e-02 2.753238379955291748e-01 -1.428112387657165527e-01 -2.003612369298934937e-01 1.658857762813568115e-01 -1.122949048876762390e-01 1.772246807813644409e-01 -4.650637134909629822e-02 6.611768156290054321e-02 -1.193546652793884277e-01 1.647850684821605682e-02 -3.141499161720275879e-01 -2.457083612680435181e-01 3.716200590133666992e-02 3.117553889751434326e-01 2.198094576597213745e-01 -3.850981593132019043e-01 -9.312544018030166626e-02 1.985375136137008667e-01 1.751507371664047241e-01 3.415545448660850525e-02 2.452481538057327271e-01 -1.298219710588455200e-01
-2.711986899375915527e-01 1.338343322277069092e-01 4.961556941270828247e-02 -2.294388115406036377e-01 9.442887455224990845e-02 -6.193582341074943542e-02 -4.502975195646286011e-02 -3.442340195178985596e-01 6.438228487968444824e-02 -4.758545011281967163e-02 3.348358273506164551e-01 -8.435281366109848022e-02 -4.198564961552619934e-02 -2.911968827247619629e-01 -5.858590453863143921e-02 6.914230436086654663e-02 -5.865865945816040039e-02 -4.296497628092765808e-02 6.840443611145019531e-02 -2.185488194227218628e-01 -1.874959915876388550e-01 -1.989390254020690918e-01 -4.198786243796348572e-02 -4.682251811027526855e-02 1.046735346317291260e-01 -9.555037319660186768e-02 8.488901704549789429e-02 -9.215520322322845459e-02 4.942523241043090820e-01 -1.254584491252899170e-01 8.725860714912414551e-02 -2.447572648525238037e-01
-3.981921076774597168e-02 1.496122926473617554e-01 -9.837528318166732788e-02 -2.020274102687835693e-01 1.199764609336853027e-01 9.774668514728546143e-02 -3.263098597526550293e-01 7.515978813171386719e-02 1.734443455934524536e-01 2.508663237094879150e-01 1.793663650751113892e-01 -3.741572052240371704e-02 -1.659831851720809937e-01 -3.266496956348419189e-01 -3.615394234657287598e-01 3.239254653453826904e-02 -1.284230779856443405e-02 -5.339201167225837708e-02 -1.343853324651718140e-01 -7.752310484647750854e-02 -1.955303996801376343e-01 -3.121170699596405029e-01 8.179607987403869629e-02 3.300285935401916504e-01 -6.961072236299514771e-02 -2.127386033535003662e-01 8.800504729151725769e-03 1.270919144153594971e-01 -9.145325049757957458e-03 1.428336352109909058e-01 2.878994680941104889e-02 -1.757033318281173706e-01
8.586028963327407837e-02 5.815706774592399597e-02 -3.539653420448303223e-01 1.722493395209312439e-02 -1.543649137020111084e-01 1.483981311321258545e-01 -2.118630111217498779e-01 -1.258167624473571777e-02 1.834632605314254761e-01 1.666561141610145569e-02 3.124804496765136719e-01 2.226600199937820435e-01 -1.028258427977561951e-01 -1.906785070896148682e-01 -1.797063201665878296e-01 2.881294190883636475e-01 3.410078212618827820e-02 -1.636329144239425659e-01 1.429814845323562622e-01 -9.326510131359100342e-02 -3.675866425037384033e-01 3.705409169197082520e-02 -4.902136325836181641e-02 1.564431041479110718e-01 1.616544276475906372e-02 -2.310574203729629517e-01 1.523777991533279419e-01 9.032371640205383301e-02 2.235423326492309570e-01 -7.106571644544601440e-02 -1.555773466825485229e-01 -2.113228440284729004e-01
3.722857311367988586e-02 4.348265826702117920e-01 -5.991157516837120056e-02 -2.488867938518524170e-01 -6.005211919546127319e-02 -1.909346133470535278e-02 8.560735732316970825e-02 3.102148175239562988e-01 9.475877135992050171e-02 -2.248620241880416870e-01 6.583015620708465576e-02 -1.537311971187591553e-01 -3.036890327930450439e-01 1.072959899902343750e-01 -1.265797764062881470e-01 2.166129052639007568e-01 -3.832386061549186707e-02 -2.025259099900722504e-02 -6.074737012386322021e-02 -1.143111810088157654e-01 -2.026000320911407471e-01 1.858381740748882294e-02 9.908985346555709839e-02 2.519062757492065430e-01 5.546712502837181091e-02 -3.626203536987304688e-01 1.256672739982604980e-01 -2.640780806541442871e-01 6.393461674451828003e-02 -7.662702351808547974e-02 -9.930171072483062744e-02 9.517045319080352783e-02
-1.553064137697219849e-01 1.961936801671981812e-01 -1.633978933095932007e-01 7.307589519768953323e-03 7.225543260574340820e-02 3.571857810020446777e-01 -2.372248917818069458e-01 -1.213371530175209045e-01 -6.309963017702102661e-02 -7.518710941076278687e-02 7.075163722038269043e-02 5.933754146099090576e-02 -9.643816947937011719e-02 -3.573735952377319336e-01 -3.191296160221099854e-01 1.731763035058975220e-01 -1.888607889413833618e-01 4.911565035581588745e-02 6.841132044792175293e-02 -3.027930557727813721e-01 -2.064139693975448608e-01 -2.282203137874603271e-01 1.583635574206709862e-03 1.504787951707839966e-01 -2.409305050969123840e-02 -2.700799107551574707e-01 -2.308317273855209351e-02 7.951924204826354980e-02 1.035594940185546875e-01 1.471157222986221313e-01 2.256298810243606567e-01 -6.622055172920227051e-02
5.259708687663078308e-02 3.500338494777679443e-01 1.688075624406337738e-02 -1.536940485239028931e-01 9.666004776954650879e-02 -4.181760177016258240e-02 1.898193955421447754e-01 -2.299547940492630005e-02 -8.597727864980697632e-02 -1.300812512636184692e-01 1.986387968063354492e-01 8.375100046396255493e-02 -1.010214984416961670e-01 1.505841314792633057e-01 -2.936713099479675293e-01 9.620942920446395874e-02 -3.985957056283950806e-02 2.025034511461853981e-03 3.601501584053039551e-01 -2.010881900787353516e-01 -3.555319607257843018e-01 -1.643355339765548706e-01 2.331137061119079590e-01 3.258965909481048584e-01 2.251206636428833008e-01 -9.648218005895614624e-02 1.289478391408920288e-01 -8.287404477596282959e-02 -8.382110297679901123e-02 -2.103728614747524261e-02 -1.242996603250503540e-01 1.090243980288505554e-01
4.871493205428123474e-02 2.085266560316085815e-01 -2.250330150127410889e-02 3.983369469642639160e-02 1.945191025733947754e-01 -6.698794662952423096e-02 -1.033283099532127380e-01 7.924707233905792236e-02 1.768047548830509186e-02 9.365524351596832275e-02 4.708273708820343018e-01 6.092856079339981079e-02 -2.232161015272140503e-01 -2.525773048400878906e-01 -1.829710230231285095e-02 1.986092925071716309e-01 1.170755177736282349e-01 1.849756687879562378e-01 -7.916808873414993286e-02 -2.037580460309982300e-01 -3.070393204689025879e-01 -3.094987869262695312e-01 1.501868218183517456e-01 8.086446672677993774e-02 -1.154137477278709412e-01 -1.306186020374298096e-01 -1.160358563065528870e-01 -8.098155260086059570e-02 3.678784966468811035e-01 -2.182345092296600342e-02 -5.070656538009643555e-02 3.523481637239456177e-02
-3.955185413360595703e-02 3.835753202438354492e-01 -1.771697849035263062e-01 -3.328177332878112793e-01 2.389584779739379883e-01 -1.308757904917001724e-02 1.333918571472167969e-01 -2.300125509500503540e-01 3.286595456302165985e-03 -8.495608717203140259e-02 2.342171967029571533e-01 -1.339496970176696777e-01 2.463597953319549561e-01 -1.552250385284423828e-01 -2.397345304489135742e-01 2.797712385654449463e-01 -7.703422009944915771e-02 -2.074403911828994751e-01 4.852749407291412354e-03 -1.155444607138633728e-01 -9.495122730731964111e-02 -2.929482758045196533e-01 6.927369534969329834e-02 2.745644561946392059e-02 -1.845663934946060181e-01 -1.362590342760086060e-01 -5.683460459113121033e-02 -8.044904470443725586e-02 2.075571119785308838e-01 -5.566574260592460632e-02 8.549552410840988159e-02 4.547154530882835388e-02
1.316215991973876953e-01 1.513785570859909058e-01 1.244993135333061218e-01 -1.529807597398757935e-01 1.032209545373916626e-01 2.804020233452320099e-02 -5.596991255879402161e-02 -7.776173949241638184e-02 -1.109650805592536926e-01 4.615597426891326904e-02 2.747657895088195801e-01 2.999917566776275635e-01 -4.396586120128631592e-02 -2.237311750650405884e-01 -4.401269555091857910e-02 3.711691796779632568e-01 -2.169238179922103882e-01 1.544176787137985229e-01 5.026510357856750488e-02 -3.958218991756439209e-01 -1.442117542028427124e-01 -1.934122443199157715e-01 -8.052498102188110352e-03 2.432786375284194946e-01 5.066311359405517578e-02 7.133922725915908813e-02 2.338674962520599365e-01 1.329427212476730347e-02 2.663402445614337921e-02 -6.231585144996643066e-02 3.271310031414031982e-01 8.317714929580688477e-02
8.844328671693801880e-02 1.113728955388069153e-01 -8.098690956830978394e-02 -2.089634984731674194e-01 2.348685562610626221e-01 2.385824918746948242e-01 -2.418951541185379028e-01 -2.302379719913005829e-02 -8.215819299221038818e-02 1.023941859602928162e-01 2.572298645973205566e-01 1.461770683526992798e-01 -9.484059363603591919e-02 -4.023686647415161133e-01 -3.532960116863250732e-01 5.689412355422973633e-02 -2.119869291782379150e-01 -9.574758820235729218e-03 -1.723156869411468506e-01 1.124320253729820251e-01 -2.052590698003768921e-01 -1.344759762287139893e-01 -4.189535975456237793e-02 1.718844659626483917e-02 -1.063515525311231613e-02 -4.203843176364898682e-01 3.190077841281890869e-02 1.121751815080642700e-01 1.070658937096595764e-01 -5.465127527713775635e-02 1.264831330627202988e-02 -4.993574693799018860e-03
1.446142196655273438e-01 1.189607232809066772e-01 1.191441118717193604e-01 -5.365638807415962219e-02 2.511540949344635010e-01 5.061610788106918335e-02 1.193419098854064941e-01 1.472457796335220337e-01 5.914155021309852600e-02 -3.375734388828277588e-01 3.477348387241363525e-01 2.307624071836471558e-01 -2.738175988197326660e-01 -2.024385929107666016e-01 -2.601228058338165283e-01 -1.618794053792953491e-01 1.510497033596038818e-01 8.064336329698562622e-02 8.512750267982482910e-03 -2.024407126009464264e-02 -2.140078431693837047e-04 5.561666935682296753e-02 1.373131424188613892e-01 8.327647298574447632e-02 1.997199356555938721e-01 -5.176836252212524414e-02 9.940201044082641602e-02 1.770716011524200439e-01 8.041448146104812622e-02 9.532347321510314941e-02 4.263316988945007324e-01 -7.103597372770309448e-02
-3.541457233950495720e-03 6.028262153267860413e-02 -1.714734137058258057e-01 -1.287284791469573975e-01 -2.148174047470092773e-01 1.609973311424255371e-01 -1.002170667052268982e-01 -5.262844637036323547e-02 8.987250924110412598e-02 1.098717898130416870e-01 2.552769184112548828e-01 3.437301516532897949e-02 -1.164162606000900269e-01 -2.357703596353530884e-01 -1.105790883302688599e-01 2.460583299398422241e-01 8.674530684947967529e-02 -2.751670777797698975e-01 8.989695459604263306e-03 -2.111423611640930176e-01 -2.470899969339370728e-01 -2.869812548160552979e-01 -1.941394358873367310e-01 3.065789639949798584e-01 7.564207166433334351e-02 -1.709505468606948853e-01 1.895899623632431030e-01 -1.100387498736381531e-01 3.462463021278381348e-01 -1.687926799058914185e-01 3.418935835361480713e-02 3.935370594263076782e-02
-1.370856910943984985e-01 2.921834588050842285e-01 1.116675809025764465e-01 -2.942148745059967041e-01 -1.868057847023010254e-01 -3.114372678101062775e-02 -1.837844550609588623e-01 6.394215673208236694e-02 5.929287523031234741e-02 -1.170358061790466309e-02 2.727103233337402344e-01 3.214480578899383545e-01 -8.326184749603271484e-02 -1.578241586685180664e-01 1.364523917436599731e-01 3.241917192935943604e-01 5.792336165904998779e-02 -2.003169506788253784e-01 2.505900897085666656e-02 -7.808896154165267944e-02 -2.278295904397964478e-01 -1.443135738372802734e-01 -2.087475173175334930e-02 2.197883091866970062e-02 4.028467833995819092e-02 -2.993309199810028076e-01 -6.853803060948848724e-03 1.421964261680841446e-03 -2.717363238334655762e-01 -1.145095750689506531e-01 1.257816404104232788e-01 2.612579762935638428e-01
-1.338763441890478134e-02 6.844168901443481445e-02 5.002063512802124023e-02 -1.839702576398849487e-01 3.509107232093811035e-01 1.211921423673629761e-01 -4.520314186811447144e-02 -1.335484683513641357e-01 -2.728162333369255066e-02 -4.183604568243026733e-02 4.194257557392120361e-01 -7.416305691003799438e-02 -8.581154793500900269e-02 -7.402793318033218384e-02 -2.988846302032470703e-01 3.668695688247680664e-01 -5.200083553791046143e-02 9.587509185075759888e-02 -1.502337604761123657e-01 -2.601670324802398682e-01 -2.395640462636947632e-01 -1.696605235338211060e-01 1.746955364942550659e-01 2.052901983261108398e-01 3.396466001868247986e-02 2.308170683681964874e-02 -4.934248328208923340e-02 -1.355608254671096802e-01 1.621307581663131714e-01 2.582798302173614502e-01 -9.511891752481460571e-03 -6.187769025564193726e-02
-6.584756076335906982e-02 5.769033730030059814e-02 1.824401021003723145e-01 1.726127602159976959e-02 1.999812126159667969e-01 6.628311425447463989e-02 -5.034161731600761414e-02 -2.250362485647201538e-01 3.817908465862274170e-02 1.256620883941650391e-01 4.187797904014587402e-01 -4.532437399029731750e-02 -1.142671629786491394e-01 -1.758459955453872681e-01 -1.778415963053703308e-02 6.291183084249496460e-02 -3.574225902557373047e-01 -5.814377218484878540e-02 -1.615169495344161987e-01 -1.614751517772674561e-01 -1.922099590301513672e-01 -3.276881277561187744e-01 6.757057458162307739e-02 2.501079812645912170e-02 2.614043653011322021e-01 -3.221164643764495850e-01 6.325920671224594116e-02 2.854510247707366943e-01 -1.120001822710037231e-02 1.588158011436462402e-01 4.691341891884803772e-02 -1.807073876261711121e-02
-7.189061492681503296e-02 4.137161970138549805e-01 2.019769251346588135e-01 -7.354608178138732910e-02 7.213754951953887939e-02 -1.294929534196853638e-02 -1.207384020090103149e-01 -3.136150836944580078e-01 1.733128726482391357e-01 -5.751974508166313171e-02 5.725089311599731445e-01 4.808903113007545471e-02 -7.597208023071289062e-03 -1.443302333354949951e-01 1.052688509225845337e-01 6.223437190055847168e-02 -1.011707112193107605e-01 -8.186048269271850586e-02 -1.035855337977409363e-01 -7.941579073667526245e-02 -1.830148696899414062e-01 -7.032439112663269043e-02 -1.430961638689041138e-01 7.088342308998107910e-02 1.711392253637313843e-01 -2.091627568006515503e-01 -1.635304689407348633e-01 4.955817759037017822e-02 1.341917067766189575e-01 1.959601491689682007e-01 5.774499103426933289e-02 -1.495646662078797817e-03
1.413080245256423950e-01 1.677356213331222534e-01 1.832705289125442505e-01 1.668854206800460815e-01 4.142053127288818359e-01 -8.637852221727371216e-02 -3.264575898647308350e-01 -8.856685459613800049e-02 1.599623262882232666e-01 3.465694934129714966e-02 3.091096580028533936e-01 -1.828469894826412201e-02 4.875894263386726379e-02 -9.617184847593307495e-02 -3.233472704887390137e-01 2.122379839420318604e-01 -1.008832752704620361e-01 -4.266871511936187744e-02 -2.053224146366119385e-01 5.793536826968193054e-02 4.116700962185859680e-02 -1.839876621961593628e-01 8.514032512903213501e-02 1.290272325277328491e-01 2.269112616777420044e-01 -1.574892550706863403e-01 2.414426393806934357e-02 2.612029612064361572e-01 1.479998677968978882e-01 -9.221088141202926636e-02 1.385697573423385620e-01 -3.808342665433883667e-02
-3.150805458426475525e-02 3.423485755920410156e-01 2.580488622188568115e-01 -2.215401530265808105e-01 8.342990279197692871e-02 -8.059813827276229858e-02 2.081118822097778320e-01 3.918181732296943665e-02 -6.607934832572937012e-02 1.635492965579032898e-02 2.421598285436630249e-01 -7.560223340988159180e-02 -2.905539423227310181e-02 -6.887688487768173218e-02 1.603569388389587402e-01 4.150294363498687744e-01 -1.595333665609359741e-01 -1.746563315391540527e-01 -5.837118625640869141e-02 -7.472967356443405151e-02 8.467913605272769928e-03 -2.714919447898864746e-01 -2.157549262046813965e-01 3.988111019134521484e-02 -3.222487121820449829e-02 -3.365204036235809326e-01 -1.164009347558021545e-01 1.118378788232803345e-01 4.106324166059494019e-02 -8.587257564067840576e-02 3.117584288120269775e-01 -4.274641722440719604e-02
-2.369980216026306152e-01 5.182331893593072891e-03 1.116152778267860413e-01 -1.136421933770179749e-01 2.443906515836715698e-01 1.098886653780937195e-01 3.399503231048583984e-01 -5.438871309161186218e-02 -8.530250750482082367e-03 -5.221809819340705872e-02 1.962235271930694580e-01 -2.484457194805145264e-01 2.110220119357109070e-02 -3.764953017234802246e-01 -1.044587641954421997e-01 2.742680013179779053e-01 -2.078637853264808655e-02 -1.292922496795654297e-01 1.306594312191009521e-01 9.926776401698589325e-03 -1.720536500215530396e-01 -1.127814203500747681e-01 2.089717686176300049e-01 -6.636760383844375610e-02 1.819997131824493408e-01 -2.700486183166503906e-01 4.954210296273231506e-02 -1.378952264785766602e-01 3.658316433429718018e-01 -4.794052988290786743e-02 -1.707701571285724640e-02 -8.995340019464492798e-02
-1.163811385631561279e-01 2.144598513841629028e-01 1.799830943346023560e-01 2.651974186301231384e-02 -1.651800274848937988e-01 2.731872349977493286e-02 1.193706169724464417e-01 -2.938247919082641602e-01 1.890071481466293335e-01 8.041051775217056274e-02 7.012950628995895386e-02 -9.790035337209701538e-02 -2.825786173343658447e-01 -3.019088506698608398e-02 -1.417936682701110840e-01 3.155331611633300781e-01 -4.407218098640441895e-02 9.094010293483734131e-02 -8.922926336526870728e-02 2.541247755289077759e-02 -8.112655580043792725e-02 1.005378067493438721e-01 1.019363254308700562e-01 1.907044202089309692e-01 1.482897251844406128e-01 -3.900892436504364014e-01 -6.689667701721191406e-02 1.973139643669128418e-01 1.130602955818176270e-01 8.518496900796890259e-02 3.620367050170898438e-01 -2.658671736717224121e-01
-2.010998725891113281e-01 2.654708027839660645e-01 7.051802426576614380e-02 -8.588303625583648682e-02 -1.106441244482994080e-01 2.418539859354496002e-02 1.410292834043502808e-01 -2.658714652061462402e-01 4.484290257096290588e-02 1.278294436633586884e-02 4.133314788341522217e-01 8.892446011304855347e-02 2.312647700309753418e-01 -4.206968247890472412e-01 -1.105903163552284241e-01 4.078319296240806580e-02 8.829893916845321655e-02 3.576992079615592957e-02 -7.215600460767745972e-02 -9.918970614671707153e-02 -2.866193950176239014e-01 -5.934928357601165771e-02 2.623759210109710693e-01 -2.691333554685115814e-02 8.616829663515090942e-02 -1.948211491107940674e-01 -3.446343541145324707e-02 -2.074318379163742065e-02 2.721046507358551025e-01 -1.508147269487380981e-01 9.967079013586044312e-02 1.223332807421684265e-01
1.326236966997385025e-02 6.789633631706237793e-02 -6.859934329986572266e-02 -3.661262392997741699e-01 2.203610241413116455e-01 1.005604937672615051e-01 -9.990174323320388794e-02 -2.136289030313491821e-01 3.503491878509521484e-01 -1.772282570600509644e-01 5.050625801086425781e-01 -1.542054712772369385e-01 3.977669868618249893e-03 -1.878141462802886963e-01 2.023422904312610626e-02 8.620718866586685181e-02 -6.596124917268753052e-02 -2.626714110374450684e-01 -8.878559619188308716e-02 -6.901278346776962280e-02 -1.859047114849090576e-01 -1.310081630945205688e-01 -2.231036871671676636e-01 7.157892733812332153e-02 7.685471326112747192e-02 -2.279039323329925537e-01 7.592296600341796875e-02 2.531864307820796967e-02 5.182561650872230530e-02 -4.051948338747024536e-02 -1.077056769281625748e-02 6.860499083995819092e-02
-1.419300865381956100e-02 1.172271072864532471e-01 -3.047294449061155319e-03 -1.965856850147247314e-01 -1.954626105725765228e-02 8.283443748950958252e-03 1.813670843839645386e-01 -1.849172264337539673e-01 2.314375340938568115e-02 2.745017111301422119e-01 4.105087816715240479e-01 3.566599264740943909e-02 -3.049782216548919678e-01 -2.775023877620697021e-01 -7.876267284154891968e-02 2.032795995473861694e-01 1.111593618988990784e-01 -1.108651235699653625e-01 1.613402366638183594e-01 -1.504842936992645264e-01 -7.790455222129821777e-02 -2.722432017326354980e-01 1.779823154211044312e-01 1.378159224987030029e-01 2.915921248495578766e-02 -1.835198104381561279e-01 -3.059434294700622559e-01 -4.620381817221641541e-02 2.374587059020996094e-01 1.020067185163497925e-01 1.237391307950019836e-01 9.524815715849399567e-03
-1.063108146190643311e-01 2.776113748550415039e-01 1.422402411699295044e-01 -9.875660389661788940e-02 2.219386845827102661e-01 -6.990461796522140503e-02 -2.204855829477310181e-01 -2.299384772777557373e-01 1.877132207155227661e-01 -4.381917044520378113e-02 5.757953524589538574e-01 -3.078773245215415955e-02 4.889914765954017639e-02 -8.557967841625213623e-02 -5.466683954000473022e-02 2.435851693153381348e-01 6.677870452404022217e-02 2.702404372394084930e-02 2.478296458721160889e-01 -2.446536123752593994e-01 -1.248181387782096863e-01 -8.036155998706817627e-02 -1.037762612104415894e-01 -1.248889416456222534e-01 1.644457504153251648e-02 -2.348447889089584351e-01 -5.603630095720291138e-02 -1.701594442129135132e-01 7.249420136213302612e-02 7.923940429463982582e-04 1.769311912357807159e-02 -1.279805600643157959e-01
6.890234351158142090e-02 3.830806314945220947e-01 7.949461042881011963e-02 -1.372239738702774048e-01 1.372003853321075439e-01 3.395012021064758301e-01 -4.068264365196228027e-02 1.375157535076141357e-01 1.666938066482543945e-01 9.332778304815292358e-02 2.550882697105407715e-01 2.451180219650268555e-01 -3.876752853393554688e-01 1.106976568698883057e-01 -1.906087547540664673e-01 2.152852118015289307e-01 -2.225711941719055176e-01 -4.497832618653774261e-03 1.820774823427200317e-01 8.607582747936248779e-02 -1.473551541566848755e-01 -1.769972592592239380e-01 -4.522277414798736572e-02 2.165487557649612427e-01 -4.775000736117362976e-03 -1.277334988117218018e-01 5.691188201308250427e-02 -1.328572332859039307e-01 1.501836180686950684e-01 -7.468879967927932739e-02 -5.640822276473045349e-02 3.438330814242362976e-02
-1.038406118750572205e-01 1.137554273009300232e-01 1.139876320958137512e-01 -9.146093577146530151e-02 2.796511948108673096e-01 -1.192766875028610229e-01 -4.202583432197570801e-02 -3.390628099441528320e-01 3.359874486923217773e-01 -5.076253786683082581e-02 5.184838175773620605e-01 -1.336118578910827637e-01 -1.658800244331359863e-01 -1.947062611579895020e-01 4.814443737268447876e-02 1.181566994637250900e-02 -5.482130218297243118e-03 5.655035004019737244e-02 3.058926388621330261e-02 -2.883999794721603394e-02 -3.022553920745849609e-01 -6.499584764242172241e-02 -1.695537716150283813e-01 -3.162533789873123169e-02 1.635078340768814087e-01 -1.987582743167877197e-01 5.740884318947792053e-02 9.638047218322753906e-02 1.182423904538154602e-01 -1.578895933926105499e-02 7.487416733056306839e-03 2.286762595176696777e-01
-2.295864522457122803e-01 7.429175823926925659e-02 -3.817095234990119934e-02 -1.010886877775192261e-01 1.778349876403808594e-01 -4.299326334148645401e-03 -9.317398071289062500e-02 -4.105634987354278564e-01 3.363489210605621338e-01 -2.201273478567600250e-02 3.363288342952728271e-01 -8.951193094253540039e-02 -1.100361868739128113e-01 -1.036396697163581848e-01 -1.669335961341857910e-01 5.798184126615524292e-02 1.614215970039367676e-01 -9.105795621871948242e-02 -2.332137674093246460e-01 -2.552639245986938477e-01 -2.572733461856842041e-01 -1.609271764755249023e-01 -1.029663160443305969e-01 2.079932987689971924e-01 2.403714358806610107e-01 -1.642369925975799561e-01 3.690446540713310242e-02 5.054790899157524109e-02 -3.583246469497680664e-02 1.938658654689788818e-01 3.952497243881225586e-02 5.863613635301589966e-02
-6.834031641483306885e-02 2.505131959915161133e-01 -7.220455259084701538e-02 -2.016582340002059937e-01 8.160074055194854736e-02 -1.489999331533908844e-02 -1.211080923676490784e-01 -4.088347852230072021e-01 3.421939313411712646e-01 4.418550059199333191e-02 5.673058032989501953e-01 -6.555516272783279419e-02 -2.336029261350631714e-01 -3.622161597013473511e-02 5.440570041537284851e-02 1.537664979696273804e-01 -1.520044803619384766e-01 -8.102272450923919678e-02 -2.965467981994152069e-02 -9.443430602550506592e-02 2.597682550549507141e-02 3.272011876106262207e-02 -1.204324141144752502e-01 5.100245401263237000e-02 1.733885705471038818e-01 -1.257282644510269165e-01 2.058693915605545044e-01 1.293991412967443466e-02 -2.703893929719924927e-02 -7.739933673292398453e-03 1.036276072263717651e-01 1.098278835415840149e-01
-2.131183296442031860e-01 3.271560966968536377e-01 1.217792034149169922e-01 -1.221553310751914978e-01 1.502657681703567505e-01 1.138660684227943420e-01 -8.935917913913726807e-02 -1.878309994935989380e-01 -7.897993922233581543e-02 -1.181401014328002930e-01 6.062722802162170410e-01 -1.903700083494186401e-01 -1.590420603752136230e-01 -9.623795747756958008e-02 -4.736666381359100342e-02 6.971286237239837646e-02 -1.587019115686416626e-01 -1.299001872539520264e-01 6.691069155931472778e-02 -3.404277190566062927e-02 -1.287786513566970825e-01 -7.613552361726760864e-02 -1.099444087594747543e-02 -6.127500534057617188e-02 6.076219677925109863e-02 -2.986072301864624023e-01 3.818239644169807434e-02 -1.848645955324172974e-01 9.712452441453933716e-02 -6.658892333507537842e-02 -1.704309284687042236e-01 -1.672355681657791138e-01
3.469575941562652588e-01 -1.949325762689113617e-02 2.148513346910476685e-01 -6.003138050436973572e-02 8.399349451065063477e-02 1.151546612381935120e-01 -6.697909533977508545e-02 -1.799322366714477539e-01 1.750686466693878174e-01 -1.391967199742794037e-02 2.155236750841140747e-01 -3.243552893400192261e-02 -1.096512004733085632e-01 2.332379296422004700e-02 1.258912310004234314e-02 8.127023465931415558e-03 -1.383827030658721924e-01 -1.971962004899978638e-01 3.011396825313568115e-01 -9.257524274289608002e-03 -2.391615137457847595e-02 -1.275174021720886230e-01 9.768342226743698120e-02 2.391338497400283813e-01 -1.084812432527542114e-01 -5.133095383644104004e-01 6.122681871056556702e-02 1.793843507766723633e-01 3.149100840091705322e-01 6.213755905628204346e-02 1.800179332494735718e-01 4.664886742830276489e-02
1.328027397394180298e-01 2.664264142513275146e-01 5.980330333113670349e-02 1.137390881776809692e-01 -6.625431030988693237e-02 -1.422730833292007446e-01 -1.230692937970161438e-01 -2.531817853450775146e-01 2.513198852539062500e-01 -1.323574781417846680e-01 4.191961288452148438e-01 -5.425899848341941833e-02 -7.362560182809829712e-02 -8.741490542888641357e-02 1.036794018000364304e-02 2.414989471435546875e-01 -5.795484408736228943e-02 -4.323727916926145554e-03 1.858148574829101562e-01 -4.971314966678619385e-02 -2.496400475502014160e-01 -1.804462224245071411e-01 -1.771352738142013550e-01 2.355391085147857666e-01 1.785702407360076904e-01 -2.134893238544464111e-01 1.997150853276252747e-02 1.593023687601089478e-01 7.877183705568313599e-02 -1.467642486095428467e-01 -2.112111747264862061e-01 -2.498793751001358032e-01
-1.271675378084182739e-01 2.210506796836853027e-01 2.075181007385253906e-01 -1.234280467033386230e-01 8.490746468305587769e-02 1.627994328737258911e-02 -1.222727596759796143e-01 -1.975527852773666382e-01 2.817053198814392090e-01 -7.430194318294525146e-02 5.006451010704040527e-01 -2.857738435268402100e-01 -9.888684004545211792e-02 -1.580495983362197876e-01 -2.435232847929000854e-01 4.330332577228546143e-02 -1.893305629491806030e-01 -1.300924122333526611e-01 -2.232991307973861694e-01 -1.442009508609771729e-01 -3.131076321005821228e-02 -2.089072316884994507e-01 -2.495535165071487427e-01 1.887431927025318146e-02 1.673060208559036255e-01 -1.717988103628158569e-01 -1.334365084767341614e-02 9.441527538001537323e-03 6.254037469625473022e-02 5.654383450746536255e-02 -1.245091296732425690e-02 7.979691773653030396e-02
-5.209228768944740295e-02 1.307304501533508301e-01 -1.378695219755172729e-01 -2.528559565544128418e-01 2.097197771072387695e-01 4.531762376427650452e-02 3.077189624309539795e-02 1.100941300392150879e-01 5.987735837697982788e-02 1.649998426437377930e-01 4.651410281658172607e-01 2.846113406121730804e-02 -1.060104668140411377e-01 -2.015053331851959229e-01 2.855103649199008942e-02 9.395913779735565186e-02 -2.413271665573120117e-01 1.590702235698699951e-01 -9.203482419252395630e-02 -4.036615043878555298e-02 -1.991822719573974609e-01 -1.239798292517662048e-01 2.732216119766235352e-01 3.402437865734100342e-01 3.671379759907722473e-02 -7.987912744283676147e-02 1.051628142595291138e-01 2.005759775638580322e-01 2.364593893289566040e-01 1.113227680325508118e-01 1.671045422554016113e-01 -1.852969080209732056e-01
6.684929830953478813e-04 4.646238982677459717e-01 2.250366806983947754e-01 -4.562631621956825256e-02 1.253137737512588501e-01 7.635978050529956818e-03 5.323271825909614563e-02 -9.430869482457637787e-03 -3.059264421463012695e-01 -8.226685225963592529e-02 1.574896425008773804e-01 1.486779153347015381e-01 -1.115595549345016479e-02 -5.292053148150444031e-02 1.645223237574100494e-02 1.752603948116302490e-01 -6.176122277975082397e-02 -1.937100589275360107e-01 -3.033579289913177490e-01 -1.981548815965652466e-01 -2.458222806453704834e-01 -2.914369702339172363e-01 5.427137762308120728e-02 -1.784888505935668945e-01 1.087586134672164917e-01 -2.972138524055480957e-01 -1.384189128875732422e-01 1.119029596447944641e-01 -7.229845970869064331e-02 -9.887974709272384644e-02 1.457052975893020630e-01 1.032451614737510681e-01
2.634282708168029785e-01 2.706428468227386475e-01 1.453592032194137573e-01 -5.705667659640312195e-02 1.749363690614700317e-01 -6.910700350999832153e-02 1.211014315485954285e-01 3.320573642849922180e-02 -6.794304586946964264e-03 7.469335943460464478e-02 3.039239048957824707e-01 -2.652869746088981628e-02 -5.937694758176803589e-02 -2.361313849687576294e-01 3.050097078084945679e-02 5.959202647209167480e-01 1.359415054321289062e-01 -2.675839886069297791e-02 1.422345191240310669e-01 -7.167761027812957764e-02 -9.146802127361297607e-02 -2.101398259401321411e-02 1.178265661001205444e-01 1.626437157392501831e-01 -6.495724665001034737e-04 4.243985284119844437e-03 1.289341300725936890e-01 1.392096746712923050e-02 2.583946585655212402e-01 -2.135564014315605164e-02 1.745595335960388184e-01 -2.440352886915206909e-01
1.062605157494544983e-01 1.837910860776901245e-01 1.306147128343582153e-01 -1.370194107294082642e-01 -9.768350981175899506e-03 1.113872379064559937e-01 3.739468380808830261e-02 -2.686187624931335449e-01 6.101810559630393982e-02 -7.528731971979141235e-02 3.271921277046203613e-01 -2.163970619440078735e-01 1.327380388975143433e-01 -3.550741970539093018e-01 -8.621996641159057617e-02 3.192322850227355957e-01 -1.913629658520221710e-02 -5.287462379783391953e-03 -8.210528641939163208e-02 -3.404437601566314697e-01 -1.068925037980079651e-01 5.673380941152572632e-02 -1.148008108139038086e-01 -9.603629261255264282e-02 1.506816595792770386e-01 -3.526744842529296875e-01 4.052527248859405518e-02 1.818627119064331055e-01 -1.173441782593727112e-01 1.763213425874710083e-01 -1.710001230239868164e-01 2.719265036284923553e-02
2.666611969470977783e-02 3.027046620845794678e-01 2.512921094894409180e-01 -4.384985193610191345e-02 1.819473803043365479e-01 4.456806555390357971e-02 -5.349552258849143982e-02 -1.537804305553436279e-01 -2.232966711744666100e-03 -3.229689896106719971e-01 3.198070526123046875e-01 5.703094229102134705e-02 4.208863526582717896e-02 -1.549894809722900391e-01 -2.447630465030670166e-01 2.565461210906505585e-02 -1.241277009248733521e-01 1.733822524547576904e-01 -1.811494231224060059e-01 -7.233383506536483765e-02 -2.566153109073638916e-01 -1.317093968391418457e-01 -1.287255287170410156e-01 2.886624336242675781e-01 2.348212152719497681e-01 -9.242647141218185425e-02 1.560586094856262207e-01 1.369307562708854675e-02 7.816336303949356079e-02 -1.125509012490510941e-02 -2.612951993942260742e-01 -2.354471236467361450e-01
5.126244202256202698e-02 2.594860196113586426e-01 1.613352894783020020e-01 -1.876657903194427490e-01 9.400933235883712769e-02 -1.679256707429885864e-01 -1.272864826023578644e-02 1.986728310585021973e-01 5.259058251976966858e-02 -1.184075027704238892e-01 1.940099596977233887e-01 2.202444970607757568e-01 4.839261993765830994e-02 8.135680109262466431e-02 -3.592291772365570068e-01 -8.941333740949630737e-03 1.367487013339996338e-01 8.246989548206329346e-02 1.890826225280761719e-01 -7.079611718654632568e-02 -1.883301287889480591e-01 -3.722521364688873291e-01 6.640277802944183350e-02 -1.518819481134414673e-01 1.866707652807235718e-01 -1.745328307151794434e-01 -2.744747102260589600e-01 3.490229249000549316e-01 -7.218679040670394897e-02 -6.524153053760528564e-02 9.744922071695327759e-02 4.352091997861862183e-02
2.980198524892330170e-02 8.828496187925338745e-02 5.194258689880371094e-02 2.210297435522079468e-01 6.928468495607376099e-02 1.237171888351440430e-01 1.149377897381782532e-01 -3.384458124637603760e-01 -6.369960028678178787e-03 -7.636052370071411133e-02 3.293320834636688232e-01 -1.511637568473815918e-01 3.761498630046844482e-02 4.169754311442375183e-02 -3.110818862915039062e-01 2.436270713806152344e-01 1.208728030323982239e-01 -1.680328845977783203e-01 1.567846238613128662e-01 8.303885906934738159e-02 -6.365637481212615967e-02 -7.211599498987197876e-02 -1.692247092723846436e-01 2.735639214515686035e-01 9.028560668230056763e-02 -3.929004073143005371e-01 2.324759662151336670e-01 7.527352124452590942e-02 2.493150532245635986e-01 -1.888438500463962555e-02 -5.258062854409217834e-03 -1.536776423454284668e-01
-8.990978449583053589e-02 1.824145913124084473e-01 1.090501770377159119e-01 -3.731032311916351318e-01 1.777402311563491821e-01 1.183900609612464905e-01 2.103186249732971191e-01 -6.838347762823104858e-02 7.021462172269821167e-02 -1.439668983221054077e-01 1.814318001270294189e-01 -5.904045701026916504e-02 -1.209026724100112915e-01 3.621634542942047119e-01 -1.417146623134613037e-01 2.733754739165306091e-02 1.075853556394577026e-01 4.975609481334686279e-02 2.033661901950836182e-01 -9.803823381662368774e-02 4.389049857854843140e-02 -3.129157423973083496e-01 1.597584784030914307e-02 4.280421882867813110e-02 1.252489238977432251e-01 -3.171184062957763672e-01 -3.132942318916320801e-02 -7.176522165536880493e-02 -1.819870024919509888e-01 -9.206855297088623047e-02 3.799703717231750488e-01 9.512483328580856323e-02
1.752903163433074951e-01 5.367274582386016846e-02 2.444712817668914795e-01 -7.612212002277374268e-02 3.363912180066108704e-02 2.837006449699401855e-01 6.348402053117752075e-02 8.803859353065490723e-03 1.233909651637077332e-01 -6.382616609334945679e-02 2.760354578495025635e-01 3.443286418914794922e-01 -1.768779754638671875e-01 -6.643057614564895630e-02 -4.633184373378753662e-01 1.250429600477218628e-01 -2.109528779983520508e-01 -2.125998139381408691e-01 -2.982656098902225494e-02 6.717354059219360352e-03 1.355246547609567642e-02 -2.026367038488388062e-01 1.136742755770683289e-01 5.330415070056915283e-02 1.549438089132308960e-01 -1.368588209152221680e-01 -1.003079861402511597e-01 -1.134380921721458435e-01 3.069003224372863770e-01 9.841057658195495605e-02 1.273779869079589844e-01 -4.052931815385818481e-02
3.798809275031089783e-02 2.106521129608154297e-01 2.837732136249542236e-01 -1.720976084470748901e-02 2.005584239959716797e-01 -2.214587330818176270e-01 -5.986041575670242310e-02 -9.822397679090499878e-02 3.021189384162425995e-02 1.687981188297271729e-01 2.013430446386337280e-01 1.228145882487297058e-01 -1.019673869013786316e-01 -3.322357237339019775e-01 1.082916706800460815e-01 4.317443370819091797e-01 -4.145930334925651550e-02 -2.761956751346588135e-01 1.034591570496559143e-01 -1.443892121315002441e-01 -1.421564221382141113e-01 -1.881793439388275146e-01 -4.386192560195922852e-02 -1.046322192996740341e-02 3.336916565895080566e-01 -4.107727855443954468e-02 9.064505808055400848e-03 1.805137395858764648e-01 1.219925880432128906e-01 1.023221611976623535e-01 1.675925403833389282e-01 -2.390788495540618896e-02
2.957111038267612457e-02 1.233812049031257629e-02 2.428232431411743164e-01 -8.599341660737991333e-02 -1.228613778948783875e-01 9.210797399282455444e-02 1.740318387746810913e-01 -1.795745268464088440e-02 1.775727719068527222e-01 -1.505311131477355957e-01 2.382938116788864136e-01 -4.928426444530487061e-02 1.757932081818580627e-02 1.104162335395812988e-01 -4.160863161087036133e-01 2.932240962982177734e-01 -1.810649335384368896e-01 2.669773995876312256e-02 -6.647524237632751465e-02 1.247821450233459473e-01 9.782531112432479858e-02 -1.354664266109466553e-01 -1.140133664011955261e-01 3.689342141151428223e-01 1.925345510244369507e-01 -2.335307896137237549e-01 -8.282759785652160645e-02 2.369317412376403809e-01 1.254657804965972900e-01 6.950409617274999619e-03 3.026286363601684570e-01 3.028023429214954376e-02
-1.358486860990524292e-01 4.125867187976837158e-01 -5.260076373815536499e-02 -3.040889799594879150e-01 -3.232263624668121338e-01 -6.997682899236679077e-02 -2.043065577745437622e-01 -6.375327706336975098e-02 2.206214815378189087e-01 -3.537178039550781250e-02 6.145368143916130066e-02 2.295029163360595703e-01 -1.563822031021118164e-01 1.444919258356094360e-01 -1.994818300008773804e-01 1.379015892744064331e-01 -2.972044795751571655e-02 8.522091805934906006e-02 -1.323448270559310913e-01 7.281675934791564941e-02 -2.678202688694000244e-01 -3.683061152696609497e-02 2.990656197071075439e-01 1.143382042646408081e-01 1.365507990121841431e-01 -1.704546040855348110e-03 7.517504692077636719e-02 7.010386884212493896e-02 1.554605662822723389e-01 1.118582487106323242e-01 2.308944463729858398e-01 1.569010615348815918e-01
2.465165108442306519e-01 2.795749008655548096e-01 -1.739923954010009766e-01 4.627585783600807190e-02 9.484857320785522461e-02 2.024296224117279053e-01 1.906614452600479126e-01 -1.760935932397842407e-01 1.046216487884521484e-01 -1.088416501879692078e-01 3.953452706336975098e-01 2.002920657396316528e-01 -1.300549656152725220e-01 2.792748063802719116e-02 -3.824710845947265625e-01 2.080403864383697510e-01 1.143526360392570496e-01 4.307186976075172424e-02 2.225986421108245850e-01 1.354114413261413574e-01 -7.655878365039825439e-02 -2.186633050441741943e-01 1.069705467671155930e-02 -4.501175880432128906e-02 -1.594882905483245850e-01 -1.842660307884216309e-01 -3.523591731209307909e-04 -1.613526493310928345e-01 8.081396669149398804e-02 -1.993129700422286987e-01 1.090925857424736023e-01 -5.133531615138053894e-02
1.711900830268859863e-01 3.306446671485900879e-01 -1.231685187667608261e-02 -2.919363379478454590e-01 -3.047678247094154358e-02 1.089272126555442810e-01 -5.890855565667152405e-02 -1.115791946649551392e-01 1.652977168560028076e-01 -3.263816609978675842e-02 1.528313308954238892e-01 1.664109900593757629e-02 -1.177663952112197876e-01 -3.088022768497467041e-01 -1.018324345350265503e-01 5.299302339553833008e-01 -9.216894209384918213e-02 7.088356465101242065e-02 2.878745831549167633e-02 9.957254678010940552e-02 -9.748751670122146606e-02 -9.135378152132034302e-02 1.618303656578063965e-01 -3.852280601859092712e-02 2.011219225823879242e-02 7.757916464470326900e-04 -1.853600144386291504e-01 -2.927169501781463623e-01 2.077463716268539429e-01 -1.907295882701873779e-01 -1.113876402378082275e-01 1.124868914484977722e-01
2.370143532752990723e-01 1.215544417500495911e-01 1.442823708057403564e-01 -9.001933038234710693e-03 1.072372943162918091e-01 2.179585993289947510e-01 -1.227606460452079773e-01 1.984802484512329102e-01 3.626830130815505981e-02 -1.244279146194458008e-01 5.165025219321250916e-02 -1.476462483406066895e-01 -2.066048383712768555e-01 6.377664208412170410e-02 -1.971891224384307861e-01 2.456192225217819214e-01 -2.151242494583129883e-01 4.388348385691642761e-02 2.275224328041076660e-01 1.260671913623809814e-01 -1.273408681154251099e-01 -3.791567385196685791e-01 8.456002175807952881e-02 -1.848792135715484619e-01 -7.916595041751861572e-02 -4.107927978038787842e-01 1.892580687999725342e-01 2.235900908708572388e-01 -4.855310916900634766e-02 -1.331669092178344727e-01 4.246046766638755798e-03 -9.665383398532867432e-02
-1.587456166744232178e-01 2.104544043540954590e-01 -1.181275933049619198e-03 -2.310026250779628754e-02 1.305112242698669434e-01 1.940752752125263214e-02 6.606154143810272217e-02 3.260523313656449318e-03 2.041249349713325500e-02 -2.768678665161132812e-01 5.541490316390991211e-01 -3.282921388745307922e-02 -5.804966390132904053e-02 -2.633542120456695557e-01 7.668666541576385498e-02 9.952564537525177002e-02 -4.094157740473747253e-02 5.489343032240867615e-02 1.483233869075775146e-01 -1.618659794330596924e-01 -1.592568755149841309e-01 -7.764712721109390259e-02 -6.237399578094482422e-02 1.295235306024551392e-01 1.417276859283447266e-01 -1.801755428314208984e-01 2.485697120428085327e-01 9.040760248899459839e-02 2.361717373132705688e-01 2.828399538993835449e-01 2.212304621934890747e-03 -2.668463587760925293e-01
-4.405188187956809998e-02 5.793166533112525940e-02 1.506086438894271851e-01 -3.047833144664764404e-01 3.266687989234924316e-01 -8.831486850976943970e-02 1.083229202777147293e-02 -3.205997943878173828e-01 9.647672623395919800e-02 -8.250502496957778931e-02 6.478847563266754150e-02 1.614333316683769226e-02 -2.678357660770416260e-01 2.697084546089172363e-01 -1.695973128080368042e-01 1.094230189919471741e-01 3.612740635871887207e-01 1.429331459803506732e-04 -1.240294352173805237e-01 -3.767323214560747147e-03 -2.480949014425277710e-01 3.674194961786270142e-02 1.759509891271591187e-01 -1.622859016060829163e-02 4.714323207736015320e-02 -1.451388001441955566e-01 3.006391823291778564e-01 2.477171421051025391e-01 1.776387840509414673e-01 5.276716127991676331e-02 -7.060759514570236206e-02 3.905344754457473755e-02
-1.169407591223716736e-01 2.439190149307250977e-01 1.212385520339012146e-01 -1.658537834882736206e-01 8.736313134431838989e-02 2.646486461162567139e-01 1.478741019964218140e-01 -9.198937565088272095e-02 5.854498594999313354e-03 1.386844832450151443e-02 2.108200639486312866e-01 3.554884791374206543e-01 -2.678674161434173584e-01 1.448441743850708008e-01 -2.744574844837188721e-01 -4.143554344773292542e-02 -2.765895128250122070e-01 8.164494484663009644e-02 1.080876737833023071e-01 3.352820873260498047e-02 -2.027313709259033203e-01 -9.157884865999221802e-02 -5.167042464017868042e-02 1.972067952156066895e-01 -2.779514342546463013e-02 -3.371506929397583008e-01 1.103904917836189270e-01 -3.661230951547622681e-02 2.975502014160156250e-01 -1.545170396566390991e-01 8.321403712034225464e-02 -3.839402645826339722e-02
3.154517114162445068e-01 1.980785727500915527e-01 1.361356955021619797e-02 2.061353530734777451e-03 1.349988430738449097e-01 3.166826069355010986e-01 -1.013130545616149902e-01 1.038815751671791077e-01 2.869898676872253418e-01 -5.026438273489475250e-03 2.033016085624694824e-01 1.861455887556076050e-01 -1.534208357334136963e-01 -2.301084101200103760e-01 -3.573709726333618164e-01 1.612907052040100098e-01 -1.493206322193145752e-01 -1.061410680413246155e-01 -1.508615911006927490e-01 8.620674721896648407e-03 1.207767650485038757e-01 -2.226405292749404907e-01 1.765479594469070435e-01 -6.558481603860855103e-02 1.841637492179870605e-01 -1.091574132442474365e-01 -8.967871963977813721e-02 -2.258298546075820923e-02 3.193462193012237549e-01 5.121251195669174194e-02 -2.059088647365570068e-02 -1.321947127580642700e-01
-1.943725533783435822e-02 2.004631459712982178e-01 -1.205766648054122925e-01 -3.353739380836486816e-01 7.129132002592086792e-02 -2.637845464050769806e-02 -1.740924865007400513e-01 3.075878601521253586e-03 1.327033638954162598e-01 5.038930848240852356e-02 3.796318471431732178e-01 1.269600689411163330e-01 -4.042667895555496216e-02 1.551679819822311401e-01 1.005175486207008362e-01 2.262641787528991699e-01 3.659683167934417725e-01 -1.384189352393150330e-02 -9.316100180149078369e-02 -2.107571810483932495e-01 -1.324969381093978882e-01 8.297162503004074097e-02 -4.319873079657554626e-02 1.710635125637054443e-01 2.546544000506401062e-02 -3.681077957153320312e-01 4.262692108750343323e-02 2.858292758464813232e-01 4.337666183710098267e-02 -1.224408596754074097e-01 -2.188742309808731079e-01 -4.111080616712570190e-02
-1.038183420896530151e-01 7.536687701940536499e-02 1.034308671951293945e-01 -1.292654573917388916e-01 2.210906445980072021e-01 -3.000940084457397461e-01 -2.120384573936462402e-01 -2.197317481040954590e-01 1.347316950559616089e-01 2.307965308427810669e-01 4.296458661556243896e-01 -1.010480150580406189e-02 4.685526713728904724e-02 -8.036605268716812134e-02 -1.220988258719444275e-01 1.541525125503540039e-01 -1.563160419464111328e-01 1.709309220314025879e-01 5.290295812301337719e-04 -8.849455974996089935e-03 -4.015535712242126465e-01 -4.025860503315925598e-02 -1.221924275159835815e-02 6.294676661491394043e-02 1.167709124274551868e-03 -2.802886962890625000e-01 2.278084903955459595e-01 2.175388783216476440e-01 8.233615197241306305e-03 -3.999804705381393433e-02 1.028646975755691528e-01 -9.885118901729583740e-02
1.144373342394828796e-01 2.780852317810058594e-01 -1.113174483180046082e-01 -3.204454183578491211e-01 -1.974566429853439331e-01 -5.566074047237634659e-03 2.320424914360046387e-01 4.430561140179634094e-02 2.588635385036468506e-01 -1.570955365896224976e-01 3.819942474365234375e-02 2.175849527120590210e-01 -2.285496145486831665e-01 1.520319581031799316e-01 -2.184461504220962524e-01 4.417350590229034424e-01 7.039929181337356567e-02 2.385886311531066895e-01 6.833082530647516251e-03 -9.558888524770736694e-02 -2.357059866189956665e-01 -2.487456649541854858e-01 -3.726875036954879761e-02 5.541186407208442688e-02 1.070235148072242737e-01 -3.532775118947029114e-02 1.097381412982940674e-01 -7.982412725687026978e-02 8.719597756862640381e-02 4.716224595904350281e-02 -7.084740698337554932e-02 -4.539844021201133728e-02
3.269084915518760681e-02 3.024828732013702393e-01 -1.748286187648773193e-02 -2.750404179096221924e-01 1.842756867408752441e-01 -1.098637431859970093e-01 1.282167881727218628e-01 1.421873420476913452e-01 2.566989660263061523e-01 -1.276398301124572754e-01 2.737267315387725830e-01 7.122646272182464600e-02 -2.737797796726226807e-01 1.073092147707939148e-01 -2.083988636732101440e-01 3.594273030757904053e-01 -2.714056894183158875e-02 -7.483302801847457886e-02 -6.541458517313003540e-02 1.102742180228233337e-01 -2.108440250158309937e-01 1.360510736703872681e-01 1.407896280288696289e-01 1.851645410060882568e-01 1.772402524948120117e-01 -1.240524128079414368e-01 -1.794758737087249756e-01 3.804863244295120239e-02 -3.078485429286956787e-01 9.904594719409942627e-02 7.894038571976125240e-04 5.129333212971687317e-02
5.985547229647636414e-02 3.644972145557403564e-01 8.810003846883773804e-02 -1.704486906528472900e-01 1.887788325548171997e-01 1.070201247930526733e-01 4.646863043308258057e-02 1.345941610634326935e-02 2.290766388177871704e-01 8.828425407409667969e-02 3.464215397834777832e-01 2.503709197044372559e-01 -3.898127079010009766e-01 9.850824624300003052e-02 -2.065912336111068726e-01 3.560839965939521790e-02 -2.564543485641479492e-01 4.943326860666275024e-02 1.446654647588729858e-01 1.308529078960418701e-01 -6.656792014837265015e-02 -1.340838968753814697e-01 6.203863397240638733e-02 1.276791244745254517e-01 -3.427197784185409546e-02 -2.909491956233978271e-01 -1.046052873134613037e-01 -1.857821829617023468e-02 2.181548923254013062e-01 -1.085696816444396973e-01 -8.467976748943328857e-02 -1.275050938129425049e-01
8.984676003456115723e-02 1.083179414272308350e-01 1.721958369016647339e-01 -9.561878442764282227e-02 1.987479478120803833e-01 1.621647179126739502e-01 7.916372269392013550e-02 -1.106353290379047394e-02 -1.009454801678657532e-01 1.051517948508262634e-01 1.865837723016738892e-01 2.537243813276290894e-02 -1.184686794877052307e-01 -2.564343214035034180e-01 -4.829381778836250305e-02 2.728750407695770264e-01 -7.974035292863845825e-02 2.414313256740570068e-01 7.605540007352828979e-02 -6.135059893131256104e-02 -1.682963669300079346e-01 -1.210404187440872192e-01 1.122519373893737793e-01 3.057805597782135010e-01 5.622297152876853943e-02 -3.057101368904113770e-01 2.143648266792297363e-01 -3.046185970306396484e-01 3.962906897068023682e-01 1.057894229888916016e-01 9.487918019294738770e-02 -1.415816694498062134e-01
2.058549970388412476e-01 2.321525961160659790e-01 5.865561962127685547e-02 -2.963878400623798370e-02 1.959028840065002441e-01 1.715274900197982788e-01 8.011562377214431763e-02 -1.031956449151039124e-01 1.497061401605606079e-01 -8.984644711017608643e-02 1.596415340900421143e-01 1.829271167516708374e-01 3.355095162987709045e-02 -8.441149443387985229e-02 -2.978967726230621338e-01 6.319496780633926392e-02 2.876125574111938477e-01 -1.365913543850183487e-02 3.479388728737831116e-02 -2.726729512214660645e-01 -1.418450474739074707e-01 -1.281452029943466187e-01 4.822106100618839264e-03 3.036600649356842041e-01 -2.803941071033477783e-02 5.303461104631423950e-02 1.490612477064132690e-01 3.655289113521575928e-01 3.156413435935974121e-01 2.118705958127975464e-01 6.291622668504714966e-02 1.702181249856948853e-01
1.862005889415740967e-01 2.293962538242340088e-01 1.527063101530075073e-01 -8.698044717311859131e-02 1.243883594870567322e-01 3.328113257884979248e-01 -1.674930900335311890e-01 6.759112700819969177e-03 9.874901920557022095e-02 -4.174867272377014160e-02 1.266666650772094727e-01 2.547706365585327148e-01 -2.820554971694946289e-01 1.604048535227775574e-02 -4.036447703838348389e-01 1.806447356939315796e-01 6.339786201715469360e-02 -2.484912723302841187e-01 1.287690550088882446e-01 -4.211419820785522461e-02 -1.640062779188156128e-01 -2.446005195379257202e-01 6.992887239903211594e-03 -8.912819437682628632e-03 -1.898288875818252563e-01 -1.349713802337646484e-01 -2.250062078237533569e-01 1.098228767514228821e-01 2.067654728889465332e-01 -8.460095524787902832e-02 1.473053693771362305e-01 -1.174572203308343887e-02
6.736729294061660767e-02 2.859711945056915283e-01 7.288149744272232056e-02 -8.981696516275405884e-02 1.712030619382858276e-01 2.527677714824676514e-01 7.781926542520523071e-03 8.256471902132034302e-02 1.901105642318725586e-01 1.490242034196853638e-01 1.787448227405548096e-01 2.849627435207366943e-01 -3.659885525703430176e-01 1.223156750202178955e-01 -3.079355955123901367e-01 1.999694854021072388e-01 -7.794877886772155762e-02 6.869785487651824951e-02 7.456956803798675537e-02 8.875675499439239502e-02 -2.959634065628051758e-01 -2.495478391647338867e-01 -2.481925860047340393e-02 4.405325651168823242e-02 -1.427133381366729736e-01 -2.078620642423629761e-01 -4.225910827517509460e-02 3.179747611284255981e-02 1.914683282375335693e-01 -2.345957010984420776e-01 -1.056143455207347870e-02 -1.008110344409942627e-01
2.908657193183898926e-01 2.005984075367450714e-02 3.517074286937713623e-01 -1.954850852489471436e-01 1.753763854503631592e-01 1.063441857695579529e-01 -1.930783987045288086e-01 -1.018529981374740601e-01 2.419387996196746826e-01 -1.667523980140686035e-01 8.934766985476016998e-03 2.566822767257690430e-01 -1.644400209188461304e-01 -1.057989001274108887e-01 -1.302199810743331909e-01 1.945313811302185059e-02 -5.882456526160240173e-02 -5.001826584339141846e-02 2.435634434223175049e-01 -6.024411320686340332e-02 -2.614178061485290527e-01 -8.992664515972137451e-02 -3.214177489280700684e-02 4.848125576972961426e-02 -1.477623917162418365e-02 -3.566226065158843994e-01 -6.556874513626098633e-02 1.362668722867965698e-01 3.642814159393310547e-01 1.060786191374063492e-02 1.361176669597625732e-01 -7.179935276508331299e-02
1.285877972841262817e-01 2.076852023601531982e-01 7.942942529916763306e-02 -3.893808647990226746e-02 2.235727012157440186e-01 3.815437257289886475e-01 1.848998814821243286e-01 -6.721745431423187256e-02 -5.749618634581565857e-03 -3.234828764107078314e-04 8.825728297233581543e-02 4.586828947067260742e-01 -1.257671564817428589e-01 -1.102119609713554382e-01 2.393916435539722443e-02 1.191148813813924789e-02 5.188579857349395752e-02 8.011037111282348633e-02 1.375660747289657593e-01 -1.432501971721649170e-01 -1.421559303998947144e-01 -9.662891924381256104e-02 2.449935525655746460e-01 6.904786825180053711e-02 7.894644141197204590e-02 -1.376104354858398438e-01 3.579269349575042725e-01 3.223367631435394287e-01 5.138191580772399902e-02 7.335450500249862671e-02 5.803951248526573181e-02 1.997185647487640381e-01
-2.228850722312927246e-01 3.162999153137207031e-01 1.089422628283500671e-01 -3.238337859511375427e-02 -3.290769411250948906e-03 -8.657617866992950439e-02 -8.598903566598892212e-02 -8.249988406896591187e-02 7.874485105276107788e-02 -1.451360881328582764e-01 5.028758645057678223e-01 6.325741112232208252e-02 -1.264363974332809448e-01 -1.433297544717788696e-01 5.198761448264122009e-02 4.029570817947387695e-01 -2.093713581562042236e-01 -4.154972359538078308e-02 6.770823150873184204e-02 -3.298883885145187378e-02 -2.124595344066619873e-01 4.677056521177291870e-02 -1.739745736122131348e-01 -5.294135771691799164e-03 1.094701364636421204e-01 -2.531168758869171143e-01 -4.699634760618209839e-02 2.439489029347896576e-02 1.239460706710815430e-01 2.300277650356292725e-01 2.037452310323715210e-01 -1.113329678773880005e-01
2.948269480839371681e-03 4.298503398895263672e-01 -9.445709735155105591e-02 -7.254365086555480957e-02 6.108647584915161133e-02 -1.918060481548309326e-01 4.018560796976089478e-02 1.547690033912658691e-01 -2.671826072037220001e-02 -1.653679162263870239e-01 1.150238290429115295e-01 1.191717106848955154e-02 -2.101002782583236694e-01 -1.803731732070446014e-02 -3.540755808353424072e-01 7.088071107864379883e-02 4.633839055895805359e-02 -2.633268833160400391e-01 3.095974624156951904e-01 -1.589287519454956055e-01 -3.358654379844665527e-01 -1.045687869191169739e-01 1.638008058071136475e-01 1.118450462818145752e-01 1.929553598165512085e-01 -1.854353845119476318e-01 7.619849592447280884e-02 -6.801695376634597778e-02 1.377682108432054520e-02 -2.070992588996887207e-01 -1.292109787464141846e-01 -1.454250067472457886e-01
-1.118407025933265686e-01 1.798924803733825684e-01 -1.494603008031845093e-01 -3.126396238803863525e-01 8.814986050128936768e-02 -1.758060306310653687e-01 -1.985259652137756348e-01 8.074353635311126709e-02 -1.220573112368583679e-02 -2.451250702142715454e-01 3.358717262744903564e-01 2.370449900627136230e-01 -1.349645201116800308e-02 -9.598173946142196655e-02 -1.381028145551681519e-01 9.995110332965850830e-02 1.406117975711822510e-01 -2.634879946708679199e-01 -1.097076572477817535e-02 -4.896654188632965088e-02 -2.442823052406311035e-01 -2.439071685075759888e-01 -3.144468739628791809e-02 1.394781917333602905e-01 -5.400972440838813782e-02 -2.985718250274658203e-01 1.219911798834800720e-01 -4.639727249741554260e-02 -1.131541654467582703e-01 3.519338667392730713e-01 5.038987100124359131e-02 -5.590343847870826721e-02
-5.291513167321681976e-03 1.614329069852828979e-01 4.921208694577217102e-02 5.736701190471649170e-02 3.513864576816558838e-01 -6.914322264492511749e-03 -2.286396324634552002e-01 -9.097038209438323975e-02 1.697933524847030640e-01 7.512711454182863235e-03 3.496480882167816162e-01 8.806269615888595581e-02 1.472078263759613037e-01 -2.747738063335418701e-01 -4.493204057216644287e-01 2.800780534744262695e-01 -9.900761395692825317e-02 4.560441523790359497e-02 -9.398236125707626343e-02 1.275701969861984253e-01 1.746049374341964722e-01 3.680963441729545593e-02 -2.734597958624362946e-02 1.953673064708709717e-01 1.686998605728149414e-01 -2.369317114353179932e-01 1.219501420855522156e-01 6.071064993739128113e-02 7.712345570325851440e-02 -1.470434367656707764e-01 -2.373675256967544556e-02 -9.324134141206741333e-02
-7.215324789285659790e-02 2.521900832653045654e-01 1.777630299329757690e-01 -9.466513246297836304e-02 2.763539552688598633e-01 8.571829646825790405e-03 -1.543676555156707764e-01 -1.357947438955307007e-01 1.757348179817199707e-01 -9.499382972717285156e-02 5.469089746475219727e-01 -1.491780728101730347e-01 -8.286758325994014740e-03 -2.847478389739990234e-01 -1.240419447422027588e-01 3.967130929231643677e-02 -8.116991072893142700e-02 -4.363232478499412537e-02 -7.770353555679321289e-02 -6.272057071328163147e-03 -1.775428950786590576e-01 -1.398704349994659424e-01 -9.612017124891281128e-02 3.078361153602600098e-01 1.980034112930297852e-01 -6.448134034872055054e-02 -1.924032904207706451e-02 1.871770620346069336e-01 -1.880301982164382935e-01 2.360703237354755402e-02 -9.543725848197937012e-02 1.381718218326568604e-01
5.948628112673759460e-02 3.682971000671386719e-01 9.792020171880722046e-02 -4.676688313484191895e-01 1.640356630086898804e-01 6.322347372770309448e-02 -1.836896687746047974e-02 -2.026962786912918091e-01 -8.446548134088516235e-03 -1.622546091675758362e-02 1.227036118507385254e-01 1.536578238010406494e-01 1.813239604234695435e-01 3.980411216616630554e-02 -1.704596430063247681e-01 1.340584605932235718e-01 2.987048029899597168e-01 2.134443372488021851e-01 -5.439801514148712158e-02 -5.949990823864936829e-02 8.614937961101531982e-02 -6.147411838173866272e-02 -1.121856942772865295e-01 2.925942279398441315e-02 3.674549609422683716e-02 -3.493464589118957520e-01 2.110499888658523560e-01 2.164394259452819824e-01 1.881835982203483582e-02 1.623551398515701294e-01 -8.812118321657180786e-02 1.565589159727096558e-01
-1.754304170608520508e-01 1.177405118942260742e-01 -6.440906226634979248e-02 -1.072329133749008179e-01 5.251003429293632507e-02 2.078000456094741821e-01 -4.577013477683067322e-02 -2.327146977186203003e-01 -4.711023345589637756e-02 -9.899977594614028931e-02 1.150743141770362854e-01 1.592129468917846680e-02 -1.942835301160812378e-01 -3.784550130367279053e-01 -2.072534114122390747e-01 2.297446578741073608e-01 -2.710062265396118164e-02 -1.603609621524810791e-01 -1.556603759527206421e-01 3.552509844303131104e-02 6.403674185276031494e-02 -1.203450858592987061e-01 1.953029185533523560e-01 1.540908217430114746e-01 2.282920181751251221e-01 -3.194448053836822510e-01 -6.380162388086318970e-02 1.863653659820556641e-01 5.094375461339950562e-02 2.933695316314697266e-01 1.371223777532577515e-01 -3.200880885124206543e-01
3.886729478836059570e-02 1.595237106084823608e-01 -1.363648474216461182e-02 -7.285984605550765991e-02 2.209487259387969971e-01 1.000473648309707642e-02 2.012386731803417206e-02 2.723005972802639008e-02 -1.714186817407608032e-01 -1.278401762247085571e-01 5.782312750816345215e-01 1.212405972182750702e-02 -3.682786226272583008e-02 -7.583600282669067383e-02 -1.226103454828262329e-01 1.967008709907531738e-01 1.181155666708946228e-01 -7.083768397569656372e-02 -3.557467088103294373e-02 1.017094999551773071e-01 -2.958150804042816162e-01 -1.495608985424041748e-01 -8.279638737440109253e-02 -3.511489927768707275e-02 2.543466687202453613e-01 -1.984557956457138062e-01 7.164397090673446655e-02 -5.424493551254272461e-02 3.881694078445434570e-01 5.615874007344245911e-02 7.477755844593048096e-02 -2.372930347919464111e-01
3.813885748386383057e-01 4.427878186106681824e-02 -1.663857996463775635e-01 -9.981197863817214966e-02 -5.752192437648773193e-02 1.835689097642898560e-01 -7.000050041824579239e-03 -3.534871712327003479e-02 -2.228075172752141953e-03 2.783852815628051758e-02 2.934217751026153564e-01 -2.261833846569061279e-01 -1.274322420358657837e-01 -1.135704889893531799e-01 -1.994042992591857910e-01 2.482433617115020752e-01 -1.082644090056419373e-01 -7.747013866901397705e-02 -3.308932855725288391e-02 -3.180873766541481018e-02 -3.250651359558105469e-01 -3.414892554283142090e-01 2.189937978982925415e-01 -6.805484741926193237e-02 1.090805679559707642e-01 -2.931297123432159424e-01 1.175018101930618286e-01 1.031764373183250427e-01 1.853044629096984863e-01 3.714834526181221008e-02 2.300824671983718872e-01 4.938352108001708984e-02
-2.060759514570236206e-01 3.098658621311187744e-01 1.477065682411193848e-01 -9.726280719041824341e-02 -6.047247350215911865e-02 1.041148453950881958e-01 2.271420657634735107e-01 -1.742463707923889160e-01 9.190365672111511230e-02 -1.254907101392745972e-01 -2.294354373589158058e-03 -1.898506730794906616e-01 2.064020186662673950e-01 -2.940647304058074951e-01 -3.491628170013427734e-01 3.358021378517150879e-01 1.939383298158645630e-01 4.555544629693031311e-02 1.671259663999080658e-02 6.680542975664138794e-02 -1.744398325681686401e-01 -9.177041053771972656e-02 6.159115955233573914e-02 5.498388409614562988e-02 -7.756461203098297119e-02 -3.042706847190856934e-01 -1.006206274032592773e-01 2.878521569073200226e-02 1.738422214984893799e-01 1.645680889487266541e-02 1.524646580219268799e-01 -2.374980151653289795e-01
-2.012652307748794556e-01 3.645548820495605469e-01 7.786313444375991821e-02 -2.610409855842590332e-01 1.417282372713088989e-01 1.358333975076675415e-01 -9.150050580501556396e-02 -3.364656865596771240e-01 3.063276112079620361e-01 1.696093194186687469e-02 4.426170289516448975e-01 -2.117640376091003418e-01 1.396648883819580078e-01 -1.512924134731292725e-01 -5.626163631677627563e-02 1.896499395370483398e-01 -6.903120875358581543e-02 -1.042135953903198242e-01 7.953749038279056549e-03 -1.631542295217514038e-02 -1.496773511171340942e-01 -1.567966341972351074e-01 7.903544604778289795e-02 -8.573164232075214386e-03 -3.606001660227775574e-02 -4.109126329421997070e-02 6.479768455028533936e-02 -1.209165528416633606e-01 2.614955604076385498e-01 1.095926389098167419e-01 -4.851501062512397766e-02 -4.522560536861419678e-02
2.815719246864318848e-01 3.329010009765625000e-01 7.056990265846252441e-02 -8.739817887544631958e-03 -6.509782373905181885e-02 1.641383469104766846e-01 1.157609671354293823e-01 -2.163833081722259521e-01 1.027406752109527588e-01 -3.673854097723960876e-02 2.298114299774169922e-01 -1.800062209367752075e-01 -2.206380292773246765e-02 -8.851215243339538574e-02 -1.386855840682983398e-01 4.518713653087615967e-01 4.027695208787918091e-02 -1.877111494541168213e-01 6.198252737522125244e-02 -3.675353527069091797e-02 -2.345974370837211609e-02 -8.948484063148498535e-02 -2.997243404388427734e-01 7.443737238645553589e-02 9.634521603584289551e-02 -8.401329070329666138e-02 3.645405769348144531e-01 6.454246491193771362e-02 2.249142080545425415e-01 -6.318087130784988403e-02 -1.020235791802406311e-01 -1.421466916799545288e-01
4.783273488283157349e-02 -1.215142011642456055e-02 1.991448849439620972e-01 -2.870671264827251434e-02 2.493560165166854858e-01 8.859713375568389893e-02 1.666569709777832031e-01 3.089098036289215088e-01 6.727498024702072144e-02 -2.021701484918594360e-01 1.811103969812393188e-01 2.376760691404342651e-01 4.435609653592109680e-02 -1.211507618427276611e-01 -3.135391175746917725e-01 1.834948211908340454e-01 2.431989274919033051e-02 -1.233596727252006531e-01 4.202301427721977234e-02 -4.299598634243011475e-01 -5.764127150177955627e-02 1.942059099674224854e-01 8.955201506614685059e-02 2.683938480913639069e-03 1.690509617328643799e-01 -2.169395387172698975e-01 3.389270231127738953e-02 3.064695894718170166e-01 2.262939959764480591e-01 -4.429048672318458557e-02 -6.243244558572769165e-02 -3.542234376072883606e-02
-5.591820180416107178e-02 3.646461665630340576e-01 3.452513217926025391e-01 -7.929965108633041382e-02 3.620585799217224121e-01 3.438502550125122070e-02 4.792279750108718872e-02 7.734788954257965088e-02 2.083854377269744873e-01 1.319076418876647949e-01 1.138687133789062500e-01 1.649979054927825928e-01 3.092224001884460449e-01 -1.597065031528472900e-01 -2.743397951126098633e-01 -7.217929232865571976e-03 2.973629534244537354e-01 5.566112231463193893e-03 5.457476899027824402e-02 -1.497538387775421143e-01 6.531492620706558228e-02 -9.659224003553390503e-02 -4.051852971315383911e-02 1.189658697694540024e-02 1.012349799275398254e-01 -2.817948162555694580e-01 1.115141659975051880e-01 -2.429816685616970062e-02 -3.229009686037898064e-03 -1.843234151601791382e-01 1.840382963418960571e-01 -2.529610320925712585e-02
1.840507388114929199e-01 1.963677555322647095e-01 3.082190454006195068e-01 -1.826565861701965332e-01 2.573117986321449280e-02 1.989659518003463745e-01 -1.759796440601348877e-01 1.002765744924545288e-01 8.962520211935043335e-02 -8.298350870609283447e-02 7.149772346019744873e-02 8.038803189992904663e-02 -2.020522058010101318e-01 -1.653939336538314819e-01 -1.402295678853988647e-01 4.789503663778305054e-02 -2.549105286598205566e-01 -2.671170532703399658e-01 -2.856018720194697380e-03 -6.174577865749597549e-04 8.899301290512084961e-02 -7.875696755945682526e-03 1.346221715211868286e-01 4.306166246533393860e-02 5.966826155781745911e-02 -4.530998170375823975e-01 -6.835708860307931900e-03 1.375716477632522583e-01 4.375292956829071045e-01 4.002929478883743286e-02 1.244622841477394104e-01 -2.531761676073074341e-02
1.408413946628570557e-01 6.516338884830474854e-02 1.363364607095718384e-01 -2.936050593852996826e-01 7.085788249969482422e-02 2.543022036552429199e-01 -1.695897132158279419e-01 1.914217136800289154e-02 2.233092635869979858e-01 -1.903516948223114014e-01 1.321651935577392578e-01 2.050293087959289551e-01 -1.180406436324119568e-01 -3.937003389000892639e-02 -4.938546121120452881e-01 -5.850895121693611145e-02 -6.403290480375289917e-02 -1.247748732566833496e-01 -6.266483664512634277e-02 -2.001154571771621704e-01 -5.190648511052131653e-02 -9.870938211679458618e-02 9.604733437299728394e-02 -1.943816617131233215e-02 -2.740302868187427521e-02 -1.632039844989776611e-01 4.904116690158843994e-02 -1.034000068902969360e-01 3.974134922027587891e-01 2.189030200242996216e-01 1.759983450174331665e-01 -3.010506741702556610e-02
-7.565399259328842163e-02 2.802940905094146729e-01 1.765570789575576782e-02 -3.112995065748691559e-02 2.807542085647583008e-01 -1.241999641060829163e-01 7.005891948938369751e-02 -1.735331267118453979e-01 -1.209010034799575806e-01 4.996623098850250244e-02 6.368291378021240234e-02 -9.583483636379241943e-02 -1.210298612713813782e-01 5.683863535523414612e-02 1.060569807887077332e-01 3.257623314857482910e-01 -2.229863405227661133e-02 -3.765918910503387451e-01 -3.892017528414726257e-02 -1.913658976554870605e-01 -2.204136699438095093e-01 -2.627026438713073730e-01 -9.934209287166595459e-02 3.965979442000389099e-02 1.299637854099273682e-01 -3.330795764923095703e-01 3.259967565536499023e-01 1.006735935807228088e-01 2.335749864578247070e-01 5.695475637912750244e-02 1.149672735482454300e-02 -8.884268254041671753e-02
5.542790144681930542e-02 2.864671349525451660e-01 -1.089863255620002747e-01 -1.835802346467971802e-01 1.053082197904586792e-01 -7.281737029552459717e-02 2.175292819738388062e-01 1.396264433860778809e-01 7.154693454504013062e-02 -2.693291381001472473e-02 1.294517666101455688e-01 -1.245725154876708984e-01 -3.362325727939605713e-01 -2.553952932357788086e-01 -1.314021348953247070e-01 2.291660606861114502e-01 1.057815626263618469e-01 -3.893875703215599060e-02 2.316963523626327515e-01 3.464020090177655220e-03 -1.628762036561965942e-01 -1.104220375418663025e-01 7.771419733762741089e-02 1.725842505693435669e-01 -5.311958119273185730e-02 -3.071593642234802246e-01 -3.013596236705780029e-01 -1.305874288082122803e-01 3.317778110504150391e-01 -6.347752362489700317e-02 1.949625462293624878e-01 -4.232610017061233521e-02
-2.388133667409420013e-02 1.720340698957443237e-01 1.227902062237262726e-02 -4.363672807812690735e-02 1.689502447843551636e-01 -9.375092387199401855e-02 -1.243457272648811340e-01 -2.780377306044101715e-02 2.472192645072937012e-01 -3.847315311431884766e-01 1.915805935859680176e-01 -1.115967258810997009e-01 -1.881676018238067627e-01 -1.620465368032455444e-01 -2.257881760597229004e-01 3.059445917606353760e-01 -1.444099247455596924e-01 -1.590185761451721191e-01 -1.016600653529167175e-01 9.442999213933944702e-02 -1.181028783321380615e-01 -9.385066479444503784e-02 -1.589263528585433960e-01 1.589471846818923950e-01 1.704631447792053223e-01 -1.355717927217483521e-01 -2.813424468040466309e-01 -1.137224584817886353e-02 3.545581996440887451e-01 -7.568319886922836304e-02 1.631730645895004272e-01 1.619047671556472778e-01
-2.321487814188003540e-01 1.009043008089065552e-01 3.140060603618621826e-01 -1.433028578758239746e-01 2.024004608392715454e-01 2.943947315216064453e-01 1.658280193805694580e-01 -1.028126254677772522e-01 3.185797333717346191e-01 -2.015227824449539185e-02 1.991085475310683250e-03 1.385753899812698364e-01 -2.072490304708480835e-01 7.288227230310440063e-02 -1.743635237216949463e-01 1.263966262340545654e-01 2.721669375896453857e-01 -4.443449899554252625e-02 -6.136479228734970093e-02 -1.364799588918685913e-02 -3.069620430469512939e-01 5.883161351084709167e-02 -1.298570483922958374e-01 1.274154633283615112e-01 -3.351619839668273926e-02 -1.900820881128311157e-01 2.415569126605987549e-01 1.943687498569488525e-01 5.895995721220970154e-02 6.628854572772979736e-02 -9.499308466911315918e-02 2.725326418876647949e-01
3.141940236091613770e-01 -4.942256584763526917e-02 4.080480337142944336e-01 -2.790565136820077896e-03 7.044019550085067749e-02 7.937222719192504883e-02 -9.691361337900161743e-02 -2.308216840028762817e-01 1.867949813604354858e-01 -3.476971387863159180e-02 1.113803610205650330e-01 2.753005623817443848e-01 -3.681144118309020996e-02 -1.196861788630485535e-01 -1.385958045721054077e-01 -1.734888553619384766e-02 -1.720960587263107300e-01 -9.753579646348953247e-02 2.143668979406356812e-01 -1.810601204633712769e-01 -7.469327002763748169e-02 -2.494663596153259277e-01 1.789656132459640503e-01 1.401956379413604736e-01 1.555371433496475220e-01 -3.672935962677001953e-01 -7.228156179189682007e-02 3.290287405252456665e-02 2.667253315448760986e-01 1.328245550394058228e-01 7.908953726291656494e-02 -3.321173787117004395e-02
-1.121021360158920288e-01 2.984836399555206299e-01 8.851780742406845093e-02 -4.060457646846771240e-01 2.251081466674804688e-01 2.425738573074340820e-01 -7.010657805949449539e-03 -3.727737069129943848e-02 1.730886995792388916e-01 1.537404656410217285e-01 6.532982736825942993e-02 2.872159481048583984e-01 -2.677074074745178223e-01 9.632700681686401367e-02 -2.556371390819549561e-01 7.795234769582748413e-02 -1.656227260828018188e-01 1.103110164403915405e-01 9.659016132354736328e-02 1.278480887413024902e-01 -1.431619524955749512e-01 4.604129120707511902e-02 -5.227752774953842163e-02 1.969584524631500244e-01 -5.324092507362365723e-02 -2.610583901405334473e-01 -2.715670969337224960e-03 -5.884659290313720703e-02 2.062986642122268677e-01 -2.726774215698242188e-01 -1.933062635362148285e-02 -2.811466157436370850e-02
1.697489172220230103e-01 2.139584124088287354e-01 1.429010182619094849e-01 -2.563718259334564209e-01 -2.871899902820587158e-01 1.215272769331932068e-01 -8.832772076129913330e-02 4.772730544209480286e-02 1.670112274587154388e-02 -2.940299212932586670e-01 1.948893219232559204e-01 2.139345854520797729e-01 8.790182322263717651e-02 -1.259021181613206863e-02 -4.292006790637969971e-01 2.717337906360626221e-01 -1.221648827195167542e-01 -1.373687535524368286e-01 -1.384035311639308929e-02 1.091612577438354492e-01 1.583293676376342773e-01 -9.484628587961196899e-02 1.272624880075454712e-01 1.387910395860671997e-01 1.053247451782226562e-01 -2.223350405693054199e-01 1.320364177227020264e-01 -7.004703581333160400e-02 -4.727962426841259003e-03 -2.111598551273345947e-01 1.811592578887939453e-01 -1.406856030225753784e-01
1.291431486606597900e-01 2.278365790843963623e-01 2.213203459978103638e-01 -8.810160309076309204e-02 6.096380949020385742e-02 -4.854046553373336792e-02 -1.243888214230537415e-01 4.828265681862831116e-02 -1.781851202249526978e-01 -1.825041696429252625e-02 1.436339318752288818e-01 6.660158932209014893e-02 1.444498151540756226e-01 -1.515000313520431519e-01 -2.558766007423400879e-01 -6.841387599706649780e-02 -1.333629935979843140e-01 2.117373198270797729e-01 -1.313438713550567627e-01 -1.935021132230758667e-01 -1.074328124523162842e-01 -3.240480422973632812e-01 4.223832786083221436e-01 -1.750475466251373291e-01 -8.884207904338836670e-02 -3.157557547092437744e-01 7.934418320655822754e-02 1.518345028162002563e-01 2.896197140216827393e-01 8.817529678344726562e-02 8.147113025188446045e-02 3.903568536043167114e-02
2.201448529958724976e-01 -1.036739572882652283e-01 2.214880883693695068e-01 -6.498058140277862549e-02 1.618116796016693115e-01 2.108566015958786011e-01 -1.084316298365592957e-01 2.325389236211776733e-01 2.127538621425628662e-01 -6.547572091221809387e-03 1.355234831571578979e-01 2.886526882648468018e-01 -1.358895003795623779e-01 -1.762688010931015015e-01 -2.170715183019638062e-01 2.311873994767665863e-02 1.279282867908477783e-01 -1.717852056026458740e-01 4.964480549097061157e-02 -2.445845305919647217e-01 -6.103098765015602112e-02 1.130235269665718079e-01 1.743906736373901367e-01 4.156619906425476074e-01 3.916328772902488708e-02 -3.385138511657714844e-01 1.554936468601226807e-01 1.894333586096763611e-02 1.535658091306686401e-01 -3.042301908135414124e-02 8.909139037132263184e-02 -7.675884664058685303e-02
-1.169562563300132751e-01 1.485593169927597046e-01 5.708797648549079895e-02 -9.914156794548034668e-02 1.658459007740020752e-01 -1.491193106630817056e-04 1.408136188983917236e-01 -3.545373678207397461e-01 3.177212178707122803e-01 -3.440229594707489014e-01 4.678814411163330078e-01 6.704753730446100235e-03 3.365106135606765747e-02 -1.492820829153060913e-01 -3.625501692295074463e-02 1.635664105415344238e-01 -9.581372141838073730e-02 1.691381335258483887e-01 8.138976246118545532e-02 -3.070796839892864227e-02 -1.288791447877883911e-01 -3.278520703315734863e-02 -1.864614784717559814e-01 -5.156708136200904846e-02 2.224835157394409180e-01 -1.308591514825820923e-01 2.969017624855041504e-01 5.442800745368003845e-02 -6.332184653729200363e-03 1.285616010427474976e-01 -9.531868249177932739e-02 6.733352690935134888e-02
6.815106421709060669e-02 1.314023733139038086e-01 -1.142561286687850952e-01 -2.054822742938995361e-01 6.500601023435592651e-02 1.335781961679458618e-01 -6.688402034342288971e-03 -1.863002330064773560e-01 2.880922555923461914e-01 7.074592262506484985e-02 5.909428000450134277e-01 -1.173881813883781433e-01 -1.687031090259552002e-01 1.384908612817525864e-02 -7.133961468935012817e-02 1.280690282583236694e-01 8.874827623367309570e-02 1.583338342607021332e-02 -1.326589882373809814e-01 1.001763567328453064e-01 -3.313373029232025146e-01 -1.329203099012374878e-01 -2.399038337171077728e-02 2.345991581678390503e-01 5.551797896623611450e-02 -1.157235354185104370e-01 2.130294963717460632e-02 7.917220145463943481e-02 9.542725980281829834e-03 1.466508507728576660e-01 2.624395191669464111e-01 -1.798814982175827026e-01
1.771944314241409302e-01 2.187992483377456665e-01 1.606623530387878418e-01 -2.014726102352142334e-01 2.680815160274505615e-01 6.652689725160598755e-02 -5.522007122635841370e-02 8.404211699962615967e-02 -2.567802369594573975e-02 2.661055922508239746e-01 3.623611330986022949e-01 -1.107808761298656464e-02 2.282759174704551697e-02 3.842834010720252991e-02 -3.914519548416137695e-01 1.666994206607341766e-02 1.594070792198181152e-01 3.712030127644538879e-02 -1.714603453874588013e-01 -1.945062875747680664e-01 5.710778385400772095e-02 4.417864233255386353e-02 4.929396882653236389e-02 -8.436891436576843262e-02 2.733638286590576172e-01 -2.118126004934310913e-01 1.540759503841400146e-01 1.542522162199020386e-01 1.243542283773422241e-01 2.321325242519378662e-01 -2.186240404844284058e-01 1.282856613397598267e-01
7.634113729000091553e-02 3.172013759613037109e-01 -1.573564857244491577e-02 -2.537351846694946289e-01 2.251381278038024902e-01 -1.004271507263183594e-01 9.525609761476516724e-02 -4.792992398142814636e-02 -2.974577480927109718e-03 1.362149268388748169e-01 2.236701548099517822e-01 2.773763239383697510e-01 -3.524015545845031738e-01 -1.642767637968063354e-01 -1.432550996541976929e-01 5.063998699188232422e-02 -1.539805084466934204e-01 1.817359216511249542e-02 2.449298948049545288e-01 3.970848396420478821e-02 -2.199006825685501099e-01 -1.190344169735908508e-01 -8.171785622835159302e-02 -5.491606891155242920e-02 1.726377308368682861e-01 -2.717602252960205078e-01 -7.144770026206970215e-02 -2.630448341369628906e-01 4.360972717404365540e-02 -1.893994808197021484e-01 2.392542362213134766e-01 7.870762795209884644e-02
4.537701606750488281e-02 1.415101885795593262e-01 1.487656086683273315e-01 8.402211219072341919e-02 4.015056192874908447e-01 2.021700330078601837e-02 -1.521592587232589722e-01 -1.545378118753433228e-01 1.588835865259170532e-01 -1.915067732334136963e-01 2.485523968935012817e-01 8.201200515031814575e-02 -3.821580205112695694e-03 -2.605901658535003662e-01 -2.726775407791137695e-01 1.901051402091979980e-01 -1.259080320596694946e-01 1.605269312858581543e-01 -3.066887557506561279e-01 -1.815156042575836182e-01 -8.775745300226844847e-06 -1.747011095285415649e-01 -2.480144426226615906e-02 7.285983860492706299e-02 -9.451018273830413818e-02 -3.878017663955688477e-01 8.578443899750709534e-03 2.301001995801925659e-01 8.374600857496261597e-02 -3.707786649465560913e-02 4.422132298350334167e-02 5.898518115282058716e-02
-4.647044464945793152e-02 3.609271347522735596e-01 4.254882410168647766e-02 -9.519538283348083496e-02 1.390093713998794556e-01 1.884374022483825684e-01 1.138793528079986572e-01 -3.568563610315322876e-02 1.817687302827835083e-01 2.120202183723449707e-01 2.660265564918518066e-01 2.655302286148071289e-01 -4.813626110553741455e-01 6.283754855394363403e-02 -2.228524088859558105e-01 1.661078035831451416e-01 -1.743867099285125732e-01 -7.296386361122131348e-02 9.406873583793640137e-02 -1.566972397267818451e-02 -1.577654331922531128e-01 -5.624663457274436951e-02 -1.044622287154197693e-01 3.795782849192619324e-02 -2.050864100456237793e-01 -2.013929784297943115e-01 -2.329630590975284576e-02 -1.163026168942451477e-01 2.374835759401321411e-01 -1.002069339156150818e-01 4.510842263698577881e-02 -7.102214545011520386e-02
8.135055005550384521e-02 2.316956818103790283e-01 7.686917483806610107e-02 -1.212102323770523071e-01 -1.269432008266448975e-01 -1.162344589829444885e-01 -6.217338889837265015e-02 -1.734358966350555420e-01 7.751006633043289185e-02 1.252275109291076660e-01 1.086612939834594727e-01 -2.578313052654266357e-01 -1.071631088852882385e-01 -2.107365578413009644e-01 -2.159960269927978516e-01 3.279592394828796387e-01 1.158302798867225647e-01 -2.728397250175476074e-01 -1.866258382797241211e-01 -2.773190736770629883e-01 1.375585496425628662e-01 1.318995356559753418e-01 -1.020319685339927673e-01 4.533651098608970642e-02 1.608469933271408081e-01 -3.836580514907836914e-01 2.046081572771072388e-01 6.941810995340347290e-02 1.228831261396408081e-01 1.061599254608154297e-01 2.205301970243453979e-01 -4.813616350293159485e-02
-1.119483169168233871e-02 2.810314893722534180e-01 1.643761545419692993e-01 -5.046370998024940491e-02 1.508227139711380005e-01 -1.617981791496276855e-01 -5.546597391366958618e-02 8.273803442716598511e-02 -7.556668668985366821e-02 -3.479765728116035461e-02 2.837741971015930176e-01 -1.277868300676345825e-01 -8.934595435857772827e-02 -2.062331140041351318e-01 5.213401466608047485e-02 4.759660363197326660e-01 -1.433557178825139999e-02 4.525532945990562439e-02 3.918785601854324341e-02 -2.441840618848800659e-01 -1.587772667407989502e-01 -1.820433139801025391e-01 1.062544807791709900e-01 6.581145524978637695e-02 1.695943623781204224e-02 -9.881388396024703979e-02 1.499428600072860718e-01 -1.512707024812698364e-01 4.475780129432678223e-01 1.414759606122970581e-01 1.889692544937133789e-01 8.492256514728069305e-03
-1.040086150169372559e-02 2.778582274913787842e-01 2.474250458180904388e-02 -2.115405648946762085e-01 3.174023926258087158e-01 -1.678181141614913940e-01 -3.384333103895187378e-02 -4.538343846797943115e-02 2.034650743007659912e-01 -3.895522654056549072e-01 3.250762522220611572e-01 -1.376409083604812622e-01 9.651707485318183899e-03 -1.312088072299957275e-01 -1.262249052524566650e-01 -8.406262844800949097e-03 -2.656553685665130615e-01 1.360130906105041504e-01 -1.193740516901016235e-01 4.517941176891326904e-02 -1.599248051643371582e-01 -3.731518611311912537e-02 -4.436459764838218689e-02 2.463045269250869751e-01 -1.214913725852966309e-01 -1.121206879615783691e-01 2.219410389661788940e-01 2.203359305858612061e-01 2.439941167831420898e-01 1.141688525676727295e-01 3.029163181781768799e-02 -2.331125177443027496e-02
1.631821841001510620e-01 1.798880696296691895e-01 1.493048667907714844e-02 -2.730687856674194336e-01 -6.888073682785034180e-02 -1.655086278915405273e-01 2.393148243427276611e-01 -1.018734946846961975e-01 1.792790442705154419e-01 -2.348620146512985229e-01 2.267144769430160522e-01 2.568944394588470459e-01 -3.114489316940307617e-01 2.342116534709930420e-01 -9.470622241497039795e-02 2.061196118593215942e-01 -2.649753391742706299e-01 6.643004715442657471e-02 1.638426072895526886e-02 -1.310872584581375122e-01 -1.881873756647109985e-01 -2.227882295846939087e-01 6.440442800521850586e-02 1.773789376020431519e-01 -3.701273351907730103e-02 -2.222917228937149048e-01 1.107454746961593628e-01 -1.953113079071044922e-01 4.029023274779319763e-02 1.434559673070907593e-01 -2.056482806801795959e-02 1.478913426399230957e-01
-1.180768385529518127e-01 2.047918885946273804e-01 2.413658499717712402e-01 -2.162095606327056885e-01 1.640731692314147949e-01 2.535993754863739014e-01 6.614474952220916748e-02 -6.597839295864105225e-02 1.036035567522048950e-01 4.057443886995315552e-02 3.121878206729888916e-01 -4.681148566305637360e-03 1.125194653868675232e-01 1.755313277244567871e-01 -1.770696789026260376e-01 -5.995836853981018066e-02 9.189877659082412720e-02 3.887131810188293457e-01 -1.080395281314849854e-01 -1.195135642774403095e-03 3.559737280011177063e-02 -1.945426315069198608e-01 1.814040690660476685e-01 5.085093155503273010e-02 2.608899772167205811e-01 -4.030883312225341797e-01 1.098701357841491699e-01 -1.072328537702560425e-02 -3.036791272461414337e-02 4.312855005264282227e-02 3.025710582733154297e-02 -2.421095371246337891e-01
-1.079668402671813965e-01 3.274533152580261230e-01 9.313730895519256592e-02 -3.634799420833587646e-01 1.863534678705036640e-03 -1.292848289012908936e-01 -4.609791934490203857e-02 -3.445604071021080017e-02 1.838240623474121094e-01 -1.671900898218154907e-01 3.228923082351684570e-01 -1.663185805082321167e-01 1.703635603189468384e-02 -2.263853847980499268e-01 1.253850311040878296e-01 3.492726385593414307e-01 -1.271386742591857910e-01 -1.863886713981628418e-01 -3.670638892799615860e-03 -1.658331006765365601e-01 -3.159064650535583496e-01 -3.814720083028078079e-03 -1.257183253765106201e-01 6.641191244125366211e-02 1.627926230430603027e-01 -7.087573409080505371e-02 -6.036898121237754822e-03 -3.770915046334266663e-02 2.351248711347579956e-01 1.934706866741180420e-01 4.235043004155158997e-02 -1.069526299834251404e-01
6.558111868798732758e-03 -5.459628254175186157e-02 -6.602551788091659546e-02 -3.400647938251495361e-01 1.134841442108154297e-01 1.167402416467666626e-01 2.270415723323822021e-01 -7.100490480661392212e-02 -7.801365572959184647e-03 -2.811503596603870392e-02 1.775199323892593384e-01 1.029960736632347107e-01 7.362208515405654907e-02 -1.457756161689758301e-01 9.605866670608520508e-02 2.808513939380645752e-01 -1.020578444004058838e-01 1.064739599823951721e-01 5.112739745527505875e-04 -1.742931455373764038e-01 -4.267914593219757080e-01 -9.138381481170654297e-02 -2.003216557204723358e-02 -1.646301522850990295e-02 1.860128790140151978e-01 -5.601518154144287109e-01 4.482072219252586365e-02 4.743537306785583496e-02 -4.811494797468185425e-02 9.586780518293380737e-02 1.591730117797851562e-01 -5.788958817720413208e-02
-2.410302460193634033e-01 3.105806708335876465e-01 1.713147312402725220e-01 8.582458831369876862e-03 -8.838103711605072021e-02 3.832328692078590393e-02 1.595335602760314941e-01 -3.019281327724456787e-01 1.598865240812301636e-01 -1.678714454174041748e-01 4.753324761986732483e-02 -8.162679523229598999e-02 1.042873039841651917e-01 -1.803655177354812622e-01 -2.220469564199447632e-01 3.883911371231079102e-01 6.558726727962493896e-02 3.810073947533965111e-03 1.360218822956085205e-01 -4.726773500442504883e-02 -1.689867079257965088e-01 -8.755985647439956665e-02 9.952836483716964722e-02 3.109022974967956543e-02 1.652244925498962402e-01 -2.687058150768280029e-01 -2.795356810092926025e-01 6.483352184295654297e-02 2.856031060218811035e-01 1.122820749878883362e-01 1.877582222223281860e-01 2.191128395497798920e-02
3.678609132766723633e-01 3.178431689739227295e-01 -7.311556488275527954e-02 -2.813833579421043396e-02 2.003767043352127075e-01 3.704499006271362305e-01 -1.081861928105354309e-01 -2.650105059146881104e-01 5.537294223904609680e-02 -9.171119891107082367e-03 1.012223362922668457e-01 -2.502170503139495850e-01 -2.378901690244674683e-01 3.852019086480140686e-02 3.057862864807248116e-03 2.674024999141693115e-01 4.081110656261444092e-02 -1.342332456260919571e-02 1.693589426577091217e-02 8.841848373413085938e-02 -4.585371538996696472e-02 -1.870316714048385620e-01 1.989310532808303833e-01 -1.293718814849853516e-01 1.756109446287155151e-01 -3.106110095977783203e-01 1.936128288507461548e-01 -1.411547511816024780e-01 -1.058286987245082855e-02 -5.136144161224365234e-02 -3.963604941964149475e-02 -1.447155512869358063e-02
-2.768265902996063232e-01 3.244585394859313965e-01 8.676785230636596680e-02 -9.386498481035232544e-02 9.030354022979736328e-02 1.118726581335067749e-01 -9.057439118623733521e-02 -3.101865947246551514e-01 1.961852014064788818e-01 2.918146550655364990e-02 2.764127254486083984e-01 -9.370322525501251221e-02 2.350390106439590454e-01 -1.779444962739944458e-01 -2.961844801902770996e-01 3.057098090648651123e-01 -2.446988523006439209e-01 -8.048759400844573975e-02 -3.264616057276725769e-02 -1.238922476768493652e-01 6.426110118627548218e-02 -1.121475994586944580e-01 2.342667803168296814e-02 2.401502244174480438e-02 4.394362866878509521e-02 -2.470708638429641724e-01 1.248552650213241577e-02 -6.362938880920410156e-02 2.524033188819885254e-01 -6.357601843774318695e-03 -1.837940663099288940e-01 1.368879079818725586e-01
1.586673408746719360e-01 2.082544863224029541e-01 2.253287732601165771e-01 1.650953590869903564e-01 4.416432604193687439e-02 6.840237975120544434e-02 -2.246315777301788330e-01 2.195958606898784637e-02 7.071233540773391724e-02 -1.788749843835830688e-01 4.231273829936981201e-01 -1.426780521869659424e-01 6.692378968000411987e-02 -1.382990330457687378e-01 -2.484242469072341919e-01 2.725937366485595703e-01 -4.380152374505996704e-02 -2.426410466432571411e-01 -5.196802318096160889e-02 1.518505215644836426e-01 -9.058576822280883789e-02 -1.593888998031616211e-01 -1.418689787387847900e-01 1.767787337303161621e-01 7.859130203723907471e-02 -1.797880381345748901e-01 1.649268865585327148e-01 2.877967059612274170e-01 2.727459669113159180e-01 -3.458118438720703125e-02 -5.329189822077751160e-02 3.662892803549766541e-02
1.375459730625152588e-01 2.009259611368179321e-01 7.122247666120529175e-02 -5.368622764945030212e-02 1.700605899095535278e-01 -6.665042787790298462e-02 -4.051294922828674316e-02 2.661921977996826172e-01 1.093735620379447937e-01 2.005767263472080231e-02 8.662290126085281372e-02 -3.256939351558685303e-02 -1.929990500211715698e-01 1.502990573644638062e-01 -1.691440492868423462e-01 1.489899754524230957e-01 1.155585870146751404e-01 -1.544210016727447510e-01 2.210716307163238525e-01 -2.061324864625930786e-01 -1.885973960161209106e-01 -3.284305036067962646e-01 1.598898321390151978e-01 1.311001330614089966e-01 3.785564303398132324e-01 -1.823601275682449341e-01 1.915995180606842041e-01 -1.331073045730590820e-01 1.659121923148632050e-02 -3.661029636859893799e-01 5.289032682776451111e-02 1.116895005106925964e-01
-2.169484943151473999e-01 2.035988420248031616e-01 1.530513763427734375e-01 -8.567193895578384399e-02 -1.180602461099624634e-01 -6.716963648796081543e-02 2.517977654933929443e-01 -1.663597822189331055e-01 2.399580180644989014e-01 -4.264909774065017700e-02 1.204221993684768677e-01 -7.300084084272384644e-02 1.538030356168746948e-01 -3.087708353996276855e-01 -2.100625038146972656e-01 3.531543910503387451e-01 7.664285600185394287e-02 1.227568238973617554e-01 1.028560772538185120e-01 -1.104838922619819641e-01 -3.911260049790143967e-03 -1.245418637990951538e-01 1.699908524751663208e-01 1.882428079843521118e-01 2.884289622306823730e-01 -2.806646823883056641e-01 -2.408813685178756714e-01 -3.920741379261016846e-02 1.935247778892517090e-01 1.269242167472839355e-02 -5.743822455406188965e-02 -1.345192939043045044e-01
7.621558755636215210e-02 -3.818135708570480347e-02 1.775301098823547363e-01 -8.063576370477676392e-02 2.688675820827484131e-01 -2.420368641614913940e-01 -5.520085617899894714e-02 1.166681647300720215e-01 2.762885987758636475e-01 4.950111359357833862e-02 1.896159201860427856e-01 2.616192102432250977e-01 -1.019628494977951050e-01 -1.831791251897811890e-01 -2.460994571447372437e-01 7.782307267189025879e-02 2.005295157432556152e-01 -1.434699147939682007e-01 1.592380255460739136e-01 1.603359729051589966e-01 -2.737254649400711060e-02 -3.262146841734647751e-03 3.528636395931243896e-01 4.284992441534996033e-02 1.673414260149002075e-01 -1.864572167396545410e-01 1.766732931137084961e-01 -8.192440867424011230e-02 2.724674344062805176e-01 1.304257065057754517e-01 2.008323520421981812e-01 -2.053800970315933228e-01
-4.276670515537261963e-03 3.126040399074554443e-01 1.888641268014907837e-01 -1.229879781603813171e-01 1.489205807447433472e-01 2.890109121799468994e-01 5.256975814700126648e-02 4.509502276778221130e-02 1.978435814380645752e-01 1.000518724322319031e-01 2.358210980892181396e-01 2.274265885353088379e-01 -3.060619533061981201e-01 1.327602863311767578e-01 -1.701440662145614624e-01 6.509284675121307373e-02 -1.358194798231124878e-01 1.371235847473144531e-01 2.940299510955810547e-01 -8.058581501245498657e-02 -1.153413653373718262e-01 -9.423339366912841797e-02 -8.250847458839416504e-02 2.748799026012420654e-01 -1.504240185022354126e-01 -2.715701162815093994e-01 -4.368925094604492188e-02 7.924530655145645142e-03 2.178202122449874878e-01 -1.961596757173538208e-01 5.585367232561111450e-02 -1.336035877466201782e-01
9.557855874300003052e-02 2.299743890762329102e-01 -4.841929301619529724e-02 6.398452073335647583e-02 -1.166403070092201233e-01 -1.312773972749710083e-01 -1.414139866828918457e-01 -1.923407316207885742e-01 3.702891990542411804e-02 -1.254878789186477661e-01 5.035653710365295410e-01 -2.062934637069702148e-01 -1.590563356876373291e-01 -1.670370846986770630e-01 -1.551961749792098999e-01 2.568471431732177734e-01 4.587714560329914093e-03 -1.981862038373947144e-01 2.088477164506912231e-01 2.789223380386829376e-02 -1.949416548013687134e-01 -1.581226587295532227e-01 -2.860018983483314514e-02 2.567138671875000000e-01 5.779237300157546997e-02 -9.847429394721984863e-02 2.935909926891326904e-01 1.199303120374679565e-01 1.760831922292709351e-01 1.077175214886665344e-01 -1.301275044679641724e-01 2.489091269671916962e-02
-9.351509809494018555e-02 3.744039833545684814e-01 1.167462840676307678e-01 1.362130045890808105e-01 2.397649288177490234e-01 -6.536404043436050415e-02 -3.992215916514396667e-02 -1.895781457424163818e-01 -6.849780678749084473e-02 1.310503333806991577e-01 2.060353904962539673e-01 6.404521316289901733e-02 -1.465745270252227783e-01 -1.198925301432609558e-01 3.176201879978179932e-02 3.693395256996154785e-01 2.852249331772327423e-02 -2.606453597545623779e-01 1.275445967912673950e-01 -2.340756505727767944e-01 -3.192100524902343750e-01 -5.785170197486877441e-02 -1.633510924875736237e-02 -7.796356081962585449e-02 8.473969995975494385e-02 -2.865220010280609131e-01 3.627217188477516174e-02 2.958709895610809326e-01 -3.210577368736267090e-02 2.107209712266921997e-01 9.273606352508068085e-03 5.343675240874290466e-02
2.746910154819488525e-01 9.018889069557189941e-02 2.295702844858169556e-01 -1.044684574007987976e-01 -6.596375256776809692e-02 1.304225474596023560e-01 -2.458214014768600464e-01 -3.452667295932769775e-01 2.476765811443328857e-01 -4.342233762145042419e-02 4.331304132938385010e-02 1.401210278272628784e-01 -4.289665073156356812e-02 -4.668256640434265137e-02 -4.365226626396179199e-02 8.419726043939590454e-02 -6.244214251637458801e-02 1.007644832134246826e-02 2.206294089555740356e-01 -3.700647950172424316e-01 -2.817468047142028809e-01 -1.152092814445495605e-01 4.303638264536857605e-02 1.084278300404548645e-01 -5.779010709375143051e-03 -3.489763736724853516e-01 6.112797558307647705e-02 2.440332435071468353e-03 3.274922370910644531e-01 2.324679866433143616e-02 1.569355428218841553e-01 1.315969601273536682e-02
1.445896178483963013e-01 3.874289989471435547e-01 3.306497335433959961e-01 -6.720736622810363770e-02 1.853307932615280151e-01 5.556191876530647278e-02 2.724783122539520264e-02 2.295450270175933838e-01 2.273658514022827148e-01 1.649162322282791138e-01 3.267057538032531738e-01 -8.902458101511001587e-02 8.388246595859527588e-02 7.246772199869155884e-02 -3.579109609127044678e-01 1.587767004966735840e-01 2.929688990116119385e-01 3.088121302425861359e-02 -4.533113539218902588e-02 1.443127095699310303e-01 -3.617315739393234253e-02 -1.000778973102569580e-01 -6.230176426470279694e-03 -7.539385557174682617e-02 1.087301522493362427e-01 -1.110947951674461365e-01 1.901739686727523804e-01 -2.218627603724598885e-03 -1.697447337210178375e-02 2.236239761114120483e-01 1.070312559604644775e-01 1.277742981910705566e-01
2.458583861589431763e-01 2.540735006332397461e-01 3.486535325646400452e-02 -2.606165222823619843e-02 -1.926635652780532837e-01 -8.833044208586215973e-03 -3.122563064098358154e-01 -2.634453177452087402e-01 1.116884127259254456e-01 -1.419630497694015503e-01 1.835691481828689575e-01 2.535520121455192566e-02 -4.317957535386085510e-02 -1.714956313371658325e-01 -2.981265783309936523e-01 3.576371371746063232e-01 -2.967759221792221069e-02 -2.526891827583312988e-01 -3.157411003485321999e-03 1.260227560997009277e-01 -1.709930002689361572e-01 -2.701854147017002106e-02 -1.003290936350822449e-01 2.045857161283493042e-01 1.746342480182647705e-01 -5.357598885893821716e-02 1.389898657798767090e-01 -2.066183276474475861e-02 3.230053484439849854e-01 -1.174433305859565735e-01 8.708000928163528442e-02 -1.124204471707344055e-01
1.165864765644073486e-01 1.985794454813003540e-01 5.716741085052490234e-02 -4.432658851146697998e-01 -1.538052968680858612e-02 3.204832971096038818e-02 2.624453902244567871e-01 1.128754466772079468e-01 1.208929568529129028e-01 -2.023343145847320557e-01 1.723759919404983521e-01 1.435409486293792725e-01 -2.059666365385055542e-01 1.357564330101013184e-01 2.988115698099136353e-02 2.578406333923339844e-01 1.075126044452190399e-02 3.000656515359878540e-02 1.776603311300277710e-01 3.032059222459793091e-02 -2.780630290508270264e-01 1.439718715846538544e-02 1.544455140829086304e-01 2.271248996257781982e-01 6.264358013868331909e-02 -3.933718204498291016e-01 9.108046069741249084e-03 3.759860247373580933e-02 -1.956689804792404175e-01 7.908267527818679810e-02 1.115157362073659897e-02 1.973564773797988892e-01
-5.020705983042716980e-02 1.347240209579467773e-01 1.999833583831787109e-01 -8.972887694835662842e-02 2.168912142515182495e-01 1.017096862196922302e-01 -1.105115190148353577e-01 -3.131459355354309082e-01 -1.175487563014030457e-01 -1.138186976313591003e-01 4.699437022209167480e-01 -2.828123271465301514e-01 -8.515441417694091797e-02 2.106167934834957123e-02 -1.083361431956291199e-01 3.334814608097076416e-01 -1.092430576682090759e-01 -1.687326095998287201e-02 -1.197056248784065247e-01 -1.804363280534744263e-01 -1.792348176240921021e-01 -1.399319767951965332e-01 1.463241875171661377e-01 1.822006404399871826e-01 1.362662911415100098e-01 -1.990942358970642090e-01 8.561984868720173836e-04 -2.191484272480010986e-01 1.556969434022903442e-01 5.054693296551704407e-02 -7.094961404800415039e-02 -4.355609789490699768e-02
-1.930868774652481079e-01 3.164089024066925049e-01 3.192351385951042175e-02 6.237082555890083313e-02 1.855974048376083374e-01 -1.853259205818176270e-01 4.414890334010124207e-02 -1.497151106595993042e-01 1.505852043628692627e-01 -5.012715458869934082e-01 4.372267127037048340e-01 -5.019740760326385498e-02 2.267293445765972137e-02 -1.380448639392852783e-01 -2.498131431639194489e-02 5.051817372441291809e-02 -7.302688807249069214e-02 -1.548792421817779541e-02 -8.885073475539684296e-04 -9.551696479320526123e-03 -1.645622849464416504e-01 -1.164862141013145447e-01 -5.587426945567131042e-02 3.840832784771919250e-02 1.816531866788864136e-01 -1.217118203639984131e-01 3.033376634120941162e-01 -1.066515445709228516e-01 9.218334406614303589e-02 -1.981724202632904053e-01 1.199096664786338806e-01 9.947495162487030029e-02
-2.110496312379837036e-01 3.211753368377685547e-01 1.864656955003738403e-01 7.665724493563175201e-03 -9.861097484827041626e-02 -3.870004788041114807e-02 2.438864856958389282e-01 -2.160857021808624268e-01 2.600545287132263184e-01 -1.138198748230934143e-01 1.083421930670738220e-01 5.454830452799797058e-02 5.204244703054428101e-02 -4.262714385986328125e-01 -2.061755806207656860e-01 2.643429040908813477e-01 4.480191320180892944e-02 -3.049154952168464661e-02 2.193917483091354370e-01 1.752075105905532837e-01 -1.381877958774566650e-01 -5.577967315912246704e-02 1.445659548044204712e-01 -4.582685232162475586e-02 4.964455589652061462e-02 -2.596809864044189453e-01 -2.054037153720855713e-01 3.756687417626380920e-02 1.611339598894119263e-01 -3.949541598558425903e-03 7.071797549724578857e-02 -1.911204606294631958e-01
1.080304291099309921e-02 4.437827765941619873e-01 1.202713549137115479e-01 -4.181912839412689209e-01 -5.861327797174453735e-02 6.156110391020774841e-02 7.723433524370193481e-02 2.586191296577453613e-01 1.991796195507049561e-01 -5.791343748569488525e-02 4.348589107394218445e-02 1.752786338329315186e-01 -1.832827478647232056e-01 -1.242961920797824860e-02 -1.308269649744033813e-01 1.922152787446975708e-01 1.673037000000476837e-02 -9.005915373563766479e-03 -1.067047268152236938e-01 -4.045463353395462036e-02 -2.908505797386169434e-01 -6.384020298719406128e-02 7.079062610864639282e-02 2.287621647119522095e-01 -1.543784979730844498e-02 -2.160788476467132568e-01 1.006339564919471741e-01 -6.104881316423416138e-02 -1.734456568956375122e-01 1.095294430851936340e-01 -2.694753184914588928e-02 3.272334039211273193e-01
1.228310242295265198e-01 9.389419853687286377e-02 2.536109089851379395e-01 -6.747130304574966431e-02 2.069843858480453491e-01 2.244483083486557007e-01 5.797574296593666077e-02 -2.213695785030722618e-03 2.412515133619308472e-01 -2.262397259473800659e-01 2.099870592355728149e-01 1.659607589244842529e-01 -1.637797951698303223e-01 -7.548896223306655884e-02 -4.273183345794677734e-01 -4.907092079520225525e-02 4.396099224686622620e-02 -4.249559342861175537e-02 5.583000183105468750e-02 1.730787456035614014e-01 -8.173939585685729980e-02 -3.010772168636322021e-02 1.474973559379577637e-01 -5.001721531152725220e-02 -2.278627455234527588e-02 -1.621105372905731201e-01 2.457681745290756226e-01 -1.235351338982582092e-01 4.998199641704559326e-02 9.108822792768478394e-02 4.654031991958618164e-01 -1.164917722344398499e-01
2.013780772686004639e-01 9.651367366313934326e-02 7.236296683549880981e-02 -2.089486271142959595e-01 1.705413758754730225e-01 2.610897123813629150e-01 -3.438757499679923058e-03 5.294030159711837769e-02 5.871090292930603027e-02 -1.620574593544006348e-01 2.323010265827178955e-01 1.953056007623672485e-01 -8.181384205818176270e-02 -8.460782468318939209e-02 -5.202907919883728027e-01 2.136752903461456299e-01 -9.302632510662078857e-02 -1.298404037952423096e-01 -1.421962976455688477e-01 -9.400042705237865448e-03 5.691716447472572327e-02 -1.454330235719680786e-01 8.759937249124050140e-03 3.284277021884918213e-02 -2.398340404033660889e-02 -2.266440093517303467e-01 -5.111532658338546753e-02 -1.103563979268074036e-01 3.835494220256805420e-01 7.989159226417541504e-02 2.103091925382614136e-01 -1.153989657759666443e-01
7.234975695610046387e-02 1.088103577494621277e-01 3.887626156210899353e-02 -1.394051313400268555e-01 3.027884960174560547e-01 1.043658405542373657e-01 3.753063827753067017e-02 -1.910753548145294189e-01 -1.041918769478797913e-01 2.101625502109527588e-02 4.352936148643493652e-01 -5.033390969038009644e-02 5.695091560482978821e-02 -2.229572534561157227e-01 -1.323177218437194824e-01 2.221228554844856262e-02 -5.229866132140159607e-02 -2.785881757736206055e-01 4.574511200189590454e-02 1.052303239703178406e-01 -1.800062805414199829e-01 -7.692153006792068481e-02 1.605632454156875610e-01 1.608941256999969482e-01 2.712049782276153564e-01 -2.063862979412078857e-01 1.879324465990066528e-01 1.169523596763610840e-01 -3.070075809955596924e-01 -2.647155225276947021e-01 1.591071337461471558e-01 -9.453400224447250366e-02
-1.018867194652557373e-01 2.429162412881851196e-01 2.103725969791412354e-01 -1.638598442077636719e-01 1.727085560560226440e-01 1.290032118558883667e-01 1.113101840019226074e-01 -2.862774431705474854e-01 -1.513580884784460068e-02 -1.048755133524537086e-03 2.374554723501205444e-01 6.582965701818466187e-02 -1.565858125686645508e-01 2.575467526912689209e-01 -6.456959247589111328e-02 2.759674787521362305e-01 2.547101080417633057e-01 1.081520318984985352e-01 -1.003216877579689026e-01 1.775820739567279816e-02 -1.800402998924255371e-01 6.375298649072647095e-02 1.979570984840393066e-01 2.976260185241699219e-01 1.541404519230127335e-02 -1.830638349056243896e-01 1.911053508520126343e-01 2.604936063289642334e-01 2.951433062553405762e-01 1.670413836836814880e-02 -3.103733062744140625e-02 9.424801915884017944e-02
3.210275471210479736e-01 2.375035583972930908e-01 -1.200721412897109985e-02 4.474811628460884094e-02 1.199289858341217041e-01 3.249575942754745483e-02 -4.303120076656341553e-02 -2.147552669048309326e-01 4.406468942761421204e-02 1.998159885406494141e-01 -2.278676629066467285e-02 2.413299493491649628e-02 -2.891297936439514160e-01 -1.756749451160430908e-01 -4.272945597767829895e-02 2.040870338678359985e-01 1.718841306865215302e-02 -1.226909980177879333e-01 -2.138174138963222504e-02 -4.854069277644157410e-02 -7.127691060304641724e-02 -1.643119454383850098e-01 3.789993822574615479e-01 -1.504274010658264160e-01 4.271140396595001221e-01 -2.935850322246551514e-01 1.850368827581405640e-01 -1.129477247595787048e-01 2.862237021327018738e-02 7.459091395139694214e-02 1.231597661972045898e-01 1.428145766258239746e-01
1.227858364582061768e-01 3.096082508563995361e-01 -7.741432636976242065e-02 -5.048328042030334473e-01 3.932247310876846313e-02 -8.102222532033920288e-02 1.611719131469726562e-01 7.664381712675094604e-02 9.273432195186614990e-02 -1.602703928947448730e-01 1.328418552875518799e-01 -1.502170041203498840e-02 -1.597704738378524780e-01 2.704171650111675262e-02 -1.927994042634963989e-01 3.324652016162872314e-01 1.205545291304588318e-01 -1.590192914009094238e-01 -7.797489315271377563e-02 1.681354343891143799e-01 -2.372179031372070312e-01 -2.073069848120212555e-02 2.220195531845092773e-01 3.149007260799407959e-02 -7.555397599935531616e-02 -2.458036988973617554e-01 -2.009643428027629852e-02 1.470707356929779053e-01 -2.739182114601135254e-01 -1.333847641944885254e-02 5.162782594561576843e-02 1.222362518310546875e-01
8.063738793134689331e-02 1.247158274054527283e-01 9.517787024378776550e-03 -6.300333142280578613e-02 4.228842258453369141e-01 -2.710589207708835602e-03 -2.311158776283264160e-01 -1.485836207866668701e-01 6.166357174515724182e-02 -7.840177416801452637e-02 8.968650549650192261e-02 2.088304609060287476e-01 1.046806126832962036e-01 -1.613727360963821411e-01 -3.609839677810668945e-01 1.838678121566772461e-01 -1.324129253625869751e-01 -6.288833916187286377e-02 -2.775716781616210938e-01 -1.163026839494705200e-01 -1.187490113079547882e-02 -3.213530182838439941e-01 -2.497823350131511688e-02 8.916007727384567261e-02 1.828262582421302795e-02 -3.892420232295989990e-01 7.678152620792388916e-02 1.817640960216522217e-01 1.735729873180389404e-01 -7.689844816923141479e-02 6.357201188802719116e-02 4.395662993192672729e-02
-9.597992897033691406e-02 3.378726243972778320e-01 1.390274316072463989e-01 7.984055206179618835e-03 1.441553980112075806e-01 1.051771715283393860e-01 5.624753236770629883e-02 -2.717633545398712158e-01 4.965281486511230469e-02 9.986832737922668457e-02 5.338468775153160095e-02 1.050330996513366699e-01 -2.001901865005493164e-01 -1.232319921255111694e-01 7.382887601852416992e-02 4.056585729122161865e-01 -3.469931334257125854e-02 -3.780398070812225342e-01 4.538049548864364624e-02 -2.420006543397903442e-01 -2.670162320137023926e-01 -7.664281409233808517e-03 -1.892710328102111816e-01 3.091717883944511414e-02 8.756011724472045898e-02 -2.602127492427825928e-01 7.188912481069564819e-02 2.089850008487701416e-01 7.439932972192764282e-02 1.825233846902847290e-01 1.252329945564270020e-01 7.177457958459854126e-02
1.662698984146118164e-01 2.442855387926101685e-01 -4.190412536263465881e-02 7.599887251853942871e-02 9.567363560199737549e-02 -2.832196839153766632e-02 1.061639264225959778e-01 -1.016646176576614380e-01 2.253177911043167114e-01 -3.695787861943244934e-02 3.344546556472778320e-01 -1.938744336366653442e-01 -1.461080834269523621e-02 -7.983756810426712036e-02 -2.010188102722167969e-01 3.552599549293518066e-01 9.619535505771636963e-02 -4.130755662918090820e-01 -8.597676642239093781e-03 9.048239141702651978e-02 -1.007199138402938843e-01 6.165440380573272705e-02 -2.256148159503936768e-01 2.585164010524749756e-01 1.327729076147079468e-01 -2.558486163616180420e-01 1.233956143260002136e-01 5.423358082771301270e-02 1.842295676469802856e-01 -1.716397851705551147e-01 -8.255646377801895142e-02 -8.661682158708572388e-02
-7.357574254274368286e-02 3.781307116150856018e-02 2.035351693630218506e-01 -1.457069665193557739e-01 -2.308583259582519531e-01 2.281533926725387573e-01 -1.665775850415229797e-02 1.006978899240493774e-01 6.462249904870986938e-02 -1.782772690057754517e-01 3.893773257732391357e-01 1.446926891803741455e-01 1.367730051279067993e-01 -2.828954905271530151e-02 -2.841546535491943359e-01 1.635924428701400757e-01 -1.193427890539169312e-01 -1.357171684503555298e-01 -4.024979844689369202e-02 1.551197320222854614e-01 1.431847065687179565e-01 -1.546200215816497803e-01 6.617135554552078247e-02 8.040854334831237793e-02 3.062646985054016113e-01 -3.553847968578338623e-01 6.883394718170166016e-02 2.602806687355041504e-01 2.426004260778427124e-01 7.404512912034988403e-02 6.639469414949417114e-02 6.546477228403091431e-02
5.275772511959075928e-02 -8.658787608146667480e-02 -1.475354135036468506e-01 -3.051415383815765381e-01 1.418730765581130981e-01 1.310796290636062622e-01 -1.577393412590026855e-01 -2.187258303165435791e-01 2.165201008319854736e-01 1.256622672080993652e-01 4.782826080918312073e-02 1.840586960315704346e-01 -3.579443693161010742e-02 8.513281494379043579e-02 -2.784500420093536377e-01 3.680581152439117432e-01 -2.546114623546600342e-01 -1.683600246906280518e-02 -2.783513627946376801e-02 1.040562614798545837e-02 -2.478425353765487671e-01 -2.005447745323181152e-01 1.831839606165885925e-02 -9.740813076496124268e-02 -1.759107410907745361e-01 -2.926447987556457520e-01 1.795425266027450562e-01 1.539230644702911377e-01 9.253841638565063477e-02 -2.073329314589500427e-02 2.870547473430633545e-01 5.543284118175506592e-02
-1.601648628711700439e-01 9.649676084518432617e-02 -1.054020002484321594e-01 -2.043818235397338867e-01 2.112171053886413574e-01 -2.969525158405303955e-01 1.047856882214546204e-01 -1.312587708234786987e-01 3.049747645854949951e-01 -3.322359621524810791e-01 3.931348919868469238e-01 -1.279488950967788696e-01 -3.995495289564132690e-02 -1.128622610121965408e-02 -7.544700056314468384e-02 2.407592982053756714e-01 -8.704561740159988403e-02 1.311978548765182495e-01 -1.000859960913658142e-02 -1.914409995079040527e-01 -1.176089346408843994e-01 9.378985501825809479e-03 -1.667144596576690674e-01 5.991207063198089600e-02 2.859574556350708008e-01 -2.870554625988006592e-01 1.238323375582695007e-01 -1.269659958779811859e-02 7.780853658914566040e-02 -5.794750154018402100e-02 -8.849263936281204224e-02 8.775451779365539551e-02
9.980842471122741699e-03 2.069099843502044678e-01 2.487719208002090454e-01 1.027102842926979065e-01 2.035613059997558594e-01 6.906185299158096313e-02 1.283579915761947632e-01 -1.114932000637054443e-01 1.338283717632293701e-01 -2.859458923339843750e-01 2.700336575508117676e-01 -1.682738810777664185e-01 -1.922978460788726807e-01 -2.451758086681365967e-01 -1.097379773855209351e-01 2.116230316460132599e-02 -1.633554846048355103e-01 1.706811487674713135e-01 -1.067397743463516235e-01 -5.094114691019058228e-02 -8.066104352474212646e-02 3.651214763522148132e-02 -1.930396258831024170e-01 7.613801211118698120e-02 1.892622113227844238e-01 -2.735109031200408936e-01 3.481300175189971924e-01 -9.044269099831581116e-03 8.266766369342803955e-02 -1.429328173398971558e-01 -5.476813763380050659e-02 -3.408447504043579102e-01
1.684722304344177246e-01 4.870184063911437988e-01 1.072309091687202454e-01 -1.322466284036636353e-01 -2.015147916972637177e-02 1.644371747970581055e-01 -9.719526395201683044e-03 -1.297850757837295532e-01 5.533266440033912659e-02 1.089111268520355225e-01 1.803972721099853516e-01 1.765293329954147339e-01 -2.903202176094055176e-01 -2.932744659483432770e-02 -3.416701853275299072e-01 -1.020310726016759872e-02 -2.022863477468490601e-01 -5.709406104870140553e-04 1.267926692962646484e-01 1.339634656906127930e-01 -1.935893595218658447e-01 -2.337847799062728882e-01 -1.538380235433578491e-01 1.242721080780029297e-01 -6.491227541118860245e-03 -2.140560299158096313e-01 1.011469960212707520e-02 -9.998449683189392090e-02 2.982364594936370850e-01 -7.131703943014144897e-02 -6.700284779071807861e-02 -1.406210362911224365e-01
-1.204900294542312622e-01 3.133224248886108398e-01 2.277841717004776001e-01 -2.577691078186035156e-01 3.585677221417427063e-02 6.156896054744720459e-02 2.116092247888445854e-03 1.095560193061828613e-01 -1.606837511062622070e-01 -2.318114787340164185e-02 1.762282699346542358e-01 3.384746238589286804e-02 -1.481995433568954468e-01 -1.236244738101959229e-01 7.237797230482101440e-02 1.911993175745010376e-01 7.708495855331420898e-02 -3.590983450412750244e-01 1.222663074731826782e-01 -3.839868679642677307e-02 -1.168163195252418518e-01 -2.233163863420486450e-01 1.587359011173248291e-01 -2.416093647480010986e-02 7.255760580301284790e-02 -3.860450685024261475e-01 7.044807821512222290e-02 2.012653462588787079e-02 -2.943980991840362549e-01 8.197785913944244385e-02 3.468583226203918457e-01 -1.782317087054252625e-02
1.072357594966888428e-01 -4.843394458293914795e-02 1.948581337928771973e-01 -1.594736278057098389e-01 3.064134418964385986e-01 -1.214902289211750031e-02 5.471670255064964294e-02 1.036963909864425659e-01 1.856432706117630005e-01 2.135642319917678833e-01 2.017772383987903595e-02 1.216364279389381409e-02 5.353977531194686890e-02 -7.295341789722442627e-02 -2.997743487358093262e-01 1.409209221601486206e-01 3.841453790664672852e-02 -7.372544705867767334e-02 -5.827109515666961670e-02 -2.307914048433303833e-01 -1.000068336725234985e-01 1.714275777339935303e-01 2.267769724130630493e-02 2.927677705883979797e-03 1.403020024299621582e-01 -3.998142182826995850e-01 2.688624560832977295e-01 -1.263304501771926880e-01 4.228102266788482666e-01 -6.100913882255554199e-02 6.838347017765045166e-02 -2.408253401517868042e-01
2.661601305007934570e-01 2.441054284572601318e-01 -1.423350125551223755e-01 -2.460360974073410034e-01 1.214829981327056885e-01 2.326101809740066528e-01 -1.072005257010459900e-01 -2.676081061363220215e-01 1.923354715108871460e-01 1.367973983287811279e-01 1.778128147125244141e-01 5.672105401754379272e-02 1.332042645663022995e-02 -1.050907224416732788e-01 5.848659947514533997e-02 2.617110013961791992e-01 -1.651496067643165588e-02 -3.429582342505455017e-02 -5.859119817614555359e-02 -3.448321521282196045e-01 -2.421112544834613800e-02 -8.138303644955158234e-03 1.573720276355743408e-01 2.403622269630432129e-01 1.055762767791748047e-01 -1.225085929036140442e-01 3.080075383186340332e-01 1.287770569324493408e-01 5.798824876546859741e-02 1.749344617128372192e-01 2.492498159408569336e-01 -1.498337686061859131e-01
1.053846105933189392e-01 2.990576624870300293e-01 2.851692438125610352e-01 1.302835047245025635e-01 2.642627954483032227e-01 -7.789541780948638916e-02 -2.213164567947387695e-01 -2.577273249626159668e-01 1.280961930751800537e-01 4.300403222441673279e-02 2.984448671340942383e-01 -6.298917345702648163e-03 9.275795519351959229e-02 -9.725622087717056274e-02 -2.909327149391174316e-01 1.674213260412216187e-01 -9.202429652214050293e-02 -1.660978496074676514e-01 -1.754030734300613403e-01 -1.845073550939559937e-01 -3.030019402503967285e-01 2.091345340013504028e-01 1.317123025655746460e-01 9.893582016229629517e-02 -1.710239648818969727e-01 -2.674424052238464355e-01 -1.055014878511428833e-02 5.176188889890909195e-03 4.294870421290397644e-02 -2.794194221496582031e-02 -6.279097497463226318e-02 -2.691088244318962097e-02
4.441389814019203186e-02 1.808999180793762207e-01 2.645094394683837891e-01 1.599546670913696289e-01 9.286068379878997803e-02 -2.569366097450256348e-01 -1.411441564559936523e-01 4.781398456543684006e-03 2.451155148446559906e-02 -2.967782914638519287e-01 9.815969318151473999e-02 1.062181815505027771e-01 -7.975415140390396118e-02 -2.137602120637893677e-01 -4.381109476089477539e-01 2.242197096347808838e-01 -1.531739085912704468e-01 4.065256193280220032e-02 1.360459476709365845e-01 -2.947695851325988770e-01 3.973465878516435623e-03 -2.179592251777648926e-01 -5.655163154006004333e-02 2.175959944725036621e-01 -1.322201490402221680e-01 -2.134869694709777832e-01 2.066325247287750244e-01 -7.529795169830322266e-02 3.846253082156181335e-02 1.470596045255661011e-01 -3.559383377432823181e-02 -8.320593088865280151e-02
1.611870974302291870e-01 9.723103791475296021e-02 1.651557683944702148e-01 -1.305938512086868286e-01 1.161947194486856461e-02 -6.201691552996635437e-02 -1.939668953418731689e-01 -1.887819766998291016e-01 2.948579788208007812e-01 2.214169874787330627e-02 -6.567180156707763672e-02 1.965788304805755615e-01 -3.030050992965698242e-01 1.777033805847167969e-01 -1.133007258176803589e-01 6.982166320085525513e-02 -2.089562118053436279e-01 -1.167996525764465332e-01 8.038059808313846588e-03 -5.751588940620422363e-02 -2.097534388303756714e-01 -2.306894063949584961e-01 1.232782080769538879e-01 1.604177616536617279e-02 1.053472012281417847e-01 -2.526691555976867676e-01 8.708224445581436157e-02 9.893224388360977173e-02 4.798943400382995605e-01 -1.761440071277320385e-03 2.570063173770904541e-01 -9.741430729627609253e-02
4.500336572527885437e-02 1.446746140718460083e-01 7.676584273576736450e-02 -3.000955879688262939e-01 1.386821269989013672e-01 -1.599638164043426514e-01 7.329158484935760498e-02 -3.110404312610626221e-01 9.592574089765548706e-02 3.001987375319004059e-02 4.004558622837066650e-01 -1.488357186317443848e-01 -5.365871358662843704e-03 -1.412541512399911880e-02 -9.839616715908050537e-02 3.710198700428009033e-01 -6.697943061590194702e-02 1.156287565827369690e-01 -1.581927686929702759e-01 4.708195105195045471e-02 -3.600493669509887695e-01 -2.026352882385253906e-01 -1.156242266297340393e-01 1.092134937644004822e-01 1.621775627136230469e-01 -1.848448961973190308e-01 1.155995056033134460e-01 6.200633570551872253e-02 -8.398473262786865234e-02 7.680586725473403931e-02 -1.607703715562820435e-01 -1.907893568277359009e-01
1.169523149728775024e-01 1.757962852716445923e-01 1.555604487657546997e-01 -6.329634040594100952e-02 5.610645934939384460e-02 -3.705211728811264038e-02 -4.234256222844123840e-02 -3.025723397731781006e-01 2.063552439212799072e-01 -1.142629384994506836e-01 -9.266847372055053711e-02 -7.031359523534774780e-02 -1.192130222916603088e-01 -3.843894898891448975e-01 -2.357738763093948364e-01 2.158658504486083984e-01 2.962372964248061180e-03 -7.519998401403427124e-02 -1.375921219587326050e-01 -2.070767432451248169e-01 9.916043281555175781e-02 -8.732097595930099487e-02 5.182895064353942871e-02 1.318815443664789200e-02 4.024336636066436768e-01 -1.388662755489349365e-01 -6.182496994733810425e-02 4.159380197525024414e-01 1.195285618305206299e-01 1.424985229969024658e-01 1.034770160913467407e-01 -6.975793093442916870e-02
-1.063909679651260376e-01 1.919017285108566284e-01 2.674991190433502197e-01 9.489548206329345703e-02 -6.502573937177658081e-02 -9.444992244243621826e-02 -2.477521002292633057e-01 -1.370337307453155518e-01 9.810824878513813019e-03 1.113866344094276428e-01 2.519960701465606689e-01 -4.845387861132621765e-02 -9.347185492515563965e-02 -4.668898135423660278e-02 -3.119606673717498779e-01 -2.636130340397357941e-02 4.433246329426765442e-02 2.257729619741439819e-01 -1.516980230808258057e-01 1.594628095626831055e-01 -2.229754254221916199e-02 -1.488587856292724609e-01 2.308425307273864746e-01 1.993130594491958618e-01 1.145613715052604675e-01 -4.608588516712188721e-01 1.772658675909042358e-01 -7.274495810270309448e-02 -7.573268376290798187e-04 1.040134504437446594e-01 1.648824065923690796e-01 2.709533274173736572e-01
2.847267687320709229e-02 1.537429988384246826e-01 7.842230051755905151e-02 -1.508416421711444855e-02 -1.650062203407287598e-02 1.999293118715286255e-01 8.194360136985778809e-02 -1.875844150781631470e-01 1.975886374711990356e-01 -2.556113898754119873e-01 4.370847046375274658e-01 -7.569168508052825928e-02 -3.252503275871276855e-01 -3.700123131275177002e-01 -7.818042486906051636e-02 2.459303587675094604e-01 -2.262618243694305420e-01 -1.606529802083969116e-01 -1.437728703022003174e-01 9.713479876518249512e-02 -2.128110229969024658e-01 5.571572855114936829e-02 -6.450153142213821411e-02 2.708366215229034424e-01 7.609948050230741501e-03 -1.879557780921459198e-02 -3.205590695142745972e-02 8.221604675054550171e-02 1.096850186586380005e-01 -9.252507239580154419e-02 1.194299980998039246e-01 2.275295183062553406e-02
-3.776874020695686340e-02 2.536273002624511719e-01 2.799074649810791016e-01 -1.055564358830451965e-01 3.321766108274459839e-02 -5.379787832498550415e-02 -4.201179253868758678e-04 -1.157320886850357056e-01 1.772093027830123901e-01 1.004411354660987854e-01 2.045901268720626831e-01 -2.519926801323890686e-02 2.298682183027267456e-02 1.730364859104156494e-01 -2.941719591617584229e-01 3.536817058920860291e-02 -2.042073197662830353e-02 4.227655231952667236e-01 3.306018933653831482e-02 -2.160437852144241333e-01 1.977742612361907959e-01 -3.430499434471130371e-01 1.413125395774841309e-01 1.876989006996154785e-02 1.859653294086456299e-01 -2.757875621318817139e-01 2.547666728496551514e-01 7.226931303739547729e-02 8.639453351497650146e-02 1.765906959772109985e-01 -9.625089354813098907e-03 -3.970174118876457214e-02
1.275250464677810669e-01 5.010951757431030273e-01 -8.916750550270080566e-02 -1.639332771301269531e-01 2.561367452144622803e-01 1.356972008943557739e-01 -2.313918471336364746e-01 2.711667679250240326e-02 6.490591168403625488e-02 -7.825896143913269043e-02 1.309890598058700562e-01 2.139303833246231079e-01 -4.044210314750671387e-01 -2.585037350654602051e-01 -1.710280627012252808e-01 5.559530109167098999e-02 -1.837783008813858032e-01 8.362197130918502808e-02 2.058690488338470459e-01 1.313034296035766602e-01 -1.660961061716079712e-01 -1.515935510396957397e-01 7.339890301227569580e-02 1.684221178293228149e-01 3.682190179824829102e-02 -3.439648076891899109e-03 -1.040827780961990356e-01 2.346540242433547974e-02 7.164566218852996826e-02 -6.496689468622207642e-02 4.403056576848030090e-02 1.215714961290359497e-01
-1.362770423293113708e-02 1.221485063433647156e-01 8.115115761756896973e-02 -2.176857441663742065e-01 1.358259767293930054e-01 5.904382094740867615e-02 -3.559496253728866577e-03 -1.721357107162475586e-01 2.478561997413635254e-01 -4.023977816104888916e-01 3.877268135547637939e-01 -1.732967048883438110e-01 -4.812180250883102417e-02 -2.283083498477935791e-01 3.648595884442329407e-02 -3.472191840410232544e-02 -1.368397474288940430e-01 1.380365490913391113e-01 -1.920275837182998657e-01 -2.423315644264221191e-01 -1.847915351390838623e-01 -1.427989602088928223e-01 -1.363662481307983398e-01 6.289105862379074097e-02 4.465933516621589661e-02 -1.496453732252120972e-01 2.726776301860809326e-01 5.048292875289916992e-02 1.880564093589782715e-01 -2.409493476152420044e-01 1.056067869067192078e-01 -4.808491095900535583e-02
-1.594313681125640869e-01 4.673448801040649414e-01 -1.383614540100097656e-01 -1.896956712007522583e-01 3.640167415142059326e-02 -1.796946823596954346e-01 1.902228295803070068e-01 5.633981153368949890e-02 1.275096088647842407e-01 -2.438227534294128418e-01 1.933793276548385620e-01 2.342751473188400269e-01 -2.756106555461883545e-01 -7.720455527305603027e-02 -1.434863209724426270e-01 1.225036755204200745e-01 -4.600621294230222702e-03 5.687681213021278381e-02 -3.368904814124107361e-02 -8.840271830558776855e-02 2.373398467898368835e-02 5.431180447340011597e-02 2.875258922576904297e-01 1.402249783277511597e-01 1.147871762514114380e-01 -1.104622632265090942e-01 1.695581823587417603e-01 -3.449205756187438965e-01 2.702260762453079224e-02 -2.030121386051177979e-01 1.776400767266750336e-02 -9.565960615873336792e-02
-6.406830996274948120e-02 1.252592802047729492e-01 3.583535552024841309e-01 -1.231393963098526001e-02 3.694012761116027832e-01 1.052483767271041870e-01 -9.011322259902954102e-02 -1.679043173789978027e-01 -6.545907352119684219e-03 -2.605279535055160522e-02 3.637914359569549561e-01 4.374689981341362000e-02 -2.152969874441623688e-02 2.730502188205718994e-02 -2.056993544101715088e-01 1.114505343139171600e-02 -1.438028216361999512e-01 3.411762416362762451e-02 -2.290420830249786377e-01 -2.770392298698425293e-01 -7.230409979820251465e-02 1.206749491393566132e-02 -3.650180250406265259e-02 1.749390661716461182e-01 1.760540753602981567e-01 -2.515633106231689453e-01 9.022681415081024170e-02 3.634422421455383301e-01 2.284380644559860229e-01 7.869751006364822388e-02 -8.306350558996200562e-02 3.183944150805473328e-02
-9.090632200241088867e-02 2.226007729768753052e-01 3.100754916667938232e-01 7.671511918306350708e-02 1.201950460672378540e-01 -6.860803812742233276e-02 2.183512970805168152e-02 -2.772785909473896027e-02 2.575204074382781982e-01 3.276087939739227295e-01 3.747386038303375244e-01 7.198204100131988525e-02 6.374657899141311646e-02 -2.618871629238128662e-02 -4.705013930797576904e-01 1.773436516523361206e-01 1.685047149658203125e-01 -2.984623238444328308e-02 1.235143169760704041e-01 -3.883880749344825745e-02 2.524924650788307190e-02 -9.989092499017715454e-02 5.108015984296798706e-02 -2.258617058396339417e-02 1.360321789979934692e-01 -7.494905032217502594e-03 1.218001544475555420e-01 3.968447446823120117e-02 -1.099596247076988220e-01 1.622736304998397827e-01 3.193834722042083740e-01 8.799020946025848389e-02
-5.669978633522987366e-02 3.199158012866973877e-01 4.370055198669433594e-01 -7.876721769571304321e-02 1.184982433915138245e-01 -1.123769134283065796e-01 -1.225810796022415161e-01 -8.923763781785964966e-02 -4.798961058259010315e-02 1.439046412706375122e-01 3.058821856975555420e-01 3.066167831420898438e-01 -2.161304056644439697e-01 -2.924351990222930908e-01 -1.264238171279430389e-02 1.021741628646850586e-01 -4.455728083848953247e-02 -9.133345633745193481e-02 4.372337460517883301e-02 5.042558535933494568e-02 -1.757099777460098267e-01 -5.091917514801025391e-02 -1.610828042030334473e-01 2.075565457344055176e-01 -1.023191884160041809e-01 -1.344652026891708374e-01 2.766939401626586914e-01 7.603775709867477417e-02 -2.165172249078750610e-02 2.579109556972980499e-02 -2.830386906862258911e-02 -2.531388998031616211e-01
-1.051450893282890320e-02 -8.426907658576965332e-02 3.532441854476928711e-01 -2.097787708044052124e-01 3.174338638782501221e-01 3.821567818522453308e-02 -2.259691804647445679e-01 5.145651102066040039e-02 1.040174067020416260e-01 -2.253932505846023560e-01 6.147990375757217407e-02 -1.066747307777404785e-01 -1.252494566142559052e-02 1.777767390012741089e-02 -2.817721068859100342e-01 2.479406148195266724e-01 6.192822754383087158e-02 -5.872138217091560364e-02 2.227853089570999146e-01 -2.309765964746475220e-01 -1.653282940387725830e-01 2.183287888765335083e-01 1.277409400790929794e-02 -3.511270135641098022e-02 1.433293521404266357e-01 -3.388137221336364746e-01 1.488699018955230713e-01 1.411999911069869995e-01 4.449747875332832336e-02 2.219128459692001343e-01 1.603884063661098480e-02 1.853561252355575562e-01
7.572354376316070557e-02 3.305197656154632568e-01 -3.648873046040534973e-02 -1.260017901659011841e-01 1.169172301888465881e-01 -9.677450358867645264e-02 1.355541646480560303e-01 1.168971210718154907e-01 -1.747636497020721436e-01 4.411202296614646912e-02 3.386936783790588379e-01 -9.613273292779922485e-02 2.692255005240440369e-02 -3.465178608894348145e-01 4.513909295201301575e-02 3.743157088756561279e-01 -1.040109917521476746e-01 -4.615040868520736694e-02 -6.184392049908638000e-02 -1.426263619214296341e-02 -4.482311382889747620e-02 -1.164782643318176270e-01 6.537745147943496704e-02 -7.331055402755737305e-02 1.244841814041137695e-01 -1.760549247264862061e-01 2.843425273895263672e-01 -2.652089111506938934e-03 4.616240262985229492e-01 -2.133119385689496994e-03 3.215267881751060486e-02 9.829587489366531372e-02
2.007399499416351318e-01 -4.157252609729766846e-02 -2.104013413190841675e-02 -1.579952239990234375e-01 -1.489308923482894897e-01 1.944075971841812134e-01 1.358310785144567490e-02 1.489128023386001587e-01 1.054425090551376343e-01 1.173386946320533752e-01 1.885814666748046875e-01 -2.559983134269714355e-01 -8.192179352045059204e-02 -3.175648748874664307e-01 -1.670775711536407471e-01 1.590299606323242188e-01 -1.577451676130294800e-01 8.607318997383117676e-02 3.476518020033836365e-02 -1.916902661323547363e-01 -3.284077942371368408e-01 -3.531874418258666992e-01 2.617439627647399902e-01 -6.451828777790069580e-02 1.615208983421325684e-01 -3.166638016700744629e-01 1.040432900190353394e-01 5.869391933083534241e-02 2.941458672285079956e-02 -1.654092818498611450e-01 1.381720453500747681e-01 4.869009368121623993e-03
-6.599806249141693115e-02 2.854481935501098633e-01 9.566783905029296875e-02 1.506937891244888306e-01 1.721630394458770752e-01 1.856163591146469116e-01 3.937066495418548584e-01 8.791590481996536255e-02 2.043023854494094849e-01 -2.609027549624443054e-02 3.221815228462219238e-01 -5.738942418247461319e-03 2.291103266179561615e-02 -1.656844317913055420e-01 -6.331349909305572510e-02 1.379027683287858963e-02 1.151698008179664612e-01 4.163010045886039734e-02 9.090652689337730408e-03 3.578247129917144775e-02 1.492598950862884521e-01 -3.033957481384277344e-01 1.445993781089782715e-01 -2.886964380741119385e-01 1.609241664409637451e-01 -2.483250796794891357e-01 2.775472998619079590e-01 2.263335138559341431e-01 1.148090660572052002e-01 -2.938566915690898895e-02 8.254987746477127075e-02 7.364147156476974487e-02
1.847861707210540771e-01 4.120458662509918213e-02 -1.179660186171531677e-01 -2.465107440948486328e-01 2.627151310443878174e-01 1.751231402158737183e-01 -1.219519376754760742e-01 4.409564658999443054e-02 1.091038808226585388e-01 -2.561342716217041016e-01 4.949252009391784668e-01 -2.348161302506923676e-02 -2.756721153855323792e-02 -5.985346809029579163e-02 1.224130764603614807e-01 3.606646656990051270e-01 3.057759255170822144e-02 5.069233104586601257e-02 7.087471336126327515e-02 -7.342596352100372314e-02 -5.247427150607109070e-02 -1.054641976952552795e-01 2.689379453659057617e-01 3.394711762666702271e-02 -1.004099845886230469e-01 -2.800213992595672607e-01 -1.178307533264160156e-01 -1.815087161958217621e-02 1.155390441417694092e-01 -1.012391876429319382e-02 7.971620559692382812e-02 -2.770593166351318359e-01
-1.481922119855880737e-01 6.068496732041239738e-04 6.046475097537040710e-02 -2.000910490751266479e-01 2.607585191726684570e-01 9.981486946344375610e-02 1.187999993562698364e-01 -2.680062949657440186e-01 -1.677192188799381256e-02 1.438148021697998047e-01 3.370155096054077148e-01 2.118734084069728851e-02 7.322751730680465698e-02 -1.679718047380447388e-01 -2.171487957239151001e-01 -1.269479990005493164e-01 9.267928451299667358e-02 -6.940536201000213623e-02 -2.053278982639312744e-01 -5.755070224404335022e-02 -4.099747538566589355e-01 -2.185577005147933960e-01 1.022844985127449036e-01 -5.686276778578758240e-02 1.702509969472885132e-01 -2.615167796611785889e-01 2.245614379644393921e-01 2.847186625003814697e-01 -5.046549439430236816e-02 -1.184401735663414001e-01 4.715893417596817017e-02 -5.020840466022491455e-02
3.524782136082649231e-02 3.864150345325469971e-01 -1.621581241488456726e-02 -1.053143069148063660e-01 1.068873256444931030e-01 1.561193764209747314e-01 1.647661328315734863e-01 3.344078063964843750e-01 7.640343159437179565e-02 1.108927428722381592e-01 7.386118918657302856e-02 2.342274636030197144e-01 -4.328178763389587402e-01 -2.625015377998352051e-02 -3.752190768718719482e-01 1.885109841823577881e-01 -5.509302020072937012e-02 2.086021471768617630e-03 1.257073432207107544e-01 -7.318947464227676392e-02 -1.378128230571746826e-01 -2.706881426274776459e-02 1.217750012874603271e-01 -3.117063045501708984e-01 2.866862528026103973e-02 -1.472358107566833496e-01 1.653500646352767944e-02 -2.189514599740505219e-02 1.548975706100463867e-01 1.117122769355773926e-01 6.753221899271011353e-02 1.770155131816864014e-02
-1.201466843485832214e-01 3.424955159425735474e-02 2.250573933124542236e-01 -4.462830349802970886e-02 1.644608676433563232e-01 1.658733040094375610e-01 1.334930807352066040e-01 -4.657855257391929626e-02 -1.559047847986221313e-01 -1.944568306207656860e-01 2.571777403354644775e-01 -1.056530550122261047e-01 2.531735785305500031e-02 -1.084721907973289490e-01 -1.976099312305450439e-01 3.552296161651611328e-01 2.825431823730468750e-01 -1.483831703662872314e-01 1.897210627794265747e-01 2.054683864116668701e-02 -1.395546197891235352e-01 -2.600688040256500244e-01 3.095540031790733337e-02 4.582997560501098633e-01 5.248792096972465515e-02 -1.315369904041290283e-01 1.314337849617004395e-01 -5.299505963921546936e-02 9.072919934988021851e-02 -6.101558730006217957e-02 1.438475996255874634e-01 -1.759845614433288574e-01
1.506182551383972168e-01 1.077143847942352295e-01 1.603925079107284546e-01 8.585878461599349976e-02 3.142282962799072266e-01 2.269299477338790894e-01 -2.078394591808319092e-01 -2.476424127817153931e-01 4.182978533208370209e-03 -1.801821589469909668e-02 3.098592460155487061e-01 1.087632402777671814e-01 6.298636645078659058e-02 -6.833762675523757935e-02 -1.944537609815597534e-01 1.119995415210723877e-01 1.455020308494567871e-01 -1.227094829082489014e-01 8.355265855789184570e-02 1.539599266834557056e-03 -1.831798702478408813e-01 -3.128349781036376953e-01 1.485993266105651855e-01 -8.948000147938728333e-03 -1.208095848560333252e-01 -2.698907554149627686e-01 1.891504675149917603e-01 2.495058625936508179e-01 -1.426532864570617676e-01 -1.266871541738510132e-01 1.332915723323822021e-01 -2.724854052066802979e-01
2.286152355372905731e-02 -2.575566992163658142e-02 1.940029263496398926e-01 -2.336068749427795410e-01 1.607394367456436157e-01 -1.234019920229911804e-01 -3.141319751739501953e-02 -3.567745685577392578e-01 1.309403916820883751e-03 -4.769873246550559998e-02 4.639803767204284668e-01 -8.032317459583282471e-02 1.452892422676086426e-01 -1.066488027572631836e-02 -1.195803061127662659e-01 1.246909275650978088e-01 -7.234600186347961426e-02 -1.418505981564521790e-02 -1.426819711923599243e-01 -5.992957158014178276e-04 -2.706989049911499023e-01 -2.212602496147155762e-01 1.184155866503715515e-01 -5.551391467452049255e-02 1.510614603757858276e-01 -2.847284972667694092e-01 8.059647679328918457e-02 3.081032037734985352e-01 -7.696250826120376587e-02 -2.184638381004333496e-01 1.915187835693359375e-01 -3.760267049074172974e-02
-1.066464856266975403e-01 2.272385358810424805e-01 3.113188222050666809e-02 1.868993788957595825e-02 6.719674915075302124e-02 -2.305385619401931763e-01 -7.901626825332641602e-02 -1.136431694030761719e-01 2.549766190350055695e-02 2.375376410782337189e-02 5.562138557434082031e-01 -8.842948824167251587e-02 -1.044312771409749985e-02 -3.205536007881164551e-01 -1.780359745025634766e-01 2.299276739358901978e-02 1.983487792313098907e-02 1.282427012920379639e-01 -5.481619387865066528e-02 -1.575479805469512939e-01 1.621549390256404877e-02 6.573903560638427734e-02 -4.053395614027976990e-02 -4.012765362858772278e-03 2.629229724407196045e-01 -2.161505669355392456e-01 4.226043224334716797e-01 1.334542036056518555e-01 1.591733247041702271e-01 -3.866602480411529541e-02 -1.227288469672203064e-01 -1.716797612607479095e-02
8.810335397720336914e-02 2.762658894062042236e-01 -1.496350169181823730e-01 6.872195005416870117e-02 8.095305413007736206e-02 2.125819325447082520e-01 9.017573297023773193e-02 -5.248769372701644897e-02 2.151051759719848633e-01 1.000951528549194336e-01 -1.365065276622772217e-01 2.495864778757095337e-01 -5.777146667242050171e-02 -1.840611100196838379e-01 -2.001136243343353271e-01 7.756835967302322388e-02 5.410088226199150085e-02 3.234583139419555664e-02 3.593427361920475960e-03 4.077464807778596878e-03 -3.126885890960693359e-01 -9.076825529336929321e-02 -7.350016385316848755e-02 -5.229791253805160522e-02 1.628472506999969482e-01 -3.484413325786590576e-01 3.729605078697204590e-01 1.713790893554687500e-01 3.599413037300109863e-01 1.161955296993255615e-02 -5.303625389933586121e-02 1.965092420578002930e-01
8.375367522239685059e-02 1.810153573751449585e-01 2.074462175369262695e-01 -3.834393993020057678e-02 3.533563911914825439e-01 2.184345424175262451e-01 -1.363058388233184814e-01 2.080010622739791870e-02 1.189479231834411621e-01 -1.177214309573173523e-01 3.062467873096466064e-01 2.716127038002014160e-01 1.080722268670797348e-02 -1.818001568317413330e-01 -2.513162493705749512e-01 8.110959082841873169e-02 -1.319837290793657303e-02 -1.051205471158027649e-01 -5.038786306977272034e-02 -8.731685578823089600e-02 4.455622658133506775e-02 1.559210717678070068e-01 4.199151992797851562e-01 9.658668190240859985e-02 1.236723214387893677e-01 -3.090441226959228516e-02 1.494394242763519287e-01 2.037469893693923950e-01 2.945545613765716553e-01 1.179025694727897644e-01 2.560515888035297394e-02 1.043941378593444824e-01
-1.573880612850189209e-01 8.479551225900650024e-02 1.618189215660095215e-01 3.306686878204345703e-02 2.385980188846588135e-01 8.788646012544631958e-02 -7.166303694248199463e-02 8.031049370765686035e-02 2.989160418510437012e-01 1.370984166860580444e-01 3.837012946605682373e-01 -6.642006337642669678e-02 -7.320661842823028564e-02 -3.924689590930938721e-01 -4.912201687693595886e-02 1.923860609531402588e-01 -1.451428085565567017e-01 2.129315435886383057e-01 -1.281035542488098145e-01 -1.190191730856895447e-01 -1.422846466302871704e-01 -3.474368453025817871e-01 2.992900013923645020e-01 2.122828662395477295e-01 -4.045962914824485779e-02 -6.183755025267601013e-02 3.363252058625221252e-02 -1.575011643581092358e-03 1.595326364040374756e-01 -5.190079100430011749e-03 1.311483513563871384e-02 -3.313244879245758057e-02
1.090428978204727173e-01 1.137312352657318115e-01 2.241809368133544922e-01 -3.491106629371643066e-01 7.373265922069549561e-02 -1.104907020926475525e-01 1.351379454135894775e-01 -9.454175084829330444e-02 -3.514179959893226624e-02 9.010352194309234619e-02 1.644573211669921875e-01 -1.413418352603912354e-01 -1.477228701114654541e-01 -2.969911396503448486e-01 4.640984162688255310e-02 3.751735389232635498e-01 -2.534683942794799805e-01 2.988547980785369873e-01 -1.302627623081207275e-01 -1.163228526711463928e-01 -2.764253616333007812e-01 -1.964107900857925415e-01 2.778226742520928383e-03 1.047426164150238037e-01 -1.637029089033603668e-02 -1.081330031156539917e-01 1.296124756336212158e-01 1.270566433668136597e-01 2.026661932468414307e-01 -8.494714647531509399e-02 1.877436339855194092e-01 1.020526736974716187e-01
5.729055032134056091e-02 5.081893131136894226e-02 2.488076537847518921e-01 2.230292931199073792e-02 2.239917963743209839e-01 -8.223915100097656250e-02 4.893418774008750916e-02 2.699766159057617188e-01 1.834455430507659912e-01 -2.381174592301249504e-03 1.698948889970779419e-01 1.275835335254669189e-01 2.195127122104167938e-02 -1.398865878582000732e-01 -3.343606889247894287e-01 1.795997470617294312e-01 -1.078513786196708679e-01 -3.119028508663177490e-01 -6.450980156660079956e-02 -2.291078120470046997e-01 -3.150863572955131531e-02 2.596585750579833984e-01 2.232434153556823730e-01 1.261261291801929474e-02 1.366083472967147827e-01 -3.548895716667175293e-01 1.225059777498245239e-01 6.942859292030334473e-02 2.646440863609313965e-01 -7.473414298146963120e-04 -7.883130759000778198e-02 -1.787312924861907959e-01
9.976106137037277222e-02 3.947261571884155273e-01 -6.895161420106887817e-02 1.941855549812316895e-01 1.414244174957275391e-01 1.518024504184722900e-01 3.576436936855316162e-01 -1.408410519361495972e-01 2.220533639192581177e-01 -1.260954048484563828e-02 2.335702180862426758e-01 1.316234916448593140e-01 1.310873776674270630e-01 -1.734096743166446686e-02 -1.762681305408477783e-01 1.347184926271438599e-01 5.328753590583801270e-02 -1.778924912214279175e-01 -2.523514628410339355e-01 5.424774438142776489e-02 -1.584485173225402832e-02 -1.911318600177764893e-01 1.385223567485809326e-01 2.143145054578781128e-01 1.447908114641904831e-02 -2.010968476533889771e-01 2.797430753707885742e-01 1.976322978734970093e-01 2.141012698411941528e-01 -6.901798397302627563e-02 -7.032457273453474045e-03 -3.617313504219055176e-02
8.535236865282058716e-02 3.617416620254516602e-01 7.338078320026397705e-02 -3.734295070171356201e-02 1.600091010332107544e-01 4.312143474817276001e-02 4.565790295600891113e-02 -9.456161409616470337e-02 7.574278861284255981e-02 -1.607444137334823608e-01 3.845219686627388000e-02 -4.201087728142738342e-02 -2.448212355375289917e-01 -6.932261586189270020e-02 -4.419109225273132324e-01 5.144955217838287354e-02 6.766570731997489929e-03 -2.438813149929046631e-01 -4.501242935657501221e-02 -1.387328803539276123e-01 1.151687800884246826e-01 -1.129882410168647766e-02 -6.728790700435638428e-02 -5.699380487203598022e-02 1.864955723285675049e-01 -1.011965945363044739e-01 2.252269238233566284e-01 2.458905279636383057e-01 2.512860596179962158e-01 3.461486399173736572e-01 -2.461964786052703857e-01 1.316967457532882690e-01
3.562934398651123047e-01 1.752053946256637573e-01 -1.733068525791168213e-01 -1.012811884284019470e-01 -1.334083545953035355e-02 9.902923554182052612e-02 2.537370920181274414e-01 -3.684375807642936707e-02 1.430293172597885132e-01 5.243796113063581288e-05 1.757196933031082153e-01 2.962723374366760254e-01 -9.418980777263641357e-02 -2.154811769723892212e-01 -3.780091702938079834e-01 1.479322463274002075e-01 -3.045863099396228790e-02 4.818480089306831360e-02 4.950797930359840393e-02 -1.604391932487487793e-01 -3.142555803060531616e-02 -6.346594542264938354e-02 1.194201335310935974e-01 -4.392061382532119751e-02 9.135950356721878052e-02 -2.038672119379043579e-01 -3.273934125900268555e-02 3.769754245877265930e-02 3.359808921813964844e-01 -1.005897894501686096e-01 3.608203828334808350e-01 -9.438369423151016235e-02
9.190769493579864502e-02 2.394806444644927979e-01 2.420376986265182495e-01 -1.611456423997879028e-01 1.580680161714553833e-01 1.087426245212554932e-01 1.549215316772460938e-01 -1.682142317295074463e-01 8.687056601047515869e-02 -1.729062199592590332e-02 1.698801219463348389e-01 5.249062553048133850e-02 -2.718536853790283203e-01 -9.459168650209903717e-03 -2.049766629934310913e-01 1.835615485906600952e-01 1.723823994398117065e-01 -1.344807744026184082e-01 6.429751217365264893e-02 -2.060538381338119507e-01 1.420008689165115356e-01 3.063061833381652832e-01 1.092257872223854065e-01 1.901751905679702759e-01 -5.915940552949905396e-02 -2.892604470252990723e-01 2.628313302993774414e-01 3.321850001811981201e-01 -1.213042512536048889e-01 3.887600079178810120e-02 -1.768263727426528931e-01 2.847030945122241974e-02
8.568812906742095947e-02 4.447433948516845703e-01 6.324915587902069092e-02 -2.220479696989059448e-01 -3.561240434646606445e-02 -7.678355276584625244e-02 -1.113634277135133743e-02 -2.537681907415390015e-02 -1.101133599877357483e-01 -2.297686785459518433e-02 3.047496080398559570e-01 -6.368451565504074097e-02 -2.843048274517059326e-01 8.983191102743148804e-02 -4.058388471603393555e-01 1.002653539180755615e-01 6.711385399103164673e-02 -8.780196076259016991e-04 5.898662656545639038e-02 -1.983893960714340210e-01 -2.949159145355224609e-01 -1.691768467426300049e-01 1.069662272930145264e-01 1.272664070129394531e-01 1.992200911045074463e-01 3.174205496907234192e-02 8.152469992637634277e-02 -1.684943437576293945e-01 1.053710132837295532e-01 -1.780570298433303833e-01 -1.165987253189086914e-01 1.940925568342208862e-01
8.547053486108779907e-02 1.973698660731315613e-02 6.753005832433700562e-02 8.440812677145004272e-02 1.350888311862945557e-01 2.054600119590759277e-01 -2.744921147823333740e-01 2.301152609288692474e-02 9.647955745458602905e-02 -5.012315697968006134e-03 4.390729665756225586e-01 3.252131640911102295e-01 -1.159689798951148987e-01 -1.961230635643005371e-01 -4.156736135482788086e-01 8.509723097085952759e-02 -1.207971051335334778e-01 1.975402422249317169e-02 -2.299479395151138306e-01 9.864708036184310913e-02 -2.198975980281829834e-01 -1.018821522593498230e-01 -1.056612469255924225e-02 9.639119356870651245e-02 8.820331655442714691e-03 -2.752755880355834961e-01 1.440178006887435913e-01 3.424002602696418762e-02 1.376630924642086029e-02 2.001265063881874084e-02 1.648886650800704956e-01 -1.821736395359039307e-01
-7.363047450780868530e-02 5.794591456651687622e-02 2.418523579835891724e-01 -2.595781385898590088e-01 3.453360199928283691e-01 1.901292800903320312e-01 -5.864849686622619629e-02 1.213140636682510376e-01 2.168503105640411377e-01 3.469973802566528320e-02 6.018527969717979431e-02 -2.831148728728294373e-02 1.390363671816885471e-03 -1.636497676372528076e-01 -2.239965088665485382e-02 7.993426918983459473e-02 1.217564716935157776e-01 9.351275861263275146e-02 -8.952981978654861450e-02 -3.453606665134429932e-01 -2.212833464145660400e-01 -3.515962511301040649e-02 2.557023465633392334e-01 2.815599739551544189e-01 -1.438146382570266724e-01 -2.067003101110458374e-01 2.694211006164550781e-01 -1.224284917116165161e-01 1.508089601993560791e-01 -2.726547420024871826e-01 4.412720724940299988e-02 9.859943389892578125e-02
5.014771223068237305e-02 1.820648163557052612e-01 1.782213598489761353e-01 -7.696586102247238159e-02 2.217639684677124023e-01 -8.274205029010772705e-02 -2.935847267508506775e-02 -1.703911274671554565e-01 8.849578350782394409e-02 -1.525958478450775146e-01 9.643122553825378418e-02 -1.008665487170219421e-01 -2.501293420791625977e-01 -5.809040740132331848e-02 -3.759773969650268555e-01 1.363110691308975220e-01 6.775555759668350220e-02 -2.360959202051162720e-01 2.021170258522033691e-01 -9.241359680891036987e-02 1.928844004869461060e-01 3.926966711878776550e-02 5.963445082306861877e-02 -1.747448146343231201e-01 1.911911065690219402e-03 -1.324105262756347656e-01 1.584819406270980835e-01 1.266756206750869751e-01 1.327149420976638794e-01 -1.232647597789764404e-01 4.096428453922271729e-01 -3.498360812664031982e-01
-2.762457728385925293e-02 2.850568294525146484e-01 1.413919478654861450e-01 -1.764169037342071533e-01 1.527566462755203247e-02 -2.871810197830200195e-01 8.540026098489761353e-02 4.048538208007812500e-02 -7.397447526454925537e-02 1.629988253116607666e-01 2.062685787677764893e-01 2.997436225414276123e-01 -1.781214326620101929e-01 -3.931883275508880615e-01 -1.169470921158790588e-01 1.176776662468910217e-01 -3.265530243515968323e-02 -8.225280046463012695e-02 1.251144856214523315e-01 -2.396087944507598877e-01 -3.352558985352516174e-02 -1.135596409440040588e-01 -1.300076395273208618e-01 6.545495986938476562e-02 -5.128066241741180420e-02 -2.686510980129241943e-01 2.770155370235443115e-01 1.479368805885314941e-01 -1.870527267456054688e-01 2.253035604953765869e-01 1.281169205904006958e-01 7.245071977376937866e-02
-2.318353503942489624e-01 2.588483691215515137e-02 1.075477227568626404e-01 -2.969150245189666748e-02 4.535851776599884033e-01 1.436734758317470551e-02 -1.962350010871887207e-01 -2.386248670518398285e-02 1.593239158391952515e-01 7.018085569143295288e-03 2.643741965293884277e-01 3.456858098506927490e-01 -9.966813027858734131e-02 -1.394736617803573608e-01 -3.423041999340057373e-01 1.495738476514816284e-01 -3.294024989008903503e-02 -2.094295993447303772e-02 -5.932838469743728638e-02 5.029066279530525208e-02 1.787662655115127563e-01 -2.872762456536293030e-02 7.529988884925842285e-02 1.408625543117523193e-01 -3.762671351432800293e-02 -1.778923720121383667e-01 1.818054020404815674e-01 2.789345681667327881e-01 3.461641445755958557e-02 -1.101250946521759033e-01 2.529186308383941650e-01 1.314280331134796143e-01
-3.334297612309455872e-02 3.528234660625457764e-01 1.573105603456497192e-01 -2.278309464454650879e-01 1.282519251108169556e-01 1.577466875314712524e-01 -4.705297946929931641e-02 -1.628658361732959747e-02 9.367191791534423828e-02 1.932783424854278564e-01 3.415491878986358643e-01 2.844804227352142334e-01 -3.025003969669342041e-01 7.594450563192367554e-02 -2.169089466333389282e-01 1.196963712573051453e-01 -1.861845254898071289e-01 8.061400800943374634e-02 8.619585633277893066e-02 -4.873637109994888306e-03 -8.225511759519577026e-02 -7.091802358627319336e-02 -1.412358582019805908e-01 1.249140650033950806e-01 -6.096080690622329712e-02 -2.351133674383163452e-01 -8.735439740121364594e-03 1.303002703934907913e-02 3.431067764759063721e-01 -2.639359533786773682e-01 -9.124591946601867676e-02 -2.565211988985538483e-02
2.091360390186309814e-01 2.686150670051574707e-01 1.203926727175712585e-01 -1.430195756256580353e-02 -7.030625641345977783e-02 -1.230791956186294556e-01 -2.717071175575256348e-01 -1.576994955539703369e-01 -9.557320736348628998e-03 7.536803185939788818e-02 2.412007451057434082e-01 2.553809583187103271e-01 7.128441333770751953e-02 -1.919205188751220703e-01 -1.578635871410369873e-01 1.558034569025039673e-01 8.561749756336212158e-02 3.015222549438476562e-01 -8.189744502305984497e-02 -1.339180301874876022e-02 -1.239109858870506287e-01 -1.465043276548385620e-01 3.821789622306823730e-01 6.356981396675109863e-02 -1.390811651945114136e-01 -3.733420968055725098e-01 6.988726556301116943e-02 3.799578920006752014e-02 -5.353588983416557312e-02 -6.827065348625183105e-02 1.883267909288406372e-01 -1.739043891429901123e-01
1.324510276317596436e-01 2.594979703426361084e-01 -1.258547753095626831e-01 -1.731643080711364746e-01 1.270439177751541138e-01 1.220432817935943604e-01 8.707205951213836670e-02 -1.253234893083572388e-01 5.178849026560783386e-02 -2.475585341453552246e-01 1.504537612199783325e-01 3.876141309738159180e-01 -3.396064341068267822e-01 -1.518131345510482788e-01 -2.771821320056915283e-01 -1.011336967349052429e-01 -4.184254258871078491e-02 -7.284098118543624878e-02 3.156081438064575195e-01 -1.676891446113586426e-01 -2.669120132923126221e-01 -2.119283527135848999e-01 -5.773295834660530090e-02 1.988806277513504028e-01 1.943701505661010742e-02 -1.483751833438873291e-01 -8.034932613372802734e-02 -7.676713913679122925e-02 1.447261571884155273e-01 6.575407925993204117e-03 -5.179843306541442871e-02 2.104238979518413544e-02
6.594925373792648315e-02 2.881233096122741699e-01 1.627880521118640900e-02 -2.160947173833847046e-01 3.126196935772895813e-02 7.736872881650924683e-02 5.286207422614097595e-02 1.027407050132751465e-01 2.319930046796798706e-01 1.271004378795623779e-01 2.552806735038757324e-01 3.027568161487579346e-01 -2.178916037082672119e-01 7.719596475362777710e-02 -3.725139498710632324e-01 -3.875338286161422729e-02 -2.000676989555358887e-01 4.756779596209526062e-02 1.363035738468170166e-01 2.589771337807178497e-02 -1.956953853368759155e-01 -4.420911520719528198e-02 -5.762728303670883179e-02 1.463866978883743286e-01 -1.148396581411361694e-01 -3.265042901039123535e-01 2.562250709161162376e-03 5.157582834362983704e-02 3.387784063816070557e-01 -2.342368513345718384e-01 -3.318789973855018616e-02 -7.149715721607208252e-02
3.491334617137908936e-02 1.339564621448516846e-01 1.538890153169631958e-01 8.099482953548431396e-02 1.733385175466537476e-01 -5.205968627706170082e-04 -5.184938758611679077e-02 1.170161738991737366e-01 3.116967976093292236e-01 -7.618346065282821655e-02 1.592818349599838257e-01 1.379779875278472900e-01 -2.560327351093292236e-01 -1.728897988796234131e-01 -5.013967752456665039e-01 6.365545094013214111e-03 5.070106685161590576e-02 3.416025266051292419e-02 2.490834891796112061e-01 -1.015343144536018372e-02 2.155907824635505676e-02 -2.155908755958080292e-02 6.279284507036209106e-02 1.161588132381439209e-01 1.416139677166938782e-02 -7.385034114122390747e-02 1.641827225685119629e-01 2.165194042026996613e-02 1.842946261167526245e-01 -1.479366868734359741e-01 4.790838062763214111e-01 -8.495926856994628906e-02
2.702795863151550293e-01 1.247377619147300720e-01 -7.907017320394515991e-02 3.617496415972709656e-02 1.204456388950347900e-01 9.425734728574752808e-02 -1.382162570953369141e-01 -2.694596052169799805e-01 3.108034431934356689e-01 2.238851040601730347e-01 2.428463846445083618e-01 8.260264247655868530e-02 -8.309272676706314087e-02 -5.116792768239974976e-02 -3.081319928169250488e-01 2.399409264326095581e-01 1.935003139078617096e-02 -1.116515174508094788e-01 1.213545277714729309e-01 9.417165070772171021e-02 -3.574965000152587891e-01 -1.541754156351089478e-01 2.722981274127960205e-01 -1.666605323553085327e-01 2.368273399770259857e-02 -2.029478847980499268e-01 4.898835718631744385e-02 -1.125242933630943298e-01 -2.081167399883270264e-01 -8.040580898523330688e-02 -1.328321993350982666e-01 -8.194989059120416641e-04
3.024517744779586792e-02 2.801096737384796143e-01 1.300459206104278564e-01 -3.323207199573516846e-01 1.612675562500953674e-02 -2.049892693758010864e-01 2.182474546134471893e-02 6.105425953865051270e-02 2.476178258657455444e-01 -3.556614518165588379e-01 2.059530317783355713e-01 1.129973381757736206e-01 -1.476353555917739868e-01 2.169085144996643066e-01 -1.766889393329620361e-01 2.980536520481109619e-01 -1.754545122385025024e-01 -1.553594768047332764e-01 -6.824399530887603760e-02 5.953440815210342407e-02 -2.117433398962020874e-01 7.849324494600296021e-02 1.569861620664596558e-01 1.819126307964324951e-02 6.549746543169021606e-02 -9.834250807762145996e-02 -1.674042269587516785e-02 1.043744385242462158e-01 -2.703922986984252930e-01 -1.637349426746368408e-01 7.996162772178649902e-02 2.105946689844131470e-01
-2.248452231287956238e-02 3.008441925048828125e-01 6.518976762890815735e-03 1.042091473937034607e-01 1.466925293207168579e-01 1.171815767884254456e-01 -4.210337251424789429e-02 7.394145429134368896e-02 3.098385334014892578e-01 -2.267919182777404785e-01 2.708304822444915771e-01 -1.067801043391227722e-01 -1.443743258714675903e-01 -1.180679798126220703e-01 7.630333304405212402e-02 -9.332563728094100952e-02 2.376045435667037964e-01 -7.402832806110382080e-02 -3.681359812617301941e-02 -2.052116543054580688e-01 -5.591364577412605286e-02 -3.765441849827766418e-02 -1.770146004855632782e-02 -3.885211423039436340e-03 3.916002213954925537e-01 -3.446198701858520508e-01 -6.587851047515869141e-02 2.495377957820892334e-01 2.673172950744628906e-01 -1.480315476655960083e-01 -1.317388564348220825e-01 1.198658123612403870e-01
-1.413679718971252441e-01 2.210850417613983154e-01 1.858289837837219238e-01 -1.092496793717145920e-03 1.877974271774291992e-01 1.619723141193389893e-01 -1.268689185380935669e-01 3.134273365139961243e-02 -1.350892335176467896e-01 -4.162384942173957825e-02 2.089990824460983276e-01 4.493803903460502625e-02 -3.491857647895812988e-02 1.346819996833801270e-01 -3.249390125274658203e-01 2.690416276454925537e-01 1.031872257590293884e-01 1.077391132712364197e-01 -3.164712339639663696e-02 1.106275692582130432e-01 -2.256407141685485840e-01 3.221122622489929199e-01 8.958575874567031860e-02 6.465546041727066040e-02 1.005449295043945312e-01 -3.463580310344696045e-01 2.929795980453491211e-01 2.890236973762512207e-01 1.786482781171798706e-01 1.389109641313552856e-01 -3.566154092550277710e-02 -2.671227976679801941e-02
-3.005558811128139496e-02 3.088310658931732178e-01 2.833507359027862549e-01 9.488452970981597900e-02 5.081148445606231689e-02 -9.948012232780456543e-02 -4.474708437919616699e-02 9.297247976064682007e-02 -1.218004897236824036e-01 -1.147168800234794617e-01 1.473378837108612061e-01 -1.480892393738031387e-02 6.822891999036073685e-03 -1.410553157329559326e-01 -3.266500830650329590e-01 1.365971863269805908e-01 3.790450468659400940e-02 2.059593200683593750e-01 -2.129619121551513672e-01 1.628517806529998779e-01 6.652099639177322388e-02 -6.300576031208038330e-02 4.505985677242279053e-01 -8.838814496994018555e-02 2.240898013114929199e-01 -3.315940797328948975e-01 1.237943395972251892e-01 -4.852603003382682800e-02 2.066417224705219269e-02 -1.641835570335388184e-01 1.958127021789550781e-01 1.323910057544708252e-01
-6.144107505679130554e-02 2.156911790370941162e-01 1.290828883647918701e-01 1.027337908744812012e-01 3.443783223628997803e-01 8.744231425225734711e-03 1.649873331189155579e-02 1.476977020502090454e-02 1.334195584058761597e-02 -6.634990870952606201e-02 3.770292699337005615e-01 -5.118807032704353333e-02 9.316980093717575073e-02 -6.759485602378845215e-02 -3.643252253532409668e-01 8.416984975337982178e-02 -1.462906152009963989e-01 -1.128946095705032349e-01 -2.180120497941970825e-01 -1.878092736005783081e-01 -3.107537329196929932e-01 5.256919562816619873e-02 6.115327402949333191e-02 1.225839555263519287e-01 -1.823881268501281738e-01 -3.552979230880737305e-01 2.247706800699234009e-01 1.831974238157272339e-01 -5.440580472350120544e-02 -2.390233986079692841e-02 1.301549077033996582e-01 -4.244318231940269470e-02
-2.700119912624359131e-01 2.386150062084197998e-01 2.146432399749755859e-01 -2.769986987113952637e-01 2.167025581002235413e-02 1.791368722915649414e-01 -8.372014015913009644e-02 -1.945193856954574585e-01 2.618136703968048096e-01 -1.083856150507926941e-01 2.084978371858596802e-01 4.475750401616096497e-02 1.362290233373641968e-01 -2.799495458602905273e-01 -1.381424069404602051e-01 1.731758117675781250e-01 9.063604474067687988e-02 2.776000089943408966e-02 -1.751967333257198334e-02 1.728425025939941406e-01 -1.898080855607986450e-01 2.931613326072692871e-01 -1.565465033054351807e-01 7.849521189928054810e-02 2.733084559440612793e-01 -3.156154155731201172e-01 -7.682140916585922241e-02 -5.003733560442924500e-02 7.985139638185501099e-02 -9.851667284965515137e-02 -8.086916059255599976e-02 -3.216845169663429260e-02
-1.248227898031473160e-02 1.741921752691268921e-01 1.587637960910797119e-01 -3.693036437034606934e-01 -1.604835391044616699e-01 1.118480265140533447e-01 -2.108841687440872192e-01 7.850583642721176147e-02 1.544761806726455688e-01 -2.653226554393768311e-01 5.625191703438758850e-02 2.370358631014823914e-02 1.869283296400681138e-04 -4.935955628752708435e-02 -4.087049365043640137e-01 3.192096352577209473e-01 -2.197963371872901917e-02 -9.852420538663864136e-02 5.180361866950988770e-02 2.154479324817657471e-01 1.164473220705986023e-01 -9.647508710622787476e-02 -3.673185035586357117e-02 5.280784144997596741e-02 3.526819646358489990e-01 -1.170075386762619019e-01 3.699603304266929626e-02 1.286074668169021606e-01 2.863413989543914795e-01 -9.312920272350311279e-02 1.204615533351898193e-01 -4.687800258398056030e-02
-2.305981367826461792e-01 1.123979911208152771e-01 3.248303234577178955e-01 -1.776133179664611816e-01 -1.464993804693222046e-01 5.236513912677764893e-02 -1.907760836184024811e-02 -2.029806822538375854e-01 1.560531407594680786e-01 -9.232041239738464355e-02 2.184135466814041138e-01 -2.129103094339370728e-01 3.512247651815414429e-02 -9.610876441001892090e-02 -3.768236339092254639e-01 9.132169932126998901e-02 5.292775854468345642e-02 7.183782011270523071e-02 -9.137446433305740356e-02 -9.500238299369812012e-02 -2.381412982940673828e-01 6.179776042699813843e-02 -1.397804263979196548e-02 1.414723247289657593e-01 2.204333245754241943e-01 -6.931193917989730835e-02 2.689911983907222748e-02 2.363525480031967163e-01 1.031001284718513489e-01 2.654328346252441406e-01 3.615302741527557373e-01 -1.296049803495407104e-01
-1.168848108500242233e-02 2.148368507623672485e-01 1.526924408972263336e-02 -2.840588241815567017e-02 -2.084407256916165352e-03 1.246540769934654236e-01 -1.457272768020629883e-01 1.602297574281692505e-01 -3.604668378829956055e-02 -1.740300655364990234e-01 2.607475817203521729e-01 -1.509876549243927002e-01 -2.101348489522933960e-01 8.771526068449020386e-02 -3.320730850100517273e-02 -1.406599674373865128e-02 2.670225501060485840e-01 -6.068759039044380188e-02 4.217885807156562805e-02 -1.644468605518341064e-01 -3.586476668715476990e-02 -1.705457419157028198e-01 8.205265551805496216e-02 -1.234377250075340271e-01 1.852429956197738647e-01 -5.216838121414184570e-01 5.849201604723930359e-02 3.516432344913482666e-01 2.353834360837936401e-01 -1.378148198127746582e-01 -1.064421609044075012e-01 1.981738507747650146e-01
3.254662454128265381e-02 2.249521464109420776e-01 1.578845381736755371e-01 -1.850596442818641663e-02 -1.639329046010971069e-01 -2.009242027997970581e-02 -1.298053115606307983e-01 -1.256322264671325684e-01 -6.953606009483337402e-02 -1.503367125988006592e-01 2.560545504093170166e-01 -1.483703851699829102e-01 -7.405352592468261719e-02 9.053939580917358398e-02 -2.369484007358551025e-01 1.686559170484542847e-01 -9.088680148124694824e-02 7.289683818817138672e-02 -6.333186477422714233e-02 -8.473775349557399750e-03 2.568168938159942627e-01 -2.041606605052947998e-01 4.093797206878662109e-01 1.678583025932312012e-01 1.864454522728919983e-02 -4.031955003738403320e-01 1.822888702154159546e-01 1.001024320721626282e-01 -1.168215498328208923e-01 -2.570801600813865662e-02 2.030625343322753906e-01 2.590434849262237549e-01
-1.109458506107330322e-01 9.804105013608932495e-02 2.256015390157699585e-01 -2.720002532005310059e-01 1.715743094682693481e-01 8.945333957672119141e-02 -5.200042203068733215e-02 -1.388648748397827148e-01 2.295843511819839478e-02 6.423292309045791626e-02 1.010889038443565369e-01 -6.661417335271835327e-02 -3.414357900619506836e-01 2.788321971893310547e-01 -4.017595201730728149e-02 2.575989961624145508e-01 2.013624310493469238e-01 7.890701293945312500e-02 -1.077751517295837402e-01 -1.649784296751022339e-02 -2.187466919422149658e-01 7.696987595409154892e-03 7.568250596523284912e-02 -1.717550866305828094e-02 -6.724473834037780762e-02 -4.025129079818725586e-01 6.714307516813278198e-02 3.118771314620971680e-01 2.936789393424987793e-01 2.285173628479242325e-03 -2.105644345283508301e-01 2.584790624678134918e-02
6.245778873562812805e-02 5.576262250542640686e-02 1.418163478374481201e-01 -1.007948890328407288e-01 3.166393935680389404e-01 -3.165495097637176514e-01 1.272623986005783081e-02 -1.428680121898651123e-01 6.877659261226654053e-02 5.503677204251289368e-02 2.449115067720413208e-01 -1.034909784793853760e-01 -1.403518170118331909e-01 -1.832608878612518311e-01 -2.240456454455852509e-02 2.034940719604492188e-01 -1.462979316711425781e-01 1.849722117185592651e-02 -2.264738827943801880e-01 -4.701915010809898376e-02 -1.471753418445587158e-01 -2.784065902233123779e-01 -5.351418256759643555e-02 1.176780313253402710e-01 3.198813199996948242e-01 -1.019240692257881165e-01 4.256776273250579834e-01 -5.631114542484283447e-02 2.492019981145858765e-01 -9.470876306295394897e-02 9.305566549301147461e-02 -9.457919746637344360e-03
-3.323720395565032959e-02 -4.085729233338497579e-05 -5.332839861512184143e-02 -1.571542918682098389e-01 2.391143143177032471e-02 1.723587214946746826e-01 -9.403834491968154907e-02 -5.404170602560043335e-02 1.872954517602920532e-01 1.380892843008041382e-02 4.987084865570068359e-02 -4.617887362837791443e-02 -1.009545400738716125e-01 9.628214873373508453e-03 -3.053923547267913818e-01 1.029155030846595764e-01 -3.022689223289489746e-01 -2.217025309801101685e-01 7.079961150884628296e-02 -2.374189347028732300e-01 -1.873388588428497314e-01 -2.746703922748565674e-01 9.339115768671035767e-02 1.507189571857452393e-01 1.811533570289611816e-01 -4.143420457839965820e-01 -1.473174393177032471e-01 1.438460201025009155e-01 -9.263835102319717407e-02 -3.511044681072235107e-01 -2.291394919157028198e-01 -1.235636696219444275e-02
1.800515204668045044e-01 -6.129072862677276134e-04 2.196308672428131104e-01 -1.012348681688308716e-01 1.695454418659210205e-01 -1.961820386350154877e-02 -2.746613323688507080e-01 -2.276619970798492432e-01 6.854168325662612915e-02 -1.196308899670839310e-02 6.701239198446273804e-02 1.714143455028533936e-01 -1.286301463842391968e-01 -7.146132737398147583e-02 -2.060199081897735596e-01 -4.489450901746749878e-02 -1.129546985030174255e-01 -2.861490845680236816e-01 3.027878701686859131e-01 -2.032933682203292847e-01 -8.545742183923721313e-02 -2.434885203838348389e-01 1.048301607370376587e-01 6.512963026762008667e-02 5.671415105462074280e-02 -3.603180944919586182e-01 1.063206195831298828e-01 -8.114505559206008911e-02 3.863572478294372559e-01 1.337782759219408035e-02 1.741005182266235352e-01 8.776637166738510132e-02
-1.262922734022140503e-01 1.712551563978195190e-01 2.266095764935016632e-02 -2.740225940942764282e-02 -1.906413286924362183e-01 2.427847869694232941e-02 1.499271839857101440e-01 -6.053717806935310364e-02 -1.047429591417312622e-01 -1.835117042064666748e-01 4.839536547660827637e-01 1.165292635560035706e-01 -1.573572903871536255e-01 -9.000691771507263184e-02 8.855058997869491577e-02 1.629218757152557373e-01 -1.057663932442665100e-01 -1.243778616189956665e-01 -7.036492973566055298e-02 -3.390921056270599365e-01 -2.570209801197052002e-01 -1.239354610443115234e-01 5.100560188293457031e-02 2.924496494233608246e-02 6.096360087394714355e-02 -3.765914738178253174e-01 2.920511551201343536e-02 -6.327214092016220093e-02 6.955154240131378174e-02 8.128567039966583252e-02 3.002181053161621094e-01 -2.173902541399002075e-01
-1.799805834889411926e-02 2.327492088079452515e-01 5.922109633684158325e-02 -1.123294606804847717e-01 -1.538802497088909149e-02 -6.693993508815765381e-02 8.666026592254638672e-02 3.912601247429847717e-02 1.203864291310310364e-01 -3.460701406002044678e-01 3.396606743335723877e-01 2.856125235557556152e-01 5.064599588513374329e-02 -3.023286163806915283e-02 -3.348684683442115784e-02 1.643280535936355591e-01 2.175334244966506958e-01 -8.670857548713684082e-02 -1.438270062208175659e-01 6.071502715349197388e-02 -2.963526546955108643e-01 -2.364749312400817871e-01 -1.308091729879379272e-01 -4.455379769206047058e-02 -1.147071197628974915e-01 -3.956488370895385742e-01 1.201079338788986206e-01 -7.008399069309234619e-02 -8.520340919494628906e-02 3.155634403228759766e-01 9.891035407781600952e-02 -7.145076990127563477e-02
1.229258626699447632e-02 1.479924619197845459e-01 -5.933857336640357971e-02 -1.351747065782546997e-01 2.830459177494049072e-01 1.573739498853683472e-01 -7.677149772644042969e-02 -5.965226143598556519e-02 2.639246731996536255e-02 1.950024068355560303e-01 8.404921740293502808e-02 3.918391466140747070e-01 -1.054422706365585327e-01 -1.009126603603363037e-01 -3.871843814849853516e-01 2.769144773483276367e-01 -2.500342428684234619e-01 -8.245072513818740845e-02 1.246619299054145813e-01 6.360258907079696655e-03 -2.854093909263610840e-01 -2.320993244647979736e-01 6.250237673521041870e-02 -1.827126741409301758e-01 -4.692919552326202393e-02 -1.648189723491668701e-01 1.200111731886863708e-01 3.347496688365936279e-02 2.965522743761539459e-02 -1.598386615514755249e-01 -1.069727987051010132e-01 -2.330736666917800903e-01
2.932116575539112091e-02 9.047770500183105469e-02 -1.314430683851242065e-01 -3.208867507055401802e-03 3.233633637428283691e-01 -4.926350712776184082e-02 -2.240616530179977417e-01 -1.011188924312591553e-01 -1.355462521314620972e-01 -8.123802393674850464e-02 1.106677874922752380e-01 1.771100312471389771e-01 -2.519020736217498779e-01 -1.028548106551170349e-01 -3.311279118061065674e-01 -6.397171877324581146e-03 -1.157861649990081787e-01 -6.154083088040351868e-02 8.347339183092117310e-02 1.243184134364128113e-01 -2.892954051494598389e-01 -3.038032948970794678e-01 2.420651018619537354e-01 2.326174266636371613e-02 5.248627439141273499e-02 -4.104082882404327393e-01 -9.599816054105758667e-03 2.342445552349090576e-01 3.577738255262374878e-02 -2.675517927855253220e-03 3.904954716563224792e-02 -2.241269201040267944e-01
8.581719547510147095e-02 1.245118528604507446e-01 5.790461599826812744e-02 -3.921253085136413574e-01 -1.859463602304458618e-01 3.195674717426300049e-02 -1.290955990552902222e-01 7.131006568670272827e-02 1.047687679529190063e-01 -1.767787635326385498e-01 3.220920264720916748e-01 1.151540577411651611e-01 -1.033566370606422424e-01 9.412875771522521973e-02 -2.639603018760681152e-01 3.092786073684692383e-01 -2.383452653884887695e-01 -3.261462599039077759e-02 -1.684564650058746338e-01 1.933726966381072998e-01 1.693968325853347778e-01 7.881657034158706665e-02 1.466303467750549316e-01 1.173457950353622437e-01 2.443010658025741577e-01 -1.960560828447341919e-01 7.120036333799362183e-02 3.982960060238838196e-02 1.891695111989974976e-01 -1.776012480258941650e-01 1.780119091272354126e-01 -1.447544544935226440e-01
1.539516728371381760e-02 1.459750533103942871e-01 1.115690022706985474e-01 -2.881468832492828369e-01 3.158239722251892090e-01 -1.769516617059707642e-02 1.406805664300918579e-01 -9.138134121894836426e-02 1.925987154245376587e-01 6.416399776935577393e-02 3.865644335746765137e-01 -1.632463037967681885e-01 -1.990870386362075806e-01 -7.707270979881286621e-02 -3.170169889926910400e-02 1.778587847948074341e-01 -5.223111435770988464e-02 2.066168747842311859e-02 -2.858348488807678223e-01 1.633943989872932434e-02 -3.335785269737243652e-01 -1.329700797796249390e-01 -2.580268979072570801e-01 1.575519293546676636e-01 1.274599879980087280e-01 -1.764750927686691284e-01 1.273593306541442871e-01 1.389408111572265625e-01 -1.602482646703720093e-01 5.802682042121887207e-02 1.209665909409523010e-01 -1.649173647165298462e-01
1.280369162559509277e-01 -6.408139597624540329e-03 -5.024254787713289261e-03 -7.535891234874725342e-02 3.115960024297237396e-02 -2.196469306945800781e-01 1.049151457846164703e-02 -2.594778239727020264e-01 -1.072936970740556717e-02 -1.968913525342941284e-01 3.119316399097442627e-01 3.206040263175964355e-01 -1.222683489322662354e-01 -6.574169546365737915e-02 -4.685997962951660156e-02 4.239828884601593018e-01 9.935050457715988159e-02 -2.669888436794281006e-01 -8.939938992261886597e-02 8.222907781600952148e-02 -1.760738641023635864e-01 -3.682322800159454346e-01 -3.063976019620895386e-02 -5.084686353802680969e-02 1.174003779888153076e-01 -2.796705365180969238e-01 1.698368787765502930e-01 -2.317274920642375946e-02 -1.439133584499359131e-01 5.479224771261215210e-02 8.900184929370880127e-02 -4.432959482073783875e-02
-2.597473375499248505e-02 2.802356183528900146e-01 1.645984500646591187e-01 -2.008148431777954102e-01 3.903661072254180908e-01 -5.262701585888862610e-02 -5.017353594303131104e-02 2.925237268209457397e-02 3.657441437244415283e-01 -1.078911274671554565e-01 1.301801949739456177e-01 -4.727254435420036316e-02 -2.194334268569946289e-01 -1.753000319004058838e-01 -3.063116669654846191e-01 -1.269347816705703735e-01 7.924868166446685791e-02 -1.865717396140098572e-02 -5.929409712553024292e-02 7.834286242723464966e-02 -1.228950396180152893e-01 6.557005643844604492e-02 2.417818605899810791e-01 -1.874202862381935120e-02 6.477449834346771240e-02 7.691181451082229614e-02 2.566341161727905273e-01 -1.041562557220458984e-01 1.084284633398056030e-01 1.164859160780906677e-01 3.383985459804534912e-01 -1.424084305763244629e-01
1.031492576003074646e-01 2.160102277994155884e-01 3.132741153240203857e-01 -3.270769417285919189e-01 2.722668051719665527e-01 -9.771150350570678711e-02 -6.976311560720205307e-03 1.565354168415069580e-01 6.994418799877166748e-02 4.151580482721328735e-02 1.263660639524459839e-01 -4.129705019295215607e-03 -1.617669686675071716e-02 -1.278660893440246582e-01 -3.287792801856994629e-01 -1.003011986613273621e-01 1.090312749147415161e-02 3.924465738236904144e-03 -2.368060173466801643e-03 -1.057232767343521118e-01 -5.319318920373916626e-02 -3.642331808805465698e-02 4.561385139822959900e-02 1.923171430826187134e-02 1.331435590982437134e-01 6.654031574726104736e-02 1.844901740550994873e-01 3.242032527923583984e-01 2.777270972728729248e-01 -7.137741893529891968e-02 4.528392851352691650e-01 -7.395121455192565918e-02
7.898483425378799438e-02 3.046906888484954834e-01 8.199282735586166382e-02 -2.933467030525207520e-01 2.012351900339126587e-01 3.118490874767303467e-01 6.573566049337387085e-02 -6.416995078325271606e-02 8.920319378376007080e-02 1.475883573293685913e-01 1.309424340724945068e-01 1.575293391942977905e-01 -4.463087618350982666e-01 7.917521893978118896e-02 -1.829109042882919312e-01 5.418905988335609436e-02 -1.957863718271255493e-01 -2.162553369998931885e-02 1.585114300251007080e-01 1.295659244060516357e-01 -2.007707208395004272e-01 -1.360371410846710205e-01 -2.670332603156566620e-02 1.719533354043960571e-01 -7.964437454938888550e-02 -2.281902730464935303e-01 8.657391369342803955e-02 -5.536226555705070496e-02 2.087855190038681030e-01 -1.576991081237792969e-01 -5.476189032196998596e-02 -1.953688561916351318e-01
-3.071601688861846924e-01 3.979917168617248535e-01 1.652541458606719971e-01 -2.211104631423950195e-01 -7.890308648347854614e-02 4.986581206321716309e-02 -1.718210428953170776e-02 -2.605613470077514648e-01 3.944939747452735901e-02 -5.238350108265876770e-02 1.269530653953552246e-01 -2.464598566293716431e-01 8.268826454877853394e-02 -3.657194375991821289e-01 -2.809789478778839111e-01 7.524880021810531616e-02 -7.852255553007125854e-02 -1.280534267425537109e-01 2.150332927703857422e-01 -1.535643357783555984e-03 -5.372739955782890320e-02 2.360118925571441650e-02 5.565593391656875610e-02 4.186973348259925842e-02 1.062368899583816528e-01 -1.794407665729522705e-01 7.189140468835830688e-02 -5.334822461009025574e-02 2.775326073169708252e-01 -1.040414869785308838e-01 -3.855044767260551453e-02 2.643158137798309326e-01
-2.463411986827850342e-01 2.195356972515583038e-02 -1.625281572341918945e-01 -1.230617612600326538e-01 1.855962425470352173e-01 -1.135807298123836517e-02 -2.845634818077087402e-01 -1.828332841396331787e-01 2.114779688417911530e-02 2.084569633007049561e-01 2.305837124586105347e-01 8.721546828746795654e-02 -1.212122291326522827e-01 -2.314359322190284729e-02 -3.809901773929595947e-01 -9.072491899132728577e-03 -5.135248973965644836e-02 2.555600926280021667e-02 1.151672005653381348e-02 -9.272931516170501709e-02 -1.161360740661621094e-01 -3.628044724464416504e-01 1.550034582614898682e-01 -1.664852499961853027e-01 -1.570890843868255615e-01 -3.810139596462249756e-01 6.714425981044769287e-02 2.018458843231201172e-01 1.754310280084609985e-01 -3.342679515480995178e-02 -5.797501653432846069e-02 -1.546659022569656372e-01
1.576041877269744873e-01 2.440608590841293335e-01 -7.547744363546371460e-02 -9.468556195497512817e-02 1.564498543739318848e-01 2.761719524860382080e-01 -3.432699143886566162e-01 7.319068163633346558e-02 2.327838242053985596e-01 1.058579385280609131e-01 1.690497845411300659e-01 6.929080188274383545e-02 -1.946501284837722778e-01 -2.838957607746124268e-01 -3.698218241333961487e-02 2.682077288627624512e-01 6.889701634645462036e-02 1.049012243747711182e-01 -7.082696259021759033e-02 3.517227992415428162e-02 9.662051498889923096e-02 -2.308799326419830322e-01 1.734423637390136719e-01 9.541633538901805878e-03 5.091384053230285645e-02 -3.843614459037780762e-01 -1.061704009771347046e-01 2.475578188896179199e-01 6.304372102022171021e-02 2.047657072544097900e-01 1.743872649967670441e-02 -5.023180320858955383e-02
-1.067695245146751404e-01 2.102257162332534790e-01 2.153824120759963989e-01 -2.812116146087646484e-01 5.410332232713699341e-02 -1.352005749940872192e-01 5.539466440677642822e-02 -2.397844381630420685e-02 -2.410104423761367798e-01 1.709709018468856812e-01 2.062861919403076172e-01 1.079196631908416748e-01 -1.104860380291938782e-02 -9.473524242639541626e-02 -6.573629565536975861e-03 3.729477152228355408e-02 3.456252813339233398e-02 2.780281305313110352e-01 -1.013983786106109619e-02 -1.902360618114471436e-01 1.321848481893539429e-02 -1.275851279497146606e-01 2.951695322990417480e-01 5.625129491090774536e-02 3.645726442337036133e-01 -3.173554837703704834e-01 4.157488942146301270e-01 9.836458414793014526e-02 -2.375989966094493866e-02 -5.322390794754028320e-02 -5.981562659144401550e-03 3.041546419262886047e-02
1.360634118318557739e-01 1.632030159235000610e-01 -1.484399735927581787e-01 -1.780928373336791992e-01 2.012496441602706909e-01 1.439378857612609863e-01 -1.246770098805427551e-01 8.814058452844619751e-02 2.207253128290176392e-01 2.219398915767669678e-01 2.226396054029464722e-01 1.150354444980621338e-01 -1.865768432617187500e-01 2.059348858892917633e-02 -4.210519194602966309e-01 2.505302131175994873e-01 -3.301039636135101318e-01 -7.753444463014602661e-02 -1.370632350444793701e-01 -1.587161868810653687e-01 -1.953462213277816772e-01 -1.447362452745437622e-01 1.204929798841476440e-01 4.413345828652381897e-02 -1.014751046895980835e-01 -2.419756799936294556e-01 -1.054370924830436707e-01 6.135634332895278931e-02 6.256793439388275146e-02 -1.464146822690963745e-01 -1.190010979771614075e-01 -1.507548242807388306e-01
1.575277745723724365e-01 3.191365003585815430e-01 2.013629674911499023e-02 -4.149819537997245789e-02 1.544367372989654541e-01 1.914722621440887451e-01 -1.206416636705398560e-01 -2.363961637020111084e-01 2.419945597648620605e-02 1.679624766111373901e-01 3.765250369906425476e-02 -4.551688581705093384e-02 -2.258395403623580933e-01 -2.135369628667831421e-01 1.000735815614461899e-02 1.284237056970596313e-01 9.197485633194446564e-03 2.851759493350982666e-01 1.638509035110473633e-01 -2.807650715112686157e-02 -2.732852995395660400e-01 -1.118542626500129700e-01 2.591297924518585205e-01 -1.208884716033935547e-01 2.544741332530975342e-01 -3.198804259300231934e-01 2.380591779947280884e-01 -8.225923776626586914e-02 -8.904889971017837524e-02 1.633393913507461548e-01 1.654807031154632568e-01 1.557628363370895386e-01
3.151152431964874268e-01 1.865313649177551270e-01 3.035786151885986328e-01 -3.929635137319564819e-02 5.148998647928237915e-02 1.979248076677322388e-01 -1.269103735685348511e-01 -2.074066102504730225e-01 1.563402116298675537e-01 -1.526531130075454712e-01 -8.069052360951900482e-03 6.113681942224502563e-03 -1.770210862159729004e-01 -1.192218512296676636e-01 -1.256008893251419067e-01 -3.438851982355117798e-02 -9.232517331838607788e-02 -2.730711102485656738e-01 9.371164441108703613e-02 -1.291151437908411026e-02 -1.791142523288726807e-01 -1.605870425701141357e-01 1.443311423063278198e-01 2.891358360648155212e-02 8.362296968698501587e-03 -4.486266076564788818e-01 -1.147475019097328186e-01 1.594222337007522583e-02 3.756333291530609131e-01 -9.049036353826522827e-02 1.486998945474624634e-01 -5.624567717313766479e-02
1.528547108173370361e-01 1.148817390203475952e-01 1.685369461774826050e-01 -1.662233471870422363e-01 1.860231533646583557e-02 1.674406975507736206e-01 -1.545928865671157837e-01 -3.177010687068104744e-03 4.312871769070625305e-02 -2.267178297042846680e-01 2.657622694969177246e-01 -1.492070406675338745e-01 1.890834420919418335e-01 -5.945627018809318542e-02 1.370669435709714890e-02 3.053921759128570557e-01 -4.367968067526817322e-02 -1.777981519699096680e-01 -1.303510963916778564e-01 -9.201841801404953003e-02 -1.741816848516464233e-01 -1.718222945928573608e-01 3.135726749897003174e-01 -3.010116517543792725e-01 -7.846692949533462524e-02 -9.227164089679718018e-02 3.020719289779663086e-01 9.968370944261550903e-02 9.188733249902725220e-02 1.596926450729370117e-01 -3.192254304885864258e-01 -1.293672323226928711e-01
1.485933661460876465e-01 1.636107452213764191e-02 3.385967612266540527e-01 -1.413356959819793701e-01 1.241630837321281433e-01 4.073966741561889648e-01 -1.505293548107147217e-01 -1.150819286704063416e-01 1.710097491741180420e-01 -9.019970893859863281e-02 7.410927116870880127e-02 2.552450895309448242e-01 -3.014349937438964844e-01 -2.255057245492935181e-01 -5.816599354147911072e-02 -1.446994692087173462e-01 -1.208449378609657288e-01 -2.013521939516067505e-01 3.351010754704475403e-02 -2.521457336843013763e-02 -1.131771579384803772e-01 -2.221889942884445190e-01 1.834420561790466309e-01 -7.474291324615478516e-02 1.415525525808334351e-01 -2.184230536222457886e-01 1.163506507873535156e-01 1.463712304830551147e-01 2.918946444988250732e-01 1.187198981642723083e-02 5.644989386200904846e-02 4.604872688651084900e-02
-1.836968064308166504e-01 2.656461000442504883e-01 2.789463102817535400e-01 -7.769311964511871338e-02 3.637179359793663025e-02 1.531191449612379074e-02 -8.743761479854583740e-02 -1.221335083246231079e-01 1.222616061568260193e-01 -1.000706925988197327e-01 3.139995411038398743e-02 -9.415398538112640381e-02 -1.923729181289672852e-01 -8.170995116233825684e-02 -2.289278954267501831e-01 6.121031567454338074e-02 2.367475330829620361e-01 -3.107172623276710510e-02 2.324148267507553101e-01 -1.597093939781188965e-01 -5.723487213253974915e-02 1.611386239528656006e-01 3.525459021329879761e-02 -1.586545258760452271e-01 -2.574945688247680664e-01 -3.682775199413299561e-01 2.574519813060760498e-01 4.308502674102783203e-01 -4.782305657863616943e-02 3.922809287905693054e-02 5.649900436401367188e-02 -3.459272207692265511e-03
3.618846833705902100e-02 -3.924481943249702454e-02 3.421779572963714600e-01 -2.237505912780761719e-01 1.186829581856727600e-01 -1.606793850660324097e-01 -1.371338665485382080e-01 4.487248882651329041e-02 -1.065486576408147812e-02 -1.197971850633621216e-01 7.780223339796066284e-02 -8.874000981450080872e-03 -6.477689743041992188e-02 -2.100420892238616943e-01 -3.702688217163085938e-01 5.263628065586090088e-02 1.068452447652816772e-01 -2.840613387525081635e-02 3.549965322017669678e-01 -1.431712657213211060e-01 1.343479305505752563e-01 -3.214382380247116089e-02 1.567522645927965641e-03 2.041375339031219482e-01 -5.566241219639778137e-02 -5.042265057563781738e-01 1.758413575589656830e-02 1.001570969820022583e-01 1.896990388631820679e-01 4.854574799537658691e-02 -2.435472980141639709e-02 1.854127198457717896e-01
3.969703614711761475e-02 3.839094936847686768e-01 1.058349981904029846e-01 -6.388153135776519775e-02 1.805527508258819580e-01 1.702088564634323120e-01 3.663436695933341980e-02 9.384723752737045288e-02 4.183115959167480469e-01 9.696725010871887207e-02 8.619176596403121948e-02 -6.118324398994445801e-02 -5.594078451395034790e-02 -4.853773117065429688e-02 -1.030292510986328125e-01 -2.688768804073333740e-01 2.678957767784595490e-02 -2.950306534767150879e-01 -1.173314005136489868e-01 1.268631219863891602e-01 -1.850413680076599121e-01 -1.771700978279113770e-01 -3.953870851546525955e-03 -1.185769513249397278e-01 2.034901380538940430e-01 -1.882123798131942749e-01 2.492042332887649536e-01 3.185174167156219482e-01 1.335855275392532349e-01 5.922031402587890625e-02 -1.114067509770393372e-01 9.274724870920181274e-02
3.130440786480903625e-02 -1.198322046548128128e-02 5.230391025543212891e-02 -2.253097593784332275e-01 1.687327921390533447e-01 -8.738517016172409058e-02 -2.056172788143157959e-01 -1.667265295982360840e-01 6.346004456281661987e-02 -6.430763006210327148e-02 1.781348288059234619e-01 1.229448541998863220e-01 -2.195296734571456909e-01 1.171712297946214676e-02 -7.595154643058776855e-02 1.304874867200851440e-01 -2.132297009229660034e-01 -1.623835787177085876e-02 -1.418316215276718140e-01 -4.374843537807464600e-01 -1.283344775438308716e-01 -9.734032303094863892e-02 1.288846433162689209e-01 1.045848876237869263e-01 1.575605422258377075e-01 -2.690626084804534912e-01 -1.075298339128494263e-01 2.146352827548980713e-01 -1.113277971744537354e-01 -4.827781319618225098e-01 -7.235303521156311035e-03 4.417477920651435852e-02
1.224964559078216553e-01 1.656885296106338501e-01 5.215970426797866821e-02 1.595982164144515991e-01 -1.638083457946777344e-01 3.670952748507261276e-03 1.283900812268257141e-02 -2.332375198602676392e-01 2.704846858978271484e-01 -1.185210421681404114e-01 2.520425021648406982e-01 -1.696241088211536407e-02 3.770014503970742226e-03 -2.977465689182281494e-01 -1.929960101842880249e-01 4.273347854614257812e-01 1.679064184427261353e-01 -1.514134109020233154e-01 1.995169371366500854e-01 -4.066114127635955811e-02 -8.465385437011718750e-02 -1.587146520614624023e-01 -1.208461523056030273e-01 3.668650090694427490e-01 1.466339230537414551e-01 -1.113206073641777039e-01 9.869665652513504028e-02 1.245789378881454468e-01 1.745659708976745605e-01 -7.692094892263412476e-02 -2.068414352834224701e-02 1.352202594280242920e-01
-7.788459956645965576e-02 3.323426246643066406e-01 2.028960175812244415e-02 -1.851913928985595703e-01 1.945687979459762573e-01 -6.122022401541471481e-03 -2.964078634977340698e-02 2.487789392471313477e-01 5.575675889849662781e-02 5.497239064425230026e-03 1.195200160145759583e-01 -7.467318326234817505e-02 -2.375420033931732178e-01 5.186501145362854004e-02 -2.988606393337249756e-01 2.017412036657333374e-01 6.647030264139175415e-02 -1.939688250422477722e-02 4.442243278026580811e-01 -8.281905949115753174e-02 -3.148160576820373535e-01 -1.774781048297882080e-01 1.201606914401054382e-01 1.299571543931961060e-01 2.164809703826904297e-01 -1.376057416200637817e-01 8.608483523130416870e-02 -1.538883298635482788e-01 1.161740347743034363e-02 -1.952336430549621582e-01 -8.627452701330184937e-02 1.498917937278747559e-01
-5.649634823203086853e-02 1.812573522329330444e-01 1.721811443567276001e-01 -2.839535772800445557e-01 -2.049384871497750282e-03 5.950957164168357849e-02 7.648272067308425903e-02 1.372900456190109253e-01 2.355397492647171021e-01 -1.918034702539443970e-01 5.445148050785064697e-02 1.560908555984497070e-01 -2.960675060749053955e-01 6.777253001928329468e-02 -1.348016113042831421e-01 2.758352160453796387e-01 4.134384170174598694e-02 -1.456381380558013916e-01 -6.280794739723205566e-02 1.141328141093254089e-01 -3.937748670578002930e-01 2.925741858780384064e-02 3.083760440349578857e-01 1.574947386980056763e-01 8.372782031074166298e-04 -2.785793244838714600e-01 2.789890393614768982e-02 1.858922839164733887e-02 -2.693239450454711914e-01 7.495636492967605591e-02 8.146303892135620117e-02 2.002616226673126221e-01
4.842555522918701172e-02 1.879509240388870239e-01 1.733183860778808594e-01 1.471855640411376953e-01 1.273148804903030396e-01 2.184511572122573853e-01 3.047321736812591553e-01 -5.663784593343734741e-02 1.782872825860977173e-01 1.383914649486541748e-01 2.217888385057449341e-01 -9.565201401710510254e-02 5.213086307048797607e-02 -1.209206357598304749e-01 -1.044736057519912720e-01 2.760295867919921875e-01 2.169099450111389160e-01 -6.330368667840957642e-02 -1.507180184125900269e-01 6.237366050481796265e-02 -2.022202461957931519e-01 -2.378450781106948853e-01 1.086810976266860962e-01 4.867443814873695374e-02 1.358727924525737762e-02 -2.048968374729156494e-01 3.982805311679840088e-01 2.384096831083297729e-01 2.218548953533172607e-01 -1.665506064891815186e-01 -1.134813502430915833e-01 1.114115584641695023e-02
8.626748621463775635e-02 2.212551087141036987e-01 3.466026782989501953e-01 -1.516006141901016235e-01 1.247224658727645874e-01 -3.835695981979370117e-02 -6.669789552688598633e-02 9.473586827516555786e-02 2.578291893005371094e-01 -2.578883431851863861e-02 2.680037915706634521e-01 2.645646631717681885e-01 1.525150835514068604e-01 -1.266374140977859497e-01 -1.117860823869705200e-01 3.353724628686904907e-02 1.202891692519187927e-01 -4.380419850349426270e-02 -7.481402717530727386e-03 -2.372453510761260986e-01 -1.253482848405838013e-01 -2.409764081239700317e-01 -3.649313747882843018e-02 -2.813971042633056641e-01 2.893153429031372070e-01 -1.040505319833755493e-01 -4.623784217983484268e-03 2.136101722717285156e-01 -1.086634546518325806e-01 -1.222854387015104294e-02 2.653430402278900146e-01 2.420434057712554932e-01
1.276425458490848541e-02 3.978084027767181396e-01 -1.136812847107648849e-03 -2.737427949905395508e-01 2.517648413777351379e-02 -2.298203855752944946e-01 1.575130820274353027e-01 8.567893505096435547e-02 5.352013930678367615e-02 -1.487307399511337280e-01 1.108023524284362793e-01 1.969457566738128662e-01 -4.366870224475860596e-01 -1.724103689193725586e-01 -7.001085579395294189e-02 1.631278544664382935e-01 8.877888321876525879e-03 7.579519599676132202e-02 -1.766478866338729858e-01 1.338638514280319214e-01 -2.029996663331985474e-01 3.506878623738884926e-03 2.269992083311080933e-01 3.575035929679870605e-02 1.621977239847183228e-01 -1.886653602123260498e-01 1.679536402225494385e-01 -2.179855853319168091e-01 -5.104601010680198669e-02 -5.351857747882604599e-03 -1.985749155282974243e-01 1.561819165945053101e-01
2.691372036933898926e-01 8.494611829519271851e-03 -1.759667247533798218e-01 -1.887116730213165283e-01 -2.821943908929824829e-02 8.466337807476520538e-03 2.435815185308456421e-01 -8.086455613374710083e-02 2.170301824808120728e-01 -5.594398081302642822e-02 2.445068508386611938e-01 1.032663434743881226e-01 -1.647567301988601685e-01 -2.770503163337707520e-01 -2.957774996757507324e-01 1.667765229940414429e-01 -2.470283582806587219e-02 1.377293914556503296e-01 2.511822581291198730e-01 -1.580119282007217407e-01 -4.830363020300865173e-02 -1.204723045229911804e-01 8.037285506725311279e-02 -3.051197528839111328e-02 3.470629826188087463e-02 -2.094582170248031616e-01 -1.237818449735641479e-01 1.388493031263351440e-01 3.672616779804229736e-01 -4.947262350469827652e-03 3.281617462635040283e-01 -1.209959108382463455e-02
-1.674841344356536865e-01 1.641278564929962158e-01 3.574144793674349785e-03 -3.714945912361145020e-01 -6.333144754171371460e-02 1.248940601944923401e-01 4.870589450001716614e-02 4.543569404631853104e-03 -2.405012398958206177e-02 -2.471516281366348267e-01 3.365328609943389893e-01 2.799776010215282440e-02 7.830312103033065796e-02 -2.659918963909149170e-01 7.361721247434616089e-02 2.214515358209609985e-01 7.314087823033332825e-03 -7.732111215591430664e-02 -8.173469454050064087e-03 -1.326576173305511475e-01 -1.340952813625335693e-01 -2.111690491437911987e-02 4.349355399608612061e-02 6.013911683112382889e-03 5.774195119738578796e-02 -3.434387743473052979e-01 2.648639678955078125e-01 -3.705469667911529541e-01 -2.834105119109153748e-02 9.705532342195510864e-02 -9.216177277266979218e-03 -3.079636991024017334e-01
4.393206536769866943e-02 5.623102560639381409e-02 2.822843380272388458e-02 -2.308392673730850220e-01 2.466881647706031799e-02 7.148884981870651245e-02 1.473562419414520264e-02 1.081979572772979736e-01 1.675574332475662231e-01 -4.258004203438758850e-02 -1.192313060164451599e-02 -3.470024466514587402e-01 -1.118818819522857666e-01 1.105051487684249878e-01 -4.116131737828254700e-02 3.024187684059143066e-01 -7.825335860252380371e-02 -1.255684881471097469e-03 -1.460910076275467873e-03 -4.088696464896202087e-02 -3.746433556079864502e-01 -5.224643349647521973e-01 8.767794817686080933e-02 -4.310449585318565369e-02 -1.295954547822475433e-02 -3.511688709259033203e-01 1.098613664507865906e-01 4.967917874455451965e-02 1.934029757976531982e-01 -7.505726814270019531e-02 1.783052384853363037e-01 -1.064539849758148193e-01
1.451066788285970688e-02 1.512284204363822937e-02 8.415730297565460205e-02 -1.253767870366573334e-03 1.474702656269073486e-01 1.090248525142669678e-01 -2.928539216518402100e-01 9.662172943353652954e-02 1.970350444316864014e-01 -8.523610234260559082e-02 4.117370843887329102e-01 1.153544783592224121e-01 -1.045003384351730347e-01 -6.227407976984977722e-02 -1.693693995475769043e-01 1.743291765451431274e-01 -3.186305463314056396e-01 -3.094008564949035645e-01 -2.164656072854995728e-01 -1.862513124942779541e-01 -4.985386133193969727e-02 -2.923083957284688950e-03 1.392239928245544434e-01 -3.427003696560859680e-02 1.318347752094268799e-01 -1.846016198396682739e-01 -6.647446751594543457e-02 2.946065664291381836e-01 5.967549979686737061e-03 -2.870803773403167725e-01 -1.643140017986297607e-01 8.350834995508193970e-02
-4.222105443477630615e-02 2.843348085880279541e-01 2.550691068172454834e-01 -2.825380265712738037e-01 -1.585517823696136475e-02 5.657345056533813477e-02 -8.214449882507324219e-02 -1.680405139923095703e-01 -1.839713193476200104e-02 1.829015314579010010e-01 3.454318344593048096e-01 -2.415018975734710693e-01 2.310823351144790649e-01 -1.568217873573303223e-01 -7.385968416929244995e-02 9.400600194931030273e-02 9.134912490844726562e-02 1.280083358287811279e-01 -1.406969577074050903e-01 -3.207865357398986816e-02 5.661932006478309631e-02 -2.335604876279830933e-01 2.981273531913757324e-01 1.084788702428340912e-02 -1.046204119920730591e-01 -3.877032995223999023e-01 1.579190194606781006e-01 2.115725874900817871e-01 -1.793919317424297333e-02 7.920096069574356079e-02 -4.581129469443112612e-04 -2.142647467553615570e-02
1.042817160487174988e-01 4.791856929659843445e-02 -7.379772514104843140e-02 -2.986808121204376221e-01 2.186959534883499146e-01 9.515864402055740356e-02 -1.277783215045928955e-01 -1.116895899176597595e-01 2.475078254938125610e-01 -1.571977138519287109e-01 2.455545216798782349e-01 5.366090685129165649e-02 2.199554257094860077e-02 -1.259906738996505737e-01 -9.098047763109207153e-02 1.325805485248565674e-01 -7.391648739576339722e-02 1.420313119888305664e-01 3.919527679681777954e-02 8.738408237695693970e-02 -2.969389259815216064e-01 -5.972898006439208984e-01 6.950628757476806641e-02 1.683042198419570923e-02 -3.637347742915153503e-02 -1.181498393416404724e-01 1.560146510601043701e-01 5.198407173156738281e-02 -2.341888844966888428e-01 6.025045737624168396e-02 1.397730559110641479e-01 -9.970022737979888916e-02
6.080258265137672424e-02 1.617475450038909912e-01 3.081320039927959442e-02 -1.593368202447891235e-01 1.944707930088043213e-01 2.283335290849208832e-02 -1.951335817575454712e-01 -1.517535448074340820e-01 7.247240841388702393e-02 -3.565133213996887207e-01 3.758660852909088135e-01 -3.259818553924560547e-01 -1.017438843846321106e-01 -2.242825776338577271e-01 -3.417884558439254761e-02 -4.881133139133453369e-02 -5.615214630961418152e-02 2.293858826160430908e-01 -6.159268692135810852e-02 -1.886117160320281982e-01 -2.434220165014266968e-01 -9.161145985126495361e-02 -4.819136112928390503e-03 7.139952480792999268e-02 2.237417101860046387e-01 -8.451639860868453979e-02 3.514844775199890137e-01 5.743767693638801575e-02 1.045082509517669678e-01 -4.414842650294303894e-02 1.236628070473670959e-01 1.419281959533691406e-01
-2.667290568351745605e-01 3.900241553783416748e-01 8.116922527551651001e-02 -1.861027032136917114e-01 7.122536748647689819e-02 6.347876042127609253e-02 1.317084394395351410e-02 -1.906873285770416260e-01 2.056249529123306274e-01 -3.118709661066532135e-03 4.560897350311279297e-01 -1.626865118741989136e-01 9.198380261659622192e-02 -2.896232604980468750e-01 -8.488978445529937744e-02 3.620849847793579102e-01 -1.213409081101417542e-01 -3.504768386483192444e-02 -1.444212999194860458e-02 -4.854230955243110657e-02 -1.411075145006179810e-01 -1.593089550733566284e-01 2.246179245412349701e-02 -5.458572879433631897e-02 -9.162532538175582886e-02 -1.168747432529926300e-02 5.202233418822288513e-02 -1.125981658697128296e-01 2.970763146877288818e-01 -4.761799797415733337e-02 -2.596394857391715050e-03 2.663076482713222504e-02
-5.186724010854959488e-03 3.084321320056915283e-01 1.120808273553848267e-01 -3.744238987565040588e-03 2.851611375808715820e-01 -1.421317458152770996e-01 1.166499033570289612e-01 -2.370439916849136353e-01 1.006988342851400375e-02 2.651864588260650635e-01 3.311003148555755615e-01 2.348666191101074219e-01 -1.018954291939735413e-01 -1.190340816974639893e-01 1.048686727881431580e-01 2.654905319213867188e-01 1.522110253572463989e-01 -1.314588636159896851e-01 -5.047946795821189880e-02 -8.662522584199905396e-02 -2.880112230777740479e-01 -1.380257904529571533e-01 -8.577380329370498657e-03 3.318675607442855835e-02 2.039985507726669312e-01 -1.567868441343307495e-01 1.231272816658020020e-01 2.113933265209197998e-01 1.683770716190338135e-01 1.365975737571716309e-01 -2.291518896818161011e-01 2.140829898416996002e-02
1.240630000829696655e-01 5.635428056120872498e-02 -1.831821501255035400e-01 -2.173043414950370789e-02 1.488008499145507812e-01 1.657753735780715942e-01 -5.629436671733856201e-02 1.372377276420593262e-01 3.579780459403991699e-01 6.189924851059913635e-02 2.461394220590591431e-01 4.907316341996192932e-02 -2.040246576070785522e-01 -1.796232610940933228e-01 -3.616842031478881836e-01 2.055658549070358276e-01 -1.863968968391418457e-01 6.419096887111663818e-02 5.777603387832641602e-02 2.168741077184677124e-02 -1.344776898622512817e-01 -3.217769265174865723e-01 1.908613145351409912e-01 -2.405249923467636108e-01 -1.139741204679012299e-02 -1.684223711490631104e-01 1.277775168418884277e-01 1.491192430257797241e-01 5.526983365416526794e-02 3.467003628611564636e-02 3.064375221729278564e-01 -1.002210676670074463e-01
4.841375723481178284e-02 3.389053642749786377e-01 3.792518377304077148e-01 -1.619619280099868774e-01 3.475747704505920410e-01 -1.832605898380279541e-01 2.052403241395950317e-02 -1.485412418842315674e-01 5.503194406628608704e-02 1.231102198362350464e-01 4.458658099174499512e-01 -1.087623387575149536e-01 2.443216294050216675e-01 -4.886810481548309326e-02 -1.506499052047729492e-01 -2.855769358575344086e-02 9.388264268636703491e-02 -2.886369638144969940e-02 1.389499288052320480e-02 3.950511664152145386e-02 4.133838415145874023e-02 -1.842116564512252808e-01 9.583514928817749023e-02 -2.812579087913036346e-02 2.313318252563476562e-01 -2.513202428817749023e-01 4.562395438551902771e-02 1.587269604206085205e-01 -5.194490402936935425e-02 9.215001016855239868e-02 -6.308977957814931870e-03 9.619812667369842529e-02
-1.170672848820686340e-01 2.794054448604583740e-01 -6.552876532077789307e-02 -3.819327950477600098e-01 -3.705514827743172646e-04 -1.283498853445053101e-01 7.933913171291351318e-02 2.486940473318099976e-01 -1.285200715065002441e-01 -3.065189160406589508e-02 2.286709100008010864e-01 2.130066305398941040e-01 -3.127970695495605469e-01 -7.183209806680679321e-02 -1.431571543216705322e-01 2.188952416181564331e-01 5.587259680032730103e-02 -2.302230894565582275e-01 2.951690927147865295e-02 8.567140251398086548e-02 -2.237059772014617920e-01 1.455699093639850616e-02 2.210073769092559814e-01 4.187964648008346558e-02 8.275911957025527954e-02 -3.048234581947326660e-01 7.034613937139511108e-02 5.347336828708648682e-02 -2.171674072742462158e-01 1.329566091299057007e-01 1.795440912246704102e-01 1.306700706481933594e-01
7.324893027544021606e-02 3.737975358963012695e-01 3.934775590896606445e-01 -1.427600681781768799e-01 -2.652097493410110474e-02 1.921857148408889771e-01 2.361828088760375977e-01 6.208480522036552429e-02 1.064185425639152527e-01 1.140494719147682190e-01 2.618453204631805420e-01 -3.146341443061828613e-02 7.768379896879196167e-02 -3.214329108595848083e-02 -4.189129769802093506e-01 -1.149051636457443237e-01 -2.272346317768096924e-01 -5.874145776033401489e-02 1.013446226716041565e-01 3.071907535195350647e-02 5.911131575703620911e-02 2.976674735546112061e-01 1.372956186532974243e-01 7.886344194412231445e-02 7.160674780607223511e-02 -1.684302538633346558e-01 9.957440942525863647e-02 -1.006557121872901917e-01 1.094873845577239990e-01 -8.423136174678802490e-02 1.906307190656661987e-01 -1.870064996182918549e-02
-2.101040780544281006e-01 2.455890476703643799e-01 1.807036697864532471e-01 -2.424924373626708984e-01 2.363304644823074341e-01 8.764153718948364258e-02 1.089548692107200623e-01 -1.653204709291458130e-01 -1.120112929493188858e-02 -2.922557294368743896e-02 2.548046708106994629e-01 -1.307174842804670334e-02 -1.662164181470870972e-01 2.713829837739467621e-02 -9.760227985680103302e-04 -3.861948102712631226e-02 2.904108464717864990e-01 -8.955091238021850586e-02 -1.569646000862121582e-01 -6.053183227777481079e-02 -1.333932280540466309e-01 8.098486065864562988e-02 2.760485000908374786e-02 -6.359679251909255981e-02 7.230438292026519775e-02 -4.024626016616821289e-01 8.412194252014160156e-02 3.184295296669006348e-01 2.512496411800384521e-01 -1.680786609649658203e-01 -2.771814465522766113e-01 -1.082360669970512390e-01
1.922631561756134033e-01 9.463223814964294434e-02 1.289927661418914795e-01 -3.582339733839035034e-02 -6.136089935898780823e-02 1.653293818235397339e-01 8.413474261760711670e-02 -5.044185370206832886e-02 2.010513246059417725e-01 -2.213004417717456818e-02 -7.278111577033996582e-02 -1.950713060796260834e-02 -4.882080852985382080e-02 -3.915714919567108154e-01 -1.783949881792068481e-01 2.001998573541641235e-01 2.256927639245986938e-01 -1.410573571920394897e-01 2.336008660495281219e-02 -9.792773425579071045e-02 -2.460906803607940674e-01 -1.544568105600774288e-03 2.906868420541286469e-02 3.322383165359497070e-01 2.009193301200866699e-01 -4.147863984107971191e-01 1.125153154134750366e-01 1.343444734811782837e-01 -1.612482517957687378e-01 2.451668679714202881e-01 1.884459406137466431e-01 -6.103603914380073547e-02
-1.235034465789794922e-01 1.487866193056106567e-01 2.909562587738037109e-01 -1.297236233949661255e-01 1.358591169118881226e-01 -3.621322568506002426e-03 -1.760932058095932007e-02 1.280559897422790527e-01 -1.503854840993881226e-01 -4.258667584508657455e-03 3.490375578403472900e-01 4.726479947566986084e-02 -5.349586904048919678e-02 -1.218907982110977173e-01 2.080036401748657227e-01 4.391377270221710205e-01 -1.019657701253890991e-01 7.748275995254516602e-02 -1.833760440349578857e-01 -3.634999692440032959e-02 -1.114137470722198486e-01 -2.982755005359649658e-01 1.661248952150344849e-01 1.735356003046035767e-01 1.627822518348693848e-01 -1.582816392183303833e-01 1.628632396459579468e-01 1.632153540849685669e-01 2.063676565885543823e-01 -2.403618767857551575e-02 1.797839999198913574e-01 -1.864942759275436401e-01
3.517764061689376831e-02 1.806141287088394165e-01 2.352214902639389038e-01 -2.013683617115020752e-01 1.076546013355255127e-01 4.165877774357795715e-02 -1.127204671502113342e-01 1.261667460203170776e-01 -7.699209451675415039e-02 -4.438347741961479187e-02 3.993410170078277588e-01 5.726524069905281067e-02 -1.793966293334960938e-01 -9.283075481653213501e-02 5.001925677061080933e-02 2.612230777740478516e-01 1.788156181573867798e-01 -1.895134449005126953e-01 8.502177894115447998e-02 -2.671829797327518463e-02 9.412356466054916382e-02 -3.398677110671997070e-01 -5.567196290940046310e-03 1.255348175764083862e-01 -3.062257543206214905e-02 -1.262874305248260498e-01 3.166099786758422852e-01 -2.103390544652938843e-01 2.597036361694335938e-01 1.669266074895858765e-01 1.636712700128555298e-01 -2.160134464502334595e-01
2.070263624191284180e-01 2.682221829891204834e-01 -1.084621697664260864e-01 8.103346079587936401e-02 1.592538058757781982e-01 1.816077232360839844e-01 8.596862107515335083e-02 -1.565702110528945923e-01 2.842008173465728760e-01 -1.352268308401107788e-01 -1.749754101037979126e-01 -7.242126017808914185e-02 -2.011939138174057007e-01 3.806581720709800720e-02 -9.348374605178833008e-02 -3.490848466753959656e-02 3.792377421632409096e-03 -7.181178778409957886e-03 2.629247121512889862e-02 -1.679634153842926025e-01 -3.352108597755432129e-01 -2.854478359222412109e-01 2.925058901309967041e-01 5.429090466350317001e-03 8.342085778713226318e-02 -4.338237345218658447e-01 1.522858887910842896e-01 -1.014747694134712219e-01 1.825198344886302948e-02 -2.397106215357780457e-02 1.374917328357696533e-01 -1.815166920423507690e-01
1.722212135791778564e-02 2.092976421117782593e-01 1.207996904850006104e-01 -1.614620238542556763e-01 1.115237027406692505e-01 -5.696872249245643616e-02 -1.999237686395645142e-01 -1.016592234373092651e-01 5.314508825540542603e-02 -1.050093770027160645e-01 2.169485539197921753e-01 -1.235509142279624939e-01 -4.820284992456436157e-02 -2.118956744670867920e-01 -1.835848987102508545e-01 1.658655703067779541e-01 -7.369130104780197144e-02 1.780384927988052368e-01 -9.851092845201492310e-02 -7.257755845785140991e-02 -4.737246036529541016e-01 -2.524006664752960205e-01 -2.057808935642242432e-01 1.283864527940750122e-01 1.156604439020156860e-01 -1.970253288745880127e-01 8.244380354881286621e-02 3.227660953998565674e-01 -1.400415413081645966e-02 -9.729304909706115723e-02 -1.192948874086141586e-02 -3.043051660060882568e-01
3.113686107099056244e-02 3.538902699947357178e-01 8.135230839252471924e-02 -2.192521691322326660e-01 -1.670647710561752319e-01 2.016770280897617340e-02 7.097912579774856567e-02 1.261402219533920288e-01 9.519127011299133301e-02 -9.518573433160781860e-02 2.833347022533416748e-01 9.026540815830230713e-02 -3.767527937889099121e-01 -8.766123652458190918e-02 -9.940289705991744995e-02 2.547882199287414551e-01 7.409914582967758179e-02 -1.179430708289146423e-01 1.539129484444856644e-02 -2.681149169802665710e-02 -7.193557173013687134e-02 -8.007401227951049805e-02 1.234730780124664307e-01 3.248486518859863281e-01 1.238379552960395813e-01 -1.995276808738708496e-01 2.276623398065567017e-01 -1.454045027494430542e-01 -1.043035238981246948e-01 -1.164677366614341736e-01 -3.037624359130859375e-01 2.032523751258850098e-01
3.046974539756774902e-01 2.275357693433761597e-01 -7.472801208496093750e-02 -2.952421009540557861e-01 -2.774742990732192993e-02 1.194934993982315063e-01 -5.275109037756919861e-02 9.088788926601409912e-02 7.473681122064590454e-02 -6.045452505350112915e-02 3.174636960029602051e-01 3.604307770729064941e-01 -4.570671170949935913e-02 -8.399391919374465942e-02 -2.526304721832275391e-01 2.855527400970458984e-01 -2.805829606950283051e-02 1.596936210989952087e-02 8.270630985498428345e-02 -6.376671791076660156e-02 -3.157456815242767334e-01 -1.140418946743011475e-01 7.968067377805709839e-02 3.175487741827964783e-02 -1.735662296414375305e-02 -1.784619837999343872e-01 -2.617593109607696533e-01 -2.881266362965106964e-02 2.413315176963806152e-01 -3.397214040160179138e-02 2.204803228378295898e-01 2.430078387260437012e-02
-6.715178489685058594e-02 -1.228717505000531673e-03 -1.096745282411575317e-01 -7.149972766637802124e-02 5.583016667515039444e-03 -2.268219143152236938e-01 1.054342836141586304e-01 1.005000397562980652e-01 1.453777849674224854e-01 8.926998078823089600e-02 2.729024505242705345e-03 4.714150354266166687e-02 -2.182227671146392822e-01 -2.849009931087493896e-01 -1.277354061603546143e-01 3.122977614402770996e-01 -1.069811731576919556e-01 -2.379893697798252106e-02 -1.057534515857696533e-01 -1.345045268535614014e-01 -4.265089333057403564e-01 -1.470673531293869019e-01 3.458579480648040771e-01 -7.738336175680160522e-02 2.023620009422302246e-01 -1.653596013784408569e-01 -1.627955585718154907e-01 -7.703692466020584106e-02 3.237495422363281250e-01 -1.826834976673126221e-01 -1.296989023685455322e-01 -7.424034178256988525e-02
1.559654474258422852e-01 3.388811945915222168e-01 1.961609572172164917e-01 -1.404782831668853760e-01 -3.264062479138374329e-02 -4.065217450261116028e-02 1.003584712743759155e-01 -1.913072913885116577e-01 -1.236727014183998108e-01 2.924600839614868164e-01 2.082796096801757812e-01 -1.848308593034744263e-01 -3.987243026494979858e-02 -3.022980988025665283e-01 -1.121946349740028381e-01 3.683341145515441895e-01 8.246692270040512085e-02 -9.709149599075317383e-02 6.903022527694702148e-02 -2.170724868774414062e-01 -1.185851320624351501e-01 7.011522352695465088e-02 -8.321630954742431641e-02 1.802162081003189087e-01 1.347830295562744141e-01 -2.414039671421051025e-01 4.237670451402664185e-02 3.039310574531555176e-01 1.022519320249557495e-01 1.608222424983978271e-01 -1.367225870490074158e-02 -4.184283781796693802e-03
1.747411787509918213e-01 2.170339971780776978e-01 4.472938925027847290e-02 -2.938810884952545166e-01 -2.491436526179313660e-02 -2.370724678039550781e-01 2.434456907212734222e-02 1.164181604981422424e-01 1.072158813476562500e-01 -1.925912201404571533e-01 1.241110563278198242e-01 1.886731088161468506e-01 -1.497979760169982910e-01 -1.931646317243576050e-01 2.440558373928070068e-02 -5.514458194375038147e-02 1.229318417608737946e-02 -4.107157588005065918e-01 2.840571850538253784e-02 -1.541460752487182617e-01 -9.855829179286956787e-02 -2.773316204547882080e-01 5.482400581240653992e-02 2.258635908365249634e-01 -1.136549487709999084e-01 -3.087285161018371582e-01 2.707297801971435547e-01 -7.951825857162475586e-02 1.157705932855606079e-01 2.121218591928482056e-01 5.772076838184148073e-05 -1.405303180217742920e-01
-1.582460105419158936e-01 1.621459722518920898e-01 1.746756136417388916e-01 -4.129012823104858398e-01 1.014080792665481567e-01 2.316730171442031860e-01 -3.932323306798934937e-02 1.164634898304939270e-02 3.990886807441711426e-01 -2.723578549921512604e-02 1.976059377193450928e-01 1.501965224742889404e-01 8.962179720401763916e-02 1.581788063049316406e-01 -3.721904382109642029e-02 1.410292387008666992e-01 1.016570329666137695e-01 1.225707530975341797e-01 1.133711412549018860e-01 4.785417765378952026e-02 1.625079661607742310e-03 -1.008099392056465149e-01 2.339123189449310303e-01 -2.721882462501525879e-01 2.026342973113059998e-02 -2.579620182514190674e-01 4.105624556541442871e-02 1.468272209167480469e-01 -4.035066068172454834e-02 1.171863228082656860e-01 1.235929355025291443e-01 3.252381980419158936e-01
1.859959512948989868e-01 -4.138375818729400635e-02 2.014715224504470825e-01 -1.950228810310363770e-01 -4.010451957583427429e-03 2.544353008270263672e-01 7.088851928710937500e-02 -2.965187132358551025e-01 2.861602902412414551e-01 -2.424424886703491211e-01 -6.647496949881315231e-03 -1.411226987838745117e-01 -4.063035920262336731e-02 -2.119472250342369080e-02 1.280210632830858231e-02 5.290332064032554626e-02 -2.431302070617675781e-01 8.733926713466644287e-02 7.796319201588630676e-03 4.175759968347847462e-04 -2.237333804368972778e-01 8.311263471841812134e-02 3.445712029933929443e-01 1.622217148542404175e-02 3.599832206964492798e-02 -4.644130766391754150e-01 1.404868215322494507e-01 2.331570237874984741e-01 1.113070547580718994e-01 1.621673069894313812e-02 5.004940181970596313e-02 -1.126416772603988647e-01
-7.637324742972850800e-03 2.448645532131195068e-01 4.057215452194213867e-01 -7.170018553733825684e-02 -7.589482516050338745e-02 1.762092560529708862e-01 9.042157977819442749e-02 -2.714401185512542725e-01 -1.788595616817474365e-01 -7.333055883646011353e-02 4.225085675716400146e-01 1.712214350700378418e-01 -1.806334555149078369e-01 -2.750596106052398682e-01 -6.672621704638004303e-03 2.947658002376556396e-01 4.419354256242513657e-03 -1.720737293362617493e-02 -4.124729335308074951e-02 -2.416605502367019653e-01 3.269735025241971016e-03 1.765350699424743652e-01 -6.630425900220870972e-02 7.057378441095352173e-02 9.560734778642654419e-02 -3.301548585295677185e-02 1.109901294112205505e-01 2.369797676801681519e-01 -1.113492622971534729e-02 -2.606203197501599789e-04 -1.604822129011154175e-01 -7.479304075241088867e-02
-8.333546109497547150e-03 1.642983257770538330e-01 -1.006905883550643921e-01 -1.113400757312774658e-01 2.947325706481933594e-01 -1.818582564592361450e-01 1.118714958429336548e-01 -2.332302033901214600e-01 9.373824298381805420e-02 -1.473898887634277344e-01 2.500635385513305664e-01 -2.390881767496466637e-03 -1.886757165193557739e-01 -2.345420867204666138e-01 -8.486985415220260620e-02 1.253466159105300903e-01 9.231396764516830444e-02 2.028679698705673218e-01 1.538738251838367432e-05 -2.108174264430999756e-01 -3.355032503604888916e-01 -6.189648807048797607e-02 -3.267742693424224854e-01 1.581846326589584351e-01 3.542017638683319092e-01 -1.542551219463348389e-01 2.494114637374877930e-01 -1.135649345815181732e-02 -4.640574008226394653e-02 1.217506709508597851e-03 7.494951132684946060e-03 -2.933543920516967773e-02
1.198284178972244263e-01 2.640994191169738770e-01 1.769492626190185547e-01 -1.827932000160217285e-01 1.086543872952461243e-01 -3.485273569822311401e-02 3.351761028170585632e-02 -1.100711449980735779e-01 1.232393234968185425e-01 9.793044300749897957e-04 4.385894164443016052e-02 4.081735387444496155e-02 -1.467833817005157471e-01 2.126367241144180298e-01 3.023116849362850189e-02 1.857815235853195190e-01 4.092265367507934570e-01 -9.884490817785263062e-02 -1.900597810745239258e-01 -1.668307483196258545e-01 -1.625943696126341820e-03 3.290935978293418884e-02 1.526086777448654175e-02 7.963906973600387573e-02 1.837414354085922241e-01 -4.648874104022979736e-01 5.837590247392654419e-02 2.089604288339614868e-01 2.857230305671691895e-01 -2.304341793060302734e-01 -1.033279448747634888e-01 -1.127878651022911072e-01
-3.585890168324112892e-03 1.039708033204078674e-02 3.959335088729858398e-01 2.910524234175682068e-02 3.363152146339416504e-01 6.745715439319610596e-02 1.297822408378124237e-02 2.707229577936232090e-04 1.188561022281646729e-01 1.815769821405410767e-01 3.084383904933929443e-01 4.957298561930656433e-02 -9.832525253295898438e-02 7.870417088270187378e-02 9.958487004041671753e-03 2.801667153835296631e-01 -1.226163357496261597e-01 -2.609163522720336914e-02 -6.338913738727569580e-02 -3.921305537223815918e-01 -1.861363351345062256e-01 1.370205581188201904e-01 2.185541391372680664e-01 2.086397707462310791e-01 9.396480023860931396e-02 -2.497365325689315796e-01 2.107221186161041260e-01 2.552589774131774902e-02 2.065762877464294434e-01 -6.490431725978851318e-02 -2.565588057041168213e-02 5.729486048221588135e-02
1.804420351982116699e-01 2.213517874479293823e-01 1.180355176329612732e-01 -3.198085725307464600e-01 -1.232953816652297974e-01 -1.283572763204574585e-01 2.414475679397583008e-01 2.338876277208328247e-01 2.042247056961059570e-01 -1.438771635293960571e-01 2.137769758701324463e-01 1.398542523384094238e-01 -2.556073963642120361e-01 9.313197433948516846e-02 -9.050512313842773438e-02 2.726752161979675293e-01 2.694973163306713104e-02 -1.062132045626640320e-01 6.186749786138534546e-02 7.873659022152423859e-03 -3.669369518756866455e-01 8.983802795410156250e-02 2.418254464864730835e-01 4.204638302326202393e-02 1.619680076837539673e-01 -2.661481797695159912e-01 -7.156781386584043503e-03 2.560597844421863556e-02 -1.985697895288467407e-01 -6.255154311656951904e-02 -9.117358177900314331e-02 -7.104742527008056641e-02
4.472241178154945374e-02 1.495864540338516235e-01 2.606109380722045898e-01 -2.027991563081741333e-01 -7.023652433417737484e-04 -4.513830319046974182e-02 -5.202229321002960205e-02 1.994132846593856812e-01 1.340328156948089600e-01 -2.193141132593154907e-01 3.313796818256378174e-01 1.561751812696456909e-01 2.735943719744682312e-02 -2.135775983333587646e-01 1.164556443691253662e-01 3.030282258987426758e-01 7.772752642631530762e-02 -3.289134055376052856e-02 1.406450122594833374e-01 -1.651158481836318970e-01 4.746552184224128723e-02 -4.659425914287567139e-01 -1.034779176115989685e-01 1.781087815761566162e-01 -2.019514441490173340e-01 -2.137413173913955688e-01 -3.156750649213790894e-02 -5.983915925025939941e-02 9.035404771566390991e-02 -1.225877106189727783e-01 -4.728410020470619202e-02 -1.939634978771209717e-01
1.794478148221969604e-01 -8.596429601311683655e-03 -1.194430887699127197e-02 -9.251108765602111816e-02 3.115629255771636963e-01 -5.683725699782371521e-02 -1.808900237083435059e-01 -8.173231780529022217e-02 1.435180306434631348e-01 9.269145131111145020e-02 2.377319931983947754e-01 3.331623077392578125e-01 -3.432889282703399658e-01 -7.748662680387496948e-02 -2.622331976890563965e-01 2.495972812175750732e-01 -1.108983531594276428e-01 2.016697525978088379e-01 -1.103302165865898132e-01 -3.155989199876785278e-02 5.417988076806068420e-02 -2.613299787044525146e-01 1.072462946176528931e-01 1.880403906106948853e-01 -2.170724272727966309e-01 -2.100026458501815796e-01 1.399822235107421875e-01 2.456134706735610962e-01 1.076891049742698669e-01 -2.205543033778667450e-02 1.443143188953399658e-02 -6.259922869503498077e-03
2.143266499042510986e-01 5.677380040287971497e-02 6.544809043407440186e-02 -6.213589012622833252e-02 3.780885934829711914e-01 -4.470856487751007080e-02 1.641652286052703857e-01 -2.246584556996822357e-02 2.112706303596496582e-01 -4.584149643778800964e-02 -7.197900861501693726e-02 1.020080521702766418e-01 -2.105269879102706909e-01 -2.544525079429149628e-03 -1.435956358909606934e-01 2.520117461681365967e-01 2.616304755210876465e-01 -2.494699954986572266e-01 2.722057700157165527e-01 1.891319453716278076e-01 -1.279214471578598022e-01 -9.571889042854309082e-02 1.296660602092742920e-01 1.251253113150596619e-02 -3.810801357030868530e-02 -4.187461137771606445e-01 3.932826966047286987e-02 2.189957946538925171e-01 4.920412972569465637e-02 7.929913699626922607e-02 -1.759062260389328003e-01 1.746524274349212646e-01
8.948953449726104736e-02 4.246546924114227295e-01 -1.161195486783981323e-01 -2.449099719524383545e-01 3.617251515388488770e-01 2.738562226295471191e-01 1.309182345867156982e-01 1.028274372220039368e-01 5.566681548953056335e-02 5.852869153022766113e-02 2.766743898391723633e-01 2.471536844968795776e-01 -2.177881449460983276e-01 -2.135397642850875854e-01 -2.445483654737472534e-01 1.515280921012163162e-03 -1.284625083208084106e-01 -1.023450940847396851e-01 3.609499707818031311e-02 7.807834446430206299e-02 -2.117179632186889648e-01 -1.766868084669113159e-01 -8.054969459772109985e-02 1.352189779281616211e-01 -8.665488101541996002e-03 -2.786933071911334991e-02 -6.977415829896926880e-02 9.489805251359939575e-02 8.840119838714599609e-02 -2.157774418592453003e-01 2.916903980076313019e-02 5.002213642001152039e-02
3.912757616490125656e-03 1.986982673406600952e-01 1.270971000194549561e-01 -4.053001105785369873e-01 6.539358198642730713e-02 1.244461163878440857e-01 9.581519663333892822e-02 3.435781598091125488e-01 7.842378318309783936e-02 -2.229487989097833633e-03 2.458281219005584717e-01 2.743635773658752441e-01 -5.814333260059356689e-02 1.878434568643569946e-01 -2.074743062257766724e-01 1.414045095443725586e-01 -1.632136106491088867e-01 -1.678295284509658813e-01 4.874651506543159485e-02 -2.637045383453369141e-01 -2.891789376735687256e-01 -1.775174736976623535e-01 2.528164088726043701e-01 -2.203486710786819458e-01 1.110565811395645142e-01 -9.269056469202041626e-02 2.889681421220302582e-02 -9.983977302908897400e-03 -4.748225957155227661e-02 -1.017590090632438660e-01 2.692710421979427338e-02 9.355357615277171135e-04
1.136821657419204712e-01 3.067052066326141357e-01 -1.659902781248092651e-01 9.556867182254791260e-02 7.067696005105972290e-02 2.635205388069152832e-01 -3.804542124271392822e-02 -1.094754114747047424e-01 1.924958825111389160e-01 -3.150029480457305908e-01 1.979520320892333984e-01 6.089237332344055176e-02 3.297921642661094666e-02 9.925628453493118286e-02 -1.102229729294776917e-01 -7.995857857167720795e-03 3.176414370536804199e-01 8.784019388258457184e-03 -2.748181857168674469e-02 -3.009062409400939941e-01 -3.863188996911048889e-02 -9.685102105140686035e-02 1.390394419431686401e-01 4.325490817427635193e-02 1.477178782224655151e-01 -4.447426497936248779e-01 -9.422954916954040527e-02 1.978250592947006226e-01 2.059647440910339355e-01 1.126583293080329895e-02 1.052688062191009521e-01 1.432324498891830444e-01
-3.386033773422241211e-01 3.342953622341156006e-01 5.719746276736259460e-02 -2.435629218816757202e-01 2.847553230822086334e-02 1.172948256134986877e-01 -3.681790083646774292e-02 -3.259217143058776855e-01 1.932739168405532837e-01 1.928569748997688293e-02 1.900961548089981079e-01 1.687464304268360138e-02 1.053665876388549805e-01 -2.552065849304199219e-01 -2.471692860126495361e-01 2.937229871749877930e-01 -1.515672951936721802e-01 -3.949657082557678223e-02 2.690552771091461182e-01 -4.444302618503570557e-02 -5.805287882685661316e-02 4.615903645753860474e-02 1.355448663234710693e-01 1.157309114933013916e-01 -6.798924505710601807e-02 -6.396105140447616577e-02 -4.277608916163444519e-02 1.276080161333084106e-01 2.699861228466033936e-01 7.290813326835632324e-02 -1.026679649949073792e-01 1.984004378318786621e-01
-1.160449758172035217e-01 2.722340524196624756e-01 2.619466781616210938e-01 -3.105520308017730713e-01 1.873138099908828735e-01 -1.362671405076980591e-01 -1.425316929817199707e-01 4.766313359141349792e-02 4.222065806388854980e-01 -8.727305382490158081e-02 8.327234536409378052e-02 2.363429665565490723e-01 1.758314073085784912e-01 5.432255938649177551e-02 -1.258904039859771729e-01 6.851382553577423096e-02 1.091348677873611450e-01 2.184511423110961914e-01 1.758990734815597534e-01 1.192017197608947754e-01 4.854178056120872498e-02 -3.589091449975967407e-02 6.674386560916900635e-02 -8.316507562994956970e-03 -8.598711341619491577e-02 -2.802468836307525635e-01 1.402639001607894897e-01 1.705340147018432617e-01 6.529404222965240479e-02 1.034280285239219666e-01 1.168178319931030273e-01 -3.029845058917999268e-01
2.324213981628417969e-01 2.013718634843826294e-01 1.244783587753772736e-02 -3.050737380981445312e-01 -8.294330537319183350e-02 -1.363060176372528076e-01 6.080967560410499573e-02 1.000430285930633545e-01 2.457600459456443787e-02 1.152385175228118896e-01 1.920336186885833740e-01 2.519632503390312195e-02 -3.507876396179199219e-02 -8.141212910413742065e-02 -6.232672929763793945e-02 1.045684367418289185e-01 -1.335453055799007416e-02 -8.568695932626724243e-02 2.138869017362594604e-01 -1.758276969194412231e-01 -2.614829540252685547e-01 -4.313875436782836914e-01 2.930682599544525146e-01 -2.324510738253593445e-02 1.883724778890609741e-01 -2.386007457971572876e-01 -1.391123794019222260e-02 -4.161111265420913696e-02 5.491879209876060486e-02 -1.220308914780616760e-01 3.700659275054931641e-01 1.571262329816818237e-01
-1.432071477174758911e-01 1.213617250323295593e-01 -9.687416255474090576e-02 -2.788016200065612793e-01 8.815979212522506714e-02 9.101454913616180420e-02 1.945760101079940796e-02 -4.579567164182662964e-02 1.061388775706291199e-01 7.336460053920745850e-03 3.274311423301696777e-01 -3.049058467149734497e-02 -1.343390345573425293e-01 -3.825857639312744141e-01 -1.159140691161155701e-01 3.652071952819824219e-01 -7.285903394222259521e-02 -9.020780771970748901e-02 2.791860401630401611e-01 -6.365297734737396240e-02 -1.161734461784362793e-01 -2.594358026981353760e-01 -2.731586061418056488e-02 5.341539531946182251e-02 8.739227801561355591e-02 -1.642614006996154785e-01 -1.489475369453430176e-01 -7.991811633110046387e-02 1.324956305325031281e-02 3.393206894397735596e-01 2.611220180988311768e-01 4.347219690680503845e-02
7.271381467580795288e-02 4.356868565082550049e-01 -1.027403399348258972e-01 1.994426362216472626e-02 1.399484425783157349e-01 6.022593006491661072e-02 -2.194158583879470825e-01 1.094050146639347076e-02 4.041689038276672363e-01 -1.375855505466461182e-01 -3.253703191876411438e-02 -2.398449741303920746e-02 -1.612389236688613892e-01 -2.985500916838645935e-02 1.004865840077400208e-01 1.234004274010658264e-01 3.847218453884124756e-01 4.755650088191032410e-02 1.516575925052165985e-02 -2.370434701442718506e-01 -7.937835901975631714e-02 -1.509035099297761917e-02 1.017054393887519836e-01 9.475328773260116577e-02 -1.490720314905047417e-03 -2.893987298011779785e-01 1.813781112432479858e-01 1.038018539547920227e-01 3.291603624820709229e-01 7.342991977930068970e-02 4.895900934934616089e-02 1.011171713471412659e-01
-6.918007880449295044e-02 7.080233842134475708e-02 2.172203510999679565e-01 -1.691026836633682251e-01 2.917466461658477783e-01 -2.178337052464485168e-02 1.267734318971633911e-01 -1.337942332029342651e-01 2.513722479343414307e-01 -2.876153290271759033e-01 2.974844872951507568e-01 2.220814526081085205e-01 5.101206526160240173e-02 -1.330572664737701416e-01 -1.490884870290756226e-01 4.077072069048881531e-02 4.210443794727325439e-02 -1.677340827882289886e-02 -1.386092603206634521e-01 -9.898872673511505127e-02 -1.771701686084270477e-02 2.310744673013687134e-01 2.786508500576019287e-01 1.278887391090393066e-01 2.972196936607360840e-01 -2.114782631397247314e-01 1.677780896425247192e-01 -1.804907806217670441e-02 7.343811541795730591e-02 2.209517657756805420e-01 -2.466925084590911865e-01 -1.074695363640785217e-01
4.359432682394981384e-02 2.760744690895080566e-01 -1.490377336740493774e-01 5.279684066772460938e-02 8.155652135610580444e-02 -4.350105673074722290e-02 -5.546937137842178345e-02 -3.208354115486145020e-01 1.759042441844940186e-01 -5.408111959695816040e-02 -1.080545783042907715e-01 6.102454289793968201e-02 1.273488551378250122e-01 8.056537806987762451e-02 -1.943081319332122803e-01 3.068227767944335938e-01 -1.870780736207962036e-01 -1.473929136991500854e-01 1.748497188091278076e-01 -1.139572486281394958e-01 -9.380281716585159302e-02 -1.433715075254440308e-01 1.523784697055816650e-01 -1.716870814561843872e-01 2.276476025581359863e-01 -4.573478400707244873e-01 2.771871387958526611e-01 -1.427081972360610962e-01 6.295271683484315872e-03 8.937197923660278320e-02 1.729365587234497070e-01 9.213641169480979443e-04
-1.756653785705566406e-01 3.906956315040588379e-01 2.725814580917358398e-01 -1.348859351128339767e-02 1.055653579533100128e-02 -1.257588416337966919e-01 -2.466372102499008179e-01 -1.404830366373062134e-01 2.729345262050628662e-01 -1.561250388622283936e-01 3.267154395580291748e-01 -1.332470625638961792e-01 -1.290267258882522583e-01 -1.199342235922813416e-01 -2.020723000168800354e-02 -7.100243866443634033e-02 -7.830115966498851776e-03 -4.539583250880241394e-02 5.411307141184806824e-02 -2.693011462688446045e-01 -3.146686851978302002e-01 -8.641754835844039917e-02 -1.680915802717208862e-01 2.778137624263763428e-01 -7.532154768705368042e-02 -2.381663396954536438e-02 2.384395003318786621e-01 6.739904731512069702e-02 1.456274390220642090e-01 -4.156866297125816345e-02 6.436194479465484619e-02 -3.832187876105308533e-02
4.218254610896110535e-02 4.143812060356140137e-01 -7.614968717098236084e-02 -2.780927121639251709e-01 2.192493230104446411e-01 5.442722886800765991e-02 3.918173015117645264e-01 -3.036979772150516510e-02 4.246057271957397461e-01 1.000054925680160522e-01 -4.382269456982612610e-02 -1.528915669769048691e-02 3.643303737044334412e-02 -1.123471856117248535e-01 -1.279733330011367798e-01 -7.550461590290069580e-02 -1.180097553879022598e-02 -9.951195865869522095e-02 -2.422670572996139526e-01 -1.837938427925109863e-01 -9.059022367000579834e-02 -1.323083341121673584e-01 9.591628611087799072e-02 -1.402948237955570221e-02 2.376925051212310791e-01 -1.012820526957511902e-01 9.548845887184143066e-02 1.606814861297607422e-01 9.866753965616226196e-02 -8.528665453195571899e-02 -9.365239739418029785e-02 2.105462104082107544e-01
1.873662918806076050e-01 -1.126170973293483257e-03 -9.189902991056442261e-02 -7.814861834049224854e-02 1.114165708422660828e-01 2.516581118106842041e-01 2.017753757536411285e-02 -3.803383111953735352e-01 9.560509771108627319e-02 -7.215221971273422241e-02 1.678254753351211548e-01 1.439920961856842041e-01 1.084048151969909668e-01 -1.325216740369796753e-01 -8.341719210147857666e-02 3.078843355178833008e-01 -1.506052166223526001e-01 -1.791168004274368286e-01 1.260814219713211060e-01 1.629823893308639526e-01 -2.981863319873809814e-01 -2.994753420352935791e-01 2.138011753559112549e-01 2.512391842901706696e-02 7.032499462366104126e-02 -3.741907775402069092e-01 1.509093493223190308e-01 -7.323589175939559937e-02 -8.953268080949783325e-02 -1.285248156636953354e-02 -9.925931692123413086e-02 -1.480459421873092651e-01
-1.440025418996810913e-01 1.567912697792053223e-01 3.033564984798431396e-01 -4.551202431321144104e-02 1.879348903894424438e-01 1.830206811428070068e-02 9.475614130496978760e-02 -1.014408618211746216e-01 8.340482413768768311e-02 3.352244198322296143e-02 5.997002869844436646e-02 -3.038533031940460205e-02 -3.523681461811065674e-01 1.848271936178207397e-01 -2.631196379661560059e-01 2.110385447740554810e-01 1.363768577575683594e-01 -3.598502278327941895e-02 -2.611064314842224121e-01 1.246601492166519165e-01 -2.014340460300445557e-02 1.991789638996124268e-01 1.237296536564826965e-01 2.336216419935226440e-01 5.164377763867378235e-02 -3.782504498958587646e-01 2.376839816570281982e-01 2.373228371143341064e-01 1.788706034421920776e-01 5.250174552202224731e-02 -8.109096437692642212e-02 8.664269000291824341e-02
-3.564122691750526428e-02 3.784154653549194336e-01 -8.927557617425918579e-02 -1.527621448040008545e-01 4.640436731278896332e-03 -2.290372699499130249e-01 7.793875038623809814e-02 1.705117821693420410e-01 2.308823913335800171e-02 -2.146726697683334351e-01 1.707083582878112793e-01 -1.620361953973770142e-01 -3.071039319038391113e-01 8.939067274332046509e-02 -2.842189371585845947e-01 1.589326411485671997e-01 1.808664202690124512e-01 5.039325729012489319e-02 2.764916121959686279e-01 -1.469818055629730225e-01 -3.317969441413879395e-01 -1.903336793184280396e-01 2.031475454568862915e-01 1.381865590810775757e-01 2.117440551519393921e-01 1.538807433098554611e-02 8.567461371421813965e-02 2.933696378022432327e-03 1.649521887302398682e-01 -7.889187335968017578e-02 1.917990669608116150e-02 5.731190089136362076e-03
6.581240892410278320e-02 3.740226626396179199e-01 -2.160387299954891205e-02 -2.152687013149261475e-01 1.302366703748703003e-01 -4.042266681790351868e-02 1.944103538990020752e-01 3.232105448842048645e-02 4.346039295196533203e-01 1.535829752683639526e-01 1.062709614634513855e-01 -4.266092181205749512e-02 -7.038193196058273315e-02 4.878601524978876114e-03 2.347681112587451935e-02 7.704240083694458008e-02 -1.430525630712509155e-01 -7.328750193119049072e-02 -8.098228275775909424e-02 3.227624669671058655e-02 -2.123795598745346069e-01 8.504556119441986084e-02 1.420863717794418335e-01 -8.477207273244857788e-02 3.724179565906524658e-01 1.609141821973025799e-03 2.629738152027130127e-01 2.474626898765563965e-01 2.612540721893310547e-01 -9.378995746374130249e-02 6.939505040645599365e-02 2.244609147310256958e-01
-1.599109470844268799e-01 3.045570850372314453e-01 7.546409219503402710e-02 -3.317977488040924072e-01 5.231719091534614563e-02 1.313739567995071411e-01 1.022159531712532043e-01 -2.404699623584747314e-01 1.407599896192550659e-01 -4.615361988544464111e-02 6.535087712109088898e-03 -4.044078662991523743e-02 -4.192680586129426956e-03 1.787878386676311493e-02 -1.537697613239288330e-01 1.112610176205635071e-01 9.521340252831578255e-04 -3.583669289946556091e-02 7.271896302700042725e-02 -1.988193988800048828e-01 -1.237550377845764160e-01 1.929269880056381226e-01 1.379670649766921997e-01 -8.371641486883163452e-02 -6.171168014407157898e-02 -3.031099438667297363e-01 3.771152198314666748e-01 4.651533365249633789e-01 1.654845289885997772e-02 8.461326360702514648e-02 -1.754808872938156128e-01 2.144315838813781738e-02
1.339435428380966187e-01 1.680827140808105469e-01 1.618250161409378052e-01 -1.251152008771896362e-01 -3.303343430161476135e-02 -4.970614984631538391e-02 9.482073783874511719e-02 -3.095113039016723633e-01 -2.791563980281352997e-02 1.770491525530815125e-02 1.388332843780517578e-01 -3.643834963440895081e-02 -1.563287079334259033e-01 -2.669113278388977051e-01 -1.389844268560409546e-01 4.339514970779418945e-01 1.591172218322753906e-01 -1.959764659404754639e-01 -1.433464735746383667e-01 -3.520957827568054199e-01 1.187888830900192261e-01 1.053059846162796021e-02 -6.992381811141967773e-02 1.209166496992111206e-01 1.713361591100692749e-02 -2.673412859439849854e-01 1.791722178459167480e-01 1.176868453621864319e-01 8.104936033487319946e-02 2.422062158584594727e-01 2.282973378896713257e-01 -3.953488543629646301e-02
-4.014284536242485046e-02 1.560064554214477539e-01 3.365395963191986084e-02 -9.785205870866775513e-02 2.310285717248916626e-01 -1.959820836782455444e-01 5.725725367665290833e-02 -3.279437720775604248e-01 -8.821446448564529419e-02 -3.012695908546447754e-01 2.220379561185836792e-01 -7.515452802181243896e-02 -7.139807194471359253e-02 -2.270986437797546387e-01 -1.373967528343200684e-01 9.447612613439559937e-02 -1.357798129320144653e-01 1.192379519343376160e-01 -5.557760223746299744e-02 -1.282607764005661011e-01 -1.502155661582946777e-01 -3.383681476116180420e-01 -2.209446132183074951e-01 6.721719354391098022e-02 1.940880119800567627e-01 -2.528570294380187988e-01 3.298947811126708984e-01 1.014424338936805725e-01 1.108006536960601807e-01 -2.000065445899963379e-01 -3.367641568183898926e-02 -7.770156860351562500e-02
4.591316450387239456e-03 3.932735621929168701e-01 3.964500501751899719e-02 -4.026572108268737793e-01 -3.492363262921571732e-03 -5.588179826736450195e-02 2.157963216304779053e-01 2.034542262554168701e-01 1.480448544025421143e-01 -2.405615895986557007e-01 4.741660319268703461e-03 1.048753261566162109e-01 -3.144295215606689453e-01 -6.902541220188140869e-02 -2.210347726941108704e-02 1.569923311471939087e-01 4.708920046687126160e-02 -1.365535855293273926e-01 -3.691559284925460815e-02 7.412292063236236572e-02 -4.328328371047973633e-01 -7.867300510406494141e-02 3.960034623742103577e-02 9.962863475084304810e-02 5.478841811418533325e-02 -2.642195224761962891e-01 -7.925967127084732056e-02 7.212050259113311768e-02 -1.488381475210189819e-01 1.625735610723495483e-01 -1.007211045362055302e-03 7.286502420902252197e-02
-8.487826585769653320e-02 -7.481875270605087280e-02 3.894569575786590576e-01 -6.291355192661285400e-02 4.954985156655311584e-02 2.080714553594589233e-01 1.336069554090499878e-01 -3.041631877422332764e-01 8.938959240913391113e-02 2.005426958203315735e-02 2.450950741767883301e-01 -7.096437364816665649e-02 -2.082882821559906006e-01 -4.139354079961776733e-02 -2.236585170030593872e-01 2.331532537937164307e-01 1.025934424251317978e-02 -2.692220499739050865e-03 2.078882604837417603e-01 -2.303264141082763672e-01 1.730473637580871582e-01 1.535929739475250244e-01 7.293958961963653564e-02 4.934597760438919067e-02 1.052253022789955139e-01 -2.939829230308532715e-01 2.356906086206436157e-01 3.326323926448822021e-01 8.371204882860183716e-02 4.658168181777000427e-03 -5.185896158218383789e-02 -1.462309956550598145e-01
6.766799837350845337e-02 1.950324773788452148e-01 1.321388185024261475e-01 -1.287362277507781982e-01 -1.449132710695266724e-01 -2.010540477931499481e-02 3.681664913892745972e-02 -2.157764434814453125e-01 1.581098139286041260e-02 -4.142092168331146240e-02 -3.618542104959487915e-02 -1.246277838945388794e-01 -3.568018600344657898e-02 -2.346753627061843872e-01 -3.280858397483825684e-01 5.024074316024780273e-01 3.276513889431953430e-02 1.604406395927071571e-03 6.123785302042961121e-02 -1.556138545274734497e-01 -1.945109665393829346e-02 1.472668051719665527e-01 9.401843696832656860e-02 9.989201277494430542e-02 4.678482562303543091e-02 -3.560127615928649902e-01 4.350562393665313721e-02 2.402810603380203247e-01 1.211720481514930725e-01 2.484353631734848022e-01 2.667837738990783691e-01 -1.129632294178009033e-01
-6.536701321601867676e-02 2.042203694581985474e-01 -3.821307048201560974e-02 -1.745204068720340729e-02 3.618659079074859619e-01 -3.747379034757614136e-02 -2.788275778293609619e-01 -1.062401384115219116e-01 1.491019427776336670e-01 -2.161035537719726562e-01 1.363375484943389893e-01 6.899943202733993530e-02 -1.098863705992698669e-01 -1.738422214984893799e-01 -3.425850868225097656e-01 2.662403583526611328e-01 -5.870857089757919312e-02 -1.388063430786132812e-01 -3.920928835868835449e-01 -2.623874507844448090e-02 2.301683276891708374e-02 -2.452573180198669434e-01 4.142888262867927551e-02 8.051386475563049316e-02 -8.532913774251937866e-02 -3.304981887340545654e-01 -1.130852848291397095e-01 9.339436143636703491e-02 1.184477135539054871e-01 3.237866982817649841e-02 5.730826035141944885e-02 7.513507455587387085e-02
3.224835172295570374e-02 2.727953791618347168e-01 6.607933342456817627e-02 -3.318608999252319336e-01 3.318048417568206787e-01 -1.038476228713989258e-01 1.323003470897674561e-01 -4.122127220034599304e-02 2.962208688259124756e-01 2.807043492794036865e-01 2.476673126220703125e-01 -2.073922157287597656e-01 6.026001647114753723e-02 5.983128398656845093e-02 -2.235104590654373169e-01 -2.235312461853027344e-01 2.575484514236450195e-01 1.307710111141204834e-01 9.199140220880508423e-02 -2.937559783458709717e-02 -8.198985457420349121e-02 -1.360829621553421021e-01 7.821181789040565491e-03 2.130618840456008911e-01 1.622029542922973633e-01 -1.974726468324661255e-01 1.497220546007156372e-01 1.925114095211029053e-01 2.414153888821601868e-02 -2.001871354877948761e-02 3.713418543338775635e-02 -3.655650839209556580e-02
-1.733353585004806519e-01 1.020765900611877441e-01 2.938426136970520020e-01 -1.528330594301223755e-01 2.576879560947418213e-01 -6.225948408246040344e-02 1.953108608722686768e-01 -6.557217240333557129e-02 -1.070409491658210754e-01 -1.596167683601379395e-02 -2.358025498688220978e-02 7.644844055175781250e-02 -2.964940071105957031e-01 1.086626872420310974e-01 -2.446371763944625854e-01 1.974551081657409668e-01 2.195499241352081299e-01 3.435762226581573486e-02 -1.192594394087791443e-01 -8.989804983139038086e-02 -1.615922600030899048e-01 -6.096557900309562683e-02 1.652706414461135864e-01 1.388803720474243164e-01 2.064374741166830063e-03 -3.280922174453735352e-01 2.322727292776107788e-01 2.915022075176239014e-01 2.688210904598236084e-01 -6.434293091297149658e-02 -2.137680649757385254e-01 6.042236089706420898e-02
-2.599284946918487549e-01 2.695324718952178955e-01 2.340645045042037964e-01 9.442852810025215149e-03 2.123549133539199829e-01 -1.163766682147979736e-01 -1.092401705682277679e-02 -1.207141131162643433e-01 1.275749802589416504e-01 3.657140582799911499e-02 3.397578895092010498e-01 2.505106329917907715e-01 8.758095651865005493e-02 6.990440934896469116e-02 1.403506100177764893e-01 2.180921137332916260e-01 -2.954761981964111328e-01 3.226171946153044701e-03 1.128406077623367310e-01 -9.665098041296005249e-02 7.880751788616180420e-02 -1.810356080532073975e-01 2.303597033023834229e-01 -1.773500740528106689e-01 1.309203803539276123e-01 -3.363807797431945801e-01 5.764762312173843384e-02 2.284061461687088013e-01 9.387252479791641235e-02 1.605471819639205933e-01 -4.636614024639129639e-02 -2.335153706371784210e-02
7.288740575313568115e-02 1.960994303226470947e-01 1.101592779159545898e-01 -2.210080064833164215e-02 -1.974033415317535400e-01 1.230435520410537720e-01 7.648696005344390869e-02 -1.803493350744247437e-01 3.385657966136932373e-01 -6.193434447050094604e-02 -1.271661743521690369e-02 -2.201175689697265625e-01 -1.385338753461837769e-01 -3.658960759639739990e-01 -1.601518243551254272e-01 3.627266287803649902e-01 1.283932179212570190e-01 -3.264995664358139038e-02 -4.044931009411811829e-02 -1.447051912546157837e-01 -1.033414229750633240e-01 4.318936541676521301e-02 1.762239336967468262e-01 7.881432026624679565e-02 2.422875612974166870e-01 -2.882042229175567627e-01 6.523375958204269409e-02 1.105856597423553467e-01 -5.029601231217384338e-02 2.709399759769439697e-01 6.148428097367286682e-02 -2.141311615705490112e-01
1.503831744194030762e-01 3.373102545738220215e-01 -5.946319550275802612e-02 1.652031540870666504e-01 8.553878217935562134e-02 1.639477461576461792e-01 9.973029792308807373e-02 -1.935118436813354492e-01 1.789444535970687866e-01 -4.373945668339729309e-02 2.293513715267181396e-01 2.174828052520751953e-01 -2.481753826141357422e-01 -3.030872531235218048e-02 -1.951601952314376831e-01 1.553544849157333374e-01 -4.426470398902893066e-02 5.356378853321075439e-02 2.795690298080444336e-01 1.945482343435287476e-01 -2.263503223657608032e-01 1.088375300168991089e-01 -4.485158994793891907e-02 3.402533382177352905e-02 3.976811170578002930e-01 -2.365680932998657227e-01 -1.811521500349044800e-02 -3.539438918232917786e-02 4.872493445873260498e-03 -2.046975642442703247e-01 1.346978824585676193e-02 2.184837013483047485e-01
-1.373249143362045288e-01 2.234814167022705078e-01 2.457218170166015625e-01 1.082206442952156067e-01 2.512631118297576904e-01 4.432976618409156799e-02 -3.565397346392273903e-03 -2.035834193229675293e-01 5.939858965575695038e-03 -7.186440378427505493e-02 -7.748601585626602173e-02 6.413533119484782219e-04 -2.984908819198608398e-01 -1.722901761531829834e-01 -3.600243106484413147e-02 3.437421321868896484e-01 -7.887661457061767578e-02 -4.062658250331878662e-01 1.296603977680206299e-01 -1.948060840368270874e-01 -1.301897466182708740e-01 -1.054125428199768066e-01 -9.860575199127197266e-02 -4.587891697883605957e-02 1.807897090911865234e-01 -2.111505866050720215e-01 1.654207408428192139e-01 1.418984830379486084e-01 -2.483053319156169891e-02 1.447362005710601807e-01 2.289136052131652832e-01 1.960890591144561768e-01
-1.264157444238662720e-01 9.902630001306533813e-02 2.940763831138610840e-01 -3.215065971016883850e-02 2.414316497743129730e-02 7.946191728115081787e-02 -2.745586819946765900e-02 6.833688914775848389e-02 -1.955953426659107208e-03 1.161664351820945740e-01 3.061314523220062256e-01 8.782832883298397064e-03 -1.638461947441101074e-01 -2.002322487533092499e-02 -8.743389509618282318e-03 4.934176802635192871e-01 2.395408004522323608e-01 5.942313466221094131e-03 2.394587993621826172e-01 3.896044567227363586e-02 -1.508595496416091919e-01 -2.483499050140380859e-01 -3.788966685533523560e-02 1.489414721727371216e-01 2.204760611057281494e-01 -8.091050200164318085e-03 1.870943903923034668e-01 6.631924211978912354e-02 3.461357951164245605e-01 -1.548287868499755859e-01 1.027770433574914932e-02 -2.000179886817932129e-01
-2.823457121849060059e-01 3.201779723167419434e-01 1.917486935853958130e-01 -7.379321753978729248e-02 -6.677535921335220337e-02 -5.146506428718566895e-02 1.546609848737716675e-01 -1.124080270528793335e-01 1.783449202775955200e-01 -2.124772816896438599e-01 1.229026317596435547e-01 -1.800346374511718750e-01 1.738362610340118408e-01 -2.321148216724395752e-01 -2.197111845016479492e-01 1.651671230792999268e-01 8.376385271549224854e-02 -1.042593121528625488e-01 -2.104172669351100922e-02 8.679781854152679443e-02 -6.225220486521720886e-02 2.174735255539417267e-02 1.539009809494018555e-01 1.268568187952041626e-01 1.095437705516815186e-01 -3.922081291675567627e-01 -3.118906617164611816e-01 6.086254492402076721e-02 2.482109516859054565e-01 -3.775646165013313293e-02 1.992489695549011230e-01 -9.076978266239166260e-02
2.079777419567108154e-01 3.418990075588226318e-01 6.475680042058229446e-03 -2.808287143707275391e-01 1.737894862890243530e-01 -2.795964479446411133e-02 8.215395361185073853e-02 3.893170971423387527e-03 2.710299380123615265e-02 1.078806817531585693e-01 3.503340184688568115e-01 1.539526879787445068e-01 -3.704921007156372070e-01 -1.061158850789070129e-01 -5.958174541592597961e-02 1.892890483140945435e-01 -5.989015102386474609e-02 -7.353304326534271240e-02 3.478505313396453857e-01 -1.506015211343765259e-01 -1.091875731945037842e-01 -1.347368061542510986e-01 7.406991720199584961e-02 -8.945184946060180664e-02 -1.261581778526306152e-01 -1.656526029109954834e-01 -4.036087542772293091e-02 -2.930333912372589111e-01 4.381354525685310364e-02 -1.018152683973312378e-01 4.277171194553375244e-02 1.878105998039245605e-01
1.023602560162544250e-01 3.092344999313354492e-01 6.629984080791473389e-02 -3.351948261260986328e-01 2.562208799645304680e-03 9.621509164571762085e-02 -7.031891494989395142e-02 -7.544790208339691162e-02 1.947535574436187744e-01 1.708313524723052979e-01 1.739863306283950806e-01 3.203812539577484131e-01 -3.376563191413879395e-01 6.760466843843460083e-02 -1.809581965208053589e-01 1.237612366676330566e-01 -1.303954571485519409e-01 -4.231950733810663223e-04 2.540670335292816162e-01 3.136774152517318726e-02 -3.035738766193389893e-01 -2.659790813922882080e-01 9.087292850017547607e-02 -2.416259981691837311e-02 -1.600590497255325317e-01 -2.305423021316528320e-01 -1.215586662292480469e-01 -8.990824222564697266e-02 8.227973431348800659e-02 -9.925309568643569946e-02 1.130678653717041016e-01 7.250303030014038086e-02
-1.924911439418792725e-01 3.357240855693817139e-01 7.644492387771606445e-02 -2.807754874229431152e-01 -1.302798371762037277e-02 1.710570305585861206e-01 3.598923981189727783e-02 2.481219917535781860e-01 -2.394819855690002441e-01 -3.756831586360931396e-02 3.456155359745025635e-01 1.775237321853637695e-01 -9.068552404642105103e-02 -4.894080758094787598e-02 -8.235418051481246948e-02 9.628912806510925293e-02 -1.205071508884429932e-01 -3.767218813300132751e-02 1.531857997179031372e-01 -1.318293958902359009e-01 -2.249086648225784302e-01 -1.477111279964447021e-01 -1.014339849352836609e-01 -1.023504436016082764e-01 2.287244200706481934e-01 -3.189855515956878662e-01 -2.282525599002838135e-02 1.733926534652709961e-01 -1.949556618928909302e-01 6.358445435762405396e-02 6.636884529143571854e-03 2.452892959117889404e-01
7.408845424652099609e-02 -9.291352331638336182e-02 2.252449989318847656e-01 -2.067532390356063843e-01 3.545065224170684814e-01 1.521342694759368896e-01 6.128916516900062561e-02 2.469411194324493408e-01 -1.563408076763153076e-01 6.845008581876754761e-02 2.907883822917938232e-01 -1.729225814342498779e-01 -1.175003200769424438e-01 -2.882865630090236664e-02 -1.761083304882049561e-01 1.952517479658126831e-01 1.188370864838361740e-02 -2.150743156671524048e-01 -4.482347145676612854e-02 -1.786059439182281494e-01 -5.111504718661308289e-02 2.610308118164539337e-02 -1.007782518863677979e-01 -4.103972110897302628e-03 2.556157708168029785e-01 -2.541526257991790771e-01 2.925072312355041504e-01 -2.496661618351936340e-02 3.689679205417633057e-01 -6.886942684650421143e-02 2.537999115884304047e-02 -7.809403818100690842e-03
1.200024187564849854e-01 6.978419423103332520e-02 9.681525826454162598e-02 3.148858249187469482e-02 -8.883274346590042114e-02 2.053019553422927856e-01 2.040615826845169067e-01 -4.938049241900444031e-03 2.243787944316864014e-01 -2.488242276012897491e-02 1.326402835547924042e-02 -1.845599114894866943e-01 -9.257643669843673706e-02 -4.308618307113647461e-01 -1.114411801099777222e-01 2.861308455467224121e-01 2.044007182121276855e-01 -1.577404141426086426e-01 1.160778328776359558e-01 -1.857713162899017334e-01 -1.423038989305496216e-01 -8.331716805696487427e-02 -2.207440696656703949e-02 1.031465530395507812e-01 4.687378183007240295e-02 -3.862524926662445068e-01 3.199192881584167480e-01 5.742504447698593140e-02 -2.322415821254253387e-03 2.945218086242675781e-01 9.056816250085830688e-02 1.756842364557087421e-03
-3.972061723470687866e-02 4.204942584037780762e-01 1.022979840636253357e-01 -4.190330579876899719e-02 2.089895159006118774e-01 2.139956951141357422e-01 -2.812749706208705902e-02 2.844043970108032227e-01 1.213778406381607056e-01 3.608259186148643494e-02 -5.516456440091133118e-03 2.067049890756607056e-01 -1.435154527425765991e-01 -1.017809286713600159e-01 -1.504750549793243408e-01 -2.357876859605312347e-02 1.594108343124389648e-01 -6.066873669624328613e-02 -1.826411932706832886e-01 -3.597998321056365967e-01 1.422381866723299026e-02 -7.243254780769348145e-02 -1.001723632216453552e-01 8.747084997594356537e-03 2.739878892898559570e-01 -2.124033570289611816e-01 5.123531445860862732e-02 2.920859754085540771e-01 2.642404735088348389e-01 -1.924490928649902344e-01 4.952932149171829224e-02 -1.972408406436443329e-02
-1.099219322204589844e-01 3.231324851512908936e-01 2.067604660987854004e-01 -1.543570868670940399e-02 1.670297235250473022e-01 -1.622030436992645264e-01 -1.822124272584915161e-01 -1.844611167907714844e-01 -1.133103072643280029e-01 3.063712455332279205e-02 2.446731626987457275e-01 -9.682404249906539917e-02 -7.543510943651199341e-02 4.003228247165679932e-02 -1.032003294676542282e-02 1.307085752487182617e-01 -1.299993842840194702e-01 -6.929284334182739258e-02 -1.604058295488357544e-01 1.024053245782852173e-01 3.245868429075926542e-04 -5.472581386566162109e-01 1.062121167778968811e-01 -1.164046078920364380e-01 -2.382904477417469025e-02 -4.400183558464050293e-01 1.640989780426025391e-01 6.177899241447448730e-02 2.424936555325984955e-02 1.520951837301254272e-02 5.839458107948303223e-02 1.331080961972475052e-02
-1.289303749799728394e-01 9.436428546905517578e-02 2.313222736120223999e-02 -1.981144696474075317e-01 2.833420597016811371e-02 1.505059748888015747e-01 4.714075475931167603e-02 -3.703644871711730957e-01 2.305429577827453613e-01 -1.371182221919298172e-02 9.085913002490997314e-02 1.340098977088928223e-01 -4.717913269996643066e-02 -1.209941059350967407e-01 -4.726705551147460938e-01 2.994338274002075195e-01 1.255906671285629272e-01 -4.722017422318458557e-02 3.060053661465644836e-02 -2.399063855409622192e-01 7.314444333314895630e-02 2.660563886165618896e-01 2.317781001329421997e-01 2.620721608400344849e-02 6.276026833802461624e-03 -1.613292545080184937e-01 4.096072912216186523e-02 2.195123583078384399e-01 -1.292358636856079102e-01 -6.948017515242099762e-03 2.354253977537155151e-01 -8.486390858888626099e-02
1.155795156955718994e-01 3.308846056461334229e-01 1.083321496844291687e-02 -2.936072051525115967e-01 -1.955952644348144531e-01 -1.105180904269218445e-01 7.075281441211700439e-02 1.861253529787063599e-01 1.666254550218582153e-01 -2.048556208610534668e-01 9.599608927965164185e-02 2.261437773704528809e-01 -4.940514564514160156e-01 9.575822204351425171e-02 -4.111013188958168030e-02 2.823759615421295166e-01 -7.555583864450454712e-02 -1.790002733469009399e-02 -7.042453438043594360e-02 -2.207574546337127686e-01 -1.711844950914382935e-01 -2.281577438116073608e-01 1.031531617045402527e-01 1.040106415748596191e-01 -4.997484013438224792e-02 -1.676629036664962769e-01 -3.773280605673789978e-02 3.938081860542297363e-02 9.500560909509658813e-02 -2.257713489234447479e-02 -9.652341902256011963e-02 1.448040008544921875e-01
-3.887419700622558594e-01 2.232935130596160889e-01 2.658872902393341064e-01 -1.249914392828941345e-01 3.219673410058021545e-02 -8.849962055683135986e-02 1.739352047443389893e-01 -2.148989737033843994e-01 1.430363208055496216e-01 -8.764111995697021484e-02 3.651301190257072449e-02 -7.724525406956672668e-03 1.342729777097702026e-01 -4.096728563308715820e-01 -1.502262353897094727e-01 4.179369509220123291e-01 3.078121691942214966e-02 -8.365389704704284668e-02 6.785476952791213989e-02 2.277316525578498840e-02 -1.723432838916778564e-01 -6.254016887396574020e-03 2.970541641116142273e-02 3.211592882871627808e-02 8.084659278392791748e-02 -2.843042314052581787e-01 -3.772312402725219727e-02 1.470121294260025024e-01 2.150509059429168701e-01 -5.361428484320640564e-02 8.461476862430572510e-02 -5.794987827539443970e-02
4.265321046113967896e-02 -1.354175209999084473e-01 -3.471315652132034302e-02 -3.995448723435401917e-02 1.668581366539001465e-01 2.137704193592071533e-01 -1.084413900971412659e-01 -1.918583959341049194e-01 -7.194051891565322876e-02 -1.774065792560577393e-01 2.147197425365447998e-01 -2.756290836259722710e-03 -2.751287817955017090e-01 -1.457058936357498169e-01 5.714755877852439880e-02 4.783686399459838867e-01 4.946432262659072876e-02 1.409259736537933350e-01 2.015661001205444336e-01 -1.084062904119491577e-01 -1.785789430141448975e-01 -4.036656394600868225e-02 3.111492991447448730e-01 -8.360374718904495239e-02 5.057632550597190857e-02 -4.338533282279968262e-01 7.687546894885599613e-04 9.578153491020202637e-03 7.536944746971130371e-02 2.903467044234275818e-02 1.081923097372055054e-01 -1.484066545963287354e-01
3.052393496036529541e-01 1.115251034498214722e-01 2.146536856889724731e-01 -4.288970530033111572e-01 8.052337914705276489e-03 1.519823968410491943e-01 1.166333034634590149e-01 -1.805729866027832031e-01 -2.208129875361919403e-02 7.589291781187057495e-02 1.684823036193847656e-01 1.073383986949920654e-01 -4.266887903213500977e-01 1.707150936126708984e-01 -2.652590274810791016e-01 3.125099092721939087e-02 -3.510786965489387512e-02 -1.547712385654449463e-01 -6.296487897634506226e-02 -1.198623236268758774e-02 -1.326465308666229248e-01 -2.948237061500549316e-01 2.692477591335773468e-02 -1.773637831211090088e-01 -1.267104744911193848e-01 -9.460506588220596313e-02 2.743390947580337524e-02 9.625048190355300903e-02 2.425996363162994385e-01 3.672599419951438904e-02 -6.112360581755638123e-02 -3.649561479687690735e-02
-3.140212222933769226e-02 1.890270411968231201e-01 1.815555393695831299e-01 -1.802208274602890015e-01 2.716309726238250732e-01 8.125572651624679565e-02 8.506667613983154297e-02 -8.305361866950988770e-02 2.786526083946228027e-01 -1.639987230300903320e-01 1.469851434230804443e-01 1.344013065099716187e-01 -2.066852748394012451e-01 -1.154714226722717285e-01 -5.631821155548095703e-01 -2.257444411516189575e-01 8.078496903181076050e-02 2.715898677706718445e-02 -1.377864629030227661e-01 1.624005474150180817e-02 4.800848662853240967e-02 -8.598413318395614624e-02 1.295970529317855835e-01 1.184978522360324860e-02 6.746273022145032883e-03 -1.565260440111160278e-01 -4.551525041460990906e-02 -8.410090208053588867e-02 1.176856532692909241e-01 1.530946344137191772e-01 2.560911178588867188e-01 -2.126374095678329468e-01
1.613520085811614990e-02 2.484465241432189941e-01 -2.886111475527286530e-02 -5.473088100552558899e-02 1.402565240859985352e-01 -4.676621779799461365e-02 -2.411954849958419800e-02 -9.360215812921524048e-02 -1.502340883016586304e-01 1.736207604408264160e-01 -4.276967793703079224e-02 -2.541203796863555908e-02 -1.085523217916488647e-01 -1.690848320722579956e-01 -2.023685127496719360e-01 3.246577084064483643e-01 -1.875326968729496002e-02 1.053613573312759399e-01 2.793886363506317139e-01 -6.126790866255760193e-02 -3.202304840087890625e-01 -4.322673082351684570e-01 -9.774839878082275391e-02 -4.227795451879501343e-02 -1.290008574724197388e-01 -1.944881528615951538e-01 3.261570632457733154e-01 2.905392050743103027e-01 1.059944108128547668e-01 -1.557752769440412521e-02 -8.099957555532455444e-02 -6.131158396601676941e-02
-1.283507049083709717e-01 5.595854297280311584e-02 -3.611299395561218262e-02 -3.373970687389373779e-01 -2.285946607589721680e-01 -7.381201535463333130e-02 1.492178589105606079e-01 3.704764321446418762e-02 1.243869885802268982e-01 -3.311923444271087646e-01 1.886274367570877075e-01 1.481021940708160400e-01 1.664138585329055786e-01 -7.462312281131744385e-02 -2.216319590806961060e-01 1.933154165744781494e-01 -9.883014857769012451e-02 -2.386224642395973206e-02 1.064563393592834473e-01 1.090808287262916565e-01 1.874750554561614990e-01 -2.480492293834686279e-01 1.862977594137191772e-01 -3.808609209954738617e-03 1.643395721912384033e-01 -3.056787252426147461e-01 1.303885132074356079e-01 1.413232833147048950e-01 3.385591506958007812e-01 -8.499057032167911530e-03 4.213199764490127563e-02 -2.064646035432815552e-01
4.668032750487327576e-02 -8.639892935752868652e-02 3.132761120796203613e-01 -1.363481432199478149e-01 3.193089365959167480e-01 1.022128667682409286e-02 -5.400154739618301392e-02 -7.502871751785278320e-02 7.465799152851104736e-02 1.583242416381835938e-02 4.427441656589508057e-01 -7.628654688596725464e-02 -1.295025646686553955e-01 -7.980889081954956055e-02 -2.223638445138931274e-01 2.187647819519042969e-01 -9.680047631263732910e-02 -2.287442609667778015e-02 -2.322890162467956543e-01 -1.360923349857330322e-01 -8.467783778905868530e-02 -3.390985354781150818e-02 1.988918781280517578e-01 2.020863592624664307e-01 -1.348620504140853882e-01 -1.686536967754364014e-01 1.226674765348434448e-01 -1.406912654638290405e-01 3.539357781410217285e-01 -6.446914374828338623e-02 1.478577703237533569e-01 1.762183457612991333e-01
7.927264086902141571e-03 3.298506140708923340e-01 1.570062488317489624e-01 -1.251494437456130981e-01 2.236721105873584747e-02 -3.927121311426162720e-02 2.065122574567794800e-01 1.609501894563436508e-03 -5.559606477618217468e-02 -9.976911544799804688e-02 1.673777103424072266e-01 -9.022952616214752197e-02 -2.310710698366165161e-01 1.943242549896240234e-01 -4.091229736804962158e-01 1.101186573505401611e-01 1.820144802331924438e-01 -1.394749432802200317e-01 2.203262299299240112e-01 -3.136169537901878357e-02 -2.818646430969238281e-01 -2.187529206275939941e-01 6.283656507730484009e-02 -2.394344843924045563e-02 3.109385818243026733e-02 -2.069338113069534302e-01 5.091651529073715210e-02 -2.163892835378646851e-01 -1.307389046996831894e-02 -2.846735119819641113e-01 -1.805597692728042603e-01 2.128754556179046631e-01
2.369996346533298492e-02 3.204119205474853516e-01 9.216827154159545898e-02 -1.715238988399505615e-01 -1.386855542659759521e-01 9.201538562774658203e-02 7.997614145278930664e-02 1.008379682898521423e-01 2.479818016290664673e-01 -1.982390433549880981e-01 1.985499113798141479e-01 4.722679033875465393e-02 -3.493005633354187012e-01 -1.152010560035705566e-01 -7.760249078273773193e-02 2.170033901929855347e-01 1.216382682323455811e-01 -8.889164775609970093e-02 3.490358591079711914e-02 -8.471612632274627686e-02 -1.422285735607147217e-01 -2.169826924800872803e-01 1.567348390817642212e-01 2.929565012454986572e-01 1.076137926429510117e-02 -1.618916988372802734e-01 2.341631799936294556e-01 -2.616339325904846191e-01 -8.631154894828796387e-02 -3.006327338516712189e-02 -3.232256770133972168e-01 1.119066253304481506e-01
-2.277536392211914062e-01 1.985780000686645508e-01 1.700432747602462769e-01 -2.071720659732818604e-01 -2.506320551037788391e-02 2.831780910491943359e-01 4.128532484173774719e-02 -7.034512702375650406e-03 1.872278600931167603e-01 -1.236182898283004761e-01 2.124854922294616699e-01 2.168191969394683838e-01 6.420788168907165527e-02 6.497921049594879150e-02 -1.122022271156311035e-01 1.602775752544403076e-01 -1.033395901322364807e-01 -9.797576069831848145e-02 1.394138634204864502e-01 -6.312614679336547852e-02 2.117655873298645020e-01 8.831575512886047363e-02 1.981585770845413208e-01 -1.915999203920364380e-01 2.557072341442108154e-01 -2.112793177366256714e-01 3.108347058296203613e-01 1.337297111749649048e-01 -2.345642633736133575e-02 -1.956385225057601929e-01 2.946371436119079590e-01 -2.066028267145156860e-01
3.536876291036605835e-02 2.695862948894500732e-01 3.829297842457890511e-03 -1.311719566583633423e-01 9.885205328464508057e-02 -7.667863368988037109e-02 -3.360302001237869263e-02 2.115893959999084473e-01 1.208598241209983826e-01 1.490055024623870850e-02 9.729218482971191406e-02 3.327064961194992065e-02 -1.457146406173706055e-01 3.462572768330574036e-02 -2.806563973426818848e-01 1.544374674558639526e-01 2.582615055143833160e-02 -1.064839288592338562e-01 3.677524030208587646e-01 -1.785138100385665894e-01 -2.974578738212585449e-01 -2.745381593704223633e-01 2.226295620203018188e-01 1.135075762867927551e-01 2.789922058582305908e-01 -1.238244175910949707e-01 1.750241667032241821e-01 -7.274864614009857178e-02 4.799612984061241150e-02 -3.572104275226593018e-01 -1.567848771810531616e-01 8.862415701150894165e-02
2.918436937034130096e-02 2.686847746372222900e-01 6.994590908288955688e-02 -1.729608774185180664e-01 -7.740584667772054672e-03 3.063765466213226318e-01 9.863211959600448608e-02 6.582774221897125244e-02 1.923809498548507690e-01 2.001990228891372681e-01 2.403747886419296265e-01 2.487443983554840088e-01 -4.345723986625671387e-01 1.937135308980941772e-01 -2.731132507324218750e-01 1.429847031831741333e-01 -1.250968724489212036e-01 -3.223777189850807190e-02 1.284936666488647461e-01 2.078862115740776062e-02 -6.372698396444320679e-02 -5.671247094869613647e-02 -3.582148626446723938e-02 1.081188172101974487e-01 -5.788710340857505798e-02 -4.180165827274322510e-01 -6.473285704851150513e-02 -4.470642656087875366e-02 1.196847334504127502e-01 -5.822924152016639709e-02 -1.006126254796981812e-01 -2.430917695164680481e-03
8.852266520261764526e-02 7.796664535999298096e-02 1.428362280130386353e-01 -1.904171705245971680e-01 2.875589132308959961e-01 -7.313483953475952148e-02 1.560473144054412842e-01 2.362960577011108398e-02 1.739141792058944702e-01 1.089390367269515991e-01 3.890300393104553223e-01 1.040049945004284382e-03 3.097695857286453247e-02 -1.846161335706710815e-01 -3.493994474411010742e-01 3.155382722616195679e-02 -2.490135282278060913e-02 3.801566362380981445e-02 -3.565082326531410217e-02 -1.058720704168081284e-02 -1.740096062421798706e-01 1.854833513498306274e-01 2.604307532310485840e-01 3.931717481464147568e-03 1.889845579862594604e-01 -1.390897110104560852e-02 2.820550501346588135e-01 -7.963888347148895264e-02 3.564265966415405273e-01 1.800517886877059937e-01 2.011942565441131592e-01 -8.475483208894729614e-02
-1.294555142521858215e-02 3.096393942832946777e-01 -2.194439917802810669e-01 1.866137385368347168e-01 3.137148618698120117e-01 2.283319458365440369e-02 -2.818014845252037048e-02 4.908750206232070923e-02 -2.179866656661033630e-02 6.108849192969501019e-04 7.949738949537277222e-02 -8.274767547845840454e-02 -7.376877218484878540e-02 -2.740111574530601501e-02 -3.455216288566589355e-01 5.730637907981872559e-02 -2.143295109272003174e-01 -1.974096596240997314e-01 -8.561319857835769653e-02 -1.860052496194839478e-01 -2.928463518619537354e-01 8.590047806501388550e-02 8.088538795709609985e-02 1.747686117887496948e-01 -8.153657615184783936e-02 -4.666385948657989502e-01 1.977164894342422485e-01 6.708968430757522583e-02 6.135695055127143860e-02 -1.618243604898452759e-01 1.448390036821365356e-01 -1.861959137022495270e-02
-1.202675793319940567e-02 2.495068162679672241e-01 5.462888255715370178e-02 -3.244353830814361572e-01 2.063665091991424561e-01 6.255360692739486694e-02 8.402249217033386230e-02 4.354134947061538696e-02 1.429054606705904007e-02 7.501102983951568604e-02 3.066002726554870605e-01 3.235730528831481934e-01 -2.984648048877716064e-01 3.151689888909459114e-03 -1.694230586290359497e-01 1.452470570802688599e-01 -7.930031418800354004e-02 -7.109108380973339081e-03 2.273876965045928955e-01 3.089387901127338409e-02 -3.202432394027709961e-01 -9.024833142757415771e-02 -4.405035451054573059e-02 8.457751013338565826e-03 1.652291715145111084e-01 -1.913756132125854492e-01 -1.984938979148864746e-01 -1.633480936288833618e-01 -4.676738288253545761e-03 -2.443493157625198364e-01 1.222928464412689209e-01 2.325389236211776733e-01
-1.479866206645965576e-01 2.842012941837310791e-01 1.782872229814529419e-01 1.144786551594734192e-02 1.287386417388916016e-01 2.394341677427291870e-01 -1.373842656612396240e-01 5.761274695396423340e-02 3.509093523025512695e-01 1.284404844045639038e-02 5.190395191311836243e-02 1.101184785366058350e-01 -1.312301158905029297e-01 1.305369287729263306e-01 -6.814309209585189819e-02 5.989448353648185730e-02 3.441527485847473145e-01 -1.696107238531112671e-01 -8.077508956193923950e-02 -2.491582334041595459e-01 1.488627642393112183e-01 -1.065302640199661255e-01 -1.646573422476649284e-03 1.972438395023345947e-02 2.121905535459518433e-01 -4.225023686885833740e-01 -1.118293851613998413e-01 1.559048146009445190e-01 2.068178802728652954e-01 -1.850018501281738281e-01 3.644706308841705322e-02 -1.774684339761734009e-02
3.748096153140068054e-02 1.796140372753143311e-01 1.013803631067276001e-01 -4.821111559867858887e-01 1.611648872494697571e-02 -1.051739975810050964e-01 1.598284095525741577e-01 8.471503853797912598e-02 2.061805576086044312e-01 -5.250525847077369690e-02 2.909339964389801025e-01 -8.894041925668716431e-02 -2.301386743783950806e-01 1.842876821756362915e-01 6.891013681888580322e-02 1.427019014954566956e-02 1.573175638914108276e-01 -1.414955854415893555e-01 1.053966134786605835e-01 -5.979200452566146851e-02 -2.960377186536788940e-02 -1.509827561676502228e-02 3.128838539123535156e-01 -3.143917322158813477e-01 9.533338993787765503e-02 -3.357683718204498291e-01 -5.817343015223741531e-03 -9.314290434122085571e-02 -3.136735409498214722e-02 3.868545638397336006e-03 2.459713667631149292e-01 2.341550774872303009e-02
9.084887057542800903e-02 1.159810051321983337e-01 3.207406103610992432e-01 7.999006658792495728e-03 2.611967027187347412e-01 -1.730759888887405396e-01 2.094569988548755646e-02 1.939036510884761810e-02 2.891496717929840088e-01 -2.933828532695770264e-02 3.713261783123016357e-01 1.565508097410202026e-01 6.034738570451736450e-02 7.923816144466400146e-02 -2.010520100593566895e-01 1.068079918622970581e-01 1.771323382854461670e-02 -4.050876945257186890e-03 2.327063307166099548e-02 -9.376741945743560791e-02 -5.344574153423309326e-02 -3.634665533900260925e-02 2.925813794136047363e-01 -1.404431909322738647e-01 2.706280350685119629e-01 -8.503769338130950928e-02 2.867901027202606201e-01 -9.655197709798812866e-02 2.652557492256164551e-01 2.245874106884002686e-01 1.650710552930831909e-01 -1.687972396612167358e-01
1.182847246527671814e-01 1.984109543263912201e-02 3.067983686923980713e-01 -7.987800240516662598e-02 3.273608684539794922e-01 1.653042286634445190e-01 -1.484414637088775635e-01 -2.281210012733936310e-02 2.596188336610794067e-03 -5.278105661273002625e-02 1.720613539218902588e-01 8.043425530195236206e-02 -3.465104997158050537e-01 -2.858910262584686279e-01 -2.477343827486038208e-01 1.702212095260620117e-01 -8.371392637491226196e-02 5.012607574462890625e-02 -7.406242191791534424e-02 -3.268674761056900024e-02 -1.044039726257324219e-01 -4.854127764701843262e-03 2.579829469323158264e-02 7.677248120307922363e-02 1.223817691206932068e-01 1.136568095535039902e-02 4.897833466529846191e-01 1.103200297802686691e-02 -2.358947508037090302e-02 1.105718221515417099e-02 -1.067539900541305542e-01 -3.103170692920684814e-01
2.962599694728851318e-01 2.363186180591583252e-01 -1.274676062166690826e-02 -2.983490824699401855e-01 1.565539464354515076e-02 9.567214176058769226e-03 -9.332413226366043091e-02 5.072424560785293579e-02 8.177552372217178345e-02 1.364066898822784424e-01 3.555536270141601562e-02 -1.111088320612907410e-01 2.591639570891857147e-02 -4.317729473114013672e-01 1.087367162108421326e-01 3.273234665393829346e-01 5.420812964439392090e-02 -8.702571690082550049e-02 -1.053325012326240540e-01 -1.145958974957466125e-01 3.461859002709388733e-02 -2.640405893325805664e-01 1.640209108591079712e-01 5.377740785479545593e-02 -5.125120282173156738e-02 -3.812882006168365479e-01 1.428260058164596558e-01 -3.380413725972175598e-02 2.529248595237731934e-01 8.550944924354553223e-02 1.837512850761413574e-01 2.400070801377296448e-02
-1.066620647907257080e-01 1.436106115579605103e-01 9.189506620168685913e-02 -1.972273439168930054e-01 -1.337692886590957642e-01 -1.285229995846748352e-02 -1.435945462435483932e-02 -1.391222774982452393e-01 3.622464239597320557e-01 4.446312785148620605e-02 5.092453677207231522e-03 -1.881299726665019989e-02 -8.633802086114883423e-02 -4.128018617630004883e-01 -3.781992942094802856e-02 2.092014700174331665e-01 -2.159257382154464722e-01 -2.222530841827392578e-01 5.954090878367424011e-02 6.740210205316543579e-02 -1.339070051908493042e-01 6.455338001251220703e-02 3.026407957077026367e-01 7.201638817787170410e-02 -1.502802520990371704e-01 -3.980529308319091797e-01 -4.852868616580963135e-02 2.868688106536865234e-01 1.431711912155151367e-01 -1.208351701498031616e-01 1.503857411444187164e-02 4.910831898450851440e-02
-7.866482436656951904e-02 2.479904592037200928e-01 1.625317186117172241e-01 -1.408306509256362915e-01 2.051889151334762573e-01 -6.939876824617385864e-02 -9.294270724058151245e-02 -1.650988161563873291e-01 -3.850347921252250671e-02 -2.025468973442912102e-03 4.034115672111511230e-01 7.424510549753904343e-03 -2.358169853687286377e-01 1.142626628279685974e-02 1.780884712934494019e-01 1.043225452303886414e-01 3.936944901943206787e-01 -1.298308521509170532e-01 -8.858864009380340576e-02 -1.574328839778900146e-01 -9.787886589765548706e-02 -4.159298539161682129e-02 1.482164207845926285e-02 2.041044458746910095e-02 1.253421753644943237e-01 -4.070509970188140869e-01 1.172838136553764343e-01 2.683178186416625977e-01 8.422097563743591309e-02 -8.215353637933731079e-02 -7.496380805969238281e-02 1.938615441322326660e-01
-9.460069239139556885e-03 1.050067134201526642e-02 4.669427871704101562e-02 -1.371309459209442139e-01 2.278977334499359131e-01 -1.061163991689682007e-01 1.816114634275436401e-01 -3.247039914131164551e-01 4.080695565789937973e-03 3.254782408475875854e-02 3.702145516872406006e-01 -6.636254489421844482e-02 -1.318473219871520996e-01 -1.682729721069335938e-01 -2.151600867509841919e-01 1.398363709449768066e-01 -1.199512332677841187e-01 2.113329432904720306e-02 -1.890390962362289429e-01 -2.241144627332687378e-01 -1.452984213829040527e-01 -2.876414358615875244e-01 1.377049088478088379e-01 8.094846457242965698e-02 1.265834718942642212e-01 -1.547605842351913452e-01 3.524012565612792969e-01 1.927477866411209106e-01 -2.907567024230957031e-01 -5.968372151255607605e-02 -4.004865139722824097e-02 4.398392885923385620e-02
-1.176467612385749817e-01 1.152219623327255249e-01 -2.343533746898174286e-02 -2.384489923715591431e-01 2.963737547397613525e-01 -1.972706615924835205e-01 2.238674089312553406e-02 -1.606948077678680420e-01 -3.273862227797508240e-02 -5.133792012929916382e-02 1.594590246677398682e-01 1.687619090080261230e-01 -2.644460201263427734e-01 8.113821595907211304e-02 -2.594838142395019531e-01 1.281872838735580444e-01 -7.862740755081176758e-02 -2.279361896216869354e-02 4.050204753875732422e-01 -6.733058393001556396e-02 -2.376459538936614990e-01 -9.594727307558059692e-02 -9.878323972225189209e-02 -7.084666937589645386e-02 8.260714262723922729e-02 -3.475082814693450928e-01 -8.278407901525497437e-02 -2.001822143793106079e-01 6.282629817724227905e-02 -3.225145637989044189e-01 -3.341349959373474121e-02 7.195663452148437500e-02
-3.352229297161102295e-02 1.564217209815979004e-01 1.956185847520828247e-01 -1.828103214502334595e-01 3.176743984222412109e-01 5.665564164519309998e-02 2.154330164194107056e-01 -3.372036516666412354e-01 -2.098160237073898315e-02 -1.433689594268798828e-01 1.524580866098403931e-01 1.620531082153320312e-02 -2.150221019983291626e-01 2.062643915414810181e-01 -1.009714975953102112e-01 2.858111858367919922e-01 1.665582805871963501e-01 -1.631322503089904785e-02 -2.289944887161254883e-01 -1.177348103374242783e-02 -1.499088555574417114e-01 9.954695403575897217e-02 7.187191396951675415e-02 1.486869603395462036e-01 -1.082207113504409790e-01 -3.865040242671966553e-01 9.051799774169921875e-02 1.470606923103332520e-01 2.381472736597061157e-01 1.979340240359306335e-02 -9.960551559925079346e-02 1.229989081621170044e-01
-1.074588671326637268e-01 4.216944426298141479e-02 1.016948893666267395e-01 -5.327066406607627869e-03 1.119511127471923828e-01 -8.145494759082794189e-02 5.051369965076446533e-02 -3.291547596454620361e-01 -7.571975886821746826e-02 2.499734750017523766e-03 5.313540101051330566e-01 9.507903456687927246e-02 -1.535638719797134399e-01 -8.550947159528732300e-02 -1.366287022829055786e-01 6.583350151777267456e-02 -2.662100829184055328e-02 -1.131353899836540222e-01 -2.424398660659790039e-01 -2.180786579847335815e-01 -2.912758886814117432e-01 -3.048109710216522217e-01 -4.019173234701156616e-02 1.051080599427223206e-01 4.459619522094726562e-02 -3.216001391410827637e-01 1.285263299942016602e-01 1.168610975146293640e-01 -8.304984867572784424e-02 -1.024746596813201904e-01 1.048428863286972046e-01 -1.448789983987808228e-01
-1.508974283933639526e-01 4.579815268516540527e-02 4.045746475458145142e-02 2.172500081360340118e-02 1.508484780788421631e-01 1.682889461517333984e-01 2.553484141826629639e-01 -2.263330370187759399e-01 3.204258978366851807e-01 -1.383527517318725586e-01 -1.112004071474075317e-01 1.255705356597900391e-01 -6.892564147710800171e-02 2.694078907370567322e-02 -2.517066895961761475e-01 2.886249125003814697e-01 3.283424675464630127e-01 1.591466367244720459e-01 -3.115568868815898895e-02 -7.515346258878707886e-02 -2.102944999933242798e-01 -1.459318697452545166e-01 1.884215883910655975e-02 4.776132479310035706e-02 7.071945816278457642e-02 -2.544126212596893311e-01 2.439948618412017822e-01 2.641593515872955322e-01 1.873918175697326660e-01 7.913746871054172516e-03 -4.893608391284942627e-02 2.427094429731369019e-01
-2.018799334764480591e-01 -8.773165196180343628e-02 1.850421130657196045e-01 -4.854607954621315002e-02 8.455584198236465454e-02 -6.729412823915481567e-02 -6.852441281080245972e-02 -6.811514496803283691e-02 1.395216137170791626e-01 -8.411346003413200378e-03 4.285415410995483398e-01 -4.405872523784637451e-02 -1.099333390593528748e-01 -1.868453472852706909e-01 -1.855238229036331177e-01 1.552331000566482544e-01 -4.130711778998374939e-02 -1.349663883447647095e-01 -2.557866275310516357e-01 -1.519099026918411255e-01 -6.696626543998718262e-02 -1.789443492889404297e-01 1.519095748662948608e-01 1.244444325566291809e-01 1.624123156070709229e-01 -7.383155822753906250e-02 1.126927360892295837e-01 3.263993859291076660e-01 -9.537187218666076660e-02 -4.852454364299774170e-01 -4.745520651340484619e-02 4.390578716993331909e-02
-1.526702940464019775e-01 9.916232526302337646e-02 6.838519871234893799e-02 1.561422925442457199e-02 1.273880153894424438e-01 -7.008441537618637085e-02 1.764808744192123413e-01 -6.199666112661361694e-02 2.042402178049087524e-01 -1.174155324697494507e-01 4.275061190128326416e-01 -4.111444205045700073e-02 -1.920998692512512207e-01 -1.199074909090995789e-01 -1.749094277620315552e-01 1.072360947728157043e-01 -8.139126002788543701e-02 1.547306925058364868e-01 -1.559413075447082520e-01 -3.009327128529548645e-02 -2.895686626434326172e-01 -1.664019078016281128e-01 -3.114504814147949219e-01 2.908964268863201141e-02 2.944844067096710205e-01 -2.818910181522369385e-01 2.687275409698486328e-01 -1.012745723128318787e-01 4.972200840711593628e-03 -1.501687765121459961e-01 -1.703881025314331055e-01 -8.393861353397369385e-02
-7.257073372602462769e-02 1.969343125820159912e-01 2.396679967641830444e-01 -2.260125577449798584e-01 1.010414958000183105e-02 1.890420615673065186e-01 -9.523236006498336792e-02 -9.414965659379959106e-02 4.237902164459228516e-01 -1.455672383308410645e-01 1.152377873659133911e-01 -1.647504046559333801e-02 -1.272185593843460083e-01 2.561438977718353271e-01 -4.467261210083961487e-02 1.714523434638977051e-01 7.116212695837020874e-02 -4.363681748509407043e-02 4.942484945058822632e-02 -1.991302892565727234e-02 6.140647828578948975e-02 -2.756438553333282471e-01 1.465549468994140625e-01 -1.969354003667831421e-01 -2.986229769885540009e-02 -2.977454066276550293e-01 -4.322956502437591553e-02 2.449275851249694824e-01 -5.480764433741569519e-02 9.586027264595031738e-02 2.891303300857543945e-01 2.629050612449645996e-01
2.142986841499805450e-02 1.993502676486968994e-01 1.301310509443283081e-01 -1.632745862007141113e-01 3.795795440673828125e-01 7.127903401851654053e-02 -1.081511452794075012e-01 -1.025618314743041992e-01 -1.870534382760524750e-02 -2.426484376192092896e-01 -3.438266739249229431e-02 2.267257682979106903e-02 -1.109781116247177124e-01 -2.973137795925140381e-01 -2.158004790544509888e-01 2.764170467853546143e-01 -1.331588476896286011e-01 -1.438750699162483215e-02 -2.538486123085021973e-01 1.517200618982315063e-01 -2.017915099859237671e-01 -1.830133646726608276e-01 -8.775138109922409058e-02 -1.363908648490905762e-01 2.434162348508834839e-01 -1.663454771041870117e-01 2.849805951118469238e-01 4.923427477478981018e-02 -1.136397272348403931e-01 -2.569169364869594574e-02 6.342352181673049927e-02 -2.571942210197448730e-01
-2.182116173207759857e-02 3.200477659702301025e-01 1.193197146058082581e-01 -2.254428714513778687e-01 -4.848920926451683044e-02 -6.737834215164184570e-02 2.362984605133533478e-02 -2.545516490936279297e-01 1.416446566581726074e-01 5.820936337113380432e-02 9.053146094083786011e-02 -2.789913490414619446e-02 1.699785143136978149e-01 -1.304742991924285889e-01 -1.783017963171005249e-01 2.903732657432556152e-01 -1.038921549916267395e-01 -1.465572267770767212e-01 2.603888809680938721e-01 1.951190680265426636e-01 -3.469443023204803467e-01 -1.660537533462047577e-02 1.882249414920806885e-01 -4.398692399263381958e-03 5.949556455016136169e-02 -1.308015286922454834e-01 -4.212239291518926620e-03 2.531175613403320312e-01 3.808017671108245850e-01 1.715426743030548096e-01 1.720781251788139343e-02 -1.078280657529830933e-01
1.093384921550750732e-01 9.153661876916885376e-02 1.202610433101654053e-01 -1.905776858329772949e-01 1.645908057689666748e-01 -1.584001630544662476e-01 6.560557335615158081e-02 -2.349887490272521973e-01 -2.059509232640266418e-02 6.196356192231178284e-02 5.511875748634338379e-01 -2.629120275378227234e-02 -1.230004150420427322e-02 -2.963187098503112793e-01 -1.206926628947257996e-01 5.580656230449676514e-02 -1.729376763105392456e-01 -1.078907474875450134e-01 -7.526031881570816040e-02 6.601785123348236084e-02 -2.475439459085464478e-01 -4.804295673966407776e-02 2.567372620105743408e-01 4.592125490307807922e-02 8.536114543676376343e-02 -1.244054883718490601e-01 1.403674632310867310e-01 1.843490302562713623e-01 -1.539308130741119385e-01 -2.358723878860473633e-01 8.714577555656433105e-02 -2.371166646480560303e-01
-7.481943815946578979e-02 3.511483967304229736e-01 2.193918526172637939e-01 4.703776165843009949e-02 -5.276234820485115051e-03 -1.593806743621826172e-01 -6.658130139112472534e-02 -1.537223309278488159e-01 9.968373179435729980e-02 -2.957026660442352295e-01 3.098084628582000732e-01 -1.640162318944931030e-01 -1.896965205669403076e-01 -2.815971970558166504e-01 3.177426010370254517e-02 -6.537516415119171143e-02 -2.091202735900878906e-01 -1.732602864503860474e-01 1.762490272521972656e-01 -2.302391827106475830e-01 -2.774481475353240967e-01 1.652992367744445801e-01 -1.314689069986343384e-01 2.562290243804454803e-02 -1.674881204962730408e-02 -2.437052428722381592e-01 2.379481345415115356e-01 1.037266701459884644e-01 3.035737946629524231e-02 -1.264139115810394287e-01 -2.426719479262828827e-02 -4.271652922034263611e-02
9.365955740213394165e-02 7.017111033201217651e-02 1.666084975004196167e-01 -1.999480575323104858e-01 4.738635383546352386e-03 2.139057815074920654e-01 -7.777367532253265381e-02 2.056621015071868896e-01 3.362739980220794678e-01 -8.658861368894577026e-02 7.500842958688735962e-02 1.906199902296066284e-01 -9.866614639759063721e-02 -1.880095005035400391e-01 -4.641416966915130615e-01 -3.608044981956481934e-02 -4.092475026845932007e-02 -9.837611019611358643e-02 -1.909911483526229858e-01 -9.228912740945816040e-02 6.531411409378051758e-02 -1.511522829532623291e-01 1.231355890631675720e-01 9.522830694913864136e-02 7.520882040262222290e-02 -2.003030776977539062e-01 8.217492699623107910e-02 -4.895270988345146179e-02 3.689309060573577881e-01 8.181001991033554077e-02 3.067789077758789062e-01 -2.358836308121681213e-02
-4.549460858106613159e-02 3.972826898097991943e-01 7.679816335439682007e-02 -2.470028549432754517e-01 -1.317056648986181244e-05 -2.910305000841617584e-02 2.027853131294250488e-01 1.672585308551788330e-01 3.777581034228205681e-03 -1.398881524801254272e-01 2.950578331947326660e-01 -8.407587558031082153e-02 -3.415579497814178467e-01 -6.300209462642669678e-02 -1.713945716619491577e-01 1.443519294261932373e-01 -5.673929117619991302e-03 9.865814447402954102e-02 2.714256010949611664e-02 -1.344081908464431763e-01 -2.627650797367095947e-01 -2.614958882331848145e-01 1.894131600856781006e-01 3.567694127559661865e-01 3.919617831707000732e-02 -6.350968033075332642e-02 7.348818331956863403e-02 -1.460703015327453613e-01 -2.583434619009494781e-02 -2.138675153255462646e-01 -1.037302389740943909e-01 -7.735442835837602615e-03
6.184041872620582581e-02 1.889603585004806519e-01 -8.929869532585144043e-02 -2.923569381237030029e-01 -2.200199961662292480e-01 6.262025237083435059e-02 -1.068465597927570343e-02 -3.899773582816123962e-02 1.998138427734375000e-01 -1.615538299083709717e-01 2.503493428230285645e-01 1.271910965442657471e-01 -3.571491539478302002e-01 2.547573745250701904e-01 -2.934997975826263428e-01 2.198285162448883057e-01 6.531442701816558838e-02 2.376333028078079224e-01 -3.802993521094322205e-02 -2.582265436649322510e-01 -2.729811072349548340e-01 -1.201943978667259216e-01 5.093963816761970520e-02 -3.906418755650520325e-02 5.135525017976760864e-02 -2.290209084749221802e-01 1.117425411939620972e-01 -1.679864078760147095e-01 -5.014700070023536682e-02 8.511631935834884644e-02 -1.070673242211341858e-01 4.786494001746177673e-02
-1.406564563512802124e-01 2.868595123291015625e-01 -8.878195285797119141e-02 -2.940420508384704590e-01 -1.112420409917831421e-01 -1.375969797372817993e-01 1.291993856430053711e-01 6.808986514806747437e-02 1.728560030460357666e-01 -2.621385753154754639e-01 1.779261082410812378e-01 1.430387198925018311e-01 -3.624384403228759766e-01 -1.822817884385585785e-02 -1.278743445873260498e-01 2.443197816610336304e-01 7.473177462816238403e-02 -1.560577601194381714e-01 -1.497658900916576385e-02 4.069223999977111816e-02 -2.680852711200714111e-01 -6.754358857870101929e-02 1.024788916110992432e-01 2.002263814210891724e-01 2.140616625547409058e-01 -2.138498425483703613e-01 8.557527512311935425e-02 -1.965491771697998047e-01 -1.067735925316810608e-01 -5.055152624845504761e-02 -1.442894041538238525e-01 2.477272301912307739e-01
4.328298941254615784e-02 9.037863463163375854e-02 7.064949721097946167e-02 -5.136215090751647949e-01 -1.553441286087036133e-01 -8.861774951219558716e-02 -2.431645058095455170e-03 1.250004172325134277e-01 8.511182665824890137e-02 -2.544175684452056885e-01 1.125575378537178040e-01 2.849499881267547607e-01 -2.203138619661331177e-01 -2.235306352376937866e-01 -3.080877065658569336e-01 8.936109393835067749e-02 -1.030859276652336121e-01 -2.760494947433471680e-01 -1.562630087137222290e-01 -2.875925004482269287e-01 -6.953940726816654205e-03 -1.900396645069122314e-01 -3.967035934329032898e-02 -1.400453597307205200e-01 1.684452756308019161e-03 -1.249000504612922668e-01 -6.972960382699966431e-02 -4.814356192946434021e-02 1.404601186513900757e-01 5.739402957260608673e-03 -1.092696860432624817e-01 -2.250357344746589661e-02
-1.475427448749542236e-01 1.059325784444808960e-02 3.587220609188079834e-01 4.972299188375473022e-02 1.507691144943237305e-01 1.719626933336257935e-01 -2.017318755388259888e-01 -1.243887618184089661e-01 -7.129589468240737915e-02 6.499207764863967896e-02 1.104433536529541016e-01 2.198867052793502808e-01 -2.194080650806427002e-01 -1.795682162046432495e-01 -2.533101439476013184e-01 1.040483787655830383e-01 9.078333526849746704e-02 -7.956196367740631104e-02 -6.217529624700546265e-02 -1.819111108779907227e-01 -1.120666116476058960e-01 5.728926137089729309e-02 -1.638386547565460205e-01 1.237722933292388916e-01 1.136845350265502930e-01 -3.337285518646240234e-01 3.624738752841949463e-01 2.234222143888473511e-01 2.433217763900756836e-01 8.111470192670822144e-02 -1.365469489246606827e-02 1.793165206909179688e-01
-2.502714395523071289e-01 2.249736338853836060e-01 1.209658607840538025e-01 -8.359733968973159790e-02 1.633022576570510864e-01 1.221349239349365234e-01 2.324462085962295532e-01 -1.397524401545524597e-02 1.701042652130126953e-01 -1.007828637957572937e-01 2.003878355026245117e-01 4.790505394339561462e-02 -1.716536879539489746e-01 1.595552451908588409e-02 -7.508652657270431519e-02 3.157735466957092285e-01 -1.616494953632354736e-01 -1.182033494114875793e-01 2.289788052439689636e-02 -2.685133218765258789e-01 4.178507626056671143e-02 -8.732669800519943237e-02 1.171249896287918091e-01 1.503979861736297607e-01 1.630690395832061768e-01 1.286934465169906616e-01 3.375770747661590576e-01 2.862442731857299805e-01 9.645697474479675293e-02 2.455460131168365479e-01 -2.762248814105987549e-01 9.656446427106857300e-02
-1.112266406416893005e-01 1.937486082315444946e-01 8.287844806909561157e-02 2.042742520570755005e-01 1.863904595375061035e-01 2.547451555728912354e-01 -3.628927096724510193e-02 3.634806349873542786e-02 9.024463593959808350e-02 -1.325118988752365112e-01 3.381769061088562012e-01 1.622794270515441895e-01 -1.404113322496414185e-01 1.030787359923124313e-02 8.614011108875274658e-02 8.163162320852279663e-02 2.351570129394531250e-01 -1.016907319426536560e-01 -4.526248574256896973e-02 -2.927318811416625977e-01 5.000895634293556213e-02 -1.947667449712753296e-01 -2.267542481422424316e-02 4.629032313823699951e-02 1.749689579010009766e-01 -4.444099068641662598e-01 1.113545447587966919e-01 2.496896684169769287e-01 2.542949020862579346e-01 1.447932869195938110e-01 -6.763300299644470215e-02 9.682369977235794067e-02
-1.945711821317672729e-01 1.893558800220489502e-01 6.945934146642684937e-02 -2.051230818033218384e-01 1.288289427757263184e-01 -8.627617359161376953e-02 -2.502398490905761719e-01 -2.841376066207885742e-01 2.426672428846359253e-01 -1.026094984263181686e-02 4.321967959403991699e-01 -1.770779937505722046e-01 -2.070260941982269287e-01 -1.237679570913314819e-01 -2.081706747412681580e-02 1.025029793381690979e-01 -6.148884072899818420e-02 6.268550455570220947e-02 1.467089205980300903e-01 -7.204035669565200806e-02 -2.345530092716217041e-01 -5.045164003968238831e-02 -2.445754110813140869e-01 -1.275743357837200165e-02 2.179668992757797241e-01 -2.735060751438140869e-01 4.391289874911308289e-02 1.562572419643402100e-01 -5.989580973982810974e-02 2.250830084085464478e-01 -7.739342004060745239e-02 -6.975981593132019043e-02
-1.407057344913482666e-01 5.099559426307678223e-01 9.211225807666778564e-02 -1.923652440309524536e-01 1.393517106771469116e-01 -3.724381625652313232e-01 -8.226146548986434937e-02 -9.224627912044525146e-02 1.518096588551998138e-02 3.967830911278724670e-02 2.468459010124206543e-01 2.610757648944854736e-01 -1.159754469990730286e-01 -2.461185492575168610e-02 1.381867825984954834e-01 9.841954708099365234e-02 9.649168699979782104e-02 -2.039282321929931641e-01 -9.408995509147644043e-02 -2.451306907460093498e-03 3.634563833475112915e-02 -2.307822555303573608e-01 6.538258492946624756e-02 -1.609199047088623047e-01 3.449970856308937073e-02 -3.337641954421997070e-01 1.149274185299873352e-01 1.351736783981323242e-01 1.123539581894874573e-01 5.844415724277496338e-02 -4.541313275694847107e-02 -1.443525850772857666e-01
-7.514864206314086914e-02 3.002226054668426514e-01 2.257515937089920044e-01 -4.284894466400146484e-02 3.695342838764190674e-01 2.413306832313537598e-01 -6.221428513526916504e-02 5.942127108573913574e-02 6.749491393566131592e-02 1.212901435792446136e-02 1.748079657554626465e-01 2.403651475906372070e-01 -1.717920005321502686e-01 -2.021962851285934448e-01 -2.679077386856079102e-01 1.264439970254898071e-01 8.379577100276947021e-02 1.032924465835094452e-02 -1.408709287643432617e-01 -1.762816011905670166e-01 2.710363566875457764e-01 8.569883555173873901e-02 1.605267375707626343e-01 2.670483589172363281e-01 3.391689062118530273e-02 -1.730729937553405762e-01 1.172303557395935059e-01 2.728201150894165039e-01 -1.073647756129503250e-02 1.584887653589248657e-01 1.300311684608459473e-01 -2.588786557316780090e-02
2.399405688047409058e-01 3.693803548812866211e-01 7.967553287744522095e-02 1.042789742350578308e-01 7.908021658658981323e-02 1.936488896608352661e-01 2.653082609176635742e-01 9.570452384650707245e-03 2.057049870491027832e-01 2.228683605790138245e-02 1.853348016738891602e-01 4.302337393164634705e-02 1.355023533105850220e-01 -1.187747940421104431e-01 -2.803318761289119720e-02 2.559473514556884766e-01 8.618377894163131714e-02 -1.798699349164962769e-01 -1.402540504932403564e-01 1.455901004374027252e-02 -1.543251127004623413e-01 -2.375575602054595947e-01 8.553451299667358398e-02 1.792278140783309937e-01 2.314228378236293793e-02 -3.585070669651031494e-01 2.822374999523162842e-01 1.112809926271438599e-01 -2.827860042452812195e-02 -2.027756571769714355e-01 -1.735849976539611816e-01 -1.557245850563049316e-01
9.231103211641311646e-02 1.310026347637176514e-01 5.278924852609634399e-02 -3.937143087387084961e-01 4.302646219730377197e-02 1.259480714797973633e-01 6.666916608810424805e-02 7.087704539299011230e-02 2.005446143448352814e-02 -2.097974568605422974e-01 6.969510763883590698e-02 1.525344997644424438e-01 -3.312740921974182129e-01 2.246184945106506348e-01 -3.043887317180633545e-01 2.844246327877044678e-01 1.736673116683959961e-01 2.173867672681808472e-01 1.836573183536529541e-01 -2.755436003208160400e-01 -2.782779932022094727e-01 -7.037270814180374146e-02 9.081544727087020874e-02 -1.340089552104473114e-02 1.724226213991641998e-02 -1.328005343675613403e-01 2.844246476888656616e-02 -1.621054559946060181e-01 -1.571385115385055542e-01 1.187837868928909302e-02 7.256975769996643066e-02 -1.733189374208450317e-01
2.910177409648895264e-01 3.609922528266906738e-01 -1.233211681246757507e-01 -2.636640369892120361e-01 2.606133818626403809e-01 1.407051365822553635e-02 -5.177816376090049744e-02 -2.225336879491806030e-01 1.052963659167289734e-01 5.177666246891021729e-02 -1.991849020123481750e-02 -2.143639326095581055e-01 -2.248563021421432495e-01 2.249175310134887695e-02 -1.175831332802772522e-01 2.330269366502761841e-01 -1.295305937528610229e-01 -1.290220767259597778e-01 6.608591228723526001e-02 1.985582709312438965e-01 -8.516129106283187866e-02 1.694644540548324585e-01 2.015049904584884644e-01 -1.682133972644805908e-01 2.338860780000686646e-01 -2.343323230743408203e-01 1.699230670928955078e-01 -2.970565110445022583e-02 1.651701778173446655e-01 1.042097359895706177e-01 1.998643428087234497e-01 3.302943706512451172e-02
1.342297345399856567e-01 -1.478837132453918457e-01 -2.356996536254882812e-01 -2.983590662479400635e-01 2.099177390336990356e-01 -3.154657781124114990e-02 -1.131281331181526184e-01 7.677881978452205658e-03 3.982764184474945068e-01 -6.892765313386917114e-02 3.726829588413238525e-02 -1.138912793248891830e-02 -1.359544396400451660e-01 -9.850904345512390137e-02 -3.300673961639404297e-01 2.207465618848800659e-01 5.320131033658981323e-02 1.205244436860084534e-01 7.353325933218002319e-02 1.094413548707962036e-01 -3.080757260322570801e-01 -3.584286570549011230e-01 5.894573032855987549e-02 -6.547158211469650269e-02 -3.867089003324508667e-02 -1.553471237421035767e-01 2.485652267932891846e-01 2.215068042278289795e-01 -6.176092475652694702e-02 1.200991123914718628e-02 2.337012626230716705e-02 -9.751003235578536987e-04
-1.651486307382583618e-01 9.270943701267242432e-02 2.324301516637206078e-03 -1.793004572391510010e-01 1.860098093748092651e-01 1.233170330524444580e-01 -1.893234997987747192e-02 -9.265489876270294189e-02 2.129664570093154907e-01 -3.767760097980499268e-02 1.834362894296646118e-01 2.163527011871337891e-01 -1.280596405267715454e-01 1.972527652978897095e-01 8.544490672647953033e-03 4.252937808632850647e-02 2.531335651874542236e-01 -7.822932302951812744e-02 1.575762033462524414e-01 2.168715931475162506e-02 2.386870086193084717e-01 -1.655987352132797241e-01 -3.898414224386215210e-02 3.567512333393096924e-02 3.685186803340911865e-01 -4.738442301750183105e-01 2.353093624114990234e-01 1.355445683002471924e-01 -5.084960255771875381e-03 -1.382561773061752319e-01 -2.216499298810958862e-01 6.143956258893013000e-02
1.411968916654586792e-01 2.929173707962036133e-01 1.358259767293930054e-01 4.671800509095191956e-02 1.734092235565185547e-01 1.734934598207473755e-01 -7.181265950202941895e-02 1.029512062668800354e-01 1.740237325429916382e-01 -1.240186467766761780e-01 1.098844334483146667e-01 6.119424104690551758e-02 -1.577077060937881470e-01 -2.245477885007858276e-01 -4.230057001113891602e-01 1.150323525071144104e-01 6.458992511034011841e-02 -2.403259575366973877e-01 -8.299560286104679108e-03 -8.139516413211822510e-02 -6.192605197429656982e-02 -7.332957535982131958e-02 8.374457806348800659e-02 9.315017610788345337e-02 -4.057578369975090027e-02 1.653655432164669037e-02 1.123535484075546265e-01 3.521389067173004150e-01 3.244543075561523438e-01 2.742563486099243164e-01 -1.387384533882141113e-01 1.922391206026077271e-01
-1.977063417434692383e-01 4.257409572601318359e-01 4.161733388900756836e-02 -8.110100030899047852e-02 1.310818940401077271e-01 -7.738187909126281738e-02 -1.335553377866744995e-01 3.607355058193206787e-02 5.634670704603195190e-02 -2.871393263339996338e-01 3.287504613399505615e-01 -9.779484570026397705e-02 -1.050731167197227478e-01 -2.525389790534973145e-01 5.012582242488861084e-02 2.028965950012207031e-01 -7.665947824716567993e-02 -2.150323987007141113e-01 -4.780280403792858124e-03 -1.673811376094818115e-01 -9.325914829969406128e-02 8.110369555652141571e-03 -1.863049268722534180e-01 3.592505678534507751e-02 1.676456332206726074e-01 -2.723419666290283203e-01 -5.255238711833953857e-02 1.541196182370185852e-02 2.000726461410522461e-01 1.362916827201843262e-01 2.941874861717224121e-01 -1.787030249834060669e-01
-1.221592947840690613e-01 2.485201060771942139e-01 1.127688363194465637e-01 -1.503789424896240234e-01 4.080012068152427673e-02 -6.346556544303894043e-02 1.073958724737167358e-01 -3.730989694595336914e-01 1.291291415691375732e-02 1.107616797089576721e-01 4.224284589290618896e-01 -2.303806245326995850e-01 -4.169509932398796082e-02 -9.497898072004318237e-02 2.515247790142893791e-03 8.072059601545333862e-02 1.657927781343460083e-02 -3.843080252408981323e-02 -2.684056460857391357e-01 -3.055878579616546631e-01 5.269684270024299622e-02 -6.469926238059997559e-02 -4.179765284061431885e-02 5.992813035845756531e-02 8.126656711101531982e-02 -4.658268988132476807e-01 7.294161617755889893e-02 1.031377092003822327e-01 1.094024255871772766e-01 6.592082232236862183e-02 6.417900323867797852e-02 1.756369024515151978e-01
3.486762344837188721e-01 3.162847161293029785e-01 -8.621680736541748047e-02 -1.243048533797264099e-01 4.133175313472747803e-01 1.689517498016357422e-01 8.433929085731506348e-02 -2.136685550212860107e-01 1.346955895423889160e-01 1.522356569766998291e-01 8.997763693332672119e-02 -3.843398392200469971e-02 -2.048831135034561157e-01 -1.913161277770996094e-01 8.242764323949813843e-02 5.205806344747543335e-02 6.105079874396324158e-02 6.549036502838134766e-02 1.076028421521186829e-01 -1.354758045636117458e-03 -1.975258588790893555e-01 1.265975926071405411e-02 2.599071264266967773e-01 -1.580427438020706177e-01 2.679200172424316406e-01 -2.669573128223419189e-01 1.377445459365844727e-01 -1.494071930646896362e-01 6.149479746818542480e-02 1.067406386137008667e-01 -2.537375874817371368e-02 -1.136686652898788452e-01
3.724708557128906250e-01 8.823068439960479736e-02 2.343825846910476685e-01 -4.383240044116973877e-01 3.760274872183799744e-02 2.991082370281219482e-01 5.139378458261489868e-02 5.928640067577362061e-02 4.193407669663429260e-02 7.599561661481857300e-02 4.348802193999290466e-02 -2.577161416411399841e-02 -3.482289612293243408e-01 -8.894354104995727539e-02 -4.165953993797302246e-01 1.428626477718353271e-01 -5.495867691934108734e-03 5.556485429406166077e-02 -7.494498509913682938e-03 -2.035067528486251831e-01 -2.314645498991012573e-01 -1.779068559408187866e-01 -1.243785917758941650e-01 -1.105509996414184570e-01 3.807282540947198868e-03 -5.609032511711120605e-02 -8.860872127115726471e-03 6.076378375291824341e-02 2.465261332690715790e-02 -5.657912790775299072e-02 8.889742940664291382e-02 2.552970545366406441e-03
-2.004088610410690308e-01 3.761318922042846680e-01 3.105033040046691895e-01 3.307944163680076599e-02 -1.707748919725418091e-01 -6.083443388342857361e-02 -1.194466575980186462e-01 6.260519474744796753e-02 1.818590611219406128e-01 3.954401239752769470e-02 -7.792419940233230591e-02 -2.166765742003917694e-02 -2.637085020542144775e-01 9.737134724855422974e-02 -2.636536657810211182e-01 2.608539164066314697e-01 -9.964424371719360352e-02 -1.108428388833999634e-01 -2.629156112670898438e-01 -1.611440777778625488e-01 -7.227207534015178680e-03 1.618215888738632202e-01 -1.095501612871885300e-02 -1.537143141031265259e-01 2.543219029903411865e-01 -1.985671669244766235e-01 1.932310760021209717e-01 9.930314868688583374e-02 2.015656232833862305e-01 -1.702737957239151001e-01 -4.809062462300062180e-03 -1.542614251375198364e-01
2.054436504840850830e-01 3.341015428304672241e-02 1.088928952813148499e-01 -5.905975401401519775e-02 -7.258637808263301849e-03 1.734624803066253662e-01 2.294517122209072113e-03 -4.502653181552886963e-01 3.340883851051330566e-01 -4.605371132493019104e-02 -3.854477545246481895e-03 1.174590513110160828e-01 1.700900793075561523e-01 -6.738164275884628296e-02 4.909616708755493164e-02 8.886141330003738403e-02 -3.530195727944374084e-02 2.386652491986751556e-02 2.005280703306198120e-01 -2.776212394237518311e-01 5.723668728023767471e-03 -1.459593027830123901e-01 -1.536863483488559723e-02 8.882068842649459839e-02 2.266516834497451782e-01 -4.601446986198425293e-01 2.679093480110168457e-01 -1.319067478179931641e-01 7.044422440230846405e-03 -1.679854393005371094e-01 2.101636677980422974e-02 8.698997646570205688e-02
-1.321065574884414673e-01 1.058766022324562073e-01 1.456592977046966553e-01 -3.907174989581108093e-02 7.862716913223266602e-02 8.258423209190368652e-02 1.983163207769393921e-01 -4.161632359027862549e-01 -1.445556432008743286e-02 -5.506760627031326294e-02 2.774511277675628662e-01 -1.238312944769859314e-01 -9.648837894201278687e-02 1.432400345802307129e-01 -3.536727428436279297e-01 3.481177091598510742e-01 9.649138152599334717e-02 -1.148592829704284668e-01 1.417732685804367065e-01 -2.442838996648788452e-01 1.049332618713378906e-01 1.849247664213180542e-01 4.051455482840538025e-02 3.430609032511711121e-02 -3.853888809680938721e-02 -2.753233015537261963e-01 1.963714659214019775e-01 2.000796049833297729e-01 4.833479225635528564e-02 3.963609784841537476e-02 1.746252030134201050e-01 -1.040734127163887024e-01
-7.455896586179733276e-03 3.476018309593200684e-01 8.809365332126617432e-02 -2.026296257972717285e-01 -5.813620984554290771e-02 1.374471932649612427e-01 2.303936481475830078e-01 -3.911009132862091064e-01 1.399940401315689087e-01 -2.266662418842315674e-01 -1.457625180482864380e-01 -1.678886860609054565e-01 -1.276920288801193237e-01 -3.669300675392150879e-01 -1.235106959939002991e-02 1.509515196084976196e-01 -5.086633563041687012e-02 1.080949231982231140e-02 1.192392110824584961e-01 -1.151463016867637634e-02 8.192074485123157501e-03 3.013752773404121399e-02 2.035630494356155396e-01 2.622467577457427979e-01 7.064559310674667358e-02 -3.428489565849304199e-01 6.507665663957595825e-02 6.171707063913345337e-02 5.262675508856773376e-02 1.509929895401000977e-01 1.394574046134948730e-01 -6.209664046764373779e-02
1.770457625389099121e-01 1.572344154119491577e-01 1.517834067344665527e-01 -1.960419267416000366e-01 1.508176624774932861e-01 4.482062160968780518e-02 -1.150502786040306091e-01 -2.253869548439979553e-02 3.581991493701934814e-01 -9.402275830507278442e-02 1.801184713840484619e-01 4.073158502578735352e-01 -2.735641300678253174e-01 5.040031298995018005e-02 -2.561096549034118652e-01 -4.680693894624710083e-02 -1.088413745164871216e-01 -1.534793972969055176e-01 2.102256566286087036e-01 -4.331921227276325226e-03 -1.501841992139816284e-01 -3.882004320621490479e-01 1.825787872076034546e-02 3.081415966153144836e-02 5.995284765958786011e-03 -1.383966803550720215e-01 -1.471761763095855713e-01 -2.188442647457122803e-02 1.384310871362686157e-01 -8.868780732154846191e-02 9.795168042182922363e-02 1.766333132982254028e-01
1.088071614503860474e-01 -5.915060639381408691e-02 3.554087132215499878e-02 -2.463479191064834595e-01 9.770838916301727295e-02 -7.521737366914749146e-02 1.264049410820007324e-01 3.457624698057770729e-03 5.866368860006332397e-02 3.472122550010681152e-02 1.800694912672042847e-01 5.695619806647300720e-02 -2.564890682697296143e-01 -1.421090513467788696e-01 -6.478545721620321274e-03 2.471812218427658081e-01 -2.285981923341751099e-01 3.875154629349708557e-02 2.421534806489944458e-01 2.436038479208946228e-02 -2.356552891433238983e-02 -3.889330327510833740e-01 1.940565556287765503e-01 -1.733959615230560303e-01 -6.334048509597778320e-02 -1.230909526348114014e-01 4.993876218795776367e-01 6.353267282247543335e-02 1.211517751216888428e-01 -7.262080162763595581e-02 2.074679732322692871e-01 1.896248012781143188e-01
1.105248183012008667e-01 2.111542820930480957e-01 1.250480860471725464e-01 -3.363812863826751709e-01 -5.547131597995758057e-02 -8.011186495423316956e-03 6.521597504615783691e-02 2.229952812194824219e-01 1.485180407762527466e-01 -3.313519656658172607e-01 5.451646819710731506e-02 1.978408545255661011e-01 -2.577499151229858398e-01 1.481276005506515503e-01 -8.950620144605636597e-02 1.570302844047546387e-01 1.963027007877826691e-02 -1.425636839121580124e-02 -2.039106935262680054e-01 -6.030162051320075989e-02 -2.587167918682098389e-01 -1.723183840513229370e-01 1.516488641500473022e-01 1.692116707563400269e-01 1.305521279573440552e-01 -4.238034188747406006e-01 -4.990649595856666565e-02 9.367903694510459900e-03 -2.223286330699920654e-01 2.454998344182968140e-02 -7.866998761892318726e-02 1.129621192812919617e-01
-2.519171833992004395e-01 3.436030447483062744e-01 2.019362747669219971e-01 -1.018517240881919861e-01 -2.650918960571289062e-01 -5.143428966403007507e-02 1.010600104928016663e-01 -2.694188654422760010e-01 2.357513755559921265e-01 1.180368568748235703e-02 -5.194643745198845863e-04 4.175383970141410828e-02 -1.597601324319839478e-01 -2.244896069169044495e-02 -2.062426060438156128e-01 1.603390872478485107e-01 -1.346089243888854980e-01 -2.184651046991348267e-02 -2.667303010821342468e-02 -1.537990421056747437e-01 1.289922650903463364e-02 1.004825979471206665e-01 1.892230063676834106e-01 -2.616990804672241211e-01 1.875462532043457031e-01 -2.769745290279388428e-01 2.149292975664138794e-01 1.352820545434951782e-01 3.427753597497940063e-02 -1.764193922281265259e-02 2.060938626527786255e-01 -2.863703072071075439e-01
7.632466964423656464e-03 2.875153422355651855e-01 7.677540183067321777e-02 -1.221046745777130127e-01 -1.708721667528152466e-01 -6.253339350223541260e-02 -2.214503586292266846e-01 -1.552664339542388916e-01 1.408167630434036255e-01 1.775970160961151123e-01 1.790824383497238159e-01 9.868477284908294678e-02 -1.029572784900665283e-01 -8.658793568611145020e-02 -3.469499051570892334e-01 2.584333419799804688e-01 -4.630921036005020142e-02 2.445060014724731445e-01 -2.165232002735137939e-01 7.105828076601028442e-02 1.600808203220367432e-01 1.040637120604515076e-02 3.320908248424530029e-01 9.344112873077392578e-02 -6.127876788377761841e-02 -3.221549093723297119e-01 2.027494907379150391e-01 -9.067757055163383484e-03 -1.899155974388122559e-01 -8.388893306255340576e-02 1.121874973177909851e-01 1.695564836263656616e-01
-1.155715510249137878e-01 2.854264080524444580e-01 1.308388262987136841e-01 3.682325407862663269e-02 -2.106726169586181641e-02 4.957967624068260193e-02 2.743010222911834717e-01 -2.217299193143844604e-01 -5.235598888248205185e-03 -1.354675740003585815e-01 4.426009953022003174e-02 1.585023552179336548e-01 -1.069878861308097839e-01 4.300546646118164062e-02 1.085788384079933167e-02 2.906152904033660889e-01 -2.747467160224914551e-02 -2.021817266941070557e-01 6.168897822499275208e-02 -2.435394823551177979e-01 -2.009908705949783325e-01 -3.358710706233978271e-01 7.613346911966800690e-03 2.302675321698188782e-02 -9.794334322214126587e-02 -2.600280046463012695e-01 2.272616624832153320e-01 2.433982342481613159e-01 -4.345213621854782104e-02 1.734837293624877930e-01 3.469476997852325439e-01 1.306204050779342651e-01
-1.681813597679138184e-02 -3.070675581693649292e-02 2.392790168523788452e-01 -6.473051756620407104e-02 6.381549686193466187e-02 1.954251527786254883e-01 1.151421144604682922e-01 2.155385017395019531e-01 -3.023116849362850189e-02 3.376058042049407959e-01 3.948881030082702637e-01 1.120229437947273254e-01 8.345500379800796509e-02 -1.064340844750404358e-01 -1.662076264619827271e-01 1.945856809616088867e-01 8.438676595687866211e-02 -7.325081527233123779e-02 1.010673567652702332e-01 -1.506579965353012085e-01 9.138941764831542969e-02 4.313745349645614624e-02 1.285729259252548218e-01 -2.356059104204177856e-02 -1.676672510802745819e-02 -5.029956698417663574e-01 2.389084994792938232e-01 1.947497576475143433e-01 1.944971978664398193e-01 7.857558876276016235e-02 -4.579097405076026917e-02 -3.323053196072578430e-02
-2.265357524156570435e-01 3.139789700508117676e-01 1.787225455045700073e-01 -1.417955607175827026e-01 -2.035877555608749390e-01 1.000430881977081299e-01 -8.917278051376342773e-02 6.326290220022201538e-02 3.234372437000274658e-01 -6.386725604534149170e-02 1.766738444566726685e-01 3.117943182587623596e-02 -3.594110161066055298e-02 1.809651255607604980e-01 -2.217490822076797485e-01 1.054014824330806732e-02 -4.047358036041259766e-02 -1.178549826145172119e-01 1.038972437381744385e-01 -5.808426067233085632e-02 1.784339845180511475e-01 1.113003864884376526e-01 2.035158574581146240e-01 3.060470148921012878e-02 2.116166949272155762e-01 -2.605792284011840820e-01 2.602249979972839355e-01 1.374077796936035156e-01 5.533142387866973877e-02 -1.295194476842880249e-01 2.725924849510192871e-01 -3.173912763595581055e-01
-1.321559697389602661e-01 1.702477037906646729e-01 3.136169910430908203e-01 -1.913009881973266602e-01 2.382609844207763672e-01 -8.583149313926696777e-02 8.908949047327041626e-02 -8.551210165023803711e-02 2.281609773635864258e-01 -2.435985207557678223e-01 2.142388522624969482e-01 -3.533494472503662109e-02 -2.039023488759994507e-02 -5.664844065904617310e-02 -3.796368241310119629e-01 8.271167986094951630e-03 4.296946525573730469e-02 5.631962418556213379e-02 1.199027225375175476e-01 1.553582958877086639e-02 8.808160573244094849e-02 -1.772180199623107910e-01 1.287995725870132446e-01 -4.808737337589263916e-02 -2.251424640417098999e-02 2.828803099691867828e-02 4.111141264438629150e-01 -1.630668938159942627e-01 6.164491549134254456e-02 1.838628053665161133e-01 3.445604145526885986e-01 -4.369837790727615356e-02
2.439822703599929810e-01 1.194734126329421997e-01 -1.709275692701339722e-01 -5.178339034318923950e-02 5.414163693785667419e-02 1.066557541489601135e-01 1.498489975929260254e-01 -2.852899432182312012e-01 1.288456320762634277e-01 -1.710951700806617737e-02 2.668228149414062500e-01 2.659422457218170166e-01 -2.938615083694458008e-01 -1.865809410810470581e-01 -4.233592152595520020e-01 8.280322700738906860e-02 -3.509567677974700928e-02 4.996455833315849304e-02 1.669160723686218262e-01 8.551003411412239075e-03 -4.340417310595512390e-02 -1.970216780900955200e-01 -1.201049238443374634e-01 -1.125954166054725647e-01 2.392552047967910767e-01 -8.021310716867446899e-02 1.509591341018676758e-01 -1.338737457990646362e-01 2.171146869659423828e-01 -1.841491460800170898e-01 -1.475628614425659180e-01 5.830781906843185425e-02
-7.608874887228012085e-02 2.687852978706359863e-01 -8.510271459817886353e-02 6.309533119201660156e-02 6.924147903919219971e-02 1.590643376111984253e-01 7.992102205753326416e-02 2.248509079217910767e-01 1.548949778079986572e-01 -2.450639754533767700e-01 4.540245234966278076e-02 -3.667298471555113792e-03 -4.447211325168609619e-01 -1.409516185522079468e-01 -2.739622890949249268e-01 -1.586492657661437988e-01 -4.547135531902313232e-02 -1.196140646934509277e-01 6.935602426528930664e-02 -1.546587496995925903e-01 -1.462901234626770020e-01 -1.974202096462249756e-01 -4.937386605888605118e-03 -1.815204918384552002e-01 9.184798225760459900e-03 -2.143310755491256714e-01 2.561676204204559326e-01 2.682127989828586578e-03 3.454220294952392578e-02 -1.552893966436386108e-01 2.984810769557952881e-01 -2.349534034729003906e-01
3.268470466136932373e-01 1.591714471578598022e-01 -2.373116314411163330e-01 -9.151559323072433472e-02 -4.482024908065795898e-02 1.355650424957275391e-01 1.816106215119361877e-02 -8.662178367376327515e-02 1.874953508377075195e-01 -1.676809974014759064e-02 2.891658544540405273e-01 -1.036200299859046936e-01 -7.194184511899948120e-02 -1.014011278748512268e-01 -2.142173983156681061e-02 4.116660356521606445e-01 1.456810161471366882e-02 -1.648805737495422363e-01 1.285851094871759415e-02 -1.355277448892593384e-01 -3.338079452514648438e-01 -2.655304074287414551e-01 -7.786158472299575806e-02 2.877265214920043945e-03 8.849065750837326050e-02 -2.267560213804244995e-01 1.215013861656188965e-01 -1.155267804861068726e-01 3.628305196762084961e-01 -7.534405589103698730e-02 -3.192382678389549255e-02 1.062649022787809372e-02
7.390622631646692753e-04 3.193373382091522217e-01 8.314356207847595215e-02 -6.622703373432159424e-02 2.655779123306274414e-01 4.212077558040618896e-01 -2.094790339469909668e-02 3.557807579636573792e-02 1.084097474813461304e-01 -7.688545435667037964e-02 1.818506717681884766e-01 -1.721726655960083008e-01 -1.186632513999938965e-01 -1.171740591526031494e-01 -6.677817553281784058e-02 -9.157855063676834106e-03 2.399247139692306519e-01 2.232767492532730103e-01 9.012288600206375122e-02 -3.600077927112579346e-01 6.798489391803741455e-02 -1.021379306912422180e-01 1.257749646902084351e-01 1.759895123541355133e-02 1.265895813703536987e-01 -3.249275982379913330e-01 4.706807807087898254e-02 2.289667725563049316e-01 -3.493480384349822998e-02 -7.038975600153207779e-03 -1.343246400356292725e-01 2.290339171886444092e-01
-6.247181445360183716e-02 1.601606011390686035e-01 1.620693206787109375e-01 -1.850959062576293945e-01 1.887553334236145020e-01 -1.632905155420303345e-01 -1.947197318077087402e-02 -1.696656644344329834e-01 2.878789007663726807e-01 -2.013652324676513672e-01 3.722819685935974121e-01 -1.275236308574676514e-01 -2.361767590045928955e-01 -1.521253734827041626e-01 2.969400724396109581e-03 -6.990710273385047913e-03 -4.982140287756919861e-02 2.244313359260559082e-01 -5.157988891005516052e-02 -5.347565934062004089e-02 -1.520219892263412476e-01 -2.162711322307586670e-01 -1.901111006736755371e-01 2.181371003389358521e-01 2.566530108451843262e-01 -9.546780586242675781e-02 3.594675064086914062e-01 -8.124896883964538574e-02 2.792405895888805389e-02 5.774661153554916382e-02 -1.563457995653152466e-01 -9.929643571376800537e-02
-1.069724932312965393e-01 2.184836268424987793e-01 4.320943355560302734e-01 1.641500294208526611e-01 -1.760952025651931763e-01 1.905742585659027100e-01 5.751219391822814941e-02 -3.043412268161773682e-01 2.954801321029663086e-01 -8.221136406064033508e-03 1.006263941526412964e-01 -1.629189029335975647e-02 -2.076471894979476929e-01 -1.625828742980957031e-01 -1.311567276716232300e-01 2.519542574882507324e-01 2.222626842558383942e-02 8.685559034347534180e-02 5.372588708996772766e-02 -6.633709371089935303e-02 -9.745832532644271851e-02 -6.197733804583549500e-02 2.049239575862884521e-01 -4.569787532091140747e-02 2.351695299148559570e-01 -2.174980193376541138e-01 -9.493815898895263672e-02 7.109378278255462646e-02 1.754297316074371338e-02 1.913454830646514893e-01 1.949589550495147705e-01 -2.270617485046386719e-01
-1.398383677005767822e-01 2.227072715759277344e-01 3.135442435741424561e-01 -2.070038467645645142e-01 8.342671394348144531e-02 1.632446981966495514e-02 9.440279006958007812e-02 -3.093355000019073486e-01 9.911858290433883667e-02 -1.804723441600799561e-01 8.905865252017974854e-02 2.294693738222122192e-01 8.045195788145065308e-02 3.778978437185287476e-02 -1.664058417081832886e-01 4.050667211413383484e-02 4.376079514622688293e-02 -1.043499633669853210e-01 3.199385851621627808e-02 -1.593896448612213135e-01 -2.383215427398681641e-01 -6.389778852462768555e-02 1.162450909614562988e-01 -9.462743252515792847e-02 2.506022453308105469e-01 -3.613925725221633911e-02 3.428464829921722412e-01 3.820144534111022949e-01 7.565636932849884033e-02 1.312049180269241333e-01 -2.102505117654800415e-01 1.425993144512176514e-01
6.463734060525894165e-02 3.439983725547790527e-01 9.736736118793487549e-02 -2.300810664892196655e-01 -1.020372211933135986e-01 -4.294506832957267761e-02 1.088049411773681641e-01 1.198298037052154541e-01 1.589903086423873901e-01 -1.526876986026763916e-01 2.510364949703216553e-01 1.581389084458351135e-02 -4.415535926818847656e-01 4.013689979910850525e-02 -1.973700225353240967e-01 2.337155640125274658e-01 1.631916165351867676e-01 -6.887467950582504272e-02 -9.963728487491607666e-03 -6.793666630983352661e-02 -1.260154396295547485e-01 -2.094577439129352570e-02 1.619504690170288086e-01 2.733588814735412598e-01 8.329930901527404785e-02 -2.359785586595535278e-01 7.982330024242401123e-02 -2.096474170684814453e-01 -8.428918570280075073e-02 3.360366821289062500e-02 -2.149005979299545288e-01 2.321000993251800537e-01
-1.434996873140335083e-01 2.338933013379573822e-02 2.056172192096710205e-01 1.349102854728698730e-01 2.414786666631698608e-01 2.613235414028167725e-01 -3.058375604450702667e-02 -2.879843115806579590e-01 3.047655522823333740e-01 -4.737315326929092407e-02 -7.596305757761001587e-02 -1.000445932149887085e-01 -1.486643105745315552e-01 -7.719911634922027588e-02 -1.204401329159736633e-01 1.770454347133636475e-01 1.629305034875869751e-01 -3.110055811703205109e-02 -8.289629220962524414e-02 8.625498414039611816e-02 -1.773071885108947754e-01 -1.997355818748474121e-01 1.202678754925727844e-01 4.184119030833244324e-02 2.456964701414108276e-01 -2.544997632503509521e-01 3.101896643638610840e-01 1.238858923316001892e-01 3.469698727130889893e-01 3.267950192093849182e-02 -6.794892251491546631e-02 1.759097129106521606e-01
9.456424415111541748e-02 2.948674559593200684e-01 1.350027769804000854e-01 -3.265911340713500977e-01 1.208397299051284790e-01 7.230793684720993042e-02 -3.630699822679162025e-03 3.019244410097599030e-02 1.679195314645767212e-01 1.380797326564788818e-01 2.558773616328835487e-03 3.174664378166198730e-01 -2.166687697172164917e-01 -1.022971644997596741e-01 -3.854239732027053833e-02 1.236705929040908813e-01 2.002025842666625977e-01 -1.423536799848079681e-02 7.543739676475524902e-02 -1.417314857244491577e-01 2.490878999233245850e-01 -2.346372455358505249e-01 -6.726589798927307129e-02 7.353851944208145142e-02 5.497202277183532715e-02 -2.266429960727691650e-01 2.330972701311111450e-01 4.224084317684173584e-01 5.742808058857917786e-02 1.712911874055862427e-01 1.490315198898315430e-01 -3.358138352632522583e-02
-3.922797366976737976e-02 5.351243540644645691e-02 1.557796597480773926e-01 -1.595945358276367188e-01 8.382669091224670410e-02 1.710787564516067505e-01 4.563656821846961975e-02 -6.179407984018325806e-02 4.736444354057312012e-01 1.033682674169540405e-01 2.128263935446739197e-02 -3.866768628358840942e-02 6.121969316154718399e-03 -3.175627887248992920e-01 8.509414270520210266e-03 1.366513669490814209e-01 2.677562534809112549e-01 -1.529844254255294800e-01 1.015637814998626709e-02 -1.057134494185447693e-01 -2.728159129619598389e-01 2.522969059646129608e-02 3.589573502540588379e-02 3.258137032389640808e-02 2.383064627647399902e-01 -2.944343388080596924e-01 2.374001294374465942e-01 2.247398495674133301e-01 -1.777139455080032349e-01 4.503217712044715881e-02 2.566763162612915039e-01 1.158863306045532227e-01
1.346560269594192505e-01 5.467301979660987854e-02 1.137301549315452576e-01 -1.305508911609649658e-01 9.432066231966018677e-02 -8.479398488998413086e-02 3.903782367706298828e-01 -2.396883219480514526e-01 1.961278468370437622e-01 1.980922371149063110e-02 3.448154926300048828e-01 -1.882510930299758911e-01 1.675628423690795898e-01 -1.789086610078811646e-01 -2.723056077957153320e-01 2.574928663671016693e-02 1.889607757329940796e-01 -7.739974558353424072e-02 3.978903219103813171e-02 -6.020382791757583618e-02 -2.395221143960952759e-01 -1.993874460458755493e-02 4.342306777834892273e-02 -6.969429552555084229e-02 1.205023080110549927e-01 -2.266557961702346802e-01 1.051066294312477112e-01 2.692445218563079834e-01 -1.592099070549011230e-01 -3.105751872062683105e-01 -2.590273506939411163e-02 -1.074686497449874878e-01
8.088281750679016113e-02 3.620733916759490967e-01 1.366542726755142212e-01 -1.754091382026672363e-01 1.431213170289993286e-01 4.249786138534545898e-01 -1.495879143476486206e-02 -1.296384818851947784e-02 2.259124368429183960e-01 1.929456018842756748e-03 4.981912299990653992e-02 -8.088320493698120117e-02 1.677698791027069092e-01 -2.675689756870269775e-02 -2.022576481103897095e-01 1.583111137151718140e-01 1.970653235912322998e-01 7.785418629646301270e-02 9.588363766670227051e-02 -2.429364025592803955e-01 1.414753198623657227e-01 -2.169187963008880615e-01 1.862822026014328003e-01 1.729908585548400879e-01 3.434253036975860596e-01 -1.246973648667335510e-01 5.941160023212432861e-02 2.066776901483535767e-01 -1.844465173780918121e-02 -2.365613542497158051e-02 1.717927008867263794e-01 3.982610628008842468e-02
-3.237759694457054138e-02 4.382549822330474854e-01 2.962598204612731934e-01 -1.641795188188552856e-01 -2.772377245128154755e-02 -2.990052402019500732e-01 -7.391658425331115723e-02 -1.012600064277648926e-01 1.745320670306682587e-02 -8.308653533458709717e-02 3.304038941860198975e-01 3.454899191856384277e-01 7.306396029889583588e-03 -2.687399685382843018e-01 -3.024765849113464355e-02 7.321556657552719116e-02 -4.653355106711387634e-02 -1.610323041677474976e-02 1.187404841184616089e-01 -9.850817918777465820e-02 -4.933513700962066650e-02 -2.430758923292160034e-01 -1.963738203048706055e-01 1.668698936700820923e-01 -1.239486560225486755e-01 -2.330671995878219604e-01 8.440626412630081177e-02 -8.123797178268432617e-02 -5.619738996028900146e-02 1.438102722167968750e-01 -3.404810279607772827e-02 -9.705184400081634521e-02
-8.648797124624252319e-02 1.292247772216796875e-01 2.206894457340240479e-01 -4.306444525718688965e-01 2.485401332378387451e-01 1.088404133915901184e-01 2.277613803744316101e-02 2.599342167377471924e-01 6.510148756206035614e-03 2.335732281208038330e-01 2.588500380516052246e-01 -1.798502802848815918e-01 -1.237700432538986206e-01 -1.539330333471298218e-01 -1.477821320295333862e-01 5.758646130561828613e-02 -7.089930027723312378e-02 6.824308633804321289e-02 1.143113244324922562e-02 2.417618595063686371e-02 1.306372135877609253e-01 -2.445552647113800049e-01 2.196034491062164307e-01 -2.088736556470394135e-02 2.735376358032226562e-01 5.687825381755828857e-02 2.155352681875228882e-01 5.998024344444274902e-02 2.188585847616195679e-01 4.692006483674049377e-02 1.322711557149887085e-01 -2.240520119667053223e-01
2.245295327156782150e-03 -6.076821684837341309e-02 1.032499000430107117e-01 -5.804024636745452881e-02 1.990748196840286255e-01 -7.596209179610013962e-03 -1.233365293592214584e-02 -3.117047846317291260e-01 2.641854584217071533e-01 -1.209476776421070099e-02 3.235178068280220032e-02 1.592339873313903809e-01 -3.078659772872924805e-01 -5.847045034170150757e-02 -5.783065408468246460e-02 3.627190291881561279e-01 -1.160552054643630981e-01 -1.141544710844755173e-02 -2.077003568410873413e-02 -1.223009675741195679e-01 2.571131289005279541e-01 -1.651043444871902466e-01 1.359270066022872925e-01 1.577983647584915161e-01 -3.091519176959991455e-01 -2.636526226997375488e-01 2.195739001035690308e-01 2.795164883136749268e-01 7.870353758335113525e-02 -1.601498387753963470e-02 2.055990695953369141e-01 -9.968850761651992798e-02
-1.998570710420608521e-01 2.495029419660568237e-01 -1.104525625705718994e-01 -1.872915178537368774e-01 2.546628564596176147e-02 2.050969935953617096e-02 1.923070400953292847e-01 2.520336508750915527e-01 2.365558743476867676e-01 -1.105787698179483414e-02 1.409597694873809814e-01 2.021417915821075439e-01 -5.134494304656982422e-01 9.877611882984638214e-03 -2.703110873699188232e-01 -5.041400901973247528e-03 -3.362929821014404297e-02 1.073585823178291321e-02 1.461795121431350708e-01 -9.047459065914154053e-02 -2.578498423099517822e-01 -4.506214708089828491e-02 2.173574566841125488e-01 2.338138520717620850e-01 1.982919126749038696e-01 -1.497524678707122803e-01 -2.085284329950809479e-02 -2.956702932715415955e-02 -2.096145180985331535e-03 7.519334089010953903e-03 2.229974046349525452e-02 1.745820641517639160e-01
1.880507767200469971e-01 2.604806721210479736e-01 8.268321305513381958e-02 -2.041908204555511475e-01 1.235036849975585938e-01 -2.242375016212463379e-01 -1.534109264612197876e-01 1.584271043539047241e-01 2.055313140153884888e-01 -2.695507602766156197e-03 1.173196509480476379e-01 1.063164919614791870e-01 5.704841390252113342e-02 -1.173306554555892944e-01 -4.398342370986938477e-01 -7.777014374732971191e-02 2.405037730932235718e-01 -8.893641084432601929e-02 -6.784832477569580078e-02 1.350707411766052246e-01 1.507467776536941528e-01 -9.155678004026412964e-02 2.459740787744522095e-01 2.726042866706848145e-01 1.353780031204223633e-01 -3.258706331253051758e-01 1.717568486928939819e-01 -2.787826769053936005e-02 9.032431989908218384e-02 -7.103342562913894653e-02 1.597669422626495361e-01 -4.686728492379188538e-02
-2.355159372091293335e-01 3.097890913486480713e-01 1.616002023220062256e-01 -1.817025691270828247e-01 1.458568423986434937e-01 4.317519813776016235e-02 3.091529011726379395e-02 -1.030026972293853760e-01 1.318637281656265259e-01 -1.077946200966835022e-01 5.589781999588012695e-01 -1.185867264866828918e-01 -1.051725298166275024e-01 -1.048537492752075195e-01 1.142139136791229248e-01 2.026083916425704956e-01 -4.590936377644538879e-02 -1.948992758989334106e-01 2.153417319059371948e-01 -1.829601377248764038e-01 -2.263598293066024780e-01 3.980472311377525330e-02 -1.124918684363365173e-01 -1.515757888555526733e-01 -1.685012578964233398e-01 -2.007801979780197144e-01 3.484499454498291016e-02 -4.740457609295845032e-02 1.453097164630889893e-01 9.929582476615905762e-02 2.375894039869308472e-02 -1.046557128429412842e-01
4.498630762100219727e-02 9.147716313600540161e-02 7.768400013446807861e-02 -2.814459986984729767e-02 2.337775230407714844e-01 1.361602395772933960e-01 -1.469990909099578857e-01 -1.945963501930236816e-02 -1.683330833911895752e-01 -1.944999098777770996e-01 4.042977988719940186e-01 -7.742867618799209595e-02 -1.427685767412185669e-01 -8.644893765449523926e-02 2.623807266354560852e-02 3.974431455135345459e-01 5.151899158954620361e-02 1.370300203561782837e-01 1.025231033563613892e-01 -2.266023457050323486e-01 -1.682459414005279541e-01 1.056397799402475357e-02 1.791523396968841553e-01 -1.957229226827621460e-01 1.088190078735351562e-01 -3.584125041961669922e-01 -4.043412208557128906e-02 -1.030050739645957947e-01 1.828572452068328857e-01 -2.893647179007530212e-03 1.035543680191040039e-01 -2.943655252456665039e-01
2.078704684972763062e-01 2.084257900714874268e-01 1.317987740039825439e-01 -2.848589122295379639e-01 -2.223856300115585327e-01 2.206280231475830078e-01 -2.267182171344757080e-01 3.349753469228744507e-02 1.362722367048263550e-01 -1.984481513500213623e-01 2.550229132175445557e-01 2.630697190761566162e-01 -5.174314603209495544e-03 7.526320964097976685e-02 -1.663976758718490601e-01 1.787020713090896606e-01 -2.138267457485198975e-01 -1.316300481557846069e-01 2.040205001831054688e-01 1.475386768579483032e-01 7.217448204755783081e-02 -1.767276413738727570e-02 -3.737290576100349426e-02 1.833208203315734863e-01 3.301064372062683105e-01 -2.213792055845260620e-01 9.429987519979476929e-02 1.728984154760837555e-02 2.115233093500137329e-01 -3.797971084713935852e-02 1.562039703130722046e-01 -4.415830597281455994e-02
-3.497251868247985840e-01 1.027543693780899048e-01 1.042249500751495361e-01 -1.752705872058868408e-01 -4.370568692684173584e-02 4.880288243293762207e-02 7.142976671457290649e-02 1.633587479591369629e-02 -1.350763589143753052e-01 -2.417713403701782227e-01 3.986536860466003418e-01 2.891601063311100006e-02 -1.656863540410995483e-01 -1.876842230558395386e-01 9.939907118678092957e-03 1.349226832389831543e-01 -2.596978247165679932e-01 5.996154621243476868e-02 -2.466397359967231750e-02 -2.800935208797454834e-01 -2.834042310714721680e-01 -2.019964605569839478e-01 1.212730035185813904e-01 7.895443588495254517e-02 1.790061779320240021e-02 -2.570943236351013184e-01 8.324656635522842407e-02 -8.678064495325088501e-02 -6.640541553497314453e-02 1.259446050971746445e-02 2.702893614768981934e-01 -2.186003923416137695e-01
2.392109632492065430e-01 1.779742389917373657e-01 2.933933734893798828e-01 -2.072851955890655518e-01 -9.830188751220703125e-02 1.845485270023345947e-01 -1.637222021818161011e-01 -1.895347386598587036e-01 1.624628305435180664e-01 3.836833313107490540e-02 5.987069755792617798e-02 1.663354635238647461e-01 -2.739568613469600677e-02 -1.497887372970581055e-01 1.211099606007337570e-02 -5.230603367090225220e-02 -9.409071505069732666e-02 1.353526022285223007e-03 1.313101500272750854e-01 -1.018659546971321106e-01 -1.590845882892608643e-01 -3.141339719295501709e-01 1.689999848604202271e-01 4.806130006909370422e-02 -5.442621558904647827e-02 -3.658411204814910889e-01 1.905897073447704315e-02 1.145473346114158630e-01 4.714581370353698730e-01 -1.043591126799583435e-01 1.218694746494293213e-01 2.799709327518939972e-02
1.103073135018348694e-01 1.532447934150695801e-01 2.311933934688568115e-01 -2.511040866374969482e-01 1.620527356863021851e-02 -5.953067168593406677e-02 3.120489716529846191e-01 -7.313292473554611206e-03 5.115875229239463806e-02 9.163945168256759644e-02 1.751153320074081421e-01 2.187224850058555603e-02 -1.357270777225494385e-01 -2.549209892749786377e-01 -1.211660802364349365e-01 3.580648452043533325e-02 4.252101853489875793e-02 1.537253558635711670e-01 2.427456676959991455e-01 -2.862174622714519501e-02 2.859367616474628448e-02 -2.440729737281799316e-01 -1.725624948740005493e-01 -1.121160686016082764e-01 1.601125597953796387e-01 -4.419147372245788574e-01 -9.648274630308151245e-02 1.063097566366195679e-01 -4.151858761906623840e-02 1.869086325168609619e-01 3.654063344001770020e-01 -7.378886640071868896e-02
-9.334429353475570679e-02 4.164369702339172363e-01 -5.178556963801383972e-02 -1.349348276853561401e-01 -7.094994932413101196e-02 -8.204706013202667236e-02 9.646211564540863037e-02 1.955523341894149780e-01 -1.899433508515357971e-02 -1.216239407658576965e-01 2.995183169841766357e-01 -2.646337077021598816e-02 -3.317966163158416748e-01 6.261596828699111938e-02 -3.404533863067626953e-01 9.557383507490158081e-02 6.930681318044662476e-02 8.600367605686187744e-02 9.599990397691726685e-02 7.001617550849914551e-02 -2.965324819087982178e-01 -1.885858923196792603e-01 2.919113039970397949e-01 2.708925902843475342e-01 2.020910009741783142e-02 -1.126212626695632935e-01 2.211272865533828735e-01 -4.704482108354568481e-02 7.364693284034729004e-02 -6.902562826871871948e-02 1.977527886629104614e-02 9.928825497627258301e-02
2.340274602174758911e-01 2.427821457386016846e-01 4.167173057794570923e-03 -2.849590778350830078e-01 1.593754738569259644e-01 -5.813651159405708313e-02 1.729680001735687256e-01 7.358495146036148071e-02 -6.943570822477340698e-02 8.635749667882919312e-02 4.314761459827423096e-01 1.765961945056915283e-01 -4.172372817993164062e-01 -1.226053535938262939e-01 -1.129210442304611206e-01 1.627618670463562012e-01 -9.704329073429107666e-02 -4.762503504753112793e-02 2.034729272127151489e-01 -1.055511683225631714e-01 -4.305600747466087341e-02 -2.394783310592174530e-03 -9.827992320060729980e-02 -1.977927237749099731e-01 7.670999970287084579e-03 -2.427015006542205811e-01 -2.973681502044200897e-02 -2.399958521127700806e-01 6.361325830221176147e-02 -1.699463278055191040e-01 7.891544699668884277e-02 1.071819737553596497e-01
2.225200682878494263e-01 2.305514067411422729e-01 1.968871355056762695e-01 -2.237466722726821899e-01 -8.826730400323867798e-02 2.275318503379821777e-01 -7.412848528474569321e-03 -1.652838140726089478e-01 -4.274962097406387329e-02 -3.488333895802497864e-02 1.496203243732452393e-01 3.200958967208862305e-01 -2.422828674316406250e-01 -7.712013274431228638e-02 -1.716846227645874023e-01 2.397998981177806854e-02 -3.236749172210693359e-01 -2.783715426921844482e-01 6.029034033417701721e-02 4.459718242287635803e-02 -3.094886243343353271e-01 -4.155312199145555496e-03 8.469978719949722290e-02 7.155201584100723267e-02 9.278833121061325073e-02 -2.175529897212982178e-01 1.332630310207605362e-02 7.471576333045959473e-02 3.455890715122222900e-01 9.890092909336090088e-02 9.619257599115371704e-02 -5.327064916491508484e-02
1.342375874519348145e-01 2.766868770122528076e-01 5.076753441244363785e-03 -2.078016549348831177e-01 2.600273489952087402e-01 1.304043456912040710e-02 1.899454146623611450e-01 1.826169937849044800e-01 -1.325955390930175781e-01 1.431463956832885742e-01 1.739528924226760864e-01 -1.474568992853164673e-01 -9.206642210483551025e-02 -2.856222689151763916e-01 5.473519116640090942e-02 3.187417387962341309e-01 -1.595164090394973755e-01 1.971103250980377197e-02 -1.574983149766921997e-01 -2.050423920154571533e-01 -9.009667485952377319e-02 -3.094409406185150146e-01 -1.630654442124068737e-03 5.705791339278221130e-02 1.646980941295623779e-01 -2.701638936996459961e-01 2.351504117250442505e-01 -2.159416824579238892e-01 7.435455918312072754e-02 -6.673329323530197144e-02 1.290401518344879150e-01 -1.086059212684631348e-01
2.964042425155639648e-01 1.557758450508117676e-01 2.713337242603302002e-01 -1.613054722547531128e-01 8.264056593179702759e-02 2.566990852355957031e-01 -2.761114947497844696e-02 -1.258233636617660522e-01 1.568546444177627563e-01 -1.904907524585723877e-01 6.337881088256835938e-02 3.644743859767913818e-01 -7.458742707967758179e-02 -2.319007515907287598e-01 -1.556136757135391235e-01 1.364520192146301270e-01 -1.078625842928886414e-01 -2.663533389568328857e-01 7.545588165521621704e-02 -4.932011291384696960e-02 -1.226753890514373779e-01 -3.232042491436004639e-02 4.243388026952743530e-02 1.357178837060928345e-01 -5.450823903083801270e-02 -3.177222311496734619e-01 -1.325424909591674805e-01 5.382870789617300034e-03 2.826528251171112061e-01 -9.894916787743568420e-03 2.326846122741699219e-01 -1.277832537889480591e-01
2.758324146270751953e-01 2.069991976022720337e-01 -8.776648901402950287e-03 1.574423462152481079e-01 1.491502523422241211e-01 1.003890857100486755e-01 3.081609308719635010e-01 -2.827582135796546936e-02 1.427488327026367188e-01 -4.218880832195281982e-02 2.718835473060607910e-01 1.983290165662765503e-01 6.605589389801025391e-02 -9.256410598754882812e-02 -1.088401004672050476e-01 2.260232418775558472e-01 -5.659793317317962646e-02 -1.654788553714752197e-01 -3.778529912233352661e-02 6.160479970276355743e-03 1.023369468748569489e-02 -3.464427590370178223e-01 2.182841747999191284e-01 1.150861829519271851e-01 -9.434445947408676147e-02 -3.346983194351196289e-01 2.371101379394531250e-01 1.104127094149589539e-01 -5.917207151651382446e-02 -2.079618275165557861e-01 -2.225462347269058228e-01 -1.347413063049316406e-01
-6.891036871820688248e-03 2.710676491260528564e-01 1.134635359048843384e-01 1.617246493697166443e-02 4.918512329459190369e-02 -1.272991448640823364e-01 1.319317612797021866e-02 -2.046065479516983032e-01 2.617791295051574707e-01 -1.114609017968177795e-01 3.045360743999481201e-01 -4.505904391407966614e-02 -1.053002774715423584e-01 -4.520311057567596436e-01 3.468903899192810059e-02 3.648677468299865723e-01 -2.982921153306961060e-02 -2.044062465429306030e-01 -1.129081025719642639e-01 6.645901501178741455e-02 -2.310237288475036621e-01 -8.058212697505950928e-02 -2.202539592981338501e-01 1.976126283407211304e-01 8.636396378278732300e-02 -1.158669516444206238e-01 1.514769643545150757e-01 -4.619573056697845459e-02 1.813976913690567017e-01 -5.435857921838760376e-02 1.951689124107360840e-01 4.708779510110616684e-03
1.491746306419372559e-01 9.282620996236801147e-02 -3.085062839090824127e-02 -3.866863250732421875e-02 2.542978227138519287e-01 1.762324199080467224e-02 -7.713665813207626343e-02 -2.791254222393035889e-01 5.685386061668395996e-02 -6.613398343324661255e-02 -1.454026848077774048e-01 1.113358512520790100e-01 -1.539258211851119995e-01 -2.192732542753219604e-01 -2.536085247993469238e-01 1.387927532196044922e-01 -1.604751050472259521e-01 -1.042720004916191101e-01 -2.455659359693527222e-01 -8.634194731712341309e-02 1.029429882764816284e-01 -3.180193305015563965e-01 1.228548660874366760e-01 2.490908056497573853e-01 -1.412830874323844910e-02 -4.914740324020385742e-01 1.224417909979820251e-01 1.835149377584457397e-01 1.306790709495544434e-01 2.034214697778224945e-02 1.323012709617614746e-01 -5.176620930433273315e-02
-2.163184583187103271e-01 3.399670124053955078e-01 2.051656991243362427e-01 -1.881381720304489136e-01 1.761448979377746582e-01 8.383964747190475464e-02 -2.547938190400600433e-02 -3.321170508861541748e-01 1.890632063150405884e-01 9.700225293636322021e-02 4.628652036190032959e-01 -1.543402522802352905e-01 7.211689651012420654e-02 -1.148482412099838257e-01 -2.488383203744888306e-01 1.593350172042846680e-01 -2.327617704868316650e-01 -1.061855480074882507e-01 1.713574379682540894e-01 -7.304455339908599854e-02 5.618670489639043808e-03 -3.844977542757987976e-02 -1.965535432100296021e-01 3.893823176622390747e-02 -9.706264734268188477e-02 -1.346163004636764526e-01 5.306499451398849487e-02 -3.207609057426452637e-02 1.744340062141418457e-01 -2.910200878977775574e-02 3.683090582489967346e-02 1.280004978179931641e-01
1.723921447992324829e-01 3.081192672252655029e-01 1.598985493183135986e-01 -3.113140761852264404e-01 -3.511028289794921875e-01 -2.011325024068355560e-02 -7.043302804231643677e-02 -1.603077650070190430e-01 2.565638348460197449e-02 1.781270140781998634e-03 2.689591646194458008e-01 1.655634492635726929e-01 -1.587157696485519409e-01 1.088143214583396912e-01 -2.812480926513671875e-01 -7.710833102464675903e-02 2.649918012320995331e-02 5.862889438867568970e-02 -1.484998166561126709e-01 8.327674865722656250e-02 -6.964804232120513916e-02 -2.612686455249786377e-01 2.820096313953399658e-01 1.758599430322647095e-01 2.083357572555541992e-01 -1.430151462554931641e-01 7.792789489030838013e-02 -6.649739295244216919e-02 -1.066437214612960815e-01 -7.033117115497589111e-02 2.540202438831329346e-01 -6.434755027294158936e-02
7.795005291700363159e-02 -3.244965896010398865e-02 1.775274425745010376e-01 -1.404078304767608643e-01 7.817920297384262085e-02 -1.681348383426666260e-01 1.244853660464286804e-01 -1.886270754039287567e-02 2.715908586978912354e-01 -5.784614756703376770e-02 2.521913945674896240e-01 1.930761337280273438e-01 6.177269667387008667e-02 -2.628069929778575897e-02 -3.784846961498260498e-01 5.354550853371620178e-02 -3.308214247226715088e-02 4.921925440430641174e-02 1.143851801753044128e-01 -1.424276735633611679e-03 -1.578048169612884521e-01 1.470015496015548706e-01 2.877044379711151123e-01 2.107342332601547241e-02 2.122071981430053711e-01 -1.516909003257751465e-01 5.145847797393798828e-01 -7.169866934418678284e-03 9.534481912851333618e-02 2.019227445125579834e-01 6.305558979511260986e-02 -1.724315136671066284e-01
-6.430625170469284058e-02 2.827857732772827148e-01 -1.349172741174697876e-01 -1.180881187319755554e-01 1.272472590208053589e-01 6.950402259826660156e-02 2.480687648057937622e-01 -1.655327528715133667e-01 -4.437655210494995117e-02 -1.185881346464157104e-02 3.194160759449005127e-01 5.893953889608383179e-02 -3.034040629863739014e-01 -1.115578934550285339e-01 -3.469810634851455688e-02 1.003085002303123474e-01 2.114405035972595215e-01 -1.998156905174255371e-01 -1.354269124567508698e-02 1.056335493922233582e-01 -7.322295755147933960e-02 -2.073697745800018311e-01 3.475578129291534424e-01 7.811710983514785767e-02 1.840617954730987549e-01 -1.701519340276718140e-01 -1.724657267332077026e-01 -3.484104871749877930e-01 1.865010559558868408e-01 5.909087602049112320e-03 1.053575053811073303e-01 1.388958692550659180e-01
-5.656763911247253418e-02 3.835102915763854980e-01 1.634579002857208252e-01 -4.216282069683074951e-01 1.589387804269790649e-01 1.512439399957656860e-01 8.979462087154388428e-03 -9.822644293308258057e-02 7.605519145727157593e-02 -1.205171197652816772e-01 1.290037930011749268e-01 1.141515970230102539e-01 5.948524549603462219e-02 1.241056993603706360e-01 -7.087435573339462280e-02 1.529310345649719238e-01 5.899727717041969299e-02 2.912622317671775818e-02 -3.622999880462884903e-03 -8.330973982810974121e-02 2.093641310930252075e-01 -9.910067170858383179e-02 2.386630326509475708e-02 -1.269755605608224869e-02 1.692697107791900635e-01 -3.311854898929595947e-01 3.778647482395172119e-01 3.199460506439208984e-01 -6.887277215719223022e-02 1.217373311519622803e-01 -1.266737729310989380e-01 7.260756939649581909e-02
7.322709425352513790e-04 2.097530812025070190e-01 1.897332817316055298e-01 4.713676497340202332e-02 2.932331264019012451e-01 3.845539316534996033e-02 -4.844585806131362915e-02 -1.360607445240020752e-01 8.896921761333942413e-03 1.314187049865722656e-01 3.358161449432373047e-01 -7.071083784103393555e-02 1.318625733256340027e-02 3.047382645308971405e-02 -2.085382640361785889e-01 1.049897912889719009e-02 -2.255554199218750000e-01 1.072574704885482788e-01 -1.509959548711776733e-01 -6.804214417934417725e-02 -8.895725756883621216e-02 -1.654811799526214600e-01 2.289114147424697876e-01 -1.504174172878265381e-01 -2.223700582981109619e-01 -4.529057443141937256e-01 2.186219841241836548e-01 2.903371453285217285e-01 -6.834328919649124146e-02 -1.373946815729141235e-01 -6.991153582930564880e-03 1.387175023555755615e-01
1.520584821701049805e-01 1.954513043165206909e-01 2.526091039180755615e-01 1.516375392675399780e-01 4.944747313857078552e-02 2.561982534825801849e-02 -8.547770231962203979e-02 -2.552855908870697021e-01 4.246525168418884277e-01 9.923191973939538002e-04 2.818691544234752655e-02 -3.517721965909004211e-02 -1.635621488094329834e-01 -2.466801851987838745e-01 -1.360571980476379395e-01 3.128944039344787598e-01 6.031480059027671814e-02 -4.014942795038223267e-02 -9.822548925876617432e-02 -7.096860557794570923e-02 1.046097651124000549e-01 -5.335846915841102600e-02 -4.771117493510246277e-02 7.818365842103958130e-02 2.805345654487609863e-01 -1.920260190963745117e-01 -1.375123858451843262e-02 3.117518126964569092e-01 1.408083140850067139e-01 2.821153700351715088e-01 1.291405409574508667e-01 -1.369415223598480225e-01
1.934628635644912720e-01 7.823913544416427612e-02 3.582829982042312622e-02 1.360249519348144531e-01 5.788725614547729492e-02 2.416862696409225464e-01 1.564951539039611816e-01 -2.200164794921875000e-01 3.318032324314117432e-01 1.320281326770782471e-01 1.422246694564819336e-01 2.098857611417770386e-01 1.777726039290428162e-02 -6.926234811544418335e-02 -2.675260044634342194e-02 2.176601290702819824e-01 1.749571785330772400e-02 -1.474993973970413208e-01 -2.155002802610397339e-01 1.135342121124267578e-01 -1.376353800296783447e-01 -2.779952883720397949e-01 2.399825155735015869e-01 1.886282414197921753e-01 1.823181100189685822e-02 -3.650763034820556641e-01 2.815270125865936279e-01 1.476077884435653687e-01 8.821818232536315918e-02 -5.786143615841865540e-02 -6.843465566635131836e-02 -1.890277415513992310e-01
2.847120761871337891e-01 2.229778468608856201e-01 -1.826517134904861450e-01 5.094835162162780762e-02 1.950479447841644287e-01 1.446582823991775513e-01 -1.026674956083297729e-01 2.023371867835521698e-02 3.753762841224670410e-01 -2.307895012199878693e-02 -3.854832053184509277e-02 -1.725677996873855591e-01 -1.105957701802253723e-01 8.352984488010406494e-02 -1.091251820325851440e-01 3.355059623718261719e-01 -2.002674192190170288e-01 -7.104364037513732910e-02 8.091343939304351807e-02 -2.383360415697097778e-01 -2.599085867404937744e-01 -1.859509497880935669e-01 1.093442440032958984e-01 4.132485762238502502e-02 3.646422177553176880e-02 -3.978377580642700195e-01 1.808559596538543701e-01 -4.911358933895826340e-03 -6.634069979190826416e-02 -1.575090289115905762e-01 3.240736201405525208e-02 -7.662028539925813675e-03
1.143536940217018127e-01 5.383578315377235413e-02 3.641174733638763428e-01 -5.450984928756952286e-03 9.422016143798828125e-02 -5.528730340301990509e-03 -2.119488269090652466e-01 7.391721755266189575e-02 2.012114040553569794e-02 -2.104454338550567627e-01 3.340075314044952393e-01 1.565881446003913879e-02 3.960583359003067017e-02 -2.765455245971679688e-01 -4.014691412448883057e-01 1.276718974113464355e-01 -2.537726797163486481e-02 -3.184193279594182968e-03 -1.071697399020195007e-01 -1.939125955104827881e-01 1.128128450363874435e-02 -2.036685589700937271e-03 -1.155500933527946472e-01 1.434828341007232666e-01 4.762690514326095581e-02 -2.532488107681274414e-01 3.302045464515686035e-01 1.475086659193038940e-01 2.078251987695693970e-01 2.277471497654914856e-02 -2.262141853570938110e-01 -6.485157459974288940e-02
7.590073160827159882e-03 3.424631655216217041e-01 1.556098368018865585e-02 -4.115903377532958984e-01 1.803387701511383057e-01 -2.089966461062431335e-02 3.618231117725372314e-01 -7.064661383628845215e-02 4.415042698383331299e-02 1.664991527795791626e-01 3.297253549098968506e-01 -1.705747991800308228e-01 6.791622191667556763e-02 9.856877848505973816e-03 -9.106653928756713867e-02 -1.958225108683109283e-02 -3.847575187683105469e-02 -1.437575966119766235e-01 3.717731684446334839e-02 -4.991006478667259216e-02 6.204324588179588318e-02 -5.437907204031944275e-02 -4.064448550343513489e-02 9.855130687355995178e-03 3.408285230398178101e-02 -2.790105342864990234e-01 2.354982197284698486e-01 3.834170699119567871e-01 9.464643895626068115e-03 -7.686795294284820557e-02 -1.519607603549957275e-01 1.346569508314132690e-01
1.216018274426460266e-01 2.564239799976348877e-01 -4.912961274385452271e-02 1.182474493980407715e-01 -1.619018763303756714e-01 2.288286238908767700e-01 1.196639239788055420e-01 -1.305423229932785034e-01 1.501778513193130493e-01 4.096348956227302551e-02 2.269792109727859497e-01 1.731764823198318481e-01 -3.898003697395324707e-01 -1.762261241674423218e-01 -3.112758696079254150e-01 2.770108282566070557e-01 -9.603521972894668579e-02 6.446434557437896729e-02 1.972754895687103271e-01 7.556692231446504593e-03 -2.628370225429534912e-01 -1.199955344200134277e-01 -3.977357223629951477e-02 -1.512482017278671265e-01 4.807910695672035217e-02 -2.292276471853256226e-01 -5.325289815664291382e-02 -1.265583485364913940e-01 -7.322430610656738281e-02 -2.292381674051284790e-01 -1.007679030299186707e-01 -1.693812906742095947e-01
-9.088358283042907715e-02 2.188789993524551392e-01 1.150936633348464966e-01 -1.246102079749107361e-01 -1.367729604244232178e-01 -2.905090898275375366e-02 -5.460885167121887207e-02 -5.399390682578086853e-02 4.115985035896301270e-01 1.145478710532188416e-02 -2.002837695181369781e-02 3.068796545267105103e-02 -8.325752615928649902e-02 -3.501209616661071777e-01 -3.631163388490676880e-02 2.109450101852416992e-01 -2.147544920444488525e-01 -1.397027671337127686e-01 2.004240751266479492e-01 1.811004877090454102e-01 -1.554059833288192749e-01 -1.041364446282386780e-01 3.743777573108673096e-01 5.480547249317169189e-02 -2.389068454504013062e-01 -2.816527187824249268e-01 1.639608177356421947e-03 2.662697732448577881e-01 9.056556969881057739e-02 -9.361355006694793701e-02 -4.703253507614135742e-02 1.197311002761125565e-02
-2.400677837431430817e-02 2.671028375625610352e-01 6.142896041274070740e-02 -2.609299421310424805e-01 -6.098958104848861694e-02 4.080854728817939758e-02 1.299548000097274780e-01 2.426559031009674072e-01 4.788322746753692627e-02 -1.673753410577774048e-01 4.039062559604644775e-01 8.935412764549255371e-02 -3.508973121643066406e-01 -1.247951462864875793e-01 -8.742543309926986694e-02 7.586630433797836304e-02 6.933574378490447998e-02 8.004587888717651367e-02 -1.553677022457122803e-02 -3.965880721807479858e-02 -8.856273256242275238e-03 -9.724082797765731812e-02 3.071182370185852051e-01 3.342932164669036865e-01 -1.997070014476776123e-02 -2.424896210432052612e-01 1.967223882675170898e-01 -1.823461055755615234e-01 6.416250765323638916e-02 -1.592154949903488159e-01 -8.105526864528656006e-02 1.603444665670394897e-01
-2.198642492294311523e-01 1.665975153446197510e-01 1.508262753486633301e-01 -3.879461586475372314e-01 1.259022355079650879e-01 -9.892327338457107544e-02 -1.315412968397140503e-01 -5.546507611870765686e-02 2.429150789976119995e-01 -9.145016968250274658e-02 1.527571231126785278e-01 4.531979933381080627e-02 -3.946441411972045898e-01 7.982914149761199951e-02 3.079635463654994965e-02 -1.714521050453186035e-01 -1.639901101589202881e-02 4.723155125975608826e-02 -2.450157143175601959e-02 -2.385089360177516937e-02 -9.683278948068618774e-02 -1.059639379382133484e-01 1.681068688631057739e-01 -1.854067444801330566e-01 3.166953921318054199e-01 -2.482853531837463379e-01 -8.987898938357830048e-03 2.472521038725972176e-03 -2.440969794988632202e-01 -1.831900328397750854e-01 2.722937762737274170e-01 -5.651057511568069458e-02
-1.940888911485671997e-01 1.700654625892639160e-03 1.745854914188385010e-01 -1.802539080381393433e-01 6.577816791832447052e-03 1.781646758317947388e-01 2.094611227512359619e-01 -1.785002648830413818e-01 1.505276113748550415e-01 -4.109719768166542053e-02 2.239692956209182739e-01 -1.115787699818611145e-01 -1.538520902395248413e-01 -7.384595274925231934e-02 -3.078202903270721436e-01 2.479368299245834351e-01 1.364081352949142456e-01 -7.742158323526382446e-02 1.076865270733833313e-01 -2.928632199764251709e-01 8.370233327150344849e-02 1.839213967323303223e-01 1.103058531880378723e-01 -5.847164243459701538e-02 -1.270023733377456665e-01 -1.104413643479347229e-01 3.691512942314147949e-01 4.019578993320465088e-01 9.088583290576934814e-03 -5.424626916646957397e-02 1.051362380385398865e-01 2.981256879866123199e-02
-2.249370813369750977e-01 1.347309201955795288e-01 -3.625782579183578491e-02 -3.880769014358520508e-03 1.494421511888504028e-01 -1.758122444152832031e-01 7.805300503969192505e-02 -1.063189283013343811e-01 3.216683566570281982e-01 -2.135555744171142578e-01 3.694006502628326416e-01 -1.037726774811744690e-01 -1.846145689487457275e-01 -1.579754203557968140e-01 1.629275642335414886e-02 2.293190062046051025e-01 -1.434636488556861877e-02 1.615739762783050537e-01 -5.274298414587974548e-02 3.155219554901123047e-02 -2.228755354881286621e-01 -1.772848665714263916e-01 -2.124429941177368164e-01 1.111907325685024261e-02 1.940494328737258911e-01 -2.468977570533752441e-01 3.603570163249969482e-01 1.245357617735862732e-01 8.225181698799133301e-02 5.490935966372489929e-02 -1.973510831594467163e-01 -4.395701363682746887e-02
-9.193193167448043823e-02 1.999606937170028687e-01 6.399960815906524658e-02 -4.445010051131248474e-02 5.930503457784652710e-02 -2.910765632987022400e-02 -7.786838803440332413e-03 -2.793791890144348145e-01 3.381316363811492920e-01 -2.094726711511611938e-01 4.096283018589019775e-01 -1.000262126326560974e-01 -1.557484567165374756e-01 -3.889026939868927002e-01 -1.292789280414581299e-01 2.906497418880462646e-01 8.286003023386001587e-02 -1.091036275029182434e-01 -4.928960278630256653e-02 1.528848707675933838e-01 -1.316424757242202759e-01 3.246632218360900879e-02 -2.418360710144042969e-01 2.475420087575912476e-01 -4.952196776866912842e-02 -1.399036347866058350e-01 -2.249960042536258698e-02 6.668470799922943115e-02 1.097172945737838745e-01 -1.076475605368614197e-01 1.203252226114273071e-01 5.008432641625404358e-02
-1.198434531688690186e-01 1.553118824958801270e-01 6.967107951641082764e-02 -1.817512810230255127e-01 7.933685183525085449e-02 3.425296768546104431e-02 2.325454354286193848e-02 8.945406973361968994e-02 -7.760773599147796631e-02 -2.197577655315399170e-01 1.768386960029602051e-01 -4.619409888982772827e-02 -1.763542741537094116e-01 -1.367471516132354736e-01 -3.762274086475372314e-01 -3.811088949441909790e-02 4.943339154124259949e-02 -1.644029915332794189e-01 2.724373340606689453e-01 -1.044652834534645081e-01 -3.322967290878295898e-01 -2.138899117708206177e-01 1.472397595643997192e-01 -1.542958170175552368e-01 4.220622777938842773e-01 -4.103876277804374695e-02 1.426475942134857178e-01 -7.395954430103302002e-02 1.072483211755752563e-01 -2.833064794540405273e-01 -5.415447056293487549e-02 1.024454981088638306e-01
3.233885020017623901e-02 1.054745838046073914e-01 1.967050731182098389e-01 -1.309796124696731567e-01 3.457909822463989258e-01 1.835197769105434418e-02 -6.465734541416168213e-02 -1.310440618544816971e-02 6.823053210973739624e-02 3.774933144450187683e-02 3.595149219036102295e-01 -7.967116683721542358e-02 -9.219380468130111694e-02 -3.618962168693542480e-01 -1.900255829095840454e-01 1.118302047252655029e-01 -2.338720411062240601e-01 -3.876787843182682991e-03 -2.211700379848480225e-01 4.812104627490043640e-02 -1.682392209768295288e-01 -2.813595235347747803e-01 2.416904419660568237e-01 1.598509103059768677e-01 1.706831902265548706e-01 -7.578902691602706909e-02 -7.394310086965560913e-02 2.369267344474792480e-01 8.947903662919998169e-02 -1.399815976619720459e-01 1.708930134773254395e-01 -1.652136594057083130e-01
1.957716420292854309e-03 1.007112190127372742e-01 2.447786629199981689e-01 -7.523779571056365967e-02 -1.147325485944747925e-01 -2.368293702602386475e-01 -1.574314981698989868e-01 -2.616764307022094727e-01 2.048267126083374023e-01 -3.873218223452568054e-02 1.358003169298171997e-01 2.191076874732971191e-01 -1.610999256372451782e-01 6.093570217490196228e-02 -5.549885705113410950e-02 1.292221993207931519e-01 -1.652415245771408081e-01 1.340853124856948853e-01 1.746801733970642090e-01 2.212278693914413452e-01 -5.294751375913619995e-02 -1.337125599384307861e-01 2.492785304784774780e-01 1.537295877933502197e-01 1.015461236238479614e-01 -1.656110584735870361e-01 2.136290520429611206e-01 3.796027898788452148e-01 -9.869420528411865234e-02 -1.673750877380371094e-01 2.163964211940765381e-01 2.432407140731811523e-01
6.645429879426956177e-02 2.561372220516204834e-01 -6.877428293228149414e-02 -1.781261861324310303e-01 6.159404292702674866e-02 -2.457921057939529419e-01 -5.899101868271827698e-02 -1.475303173065185547e-01 -5.169057846069335938e-02 -3.841513395309448242e-02 2.864602804183959961e-01 -1.294005215167999268e-01 -2.434417754411697388e-01 -1.972993016242980957e-01 -2.388149797916412354e-01 1.465109288692474365e-01 -1.766363978385925293e-01 3.573490679264068604e-02 -1.621272563934326172e-01 8.021569997072219849e-02 -2.244729101657867432e-01 -1.987624317407608032e-01 -7.399564236402511597e-02 1.747755408287048340e-01 -2.913371659815311432e-03 -2.088937908411026001e-01 2.927610278129577637e-01 3.207231163978576660e-01 4.480097442865371704e-02 -3.896543011069297791e-02 6.192451342940330505e-02 -3.061604797840118408e-01
1.498174220323562622e-01 3.445236086845397949e-01 1.855721622705459595e-01 -3.060279786586761475e-01 -1.311584748327732086e-02 1.591453701257705688e-01 1.251559108495712280e-01 -7.788172364234924316e-02 1.969366706907749176e-02 -1.015879511833190918e-01 1.877334564924240112e-01 3.052120208740234375e-01 -1.288401186466217041e-01 8.692593872547149658e-02 -4.699000343680381775e-02 -6.318926811218261719e-02 9.311486966907978058e-03 -2.915189266204833984e-01 4.136549308896064758e-02 1.142304670065641403e-02 1.264361664652824402e-02 -4.364220201969146729e-01 -5.514902621507644653e-02 2.075857296586036682e-02 7.081869244575500488e-02 -3.316443264484405518e-01 2.768509788438677788e-03 -8.924257755279541016e-02 -9.769436717033386230e-02 2.399463951587677002e-01 -9.560557454824447632e-02 1.839411556720733643e-01
-8.974877744913101196e-02 2.055439800024032593e-01 -1.022987291216850281e-01 -1.674302816390991211e-01 3.218471705913543701e-01 -1.713363081216812134e-01 6.411314010620117188e-02 -1.392496824264526367e-01 1.630853414535522461e-01 -3.302954733371734619e-01 3.808553814888000488e-01 -1.944344490766525269e-01 -1.727003008127212524e-01 -1.066676452755928040e-01 -8.690292015671730042e-03 1.670356988906860352e-01 -1.290597021579742432e-01 2.669828534126281738e-01 -9.996542334556579590e-02 -1.006567552685737610e-01 -3.322751447558403015e-02 -3.982720896601676941e-02 -1.043771058320999146e-01 7.720144838094711304e-02 2.529380023479461670e-01 -1.783440858125686646e-01 3.575014770030975342e-01 -2.993845008313655853e-02 3.083419613540172577e-02 5.426763370633125305e-02 -3.144811093807220459e-02 1.002520620822906494e-01
1.240121349692344666e-01 3.140060603618621826e-01 4.145357310771942139e-01 -1.457003355026245117e-01 3.180219829082489014e-01 1.272471547126770020e-01 -1.876962184906005859e-01 -7.525191456079483032e-02 8.349563181400299072e-02 -1.821522414684295654e-01 1.311126351356506348e-01 2.279100418090820312e-01 -3.691335394978523254e-02 -1.130380779504776001e-01 -2.390679121017456055e-01 1.305121183395385742e-01 8.864223957061767578e-02 -1.266794800758361816e-01 -1.941533200442790985e-02 7.124048471450805664e-02 5.296157673001289368e-02 2.116684764623641968e-01 2.471108585596084595e-01 4.027855396270751953e-02 4.876232892274856567e-02 5.360376834869384766e-02 3.041372001171112061e-01 1.750934571027755737e-01 1.429188698530197144e-01 6.885156035423278809e-02 1.931221336126327515e-01 8.121393620967864990e-02
-3.174221888184547424e-02 2.766959369182586670e-01 3.384580463171005249e-02 -3.182566538453102112e-02 4.157198667526245117e-01 1.830955445766448975e-01 -8.868671208620071411e-02 -6.776861101388931274e-02 -4.144053906202316284e-02 -6.998602300882339478e-02 1.402614712715148926e-01 -1.917812228202819824e-01 -3.819066286087036133e-02 -5.028338730335235596e-02 -3.789401352405548096e-01 1.030352041125297546e-01 -1.804383993148803711e-01 -9.395621716976165771e-02 -9.373942762613296509e-02 8.754151314496994019e-02 -1.778817921876907349e-01 -1.355701684951782227e-01 1.343236416578292847e-01 -1.118790581822395325e-01 -1.423878073692321777e-01 -4.351842105388641357e-01 -1.255059335380792618e-02 2.288048118352890015e-01 7.930850982666015625e-02 4.964484646916389465e-02 -1.835191845893859863e-01 -1.928237527608871460e-01
-3.202430903911590576e-01 3.183204233646392822e-01 2.461034990847110748e-02 -2.005622833967208862e-01 -3.187757357954978943e-02 1.753665804862976074e-01 -2.722129924222826958e-03 -3.340165913105010986e-01 2.628398537635803223e-01 -7.262243330478668213e-02 1.468589901924133301e-01 9.575817734003067017e-02 1.166254952549934387e-01 -1.975456625223159790e-01 -3.236694931983947754e-01 2.105169296264648438e-01 -2.127368748188018799e-01 -2.250519692897796631e-01 9.121731668710708618e-02 2.445787005126476288e-02 -8.609672635793685913e-02 -5.877741798758506775e-02 7.323159277439117432e-02 1.047447547316551208e-01 1.074965074658393860e-01 -8.362722396850585938e-02 2.118363790214061737e-02 8.309450000524520874e-02 3.373485207557678223e-01 7.611393928527832031e-02 -1.530525535345077515e-01 6.472691893577575684e-02
-3.733650222420692444e-02 2.000348567962646484e-01 9.463567286729812622e-02 -2.090394794940948486e-01 -2.927624434232711792e-02 2.792708873748779297e-01 -9.343976527452468872e-02 -2.420939952135086060e-01 2.185751497745513916e-01 -8.931548893451690674e-02 1.865901648998260498e-01 1.442883759737014771e-01 -3.673692941665649414e-01 -1.577951610088348389e-01 -1.124574318528175354e-01 2.330047823488712311e-02 1.348249167203903198e-01 -4.397142305970191956e-02 -3.413714468479156494e-02 -1.934081315994262695e-01 2.708058059215545654e-01 2.058009505271911621e-01 4.109400510787963867e-02 6.804013997316360474e-02 5.455442517995834351e-02 -8.898570388555526733e-02 4.264718294143676758e-01 -9.827877581119537354e-02 -6.499980390071868896e-02 -2.866648137569427490e-01 2.484251558780670166e-02 7.190759479999542236e-02
-1.888656467199325562e-01 2.781940400600433350e-01 5.409500002861022949e-02 -3.649339079856872559e-01 1.017083153128623962e-01 1.605475693941116333e-01 -6.498290598392486572e-02 -1.089120656251907349e-01 4.409720003604888916e-02 3.404900059103965759e-02 1.514184027910232544e-01 1.079891324043273926e-01 -8.524495363235473633e-02 -2.495230175554752350e-02 -2.514152228832244873e-01 6.387969106435775757e-02 -6.129967421293258667e-02 -7.160359621047973633e-02 1.128918081521987915e-01 -2.625380456447601318e-01 3.215875104069709778e-02 -1.736675351858139038e-01 1.822652220726013184e-01 -3.376745879650115967e-01 1.528103053569793701e-01 -3.076713979244232178e-01 -6.661454588174819946e-02 -1.695229113101959229e-02 -1.924669742584228516e-01 1.306794583797454834e-02 3.611734807491302490e-01 -1.623715311288833618e-01
3.793434053659439087e-02 -3.170904144644737244e-02 1.437230855226516724e-01 -1.387975960969924927e-01 -7.132843136787414551e-02 5.599662289023399353e-02 2.822276018559932709e-02 -1.841866672039031982e-01 2.253353744745254517e-01 2.023322507739067078e-02 2.919148504734039307e-01 1.434608362615108490e-02 9.685617871582508087e-03 -6.524569541215896606e-02 -3.325221538543701172e-01 2.955733835697174072e-01 -1.523150652647018433e-01 -2.021031677722930908e-01 4.944290965795516968e-03 5.571396276354789734e-02 1.809213012456893921e-01 -1.110427379608154297e-01 1.685074567794799805e-01 5.756730958819389343e-02 -3.328678607940673828e-01 -1.760412901639938354e-01 3.212783932685852051e-01 2.424225956201553345e-01 2.777255177497863770e-01 1.110971570014953613e-01 1.117036342620849609e-01 -1.616203784942626953e-01
2.933844923973083496e-01 2.448979318141937256e-01 2.106217592954635620e-01 -2.477845847606658936e-01 -1.819617487490177155e-02 1.794369667768478394e-01 3.254641965031623840e-02 -2.539741694927215576e-01 7.281883060932159424e-02 -1.208194866776466370e-01 2.575586736202239990e-01 3.283834159374237061e-01 -1.131697595119476318e-01 -9.298798441886901855e-02 -5.785881727933883667e-02 -1.322618313133716583e-02 -3.161582052707672119e-01 -1.919625252485275269e-01 1.893415302038192749e-01 1.100655868649482727e-01 -3.127300143241882324e-01 -4.278433043509721756e-04 8.542345464229583740e-02 8.572575449943542480e-02 -1.615160331130027771e-02 -2.149844020605087280e-01 -7.986772805452346802e-02 1.412369608879089355e-01 1.952532678842544556e-01 -2.703311620280146599e-03 1.510057002305984497e-01 -9.797670878469944000e-03
1.249731630086898804e-01 3.309376239776611328e-01 2.460950613021850586e-01 1.587405204772949219e-01 1.136450320482254028e-01 -6.057373061776161194e-02 -9.101910144090652466e-02 9.639904648065567017e-02 2.964082658290863037e-01 -1.169406250119209290e-02 2.115923911333084106e-01 3.063735067844390869e-01 -1.478112535551190376e-03 -2.834769487380981445e-01 -3.211080133914947510e-01 -3.444366529583930969e-02 5.551176890730857849e-02 -7.803213596343994141e-02 4.763169959187507629e-02 -2.311802953481674194e-01 1.254210174083709717e-01 -1.962323933839797974e-01 -2.668814957141876221e-01 6.073701009154319763e-02 -1.265831440687179565e-01 -1.887819916009902954e-01 1.900976300239562988e-01 2.866044873371720314e-03 1.613407284021377563e-01 1.562180966138839722e-01 -7.799379527568817139e-02 -7.272548228502273560e-02
1.940687745809555054e-01 2.370662093162536621e-01 8.335749804973602295e-02 -4.275690317153930664e-01 8.625097572803497314e-02 -1.386023312807083130e-01 1.986806243658065796e-01 1.924278289079666138e-01 2.650429010391235352e-01 -2.312875390052795410e-01 2.311415970325469971e-01 1.251507103443145752e-01 -1.754218488931655884e-01 1.207594871520996094e-01 -9.430404007434844971e-02 1.928811222314834595e-01 -3.568736463785171509e-02 -2.706929743289947510e-01 1.144807972013950348e-02 1.020602807402610779e-01 -2.623415589332580566e-01 2.996290847659111023e-02 4.613671451807022095e-02 7.372245937585830688e-02 -4.273427277803421021e-02 -2.318326085805892944e-01 1.184747815132141113e-01 1.244871467351913452e-01 -1.722277700901031494e-01 3.009924851357936859e-02 6.307180225849151611e-02 2.165769040584564209e-01
1.553850919008255005e-01 3.344024121761322021e-01 1.442319005727767944e-01 3.778399154543876648e-02 9.913349151611328125e-02 -5.312553793191909790e-02 -9.185375273227691650e-02 2.337169200181961060e-01 8.230892568826675415e-02 5.022467300295829773e-02 2.000989764928817749e-01 7.627295702695846558e-02 -1.216527149081230164e-01 2.836934030055999756e-01 -1.589371860027313232e-01 -6.262098997831344604e-02 2.559331953525543213e-01 -1.562003344297409058e-01 -1.764362603425979614e-01 -1.091311797499656677e-01 -1.911747306585311890e-01 -1.163241416215896606e-01 1.015183627605438232e-01 -7.916693389415740967e-02 3.723648488521575928e-01 -3.065471947193145752e-01 1.046189479529857635e-02 3.138721585273742676e-01 8.549897372722625732e-02 -1.686332374811172485e-01 1.162939146161079407e-01 -7.972345501184463501e-02
-1.036981716752052307e-01 7.835711538791656494e-02 2.203792631626129150e-01 3.295591101050376892e-02 8.231448382139205933e-02 -6.466525048017501831e-02 -7.482430338859558105e-02 -2.143810838460922241e-01 1.824300736188888550e-01 -3.901946544647216797e-01 3.027960360050201416e-01 1.218890864402055740e-02 -3.359862267971038818e-01 -1.214512661099433899e-01 -7.974423468112945557e-02 -3.383658081293106079e-02 -1.814756691455841064e-01 1.166351512074470520e-01 -2.097488194704055786e-01 -4.340279474854469299e-02 -1.233086138963699341e-01 -1.199150681495666504e-01 1.727973967790603638e-01 8.983867615461349487e-02 5.482029914855957031e-02 -1.595961898565292358e-01 3.747976124286651611e-01 2.655784599483013153e-02 2.101763486862182617e-01 -4.304829612374305725e-02 -2.251494228839874268e-01 -1.792382001876831055e-01
2.673504054546356201e-01 1.186864748597145081e-01 9.550222754478454590e-02 1.292408108711242676e-01 2.559857666492462158e-01 5.709230527281761169e-02 -7.760990411043167114e-02 -3.591029644012451172e-01 -1.657283455133438110e-01 -1.860094964504241943e-01 4.422240853309631348e-01 1.450982987880706787e-01 -4.737857356667518616e-02 1.048775538802146912e-01 -1.297953277826309204e-01 9.663474559783935547e-02 2.746607176959514618e-02 -1.694989204406738281e-01 3.498157486319541931e-02 2.042690105736255646e-02 -2.541849315166473389e-01 -2.786846160888671875e-01 1.897628307342529297e-01 -4.524356871843338013e-02 5.326811969280242920e-02 -1.430578827857971191e-01 1.590153425931930542e-01 2.411816418170928955e-01 3.623096644878387451e-02 -2.098129242658615112e-01 5.520273372530937195e-02 -1.185621879994869232e-02
1.996899098157882690e-01 1.550302803516387939e-01 1.391153335571289062e-01 -1.122124865651130676e-01 5.339355766773223877e-02 2.916288077831268311e-01 -3.495730087161064148e-02 -9.063483029603958130e-02 3.094015121459960938e-01 -1.994767338037490845e-01 5.220637470483779907e-02 2.149106711149215698e-01 -5.381096154451370239e-02 -2.881724834442138672e-01 -3.248411715030670166e-01 1.286488398909568787e-02 -1.057502403855323792e-01 -2.280440181493759155e-01 -1.177697703242301941e-01 1.900842040777206421e-02 -1.151142716407775879e-01 -9.469923377037048340e-02 1.050446331501007080e-01 3.632905334234237671e-02 -2.502798102796077728e-02 -3.788993060588836670e-01 -1.182664781808853149e-01 -3.409662097692489624e-02 2.902813851833343506e-01 -1.454643625766038895e-02 2.643892467021942139e-01 -7.100951671600341797e-02
-2.973226830363273621e-02 5.296823754906654358e-02 -1.354362219572067261e-01 -1.551399677991867065e-01 3.405271470546722412e-02 -8.677537739276885986e-02 3.388694226741790771e-01 -9.534281492233276367e-02 1.228837668895721436e-01 -1.190361827611923218e-01 3.738211817108094692e-04 -4.311724007129669189e-02 -1.963710486888885498e-01 -1.965928375720977783e-01 -1.667975932359695435e-01 1.051489859819412231e-01 -1.462489068508148193e-01 1.129573676735162735e-02 2.366031557321548462e-01 -1.161488816142082214e-01 6.628701929003000259e-03 -2.963808476924896240e-01 3.214649483561515808e-02 -1.446775197982788086e-01 1.074364185333251953e-01 -3.931673169136047363e-01 -1.077140346169471741e-01 1.178835555911064148e-01 3.927185535430908203e-01 7.734192907810211182e-02 3.475593030452728271e-01 2.453450113534927368e-02
-1.254443172365427017e-02 1.171769425272941589e-01 -1.378694176673889160e-01 -3.197703659534454346e-01 1.177845820784568787e-01 1.881081052124500275e-02 -1.357548385858535767e-01 -2.120234072208404541e-01 2.409382015466690063e-01 -1.254617422819137573e-01 4.483514428138732910e-01 -1.855740547180175781e-01 -3.531749844551086426e-01 -5.759298801422119141e-02 -4.905804991722106934e-02 1.672047525644302368e-01 -7.394026964902877808e-02 3.824178129434585571e-02 -1.688932031393051147e-01 2.223056182265281677e-02 -2.903195917606353760e-01 -1.274992823600769043e-01 3.255858644843101501e-02 2.371736615896224976e-01 3.089205175638198853e-02 -2.070929855108261108e-01 -1.449900865554809570e-01 7.225943356752395630e-02 -5.672257021069526672e-02 1.564660370349884033e-01 1.560821980237960815e-01 -6.025570631027221680e-02
2.581538259983062744e-01 -4.649190604686737061e-02 2.584541738033294678e-01 -2.586350142955780029e-01 2.429455965757369995e-01 -6.749604642391204834e-02 -1.486443281173706055e-01 1.576731801033020020e-01 1.000168398022651672e-01 -1.617874950170516968e-01 2.582558989524841309e-01 3.802910679951310158e-03 1.601523719727993011e-02 5.798844993114471436e-02 -4.042710661888122559e-01 3.733475133776664734e-02 -7.315746694803237915e-02 5.641481280326843262e-02 1.565926522016525269e-01 -2.087285667657852173e-01 2.070289552211761475e-01 1.069123521447181702e-01 2.277420759201049805e-01 1.731699556112289429e-01 1.027657613158226013e-01 -3.901898264884948730e-01 -3.308101370930671692e-02 1.322273015975952148e-01 1.010926812887191772e-01 3.816168755292892456e-02 -5.378360673785209656e-02 8.311352878808975220e-02
-1.580419577658176422e-02 1.707395762205123901e-01 -1.184408273547887802e-02 -2.591849863529205322e-01 1.317212432622909546e-01 9.941647201776504517e-02 -1.112484093755483627e-02 1.105160191655158997e-01 1.771534085273742676e-01 -8.305867016315460205e-02 2.406370192766189575e-01 3.928039371967315674e-01 -2.296425551176071167e-01 -1.860718578100204468e-01 -4.472649693489074707e-01 2.523014843463897705e-01 -2.244408577680587769e-01 -2.109094150364398956e-02 -1.256478875875473022e-01 -1.040391102433204651e-01 2.796112000942230225e-02 2.318965503945946693e-03 -3.652765229344367981e-02 -1.441438402980566025e-02 -7.873389869928359985e-02 -1.734548509120941162e-01 -2.101806998252868652e-01 -7.906248210929334164e-04 2.296433597803115845e-01 1.270813792943954468e-01 1.683639436960220337e-01 6.864455342292785645e-02
-2.403348237276077271e-01 4.448789060115814209e-01 -1.006145309656858444e-02 -3.523186743259429932e-01 9.499441832304000854e-02 8.030124008655548096e-02 -8.641538769006729126e-02 -8.175808191299438477e-02 2.624021172523498535e-01 1.071270182728767395e-01 2.582831680774688721e-01 -3.162771090865135193e-02 3.563023731112480164e-02 -1.381249427795410156e-01 -2.007589042186737061e-01 2.308123856782913208e-01 -2.010924816131591797e-01 -1.284490376710891724e-01 -2.633899264037609100e-02 -1.018010526895523071e-01 1.318430304527282715e-01 -9.895179420709609985e-02 8.854239434003829956e-02 2.792393602430820465e-02 1.233262121677398682e-01 8.928439021110534668e-02 -2.711864747107028961e-02 2.497847191989421844e-02 4.085069894790649414e-01 -4.096577316522598267e-02 3.083523549139499664e-02 1.751134395599365234e-01
-1.603742390871047974e-01 2.989728450775146484e-01 2.767032980918884277e-01 -1.254124641418457031e-01 2.164129316806793213e-01 -2.384003400802612305e-01 -2.171166427433490753e-02 -9.104587882757186890e-02 1.532144546508789062e-01 -1.571440836414694786e-03 1.579613685607910156e-01 1.899863034486770630e-01 -2.016402930021286011e-01 -2.875389158725738525e-01 3.235163912177085876e-02 2.481416910886764526e-01 -1.941556483507156372e-02 2.481020428240299225e-02 -4.545086622238159180e-02 -1.121235489845275879e-01 -1.415787339210510254e-01 7.504688203334808350e-02 -1.751639097929000854e-01 7.324911653995513916e-02 1.098655723035335541e-02 -3.048954308032989502e-01 4.206709936261177063e-02 7.330262660980224609e-02 3.556689992547035217e-02 -3.360316529870033264e-02 -2.294221967458724976e-01 -4.208115339279174805e-01
-1.524810045957565308e-01 3.344901502132415771e-01 1.722539067268371582e-01 -4.415931925177574158e-02 -4.039384797215461731e-02 9.147690236568450928e-02 -3.957247734069824219e-02 -2.803275287151336670e-01 1.474657356739044189e-01 -2.936272509396076202e-02 2.314982563257217407e-02 -4.722274467349052429e-02 1.574168205261230469e-01 -1.548796296119689941e-01 -2.025769501924514771e-01 2.477534115314483643e-01 -8.278332650661468506e-02 -1.258255690336227417e-01 2.559836208820343018e-01 2.451870143413543701e-01 -2.772062718868255615e-01 -1.720030307769775391e-01 1.392140239477157593e-01 5.131502822041511536e-02 1.794826425611972809e-02 -2.190451622009277344e-01 -7.134617120027542114e-02 2.088595777750015259e-01 4.047252833843231201e-01 8.164014667272567749e-02 1.217771768569946289e-01 -8.631034940481185913e-02
-8.834788948297500610e-02 -1.283827144652605057e-02 2.537229657173156738e-01 -3.975864052772521973e-01 1.353084594011306763e-01 -1.512352526187896729e-01 -1.245507001876831055e-01 1.398536562919616699e-01 2.373060882091522217e-01 -1.145780980587005615e-01 1.074547600001096725e-02 1.200109720230102539e-01 2.457368560135364532e-02 5.946575850248336792e-02 -2.645692527294158936e-01 1.339242327958345413e-02 1.409045904874801636e-01 1.204402744770050049e-01 2.100695967674255371e-01 -1.146928071975708008e-01 1.564779877662658691e-01 -1.316610872745513916e-01 1.041689589619636536e-01 3.650140389800071716e-02 1.431722193956375122e-01 -4.261731505393981934e-01 1.827637106180191040e-01 -1.182154938578605652e-01 1.773040182888507843e-02 1.726022958755493164e-01 2.470081001520156860e-01 -2.208728045225143433e-01
1.496843844652175903e-01 1.883855611085891724e-01 9.965960681438446045e-02 -8.990497887134552002e-02 -4.660062491893768311e-02 -1.017993837594985962e-01 -1.606743410229682922e-02 -3.713888823986053467e-01 1.124789267778396606e-01 3.908623754978179932e-02 1.838196963071823120e-01 -1.301543712615966797e-01 -2.112998664379119873e-01 -2.544005811214447021e-01 -1.087892428040504456e-01 3.791430592536926270e-01 2.070061862468719482e-01 -1.242211014032363892e-01 -7.359167933464050293e-02 -3.318130671977996826e-01 5.676605552434921265e-02 1.546531021595001221e-01 -9.996929019689559937e-02 2.722625434398651123e-02 7.162592560052871704e-02 -3.225929737091064453e-01 1.490961909294128418e-01 6.393361091613769531e-02 3.752207010984420776e-02 2.260503321886062622e-01 2.019080668687820435e-01 -5.519678071141242981e-02
-3.654079884290695190e-02 2.334690541028976440e-01 7.954865694046020508e-02 -2.004090398550033569e-01 1.098202168941497803e-01 2.830816209316253662e-01 8.698708564043045044e-02 -1.936981976032257080e-01 -5.880773440003395081e-02 -1.923219114542007446e-01 -1.120479553937911987e-01 -1.118693649768829346e-01 -8.243849873542785645e-02 -2.720631100237369537e-02 -1.896671801805496216e-01 1.640900522470474243e-01 2.153918705880641937e-02 -2.913793027400970459e-01 -5.721127614378929138e-02 -1.863254755735397339e-01 1.625329838134348392e-03 8.963370323181152344e-02 7.580317556858062744e-02 -8.594865351915359497e-02 1.508253067731857300e-01 -3.679434657096862793e-01 3.274474442005157471e-01 4.193691909313201904e-01 5.371792241930961609e-02 1.588335037231445312e-01 -9.553357958793640137e-02 3.799051046371459961e-02
-6.499428302049636841e-03 1.209519058465957642e-01 1.250468343496322632e-01 -2.931117713451385498e-01 6.142341345548629761e-02 -2.049044221639633179e-01 2.244714647531509399e-01 1.416697204113006592e-01 3.089739382266998291e-01 7.643466442823410034e-02 -9.798831306397914886e-03 3.691563382744789124e-02 1.519746184349060059e-01 -1.685488373041152954e-01 -9.805269539356231689e-02 -9.070519357919692993e-03 -5.682007968425750732e-02 1.957371085882186890e-01 1.003537252545356750e-01 -1.485697776079177856e-01 1.137416735291481018e-01 -1.414605677127838135e-01 -7.337570190429687500e-02 -5.734945461153984070e-02 7.870846241712570190e-02 -5.477335453033447266e-01 8.455056697130203247e-02 1.874228864908218384e-01 2.021929621696472168e-01 -1.039840131998062134e-01 2.852961719036102295e-01 8.194513618946075439e-02
-6.915134191513061523e-02 1.201647445559501648e-01 2.184346020221710205e-01 -8.339928835630416870e-02 2.695464193820953369e-01 2.896575331687927246e-01 3.425320088863372803e-01 -3.386931493878364563e-02 9.633982554078102112e-03 -1.637803316116333008e-01 2.430736869573593140e-01 2.458828315138816833e-02 -1.621285080909729004e-01 -4.652990028262138367e-03 -3.393982648849487305e-01 -5.966943502426147461e-02 2.244628965854644775e-01 -1.490225493907928467e-01 9.780286252498626709e-02 -1.080724298954010010e-01 1.983435600996017456e-01 -2.388947159051895142e-01 4.172169044613838196e-02 3.186579048633575439e-02 7.136963307857513428e-02 7.096161134541034698e-03 2.234784215688705444e-01 8.168497681617736816e-02 1.841115653514862061e-01 1.808724254369735718e-01 2.635681033134460449e-01 -1.690265387296676636e-01
1.464107334613800049e-01 5.869081243872642517e-02 -6.322321482002735138e-03 -1.533493399620056152e-01 -2.831111848354339600e-02 -1.793678700923919678e-01 3.083222806453704834e-01 2.831622026860713959e-02 3.083853125572204590e-01 3.551259171217679977e-03 1.897712424397468567e-02 1.505940407514572144e-01 2.142602950334548950e-02 -1.759321540594100952e-01 -7.355598360300064087e-02 9.821952134370803833e-02 -4.194270446896553040e-02 4.908195883035659790e-02 1.802504360675811768e-01 -1.654589325189590454e-01 1.805801838636398315e-01 -1.033556833863258362e-01 9.328678995370864868e-02 -2.457797676324844360e-01 1.105114668607711792e-01 -4.993126094341278076e-01 2.236174643039703369e-01 6.617830600589513779e-03 1.835028082132339478e-01 -2.497207671403884888e-01 2.206434607505798340e-01 -1.592937260866165161e-01
1.369012743234634399e-01 1.836308538913726807e-01 2.321785390377044678e-01 -3.490391969680786133e-01 5.655571818351745605e-02 -1.062549427151679993e-01 -5.720266699790954590e-02 -4.509950056672096252e-02 6.184931844472885132e-02 -1.270489692687988281e-01 2.347690165042877197e-01 -1.873827874660491943e-01 8.094270527362823486e-02 -1.095497459173202515e-01 -4.732020199298858643e-01 -1.230381056666374207e-01 2.704266905784606934e-01 -1.210090368986129761e-01 -4.107469692826271057e-02 1.174282953143119812e-01 1.629897207021713257e-01 -2.273358404636383057e-01 2.353234142065048218e-01 1.677685230970382690e-01 1.347883194684982300e-01 -1.705862730741500854e-01 2.140840329229831696e-02 2.178023308515548706e-01 -1.287908758968114853e-02 -1.284908801317214966e-01 -5.979894474148750305e-02 6.135397031903266907e-02
2.681025862693786621e-01 1.052088066935539246e-01 1.626716852188110352e-01 -4.020882248878479004e-01 -2.466280013322830200e-02 3.462318778038024902e-01 6.663226336240768433e-02 -4.880311712622642517e-02 6.610213220119476318e-02 -7.461268454790115356e-02 2.229191362857818604e-01 1.501091271638870239e-01 -3.210582435131072998e-01 -2.189367264509201050e-02 -4.218329787254333496e-01 6.870353966951370239e-02 5.942309647798538208e-02 1.490215659141540527e-01 1.345981210470199585e-01 -2.773484885692596436e-01 -1.751286387443542480e-01 -1.490353345870971680e-01 -1.305030435323715210e-01 -1.700793392956256866e-02 -9.725151211023330688e-02 -4.373963922262191772e-02 -5.493002757430076599e-02 1.968276686966419220e-03 1.162953972816467285e-01 7.260411977767944336e-02 5.341310799121856689e-02 7.877258211374282837e-02
-1.972792893648147583e-01 4.698089957237243652e-01 -1.430087983608245850e-01 -1.581829935312271118e-01 8.436822146177291870e-02 -8.892112225294113159e-02 1.450181603431701660e-01 5.551172047853469849e-02 5.100763216614723206e-02 -1.795142143964767456e-01 1.841462701559066772e-01 2.105337232351303101e-01 -3.166746795177459717e-01 2.355042146518826485e-03 -2.432579547166824341e-01 1.637576818466186523e-01 9.424483031034469604e-02 1.907673180103302002e-01 -3.736004233360290527e-02 -1.754910349845886230e-01 7.917742431163787842e-02 -1.059364876709878445e-03 3.413653671741485596e-01 1.060922890901565552e-01 3.119420260190963745e-02 -7.139145582914352417e-02 6.605821847915649414e-02 -1.877496838569641113e-01 3.920785710215568542e-02 -2.547535896301269531e-01 -4.919742420315742493e-02 -1.742002367973327637e-01
-8.262425661087036133e-02 2.791307568550109863e-01 1.157825961709022522e-01 -1.193945556879043579e-01 2.317364066839218140e-01 -3.343049436807632446e-02 5.045790225267410278e-02 6.560187041759490967e-02 2.299842238426208496e-01 -2.137739956378936768e-01 2.947752773761749268e-01 2.511149942874908447e-01 -1.922142207622528076e-01 4.773446545004844666e-02 -1.319946795701980591e-01 7.768678013235330582e-03 2.251405566930770874e-01 -1.529818121343851089e-02 2.663839422166347504e-02 -1.802000850439071655e-01 3.864576295018196106e-02 2.851628661155700684e-01 4.107134416699409485e-02 -8.420995436608791351e-04 -8.998104929924011230e-02 -1.582764089107513428e-01 3.127519488334655762e-01 -2.559357695281505585e-02 5.439948663115501404e-02 6.025902926921844482e-02 4.164898097515106201e-01 -2.010090798139572144e-01
-8.605204522609710693e-02 1.183959990739822388e-01 1.737188994884490967e-01 -2.880058288574218750e-01 3.917142376303672791e-02 8.866645395755767822e-02 1.365587413311004639e-01 1.668749749660491943e-02 -1.509371399879455566e-01 1.188098043203353882e-01 3.340219855308532715e-01 2.694911696016788483e-02 -2.190095335245132446e-01 -2.222403883934020996e-01 -1.461884379386901855e-02 2.940269112586975098e-01 1.721302419900894165e-01 -1.266657561063766479e-01 2.315588295459747314e-01 6.351332645863294601e-03 -2.335600554943084717e-01 -1.893072389066219330e-02 4.870416596531867981e-02 3.333957195281982422e-01 2.066335529088973999e-01 2.163287810981273651e-02 2.858701944351196289e-01 7.668504863977432251e-02 2.479221820831298828e-01 -4.801313579082489014e-02 -3.644970059394836426e-02 -2.006972581148147583e-01
1.020129397511482239e-01 1.828564405441284180e-01 3.621247410774230957e-01 -3.370082750916481018e-02 2.635169327259063721e-01 1.409254223108291626e-01 -2.161288708448410034e-01 3.144591674208641052e-02 1.012543067336082458e-01 -1.571132838726043701e-01 1.557341665029525757e-01 4.261318966746330261e-02 -8.437122404575347900e-02 -2.333115935325622559e-01 -2.637811303138732910e-01 2.498303949832916260e-01 5.749420821666717529e-02 -1.440024226903915405e-01 -8.638454973697662354e-02 -7.093389332294464111e-02 1.116442382335662842e-01 1.592872440814971924e-01 3.058221042156219482e-01 1.903980374336242676e-01 5.657791346311569214e-02 -8.396857976913452148e-02 1.969939619302749634e-01 3.286374807357788086e-01 1.197052299976348877e-01 1.248631328344345093e-01 1.940809488296508789e-01 5.941567942500114441e-02
2.957760393619537354e-01 1.966368108987808228e-01 2.580793201923370361e-01 -2.572028636932373047e-01 6.523391604423522949e-02 2.983306050300598145e-01 1.531377732753753662e-01 -6.672485917806625366e-02 1.034288033843040466e-01 -1.260401606559753418e-01 1.731620132923126221e-01 6.970524787902832031e-02 -3.182870149612426758e-01 -8.945962763391435146e-04 -4.004114866256713867e-01 1.218454092741012573e-01 6.692707538604736328e-02 1.973580718040466309e-01 7.726553082466125488e-02 -2.723790109157562256e-01 -2.804661095142364502e-01 -1.243826597929000854e-01 -5.009068921208381653e-02 -9.301647543907165527e-02 -3.904983773827552795e-02 -1.860536634922027588e-02 -1.673943251371383667e-01 -1.382217109203338623e-01 -4.409679025411605835e-02 4.595599602907896042e-03 2.922899276018142700e-02 3.634798154234886169e-02
1.050045266747474670e-01 1.267908811569213867e-01 1.139412298798561096e-01 -2.220677584409713745e-01 1.898874640464782715e-01 -1.530983895063400269e-01 1.417559087276458740e-01 -2.012363821268081665e-01 -1.124098598957061768e-01 1.468943618237972260e-02 4.438096284866333008e-01 -2.428699284791946411e-02 8.033808320760726929e-02 -1.497533321380615234e-01 -2.257119119167327881e-01 1.203067749738693237e-01 6.135864183306694031e-02 -3.535639494657516479e-02 -1.743589490652084351e-01 5.343096703290939331e-02 -2.506388723850250244e-01 -1.594619452953338623e-01 1.541291326284408569e-01 9.605612605810165405e-02 -1.904665119946002960e-02 -1.827640533447265625e-01 1.434168219566345215e-01 2.728686928749084473e-01 -1.379595845937728882e-01 -3.197424411773681641e-01 2.194812446832656860e-01 -1.675501018762588501e-01
1.059709340333938599e-01 4.646854400634765625e-01 7.371396571397781372e-02 -1.406218111515045166e-01 -1.037271469831466675e-01 4.505347460508346558e-03 -7.494923472404479980e-02 1.501646637916564941e-01 1.080531720072031021e-02 -1.874639391899108887e-01 1.318959295749664307e-01 -1.750394403934478760e-01 -1.958241462707519531e-01 1.244500800967216492e-01 -4.016967713832855225e-01 2.364736944437026978e-01 -2.719074254855513573e-03 -1.943822354078292847e-01 4.163154661655426025e-01 -2.130972295999526978e-01 -1.018510535359382629e-01 -1.679295599460601807e-01 2.418802306056022644e-02 8.211749047040939331e-02 1.630354523658752441e-01 1.785812154412269592e-02 1.187434569001197815e-01 3.133227117359638214e-03 -1.935094967484474182e-02 -6.984636932611465454e-02 -6.123997643589973450e-02 4.286531731486320496e-02
-9.327885508537292480e-02 -3.578972816467285156e-02 2.658639252185821533e-01 -5.688205361366271973e-02 1.607458144426345825e-01 -3.372459486126899719e-02 1.597734242677688599e-01 -6.083567277528345585e-04 1.908441036939620972e-01 9.361415356397628784e-02 3.585171401500701904e-01 -4.120470955967903137e-02 1.417750958353281021e-02 -5.540303885936737061e-02 -1.016405671834945679e-01 5.668005347251892090e-02 -1.625318825244903564e-02 -2.401385307312011719e-01 -4.052135720849037170e-02 -4.782763775438070297e-03 -1.876955181360244751e-01 1.160937398672103882e-01 2.303089201450347900e-01 -6.776760518550872803e-02 1.773036718368530273e-01 -1.835571527481079102e-01 5.526067614555358887e-01 1.022196710109710693e-01 2.082616090774536133e-01 2.057097554206848145e-01 7.246694713830947876e-02 -1.831165105104446411e-01
1.772036701440811157e-01 3.245441615581512451e-01 -4.096613079309463501e-02 -2.448452711105346680e-01 2.573348022997379303e-02 -8.639083802700042725e-02 -4.914883524179458618e-02 8.733106404542922974e-02 1.769223213195800781e-01 -1.149294674396514893e-01 2.311655431985855103e-01 -1.617970503866672516e-02 -5.086055397987365723e-01 1.547072380781173706e-01 -1.898083686828613281e-01 2.750534415245056152e-01 7.062378525733947754e-02 3.241748511791229248e-01 4.197529330849647522e-02 -1.711467355489730835e-01 -1.506353914737701416e-01 -1.538267880678176880e-01 -4.760145768523216248e-02 -7.202357798814773560e-02 -1.744339056313037872e-02 -1.143930703401565552e-01 1.322607249021530151e-01 -1.163594201207160950e-01 -1.157886534929275513e-02 1.486764848232269287e-01 -1.706681996583938599e-01 -1.560554094612598419e-02
1.457165181636810303e-01 -1.056144237518310547e-01 7.448697090148925781e-02 -4.376724362373352051e-02 1.313172131776809692e-01 1.339173037558794022e-02 -1.050498932600021362e-01 -1.434188038110733032e-01 4.211762547492980957e-01 -2.387174963951110840e-01 9.393639862537384033e-03 4.276252165436744690e-02 -2.709048688411712646e-01 2.518222481012344360e-02 -3.074096441268920898e-01 4.163385927677154541e-02 -7.234705984592437744e-02 8.433918654918670654e-02 9.059762954711914062e-02 -6.285377778112888336e-03 -6.059158220887184143e-02 -3.349113166332244873e-01 1.079360172152519226e-01 -8.161693066358566284e-02 -1.752889715135097504e-02 -2.991432547569274902e-01 2.615967392921447754e-01 9.637841582298278809e-02 -5.654985085129737854e-02 -1.353417187929153442e-01 3.614290058612823486e-01 -1.736828237771987915e-01
1.908423453569412231e-01 1.672387123107910156e-01 -1.463220417499542236e-01 -3.698149025440216064e-01 3.361669480800628662e-01 1.117212697863578796e-01 9.420363605022430420e-02 -8.057506382465362549e-02 2.841741777956485748e-02 1.536273118108510971e-02 2.700923085212707520e-01 2.201083451509475708e-01 -3.522055149078369141e-01 -1.817200481891632080e-01 -2.157131284475326538e-01 2.096356898546218872e-01 -8.074592053890228271e-02 -1.095160618424415588e-01 3.241541385650634766e-01 -3.333231806755065918e-02 -6.476707011461257935e-02 -1.837673932313919067e-01 -9.533907473087310791e-02 -4.633955284953117371e-02 2.680466137826442719e-02 -5.613146722316741943e-02 5.715268850326538086e-02 -1.101812049746513367e-01 1.695341914892196655e-01 -1.203161031007766724e-01 -1.646921038627624512e-02 1.729800403118133545e-01
7.430011406540870667e-03 1.499737799167633057e-01 4.587078839540481567e-02 -2.597610950469970703e-01 3.156252503395080566e-01 -1.150834858417510986e-01 5.550410598516464233e-02 -1.225584000349044800e-01 1.031917780637741089e-01 1.486596763134002686e-01 4.562900066375732422e-01 -9.271755814552307129e-02 -8.349019289016723633e-02 -1.505095958709716797e-01 -1.207562163472175598e-01 2.687917053699493408e-01 1.388762332499027252e-02 1.642996370792388916e-01 -1.626723110675811768e-01 -1.951054669916629791e-02 -3.853969573974609375e-01 -9.680060297250747681e-02 -1.802591681480407715e-01 1.133388280868530273e-02 8.998435735702514648e-02 -2.392184436321258545e-01 1.074633076786994934e-01 4.008740931749343872e-02 -2.109712660312652588e-01 -5.659835785627365112e-02 -2.994172461330890656e-02 -1.981611698865890503e-01
-2.174544781446456909e-01 5.392676591873168945e-02 2.537054121494293213e-01 -1.282496005296707153e-01 2.619907557964324951e-01 -1.437842249870300293e-01 8.173072338104248047e-02 5.198017507791519165e-02 2.126311808824539185e-01 -2.224592268466949463e-01 3.647634387016296387e-01 3.064302206039428711e-01 1.414329707622528076e-01 -2.129168063402175903e-01 8.124489337205886841e-02 1.880015730857849121e-01 -3.405345231294631958e-02 -4.780405387282371521e-02 -1.545154899358749390e-01 -1.632489711046218872e-01 -1.745610833168029785e-01 6.484996993094682693e-03 -1.068450510501861572e-01 2.040282934904098511e-01 4.577200859785079956e-02 -2.751660346984863281e-01 1.850751787424087524e-01 6.793286651372909546e-02 1.456075608730316162e-01 -1.209932118654251099e-01 1.074887812137603760e-01 -1.994016915559768677e-01
-1.444937586784362793e-01 2.807724773883819580e-01 -4.907345026731491089e-02 -9.437325596809387207e-02 2.998087108135223389e-01 1.681543439626693726e-01 9.608716517686843872e-02 -8.367596566677093506e-02 3.566343784332275391e-01 -2.204340696334838867e-01 6.372094899415969849e-02 3.468373417854309082e-02 8.287743665277957916e-03 6.341380625963211060e-02 1.397286653518676758e-01 -2.781408466398715973e-02 2.359042763710021973e-01 -1.029836386442184448e-02 -1.774208992719650269e-02 -6.949044764041900635e-02 -9.096325933933258057e-02 -4.449555650353431702e-02 5.885499343276023865e-02 3.776049613952636719e-02 3.557651638984680176e-01 -3.692778646945953369e-01 2.528095543384552002e-01 1.074141860008239746e-01 5.571667850017547607e-02 -6.508815288543701172e-02 -3.524262830615043640e-02 3.551552593708038330e-01
-2.275970764458179474e-02 3.263685107231140137e-01 4.450823366641998291e-02 -1.382609158754348755e-01 -1.502979993820190430e-01 -3.081876337528228760e-01 4.555604606866836548e-02 -1.727041900157928467e-01 2.491633445024490356e-01 1.021474227309226990e-01 -1.679864525794982910e-02 1.370805799961090088e-01 -2.098738253116607666e-01 1.005472093820571899e-01 -1.145229786634445190e-01 5.358417704701423645e-02 -6.677982956171035767e-02 -1.627319008111953735e-01 1.729622632265090942e-01 8.913336694240570068e-02 8.869880437850952148e-02 -1.944097876548767090e-01 3.343909978866577148e-01 -1.205280497670173645e-01 -1.938292011618614197e-02 -4.556923806667327881e-01 7.198736816644668579e-02 -5.616126209497451782e-02 8.508250117301940918e-02 -2.316977977752685547e-01 1.708773523569107056e-01 1.156098917126655579e-01
-3.478577733039855957e-02 1.367985904216766357e-01 2.010055929422378540e-01 -2.597856223583221436e-01 3.274469077587127686e-02 -5.204470828175544739e-02 -2.394561916589736938e-01 1.555888354778289795e-01 8.536851406097412109e-02 -4.447669684886932373e-01 2.769718766212463379e-01 -1.415282636880874634e-01 -2.553495466709136963e-01 -3.527140915393829346e-01 -1.481043100357055664e-01 3.335889801383018494e-02 9.631282836198806763e-02 -1.105495244264602661e-01 -7.598019391298294067e-02 6.541828811168670654e-02 -1.060925647616386414e-01 -1.498852819204330444e-01 3.146674484014511108e-02 -1.565522141754627228e-02 1.191140189766883850e-01 -6.588290911167860031e-03 7.668463885784149170e-02 4.161691665649414062e-02 3.755889534950256348e-01 -1.173086371272802353e-02 1.175766810774803162e-01 1.702040582895278931e-01
1.997426748275756836e-01 3.082880675792694092e-01 -7.484371960163116455e-02 -2.019281238317489624e-01 6.375382840633392334e-02 1.527975946664810181e-01 -1.511658579111099243e-01 -1.044665277004241943e-01 2.955089509487152100e-01 -1.733670979738235474e-01 9.850976616144180298e-02 4.720639809966087341e-02 1.678595319390296936e-02 -2.937351763248443604e-01 -1.296673715114593506e-01 2.549038231372833252e-01 -5.907843634486198425e-02 -1.198426708579063416e-01 5.880191549658775330e-02 -1.731064915657043457e-01 1.470227390527725220e-01 9.841632097959518433e-02 8.536761999130249023e-02 3.917231410741806030e-02 1.372996121644973755e-01 -2.401675879955291748e-01 2.408118844032287598e-01 1.531432271003723145e-01 -1.100729852914810181e-01 3.037548363208770752e-01 3.237667679786682129e-01 3.550131246447563171e-02
1.072657406330108643e-01 1.382455229759216309e-01 6.425783038139343262e-02 -1.293035447597503662e-01 2.167164534330368042e-01 -1.225416809320449829e-01 2.037562876939773560e-01 -3.169240057468414307e-01 -1.582783460617065430e-01 -1.709829643368721008e-02 3.962617218494415283e-01 1.350092142820358276e-02 -1.359534561634063721e-01 -3.229194879531860352e-01 -2.214135378599166870e-01 -8.219052851200103760e-02 -3.138720989227294922e-02 -5.054423213005065918e-02 -2.468391805887222290e-01 -2.430839650332927704e-02 -9.433572739362716675e-02 -6.821802258491516113e-02 1.461736410856246948e-01 7.710122969001531601e-03 2.642273306846618652e-01 -1.773749738931655884e-01 9.944617748260498047e-02 1.914266198873519897e-01 -2.393889129161834717e-01 -2.785574495792388916e-01 1.417308393865823746e-02 2.347315847873687744e-02
-1.483654230833053589e-01 1.387223005294799805e-01 3.925105184316635132e-02 -1.364609897136688232e-01 9.568451344966888428e-02 6.689367443323135376e-02 -1.602009981870651245e-01 -1.323621720075607300e-01 3.025456070899963379e-01 -1.010373234748840332e-01 4.621132612228393555e-01 -2.819458544254302979e-01 -1.818977445363998413e-01 6.604553665965795517e-03 -5.012675002217292786e-02 2.084229290485382080e-01 -5.224845558404922485e-02 -6.605566293001174927e-02 -1.356192827224731445e-01 -2.107034623622894287e-02 -3.624387681484222412e-01 -5.128605663776397705e-02 -2.166566252708435059e-01 1.548109054565429688e-01 1.569993942975997925e-01 -2.875802516937255859e-01 -2.386654727160930634e-02 -6.372472643852233887e-02 6.559520959854125977e-02 -1.060957387089729309e-01 2.000319063663482666e-01 -9.755805134773254395e-02
-1.247822418808937073e-01 -3.322312608361244202e-02 1.139168813824653625e-01 9.660333395004272461e-02 3.121553063392639160e-01 -2.987017296254634857e-02 -2.176519855856895447e-02 -2.649721503257751465e-01 1.341649442911148071e-01 4.455968365073204041e-02 1.790336072444915771e-01 1.312569379806518555e-01 -9.891315549612045288e-02 -1.186995953321456909e-01 -2.048793584108352661e-01 1.962320804595947266e-01 4.557601734995841980e-02 -6.403937190771102905e-02 -1.287130266427993774e-01 -2.247290760278701782e-01 -2.059348523616790771e-01 -4.068395197391510010e-01 -6.697387248277664185e-02 2.271566540002822876e-01 1.290896534919738770e-01 -4.461816847324371338e-01 -6.118661165237426758e-02 4.673552513122558594e-02 -1.984395384788513184e-01 1.276500225067138672e-01 6.120792403817176819e-02 4.994453396648168564e-03
-3.111604414880275726e-02 3.048916161060333252e-01 -9.866733103990554810e-03 -3.616861701011657715e-01 -9.691744111478328705e-03 -5.770337209105491638e-02 3.836801350116729736e-01 2.740623429417610168e-02 1.087574362754821777e-01 -1.803781986236572266e-01 3.774493932723999023e-02 2.505739927291870117e-01 -3.342223465442657471e-01 1.005903780460357666e-01 -3.996203541755676270e-01 4.013163968920707703e-02 -1.541942805051803589e-01 1.428326368331909180e-01 -1.159612834453582764e-01 -2.182730734348297119e-01 -4.292226396501064301e-03 -1.121740266680717468e-01 1.266792416572570801e-01 4.347604513168334961e-02 4.525396600365638733e-02 -8.167309314012527466e-02 9.440422058105468750e-02 -1.625181585550308228e-01 6.064303964376449585e-02 -1.925433278083801270e-01 1.070727854967117310e-01 1.700293272733688354e-03
-2.664075233042240143e-03 1.751200407743453979e-01 2.597017399966716766e-02 -1.178958788514137268e-01 5.880519747734069824e-02 -1.705494076013565063e-01 -9.095286577939987183e-02 -1.806774139404296875e-01 -9.213691204786300659e-02 -2.081187665462493896e-01 2.788078486919403076e-01 -4.446237161755561829e-02 -1.508257538080215454e-01 -6.825137138366699219e-02 -2.113591134548187256e-01 2.741102576255798340e-01 -2.051558941602706909e-01 1.780038326978683472e-01 -6.158237159252166748e-02 -7.331869751214981079e-02 -2.724695801734924316e-01 -1.314324289560317993e-01 -2.253371924161911011e-01 8.269628137350082397e-02 2.129598706960678101e-02 -2.889921665191650391e-01 2.873755395412445068e-01 3.074177503585815430e-01 1.485245972871780396e-01 -3.866878896951675415e-02 -1.796008273959159851e-02 -2.924913763999938965e-01
-2.445413172245025635e-01 2.995771765708923340e-01 1.189295649528503418e-01 -5.025914907455444336e-01 3.527696430683135986e-02 1.441628932952880859e-01 1.558186262845993042e-01 1.695557534694671631e-01 7.937001436948776245e-02 4.190625995397567749e-02 1.609170734882354736e-01 1.878444999456405640e-01 -7.300759106874465942e-02 1.209063231945037842e-01 -1.349773705005645752e-01 2.012190520763397217e-01 -1.203011125326156616e-01 -9.723715484142303467e-02 1.188097149133682251e-01 -1.979078501462936401e-01 -1.648580580949783325e-01 -2.533870339393615723e-01 7.218503206968307495e-02 -1.687845438718795776e-01 1.240023300051689148e-01 -1.181529089808464050e-01 -2.188534289598464966e-02 8.658295124769210815e-02 -1.751380562782287598e-01 -1.437049508094787598e-01 -1.922563090920448303e-02 2.635590136051177979e-01
5.802807956933975220e-02 3.077073693275451660e-01 6.298002600669860840e-02 -1.208781599998474121e-01 2.226263880729675293e-01 4.086243808269500732e-01 1.027967035770416260e-01 3.171223774552345276e-02 1.794071197509765625e-01 4.219127446413040161e-02 1.274563670158386230e-01 2.167000025510787964e-01 -2.568862438201904297e-01 1.250431984663009644e-01 -3.053575158119201660e-01 4.403429105877876282e-02 -2.824803590774536133e-01 -3.971666470170021057e-02 2.039468884468078613e-01 5.187136679887771606e-02 -2.141557186841964722e-01 -1.878025829792022705e-01 -3.670961782336235046e-02 1.646480262279510498e-01 -7.648757845163345337e-02 -1.856908649206161499e-01 5.470671132206916809e-02 1.164416894316673279e-01 2.686242461204528809e-01 -1.289921402931213379e-01 -1.837759278714656830e-02 -4.108028020709753036e-03
-8.674889802932739258e-02 3.411581218242645264e-01 2.205243110656738281e-01 -5.265145897865295410e-01 7.364966720342636108e-02 1.358112841844558716e-01 1.307704150676727295e-01 -6.091426312923431396e-02 7.848380506038665771e-02 -5.605890229344367981e-02 -4.996281489729881287e-02 -1.172796785831451416e-01 7.503446191549301147e-02 1.342246383428573608e-01 -1.113053709268569946e-01 6.680422276258468628e-02 1.180811598896980286e-01 9.236851334571838379e-02 -3.641256317496299744e-02 -1.332962606102228165e-02 1.103948876261711121e-01 -1.240468099713325500e-01 -6.973256915807723999e-02 2.645400725305080414e-02 1.131753996014595032e-01 -4.503175914287567139e-01 3.112372159957885742e-01 2.502575516700744629e-01 2.072819508612155914e-02 5.924519523978233337e-02 3.900257125496864319e-02 -4.285714402794837952e-02
-7.164696604013442993e-02 1.273414492607116699e-01 7.608836889266967773e-02 -1.711185276508331299e-01 8.047311753034591675e-02 2.748064324259757996e-02 1.260294616222381592e-01 -2.398985028266906738e-01 4.563231021165847778e-02 -2.247469574213027954e-01 -1.201426610350608826e-01 -9.727891534566879272e-02 -2.119357436895370483e-01 1.193530671298503876e-02 -1.558860689401626587e-01 3.336620032787322998e-01 2.744918763637542725e-01 1.267876178026199341e-01 -1.645344495773315430e-01 -1.146180182695388794e-02 -2.964243292808532715e-01 -7.108844816684722900e-02 8.632490038871765137e-02 2.088875137269496918e-02 -7.706803083419799805e-02 -1.582547426223754883e-01 2.738397121429443359e-01 3.273443877696990967e-01 3.420461714267730713e-01 -1.273377686738967896e-01 4.719536378979682922e-02 1.942564845085144043e-01
-8.788947016000747681e-02 2.284472733736038208e-01 2.674622237682342529e-01 -2.981472909450531006e-01 1.352047771215438843e-01 -4.963215906172990799e-03 -6.230032816529273987e-02 -8.897150307893753052e-02 -3.491003438830375671e-02 -3.407622873783111572e-01 2.274463772773742676e-01 -2.040447145700454712e-01 -3.442310690879821777e-01 -2.691616117954254150e-01 -8.122214674949645996e-02 -8.708742260932922363e-02 -2.625898458063602448e-02 4.608541727066040039e-02 -6.713918596506118774e-02 3.339403569698333740e-01 -9.434296190738677979e-02 -3.711027652025222778e-02 -3.459934517741203308e-02 -8.626592345535755157e-03 2.470764964818954468e-01 -1.791396290063858032e-01 -2.085965685546398163e-02 -6.141095608472824097e-02 1.872125267982482910e-01 1.870248466730117798e-01 1.033018715679645538e-02 1.893803775310516357e-01
-1.601310372352600098e-01 1.618616133928298950e-01 6.894325464963912964e-02 -1.619012355804443359e-01 -3.194893151521682739e-02 -5.730205215513706207e-03 4.360035434365272522e-02 -2.917204201221466064e-01 2.883516252040863037e-01 -3.357405960559844971e-01 3.436250090599060059e-01 -9.147913008928298950e-02 -1.881466805934906006e-01 -3.475717604160308838e-01 -3.898349031805992126e-02 1.814001649618148804e-01 6.148668006062507629e-02 -1.312144845724105835e-01 -3.213731199502944946e-02 2.772291302680969238e-01 -1.890769414603710175e-02 9.337818622589111328e-02 -1.405239254236221313e-01 1.395683735609054565e-01 2.060134261846542358e-01 -2.663950026035308838e-01 -6.942577660083770752e-02 1.531208772212266922e-02 1.119428724050521851e-01 -1.907091140747070312e-01 -2.866483293473720551e-02 2.858645468950271606e-02
2.896245121955871582e-01 1.521160602569580078e-01 -2.297814935445785522e-01 -1.358169913291931152e-01 3.059286177158355713e-01 1.955325454473495483e-01 -2.237586677074432373e-02 -3.212268948554992676e-01 2.989458441734313965e-01 1.056300997734069824e-01 3.030804172158241272e-02 -2.120904326438903809e-01 -1.580315679311752319e-01 1.303458511829376221e-01 -1.645897626876831055e-01 2.552053034305572510e-01 -1.159954294562339783e-01 3.095890209078788757e-02 3.356717526912689209e-02 -2.581407083198428154e-03 -9.223211556673049927e-02 -2.458790838718414307e-01 3.158686757087707520e-01 2.995917014777660370e-02 1.020414009690284729e-01 -3.092395067214965820e-01 2.502501197159290314e-02 4.885387793183326721e-02 3.039725869894027710e-02 -3.814585506916046143e-02 6.426440179347991943e-02 6.974818557500839233e-02
-3.102183640003204346e-01 1.713685095310211182e-01 3.466646373271942139e-01 -3.939932212233543396e-02 7.174243777990341187e-02 1.522106528282165527e-01 2.623785845935344696e-02 -6.693257018923759460e-03 9.268684312701225281e-03 -8.032185584306716919e-02 1.089180856943130493e-01 2.118768990039825439e-01 -1.676861494779586792e-01 -2.105585187673568726e-01 -1.900004893541336060e-01 8.706513792276382446e-02 1.802471280097961426e-01 -3.969376441091299057e-03 1.296151429414749146e-01 -1.216946616768836975e-01 -2.480477541685104370e-01 -6.248283386230468750e-02 2.248492836952209473e-01 -1.386374607682228088e-02 1.431687325239181519e-01 -2.540713548660278320e-02 3.618680834770202637e-01 2.424225062131881714e-01 5.902063101530075073e-02 1.144268214702606201e-01 -2.929606139659881592e-01 2.250233590602874756e-01
3.115007579326629639e-01 3.640709519386291504e-01 5.693549662828445435e-02 -3.345756232738494873e-01 -1.584806106984615326e-02 1.139133572578430176e-01 -8.563213795423507690e-02 -3.124460019171237946e-02 -1.746490970253944397e-02 1.451680809259414673e-01 2.555988430976867676e-01 1.866942495107650757e-01 -2.960626184940338135e-01 -6.803715229034423828e-02 -2.638725638389587402e-01 1.002238690853118896e-01 -1.170518547296524048e-01 -2.071318626403808594e-01 1.682456582784652710e-01 9.663089364767074585e-02 -3.270841240882873535e-01 -1.216092556715011597e-01 6.538836658000946045e-02 -2.634725347161293030e-02 -5.814734846353530884e-02 1.032772287726402283e-01 1.607698202133178711e-01 -8.866942673921585083e-02 2.273435592651367188e-01 5.364350602030754089e-02 -1.219554767012596130e-01 4.468834772706031799e-02
-2.943392992019653320e-01 -1.660267263650894165e-02 3.092443943023681641e-01 -1.504950374364852905e-01 1.600172817707061768e-01 -2.366907000541687012e-01 8.210795372724533081e-02 4.931492730975151062e-03 5.120497196912765503e-02 -1.895872056484222412e-01 5.062964558601379395e-01 1.488148570060729980e-01 3.370016068220138550e-02 3.454269468784332275e-02 -2.301645465195178986e-02 1.468231678009033203e-01 -6.432829797267913818e-02 -5.344773456454277039e-02 -1.110832393169403076e-01 -2.965259552001953125e-01 -1.687985844910144806e-02 -1.250081509351730347e-01 7.796287536621093750e-02 5.862176418304443359e-02 -7.386459410190582275e-02 -3.313390612602233887e-01 2.006727159023284912e-01 2.671802341938018799e-01 5.057049915194511414e-02 1.334027573466300964e-02 -2.982779964804649353e-02 -4.172523692250251770e-02
6.862853467464447021e-02 -4.890304058790206909e-02 1.341337561607360840e-01 -4.164483025670051575e-02 1.413606554269790649e-01 1.056072339415550232e-01 -2.692241594195365906e-02 1.187452301383018494e-01 2.983317077159881592e-01 6.160717457532882690e-02 2.573990225791931152e-01 3.193174004554748535e-01 -6.183240190148353577e-02 -5.878730490803718567e-02 -1.255424469709396362e-01 7.082636654376983643e-02 4.912063945084810257e-03 -2.013048082590103149e-01 6.506464630365371704e-02 -2.752638757228851318e-01 -1.818507015705108643e-01 2.260991781949996948e-01 1.842619478702545166e-01 -1.182458326220512390e-01 1.652913987636566162e-01 -2.761538624763488770e-01 3.066810667514801025e-01 4.282511398196220398e-02 3.575631678104400635e-01 1.817077249288558960e-01 1.578332930803298950e-01 -1.461288798600435257e-02
[truncated: 3,269,525 more chars]
