# Supplementary material for: The Language of Innovation
Source: PLoS One. 2020 Apr 30;15(4):e0230107. doi: 10.1371/journal.pone.0230107 (PMC7194493; doi:10.1371/journal.pone.0230107)
Supplement: S5 File — (GZ) [file pone.0230107.s005.tar.gz › 1983-1987/V2Run_6_VS_4500_embeddings1983-1987ED32.txt]

-1.797493919730186462e-02 -2.511055767536163330e-01 -8.892379701137542725e-02 6.421478092670440674e-02 -1.465352028608322144e-01 -3.547302633523941040e-02 1.134782936424016953e-02 -2.170856483280658722e-02 1.264211237430572510e-01 1.177338510751724243e-01 1.584101170301437378e-01 -2.002242058515548706e-01 -2.771812081336975098e-01 3.474916219711303711e-01 7.731631398200988770e-03 -3.386155888438224792e-02 3.900918643921613693e-03 -1.768186539411544800e-01 1.978844702243804932e-01 2.443860918283462524e-01 2.310838699340820312e-01 -1.495723426342010498e-01 2.664079666137695312e-01 1.471422314643859863e-01 4.744616895914077759e-02 1.387320607900619507e-01 2.004339993000030518e-01 -2.460173815488815308e-01 -6.108517572283744812e-02 -5.822695419192314148e-02 4.216364026069641113e-01 -4.235628619790077209e-02
-5.120477825403213501e-02 -3.202669620513916016e-01 6.069475412368774414e-02 7.472688332200050354e-03 1.265770196914672852e-02 7.690390944480895996e-02 -1.574030146002769470e-03 4.168059304356575012e-02 -1.302765607833862305e-01 1.209112405776977539e-01 -1.910607516765594482e-01 -9.533863514661788940e-02 5.351781100034713745e-02 1.009659245610237122e-01 -1.034115403890609741e-01 8.023589849472045898e-02 -3.177229762077331543e-01 -1.018749177455902100e-01 5.716121941804885864e-02 4.672573506832122803e-01 -2.749337628483772278e-02 -2.250309437513351440e-01 -1.618227660655975342e-01 2.273959666490554810e-01 2.943760156631469727e-02 -1.292783021926879883e-01 2.537237703800201416e-01 2.495648562908172607e-01 -2.562473416328430176e-01 -1.553849875926971436e-01 2.804608643054962158e-01 -3.100356273353099823e-02
3.513626754283905029e-02 2.611515857279300690e-02 -1.185294464230537415e-01 -1.660666055977344513e-02 4.187577217817306519e-02 5.422997847199440002e-02 -1.278469562530517578e-01 2.098291926085948944e-02 1.178228110074996948e-01 -2.747592628002166748e-01 2.635410428047180176e-01 -8.528859913349151611e-02 1.839417666196823120e-01 1.878807693719863892e-01 -3.572935163974761963e-01 7.642227411270141602e-02 -2.709484100341796875e-01 -2.975906431674957275e-01 6.179427728056907654e-02 4.707039296627044678e-01 -1.291005760431289673e-01 -2.590099163353443146e-02 -2.276218384504318237e-01 -9.308855980634689331e-02 5.950678884983062744e-02 3.798632323741912842e-02 1.409579068422317505e-01 1.071556806564331055e-01 -3.488865494728088379e-02 -1.950454264879226685e-01 2.281764745712280273e-01 2.672793343663215637e-02
-7.925994694232940674e-02 7.862040400505065918e-02 1.109422836452722549e-02 1.384761184453964233e-01 -4.831465333700180054e-02 2.835069894790649414e-01 5.728624016046524048e-02 1.108428929001092911e-02 -1.222718283534049988e-01 2.499623410403728485e-02 8.173962682485580444e-02 1.754585094749927521e-02 -9.175086766481399536e-02 8.674758672714233398e-02 8.621795475482940674e-02 7.338194549083709717e-02 -2.703524827957153320e-01 1.446575224399566650e-01 2.289796769618988037e-01 3.519682586193084717e-01 8.897835761308670044e-02 2.114365622401237488e-02 -2.758840322494506836e-01 -4.109471291303634644e-02 5.727316811680793762e-02 -5.363359302282333374e-02 4.431411623954772949e-01 -1.513048727065324783e-02 -2.535184472799301147e-02 -2.119550257921218872e-01 4.601157307624816895e-01 -1.194485276937484741e-01
-2.064226418733596802e-01 6.438279896974563599e-02 2.016107589006423950e-01 3.513809442520141602e-01 -9.227503091096878052e-02 1.471860408782958984e-01 1.661849617958068848e-01 5.406774953007698059e-02 -5.332871153950691223e-02 -8.974333107471466064e-02 3.581190705299377441e-01 -6.790424138307571411e-02 8.965384960174560547e-02 1.211332827806472778e-01 -1.937348581850528717e-02 7.782419770956039429e-02 -8.545676618814468384e-02 9.201005846261978149e-02 6.387870758771896362e-02 4.491944313049316406e-01 1.096296608448028564e-01 -2.666621804237365723e-01 1.497326195240020752e-01 -4.067334160208702087e-02 1.969379037618637085e-01 2.004456706345081329e-02 2.015896737575531006e-01 1.636622697114944458e-01 -1.376370936632156372e-01 -1.669822931289672852e-01 2.530555129051208496e-01 -9.595999121665954590e-02
-1.355685591697692871e-01 -1.333997026085853577e-02 2.138984948396682739e-01 8.107945322990417480e-02 -7.050060480833053589e-02 6.819953769445419312e-02 2.063300013542175293e-01 1.877833604812622070e-01 1.157457474619150162e-02 -1.956033110618591309e-01 -3.759537503356114030e-05 1.780713908374309540e-02 1.360632013529539108e-03 1.571610718965530396e-01 -1.128802448511123657e-01 -1.661579161882400513e-01 -7.496272772550582886e-02 -1.162977516651153564e-01 2.782973647117614746e-01 2.756072580814361572e-01 1.536306887865066528e-01 -1.538250893354415894e-01 1.234718561172485352e-01 -4.957048594951629639e-02 1.644586771726608276e-01 3.392711877822875977e-01 3.040066063404083252e-01 3.310146033763885498e-01 -1.901240348815917969e-01 -8.913592994213104248e-02 3.272427320480346680e-01 -7.109217345714569092e-02
-2.991797924041748047e-01 7.944987714290618896e-02 5.100998282432556152e-02 6.877557933330535889e-02 -3.738994523882865906e-02 3.219673633575439453e-01 6.582812964916229248e-02 -1.989924609661102295e-01 -1.430834084749221802e-01 4.450355097651481628e-02 5.538691766560077667e-03 -9.919540025293827057e-03 -6.550934910774230957e-02 -2.905022911727428436e-02 3.429295495152473450e-02 -1.273561175912618637e-02 -4.883046448230743408e-02 -7.061664015054702759e-02 9.923353791236877441e-02 2.729594111442565918e-01 1.692523360252380371e-01 -2.293538600206375122e-01 -2.556807100772857666e-01 1.546847522258758545e-01 7.736679166555404663e-03 1.406691968441009521e-01 4.881329238414764404e-01 -1.058832108974456787e-01 -2.131164968013763428e-01 -7.486242800951004028e-02 3.446967005729675293e-01 -1.317284703254699707e-01
-2.285101450979709625e-02 -1.151024475693702698e-01 1.585040837526321411e-01 1.295014619827270508e-01 1.114693097770214081e-02 2.324922978878021240e-01 2.022587060928344727e-01 -1.072228699922561646e-01 1.019141599535942078e-01 -1.345413029193878174e-01 1.481100171804428101e-01 -8.324233442544937134e-02 4.871306009590625763e-03 2.241092473268508911e-01 -1.299176663160324097e-01 2.335986942052841187e-01 1.787479408085346222e-02 -1.886538118124008179e-01 1.156820133328437805e-01 4.360609352588653564e-01 -1.423737704753875732e-01 -4.966663569211959839e-02 3.194067478179931641e-01 -1.898527294397354126e-01 1.060093268752098083e-01 1.605065464973449707e-01 3.559782207012176514e-01 3.441657871007919312e-02 -2.484850138425827026e-01 -4.642755165696144104e-02 1.705674082040786743e-01 2.369642630219459534e-02
-5.931042134761810303e-02 3.307617828249931335e-02 -1.196994110941886902e-01 1.303847581148147583e-01 1.187507361173629761e-01 5.962516367435455322e-02 -1.782140508294105530e-02 -9.897387772798538208e-02 8.173318207263946533e-02 -2.497841976583003998e-02 -4.575478285551071167e-02 9.620185941457748413e-03 -4.795335233211517334e-02 -1.596230566501617432e-01 6.148370355367660522e-02 -1.539884060621261597e-01 -7.269328087568283081e-02 -1.825727522373199463e-01 -3.433774923905730247e-03 5.245317220687866211e-01 2.321981042623519897e-01 1.502122264355421066e-02 -2.040830999612808228e-01 -5.976499244570732117e-02 1.369649618864059448e-01 -1.839350461959838867e-01 4.654337465763092041e-01 -3.334486484527587891e-02 -1.847284436225891113e-01 -1.297245025634765625e-01 3.303100168704986572e-01 1.673684269189834595e-01
-5.451533943414688110e-02 -2.134706079959869385e-01 -2.722712159156799316e-01 1.830445975065231323e-01 8.555983193218708038e-03 -9.100908041000366211e-02 9.567088633775711060e-02 1.082143560051918030e-01 1.587233692407608032e-01 -1.243517175316810608e-02 3.866957873106002808e-02 7.033984363079071045e-02 -9.962937235832214355e-02 -3.031110577285289764e-02 1.067506372928619385e-01 8.887198567390441895e-02 -7.544016093015670776e-02 3.013149797916412354e-01 1.886217892169952393e-01 3.482331335544586182e-01 -1.668049097061157227e-01 -2.286150753498077393e-01 1.302801519632339478e-01 3.323000296950340271e-02 -1.414109766483306885e-01 1.712701171636581421e-01 3.334856331348419189e-01 1.658174693584442139e-01 -2.295138537883758545e-01 -2.833617031574249268e-01 1.875244230031967163e-01 -2.121459096670150757e-01
-2.810035645961761475e-01 -2.567642331123352051e-01 -2.470180541276931763e-01 -5.782754719257354736e-02 -8.474422991275787354e-02 2.721811234951019287e-01 -1.709543317556381226e-01 -1.651090532541275024e-01 1.074142530560493469e-01 -6.807710975408554077e-02 9.434594213962554932e-02 -1.267872303724288940e-01 -1.643787175416946411e-01 -4.021529108285903931e-02 -9.876929223537445068e-02 4.780580848455429077e-02 -1.559211909770965576e-01 2.559610605239868164e-01 1.813333779573440552e-01 3.688568174839019775e-01 1.060801595449447632e-01 2.260585129261016846e-01 7.917460799217224121e-02 1.068951040506362915e-01 3.526680171489715576e-01 2.179161906242370605e-01 1.044911742210388184e-01 -1.566764265298843384e-01 -1.196477189660072327e-01 -1.030104681849479675e-01 3.200270934030413628e-03 -9.458654560148715973e-03
1.932116895914077759e-01 -1.795391142368316650e-01 4.618054628372192383e-02 3.784608840942382812e-01 3.276427462697029114e-02 -6.446346640586853027e-02 4.743631929159164429e-02 -1.038578078150749207e-01 4.353730380535125732e-02 -5.617829412221908569e-02 -1.372409798204898834e-02 -9.239014983177185059e-02 1.765869259834289551e-01 1.412747204303741455e-01 -1.534966528415679932e-01 -2.402647435665130615e-01 -1.520528495311737061e-01 -5.835562571883201599e-02 -9.022956341505050659e-02 2.764222025871276855e-01 2.029735893011093140e-01 -4.054838418960571289e-02 -6.517859548330307007e-02 3.353613018989562988e-01 3.858597949147224426e-02 -4.183094948530197144e-03 4.254369437694549561e-01 4.289610311388969421e-02 -2.830673456192016602e-01 -1.003890633583068848e-01 2.736781537532806396e-01 2.272748574614524841e-02
-3.419118225574493408e-01 -1.849977374076843262e-01 -1.987107396125793457e-01 -1.662525087594985962e-01 -2.936554849147796631e-01 2.556137442588806152e-01 -1.250090301036834717e-01 -1.826806217432022095e-01 2.643893063068389893e-01 4.166964814066886902e-02 1.405158787965774536e-01 -1.870884448289871216e-01 -2.250941246747970581e-01 1.363902986049652100e-01 -1.008977964520454407e-01 -1.677988618612289429e-01 1.436653733253479004e-01 1.275181275559589267e-04 1.246966142207384109e-02 2.897030413150787354e-01 5.363627523183822632e-02 6.569426506757736206e-02 -2.155326157808303833e-01 8.090580231510102749e-04 -1.190698239952325821e-02 1.646243780851364136e-01 2.806561589241027832e-01 4.196597263216972351e-02 3.960188850760459900e-02 -2.081435620784759521e-01 5.566385388374328613e-02 -1.817978471517562866e-01
-1.475259512662887573e-01 -4.551777988672256470e-02 -5.576262250542640686e-02 -1.300717424601316452e-02 -2.113585025072097778e-01 9.241286665201187134e-02 8.438677340745925903e-02 1.787522286176681519e-01 6.149397045373916626e-02 -3.306214511394500732e-01 1.622309535741806030e-01 -2.265838533639907837e-01 -2.253120541572570801e-01 8.061058074235916138e-02 -2.176988720893859863e-01 8.210045844316482544e-02 -3.294835612177848816e-02 5.499486625194549561e-02 1.531242579221725464e-01 2.504031956195831299e-01 1.365530192852020264e-01 1.067508012056350708e-02 -1.523597389459609985e-01 4.105660691857337952e-02 -1.676108129322528839e-02 -2.233682759106159210e-02 5.566756725311279297e-01 -2.079326100647449493e-02 -3.209028840065002441e-01 4.298514500260353088e-02 1.647086143493652344e-01 -3.843856230378150940e-02
5.991225317120552063e-02 5.979257822036743164e-02 -4.374155029654502869e-02 4.976974800229072571e-02 -2.125145643949508667e-01 -4.922389239072799683e-02 2.111560851335525513e-01 -1.117286756634712219e-01 1.291024684906005859e-01 -1.201656460762023926e-01 2.257731109857559204e-01 -8.012872934341430664e-02 -1.164868324995040894e-01 1.192307025194168091e-01 -9.666296094655990601e-02 6.917679309844970703e-02 -4.174549877643585205e-01 8.310496807098388672e-02 -1.851943284273147583e-01 4.864074289798736572e-01 3.497685864567756653e-02 5.068224668502807617e-02 1.111782118678092957e-01 -2.174204587936401367e-01 1.264189630746841431e-01 8.240543305873870850e-02 2.881595194339752197e-01 -3.909287974238395691e-02 -5.154802277684211731e-02 -7.838313281536102295e-02 3.148618936538696289e-01 -1.503641605377197266e-01
2.566074728965759277e-01 -1.221091002225875854e-01 1.535375863313674927e-01 -1.533280462026596069e-01 2.006505057215690613e-02 3.846114128828048706e-02 1.289909631013870239e-01 -1.934566646814346313e-01 6.048452109098434448e-02 -1.065994501113891602e-01 1.236237064003944397e-01 2.202111110091209412e-02 1.457851938903331757e-02 3.322162330150604248e-01 -2.502179443836212158e-01 4.984007775783538818e-02 9.776076674461364746e-02 2.745845317840576172e-01 8.447691798210144043e-02 3.535475432872772217e-01 -6.863903254270553589e-02 -1.310108006000518799e-01 -1.965036094188690186e-01 1.423763632774353027e-01 7.056067883968353271e-02 1.610049456357955933e-01 3.208233118057250977e-01 1.762074232101440430e-01 -3.058110475540161133e-01 -3.240091726183891296e-02 2.251996397972106934e-01 4.172252863645553589e-02
-5.725834053009748459e-03 -6.026746705174446106e-02 2.215839736163616180e-02 8.655241131782531738e-02 5.526449158787727356e-02 -1.434332728385925293e-01 1.830157488584518433e-01 -1.945090666413307190e-02 2.270268052816390991e-01 -5.398052185773849487e-02 1.923052966594696045e-02 5.418629944324493408e-02 1.121391654014587402e-01 -5.592948198318481445e-02 -1.032920479774475098e-01 -5.309749394655227661e-02 7.030536420643329620e-03 1.242481097579002380e-01 -1.695128530263900757e-02 4.561027288436889648e-01 1.851581782102584839e-01 -2.160971909761428833e-01 -6.445243209600448608e-02 4.503886029124259949e-02 8.016047626733779907e-02 -1.615440845489501953e-02 4.594860374927520752e-01 -1.729766130447387695e-01 -3.485325872898101807e-01 -1.243856176733970642e-01 3.629791438579559326e-01 -1.284346729516983032e-01
-2.532549500465393066e-01 -1.905873417854309082e-02 8.672687225043773651e-03 2.951501011848449707e-01 -7.210564613342285156e-02 -2.522729635238647461e-01 -1.538720875978469849e-01 -1.365053206682205200e-01 -1.360891163349151611e-01 1.854851283133029938e-02 8.479559421539306641e-02 1.832843422889709473e-01 -1.958400309085845947e-01 7.057648897171020508e-02 -3.683984279632568359e-01 1.511818915605545044e-01 9.709883481264114380e-02 5.481826886534690857e-02 2.417184859514236450e-01 1.887764483690261841e-01 3.095621764659881592e-01 5.520578706637024879e-04 4.856843501329421997e-02 1.713773757219314575e-01 3.273342549800872803e-01 -1.783147007226943970e-01 1.116170510649681091e-01 1.455676257610321045e-01 -6.729891151189804077e-02 -2.353473752737045288e-02 1.102170720696449280e-01 -2.274302393198013306e-01
4.819479212164878845e-02 -1.647786647081375122e-01 -2.889427244663238525e-01 1.607128530740737915e-01 -6.103350222110748291e-02 4.856381565332412720e-02 -6.530017405748367310e-02 6.868419051170349121e-02 2.734193205833435059e-02 -2.004342675209045410e-01 1.312918961048126221e-01 8.788131177425384521e-02 -2.654484808444976807e-01 -2.984341233968734741e-02 1.426347643136978149e-01 -2.111064493656158447e-01 -1.157839521765708923e-01 -2.676839940249919891e-02 5.818135105073451996e-03 5.137232542037963867e-01 -1.049225553870201111e-01 4.358197376132011414e-02 -8.510231226682662964e-02 -4.224818199872970581e-02 1.860416494309902191e-02 2.178892195224761963e-01 2.572970092296600342e-01 2.438732534646987915e-01 -2.920196354389190674e-01 -1.990797668695449829e-01 2.134423702955245972e-01 5.509663373231887817e-03
6.325404345989227295e-02 -2.688851952552795410e-01 -1.340181380510330200e-01 1.484518200159072876e-01 -4.087723046541213989e-02 1.444878578186035156e-01 -1.764760315418243408e-01 -2.557758241891860962e-02 -1.296878755092620850e-01 -1.651067286729812622e-01 -4.427720233798027039e-02 -2.761069685220718384e-02 -3.217537701129913330e-01 6.475835293531417847e-02 -3.652757406234741211e-01 -1.004894599318504333e-01 2.928248979151248932e-02 -2.118899300694465637e-02 3.191207051277160645e-01 3.996734619140625000e-01 -2.229398936033248901e-01 -1.478717625141143799e-01 -9.170804172754287720e-03 6.881203502416610718e-02 2.608718574047088623e-01 2.016180753707885742e-01 4.542903508991003036e-03 -1.326008141040802002e-01 6.544722616672515869e-02 1.281126737594604492e-01 2.078518420457839966e-01 -4.281061142683029175e-02
-1.631016582250595093e-01 1.556109916418790817e-02 4.122328385710716248e-02 -1.051699444651603699e-01 -1.209221035242080688e-01 -3.361394256353378296e-02 1.767664030194282532e-02 -2.951805666089057922e-02 -8.389903604984283447e-02 8.316904306411743164e-02 3.615622520446777344e-01 -1.883679926395416260e-01 2.600232698023319244e-02 2.743442654609680176e-01 -3.294045850634574890e-02 1.024524271488189697e-01 -3.137065842747688293e-02 -9.317311644554138184e-02 1.655136346817016602e-01 3.596095144748687744e-01 1.585569381713867188e-01 5.828310549259185791e-02 -2.252175062894821167e-01 -3.218017220497131348e-01 1.605595499277114868e-01 8.861973136663436890e-02 3.249887228012084961e-01 -9.751894325017929077e-02 -1.749515086412429810e-01 1.345283836126327515e-01 3.589478135108947754e-01 1.630730926990509033e-02
-5.729028210043907166e-02 1.272944360971450806e-01 2.083076387643814087e-01 8.223828673362731934e-02 2.519746124744415283e-02 3.739614412188529968e-02 2.054171413183212280e-01 -5.879433080554008484e-02 -8.393291383981704712e-02 7.115121185779571533e-02 7.550422847270965576e-02 -2.463821172714233398e-01 -1.151507943868637085e-01 -1.348063200712203979e-01 -2.347898036241531372e-01 -1.479214727878570557e-01 -2.746389433741569519e-02 -2.414669841527938843e-01 2.624463438987731934e-01 3.043179512023925781e-01 7.907813042402267456e-02 -1.469473689794540405e-01 -8.892456442117691040e-02 1.229106560349464417e-01 2.654992043972015381e-01 -2.359581179916858673e-03 3.844779133796691895e-01 -1.704314909875392914e-02 5.114965885877609253e-02 -1.556992083787918091e-01 4.070823192596435547e-01 1.145747229456901550e-01
-3.301135301589965820e-01 -1.234039571136236191e-02 -1.647229306399822235e-02 1.578766405582427979e-01 -2.379153519868850708e-01 1.759331077337265015e-01 3.258042037487030029e-01 2.392388880252838135e-02 3.491403535008430481e-03 1.209566593170166016e-01 3.126430213451385498e-01 -2.706184983253479004e-01 -5.943480134010314941e-02 -3.901078552007675171e-02 -2.175421863794326782e-01 1.982665155082941055e-03 -2.303854329511523247e-03 -1.196919381618499756e-02 -3.861452639102935791e-02 3.265661001205444336e-01 -1.870153546333312988e-01 -8.978033810853958130e-02 6.164204701781272888e-02 -1.030703559517860413e-01 1.616715490818023682e-01 4.466057941317558289e-02 1.552781015634536743e-01 -2.723201736807823181e-02 -1.010471060872077942e-01 -1.393613126128911972e-02 4.516096115112304688e-01 1.758461631834506989e-02
-1.455292701721191406e-01 2.674045264720916748e-01 1.755563616752624512e-01 5.690903961658477783e-02 1.345807164907455444e-01 -1.463776081800460815e-01 2.313230633735656738e-01 -3.179502487182617188e-02 1.567292660474777222e-01 1.938011348247528076e-01 -7.183493673801422119e-02 -2.184969000518321991e-02 -6.959607452154159546e-02 1.296757608652114868e-01 -4.003569483757019043e-02 1.524479687213897705e-01 -1.974927484989166260e-01 5.877096671611070633e-03 2.550781369209289551e-01 1.749193817377090454e-01 2.976176142692565918e-01 3.283052472397685051e-03 -8.119779825210571289e-02 -7.856379449367523193e-02 2.377442866563796997e-01 -7.396199554204940796e-02 2.565551400184631348e-01 1.476704478263854980e-01 -2.086154222488403320e-01 -3.045655190944671631e-01 3.622438311576843262e-01 -1.084505990147590637e-01
1.576647460460662842e-01 -1.934931874275207520e-01 1.844171732664108276e-01 -1.484500616788864136e-01 -3.233745321631431580e-02 2.380744926631450653e-02 4.843076318502426147e-02 -2.944339998066425323e-02 4.131499677896499634e-02 2.157440781593322754e-01 1.012257337570190430e-01 -2.729466259479522705e-01 -3.698841035366058350e-01 1.953339427709579468e-01 -1.026501208543777466e-01 -2.865450270473957062e-02 3.630401939153671265e-02 -9.002248942852020264e-02 9.966201335191726685e-02 3.249239325523376465e-01 -2.138068675994873047e-01 2.835392020642757416e-02 1.270997524261474609e-02 -3.116289153695106506e-03 1.563812196254730225e-01 7.343708723783493042e-02 1.943561136722564697e-01 -1.742157042026519775e-01 5.265880376100540161e-02 1.495639830827713013e-01 4.763752520084381104e-01 -1.893030554056167603e-01
8.161101723089814186e-04 -1.711434423923492432e-01 -6.426175683736801147e-02 9.062619647011160851e-04 1.775735169649124146e-01 1.919252574443817139e-01 1.320598870515823364e-01 3.184924647212028503e-02 4.485862702131271362e-02 -2.761924862861633301e-01 1.873599290847778320e-01 -2.840608954429626465e-01 -1.185762360692024231e-01 2.764320671558380127e-01 -8.668509870767593384e-02 1.199646666646003723e-01 -2.823794484138488770e-01 -3.202195763587951660e-01 1.136281788349151611e-01 1.910032182931900024e-01 3.169120848178863525e-02 -1.643570885062217712e-02 -2.873353473842144012e-02 -2.273623198270797729e-01 1.070856004953384399e-01 6.824634224176406860e-02 1.248676776885986328e-01 1.194886788725852966e-01 -1.204810664057731628e-01 -1.491077542304992676e-01 4.345141053199768066e-01 -1.275755465030670166e-01
-3.192322850227355957e-01 -2.348410636186599731e-01 -5.511743947863578796e-02 1.310065984725952148e-01 2.199492901563644409e-01 -7.586475461721420288e-02 -3.035760484635829926e-03 7.756360806524753571e-03 1.084273532032966614e-01 3.356089591979980469e-01 2.188939005136489868e-01 -1.959471218287944794e-02 -1.464060992002487183e-01 1.836913228034973145e-01 -6.642281264066696167e-02 2.689219824969768524e-02 -1.030940338969230652e-01 -3.480733931064605713e-01 -1.017520427703857422e-01 1.627065539360046387e-01 -2.353232949972152710e-01 -1.738828569650650024e-01 6.919515784829854965e-03 9.372232109308242798e-02 1.847165971994400024e-01 -5.520318821072578430e-02 1.335601955652236938e-01 -9.676069021224975586e-02 -2.130259992554783821e-03 -6.003968790173530579e-02 4.141342341899871826e-01 1.816508769989013672e-01
-2.058614194393157959e-01 1.097523570060729980e-01 -4.912601783871650696e-03 6.014116108417510986e-02 -7.625370472669601440e-02 4.701562970876693726e-02 -3.902900265529751778e-03 -8.441536128520965576e-02 7.804383337497711182e-02 -1.430090814828872681e-01 1.232157647609710693e-01 -3.869999945163726807e-01 2.088168449699878693e-02 1.140509098768234253e-01 -3.405992686748504639e-01 1.744752228260040283e-01 -1.746021509170532227e-01 -3.648530840873718262e-01 -1.821037828922271729e-01 3.356896042823791504e-01 -4.048976674675941467e-02 -2.605286985635757446e-02 3.498029336333274841e-02 -4.065771028399467468e-02 1.247754693031311035e-01 4.553702846169471741e-02 2.805338203907012939e-01 6.578214466571807861e-02 -3.155250102281570435e-02 -2.938444018363952637e-01 1.761228144168853760e-01 -2.042186260223388672e-01
-2.976860404014587402e-01 1.799639128148555756e-02 2.424044311046600342e-01 4.074468612670898438e-01 -2.013122737407684326e-01 -1.166921760886907578e-02 1.294014900922775269e-01 -8.070394396781921387e-02 2.393769025802612305e-01 9.895141422748565674e-02 7.938852906227111816e-02 8.734477311372756958e-02 -4.078266024589538574e-02 -9.442186355590820312e-02 -4.255459085106849670e-02 -8.015640079975128174e-02 -1.086942479014396667e-01 -8.512754738330841064e-02 2.666722834110260010e-01 3.938980698585510254e-01 -7.427686452865600586e-02 4.173455759882926941e-02 -6.574099510908126831e-02 -2.215994289144873619e-03 1.979765295982360840e-01 -3.274899348616600037e-02 1.846881806850433350e-01 2.297997176647186279e-01 -6.800992041826248169e-02 -4.837943613529205322e-02 3.579073250293731689e-01 -5.798146501183509827e-02
-7.190395891666412354e-02 -2.843602001667022705e-01 3.137948736548423767e-02 1.328405290842056274e-01 1.289487332105636597e-01 2.061070352792739868e-01 1.833665817975997925e-01 -1.672784239053726196e-01 8.380660787224769592e-03 -2.252355217933654785e-01 -2.151159569621086121e-02 1.215566042810678482e-02 -2.785959839820861816e-02 2.141043730080127716e-02 1.484996974468231201e-01 4.555469751358032227e-02 -7.983687520027160645e-02 -2.139654010534286499e-01 -2.117213420569896698e-02 4.228901267051696777e-01 1.027727574110031128e-01 8.612344413995742798e-02 -2.426707893610000610e-01 1.277135610580444336e-01 2.316039353609085083e-01 1.987196654081344604e-01 4.308785796165466309e-01 -1.375699788331985474e-01 -1.088841333985328674e-01 -1.616212874650955200e-01 9.226832538843154907e-03 -1.935403347015380859e-01
-2.144133448600769043e-01 -6.405255943536758423e-02 1.385950148105621338e-01 2.186355590820312500e-01 -2.230318933725357056e-01 8.321537077426910400e-02 3.574843332171440125e-02 -8.872112631797790527e-02 1.268501430749893188e-01 -2.149930894374847412e-01 2.512610256671905518e-01 -3.589171916246414185e-02 6.359678506851196289e-02 1.210055798292160034e-01 -1.132172048091888428e-01 1.228329539299011230e-01 -4.505197331309318542e-02 4.855304583907127380e-02 3.320236206054687500e-01 2.567647099494934082e-01 -1.896860152482986450e-01 -1.383932679891586304e-01 -7.727234065532684326e-02 -2.035427093505859375e-01 2.796272933483123779e-01 1.401005983352661133e-01 1.755803972482681274e-01 -4.875668510794639587e-02 -7.087219506502151489e-02 8.457312732934951782e-02 4.415975511074066162e-01 -1.499072462320327759e-01
-7.502865046262741089e-02 -2.310682684183120728e-01 -4.204006493091583252e-02 -9.525828063488006592e-02 8.070933073759078979e-02 8.563938736915588379e-02 -1.673574931919574738e-02 -1.025140732526779175e-01 7.973494380712509155e-02 -2.759502641856670380e-02 6.588263064622879028e-02 -7.905938476324081421e-02 -1.218980029225349426e-01 3.630237579345703125e-01 -1.655939966440200806e-01 -1.575511842966079712e-01 5.417372658848762512e-02 2.000769525766372681e-01 1.460610777139663696e-01 4.749757349491119385e-01 2.797651886940002441e-01 -1.686911880970001221e-01 1.048590168356895447e-01 -1.091688275337219238e-01 1.542864143848419189e-01 -1.174513623118400574e-01 3.286958038806915283e-01 5.858054757118225098e-02 7.644453085958957672e-03 -2.390042990446090698e-01 -9.046756476163864136e-02 -2.343558818101882935e-01
-1.222683042287826538e-01 -2.724907733500003815e-02 1.348299980163574219e-01 2.726551294326782227e-01 -2.540614902973175049e-01 1.615879982709884644e-01 9.560526162385940552e-02 -1.445876061916351318e-01 1.353498399257659912e-01 1.489872336387634277e-01 1.976440697908401489e-01 -2.592346072196960449e-01 -6.133074313402175903e-02 -1.281363610178232193e-02 -1.282244920730590820e-01 -5.021060258150100708e-02 -1.117895469069480896e-01 -8.499993383884429932e-02 2.226154804229736328e-01 3.110229671001434326e-01 7.932389527559280396e-02 -3.298965841531753540e-02 2.847003936767578125e-01 8.197049051523208618e-02 1.816654056310653687e-01 -7.222563028335571289e-02 1.024165675044059753e-01 1.784083545207977295e-01 -2.520041167736053467e-01 3.718043863773345947e-02 4.350353181362152100e-01 -7.458306103944778442e-02
-2.121505439281463623e-01 -3.639939799904823303e-02 6.630108505487442017e-02 3.950349986553192139e-01 -2.607790194451808929e-02 8.295393735170364380e-02 2.336988598108291626e-01 -3.682822287082672119e-01 7.956821471452713013e-02 1.752541773021221161e-02 1.379963904619216919e-01 -1.899531036615371704e-01 -4.679329320788383484e-02 -2.172564715147018433e-02 7.507314532995223999e-02 -1.111169308423995972e-01 -2.073252052068710327e-01 8.431273698806762695e-02 1.474408954381942749e-01 2.590452432632446289e-01 -6.073839217424392700e-02 -1.419382244348526001e-01 3.553525730967521667e-02 8.494016528129577637e-02 2.111608386039733887e-01 1.096405833959579468e-01 8.262050896883010864e-02 1.121588796377182007e-01 -2.378492504358291626e-01 -2.851450443267822266e-02 4.269253015518188477e-01 1.615160107612609863e-01
-3.356769979000091553e-01 2.814900316298007965e-02 -9.744622744619846344e-03 3.374914228916168213e-01 -2.309558987617492676e-01 2.057835161685943604e-01 1.382086575031280518e-01 -2.689341641962528229e-02 1.644515693187713623e-01 9.650674648582935333e-03 1.672706156969070435e-01 -9.146500378847122192e-02 1.673774123191833496e-01 -3.344935132190585136e-03 -7.818325608968734741e-02 4.984939005225896835e-03 -1.887691915035247803e-01 -1.461423784494400024e-01 3.234063982963562012e-01 3.612917661666870117e-01 -1.151292547583580017e-01 -9.803130477666854858e-02 -1.199952699244022369e-02 1.964878141880035400e-01 1.596601456403732300e-01 -1.427159011363983154e-01 -5.534415692090988159e-02 8.837603777647018433e-02 -1.605121940374374390e-01 -1.000297367572784424e-01 3.312450051307678223e-01 5.845689028501510620e-02
-3.035815358161926270e-01 -1.345946788787841797e-01 2.235899567604064941e-01 1.961275488138198853e-01 -2.570932805538177490e-01 1.678712666034698486e-01 7.624790817499160767e-02 -8.452580124139785767e-02 3.277451395988464355e-01 -2.629206180572509766e-01 2.348186373710632324e-01 -2.010197043418884277e-01 -5.404313653707504272e-02 4.171158000826835632e-02 8.958289027214050293e-02 3.754534199833869934e-02 -4.032281786203384399e-02 -7.965215295553207397e-02 1.344566494226455688e-01 2.695382237434387207e-01 -5.025240778923034668e-02 -1.995959281921386719e-01 1.827098987996578217e-02 -8.893597871065139771e-02 5.901185795664787292e-02 6.051430478692054749e-02 3.633249700069427490e-01 -2.849087305366992950e-02 4.284954443573951721e-02 6.701675592921674252e-04 3.408586084842681885e-01 -2.346491441130638123e-02
-8.499761670827865601e-02 -1.171137988567352295e-01 -1.732982993125915527e-01 -2.216599881649017334e-02 2.655987441539764404e-01 -1.599398255348205566e-01 -1.277897059917449951e-01 1.268930882215499878e-01 1.863421648740768433e-01 -1.306459121406078339e-02 1.179515421390533447e-01 2.489150315523147583e-01 -8.890921622514724731e-02 1.407580822706222534e-01 1.899492144584655762e-01 -4.659600183367729187e-02 2.332995533943176270e-01 -2.675101161003112793e-01 1.088928952813148499e-01 3.147879242897033691e-01 -3.598905354738235474e-02 -7.771319895982742310e-02 -1.281012147665023804e-01 1.691026538610458374e-01 2.421510219573974609e-01 3.284400328993797302e-02 4.870707988739013672e-01 3.219166770577430725e-02 -5.489847064018249512e-02 -1.152172982692718506e-01 1.958444714546203613e-01 3.649766743183135986e-02
-1.618258506059646606e-01 -1.980805695056915283e-01 -1.318008825182914734e-02 2.483911626040935516e-02 -2.594600915908813477e-01 -5.207400768995285034e-03 4.521679505705833435e-02 1.249593347311019897e-01 1.405846476554870605e-01 2.250989824533462524e-01 1.224715113639831543e-01 -9.333190321922302246e-02 8.895662613213062286e-03 2.925198897719383240e-02 1.883849352598190308e-01 5.615146458148956299e-02 -1.159159541130065918e-01 -1.786061823368072510e-01 5.073046684265136719e-01 1.939017921686172485e-01 -1.086123660206794739e-01 -1.517128199338912964e-01 1.714261919260025024e-01 -6.196221709251403809e-02 2.006811946630477905e-01 3.157651126384735107e-01 2.054604589939117432e-01 3.575808927416801453e-02 -1.406518816947937012e-01 -1.793260574340820312e-01 2.656980156898498535e-01 2.678951434791088104e-02
-4.031182825565338135e-01 1.238275021314620972e-01 1.545245498418807983e-01 3.272821903228759766e-01 -1.419281363487243652e-01 -1.496322825551033020e-02 3.672919003292918205e-03 -1.240153461694717407e-01 1.905210465192794800e-01 1.332218796014785767e-01 2.296263277530670166e-01 -9.689414501190185547e-02 1.231062188744544983e-01 -4.962459951639175415e-02 -1.261684149503707886e-01 8.591523766517639160e-02 -1.188858821988105774e-01 -9.095397591590881348e-02 2.236673086881637573e-01 4.451576173305511475e-01 -1.595124602317810059e-02 -1.097003892064094543e-01 1.318805366754531860e-01 3.065784648060798645e-02 9.048215299844741821e-02 4.772907122969627380e-03 2.760620713233947754e-01 -7.205057144165039062e-02 -1.954410970211029053e-01 1.837666146457195282e-02 2.623631656169891357e-01 1.135257072746753693e-02
-8.565377444028854370e-02 1.896267384290695190e-02 6.771197170019149780e-02 -1.083112955093383789e-01 -2.077877074480056763e-01 8.655222505331039429e-02 3.293225169181823730e-02 1.421567797660827637e-02 -2.099797427654266357e-01 -5.167060345411300659e-02 7.414122670888900757e-02 -8.075737208127975464e-02 -2.278566062450408936e-01 6.454317271709442139e-02 -1.736258566379547119e-01 8.132593333721160889e-02 -1.349290460348129272e-01 -2.442277520895004272e-01 2.452043145895004272e-01 1.897014379501342773e-01 2.342501655220985413e-02 -4.135707393288612366e-02 -1.765776574611663818e-01 8.251912891864776611e-02 -1.031039506196975708e-01 -1.500852704048156738e-01 3.117009103298187256e-01 -1.899395287036895752e-01 -3.175075054168701172e-01 -2.456799894571304321e-01 4.559074044227600098e-01 -1.509464979171752930e-01
1.584258973598480225e-01 -1.532841920852661133e-01 4.781177639961242676e-02 -7.825621217489242554e-02 -2.288402467966079712e-01 -2.096829116344451904e-01 1.957758069038391113e-01 6.126473098993301392e-02 7.138818036764860153e-03 1.042272243648767471e-02 -4.185687750577926636e-02 -2.950673401355743408e-01 -3.381581306457519531e-01 3.169532716274261475e-01 -2.503722012042999268e-01 -3.267278894782066345e-02 -4.557057842612266541e-02 -7.006741315126419067e-02 2.386760264635086060e-01 1.883429437875747681e-01 -3.931837901473045349e-02 -3.204759955406188965e-01 -3.902768366970121861e-04 -6.301475316286087036e-02 1.093553155660629272e-01 -6.212851032614707947e-02 1.341688781976699829e-01 -1.009895727038383484e-01 1.571459323167800903e-01 1.203968897461891174e-01 3.767368197441101074e-01 6.520451605319976807e-02
5.011483095586299896e-03 -1.032608449459075928e-01 1.238176226615905762e-01 -2.618686556816101074e-01 5.060245096683502197e-02 2.271062284708023071e-01 7.951871521072462201e-05 1.414010375738143921e-01 2.283232063055038452e-01 -7.837235927581787109e-02 3.066099584102630615e-01 -1.207848191261291504e-01 -2.152845859527587891e-01 1.028372943401336670e-01 -5.032925307750701904e-02 4.133577924221754074e-03 3.711135312914848328e-02 -2.896803915500640869e-01 2.298291176557540894e-01 1.975724846124649048e-01 -2.326965890824794769e-02 -1.333610117435455322e-01 -3.254502266645431519e-02 1.172050461173057556e-01 -1.945829391479492188e-02 2.889182604849338531e-02 3.465500771999359131e-01 8.466091006994247437e-02 -2.795726954936981201e-01 -1.259333193302154541e-01 2.504837512969970703e-01 -3.307831585407257080e-01
-1.915149539709091187e-01 6.126985885202884674e-03 1.937252134084701538e-01 1.705283075571060181e-01 -5.579521134495735168e-02 -1.108896732330322266e-02 5.310370773077011108e-02 -1.134959384799003601e-01 8.261869847774505615e-02 3.835945203900337219e-02 2.526827454566955566e-01 3.555027768015861511e-03 -1.388490647077560425e-01 -7.221055775880813599e-02 1.447446458041667938e-02 3.290660381317138672e-01 -3.572573959827423096e-01 -1.625382900238037109e-01 7.934972643852233887e-02 1.835376322269439697e-01 -9.610712528228759766e-02 -9.447873383760452271e-02 1.693757921457290649e-01 3.736188411712646484e-01 2.498239427804946899e-01 4.690151661634445190e-02 3.477496802806854248e-01 1.366194896399974823e-02 -2.410656362771987915e-01 -5.094857141375541687e-02 2.133895158767700195e-01 -1.200871262699365616e-02
-1.233213022351264954e-01 1.239541545510292053e-01 1.542771756649017334e-01 1.213033273816108704e-01 -2.053017914295196533e-01 -3.203823696821928024e-03 -1.148745119571685791e-01 1.102488189935684204e-01 2.323030233383178711e-01 4.363891854882240295e-02 -1.835870295763015747e-01 -2.902518212795257568e-02 8.125516027212142944e-02 1.027723327279090881e-01 8.832748979330062866e-02 1.381364017724990845e-01 -8.486783504486083984e-02 1.632655858993530273e-01 2.243151217699050903e-01 4.264982938766479492e-01 1.525117009878158569e-01 9.603927284479141235e-02 1.355509012937545776e-01 1.912626624107360840e-01 1.302977204322814941e-01 2.835094332695007324e-01 2.961535155773162842e-01 2.190854847431182861e-01 -1.995125859975814819e-01 -1.467638760805130005e-01 2.816936075687408447e-01 4.081559926271438599e-02
-7.304225116968154907e-02 5.825667455792427063e-02 -1.510076969861984253e-01 -9.223105758428573608e-02 -2.074337564408779144e-02 7.497550547122955322e-02 -5.439301580190658569e-02 -1.920834369957447052e-02 2.020800560712814331e-01 -1.233874857425689697e-01 -1.145833432674407959e-01 -2.266798727214336395e-02 3.385154530405998230e-02 5.498793721199035645e-01 -2.525375485420227051e-01 -3.070137202739715576e-01 1.012023445218801498e-02 -1.289367526769638062e-01 -1.563859134912490845e-01 2.235817462205886841e-01 1.421501487493515015e-01 -4.613123834133148193e-02 -1.363322287797927856e-01 1.203844547271728516e-01 3.370271623134613037e-01 7.527650147676467896e-02 1.195461004972457886e-01 -8.436980098485946655e-02 2.132193744182586670e-01 1.736341416835784912e-01 1.410811990499496460e-01 -1.912259161472320557e-01
-2.440025657415390015e-01 5.303467065095901489e-02 -2.017161250114440918e-01 3.729417547583580017e-02 8.951934985816478729e-03 -4.405546933412551880e-02 4.238811507821083069e-02 6.158090662211179733e-03 2.817253582179546356e-03 1.951932311058044434e-01 1.609736680984497070e-01 -1.249161064624786377e-01 -1.710296422243118286e-01 -8.037118613719940186e-02 1.091546937823295593e-01 1.640415638685226440e-01 -1.745788156986236572e-01 -8.049461245536804199e-02 9.128301590681076050e-02 2.072435170412063599e-01 -6.974489428102970123e-03 -3.968145325779914856e-02 8.218519389629364014e-02 -2.611067891120910645e-01 3.438939452171325684e-01 2.096784710884094238e-01 4.042843580245971680e-01 3.756456375122070312e-01 -3.046896867454051971e-02 -1.948631703853607178e-01 2.514944970607757568e-01 6.186439096927642822e-02
-2.231581807136535645e-01 -2.694860994815826416e-01 4.442771524190902710e-02 -6.806357204914093018e-02 -2.966262698173522949e-01 2.062064558267593384e-01 2.039881348609924316e-01 -2.035961896181106567e-01 -1.081978087313473225e-03 3.761020302772521973e-02 -1.491933614015579224e-01 -1.051333472132682800e-01 7.042481750249862671e-02 3.433077931404113770e-01 -1.959239244461059570e-01 8.127406984567642212e-02 -9.427341818809509277e-02 -2.563210390508174896e-02 -1.333536347374320030e-03 2.222701013088226318e-01 1.506571620702743530e-01 -2.373311072587966919e-01 -1.193870678544044495e-01 2.638410329818725586e-01 3.552621603012084961e-01 -1.017219349741935730e-01 5.865618586540222168e-02 -2.872422635555267334e-01 -7.111582905054092407e-02 -1.517303939908742905e-02 6.797969341278076172e-02 2.461762353777885437e-02
-9.426501393318176270e-02 -2.778533101081848145e-01 -5.482318252325057983e-02 1.240613386034965515e-01 -8.490898460149765015e-02 -3.019908964633941650e-01 -1.580742560327053070e-02 1.343569308519363403e-01 7.087679207324981689e-02 7.018385082483291626e-02 -5.435464158654212952e-02 -3.767243400216102600e-02 -8.059103041887283325e-02 2.985942363739013672e-01 -2.298166453838348389e-01 -1.274764686822891235e-01 2.341119796037673950e-01 -6.351833790540695190e-02 5.783595144748687744e-02 3.021507859230041504e-01 3.312281668186187744e-01 4.794112220406532288e-02 -1.841395199298858643e-01 -1.795463413000106812e-01 2.134609520435333252e-01 1.232456602156162262e-02 2.500682771205902100e-01 2.406125888228416443e-02 9.364508092403411865e-03 -3.366505801677703857e-01 1.611204892396926880e-01 -1.411147862672805786e-01
7.347552105784416199e-03 -3.430015221238136292e-02 1.191036254167556763e-01 1.901357322931289673e-01 1.491003483533859253e-01 2.460131943225860596e-01 1.988912224769592285e-01 1.191805750131607056e-01 8.147539198398590088e-02 8.858731389045715332e-02 9.935539215803146362e-02 -1.415438801050186157e-01 -2.522872984409332275e-01 2.031529694795608521e-01 -8.175126463174819946e-02 -1.069904565811157227e-01 4.345174133777618408e-02 -1.340958178043365479e-01 3.020294569432735443e-02 1.863888949155807495e-01 -2.240461707115173340e-01 -1.707779765129089355e-01 -1.196574419736862183e-01 1.861174106597900391e-01 1.839111149311065674e-01 2.884390354156494141e-01 3.034978210926055908e-01 2.837073504924774170e-01 -1.385982632637023926e-01 1.391981840133666992e-01 3.267188668251037598e-01 -1.602520048618316650e-01
-1.086405962705612183e-01 -6.717893481254577637e-02 -3.834713399410247803e-01 2.619946897029876709e-01 1.919721513986587524e-01 -3.841802477836608887e-02 -9.279774874448776245e-02 1.586251854896545410e-01 2.919596061110496521e-02 2.504148781299591064e-01 -1.160371750593185425e-01 -8.387845009565353394e-02 -1.572894006967544556e-01 1.960987448692321777e-01 -6.931497156620025635e-02 -6.423123925924301147e-02 1.532260887324810028e-02 -9.742663055658340454e-02 2.012382000684738159e-01 5.649488419294357300e-02 -3.490873053669929504e-02 9.004350751638412476e-02 6.984662264585494995e-02 -7.727251946926116943e-02 1.917763352394104004e-01 -1.263201087713241577e-01 1.442725211381912231e-01 -1.934342831373214722e-01 -1.915027201175689697e-01 -3.305812180042266846e-01 4.400346577167510986e-01 -1.247387453913688660e-01
-5.722120404243469238e-02 -2.400251030921936035e-01 -2.701426446437835693e-01 1.230945214629173279e-01 9.532228112220764160e-02 2.602208852767944336e-01 -1.720566451549530029e-01 5.985027551651000977e-02 2.214929312467575073e-01 1.927864700555801392e-01 -2.610578015446662903e-02 -2.389776706695556641e-01 3.978189546614885330e-03 3.808594644069671631e-01 -1.532722823321819305e-02 5.272699147462844849e-02 2.170383334159851074e-01 -1.512742489576339722e-01 -9.299546480178833008e-02 3.513624668121337891e-01 2.152007520198822021e-01 -3.442675992846488953e-02 1.431953608989715576e-01 -9.495230391621589661e-03 2.656437456607818604e-01 -3.988561034202575684e-02 1.348544359207153320e-01 -8.010272681713104248e-02 -1.437751948833465576e-01 7.667762041091918945e-02 1.151268463581800461e-02 2.350899130105972290e-01
-2.148310244083404541e-01 -2.846406698226928711e-01 -4.082487896084785461e-03 1.754635721445083618e-01 -2.407761365175247192e-01 -1.637079417705535889e-01 1.512533575296401978e-01 -8.176849037408828735e-02 -2.235517278313636780e-02 1.871622204780578613e-01 1.292500458657741547e-02 -7.569546252489089966e-02 -5.306273698806762695e-02 1.495157778263092041e-01 -8.318509161472320557e-02 -3.404757007956504822e-02 -1.195255964994430542e-01 1.445274502038955688e-01 1.506256759166717529e-01 2.859847545623779297e-01 1.648681014776229858e-01 -3.884456753730773926e-01 -1.013023108243942261e-01 5.904949456453323364e-02 2.121018171310424805e-01 9.711888432502746582e-02 4.072232246398925781e-01 1.176582276821136475e-01 -9.130063652992248535e-02 -4.992218688130378723e-02 -1.064114868640899658e-01 -2.555283010005950928e-01
-2.823376283049583435e-02 -2.173077315092086792e-01 -1.437421143054962158e-01 1.201207265257835388e-01 -1.385806649923324585e-01 -5.063790827989578247e-02 -9.342017583549022675e-03 1.441023349761962891e-01 3.002119958400726318e-01 -7.959425449371337891e-02 2.559263408184051514e-01 -3.457486331462860107e-01 -5.055998638272285461e-02 -2.996898256242275238e-02 -4.870542511343955994e-02 1.187426876276731491e-02 -1.179503425955772400e-01 -1.845265179872512817e-01 1.165553256869316101e-01 4.105242788791656494e-01 8.593199402093887329e-02 1.200374960899353027e-01 -9.753653407096862793e-02 4.192819818854331970e-02 7.726447284221649170e-02 4.943700507283210754e-02 3.688735067844390869e-01 -1.086042970418930054e-01 -1.396059691905975342e-01 -1.442932486534118652e-01 -1.543698310852050781e-01 -3.213071823120117188e-01
1.170791313052177429e-02 1.068485751748085022e-01 -1.345484107732772827e-01 -1.557842195034027100e-01 -2.607482969760894775e-01 -1.084134504199028015e-01 1.671056449413299561e-01 -1.204086989164352417e-01 4.083479568362236023e-02 3.106081485748291016e-01 -1.205031648278236389e-01 7.469405233860015869e-02 -1.340778321027755737e-01 2.489024847745895386e-01 -2.436075061559677124e-01 2.765189297497272491e-02 -2.278478741645812988e-01 6.845223717391490936e-03 -8.439083397388458252e-02 3.676882982254028320e-01 2.016682475805282593e-01 -1.011594012379646301e-01 6.599415838718414307e-02 2.380553483963012695e-01 -6.477558519691228867e-03 2.542198635637760162e-02 4.759792387485504150e-01 5.865140631794929504e-02 9.009612351655960083e-02 -1.002172231674194336e-01 9.159671515226364136e-02 4.672068729996681213e-02
5.317164584994316101e-03 -3.186879754066467285e-01 4.126175940036773682e-01 1.873933896422386169e-02 -1.734043955802917480e-01 2.078128457069396973e-01 7.454475015401840210e-02 1.217267662286758423e-01 1.915987730026245117e-01 -8.919852226972579956e-02 5.917507782578468323e-02 -1.016063094139099121e-01 3.554813098162412643e-03 1.917269974946975708e-01 1.117581278085708618e-01 1.560782194137573242e-01 -9.896882809698581696e-03 6.195185240358114243e-03 2.279897332191467285e-01 2.382338494062423706e-01 -3.676566854119300842e-02 -3.521789237856864929e-02 1.302845180034637451e-01 1.891548559069633484e-02 2.524758875370025635e-01 1.376148909330368042e-01 1.580498069524765015e-01 1.172101050615310669e-01 -1.390815526247024536e-01 -1.767870038747787476e-01 4.410881400108337402e-01 8.191867172718048096e-02
-2.203210592269897461e-01 6.329322606325149536e-02 -8.616498857736587524e-02 1.539259105920791626e-01 1.860021203756332397e-01 1.984215378761291504e-01 -2.223293334245681763e-01 -1.404476463794708252e-01 3.612580597400665283e-01 -9.096903353929519653e-02 1.523002982139587402e-01 9.028313308954238892e-02 -6.210999935865402222e-02 1.835604314692318439e-03 3.646673634648323059e-02 1.725890189409255981e-01 -2.072966843843460083e-02 -1.351865381002426147e-01 2.428315728902816772e-01 1.341649144887924194e-01 1.903480589389801025e-01 -3.285654485225677490e-01 -3.465833887457847595e-02 -1.032234448939561844e-02 5.105740204453468323e-02 2.219566404819488525e-01 1.297776103019714355e-01 2.496027201414108276e-01 2.392314523458480835e-01 -6.359380483627319336e-02 3.176816999912261963e-01 1.836393624544143677e-01
1.456747204065322876e-01 -2.091160565614700317e-01 -1.479785740375518799e-01 1.528695970773696899e-02 -1.155957877635955811e-01 -4.092421010136604309e-02 -1.574939340353012085e-01 -2.059294581413269043e-01 1.262206137180328369e-01 -9.684114158153533936e-02 8.099079877138137817e-02 5.949676968157291412e-03 -1.954775303602218628e-01 1.323904395103454590e-01 -1.697973012924194336e-01 5.418263748288154602e-02 -6.959352642297744751e-03 1.465120613574981689e-01 2.159964144229888916e-01 4.243217706680297852e-01 2.874536514282226562e-01 -2.260096222162246704e-01 -1.109908241778612137e-02 -1.655462235212326050e-01 5.814260989427566528e-02 -5.761129409074783325e-02 3.227502107620239258e-01 -1.283420622348785400e-01 1.045951619744300842e-01 -4.020671844482421875e-01 2.667429111897945404e-02 -3.397451341152191162e-02
3.783701220527291298e-03 -1.922395378351211548e-01 -1.885379701852798462e-01 7.478732615709304810e-02 1.439854409545660019e-02 -3.243161439895629883e-01 2.179215848445892334e-01 2.254495769739151001e-02 1.181487441062927246e-01 2.345905900001525879e-01 -1.021475121378898621e-01 -1.124409735202789307e-01 -3.565902262926101685e-02 1.978215873241424561e-01 -8.234762400388717651e-02 -4.713521897792816162e-02 1.713076382875442505e-01 -4.043200612068176270e-02 1.327345669269561768e-01 3.342086970806121826e-01 4.295346736907958984e-01 1.485208272933959961e-01 -1.527314335107803345e-01 -6.305062025785446167e-02 1.192435473203659058e-01 -1.176880970597267151e-01 2.354033589363098145e-01 4.598476365208625793e-02 2.174105495214462280e-02 -2.564283907413482666e-01 2.602453827857971191e-01 -1.153978928923606873e-01
-3.137760609388351440e-02 -1.229713205248117447e-02 -1.002879589796066284e-01 -1.022519320249557495e-01 -1.665292233228683472e-01 -8.590369252488017082e-04 -1.988507658243179321e-01 -2.420400734990835190e-03 3.957062959671020508e-01 1.038368642330169678e-01 -2.191737480461597443e-02 -8.426450192928314209e-02 -7.995056360960006714e-02 -1.618320047855377197e-01 -7.333957590162754059e-03 -5.729999020695686340e-02 -1.118484064936637878e-01 2.800909802317619324e-02 9.504321217536926270e-02 5.283990502357482910e-01 1.478769183158874512e-01 -2.934671342372894287e-01 -3.829493373632431030e-02 3.196730613708496094e-01 1.446915715932846069e-01 8.470574021339416504e-02 -5.894309654831886292e-02 1.111766472458839417e-01 1.147902533411979675e-01 9.377755224704742432e-02 2.924674749374389648e-01 1.886025816202163696e-01
-1.596395671367645264e-01 2.540380358695983887e-01 1.525306552648544312e-01 1.779788546264171600e-02 5.330879706889390945e-03 1.450905054807662964e-01 6.797873973846435547e-02 4.447986930608749390e-02 9.717082232236862183e-02 1.149068847298622131e-01 1.173855513334274292e-01 -1.767719835042953491e-01 4.526914283633232117e-02 3.009827733039855957e-01 1.151384934782981873e-01 -2.605491690337657928e-02 -3.372750245034694672e-03 -2.540995776653289795e-01 2.722421288490295410e-01 3.026656806468963623e-01 -1.114605963230133057e-01 -2.849612236022949219e-01 -7.871940732002258301e-02 8.579166978597640991e-02 1.536541432142257690e-01 -8.162904530763626099e-02 3.537737727165222168e-01 1.632763296365737915e-01 -1.258469223976135254e-01 -1.207462921738624573e-01 3.253310322761535645e-01 1.692345738410949707e-01
-2.053609490394592285e-01 -3.736202418804168701e-01 -1.479684412479400635e-01 -2.603096654638648033e-03 8.043904602527618408e-02 3.124049305915832520e-01 -1.387655138969421387e-01 -1.905279904603958130e-01 2.155694961547851562e-01 7.969281822443008423e-02 -1.235891431570053101e-01 -1.293315887451171875e-01 -1.381282508373260498e-01 1.063158735632896423e-01 -3.374889791011810303e-01 8.557181060314178467e-02 -1.225673779845237732e-02 -1.266280114650726318e-01 1.134589612483978271e-01 3.069011270999908447e-01 2.810879610478878021e-02 -1.179893687367439270e-01 2.136929929256439209e-01 -1.752538979053497314e-01 1.691191457211971283e-02 2.704369425773620605e-01 2.039831429719924927e-01 9.616653621196746826e-02 -1.669788509607315063e-01 -1.431421339511871338e-01 -1.119412556290626526e-01 -2.766343206167221069e-02
-1.607680618762969971e-01 -4.395761787891387939e-01 -8.204820752143859863e-02 1.369785070419311523e-01 -2.405470237135887146e-02 2.731862962245941162e-01 -7.493818551301956177e-02 -1.902448982000350952e-01 2.758021056652069092e-01 5.801163613796234131e-02 2.334267646074295044e-01 -4.597589373588562012e-02 -2.603877484798431396e-01 3.480081558227539062e-01 7.405783236026763916e-02 -5.109877511858940125e-02 1.315391063690185547e-01 1.345943361520767212e-01 1.884558647871017456e-01 1.875858306884765625e-01 -1.327269375324249268e-01 3.917799796909093857e-03 8.402566611766815186e-02 7.928773760795593262e-02 2.713916003704071045e-01 6.545244902372360229e-02 -6.451379507780075073e-02 -2.029291912913322449e-02 -8.350652456283569336e-02 2.339753806591033936e-01 1.534128338098526001e-01 2.250915393233299255e-02
-9.699091315269470215e-02 -2.998152375221252441e-01 3.319524973630905151e-02 1.177311390638351440e-01 9.596898406744003296e-02 2.643103944137692451e-03 -1.435140669345855713e-01 -7.614184916019439697e-02 8.091779053211212158e-02 1.656445860862731934e-02 1.170264258980751038e-01 -5.052926018834114075e-02 -1.272830963134765625e-01 3.347488343715667725e-01 -7.096319645643234253e-02 -3.808410838246345520e-03 9.433623403310775757e-02 8.173361420631408691e-02 2.099709063768386841e-01 3.773896694183349609e-01 2.766818404197692871e-01 -2.899924814701080322e-01 3.678320348262786865e-02 -1.344241052865982056e-01 6.957640498876571655e-02 -1.398588865995407104e-01 3.832756280899047852e-01 -2.520264685153961182e-01 1.245154142379760742e-01 -1.798192858695983887e-01 3.057872503995895386e-02 -1.673230081796646118e-01
8.310867846012115479e-02 -2.137768268585205078e-01 4.453906416893005371e-02 -1.152503415942192078e-01 -1.415919214487075806e-01 -2.337917871773242950e-02 5.304147303104400635e-02 -1.382360309362411499e-01 1.007162779569625854e-01 -2.110742926597595215e-01 8.890443295240402222e-02 -1.529976427555084229e-01 -1.050968095660209656e-01 2.388521581888198853e-01 -1.110147610306739807e-01 -1.309682875871658325e-01 1.143768280744552612e-01 -9.217947721481323242e-02 9.337736666202545166e-02 1.463595479726791382e-01 7.146269083023071289e-02 -7.276687026023864746e-02 -1.054233536124229431e-01 -1.807327207643538713e-04 -1.832092553377151489e-01 1.647499203681945801e-01 3.584525585174560547e-01 1.258675754070281982e-01 -4.133062362670898438e-01 -1.535559743642807007e-01 4.408800303936004639e-01 -1.974241137504577637e-01
4.794103279709815979e-02 -1.605890542268753052e-01 -4.713210463523864746e-02 1.153574287891387939e-01 1.460411003790795803e-03 -6.713550537824630737e-02 -3.366693481802940369e-02 1.774418801069259644e-01 8.394261449575424194e-02 -1.808287948369979858e-01 2.279791980981826782e-01 1.131975352764129639e-01 9.966930747032165527e-02 -9.351448155939579010e-03 -7.272638380527496338e-02 6.302970647811889648e-02 -3.703660145401954651e-02 -2.751865424215793610e-02 1.448085308074951172e-01 1.103477999567985535e-01 3.777238130569458008e-01 -1.684351265430450439e-01 9.208025038242340088e-02 1.970892399549484253e-01 2.266914099454879761e-01 7.111634314060211182e-02 1.182999759912490845e-01 -7.575764786452054977e-03 1.542196273803710938e-01 -6.082772463560104370e-02 5.077169537544250488e-01 -4.313188493251800537e-01
-4.041730612516403198e-02 -5.182781815528869629e-01 -3.245394676923751831e-02 5.824627354741096497e-02 -1.333844810724258423e-01 -7.871992141008377075e-02 1.627225875854492188e-01 3.336625173687934875e-02 1.543452846817672253e-03 2.599206939339637756e-02 7.345955073833465576e-02 -6.508195400238037109e-02 3.139024972915649414e-02 2.036793529987335205e-01 -1.313391178846359253e-01 -1.097143217921257019e-01 5.038202181458473206e-02 -2.367855235934257507e-02 1.872001290321350098e-01 2.462349683046340942e-01 3.099551796913146973e-01 -5.479060858488082886e-02 -9.379994124174118042e-02 1.348769068717956543e-01 7.427147030830383301e-02 -7.256024330854415894e-02 4.189192652702331543e-01 -9.464190900325775146e-02 1.196503788232803345e-01 -3.839459717273712158e-01 4.200447350740432739e-02 8.997008204460144043e-02
-1.412781774997711182e-01 -1.855476498603820801e-01 -2.986407093703746796e-02 1.004354432225227356e-01 5.006151273846626282e-02 2.016368554905056953e-03 -4.412979818880558014e-03 2.207787521183490753e-02 -4.314928315579891205e-03 1.066938638687133789e-01 1.229375507682561874e-02 3.899898380041122437e-02 -2.412287890911102295e-01 2.470183521509170532e-01 -1.910313963890075684e-01 -6.135211139917373657e-02 3.048476204276084900e-02 1.049721315503120422e-01 2.355749458074569702e-01 4.713543355464935303e-01 2.821925878524780273e-01 -2.877787351608276367e-01 -5.005499348044395447e-02 5.495867505669593811e-02 -7.595859467983245850e-03 -1.065571382641792297e-01 3.738308846950531006e-01 -6.747611612081527710e-02 6.229840964078903198e-02 -3.531723022460937500e-01 -8.539646118879318237e-02 -9.930884093046188354e-02
8.668873459100723267e-02 -3.095769882202148438e-01 -2.181859314441680908e-01 -1.307881902903318405e-02 9.970763325691223145e-02 -2.586354911327362061e-01 -1.061790660023689270e-01 2.438814043998718262e-01 5.507687106728553772e-02 -1.286971271038055420e-01 7.980427145957946777e-02 1.889542788267135620e-01 -1.761388629674911499e-01 1.824539899826049805e-01 -1.579038649797439575e-01 -1.824593171477317810e-02 1.140482947230339050e-01 -1.577178537845611572e-01 1.209373399615287781e-01 3.610663414001464844e-01 1.882873922586441040e-01 -8.531223982572555542e-03 -1.585750579833984375e-01 1.526499539613723755e-01 3.276246190071105957e-01 5.430798977613449097e-02 3.151850402355194092e-01 8.133898675441741943e-02 1.279011834412813187e-02 -1.775671839714050293e-01 1.557069420814514160e-01 1.048919707536697388e-01
9.149836748838424683e-02 -1.582529097795486450e-01 -1.718395948410034180e-01 3.778799623250961304e-02 8.154083788394927979e-02 -5.275223031640052795e-02 -1.077318117022514343e-01 3.419995680451393127e-02 9.708545356988906860e-02 -1.902713477611541748e-01 -7.899837195873260498e-02 2.357727475464344025e-02 -1.509327143430709839e-01 1.217662841081619263e-01 -1.712757050991058350e-01 9.541263431310653687e-02 6.378762423992156982e-03 -1.353070586919784546e-01 1.957949995994567871e-01 -7.417431473731994629e-02 3.540510535240173340e-01 -3.888586759567260742e-01 1.184305027127265930e-01 2.582159340381622314e-01 1.189461573958396912e-01 -1.389475762844085693e-01 3.584148287773132324e-01 9.245887398719787598e-02 1.318743079900741577e-01 -7.157227024435997009e-03 3.890728950500488281e-01 -1.619036942720413208e-01
-7.268499583005905151e-02 -2.596639692783355713e-01 2.228144109249114990e-01 1.378071308135986328e-01 -1.212612241506576538e-01 2.575006783008575439e-01 1.015528142452239990e-01 8.812487870454788208e-02 6.172578781843185425e-02 -6.171008199453353882e-02 2.742115259170532227e-01 -8.678059279918670654e-02 -1.318018138408660889e-01 7.440553978085517883e-03 -1.548379510641098022e-01 -6.620581448078155518e-02 -1.130230501294136047e-01 1.154607068747282028e-02 1.670257188379764557e-02 2.203519046306610107e-01 -2.065123766660690308e-01 -1.022446900606155396e-01 3.064631298184394836e-02 -1.190963946282863617e-02 2.058684527873992920e-01 1.375978142023086548e-01 1.445725858211517334e-01 -6.504736840724945068e-02 -1.534234583377838135e-01 -2.012848109006881714e-01 5.918099880218505859e-01 -8.230461180210113525e-02
-4.815666079521179199e-01 -1.695225089788436890e-01 -1.708718538284301758e-01 -5.869146902114152908e-03 -2.934602200984954834e-01 2.229715436697006226e-01 6.030935794115066528e-02 -1.198604479432106018e-01 -1.179455034434795380e-02 -1.347094923257827759e-01 4.832681640982627869e-02 -1.077881455421447754e-01 -1.930899918079376221e-01 1.217458918690681458e-01 4.497732222080230713e-02 -1.479471623897552490e-01 5.786775797605514526e-02 3.979021310806274414e-02 6.535446643829345703e-02 4.062167704105377197e-01 1.410951465368270874e-01 -6.018923595547676086e-03 -2.232896909117698669e-02 1.599176079034805298e-01 9.568255394697189331e-02 2.945545017719268799e-01 5.150863155722618103e-02 2.381452172994613647e-02 2.459379471838474274e-02 -8.070556074380874634e-02 6.278233975172042847e-02 -3.429278731346130371e-01
-9.014476090669631958e-02 -5.716358870267868042e-02 1.921238601207733154e-01 9.177975356578826904e-02 -2.065005712211132050e-02 8.021077141165733337e-03 -1.296882629394531250e-01 1.402989774942398071e-01 2.071242928504943848e-01 -7.542929053306579590e-02 2.243404090404510498e-02 -5.682557076215744019e-02 -1.851757317781448364e-01 -2.805157797411084175e-03 -2.328391373157501221e-01 6.346763111650943756e-03 -1.161646619439125061e-01 3.069624071940779686e-04 1.924149543046951294e-01 3.087113201618194580e-01 -1.272860765457153320e-01 -3.102021813392639160e-01 -1.103713363409042358e-01 4.769823327660560608e-02 3.879830986261367798e-02 3.126605451107025146e-01 3.945041075348854065e-02 -4.876969158649444580e-01 -1.768389046192169189e-01 -1.187693774700164795e-01 3.249888420104980469e-01 -5.509866029024124146e-02
-1.896172314882278442e-01 2.905505299568176270e-01 -1.094984589144587517e-03 5.620999634265899658e-02 1.132264882326126099e-01 -3.124639205634593964e-02 3.205897659063339233e-02 1.532720476388931274e-01 2.370661497116088867e-01 3.256840258836746216e-02 2.828096412122249603e-02 -1.375669836997985840e-01 1.151955574750900269e-01 3.176982700824737549e-02 -5.698519945144653320e-02 3.074319101870059967e-02 1.380177736282348633e-01 -4.102332144975662231e-02 1.923382878303527832e-01 2.496334314346313477e-01 1.786047220230102539e-01 7.235799729824066162e-02 -8.248519897460937500e-02 -9.966387599706649780e-02 2.029626071453094482e-01 -1.115267872810363770e-01 2.517346739768981934e-01 7.601072639226913452e-02 -1.317957192659378052e-01 -3.986261785030364990e-01 5.112962126731872559e-01 -9.110204130411148071e-02
-1.918674558401107788e-01 1.555081307888031006e-01 1.143493205308914185e-01 2.447010278701782227e-01 -1.690640300512313843e-01 -1.156221888959407806e-02 -9.036380052566528320e-02 -9.195194579660892487e-03 1.599573940038681030e-01 6.523121148347854614e-03 5.912778154015541077e-02 -6.381432712078094482e-02 -1.129942834377288818e-01 -3.978834301233291626e-02 -1.352481395006179810e-01 -1.037092432379722595e-01 -3.606108725070953369e-01 -3.079823590815067291e-02 2.706863582134246826e-01 3.301242589950561523e-01 -2.201807312667369843e-02 -5.312211811542510986e-02 2.058726102113723755e-01 -3.528559952974319458e-02 2.681173980236053467e-01 -2.043046057224273682e-01 2.201598435640335083e-01 7.829574495553970337e-02 -2.288178205490112305e-01 -1.342744380235671997e-01 3.840265274047851562e-01 7.885950058698654175e-02
-1.712366938591003418e-01 1.949922591447830200e-01 9.117214381694793701e-02 -1.545242965221405029e-01 6.468890607357025146e-02 -7.504015415906906128e-02 6.585630588233470917e-03 -2.410201579332351685e-01 2.717501223087310791e-01 1.943368762731552124e-01 -1.931432485580444336e-01 3.196704387664794922e-02 -4.337147474288940430e-01 1.431367993354797363e-01 -1.267859637737274170e-01 7.118446379899978638e-02 -2.105956673622131348e-01 -1.679370105266571045e-01 -2.598591707646846771e-02 1.059056892991065979e-01 1.447159945964813232e-01 -3.164871037006378174e-01 1.226590350270271301e-01 1.721740961074829102e-01 1.228492707014083862e-01 2.023501247167587280e-01 5.069525167346000671e-02 1.443692892789840698e-01 1.215226352214813232e-01 -1.129141151905059814e-01 3.070018589496612549e-01 -3.712800890207290649e-02
-8.913616836071014404e-02 -2.090056687593460083e-01 3.377411887049674988e-02 2.806330025196075439e-01 2.855575978755950928e-01 -2.574350917711853981e-03 1.022859290242195129e-01 1.177653148770332336e-01 1.213542968034744263e-01 1.301878839731216431e-01 1.232319176197052002e-01 -1.489604860544204712e-01 1.408454328775405884e-01 7.479704916477203369e-02 -1.373855322599411011e-01 -1.041020527482032776e-01 -3.196844831109046936e-02 -1.980312168598175049e-01 3.690000623464584351e-02 2.994754016399383545e-01 -2.258009463548660278e-02 -1.640312820672988892e-01 -4.359039664268493652e-01 1.932945102453231812e-01 7.107510417699813843e-02 -4.291743040084838867e-02 1.300065070390701294e-01 7.087151706218719482e-02 -1.630075871944427490e-01 -1.588990986347198486e-01 3.727892041206359863e-01 1.808667778968811035e-01
-1.774584352970123291e-01 -1.198134943842887878e-02 2.523772418498992920e-01 -2.032114565372467041e-02 -2.403539270162582397e-01 1.466961055994033813e-01 6.736875325441360474e-02 8.263283222913742065e-02 7.258369028568267822e-02 -9.686089307069778442e-02 2.018093876540660858e-02 2.741747349500656128e-02 2.734376350417733192e-03 1.535759717226028442e-01 -1.380562316626310349e-03 -8.271220326423645020e-02 2.508063800632953644e-02 -1.152609214186668396e-01 2.587971091270446777e-01 3.389887213706970215e-01 -4.630814865231513977e-02 -7.763653993606567383e-02 -9.282543510198593140e-02 -1.702445447444915771e-01 1.840722113847732544e-01 1.650892347097396851e-01 4.665796160697937012e-01 3.252688944339752197e-01 3.428134322166442871e-02 -2.072556912899017334e-01 1.888708770275115967e-01 -2.476788610219955444e-01
2.074971795082092285e-03 -2.795190177857875824e-02 -2.886296808719635010e-01 3.976741805672645569e-02 -8.679261058568954468e-02 -1.012783274054527283e-01 2.715573906898498535e-01 1.374472975730895996e-01 -8.702497184276580811e-02 3.654224425554275513e-02 -2.005365043878555298e-01 -9.349963814020156860e-02 -9.924691915512084961e-02 2.210235893726348877e-01 -1.190129444003105164e-01 -3.878949210047721863e-02 -9.432967007160186768e-02 -2.388446778059005737e-01 2.536197602748870850e-01 2.761806547641754150e-01 7.534900307655334473e-02 4.382213950157165527e-02 -1.618979871273040771e-01 1.343505829572677612e-01 7.434590160846710205e-02 1.964893937110900879e-01 5.459893345832824707e-01 3.418076410889625549e-02 -1.193179842084646225e-02 -7.919883728027343750e-02 1.696000993251800537e-01 -1.862128525972366333e-01
-1.011415421962738037e-01 3.528521629050374031e-03 -1.821905747056007385e-02 2.829119861125946045e-01 1.737031042575836182e-01 1.442318111658096313e-01 1.995188184082508087e-02 -3.245265036821365356e-02 -1.842412725090980530e-02 -1.297194696962833405e-02 2.487713247537612915e-01 -7.679698616266250610e-02 -2.632915377616882324e-01 1.354166269302368164e-01 -1.811218410730361938e-01 5.847408249974250793e-02 -8.091881871223449707e-02 -2.472737878561019897e-01 -2.329327911138534546e-01 3.141462206840515137e-01 -6.569935474544763565e-03 2.187200039625167847e-01 -2.094110846519470215e-02 -5.427013337612152100e-02 7.326262444257736206e-02 1.665086448192596436e-01 1.560309231281280518e-01 8.636991679668426514e-02 1.299082189798355103e-01 -4.579589068889617920e-01 3.180655837059020996e-01 1.462162937968969345e-02
-4.866334795951843262e-02 -5.452983826398849487e-02 1.276157647371292114e-01 1.745592802762985229e-01 -2.427636384963989258e-01 1.553052514791488647e-01 4.780891537666320801e-02 -3.120802342891693115e-02 2.422332614660263062e-01 7.993023842573165894e-02 3.972575068473815918e-01 -2.014973610639572144e-01 -1.831942424178123474e-02 1.200564354658126831e-01 -1.596721708774566650e-01 5.608248338103294373e-02 -1.274831295013427734e-01 -1.978132575750350952e-01 -1.964247040450572968e-02 3.288967609405517578e-01 -7.567404210567474365e-02 -1.878898143768310547e-01 -4.203206335660070181e-04 -3.044229149818420410e-01 2.581852674484252930e-01 3.289732709527015686e-02 2.150190025568008423e-01 9.321574121713638306e-03 -1.261498034000396729e-01 -1.672875881195068359e-01 2.836888134479522705e-01 -1.365081667900085449e-01
-1.257402151823043823e-01 -1.715052276849746704e-01 -1.331751197576522827e-01 6.603234261274337769e-02 -7.524570077657699585e-02 -1.673425361514091492e-02 -1.300113201141357422e-01 8.028321713209152222e-02 -6.110670045018196106e-02 1.719283163547515869e-01 2.416023761034011841e-01 1.790992729365825653e-02 -2.518193721771240234e-01 -2.504595518112182617e-01 -1.019681524485349655e-02 8.545255661010742188e-02 -2.720449566841125488e-01 -1.294065266847610474e-01 2.172753512859344482e-01 2.559009492397308350e-01 -3.199326619505882263e-02 -1.395685970783233643e-01 2.613910846412181854e-02 6.232706084847450256e-02 2.910912930965423584e-01 3.718619346618652344e-01 2.671137750148773193e-01 2.086052745580673218e-01 -2.457321435213088989e-01 -1.593354791402816772e-01 8.846917748451232910e-02 -1.336217224597930908e-01
-9.756130725145339966e-02 -1.475826501846313477e-01 1.318591684103012085e-01 -2.479790151119232178e-02 -1.233881115913391113e-01 -8.348748087882995605e-02 -3.193978369235992432e-01 -1.040080934762954712e-01 2.978190779685974121e-01 3.401459008455276489e-02 9.885207563638687134e-02 -3.687510639429092407e-02 1.345168203115463257e-01 1.737513393163681030e-01 -8.511510491371154785e-02 1.449733078479766846e-01 1.641615182161331177e-01 -1.148223727941513062e-01 1.491191089153289795e-01 -1.043751183897256851e-02 2.553338408470153809e-01 -1.524776685982942581e-02 -9.185638278722763062e-02 3.839240074157714844e-01 3.892151638865470886e-02 2.488485276699066162e-01 1.591034829616546631e-01 3.013513088226318359e-01 6.349020451307296753e-02 -1.569202840328216553e-01 2.566850185394287109e-01 -2.833551168441772461e-01
-1.742918193340301514e-01 1.073114350438117981e-01 1.808505803346633911e-01 -1.375577449798583984e-01 5.964344367384910583e-03 5.287297815084457397e-02 4.220302216708660126e-03 -1.293328553438186646e-01 2.345515042543411255e-01 -3.282032534480094910e-02 3.799829259514808655e-02 1.984830647706985474e-01 2.892089262604713440e-02 2.501599788665771484e-01 -8.192334324121475220e-02 2.348889857530593872e-01 5.947859957814216614e-03 -2.170160114765167236e-01 2.085704207420349121e-01 1.223530322313308716e-01 1.288829892873764038e-01 6.449897587299346924e-02 -4.740570858120918274e-02 1.605614125728607178e-01 5.445322990417480469e-01 -2.026825994253158569e-01 1.023832187056541443e-01 -1.304274201393127441e-01 -3.565980121493339539e-02 -1.456556916236877441e-01 2.971354722976684570e-01 -1.854797452688217163e-01
-3.163185343146324158e-02 -3.120549023151397705e-01 2.818939648568630219e-02 2.101007290184497833e-02 1.649372577667236328e-01 -4.447680413722991943e-01 -8.290863782167434692e-02 5.856715887784957886e-02 3.686358034610748291e-01 6.078200042247772217e-02 7.883478701114654541e-02 1.315101794898509979e-02 -1.156675219535827637e-01 2.175421416759490967e-01 -4.727900400757789612e-02 8.634690195322036743e-02 -9.174183942377567291e-03 -1.551448553800582886e-01 1.822592318058013916e-01 1.786855906248092651e-01 7.891945540904998779e-02 8.431156724691390991e-02 -2.072962522506713867e-01 1.544165313243865967e-01 2.736630737781524658e-01 -1.433907896280288696e-01 2.460721433162689209e-01 -9.828491508960723877e-02 -3.617720678448677063e-02 -1.965592652559280396e-01 2.624113261699676514e-01 -6.904440373182296753e-02
-6.763502955436706543e-03 -3.236402869224548340e-01 -2.548476755619049072e-01 2.221096865832805634e-02 -1.889646649360656738e-01 -2.910113632678985596e-01 -3.595093265175819397e-02 3.934247046709060669e-02 1.614060997962951660e-01 -1.619058474898338318e-02 -5.556591227650642395e-02 1.127335429191589355e-01 1.250443607568740845e-01 2.493270337581634521e-01 -3.017624020576477051e-01 1.776954345405101776e-02 1.768581569194793701e-01 1.694598421454429626e-02 8.289761096239089966e-02 2.650937139987945557e-01 3.315244019031524658e-01 1.249906718730926514e-01 -3.952172771096229553e-02 -1.119950935244560242e-01 1.919101923704147339e-01 -1.078295055776834488e-02 2.000450640916824341e-01 1.530069671571254730e-02 -7.882762700319290161e-02 -2.209792733192443848e-01 3.331052064895629883e-01 6.080098077654838562e-02
2.661719918251037598e-01 -9.255846962332725525e-03 1.265692561864852905e-01 1.160080507397651672e-01 -8.472449332475662231e-02 6.305853277444839478e-02 -7.038938254117965698e-02 8.560218662023544312e-02 6.769633293151855469e-02 5.795232579112052917e-02 1.120945289731025696e-01 -1.956986933946609497e-01 -3.126314580440521240e-01 -6.357568502426147461e-02 -2.283092401921749115e-02 1.971670836210250854e-01 -2.078215479850769043e-01 4.309145733714103699e-02 2.108176797628402710e-01 3.917785584926605225e-01 8.224017173051834106e-02 -2.852700650691986084e-01 -8.866521716117858887e-02 1.756652593612670898e-01 2.314121276140213013e-01 1.613380759954452515e-01 3.372810482978820801e-01 1.957967132329940796e-01 -5.836225301027297974e-02 7.969144731760025024e-02 1.854516565799713135e-01 -1.746487766504287720e-01
-1.943751871585845947e-01 -3.182803690433502197e-01 -3.363653644919395447e-02 5.437688902020454407e-02 1.462434232234954834e-01 -1.110816821455955505e-01 -4.526962339878082275e-02 -1.619305014610290527e-01 8.956731855869293213e-02 -2.184879779815673828e-01 1.520927548408508301e-01 -8.306146413087844849e-02 -2.040431052446365356e-01 1.417253166437149048e-02 6.685380637645721436e-02 -9.281504899263381958e-02 -1.009149327874183655e-01 -1.366374045610427856e-01 1.049630343914031982e-01 3.613553643226623535e-01 -3.343992307782173157e-02 -3.683942556381225586e-02 -2.782344818115234375e-01 -1.615106165409088135e-01 2.702045440673828125e-01 1.827788352966308594e-02 2.830410301685333252e-01 -1.989889442920684814e-01 -1.470515280961990356e-01 8.833247423171997070e-02 1.401042044162750244e-01 -3.682223558425903320e-01
-3.325547873973846436e-01 -9.705989062786102295e-02 -7.876126468181610107e-02 4.544747173786163330e-01 2.916788682341575623e-02 -2.706620655953884125e-02 -4.836028441786766052e-02 1.504237949848175049e-01 9.577643126249313354e-02 -3.212753683328628540e-02 9.022410213947296143e-02 -3.354468569159507751e-02 1.480657458305358887e-01 2.021173387765884399e-01 -5.629367753863334656e-02 -2.313315123319625854e-01 -2.595548629760742188e-01 -1.240984648466110229e-01 2.178185284137725830e-01 1.652253121137619019e-01 -2.061620540916919708e-02 1.190300658345222473e-01 3.775532916188240051e-02 1.252091489732265472e-02 1.160659417510032654e-01 2.472904473543167114e-01 2.670724391937255859e-01 -3.890191763639450073e-02 -3.374352157115936279e-01 -1.359945386648178101e-01 1.504648327827453613e-01 -1.600220203399658203e-01
-8.370669931173324585e-02 -1.663577109575271606e-01 -2.843559384346008301e-01 1.448741108179092407e-01 -4.386788606643676758e-02 2.153525948524475098e-01 -2.134715765714645386e-01 -1.355250775814056396e-01 1.688753068447113037e-01 1.461768709123134613e-02 3.088254034519195557e-01 3.225541114807128906e-02 -2.843766808509826660e-01 3.703101351857185364e-02 1.816311627626419067e-01 4.295256361365318298e-02 2.248435318470001221e-01 1.084957458078861237e-02 6.348696351051330566e-02 3.731098026037216187e-03 1.746388375759124756e-01 -1.511500626802444458e-01 1.317074000835418701e-01 5.770009011030197144e-02 9.074050188064575195e-02 1.880006790161132812e-01 2.153087109327316284e-01 1.566825509071350098e-01 2.837062180042266846e-01 -9.683322906494140625e-02 4.180426001548767090e-01 3.408683463931083679e-02
2.800776809453964233e-02 -2.020106464624404907e-01 -2.189389616250991821e-01 -1.429891735315322876e-01 -8.237321674823760986e-02 -2.290667593479156494e-01 -5.816893652081489563e-02 2.667486667633056641e-01 5.181260406970977783e-02 2.165649086236953735e-02 1.289804577827453613e-01 8.959227055311203003e-02 -3.797810524702072144e-02 2.324337512254714966e-01 -1.245222017168998718e-01 -6.121851131319999695e-02 1.345569193363189697e-01 -1.988344788551330566e-01 5.322507396340370178e-02 1.157964318990707397e-01 5.760004371404647827e-02 -1.481824554502964020e-02 -6.955129560083150864e-03 1.106210127472877502e-01 3.517433404922485352e-01 -1.252969056367874146e-01 4.764306247234344482e-01 -9.729808568954467773e-02 -5.008135363459587097e-02 -2.477651238441467285e-01 3.512375950813293457e-01 2.914956212043762207e-02
-2.485747449100017548e-02 -1.926469951868057251e-01 -1.567518562078475952e-01 7.467645406723022461e-02 -1.849510706961154938e-02 1.684622764587402344e-01 -2.320123091340065002e-02 -2.002435736358165741e-02 1.166409030556678772e-01 -1.344055775552988052e-02 9.651741385459899902e-02 9.930456429719924927e-02 -5.149014294147491455e-02 2.559812068939208984e-01 -4.468635097146034241e-02 2.037464454770088196e-02 1.612991839647293091e-01 1.432176232337951660e-01 2.052365541458129883e-01 3.833572864532470703e-01 3.091933131217956543e-01 -3.222292363643646240e-01 -9.014692157506942749e-02 -2.528986893594264984e-02 1.317687928676605225e-01 -1.224488615989685059e-01 3.312345743179321289e-01 -7.603540271520614624e-02 1.043039783835411072e-01 -3.921943604946136475e-01 -2.210692130029201508e-02 -2.050791382789611816e-01
2.492923475801944733e-02 -2.336148470640182495e-01 -1.225430071353912354e-01 2.425968199968338013e-01 -3.912525996565818787e-02 2.724985033273696899e-02 -2.024878114461898804e-01 -1.040505990386009216e-01 1.150741204619407654e-01 5.976239219307899475e-02 -3.187945783138275146e-01 -1.118206307291984558e-01 -9.306962788105010986e-02 1.646033078432083130e-01 -1.208327859640121460e-01 1.971250176429748535e-01 2.765555977821350098e-01 -3.101209402084350586e-01 2.932818830013275146e-01 1.576951444149017334e-01 2.005082964897155762e-01 -1.200477220118045807e-02 -6.743168830871582031e-02 -2.489139139652252197e-02 1.666767639108002186e-04 1.664752699434757233e-02 1.210808008909225464e-01 -1.566453874111175537e-01 -2.603020370006561279e-01 -3.024027645587921143e-01 2.616162896156311035e-01 2.216772735118865967e-02
1.470553427934646606e-01 1.497143954038619995e-01 3.222678974270820618e-02 -1.870127469301223755e-01 -2.104951255023479462e-02 -1.662097722291946411e-01 1.742580682039260864e-01 -1.219175830483436584e-01 1.531510055065155029e-01 -3.766202926635742188e-02 -2.014259994029998779e-01 -5.469799041748046875e-02 -1.478851884603500366e-01 3.357668220996856689e-01 -2.173231691122055054e-01 1.318991780281066895e-01 1.154762506484985352e-01 -3.176189959049224854e-01 -7.893532514572143555e-02 3.484301567077636719e-01 2.734582424163818359e-01 -8.462388068437576294e-02 2.234197407960891724e-01 -9.705180302262306213e-03 3.792861104011535645e-02 -2.379895560443401337e-02 2.386216074228286743e-01 -8.998599648475646973e-02 -1.347987502813339233e-01 -1.156398952007293701e-01 3.261728584766387939e-01 -1.409499906003475189e-02
-2.186864912509918213e-01 -2.329023033380508423e-01 1.669795066118240356e-01 -9.031195193529129028e-02 -2.279700636863708496e-01 -4.096510112285614014e-01 -1.441433876752853394e-01 1.838438026607036591e-02 1.344857960939407349e-01 5.011421628296375275e-03 -8.920658379793167114e-02 -8.591204881668090820e-02 -8.063207566738128662e-02 2.024485468864440918e-01 -2.504982054233551025e-02 2.248789221048355103e-01 -7.918336987495422363e-02 -9.354320168495178223e-02 1.329653412103652954e-01 4.469468444585800171e-02 3.347382247447967529e-01 1.296057999134063721e-01 -8.660697191953659058e-02 2.989551424980163574e-01 1.231142207980155945e-01 6.900143623352050781e-02 2.642974555492401123e-01 2.325820326805114746e-01 -7.465690374374389648e-02 -1.809495836496353149e-01 1.249606460332870483e-01 -1.750492453575134277e-01
-1.731232106685638428e-01 4.090373963117599487e-02 1.659541875123977661e-01 1.205637156963348389e-01 -1.863614022731781006e-01 2.759471833705902100e-01 1.061668172478675842e-01 -1.911324262619018555e-01 1.828230917453765869e-01 1.458484679460525513e-01 1.167422160506248474e-01 -3.829216659069061279e-01 9.138875454664230347e-02 7.302638143301010132e-02 6.627826485782861710e-03 8.603193610906600952e-02 -6.593696773052215576e-02 4.508531466126441956e-02 1.679520010948181152e-01 4.294498264789581299e-01 1.432532072067260742e-01 1.416408270597457886e-01 1.187154054641723633e-01 -1.718312874436378479e-02 2.660463452339172363e-01 1.341267973184585571e-01 5.172254890203475952e-02 5.514309555292129517e-02 -9.040038287639617920e-02 -2.793532013893127441e-01 2.765907347202301025e-01 1.809459179639816284e-02
-3.303227722644805908e-01 6.604224443435668945e-02 -5.880642682313919067e-02 1.555831134319305420e-01 -1.109059602022171021e-01 2.333428114652633667e-01 5.999847315251827240e-03 -5.383771494962275028e-04 -1.924938708543777466e-01 1.931583285331726074e-01 5.256879702210426331e-02 6.711729615926742554e-02 6.359129399061203003e-02 4.889832809567451477e-02 2.171810530126094818e-02 -1.786237955093383789e-01 -2.059478461742401123e-01 -4.884270951151847839e-02 2.285513877868652344e-01 4.468032717704772949e-01 -2.260399237275123596e-02 -6.772820651531219482e-02 -9.331706911325454712e-02 -1.327913254499435425e-01 3.269305825233459473e-01 2.096262387931346893e-02 2.955754101276397705e-01 -4.747322201728820801e-02 -1.407824158668518066e-01 4.241843149065971375e-02 3.467069864273071289e-01 -6.896068900823593140e-02
-1.045897006988525391e-01 6.282169371843338013e-02 3.669095691293478012e-03 -1.878899931907653809e-01 -1.417470071464776993e-02 -1.029142066836357117e-01 -1.070183664560317993e-01 -3.165480196475982666e-01 1.187327727675437927e-01 3.867290541529655457e-02 -2.864914238452911377e-01 3.695027530193328857e-02 2.190317399799823761e-02 1.554714888334274292e-01 -1.340296398848295212e-02 -1.782608963549137115e-02 -1.581224650144577026e-01 -5.117458850145339966e-02 2.185248956084251404e-02 1.732790619134902954e-01 2.485910356044769287e-01 -8.821551501750946045e-02 -1.422559916973114014e-01 1.103736013174057007e-01 3.669569790363311768e-01 2.418835163116455078e-01 8.355994522571563721e-02 3.991859555244445801e-01 -8.045436441898345947e-02 2.290637791156768799e-02 4.095292091369628906e-01 -9.399032592773437500e-02
2.404634281992912292e-02 -3.611707985401153564e-01 -1.740091294050216675e-01 4.220892488956451416e-02 -2.808709628880023956e-02 1.885161385871469975e-03 -5.740963295102119446e-02 3.211154788732528687e-02 1.973766684532165527e-01 -1.015324369072914124e-01 1.331418454647064209e-01 1.348003372550010681e-02 -3.319281935691833496e-01 3.115424215793609619e-01 4.497760534286499023e-02 -1.461635380983352661e-01 -1.865784376859664917e-01 2.008020579814910889e-01 1.095598470419645309e-02 2.746462523937225342e-01 2.243269383907318115e-01 -1.872894018888473511e-01 -1.765113025903701782e-01 1.781245917081832886e-01 3.562693670392036438e-02 6.216714158654212952e-02 3.199108242988586426e-01 -1.791051030158996582e-01 -1.517272293567657471e-01 -1.928752847015857697e-02 4.223818331956863403e-02 -2.651407122611999512e-01
-1.823052018880844116e-01 1.994981914758682251e-01 1.750033348798751831e-01 -3.167914971709251404e-02 2.137118279933929443e-01 -3.422582149505615234e-02 3.619242459535598755e-02 -7.720349729061126709e-02 3.003949820995330811e-01 2.025391161441802979e-01 2.285787165164947510e-01 -2.076500356197357178e-01 -1.158431693911552429e-01 7.389818131923675537e-02 -3.157796263694763184e-01 1.125212758779525757e-02 -1.257274150848388672e-01 8.448795974254608154e-02 1.903363615274429321e-01 1.155575513839721680e-01 2.265529483556747437e-01 -8.122950047254562378e-02 2.494140528142452240e-02 -8.258489519357681274e-02 6.653133034706115723e-02 -6.504671275615692139e-02 3.489422798156738281e-01 -1.182915940880775452e-01 -1.972503215074539185e-01 -6.520578265190124512e-02 4.024342596530914307e-01 9.194267541170120239e-02
3.240722790360450745e-02 -2.937230169773101807e-01 5.261913873255252838e-03 1.456307023763656616e-01 -3.511566668748855591e-02 7.093454897403717041e-02 -2.369863390922546387e-01 -1.500985771417617798e-01 -2.241718955338001251e-02 8.904772996902465820e-02 1.476420015096664429e-01 4.200184717774391174e-02 -2.126150578260421753e-01 3.097579777240753174e-01 -1.717320531606674194e-01 -1.841276139020919800e-01 -5.188538506627082825e-02 1.762270927429199219e-01 1.371442973613739014e-01 3.856510519981384277e-01 2.101110517978668213e-01 -3.022808134555816650e-01 -3.429445251822471619e-02 -7.483843713998794556e-02 4.132357239723205566e-02 -7.115618139505386353e-02 2.934198379516601562e-01 -7.256776839494705200e-02 -2.146262302994728088e-02 -3.216556608676910400e-01 4.221369698643684387e-02 -1.500718146562576294e-01
-1.755136847496032715e-01 1.422163937240839005e-02 5.420785769820213318e-02 1.482022460550069809e-02 9.110422432422637939e-02 1.545126289129257202e-01 1.791275888681411743e-01 -1.731101572513580322e-01 1.336518228054046631e-01 1.531603336334228516e-01 2.713261544704437256e-01 -3.545602411031723022e-02 -1.008446812629699707e-01 -5.466867610812187195e-02 -3.571150591596961021e-04 1.937555968761444092e-01 1.418859511613845825e-01 -1.182974055409431458e-01 -9.943487495183944702e-02 3.141734600067138672e-01 -2.128771245479583740e-01 -3.749981150031089783e-02 -1.795535162091255188e-02 3.655337691307067871e-01 3.115897066891193390e-02 8.983103185892105103e-02 2.065551877021789551e-01 1.994419246912002563e-01 1.938429847359657288e-02 -3.083539307117462158e-01 4.181288480758666992e-01 1.398577839136123657e-01
3.448006883263587952e-02 -1.453855186700820923e-01 1.480748355388641357e-01 -9.892769157886505127e-02 -2.427100762724876404e-02 1.875426918268203735e-01 7.850147038698196411e-02 1.253700256347656250e-01 6.007153168320655823e-02 -1.513105779886245728e-01 3.534792661666870117e-01 -1.533517539501190186e-01 -1.220786273479461670e-01 3.206911385059356689e-01 -1.589477211236953735e-01 9.680627286434173584e-02 1.923114247620105743e-02 -1.654295325279235840e-01 1.746647357940673828e-01 2.002484798431396484e-01 -1.181453117169439793e-03 2.414943277835845947e-02 -1.385608017444610596e-01 3.403651341795921326e-02 -9.288896620273590088e-02 2.242255061864852905e-01 4.064940810203552246e-01 -2.117213420569896698e-02 -2.986068725585937500e-01 -2.489769086241722107e-02 3.163768053054809570e-01 -1.649622321128845215e-01
-1.105948984622955322e-01 7.884592562913894653e-02 1.232046708464622498e-01 2.004587352275848389e-01 -1.721126586198806763e-01 -9.804022312164306641e-02 1.264295130968093872e-01 2.162039577960968018e-01 1.608707606792449951e-01 2.549886703491210938e-02 1.167026162147521973e-01 -1.621750593185424805e-01 6.851977854967117310e-02 3.505849540233612061e-01 -9.045957028865814209e-02 -3.251973248552531004e-04 -1.257436722517013550e-01 3.359988927841186523e-01 1.421845704317092896e-01 1.943065226078033447e-01 1.530553698539733887e-01 -1.446501445025205612e-02 2.117870151996612549e-01 1.439525038003921509e-01 1.080353409051895142e-01 1.228488758206367493e-01 9.412588179111480713e-02 -6.176194176077842712e-02 -2.465659826993942261e-01 -2.261546403169631958e-01 4.356182813644409180e-01 7.040514051914215088e-02
-2.741385102272033691e-01 -1.712561845779418945e-01 -2.323703318834304810e-01 8.868277072906494141e-02 1.430090516805648804e-01 1.177536174654960632e-01 -2.808050215244293213e-01 2.999742515385150909e-02 3.005877733230590820e-01 -1.040358474710956216e-04 -1.083932742476463318e-01 8.258942514657974243e-02 -4.028803110122680664e-01 2.733507156372070312e-01 -1.298849433660507202e-01 -1.433756947517395020e-01 -1.937973350286483765e-01 -8.998941630125045776e-02 1.895285844802856445e-01 3.493018746376037598e-01 -3.276549046859145164e-03 1.134207099676132202e-02 1.030481830239295959e-01 -9.546164423227310181e-02 1.798384636640548706e-01 1.451388150453567505e-01 1.102113351225852966e-01 -6.063726916909217834e-02 -6.722085922956466675e-02 -9.320971369743347168e-02 -1.217687055468559265e-01 1.244284436106681824e-01
-7.623682916164398193e-02 1.126510128378868103e-01 6.814707815647125244e-02 2.429410368204116821e-01 -1.209879666566848755e-01 -1.124291867017745972e-02 -3.354543820023536682e-02 -2.877840697765350342e-01 -1.231000758707523346e-02 -1.754972338676452637e-01 -3.137431442737579346e-01 1.836907677352428436e-02 -2.183527946472167969e-01 3.162533044815063477e-01 5.009685643017292023e-03 1.767294704914093018e-01 -1.566756367683410645e-01 -1.379294991493225098e-01 1.858237087726593018e-01 3.516704738140106201e-01 2.287443280220031738e-01 -2.072616517543792725e-01 3.493413329124450684e-02 1.154468208551406860e-01 1.294064223766326904e-01 -6.003389880061149597e-02 -1.973614394664764404e-01 2.221204340457916260e-01 -4.254489392042160034e-02 -2.101068943738937378e-01 1.486600637435913086e-01 -1.488296687602996826e-01
-2.042740583419799805e-01 -1.147207766771316528e-01 2.125299423933029175e-01 1.250817626714706421e-01 -1.779562681913375854e-01 1.666849255561828613e-01 9.633187204599380493e-02 2.718634903430938721e-01 1.450166255235671997e-01 1.063670068979263306e-01 1.454009413719177246e-01 -2.077762037515640259e-02 -5.249949544668197632e-02 1.946742385625839233e-01 -1.012985706329345703e-01 8.775404654443264008e-03 -1.679382920265197754e-01 -7.922674715518951416e-02 3.842452540993690491e-02 4.182524383068084717e-01 -2.678132653236389160e-01 9.605857729911804199e-02 3.966969996690750122e-02 1.648720353841781616e-01 1.801444441080093384e-01 1.994350850582122803e-01 1.819189190864562988e-01 2.756044082343578339e-02 -8.904188126325607300e-02 -3.460089489817619324e-02 3.439279198646545410e-01 -2.874950766563415527e-01
-2.388863116502761841e-01 -2.763442695140838623e-01 -2.429354041814804077e-01 -4.826792702078819275e-02 1.309988200664520264e-01 -8.087015151977539062e-02 2.076216489076614380e-01 5.318748950958251953e-02 -1.250240951776504517e-01 -2.199443578720092773e-01 -9.215745329856872559e-02 -1.698576658964157104e-01 -1.051545813679695129e-01 7.541482802480459213e-03 6.973575800657272339e-02 7.783401012420654297e-02 -1.464936733245849609e-01 -1.694943383336067200e-02 2.050198912620544434e-01 1.836296916007995605e-01 -5.154697224497795105e-02 -1.711435019969940186e-01 -1.118071898818016052e-01 1.748199909925460815e-01 1.417334228754043579e-01 1.215872094035148621e-01 1.926168650388717651e-01 -1.710433363914489746e-01 -1.007867678999900818e-01 2.215095758438110352e-01 4.896178841590881348e-01 -1.987638324499130249e-01
-1.411934345960617065e-01 -8.480565994977951050e-02 2.855308912694454193e-02 2.911585271358489990e-01 1.797913610935211182e-01 -1.226415112614631653e-02 1.814613044261932373e-01 5.331958457827568054e-02 7.275140285491943359e-02 2.798942662775516510e-02 2.065647393465042114e-01 -8.122847974300384521e-02 -7.689483463764190674e-02 2.441781163215637207e-01 -1.274929791688919067e-01 1.127791255712509155e-01 -1.236237660050392151e-01 -3.321926593780517578e-01 -1.998189240694046021e-01 2.812375724315643311e-01 -1.411134563386440277e-02 1.071805059909820557e-01 -3.390839323401451111e-02 -6.539665162563323975e-02 2.177045643329620361e-01 2.328798472881317139e-01 1.993956714868545532e-01 1.386594623327255249e-01 1.937579512596130371e-01 -2.610056400299072266e-01 3.217041790485382080e-01 -1.940134167671203613e-01
1.536055095493793488e-02 -1.593947261571884155e-01 -2.159392237663269043e-01 7.958800345659255981e-02 -3.813898190855979919e-02 -1.100414767861366272e-01 1.188995838165283203e-01 3.186573460698127747e-02 1.893156468868255615e-01 2.301838397979736328e-01 1.862201690673828125e-01 -7.958834618330001831e-02 3.423601016402244568e-02 3.207414746284484863e-01 -1.000639870762825012e-01 -8.483715355396270752e-02 -2.022525519132614136e-01 2.223680727183818817e-02 5.009175539016723633e-01 9.529315680265426636e-02 1.038238755427300930e-03 -1.679592132568359375e-01 3.980350866913795471e-02 1.449200510978698730e-01 -5.162040144205093384e-02 -9.193103760480880737e-02 2.877267003059387207e-01 -2.862964384257793427e-02 2.199359238147735596e-01 8.216188848018646240e-02 3.331848084926605225e-01 -1.689039319753646851e-01
9.043288975954055786e-02 2.593861147761344910e-02 1.116605009883642197e-02 3.337466418743133545e-01 -1.317089498043060303e-01 6.135880574584007263e-02 -3.393036499619483948e-02 -3.720622137188911438e-02 2.956501245498657227e-01 -2.561181783676147461e-01 2.276193797588348389e-01 -1.040212363004684448e-01 -2.398883551359176636e-02 2.730886638164520264e-02 -1.027512326836585999e-01 1.692138016223907471e-01 -2.250253558158874512e-01 -1.653974503278732300e-01 2.882105484604835510e-02 3.214466273784637451e-01 -1.391375903040170670e-02 -8.571843802928924561e-02 1.472188532352447510e-02 -2.864821851253509521e-01 3.785526752471923828e-01 -5.834400653839111328e-02 2.145955115556716919e-01 -4.546216130256652832e-02 -1.538563370704650879e-01 -2.434629201889038086e-01 2.200012505054473877e-01 4.109769687056541443e-02
-1.188739165663719177e-01 9.161056019365787506e-03 7.617031782865524292e-02 1.070926561951637268e-01 9.263484925031661987e-02 -1.254376173019409180e-01 -9.678684920072555542e-02 3.308927714824676514e-01 1.702841669321060181e-01 1.726883202791213989e-01 4.147837683558464050e-02 -1.182481497526168823e-01 -9.208500385284423828e-02 1.318666189908981323e-01 9.073352813720703125e-02 -7.125097513198852539e-02 -4.250601679086685181e-02 -1.113752275705337524e-01 3.482053577899932861e-01 2.530445754528045654e-01 1.133828982710838318e-01 -1.360782533884048462e-01 -8.130450733006000519e-03 -1.082878410816192627e-01 3.246000707149505615e-01 2.776297554373741150e-02 1.585977822542190552e-01 4.249858856201171875e-01 -1.760635077953338623e-01 -2.248278111219406128e-01 2.600718736648559570e-01 -8.889022469520568848e-02
-3.372722268104553223e-01 -1.380024999380111694e-01 -3.525443971157073975e-01 -1.325995177030563354e-01 -3.192571699619293213e-01 2.227968126535415649e-01 1.589945852756500244e-01 1.103120073676109314e-01 2.193068265914916992e-01 -1.028195247054100037e-01 -5.590233579277992249e-02 -7.482691109180450439e-02 6.767231225967407227e-02 1.800808161497116089e-01 1.233265455812215805e-02 -1.184991300106048584e-01 -5.111077055335044861e-02 -2.537169121205806732e-02 1.232129633426666260e-01 3.675732910633087158e-01 1.474931836128234863e-01 5.677913129329681396e-02 -1.633490435779094696e-02 1.496591567993164062e-01 -2.758958376944065094e-02 1.322299689054489136e-01 8.704204857349395752e-02 -2.398116439580917358e-01 1.216345354914665222e-01 -1.838328689336776733e-01 1.950255632400512695e-01 -2.158245742321014404e-01
-2.279662936925888062e-01 -1.078489571809768677e-01 1.235500946640968323e-01 2.678791284561157227e-01 2.251928895711898804e-01 -7.916159927845001221e-03 -7.990904152393341064e-02 -5.466575920581817627e-02 2.603755332529544830e-02 6.244560331106185913e-02 2.603127658367156982e-01 -3.594947233796119690e-02 -1.175327152013778687e-01 2.543965876102447510e-01 -1.525914222002029419e-01 2.068964987993240356e-01 -1.056956201791763306e-01 -3.126983642578125000e-01 -6.619825959205627441e-02 1.750512272119522095e-01 -4.413099214434623718e-02 5.156051740050315857e-02 -1.002782285213470459e-01 -1.760039031505584717e-01 8.102530986070632935e-02 2.407362610101699829e-01 1.156696751713752747e-01 -1.014536619186401367e-01 6.551146507263183594e-02 -2.025255262851715088e-01 4.086515605449676514e-01 -2.843617796897888184e-01
-4.121528267860412598e-01 -1.388535201549530029e-01 1.642717868089675903e-01 -3.890936449170112610e-02 -9.619100391864776611e-02 -1.857500225305557251e-01 -4.278716817498207092e-02 -2.934181392192840576e-01 7.240318506956100464e-02 -1.664515137672424316e-01 1.404822617769241333e-02 -1.205162033438682556e-01 -9.016754478216171265e-02 1.624698638916015625e-01 -1.533486098051071167e-01 2.036181390285491943e-01 2.333880662918090820e-01 -2.468833178281784058e-01 1.805502735078334808e-02 2.121808826923370361e-01 1.247625127434730530e-01 1.270840018987655640e-01 5.422164872288703918e-02 1.083825081586837769e-01 2.432371675968170166e-01 -2.290938198566436768e-01 1.779678612947463989e-01 1.609710752964019775e-01 -1.767242699861526489e-01 -1.125750392675399780e-01 2.118120193481445312e-01 -1.957674622535705566e-01
-4.110787529498338699e-03 -1.328945010900497437e-01 2.499324642121791840e-02 6.467004120349884033e-02 -1.429610140621662140e-02 -5.058289039880037308e-03 -1.697661238722503185e-03 -2.581590414047241211e-01 9.417282044887542725e-02 9.494630619883537292e-03 2.578336298465728760e-01 1.772361621260643005e-02 -1.970419436693191528e-01 2.728200256824493408e-01 -7.273788005113601685e-02 -1.020836755633354187e-01 4.909697920083999634e-02 1.648652702569961548e-01 1.951508522033691406e-01 4.806708991527557373e-01 2.902560532093048096e-01 -2.695973515510559082e-01 9.681636840105056763e-02 1.089865267276763916e-01 4.039916023612022400e-02 -1.975174993276596069e-01 2.067260444164276123e-01 -1.416705548763275146e-01 2.208284102380275726e-02 -3.328539729118347168e-01 -6.259401887655258179e-02 -1.018136069178581238e-01
-2.255337089300155640e-01 -1.336281150579452515e-01 1.832074858248233795e-02 2.734440565109252930e-01 -9.831754863262176514e-02 1.711997762322425842e-02 -3.335773944854736328e-02 1.549191921949386597e-01 1.111194714903831482e-01 -1.383323371410369873e-01 2.067276835441589355e-01 -1.016757339239120483e-01 -1.236593946814537048e-01 6.464844197034835815e-02 1.890068054199218750e-01 -2.893069013953208923e-02 -1.459601074457168579e-01 -4.193082824349403381e-02 3.466789722442626953e-01 1.061156094074249268e-01 -2.365895211696624756e-01 -2.058311253786087036e-01 1.139563396573066711e-01 4.794109985232353210e-02 3.115321695804595947e-01 2.332021892070770264e-01 3.334231674671173096e-01 1.028191223740577698e-01 -1.643573492765426636e-01 -2.565129995346069336e-01 1.907045394182205200e-01 -1.000783964991569519e-01
9.476450085639953613e-02 -2.107081003487110138e-02 -7.038810849189758301e-02 9.401715546846389771e-02 1.344795059412717819e-02 4.811795055866241455e-02 1.404164731502532959e-01 2.264836877584457397e-01 1.152967959642410278e-01 6.566292792558670044e-02 1.712936162948608398e-01 -2.696354985237121582e-01 -2.103629857301712036e-01 1.176961287856101990e-01 -6.154175382107496262e-03 1.000513061881065369e-01 -1.486210823059082031e-01 -8.187513053417205811e-02 -1.803656225092709064e-03 2.849806547164916992e-01 -7.324609905481338501e-02 -4.854868352413177490e-01 -1.389721930027008057e-01 2.226748913526535034e-01 2.218560725450515747e-01 1.703768074512481689e-01 2.389567196369171143e-01 1.697442829608917236e-01 2.870353870093822479e-02 1.625437289476394653e-01 3.186571300029754639e-01 -5.053649842739105225e-02
1.210450381040573120e-01 -2.751568257808685303e-01 -2.672120928764343262e-01 -8.160690963268280029e-02 6.532473023980855942e-03 -2.577737569808959961e-01 -3.141202032566070557e-02 1.418571621179580688e-01 1.166136264801025391e-01 2.459147199988365173e-02 1.916636228561401367e-01 1.876923590898513794e-01 -1.853758394718170166e-01 2.441329360008239746e-01 -3.197638690471649170e-02 -8.066855370998382568e-02 -2.149964310228824615e-02 -3.039483428001403809e-01 1.820873022079467773e-01 2.765106558799743652e-01 3.385145962238311768e-02 -1.983856111764907837e-01 -5.013303086161613464e-02 2.098856866359710693e-01 2.236385494470596313e-01 -1.159910112619400024e-01 3.694845736026763916e-01 1.429955661296844482e-01 -1.808057427406311035e-01 -4.653015732765197754e-02 4.492333531379699707e-02 9.734227508306503296e-02
3.686093911528587341e-02 -4.201895371079444885e-02 -4.773690178990364075e-02 5.249824747443199158e-02 -5.196636915206909180e-02 8.140408247709274292e-02 -2.361988089978694916e-02 -5.871259607374668121e-03 1.024212762713432312e-01 2.526864409446716309e-02 -2.321065664291381836e-01 2.120644748210906982e-01 1.641786843538284302e-02 3.283420801162719727e-01 -2.699670381844043732e-02 -1.400399208068847656e-01 6.954170018434524536e-02 -1.330278664827346802e-01 9.435659646987915039e-02 2.299132943153381348e-01 1.629701554775238037e-01 -4.854077845811843872e-02 8.423307538032531738e-02 9.375683963298797607e-02 4.710907936096191406e-01 -9.510986506938934326e-02 -7.487394660711288452e-02 2.798693776130676270e-01 -1.881235390901565552e-01 4.392641782760620117e-02 4.868209660053253174e-01 -1.587866097688674927e-01
-6.181064620614051819e-02 -2.371409237384796143e-01 -1.315989345312118530e-01 2.976848483085632324e-01 -2.211768412962555885e-03 -1.657158285379409790e-01 -3.854794055223464966e-02 2.451137453317642212e-01 1.283282972872257233e-02 8.547745645046234131e-02 1.392561793327331543e-01 -3.192815184593200684e-02 -1.187148615717887878e-01 2.581310272216796875e-02 -1.336076203733682632e-02 3.784959763288497925e-02 -1.550885438919067383e-01 -1.505240648984909058e-01 3.124279677867889404e-01 1.260026842355728149e-01 -1.410089619457721710e-02 -1.270574927330017090e-01 -1.026073023676872253e-01 -6.967226415872573853e-02 1.535401195287704468e-01 2.629916667938232422e-01 2.487639188766479492e-01 2.246454507112503052e-01 -3.265087008476257324e-01 -4.161366224288940430e-01 1.545366793870925903e-01 7.220081053674221039e-03
8.738719858229160309e-03 -3.577936589717864990e-01 -8.244220912456512451e-02 -8.198083192110061646e-02 -6.568480283021926880e-02 2.556314766407012939e-01 -2.523371577262878418e-01 -1.536473445594310760e-02 1.714970171451568604e-01 1.755337268114089966e-01 3.010397404432296753e-02 -1.254196465015411377e-01 -3.827422261238098145e-01 2.190083861351013184e-01 -9.815272688865661621e-02 -1.409031748771667480e-01 1.420375406742095947e-01 2.356577962636947632e-01 3.035855889320373535e-01 1.929201781749725342e-01 3.608120605349540710e-02 -9.558606147766113281e-02 7.425554096698760986e-02 2.457639724016189575e-01 2.561677694320678711e-01 5.916429683566093445e-02 1.347744017839431763e-01 1.863249763846397400e-02 -3.031232021749019623e-02 -9.793659299612045288e-02 1.230433061718940735e-01 1.711323112249374390e-01
-2.421544790267944336e-01 1.147963181138038635e-01 1.684505194425582886e-01 8.672570437192916870e-02 -1.892887651920318604e-01 2.356541529297828674e-02 3.332008793950080872e-02 -2.636213600635528564e-01 5.110370367765426636e-02 -3.166590631008148193e-02 2.341006696224212646e-01 -2.545281946659088135e-01 -1.080729532986879349e-02 2.416267246007919312e-01 1.643037497997283936e-01 9.376247227191925049e-02 -1.662487983703613281e-01 -2.914333343505859375e-02 1.146222427487373352e-01 2.625693082809448242e-01 8.369868248701095581e-02 -5.008026212453842163e-02 -2.208799421787261963e-01 -2.206449955701828003e-01 4.658870398998260498e-02 2.358683049678802490e-01 3.494720458984375000e-01 2.010373212397098541e-02 -1.377768218517303467e-01 -5.815043579787015915e-03 3.870628476142883301e-01 -3.281547501683235168e-02
-2.187097668647766113e-01 2.471265494823455811e-01 2.051840424537658691e-01 1.476451158523559570e-01 -1.629411727190017700e-01 1.491372138261795044e-01 8.031255751848220825e-02 2.237588912248611450e-02 2.415709197521209717e-01 1.771404780447483063e-02 2.885395884513854980e-01 -2.568054497241973877e-01 1.548598334193229675e-02 2.555303871631622314e-01 -6.385339796543121338e-02 -1.146069988608360291e-01 -1.776479035615921021e-01 8.090410381555557251e-02 1.672123670578002930e-01 2.363413870334625244e-01 7.409505546092987061e-02 2.161022722721099854e-01 1.565218865871429443e-01 1.899211853742599487e-01 2.676549553871154785e-01 2.644307911396026611e-01 1.568973064422607422e-01 1.102589741349220276e-01 5.244033411145210266e-02 -6.380829215049743652e-02 2.382023483514785767e-01 6.520088016986846924e-02
-1.259032934904098511e-01 -2.113494873046875000e-01 1.237229108810424805e-01 3.126306831836700439e-01 3.377130627632141113e-01 1.030138060450553894e-01 1.151118520647287369e-02 -9.834434837102890015e-02 1.766026467084884644e-01 4.591268021613359451e-03 1.039185672998428345e-01 -1.447283625602722168e-01 -1.796621978282928467e-01 1.786922514438629150e-01 -2.349708825349807739e-01 1.224198713898658752e-01 -1.880191862583160400e-01 -3.334830403327941895e-01 -2.341124974191188812e-02 2.951608002185821533e-01 -3.426178172230720520e-02 1.846486926078796387e-01 1.431551724672317505e-01 -8.835207670927047729e-02 1.249581202864646912e-01 1.250776946544647217e-01 1.655639559030532837e-01 -6.517287343740463257e-02 6.994233280420303345e-02 -2.567537128925323486e-01 2.218824177980422974e-01 -1.176568120718002319e-01
-1.205793693661689758e-01 -2.612568736076354980e-01 -1.069787293672561646e-01 -1.479461491107940674e-01 2.518133632838726044e-02 2.270095348358154297e-01 -2.918110191822052002e-01 -1.513139009475708008e-01 1.441689878702163696e-01 -2.523223403841257095e-03 6.220747157931327820e-02 -6.312534213066101074e-02 -2.262542992830276489e-01 3.230271339416503906e-01 -1.752018928527832031e-01 -5.417085438966751099e-02 9.330274164676666260e-02 2.189988195896148682e-01 6.153017655014991760e-02 3.522822856903076172e-01 -1.521790623664855957e-01 -1.367685049772262573e-01 1.553616970777511597e-01 1.863586157560348511e-01 3.546728491783142090e-01 2.103052735328674316e-01 5.114736035466194153e-02 -8.842052519321441650e-02 -1.326372474431991577e-01 -1.310790330171585083e-01 2.149417996406555176e-02 6.975302100181579590e-02
-2.039638459682464600e-01 -1.440636068582534790e-01 -1.398866297677159309e-03 1.219326481223106384e-01 -3.082949817180633545e-01 -2.817708849906921387e-01 -1.021255776286125183e-01 -2.191131711006164551e-01 5.667770281434059143e-02 1.270821094512939453e-01 4.890361055731773376e-02 2.743216156959533691e-01 7.995950430631637573e-02 6.925127655267715454e-02 -3.030600547790527344e-01 5.547393858432769775e-02 1.107959747314453125e-01 3.853072971105575562e-02 -4.881271347403526306e-02 3.556602299213409424e-01 1.775254458189010620e-01 3.510311990976333618e-02 -8.912480622529983521e-02 1.619725227355957031e-01 1.051854416728019714e-01 -8.040045946836471558e-02 5.797206982970237732e-02 2.304414212703704834e-01 -2.482141256332397461e-01 -2.270751148462295532e-01 2.606323361396789551e-01 -1.487214863300323486e-01
-7.610367983579635620e-02 -1.644217371940612793e-01 -1.022198274731636047e-01 9.947815537452697754e-02 -1.112670078873634338e-01 -3.241249918937683105e-01 7.085565477609634399e-02 -7.493896875530481339e-03 7.418239116668701172e-02 -3.506885468959808350e-02 -5.537530034780502319e-02 1.241651829332113266e-02 -1.371882669627666473e-02 1.532602161169052124e-01 -1.997612565755844116e-01 7.820694148540496826e-02 1.471360325813293457e-01 -6.013999227434396744e-03 2.017963826656341553e-01 2.347883284091949463e-01 3.423049151897430420e-01 1.672879308462142944e-01 -1.841453015804290771e-01 -1.862290799617767334e-01 1.461048424243927002e-01 1.359165161848068237e-01 3.519517183303833008e-01 -1.201253831386566162e-01 -1.395128518342971802e-01 -3.411864042282104492e-01 2.927315235137939453e-01 -1.170421764254570007e-01
-7.421460747718811035e-02 1.696352809667587280e-01 -1.293708849698305130e-02 1.527285575866699219e-01 1.140763908624649048e-01 -2.753190882503986359e-02 -2.192669510841369629e-01 -2.587597668170928955e-01 9.772068820893764496e-03 -2.618107199668884277e-01 -9.567379951477050781e-02 9.212275594472885132e-02 4.155766684561967850e-03 8.040647208690643311e-02 2.775605767965316772e-02 8.772339671850204468e-02 -3.041089177131652832e-01 -8.481664955615997314e-02 3.212653696537017822e-01 1.617997586727142334e-01 -2.642910741269588470e-02 -2.420134395360946655e-01 7.629039883613586426e-02 1.741856783628463745e-01 1.793597191572189331e-01 9.639336168766021729e-02 4.993868470191955566e-01 -6.790433079004287720e-02 -9.651171416044235229e-02 -1.808891445398330688e-01 2.080858349800109863e-01 8.304515480995178223e-02
-8.304800838232040405e-02 -2.647918090224266052e-02 -2.407583743333816528e-01 5.948017537593841553e-02 2.089017182588577271e-01 2.118832021951675415e-01 -1.155270561575889587e-01 -5.289684236049652100e-02 1.649748980998992920e-01 -6.609752308577299118e-03 2.085461616516113281e-01 3.759860619902610779e-02 -3.338019829243421555e-03 2.296865582466125488e-01 1.539328694343566895e-01 -5.576724931597709656e-02 -1.305264532566070557e-01 -8.722958154976367950e-03 1.351974308490753174e-01 1.433319747447967529e-01 2.864538133144378662e-01 -3.083100616931915283e-01 -1.152409613132476807e-01 6.864462792873382568e-02 1.331672817468643188e-01 3.377881944179534912e-01 -5.898172408342361450e-02 2.909744381904602051e-01 3.211019560694694519e-02 -1.586231589317321777e-02 4.300166368484497070e-01 1.314034461975097656e-01
1.498484462499618530e-01 -5.391085520386695862e-02 -3.589643537998199463e-01 2.858370244503021240e-01 1.634439975023269653e-01 -2.137474343180656433e-02 1.368922293186187744e-01 -2.721848785877227783e-01 -2.433442510664463043e-03 8.581590652465820312e-02 7.219360768795013428e-02 -1.585321873426437378e-01 -7.393638789653778076e-02 2.685036063194274902e-01 1.102407425642013550e-01 1.142442971467971802e-01 1.961610279977321625e-02 -1.605779677629470825e-01 3.614453673362731934e-01 3.305111229419708252e-01 -2.711702510714530945e-02 -1.160731017589569092e-01 -1.811908930540084839e-01 1.053538024425506592e-01 -2.003474859520792961e-03 -1.002450287342071533e-01 1.759046018123626709e-01 1.766659915447235107e-01 2.228428721427917480e-01 -4.381559044122695923e-02 2.217677533626556396e-01 8.032121509313583374e-02
-8.023238927125930786e-02 -3.742885589599609375e-01 -8.912133425474166870e-02 -6.636550277471542358e-02 4.499610885977745056e-02 1.794988811016082764e-01 -9.153953194618225098e-02 -1.618234664201736450e-01 1.032471284270286560e-01 1.079975906759500504e-02 2.538706064224243164e-01 -6.188005208969116211e-02 -3.681296408176422119e-01 1.576866954565048218e-01 -3.430098593235015869e-01 -1.761397725204005837e-04 8.758433908224105835e-02 1.167261153459548950e-01 2.319229841232299805e-01 2.204420268535614014e-01 -1.755910664796829224e-01 -1.297042518854141235e-01 1.635867357254028320e-01 1.738292127847671509e-01 2.083885222673416138e-01 -1.453396975994110107e-01 1.047169193625450134e-01 -5.498841032385826111e-02 -2.207138091325759888e-01 1.142698004841804504e-01 1.823375523090362549e-01 1.155304089188575745e-01
-8.153314888477325439e-02 2.645931541919708252e-01 -5.132544040679931641e-02 5.993492528796195984e-02 2.323355823755264282e-01 -2.462051957845687866e-01 1.019087135791778564e-01 -5.397140234708786011e-02 2.452024966478347778e-01 1.983012072741985321e-03 9.782019257545471191e-02 2.382017672061920166e-02 -1.012042537331581116e-01 6.691253185272216797e-02 -3.269175589084625244e-01 -3.310254216194152832e-02 -1.158619150519371033e-01 1.160888969898223877e-01 1.990935206413269043e-01 1.727088093757629395e-01 2.667403817176818848e-01 -2.068773470818996429e-02 -2.021396756172180176e-01 -1.045989990234375000e-01 2.445491105318069458e-01 6.175348535180091858e-02 3.935489654541015625e-01 5.295945331454277039e-03 -1.638459712266921997e-01 -1.065422743558883667e-01 3.212506771087646484e-01 1.288180649280548096e-01
8.430889993906021118e-02 -1.438754051923751831e-01 -2.534120809286832809e-03 2.408155500888824463e-01 4.285796359181404114e-02 -9.711065143346786499e-02 1.332523524761199951e-01 1.208615303039550781e-01 1.064800545573234558e-01 6.121642142534255981e-02 2.847589552402496338e-01 -2.186630964279174805e-01 -3.160094618797302246e-01 1.043493747711181641e-01 -6.796222925186157227e-02 8.538710325956344604e-02 -1.365158557891845703e-01 -4.725859966129064560e-03 3.723196685314178467e-02 2.606951892375946045e-01 -1.207495108246803284e-01 -2.903705239295959473e-01 -9.612991660833358765e-02 3.055922985076904297e-01 1.876523494720458984e-01 1.556489914655685425e-01 3.502300009131431580e-02 1.638209670782089233e-01 -4.019727185368537903e-02 1.700576990842819214e-01 4.035289883613586426e-01 -1.830571591854095459e-01
-1.718015819787979126e-01 9.546784311532974243e-02 -1.904679834842681885e-01 9.636851400136947632e-02 -6.749143451452255249e-02 1.003929786384105682e-02 -2.439709939062595367e-02 6.951491534709930420e-02 1.358001232147216797e-01 2.422037273645401001e-01 3.099323809146881104e-01 -2.934116870164871216e-03 -2.271021157503128052e-01 -5.941610783338546753e-02 -3.235876560211181641e-02 -7.285037636756896973e-02 -1.182052344083786011e-01 -1.748566329479217529e-01 1.727718114852905273e-01 1.569929122924804688e-01 -2.000263929367065430e-01 -1.356772631406784058e-01 7.412505149841308594e-02 -1.123749315738677979e-01 2.261350154876708984e-01 2.873479127883911133e-01 2.327931076288223267e-01 2.304682433605194092e-01 -2.906896173954010010e-01 -2.726881206035614014e-01 2.742627561092376709e-01 -1.428693532943725586e-01
2.508442662656307220e-02 -1.428468972444534302e-01 -7.735619693994522095e-02 2.171396762132644653e-01 4.984639585018157959e-03 -1.630548983812332153e-01 -2.454076409339904785e-01 1.674614995718002319e-01 2.581010758876800537e-01 1.662056893110275269e-01 -2.666649818420410156e-01 -1.048351377248764038e-01 -1.849314421415328979e-01 2.502840161323547363e-01 -7.589600235223770142e-02 1.445418745279312134e-01 -1.521568447351455688e-01 -1.663742661476135254e-01 2.747194468975067139e-01 2.179488539695739746e-02 1.399274617433547974e-01 -7.453423738479614258e-02 -1.660161912441253662e-01 -1.701820343732833862e-01 2.503165304660797119e-01 -3.904913086444139481e-03 8.424644172191619873e-02 -3.900964930653572083e-02 -8.100895583629608154e-02 -1.679953187704086304e-01 3.998484313488006592e-01 -1.916343271732330322e-01
-1.047387644648551941e-01 1.234269142150878906e-02 -1.403685957193374634e-01 3.743601962924003601e-02 1.136049330234527588e-01 -2.370085716247558594e-01 -2.174992263317108154e-01 -1.529919654130935669e-01 6.472232192754745483e-02 2.076952159404754639e-01 -7.308923453092575073e-02 -1.843395829200744629e-01 -2.667367458343505859e-02 9.127534925937652588e-02 -2.177986502647399902e-01 3.175713121891021729e-02 7.149431854486465454e-02 -4.054668173193931580e-02 -1.056492999196052551e-01 4.459756314754486084e-01 -5.431695375591516495e-03 -3.142470493912696838e-02 -2.068511992692947388e-01 1.246295124292373657e-01 -8.755448460578918457e-02 1.462924480438232422e-01 5.775611996650695801e-01 9.055026620626449585e-02 7.305036485195159912e-02 4.955603182315826416e-02 1.699823141098022461e-01 1.288513932377099991e-02
-1.488775610923767090e-01 -5.710269883275032043e-02 2.201312482357025146e-01 2.413256317377090454e-01 -2.437681406736373901e-01 2.096920311450958252e-01 7.819332927465438843e-02 2.053743228316307068e-02 1.608844697475433350e-01 1.725566387176513672e-01 6.919091194868087769e-02 -2.297827005386352539e-01 1.639531254768371582e-01 2.079153507947921753e-01 -2.443535178899765015e-01 6.880974024534225464e-02 -2.866657972335815430e-01 6.969555467367172241e-02 1.265642046928405762e-01 2.346194088459014893e-01 6.833127886056900024e-02 -4.885102435946464539e-02 1.802328974008560181e-01 1.225649639964103699e-01 2.737747728824615479e-01 1.935944110155105591e-01 1.194295957684516907e-01 2.069747447967529297e-01 -1.338820159435272217e-01 -1.500996649265289307e-01 2.729879319667816162e-01 1.139210984110832214e-01
-2.110657393932342529e-01 6.704189628362655640e-02 1.951382607221603394e-01 1.589959301054477692e-02 -7.081405818462371826e-02 1.520468741655349731e-01 -3.274432569742202759e-02 3.249606490135192871e-02 2.654638290405273438e-01 4.767061397433280945e-02 1.380260586738586426e-01 -2.012329995632171631e-01 -4.035497829318046570e-02 1.718917191028594971e-01 2.107888609170913696e-01 2.005332112312316895e-01 4.748811200261116028e-02 1.271953433752059937e-01 2.819810509681701660e-01 4.115136563777923584e-01 2.763737142086029053e-01 2.424312569200992584e-02 2.742778062820434570e-01 1.892901659011840820e-01 7.178117334842681885e-02 2.583085298538208008e-01 2.230262160301208496e-01 7.234957814216613770e-02 -6.670284271240234375e-02 -6.343378871679306030e-02 1.631091833114624023e-01 1.304035335779190063e-01
-4.943677037954330444e-02 -3.417175412178039551e-01 1.533039659261703491e-02 1.266440898180007935e-01 3.873947262763977051e-02 -6.096173450350761414e-02 9.854696691036224365e-02 -1.180657148361206055e-01 -2.880372479557991028e-02 1.275217812508344650e-02 8.911890909075737000e-03 1.457883864641189575e-01 -1.857466548681259155e-01 2.524144053459167480e-01 1.846560090780258179e-02 -1.088522151112556458e-01 5.791180208325386047e-02 3.354294225573539734e-02 3.596130609512329102e-01 3.377338647842407227e-01 2.141782641410827637e-01 -3.257536292076110840e-01 5.224967747926712036e-02 -1.838678866624832153e-01 2.341401576995849609e-01 -4.474932211451232433e-04 3.675273954868316650e-01 -8.966192603111267090e-02 -1.784641109406948090e-02 -2.394366860389709473e-01 -1.034704595804214478e-02 1.040675789117813110e-01
1.243836283683776855e-01 -1.716277301311492920e-01 -2.007136940956115723e-01 4.540337715297937393e-03 9.413329511880874634e-02 2.477328181266784668e-01 1.661535948514938354e-01 1.160979941487312317e-01 3.983807563781738281e-02 -7.900981605052947998e-02 -1.379928439855575562e-01 -1.467385441064834595e-01 -4.039015769958496094e-01 1.882251054048538208e-01 -2.088887691497802734e-01 4.667714610695838928e-02 8.500932902097702026e-02 -1.569540202617645264e-01 1.109283789992332458e-01 3.791339993476867676e-01 -1.534677892923355103e-01 -1.852408349514007568e-01 2.766549214720726013e-02 7.440352439880371094e-02 2.124059796333312988e-01 -8.221863210201263428e-02 6.776136904954910278e-02 -1.338787972927093506e-01 1.223088428378105164e-01 1.879470422863960266e-02 3.813028335571289062e-01 1.532738655805587769e-01
-5.122402682900428772e-02 -1.286649554967880249e-01 3.720521181821823120e-02 -1.685534417629241943e-01 -9.143597632646560669e-02 -2.262469828128814697e-01 -5.927437171339988708e-02 -2.898449301719665527e-01 -8.036074228584766388e-03 -1.056426614522933960e-01 2.600386738777160645e-02 -1.411659736186265945e-02 6.720407307147979736e-02 1.529876440763473511e-01 -7.513818144798278809e-02 2.075632065534591675e-01 2.080541402101516724e-01 -2.644360363483428955e-01 3.087399303913116455e-01 7.889766991138458252e-02 2.818107306957244873e-01 -2.872086502611637115e-02 1.443666964769363403e-01 2.057132422924041748e-01 6.363564729690551758e-02 1.805296987295150757e-01 3.350545763969421387e-01 2.844279408454895020e-01 -1.466517299413681030e-01 -5.730270594358444214e-02 3.198391199111938477e-01 -1.250821910798549652e-02
1.971241086721420288e-02 -3.235361352562904358e-02 -5.795358121395111084e-02 -1.806317642331123352e-02 8.018072694540023804e-02 -1.536881029605865479e-01 3.621606528759002686e-02 -1.393379420042037964e-01 1.909204423427581787e-01 1.102545633912086487e-01 2.193971723318099976e-01 2.269063331186771393e-02 2.053521573543548584e-01 1.593191027641296387e-01 -2.086641639471054077e-01 8.873090147972106934e-02 3.338998556137084961e-02 6.343083083629608154e-02 3.127012848854064941e-01 1.640421748161315918e-01 -2.141179293394088745e-01 -5.153337493538856506e-02 -2.779777944087982178e-01 5.022017955780029297e-01 8.702023327350616455e-02 3.658974170684814453e-02 1.550911962985992432e-01 2.599360235035419464e-02 -6.775277853012084961e-02 9.153083711862564087e-02 4.134171903133392334e-01 -5.048102512955665588e-02
-7.788877189159393311e-02 1.863057762384414673e-01 3.899025171995162964e-02 1.167917996644973755e-01 -9.885536879301071167e-02 -1.330081969499588013e-01 5.286809802055358887e-02 2.522575668990612030e-02 3.035024106502532959e-01 9.190324693918228149e-02 1.587316989898681641e-01 -2.705354988574981689e-01 -4.640450701117515564e-03 3.301348984241485596e-01 9.096572548151016235e-02 -2.300103381276130676e-02 -9.664666652679443359e-02 -3.906518593430519104e-02 -9.858687222003936768e-02 8.583518117666244507e-02 1.120542660355567932e-01 -2.032060325145721436e-01 6.637785583734512329e-02 -1.473813224583864212e-02 2.999848127365112305e-01 -1.992667280137538910e-02 3.575920760631561279e-01 1.929617822170257568e-01 -2.556706070899963379e-01 1.410977840423583984e-01 4.109883904457092285e-01 1.734432578086853027e-02
-2.242453396320343018e-01 1.465230286121368408e-01 1.735624969005584717e-01 -1.276325620710849762e-02 -2.290952205657958984e-01 -9.685407578945159912e-02 -1.330121606588363647e-01 3.672586381435394287e-01 1.452095359563827515e-01 1.016602441668510437e-01 2.141537666320800781e-01 2.082831710577011108e-01 -2.343290448188781738e-01 1.327789127826690674e-01 -1.191392242908477783e-01 1.648700609803199768e-02 1.191570460796356201e-01 -5.711006373167037964e-02 1.271030753850936890e-01 1.542180180549621582e-01 2.176382392644882202e-01 -4.109290614724159241e-02 -4.271037131547927856e-02 -1.155263260006904602e-01 3.155026435852050781e-01 8.971835672855377197e-02 3.033472895622253418e-01 -4.056617245078086853e-02 -1.489747017621994019e-01 -1.004570201039314270e-01 3.104214668273925781e-01 1.559616774320602417e-01
1.247681379318237305e-01 -3.482894003391265869e-01 -4.342441260814666748e-02 6.772144138813018799e-02 2.976979129016399384e-02 -2.810500562191009521e-01 -1.333077698945999146e-01 5.385954678058624268e-02 4.749102517962455750e-03 2.066739276051521301e-02 5.726508051156997681e-02 2.098713070154190063e-01 -1.101541295647621155e-01 2.861682772636413574e-01 -1.248119473457336426e-01 2.736193537712097168e-01 3.653245046734809875e-02 -6.483633071184158325e-02 1.879623532295227051e-01 3.784409165382385254e-01 8.485542237758636475e-02 -8.090557157993316650e-02 -2.912968397140502930e-02 1.602922081947326660e-01 2.036630958318710327e-01 7.832875102758407593e-02 3.916037380695343018e-01 -2.004097402095794678e-01 -5.127636250108480453e-03 -1.244305968284606934e-01 7.944191247224807739e-02 1.911427825689315796e-01
-4.128363728523254395e-02 1.489098519086837769e-01 1.079566031694412231e-01 2.957086563110351562e-01 -1.800970435142517090e-01 2.915154993534088135e-01 7.347555365413427353e-03 -1.819964647293090820e-01 -9.990977123379707336e-03 9.766661375761032104e-02 -6.100147590041160583e-02 -2.132491618394851685e-01 -9.593271464109420776e-02 1.126015856862068176e-01 1.576899737119674683e-01 -7.514340803027153015e-03 -1.021053716540336609e-01 -8.967678248882293701e-02 3.662581443786621094e-01 1.900035291910171509e-01 -1.970827020704746246e-02 -2.333742082118988037e-01 -6.924163550138473511e-02 -9.974878281354904175e-02 1.396489590406417847e-01 1.569004803895950317e-01 3.036420345306396484e-01 7.944644242525100708e-02 -7.793261855840682983e-02 -3.083147406578063965e-01 3.444675207138061523e-01 -7.842406630516052246e-03
-1.261429190635681152e-01 -1.635872572660446167e-01 7.563889026641845703e-02 2.254026755690574646e-02 4.291031360626220703e-01 -4.532045498490333557e-02 1.241458430886268616e-01 -6.471279263496398926e-02 1.610322445631027222e-01 2.449555546045303345e-01 1.932644397020339966e-01 -6.554635614156723022e-02 2.270750142633914948e-02 1.243098899722099304e-01 -3.464785218238830566e-02 1.310094147920608521e-01 -1.973816938698291779e-02 -1.960022151470184326e-01 -1.678253859281539917e-01 2.266227751970291138e-01 1.951938271522521973e-01 1.472506392747163773e-02 -7.463112473487854004e-02 3.529317677021026611e-01 2.066700011491775513e-01 1.483214050531387329e-01 1.598141342401504517e-01 4.572694189846515656e-03 -7.058388553559780121e-03 -1.226582825183868408e-01 4.339478611946105957e-01 -5.425067618489265442e-02
-1.672764122486114502e-01 2.606803774833679199e-01 -8.661243319511413574e-02 7.750833779573440552e-02 2.037031948566436768e-02 -1.475148797035217285e-01 -3.502320870757102966e-02 -6.608600914478302002e-02 1.261483877897262573e-01 1.445429325103759766e-01 -1.012393236160278320e-01 1.620558463037014008e-02 2.472578920423984528e-02 3.515579402446746826e-01 9.261210262775421143e-02 3.688018321990966797e-01 -1.106359809637069702e-02 -1.506240665912628174e-01 8.850406110286712646e-02 5.004215240478515625e-01 1.032827496528625488e-01 -1.487505137920379639e-01 1.527684368193149567e-02 -4.552327096462249756e-02 1.305962800979614258e-01 -6.145497038960456848e-02 -5.164502654224634171e-03 -2.080630362033843994e-01 -2.462176978588104248e-01 3.928597085177898407e-03 3.130165338516235352e-01 8.797664195299148560e-02
-2.757567167282104492e-01 -1.948602199554443359e-01 6.877645850181579590e-02 2.696351706981658936e-01 1.048995777964591980e-01 -9.328837692737579346e-02 5.811994150280952454e-02 1.261207610368728638e-01 7.039192318916320801e-02 1.834134906530380249e-01 1.244609057903289795e-01 -2.112004011869430542e-01 -6.386733055114746094e-02 2.013960182666778564e-01 2.053616046905517578e-01 -2.690998017787933350e-01 -8.354739844799041748e-02 -1.096135303378105164e-01 2.344498932361602783e-01 4.295484721660614014e-01 8.416023105382919312e-02 4.850745201110839844e-03 1.068231388926506042e-01 -5.453826487064361572e-02 6.276842951774597168e-02 -1.091306097805500031e-02 1.017274111509323120e-01 -2.931666187942028046e-02 -2.971178889274597168e-01 -1.906428933143615723e-01 2.980205416679382324e-01 -5.450977012515068054e-02
8.219441398978233337e-03 1.389709860086441040e-01 3.577773272991180420e-02 -8.997327089309692383e-02 -8.846145868301391602e-02 -1.150072365999221802e-01 8.577192202210426331e-03 -2.844166457653045654e-01 1.907934099435806274e-01 -3.839056193828582764e-02 -2.560896798968315125e-02 9.857396036386489868e-02 -3.443843126296997070e-01 3.916867375373840332e-01 -4.357360303401947021e-02 1.091521754860877991e-01 -9.926896542310714722e-02 -1.125810518860816956e-01 1.946640945971012115e-02 3.026435375213623047e-01 1.193463355302810669e-01 -3.111729323863983154e-01 -1.155753806233406067e-01 1.754872500896453857e-01 3.314685523509979248e-01 -1.622045934200286865e-01 -1.455816030502319336e-01 8.423150330781936646e-02 -2.383430004119873047e-01 -1.231904551386833191e-01 1.701840758323669434e-01 -1.510294037871062756e-03
-3.068338036537170410e-01 -2.560780346393585205e-01 -1.087900623679161072e-01 -1.773837804794311523e-01 1.753327399492263794e-01 6.266482919454574585e-02 1.256230175495147705e-01 2.068557031452655792e-02 1.292332112789154053e-01 -1.069519110023975372e-02 1.057099476456642151e-01 1.346648633480072021e-01 1.368920039385557175e-02 2.464493364095687866e-01 -8.101960271596908569e-02 -1.792751252651214600e-01 -8.472898602485656738e-02 2.011500149965286255e-01 1.758671849966049194e-01 2.128164023160934448e-01 3.666713535785675049e-01 -1.447489857673645020e-01 -7.479877024888992310e-02 -1.902835257351398468e-02 1.044449508190155029e-01 -7.813797146081924438e-02 2.953524589538574219e-01 -1.622992008924484253e-01 -2.005715221166610718e-01 -2.564441859722137451e-01 7.291013747453689575e-02 -2.706134617328643799e-01
-1.879473924636840820e-01 1.406820267438888550e-01 -1.107599213719367981e-01 2.572883367538452148e-01 -2.355527877807617188e-01 9.244590997695922852e-02 1.299971938133239746e-01 -1.097175478935241699e-01 2.139824032783508301e-01 -1.264320164918899536e-01 1.072273701429367065e-01 -1.773560345172882080e-01 2.266617678105831146e-02 1.125974953174591064e-01 -3.547538816928863525e-02 1.660215854644775391e-01 -1.258327215909957886e-01 1.660018116235733032e-01 2.882113754749298096e-01 1.795633286237716675e-01 1.043536290526390076e-01 1.732437014579772949e-01 3.451282083988189697e-01 1.015044823288917542e-01 5.001809448003768921e-02 6.432241201400756836e-02 2.841945290565490723e-01 -1.465382147580385208e-02 5.154102575033903122e-03 -9.608452767133712769e-02 4.066440761089324951e-01 1.882904171943664551e-01
-3.894500732421875000e-01 -2.045017629861831665e-01 -3.233732655644416809e-02 1.101230382919311523e-01 -1.718671470880508423e-01 1.772551238536834717e-01 -9.618735313415527344e-02 -3.728855401277542114e-02 1.612280607223510742e-01 1.603827476501464844e-01 2.489815503358840942e-01 -1.525705456733703613e-01 -1.341389417648315430e-01 1.178381517529487610e-01 -2.148150205612182617e-01 -1.459858380258083344e-02 -2.003509551286697388e-01 1.383175700902938843e-01 3.706817924976348877e-01 1.994533389806747437e-01 2.456726580858230591e-01 3.005028702318668365e-02 -1.232570558786392212e-01 -1.356787383556365967e-01 3.520538210868835449e-01 -2.809897623956203461e-02 6.580375600606203079e-03 -7.326846010982990265e-03 -5.717683210968971252e-02 5.810518935322761536e-02 -1.116631478071212769e-01 -1.767767220735549927e-01
-4.761546477675437927e-02 1.882533729076385498e-01 7.318519800901412964e-02 -1.336195692420005798e-02 -1.565532535314559937e-01 -1.580397188663482666e-01 -2.587291300296783447e-01 -1.311777681112289429e-01 1.782353520393371582e-01 5.079269781708717346e-02 1.397097855806350708e-01 -1.879201680421829224e-01 1.326781362295150757e-01 4.023286700248718262e-02 -1.105195954442024231e-01 5.356772616505622864e-02 -1.947138607501983643e-01 2.612962126731872559e-01 -1.716265641152858734e-02 1.903789192438125610e-01 2.348834574222564697e-01 -7.046689093112945557e-02 8.026211522519588470e-03 2.499740570783615112e-01 1.202828437089920044e-01 1.246236115694046021e-01 1.534508466720581055e-01 2.351406216621398926e-01 -1.138024032115936279e-02 -1.067553460597991943e-01 5.489299893379211426e-01 -1.119603142142295837e-01
-1.195235624909400940e-01 1.108628362417221069e-01 -1.146958172321319580e-01 4.046353325247764587e-02 -8.121674507856369019e-02 -5.966389179229736328e-02 1.250215470790863037e-01 -6.724802404642105103e-02 2.881124801933765411e-02 -8.571880869567394257e-03 -1.555335009470582008e-03 1.868553757667541504e-01 2.349120005965232849e-02 2.757864892482757568e-01 -1.102791130542755127e-01 1.063383296132087708e-01 -3.781709074974060059e-02 -2.745969295501708984e-01 7.213753461837768555e-02 1.401234567165374756e-01 -8.569780737161636353e-03 5.565641820430755615e-02 -1.133894100785255432e-01 -6.579614127986133099e-04 4.747598469257354736e-01 -2.031275928020477295e-01 -1.116660162806510925e-01 3.210365073755383492e-03 -5.058714747428894043e-02 -7.457117084413766861e-03 6.254469752311706543e-01 -4.225657135248184204e-02
-8.075755834579467773e-02 -1.982049085199832916e-02 2.879914045333862305e-01 7.788050174713134766e-02 -1.995083093643188477e-01 2.798040509223937988e-01 -1.389481872320175171e-01 2.610517740249633789e-01 -1.514122039079666138e-01 6.320153921842575073e-02 1.284088045358657837e-01 3.855578601360321045e-02 -1.335306912660598755e-01 1.727777421474456787e-01 -1.034095697104930878e-02 -7.494822889566421509e-02 3.482408821582794189e-02 5.997621640563011169e-02 1.418511569499969482e-01 4.203309714794158936e-01 2.752622961997985840e-01 -2.125225216150283813e-01 -1.661257892847061157e-01 1.576102077960968018e-01 1.310784369707107544e-01 2.483098804950714111e-01 9.648285806179046631e-02 1.206321492791175842e-01 -1.082780137658119202e-01 5.614385753870010376e-02 3.131058216094970703e-01 9.815727174282073975e-02
-3.798674046993255615e-01 -7.718502730131149292e-02 -2.222187072038650513e-01 -1.926052868366241455e-01 1.428133994340896606e-02 -1.445078551769256592e-01 -2.186393141746520996e-01 1.077754423022270203e-01 7.193354517221450806e-02 -1.064535826444625854e-01 5.917162634432315826e-03 4.025033488869667053e-02 7.971746474504470825e-02 1.062665283679962158e-01 2.000892162322998047e-02 2.695807814598083496e-01 1.584791950881481171e-02 -2.004280090332031250e-01 2.836987189948558807e-02 2.483885288238525391e-01 3.098243772983551025e-01 -1.077586412429809570e-01 1.028296351432800293e-01 2.467828392982482910e-01 1.359515190124511719e-01 3.502987027168273926e-01 7.239596545696258545e-02 2.494544982910156250e-01 -1.864817440509796143e-01 -6.199491769075393677e-02 2.103009074926376343e-01 -1.917027682065963745e-02
1.932046264410018921e-01 1.166629865765571594e-01 4.827022552490234375e-02 2.890427038073539734e-02 -2.007647976279258728e-02 2.960661947727203369e-01 1.941762119531631470e-01 7.666857540607452393e-02 6.653688848018646240e-02 -1.574959158897399902e-01 3.148103356361389160e-01 -1.286364793777465820e-01 -2.786624729633331299e-01 1.020515561103820801e-01 -2.331686615943908691e-01 2.944948896765708923e-02 -8.412159979343414307e-02 -8.967063575983047485e-02 3.054448962211608887e-01 1.803532689809799194e-01 7.510576397180557251e-02 6.565445661544799805e-02 -6.569293141365051270e-02 2.154003269970417023e-02 2.232304587960243225e-02 2.067727595567703247e-01 2.960498034954071045e-01 1.137418001890182495e-01 -2.177704274654388428e-01 -2.317509204149246216e-01 2.109656780958175659e-01 -2.844668328762054443e-01
-2.039158940315246582e-01 1.073287148028612137e-02 -3.569982647895812988e-01 -1.715288609266281128e-01 2.183082327246665955e-02 2.278799423947930336e-03 2.581511735916137695e-01 -1.476174741983413696e-01 -1.353735476732254028e-01 -9.972148388624191284e-02 -1.864843070507049561e-01 -7.586046308279037476e-02 -2.253918349742889404e-01 1.607795804738998413e-01 -6.044900044798851013e-02 2.693624235689640045e-02 -2.075886279344558716e-01 -1.114751994609832764e-01 2.963537536561489105e-02 3.118993043899536133e-01 5.156903527677059174e-03 -1.340559218078851700e-03 -2.048797607421875000e-01 1.657437384128570557e-01 7.061098515987396240e-02 -3.427355084568262100e-03 4.808520078659057617e-01 1.162043511867523193e-01 9.111521393060684204e-02 -3.357632830739021301e-02 2.697810232639312744e-01 -8.718144148588180542e-02
-5.396625027060508728e-02 1.246436908841133118e-01 -2.564905583858489990e-01 -1.027174387127161026e-02 5.896754562854766846e-02 1.283749341964721680e-01 1.693500392138957977e-02 -2.947217524051666260e-01 3.177393972873687744e-01 -9.405206143856048584e-02 1.159596741199493408e-01 2.737515866756439209e-01 2.811655774712562561e-02 2.974555194377899170e-01 -4.318526387214660645e-02 -6.665369868278503418e-02 -7.945307344198226929e-02 -1.545609831809997559e-01 3.495972231030464172e-02 -1.680366098880767822e-01 6.461457908153533936e-02 -1.960351765155792236e-01 3.533296985551714897e-04 1.876521706581115723e-01 3.770568966865539551e-01 -3.635353222489356995e-02 1.832800805568695068e-01 2.278882414102554321e-01 -1.017497926950454712e-01 -2.190105468034744263e-01 1.720359772443771362e-01 -2.457095682621002197e-01
-1.708812713623046875e-01 -1.914665848016738892e-01 1.513398624956607819e-02 8.842281997203826904e-02 3.967103362083435059e-02 -1.282200813293457031e-01 1.669403314590454102e-01 -7.652691006660461426e-02 1.705004274845123291e-01 -2.206871509552001953e-01 -1.585338264703750610e-01 3.215562179684638977e-02 3.159829881042242050e-03 6.042294576764106750e-02 -1.434377431869506836e-01 2.169514149427413940e-01 -2.001657038927078247e-01 1.602207720279693604e-01 4.194832444190979004e-01 2.410549670457839966e-01 -3.086690604686737061e-02 8.949051052331924438e-02 -1.786104440689086914e-01 -1.461044996976852417e-01 1.200916618108749390e-01 2.336514741182327271e-01 3.910345733165740967e-01 1.138001754879951477e-01 -2.566536702215671539e-02 1.210238859057426453e-01 2.932946383953094482e-01 -2.980360388755798340e-02
-1.796270348131656647e-02 1.476075053215026855e-01 -1.899044662714004517e-01 -8.544824272394180298e-02 -6.499341875314712524e-02 -1.585044115781784058e-01 5.915369838476181030e-03 -1.876253634691238403e-01 -9.633331000804901123e-02 -5.991593748331069946e-02 2.000086382031440735e-02 -2.260232716798782349e-01 8.848182857036590576e-02 1.125671714544296265e-01 -1.914807781577110291e-02 -5.910192802548408508e-02 -2.048766762018203735e-01 -2.058952152729034424e-01 2.373334765434265137e-01 1.653922945261001587e-01 8.053752593696117401e-03 -3.176527023315429688e-01 4.648236185312271118e-02 1.702949404716491699e-01 3.262742459774017334e-01 9.122718870639801025e-02 3.052935302257537842e-01 -1.414249837398529053e-01 -1.579246520996093750e-01 -1.488128751516342163e-01 4.425352513790130615e-01 1.006863042712211609e-01
-1.865325570106506348e-01 -2.984924018383026123e-01 -3.054698109626770020e-01 -7.846829295158386230e-02 7.256620377302169800e-02 1.406169831752777100e-01 8.397688716650009155e-02 -2.252949923276901245e-01 -8.945550769567489624e-03 7.742685824632644653e-02 -5.012116953730583191e-02 -2.902997098863124847e-02 -2.338860332965850830e-01 3.017902672290802002e-01 -2.123545110225677490e-01 7.146303355693817139e-02 1.850325055420398712e-02 1.702803559601306915e-02 5.033092573285102844e-02 6.327987462282180786e-02 3.967098593711853027e-01 -1.237092632800340652e-02 -4.253301396965980530e-02 1.880793832242488861e-02 -5.015879869461059570e-02 -9.424779564142227173e-02 3.940177559852600098e-01 -1.415921300649642944e-01 2.311801724135875702e-02 -3.476021885871887207e-01 6.767087429761886597e-02 -9.421383589506149292e-02
-1.288817524909973145e-01 -1.304876524955034256e-02 5.298114940524101257e-02 -6.632623076438903809e-02 2.223722040653228760e-01 1.261135786771774292e-01 -8.861193805932998657e-02 4.106424003839492798e-02 2.954053282737731934e-01 -3.355798721313476562e-01 1.043964400887489319e-01 -2.540015056729316711e-02 -6.897780299186706543e-02 1.231690775603055954e-02 -2.139173634350299835e-02 -2.754837647080421448e-02 5.790659412741661072e-02 -2.761277258396148682e-01 2.272621244192123413e-01 3.057385981082916260e-01 2.650893758982419968e-03 -5.870910361409187317e-02 -2.258920669555664062e-01 -2.365529388189315796e-01 1.106263399124145508e-01 2.759959697723388672e-01 1.758095473051071167e-01 2.166667729616165161e-01 -1.970136463642120361e-01 -2.232398241758346558e-01 3.054272234439849854e-01 1.445576548576354980e-02
-3.264657035470008850e-02 7.314951717853546143e-02 -2.071216404438018799e-01 -4.180637747049331665e-02 1.929412186145782471e-01 -7.309594750404357910e-02 -1.850577257573604584e-02 7.101245969533920288e-02 8.665665239095687866e-02 -2.755537815392017365e-02 -9.290944784879684448e-02 -1.684414148330688477e-01 2.326623201370239258e-01 1.148745715618133545e-01 6.731177214533090591e-03 1.523670107126235962e-01 -2.935207486152648926e-01 1.238109245896339417e-01 2.740994095802307129e-01 3.638641238212585449e-01 2.401740550994873047e-01 -1.130612641572952271e-01 -9.318351745605468750e-02 5.365584976971149445e-03 3.754172325134277344e-01 8.302154019474983215e-03 3.729957342147827148e-01 -7.693754136562347412e-02 2.553618326783180237e-02 -2.189259678125381470e-01 2.025559395551681519e-01 -3.561273217201232910e-02
-1.684293746948242188e-01 2.799270153045654297e-01 -6.338559091091156006e-02 5.346328392624855042e-02 7.783302105963230133e-03 7.672665268182754517e-02 -1.049259826540946960e-01 -2.208079993724822998e-01 -2.857431024312973022e-02 -1.278404146432876587e-01 3.862735629081726074e-02 -1.569029986858367920e-01 1.297174692153930664e-01 1.284498572349548340e-01 -8.816763758659362793e-02 -8.191196247935295105e-03 -1.648730188608169556e-01 -2.313144803047180176e-01 4.109831154346466064e-01 2.040265500545501709e-01 -1.300230324268341064e-01 -1.843622624874114990e-01 -1.511676702648401260e-02 1.540914326906204224e-01 1.521507650613784790e-01 6.470505148172378540e-02 3.801715970039367676e-01 -6.841696798801422119e-02 -1.682662218809127808e-01 -1.787308752536773682e-01 3.649657070636749268e-01 1.218345854431390762e-02
-6.107696518301963806e-02 7.061008363962173462e-02 2.453530281782150269e-01 -3.132445737719535828e-02 -3.006698563694953918e-03 1.844588667154312134e-01 -8.125670254230499268e-02 1.507703121751546860e-02 1.582567840814590454e-01 5.275129526853561401e-02 1.430472880601882935e-01 -2.798482477664947510e-01 -5.273713544011116028e-02 1.948688030242919922e-01 4.814432933926582336e-02 2.901022732257843018e-01 -2.178475558757781982e-01 2.635915391147136688e-02 3.636685609817504883e-01 2.445873022079467773e-01 2.499375864863395691e-02 -6.744055449962615967e-02 2.752461433410644531e-01 8.707861602306365967e-02 3.470613956451416016e-01 -4.612062126398086548e-03 4.610537737607955933e-02 1.759700626134872437e-01 -1.567703038454055786e-01 -1.837813705205917358e-01 2.952437698841094971e-01 8.701217919588088989e-02
-5.554766580462455750e-02 -1.876859962940216064e-01 -3.147185742855072021e-01 1.435947716236114502e-01 1.121002584695816040e-01 1.337724924087524414e-01 1.730416417121887207e-01 -5.483020469546318054e-02 6.721061468124389648e-02 -7.259115576744079590e-02 1.382666379213333130e-01 1.376403868198394775e-01 -5.604211241006851196e-02 -1.475698202848434448e-01 -1.470630019903182983e-01 3.493662178516387939e-02 -3.890638798475265503e-02 -2.756372988224029541e-01 6.181750446557998657e-02 1.844234168529510498e-01 3.274495899677276611e-01 -3.265581429004669189e-01 1.406921893358230591e-01 7.930295169353485107e-02 -6.447900831699371338e-02 -7.849697023630142212e-02 3.226624131202697754e-01 3.518866300582885742e-01 6.126785185188055038e-03 -1.064889654517173767e-01 2.315057814121246338e-01 -1.565187871456146240e-01
-1.415510624647140503e-01 -7.834958285093307495e-02 -4.671010747551918030e-02 -5.005534365773200989e-02 1.529480516910552979e-01 -2.515286803245544434e-01 -1.923139691352844238e-01 -3.921743482351303101e-02 3.116804957389831543e-01 1.655458658933639526e-02 2.226386517286300659e-01 -2.314115315675735474e-02 -7.299473136663436890e-02 2.059208303689956665e-01 -1.673685312271118164e-01 2.105400338768959045e-02 1.007128059864044189e-01 -4.907186329364776611e-02 7.634963095188140869e-02 -1.332857161760330200e-01 3.159816861152648926e-01 3.281479328870773315e-02 1.104688737541437149e-02 5.059236288070678711e-02 1.951743364334106445e-01 -8.722837269306182861e-02 2.875440120697021484e-01 3.607976064085960388e-02 -2.008208781480789185e-01 -8.661618828773498535e-02 5.000686049461364746e-01 -2.300258576869964600e-01
-1.339475437998771667e-02 1.592933982610702515e-01 1.618903875350952148e-01 1.132090240716934204e-01 -3.199961781501770020e-02 1.786288172006607056e-01 2.675454877316951752e-02 8.363907784223556519e-02 4.676726460456848145e-02 -7.994668185710906982e-02 1.589560955762863159e-01 -1.757951825857162476e-01 -1.232393980026245117e-01 3.685661554336547852e-01 -8.012958616018295288e-02 -8.580917119979858398e-02 4.116470366716384888e-02 -1.131282821297645569e-01 1.178281754255294800e-01 2.898151576519012451e-01 1.158020198345184326e-01 3.516957908868789673e-02 -1.564641743898391724e-01 9.167853742837905884e-02 -6.179037690162658691e-02 -3.717968165874481201e-01 4.519043862819671631e-01 7.762333005666732788e-02 -2.067445069551467896e-01 -9.541983902454376221e-02 3.087782859802246094e-01 -7.633728533983230591e-02
9.262947738170623779e-02 2.686638571321964264e-02 -7.635045051574707031e-02 -3.453415259718894958e-02 6.859570741653442383e-02 2.801310420036315918e-01 2.207710146903991699e-01 -1.136497780680656433e-01 -2.226921729743480682e-02 -9.620396047830581665e-02 1.201582401990890503e-01 -1.645511537790298462e-01 -2.353713065385818481e-01 2.234733402729034424e-01 3.437220677733421326e-02 6.897681206464767456e-02 -1.963654607534408569e-01 -1.633546948432922363e-01 3.478791415691375732e-01 2.326268851757049561e-01 1.818341016769409180e-02 8.562938868999481201e-02 -1.024918854236602783e-01 3.172491118311882019e-02 1.278489679098129272e-01 -3.984230384230613708e-02 3.253609538078308105e-01 -1.579061299562454224e-01 -4.326480329036712646e-01 -1.428624838590621948e-01 2.456046789884567261e-01 -9.988980367779731750e-03
-2.754704654216766357e-01 -1.493443399667739868e-01 1.470455080270767212e-01 -9.178698807954788208e-02 -3.376346547156572342e-03 -1.234368011355400085e-01 -2.492413222789764404e-01 -1.593455672264099121e-01 8.722750842571258545e-02 -1.214429140090942383e-01 5.038303136825561523e-02 -9.048657864332199097e-02 2.489488720893859863e-01 2.733193635940551758e-01 -4.075878299772739410e-03 1.043238118290901184e-01 2.163171321153640747e-01 -1.953206360340118408e-01 1.435310989618301392e-01 7.702767848968505859e-02 1.854450106620788574e-01 4.590679332613945007e-02 4.340478032827377319e-02 3.608823120594024658e-01 1.274718493223190308e-01 1.968794316053390503e-01 2.215582877397537231e-01 1.010462194681167603e-01 -8.544245362281799316e-02 -1.428678631782531738e-01 3.677576482295989990e-01 -1.760146617889404297e-01
2.120533436536788940e-01 1.629101186990737915e-01 -3.461675345897674561e-01 2.875374443829059601e-02 1.828336715698242188e-01 1.096159666776657104e-01 -4.985702410340309143e-02 -1.069653406739234924e-01 4.225823655724525452e-02 -4.500652849674224854e-02 5.789036303758621216e-02 -1.255840715020895004e-02 -5.725088343024253845e-02 9.366966784000396729e-02 -2.673827409744262695e-01 -4.545493423938751221e-02 -1.162723638117313385e-02 -4.813456535339355469e-02 2.669771313667297363e-01 1.726700663566589355e-01 2.485659867525100708e-01 -2.660283744335174561e-01 2.240745425224304199e-01 -6.714959442615509033e-02 2.426213026046752930e-01 8.768142759799957275e-02 2.084154635667800903e-01 3.213522732257843018e-01 -1.041644811630249023e-01 -1.627563685178756714e-01 2.658725976943969727e-01 -2.083943039178848267e-01
-4.436649009585380554e-02 -8.879051357507705688e-02 -6.613571196794509888e-02 3.254083395004272461e-01 -1.518122106790542603e-01 -1.418596357107162476e-01 -8.085249364376068115e-02 7.126151770353317261e-02 1.567112281918525696e-02 -6.573078688234090805e-03 1.697047650814056396e-01 3.745750756934285164e-03 -1.764891892671585083e-01 7.101320661604404449e-03 5.955482646822929382e-02 1.739551424980163574e-01 -1.498825401067733765e-01 -3.547355234622955322e-01 1.344477981328964233e-01 2.908009290695190430e-02 4.648195207118988037e-01 -1.089553013443946838e-01 -1.670792698860168457e-01 1.961367428302764893e-01 3.079372942447662354e-01 1.257381439208984375e-01 1.391804367303848267e-01 2.746500670909881592e-01 7.722728699445724487e-02 -1.208564043045043945e-01 1.263942420482635498e-01 -1.657278686761856079e-01
2.519737230613827705e-03 -2.551005482673645020e-01 -1.739140301942825317e-01 2.035746127367019653e-01 -7.586526125669479370e-02 -2.838304638862609863e-01 1.501446217298507690e-01 -2.445444315671920776e-01 -1.925601996481418610e-02 4.960626363754272461e-02 -1.120975241065025330e-01 5.696072056889533997e-02 -2.218340039253234863e-01 9.693162143230438232e-02 -1.693455725908279419e-01 6.811013072729110718e-02 6.597115844488143921e-02 9.216576069593429565e-02 1.541334390640258789e-01 1.802867650985717773e-01 -2.681605704128742218e-02 -3.950748965144157410e-02 -2.546032071113586426e-01 2.278626710176467896e-02 2.349960952997207642e-01 -2.444491162896156311e-02 4.454752206802368164e-01 1.084358915686607361e-01 -7.937110960483551025e-02 -1.678434163331985474e-01 1.385717093944549561e-01 -3.571742773056030273e-01
-2.397588193416595459e-01 -1.020700186491012573e-01 3.626726940274238586e-02 1.241340208798646927e-02 1.259397622197866440e-02 -7.720287889242172241e-02 4.020550847053527832e-02 -1.732497960329055786e-01 1.277443319559097290e-01 -2.600790262222290039e-01 9.758355468511581421e-02 7.030899077653884888e-02 -1.127453893423080444e-01 1.444093883037567139e-01 6.273840554058551788e-03 3.800712227821350098e-01 -3.399697691202163696e-02 -8.895487338304519653e-02 -5.785166472196578979e-02 -8.194327354431152344e-02 1.936363428831100464e-01 -2.684313952922821045e-01 -1.703922748565673828e-01 2.255786955356597900e-01 2.383963018655776978e-01 3.848795890808105469e-01 1.034252643585205078e-01 2.068956643342971802e-01 2.434116229414939880e-02 -9.053979814052581787e-02 3.743135631084442139e-01 -2.059793099761009216e-02
-2.255931496620178223e-01 -2.788384556770324707e-01 -2.420984953641891479e-01 -1.135328039526939392e-01 -1.779297590255737305e-01 2.173571139574050903e-01 5.401268228888511658e-02 -2.833781540393829346e-01 1.193470433354377747e-01 -4.839660972356796265e-02 1.777305006980895996e-01 -3.424347937107086182e-02 -1.804708391427993774e-01 2.080212980508804321e-01 -1.020270809531211853e-01 -1.742965281009674072e-01 1.601390987634658813e-01 -6.965478509664535522e-02 2.190323173999786377e-01 3.774376809597015381e-01 2.777752876281738281e-01 -4.216900840401649475e-02 -3.000997751951217651e-02 -6.033883616328239441e-02 -2.683960646390914917e-02 2.633212208747863770e-01 1.859194040298461914e-01 -4.186433553695678711e-02 -2.390488088130950928e-01 -8.692113682627677917e-03 3.933911025524139404e-02 -4.690233618021011353e-02
-1.331475079059600830e-01 -2.238891087472438812e-03 9.750886261463165283e-02 2.098408527672290802e-02 3.176769986748695374e-02 -2.641505897045135498e-01 -3.064876049757003784e-02 1.616679430007934570e-01 1.188248619437217712e-01 5.970007181167602539e-02 -7.717302441596984863e-02 -7.338955253362655640e-02 1.229386478662490845e-01 4.455153271555900574e-02 -2.391920685768127441e-01 1.123858094215393066e-01 1.588837206363677979e-01 3.542592376470565796e-02 2.473239451646804810e-01 4.062058925628662109e-01 2.285501956939697266e-01 -6.369925290346145630e-02 1.497399508953094482e-01 -1.001254022121429443e-01 1.487991213798522949e-01 -1.137088835239410400e-01 4.769543111324310303e-01 -9.892642498016357422e-02 -1.463205814361572266e-01 -1.110649183392524719e-01 3.226366043090820312e-01 -8.304706215858459473e-02
-3.004901111125946045e-01 -8.068329095840454102e-02 1.930559054017066956e-02 -2.545684874057769775e-01 -1.255282014608383179e-01 -1.059661037288606167e-03 -1.041408926248550415e-01 -1.639074534177780151e-01 1.608396917581558228e-01 -4.152658209204673767e-02 1.370106935501098633e-01 -7.356171309947967529e-02 -2.016475945711135864e-01 3.066512048244476318e-01 -1.254452858120203018e-02 1.299232393503189087e-01 -6.909344345331192017e-02 6.422820501029491425e-03 -1.694610714912414551e-02 1.745138168334960938e-01 1.014414429664611816e-01 1.417006701231002808e-01 -2.400554716587066650e-01 -2.025469020009040833e-02 -5.838912725448608398e-02 -2.516622543334960938e-01 1.684363037347793579e-01 2.606261968612670898e-01 -5.331339687108993530e-02 -1.164785176515579224e-01 4.626847207546234131e-01 2.520854175090789795e-01
-1.470925360918045044e-01 -3.479604795575141907e-02 -1.193345412611961365e-01 2.537374794483184814e-01 -6.157845631241798401e-02 -1.000868007540702820e-01 -1.018193513154983521e-01 -5.879211798310279846e-02 5.447816476225852966e-02 -2.534540183842182159e-02 3.040223121643066406e-01 2.598849534988403320e-01 9.191773086786270142e-02 1.156417205929756165e-01 -4.437233507633209229e-01 1.299825310707092285e-01 1.051524057984352112e-01 1.140197813510894775e-01 -2.075112909078598022e-01 1.632706820964813232e-01 -7.596452487632632256e-04 -1.750613301992416382e-01 -1.703998446464538574e-01 2.581821978092193604e-01 1.759840101003646851e-01 -2.780459262430667877e-02 1.230365224182605743e-02 1.371300965547561646e-01 -1.387800574302673340e-01 -2.165394574403762817e-01 3.582285344600677490e-01 -8.009619265794754028e-02
-1.788375377655029297e-01 -4.155230149626731873e-02 7.219256460666656494e-02 1.381847262382507324e-01 -4.746656864881515503e-02 1.437281966209411621e-01 1.113751754164695740e-01 1.419361382722854614e-01 6.605435907840728760e-02 1.046463176608085632e-01 -1.278770565986633301e-01 5.270151048898696899e-02 -2.937431931495666504e-01 -1.784555427730083466e-02 -1.358020156621932983e-01 -1.229821592569351196e-01 3.165702223777770996e-01 1.935971081256866455e-01 1.177328974008560181e-01 2.907722592353820801e-01 -7.243053615093231201e-02 -1.999594420194625854e-01 -1.298461705446243286e-01 3.730196952819824219e-01 1.496648415923118591e-02 1.530328840017318726e-01 6.531880050897598267e-02 -8.478967472910881042e-03 -5.159711837768554688e-02 2.272231504321098328e-02 5.014490485191345215e-01 1.093491688370704651e-01
-1.474150568246841431e-01 2.737295925617218018e-01 6.085247546434402466e-02 7.517813146114349365e-02 4.605838283896446228e-02 -2.660054862499237061e-01 -2.146029323339462280e-01 -2.295624315738677979e-01 3.276992440223693848e-01 -1.616362929344177246e-01 9.173148870468139648e-02 -2.189944870769977570e-02 -2.663166821002960205e-01 9.150747791863977909e-04 -1.872577965259552002e-01 2.049203217029571533e-01 6.308021396398544312e-02 1.007652580738067627e-01 4.137915000319480896e-02 1.282312422990798950e-01 2.215525656938552856e-01 8.807915449142456055e-02 -9.375408291816711426e-02 1.543331444263458252e-01 2.499608397483825684e-01 -1.481227129697799683e-01 3.486346006393432617e-01 3.190663456916809082e-02 -1.919863820075988770e-01 -1.121705174446105957e-01 1.928723603487014771e-01 1.288256645202636719e-01
3.571934252977371216e-02 -1.375862210988998413e-01 2.216657996177673340e-02 2.241880744695663452e-01 1.171234995126724243e-01 3.620197251439094543e-02 -2.378606647253036499e-01 -2.314116507768630981e-01 3.874994441866874695e-02 6.522232433781027794e-04 7.879962027072906494e-02 5.557053908705711365e-02 -2.176187336444854736e-01 2.450105100870132446e-01 3.326327772811055183e-03 -2.038156539201736450e-01 5.077952146530151367e-02 1.718329042196273804e-01 2.842261195182800293e-01 4.339408874511718750e-01 2.772878408432006836e-01 -2.279076725244522095e-01 -7.057001441717147827e-02 -4.788645356893539429e-02 3.169324994087219238e-02 5.885500460863113403e-02 2.500212192535400391e-01 -9.562460705637931824e-03 1.292089670896530151e-01 -2.451865375041961670e-01 6.251594424247741699e-02 -2.430179417133331299e-01
1.541532278060913086e-01 4.175696894526481628e-02 5.901540815830230713e-02 6.007786095142364502e-02 4.880616441369056702e-02 -1.304869502782821655e-01 -6.754309288226068020e-04 -2.057189345359802246e-01 1.650215834379196167e-01 1.457289904356002808e-01 -1.197705492377281189e-01 -7.637558132410049438e-02 2.543105185031890869e-02 4.514857828617095947e-01 1.728986576199531555e-02 8.875995129346847534e-02 1.345532983541488647e-01 -2.094336003065109253e-01 1.421031951904296875e-01 3.697010874748229980e-01 2.458806522190570831e-02 -1.675663441419601440e-01 2.445087283849716187e-01 -3.842009976506233215e-02 -1.449290104210376740e-02 -1.551559474319219589e-02 2.402099221944808960e-01 -2.532430887222290039e-01 -4.343148693442344666e-02 2.541327476501464844e-02 4.194262027740478516e-01 1.218346878886222839e-01
-2.330136448144912720e-01 -4.153289198875427246e-01 -1.405907422304153442e-01 7.530708797276020050e-03 -1.231150999665260315e-01 -1.666251271963119507e-01 -6.597459316253662109e-02 -1.192237585783004761e-01 6.718338467180728912e-03 -1.098321676254272461e-01 1.180707849562168121e-02 2.206065505743026733e-01 -2.882412672042846680e-01 1.286422908306121826e-01 -1.377185583114624023e-01 -2.464449554681777954e-01 -1.381288021802902222e-01 2.578089237213134766e-01 1.052363291382789612e-01 1.968863010406494141e-01 2.556341886520385742e-01 -7.869155704975128174e-02 -3.179685771465301514e-02 -3.113586269319057465e-02 2.452749758958816528e-01 1.688177511096000671e-02 3.497224748134613037e-01 7.295680046081542969e-02 -1.476704925298690796e-01 -8.527816087007522583e-02 9.855612367391586304e-02 -1.260023564100265503e-01
-2.286694198846817017e-02 -3.584164977073669434e-01 -1.160891167819499969e-02 2.870358340442180634e-02 -6.846944242715835571e-02 2.464474644511938095e-03 -1.427598595619201660e-01 -2.067987024784088135e-01 2.366827055811882019e-02 7.887727767229080200e-02 1.711369305849075317e-01 8.392203599214553833e-02 -7.752548158168792725e-02 1.514466106891632080e-01 -1.658682078123092651e-01 -2.459348877891898155e-03 1.871171742677688599e-01 -1.538135763257741928e-02 3.125210106372833252e-01 3.807087540626525879e-01 2.750546932220458984e-01 -3.929842412471771240e-01 -4.234428983181715012e-03 -7.597589492797851562e-02 -4.119781404733657837e-02 1.642353646457195282e-02 3.704645931720733643e-01 -9.391821920871734619e-02 -1.823556981980800629e-02 -1.606380194425582886e-01 1.128395181149244308e-02 -1.208410263061523438e-01
-3.701391816139221191e-01 -1.447931081056594849e-01 -1.663673967123031616e-01 1.325971633195877075e-01 -8.917524665594100952e-02 -3.320664763450622559e-01 -4.313337430357933044e-02 -2.369716316461563110e-01 -5.013478547334671021e-02 -1.291689574718475342e-01 2.666749805212020874e-02 2.218521237373352051e-01 -5.169890820980072021e-02 2.118275910615921021e-01 -1.438686847686767578e-01 2.900163829326629639e-01 2.663478255271911621e-02 1.388558894395828247e-01 -6.084715947508811951e-02 3.136265575885772705e-01 2.619413137435913086e-01 7.672631740570068359e-02 -1.995551288127899170e-01 4.082966223359107971e-02 7.491129636764526367e-02 -1.157769635319709778e-01 -1.369848102331161499e-02 2.005993425846099854e-01 -1.556392908096313477e-01 -1.472663879394531250e-01 2.068803012371063232e-01 -1.133948192000389099e-01
-1.617894023656845093e-01 -1.887748576700687408e-02 -2.840743958950042725e-01 2.250241190195083618e-01 2.005269974470138550e-01 -1.129451990127563477e-01 2.237227261066436768e-01 -9.852369129657745361e-02 1.582161635160446167e-01 1.353493332862854004e-01 -9.700575470924377441e-02 8.670539408922195435e-02 1.315553393214941025e-02 2.164621502161026001e-01 8.403209596872329712e-02 3.483984246850013733e-02 -2.261823862791061401e-01 -2.713663317263126373e-02 3.331619203090667725e-01 4.361328780651092529e-01 -3.534648939967155457e-02 -2.541890740394592285e-01 1.359706744551658630e-02 -1.119261831045150757e-01 1.893336325883865356e-02 1.967679262161254883e-01 2.738864719867706299e-01 -7.788787782192230225e-02 1.985202431678771973e-01 -8.028477430343627930e-02 3.182018920779228210e-02 -1.229673698544502258e-01
-5.645479634404182434e-02 -4.941890537738800049e-01 -7.603361457586288452e-02 1.106889396905899048e-01 -2.549579441547393799e-01 2.728222012519836426e-01 -1.477209031581878662e-01 -9.930937737226486206e-02 1.985911130905151367e-01 1.782573945820331573e-02 2.615576386451721191e-01 -6.947080790996551514e-02 -5.991926416754722595e-02 3.656836152076721191e-01 -2.462621033191680908e-01 8.483501523733139038e-02 2.286873571574687958e-02 1.317720487713813782e-02 2.694151699542999268e-01 1.661758571863174438e-01 -1.138407960534095764e-01 -1.674533486366271973e-01 5.477960780262947083e-02 4.478533565998077393e-02 1.672246307134628296e-01 5.541220679879188538e-02 3.386386483907699585e-02 -1.521576941013336182e-01 -1.430299431085586548e-01 5.213132500648498535e-02 7.623011618852615356e-02 1.185910478234291077e-01
-1.604419499635696411e-01 -4.005952179431915283e-02 -8.569007366895675659e-02 -7.448115199804306030e-02 -7.718592137098312378e-02 1.930953711271286011e-01 1.437726616859436035e-01 -1.035316437482833862e-01 5.116788148880004883e-01 -2.432002453133463860e-03 9.650510549545288086e-02 4.316649213433265686e-02 -1.970105469226837158e-01 -1.968990266323089600e-01 2.395773231983184814e-01 9.277032315731048584e-02 4.233792051672935486e-02 -4.808839410543441772e-02 2.829918861389160156e-01 3.146422505378723145e-01 2.205851227045059204e-01 2.715710178017616272e-02 1.121831163763999939e-01 1.207037195563316345e-01 1.754018962383270264e-01 1.341305226087570190e-01 1.982734054327011108e-01 7.498935610055923462e-02 1.930381059646606445e-01 -5.823984742164611816e-03 2.494543343782424927e-01 -1.248613521456718445e-01
6.423560529947280884e-02 5.653576180338859558e-02 6.489362102001905441e-03 4.227590188384056091e-02 -4.868625849485397339e-02 5.137750878930091858e-02 -1.226071119308471680e-01 1.251856684684753418e-01 2.476006895303726196e-01 1.536139994859695435e-01 2.015897929668426514e-01 -1.867265999317169189e-02 7.415693253278732300e-02 3.450141549110412598e-01 5.453495308756828308e-02 2.286792993545532227e-01 -1.317296922206878662e-01 -1.873601377010345459e-01 -6.325084716081619263e-02 1.165662854909896851e-01 3.895943164825439453e-01 -3.594850003719329834e-01 9.565776586532592773e-02 -5.877681076526641846e-03 5.228519067168235779e-02 1.176134869456291199e-01 9.175462275743484497e-02 3.156669139862060547e-01 7.305828854441642761e-03 -1.373621374368667603e-01 3.814119398593902588e-01 1.305478252470493317e-02
-2.470939606428146362e-01 7.997281104326248169e-02 7.881873846054077148e-02 1.339042037725448608e-01 1.561152786016464233e-01 -1.321270614862442017e-01 -1.533049903810024261e-02 -2.257395386695861816e-01 2.213442325592041016e-01 -1.015733182430267334e-01 -1.251759678125381470e-01 4.389632120728492737e-02 -4.207193851470947266e-02 4.595725238323211670e-01 1.691940240561962128e-02 3.145028352737426758e-01 7.996815256774425507e-03 -1.858619153499603271e-01 -7.065671030431985855e-03 3.623803555965423584e-01 2.945426702499389648e-01 -1.304451674222946167e-01 1.653738170862197876e-01 -1.467901021242141724e-01 9.466236084699630737e-02 1.567010022699832916e-02 2.359283342957496643e-02 -4.907084256410598755e-02 -1.385547369718551636e-01 1.911691725254058838e-01 1.822549700736999512e-01 -8.078016340732574463e-02
-1.266876906156539917e-01 2.694420516490936279e-01 2.641115710139274597e-02 2.387863583862781525e-02 -5.143914744257926941e-02 -9.297807514667510986e-02 -8.417756855487823486e-02 4.147801548242568970e-02 1.511155068874359131e-01 2.099369838833808899e-02 3.965093567967414856e-02 -2.757423520088195801e-01 1.543097943067550659e-01 3.722965121269226074e-01 8.837587083689868450e-04 -9.017922915518283844e-03 -9.370414912700653076e-02 9.207404404878616333e-02 -7.055222243070602417e-02 2.772541344165802002e-01 2.313137501478195190e-01 -3.101138472557067871e-01 2.007908187806606293e-02 -2.340633422136306763e-02 3.360898494720458984e-01 -4.749779030680656433e-02 2.636255025863647461e-01 2.612896561622619629e-01 -1.870953850448131561e-02 -4.716197401285171509e-02 3.327791690826416016e-01 1.028233468532562256e-01
-2.232679426670074463e-01 -1.561160832643508911e-01 3.278177231550216675e-02 3.250718712806701660e-01 -2.161564305424690247e-02 7.922008633613586426e-02 -2.377214431762695312e-01 1.030373051762580872e-01 -8.157583884894847870e-03 1.460601389408111572e-01 2.720271348953247070e-01 -1.941575706005096436e-01 1.156584769487380981e-01 2.075251340866088867e-01 -4.824373871088027954e-02 8.040393888950347900e-02 -1.647020727396011353e-01 -2.946458160877227783e-01 1.693141460418701172e-01 3.798836469650268555e-01 -7.167217787355184555e-03 5.588822066783905029e-02 6.874326150864362717e-03 -1.675976216793060303e-01 1.575262099504470825e-01 2.357528507709503174e-01 -1.050609648227691650e-01 -6.844967603683471680e-02 1.354072988033294678e-01 -1.471277624368667603e-01 3.040536046028137207e-01 -7.046742364764213562e-03
-1.541179120540618896e-01 -1.704690605401992798e-01 -1.856333613395690918e-01 3.067401647567749023e-01 2.650753827765583992e-03 -1.284636527998372912e-04 -3.984396457672119141e-01 2.105414271354675293e-01 2.873186171054840088e-01 5.212842300534248352e-02 -6.758119910955429077e-02 -1.515799313783645630e-01 2.024954557418823242e-02 2.793473005294799805e-01 -1.500607728958129883e-01 4.471585527062416077e-02 1.248484477400779724e-01 -1.468431055545806885e-01 1.199781447649002075e-01 5.778579413890838623e-02 1.023547574877738953e-01 -5.512611567974090576e-02 -1.722611486911773682e-01 6.141573935747146606e-02 9.839287400245666504e-02 -2.756164409220218658e-02 1.099670603871345520e-01 -4.354196414351463318e-02 -2.516642212867736816e-01 -3.883951902389526367e-01 2.344941198825836182e-01 -6.577315926551818848e-02
-4.099204242229461670e-01 -2.324217231944203377e-03 5.603228928521275520e-04 4.108534455299377441e-01 3.121408820152282715e-01 -4.108955711126327515e-02 -8.429268747568130493e-02 8.000038564205169678e-02 -1.984597444534301758e-01 -2.475190535187721252e-02 1.345856040716171265e-01 -2.568206749856472015e-02 -1.357283294200897217e-01 8.134726434946060181e-02 -9.861330687999725342e-02 8.060062676668167114e-02 5.647562444210052490e-02 -2.903270423412322998e-01 5.465349182486534119e-02 6.116541102528572083e-02 -1.049595922231674194e-01 -6.127944216132164001e-02 -2.119986712932586670e-02 1.364434659481048584e-01 3.912124335765838623e-01 6.266601383686065674e-02 1.301127523183822632e-01 1.108056679368019104e-01 -1.066027507185935974e-01 -2.316440492868423462e-01 2.578065693378448486e-01 6.918660551309585571e-02
-1.798113249242305756e-02 6.077506393194198608e-02 -2.643332183361053467e-01 -1.121402904391288757e-01 -2.979879379272460938e-01 -1.133264452219009399e-01 1.164309829473495483e-01 -1.070447191596031189e-01 5.452581644058227539e-01 8.791730739176273346e-03 -2.860487997531890869e-02 -1.703851222991943359e-01 -1.902452111244201660e-01 1.936568468809127808e-01 3.105311468243598938e-02 8.895398676395416260e-02 -1.687705069780349731e-01 -1.322414875030517578e-01 2.573454678058624268e-01 1.481619030237197876e-01 1.263243854045867920e-01 -6.735946238040924072e-02 -3.134718537330627441e-02 2.566330134868621826e-01 1.866876035928726196e-01 1.352083534002304077e-01 1.105607450008392334e-01 7.467788457870483398e-02 2.256929874420166016e-01 3.896736726164817810e-02 1.765071451663970947e-01 3.228122368454933167e-02
-2.832712791860103607e-02 1.358273029327392578e-01 -1.901810765266418457e-01 1.942445039749145508e-01 3.405800461769104004e-02 -2.600595727562904358e-02 -1.340505480766296387e-01 -2.919155657291412354e-01 2.026899158954620361e-01 3.017681650817394257e-02 -1.359913051128387451e-01 -3.967690840363502502e-02 -2.420446127653121948e-01 1.416673958301544189e-01 1.459094882011413574e-01 2.894567847251892090e-01 3.607415035367012024e-02 -2.293363213539123535e-01 1.184144318103790283e-01 3.390400707721710205e-01 2.246459871530532837e-01 -1.515250951051712036e-01 -2.559756860136985779e-02 -1.063988208770751953e-01 3.287808597087860107e-02 -2.354010008275508881e-02 -4.450014606118202209e-02 -2.887491583824157715e-01 -3.104680478572845459e-01 -1.702605187892913818e-01 2.546731829643249512e-01 1.026604026556015015e-01
-6.774770468473434448e-02 -3.840750828385353088e-02 -1.202266365289688110e-01 3.077074326574802399e-02 -1.732371598482131958e-01 6.297079473733901978e-02 -1.695019453763961792e-01 -2.360060662031173706e-01 1.651887297630310059e-01 6.755807995796203613e-02 2.046563774347305298e-01 9.073761850595474243e-02 1.568083465099334717e-02 1.657403260469436646e-01 6.595074385404586792e-02 4.031936259707435966e-05 -7.602999359369277954e-02 5.013376101851463318e-02 1.656437367200851440e-01 1.636849045753479004e-01 2.353424429893493652e-01 -3.877786099910736084e-01 -1.587937325239181519e-01 5.166229233145713806e-02 7.184752821922302246e-02 4.014987945556640625e-01 9.661992639303207397e-02 1.992566734552383423e-01 2.740190029144287109e-01 -2.449250314384698868e-03 3.777931928634643555e-01 1.292442977428436279e-01
-1.019520610570907593e-01 2.365381270647048950e-01 1.334537565708160400e-01 -1.794038414955139160e-01 -5.618472397327423096e-02 1.443469971418380737e-01 7.722388952970504761e-02 -1.160844489932060242e-01 -3.905864432454109192e-02 2.300399541854858398e-01 6.925185024738311768e-02 -2.575379908084869385e-01 -1.543631255626678467e-01 2.773883044719696045e-01 -1.238393485546112061e-01 2.051362954080104828e-02 -1.470981836318969727e-01 -8.882412686944007874e-03 1.772796213626861572e-01 2.468484491109848022e-01 -1.840224675834178925e-02 1.257506012916564941e-01 1.281760334968566895e-01 2.413832694292068481e-01 1.223805844783782959e-01 1.957441866397857666e-01 3.509669899940490723e-01 2.959304451942443848e-01 -2.585436105728149414e-01 -8.723934739828109741e-02 2.129564285278320312e-01 9.672648459672927856e-02
-3.437749743461608887e-01 -2.210868597030639648e-01 -5.889238789677619934e-02 -2.035089135169982910e-01 -2.006632834672927856e-01 -1.654982119798660278e-01 6.640256941318511963e-02 -1.999430954456329346e-01 2.088050991296768188e-01 1.298808157444000244e-01 4.826589487493038177e-03 -1.227608248591423035e-01 1.643649190664291382e-01 7.352510094642639160e-02 -2.309210002422332764e-01 -2.340213358402252197e-01 -9.221080690622329712e-02 1.367997825145721436e-01 4.967074468731880188e-02 2.952719032764434814e-01 -1.240141391754150391e-01 -2.616767585277557373e-01 8.624080568552017212e-03 1.654364913702011108e-01 -1.287355571985244751e-01 -3.817724296823143959e-03 2.251604050397872925e-01 -4.580435529351234436e-02 6.231202930212020874e-02 -1.184606924653053284e-01 3.511924147605895996e-01 -1.453852206468582153e-01
1.685518585145473480e-02 -3.538398742675781250e-01 -5.115169659256935120e-02 -1.836897134780883789e-01 3.119289875030517578e-02 -1.047442927956581116e-01 -1.462531387805938721e-01 1.940538436174392700e-01 1.188810765743255615e-01 1.255528908222913742e-02 3.826105594635009766e-02 2.650097906589508057e-01 4.683353379368782043e-02 2.429045587778091431e-01 -1.085479371249675751e-02 2.513072267174720764e-02 8.428648114204406738e-02 -1.412868946790695190e-01 9.130497276782989502e-02 3.042106926441192627e-01 9.027633070945739746e-02 1.286956295371055603e-02 2.815770730376243591e-02 1.657566875219345093e-01 4.077042341232299805e-01 7.157643884420394897e-02 4.784615039825439453e-01 1.697071269154548645e-02 -1.743546426296234131e-01 2.444140240550041199e-02 1.291916966438293457e-01 -8.035318553447723389e-02
-2.260274291038513184e-01 -2.222937345504760742e-01 2.159137725830078125e-01 9.862997382879257202e-02 2.954879961907863617e-02 2.655494771897792816e-02 1.864631026983261108e-01 2.477310784161090851e-02 1.123153194785118103e-01 -2.033677548170089722e-01 -1.956846117973327637e-01 -2.215018272399902344e-01 -3.345471620559692383e-01 -2.003997191786766052e-02 -2.077849581837654114e-02 4.979621618986129761e-02 1.856142133474349976e-01 -4.652380943298339844e-02 1.178573295474052429e-01 3.417780101299285889e-01 -2.287321835756301880e-01 -2.423833757638931274e-01 2.347879670560359955e-02 6.094121560454368591e-02 7.451695203781127930e-02 5.636028945446014404e-02 2.601372897624969482e-01 5.676820874214172363e-03 5.982562899589538574e-02 -1.545716822147369385e-01 3.605500459671020508e-01 -1.818594634532928467e-01
-2.559290230274200439e-01 -8.710025995969772339e-02 1.521267741918563843e-01 -5.431611463427543640e-02 -1.085730493068695068e-01 -1.522742360830307007e-01 -1.392241865396499634e-01 1.867478787899017334e-01 2.590419948101043701e-01 -1.163700595498085022e-01 7.955687120556831360e-03 -1.426579505205154419e-01 -1.871756613254547119e-01 4.218112304806709290e-02 -3.985485732555389404e-01 1.031991280615329742e-02 -9.599895030260086060e-02 1.262928843498229980e-01 9.451925009489059448e-02 3.121934831142425537e-01 -2.497585713863372803e-01 -2.090414464473724365e-01 -1.936331540346145630e-01 3.061857260763645172e-02 1.196727454662322998e-01 3.033879101276397705e-01 7.120782881975173950e-02 -2.367693781852722168e-01 4.047763999551534653e-03 -9.906003624200820923e-02 2.422023415565490723e-01 5.202092602849006653e-02
-2.746295183897018433e-02 -5.169713124632835388e-02 -1.953126490116119385e-01 -3.586262464523315430e-02 1.528011411428451538e-01 -8.341380953788757324e-02 6.614370644092559814e-02 -1.006994098424911499e-01 6.926216930150985718e-02 1.375513821840286255e-01 -7.083871215581893921e-02 2.878502244129776955e-03 3.617125004529953003e-02 2.318647950887680054e-01 7.774797081947326660e-02 6.489615887403488159e-02 1.136449277400970459e-01 1.392297148704528809e-01 -1.806936971843242645e-02 4.128990769386291504e-01 3.519434332847595215e-01 -2.285427302122116089e-01 -9.178337454795837402e-02 8.966285735368728638e-02 -7.717111706733703613e-02 2.858847677707672119e-01 4.559152126312255859e-01 -2.019230276346206665e-01 -1.366837918758392334e-01 -2.341229468584060669e-01 8.324443548917770386e-02 -7.638080418109893799e-02
-5.983727052807807922e-02 -1.219969168305397034e-01 -2.301551401615142822e-02 -1.517080143094062805e-02 -2.709859237074851990e-02 -1.111367866396903992e-01 2.044272571802139282e-01 -3.822214901447296143e-02 3.113983273506164551e-01 -2.654405683279037476e-02 -2.277224957942962646e-01 8.181382715702056885e-02 1.739351749420166016e-01 2.267543412744998932e-02 -1.178759559988975525e-01 6.972005963325500488e-02 -2.980165183544158936e-01 4.606559872627258301e-02 7.453813403844833374e-02 2.163292020559310913e-01 2.669150233268737793e-01 -2.921123504638671875e-01 -1.046047508716583252e-01 1.747379153966903687e-01 1.466334611177444458e-01 1.069167256355285645e-01 4.764498770236968994e-01 -1.506757438182830811e-01 -1.718305349349975586e-01 -2.088452316820621490e-02 2.248955070972442627e-01 1.190490722656250000e-01
-6.194879859685897827e-02 -1.177656278014183044e-01 -2.249515652656555176e-01 3.243820965290069580e-01 -1.653418391942977905e-01 2.213339786976575851e-03 -2.526274919509887695e-01 -5.976468697190284729e-02 2.273887991905212402e-01 2.036622911691665649e-01 -1.893306821584701538e-01 -1.913731098175048828e-01 -1.307567507028579712e-01 1.294544041156768799e-01 -2.747171521186828613e-01 9.481890499591827393e-02 -3.474130108952522278e-02 -7.515887171030044556e-02 2.440375238656997681e-01 1.510833501815795898e-01 1.163997054100036621e-01 1.691006124019622803e-01 -2.485903054475784302e-01 5.858890246599912643e-03 4.602378234267234802e-02 -1.655933856964111328e-01 1.034347787499427795e-01 -1.303845345973968506e-01 -1.603345572948455811e-01 -3.276497423648834229e-01 2.230620980262756348e-01 1.203891709446907043e-01
-5.036434903740882874e-02 1.505238711833953857e-01 -3.725199028849601746e-03 3.383056223392486572e-01 -2.709861099720001221e-01 2.058092355728149414e-01 1.072119362652301788e-02 -1.866816729307174683e-01 -1.132915467023849487e-01 1.283675879240036011e-01 -8.123806864023208618e-02 2.713141497224569321e-03 -5.186241492629051208e-02 9.492719173431396484e-02 -1.606837287545204163e-02 -8.005803078413009644e-02 -2.679686546325683594e-01 -6.073437258601188660e-02 2.081368416547775269e-01 2.244530022144317627e-01 4.060433432459831238e-02 -4.801291227340698242e-02 -1.758010312914848328e-02 1.054386943578720093e-01 1.783542335033416748e-01 1.184185668826103210e-01 4.330741763114929199e-01 2.881937287747859955e-02 -1.837626546621322632e-01 4.466854035854339600e-02 4.225645065307617188e-01 1.489261984825134277e-01
-3.094034269452095032e-02 3.378838300704956055e-02 2.077606739476323128e-03 2.272145636379718781e-02 3.429550677537918091e-02 -3.821898251771926880e-02 -3.990591689944267273e-02 1.581392884254455566e-01 7.075987756252288818e-02 1.962638497352600098e-01 -8.367311954498291016e-02 -2.749049067497253418e-01 -2.829860150814056396e-01 -2.975381165742874146e-02 -1.900968998670578003e-01 -2.079030424356460571e-01 -3.033585660159587860e-02 -1.509910821914672852e-01 1.868470162153244019e-01 4.894374012947082520e-01 -3.762087225914001465e-02 -1.889794170856475830e-01 -3.769309073686599731e-02 -6.079339236021041870e-02 1.398477107286453247e-01 4.582062661647796631e-01 2.189117968082427979e-01 -1.171149034053087234e-02 7.085136324167251587e-02 -9.488849341869354248e-02 2.129345685243606567e-01 6.600502133369445801e-02
-2.728974521160125732e-01 1.891004294157028198e-02 -5.896700546145439148e-02 2.899192040786147118e-03 8.018712513148784637e-03 -1.604102402925491333e-01 9.889979660511016846e-02 -1.976464390754699707e-01 1.435271091759204865e-02 1.198296025395393372e-01 1.689577847719192505e-01 1.586799919605255127e-01 -2.633421216160058975e-03 3.062364459037780762e-01 -1.828010678291320801e-01 3.187937736511230469e-01 3.146092891693115234e-01 9.152532368898391724e-02 1.360305398702621460e-01 2.925994396209716797e-01 9.966673702001571655e-02 7.016810774803161621e-02 1.089386492967605591e-01 1.352615952491760254e-01 2.755070924758911133e-01 -1.262271553277969360e-01 -9.063152223825454712e-02 1.289743036031723022e-01 -1.800795048475265503e-01 -1.589511781930923462e-01 2.704670131206512451e-01 -2.142217904329299927e-01
-1.872648298740386963e-01 -6.784402579069137573e-02 1.036351546645164490e-02 -2.400297857820987701e-02 1.996430195868015289e-02 -2.229494601488113403e-01 5.302889645099639893e-02 -1.363739967346191406e-01 1.888640224933624268e-02 -2.613674104213714600e-01 4.597919434309005737e-02 2.539606392383575439e-01 -2.028356641530990601e-01 1.526941079646348953e-02 -3.118623793125152588e-01 3.279244303703308105e-01 1.607046872377395630e-01 4.419527575373649597e-02 2.339918911457061768e-01 2.064961642026901245e-01 2.641081437468528748e-02 -2.054919600486755371e-01 5.960010364651679993e-02 1.525140106678009033e-01 1.246552094817161560e-01 -1.455295681953430176e-01 6.363488733768463135e-02 5.619877204298973083e-02 -1.641070246696472168e-01 -2.601160481572151184e-02 3.557769656181335449e-01 -3.371396064758300781e-01
-6.444124132394790649e-02 -1.937128603458404541e-01 -1.196928694844245911e-01 1.202401518821716309e-01 4.981877654790878296e-02 4.858063161373138428e-02 -7.183874025940895081e-03 -1.030752733349800110e-01 -5.779827758669853210e-02 -7.913775742053985596e-02 1.636223942041397095e-01 4.772238060832023621e-02 -4.624825343489646912e-02 3.137041628360748291e-01 -9.478946775197982788e-02 -1.413686126470565796e-01 4.746145382523536682e-02 2.565924227237701416e-01 2.465991675853729248e-01 4.035732150077819824e-01 2.619371712207794189e-01 -3.078950047492980957e-01 2.632001787424087524e-02 1.915547065436840057e-02 1.455430537462234497e-01 -1.223489269614219666e-01 3.723193407058715820e-01 -8.467061817646026611e-02 8.540997654199600220e-02 -3.145572543144226074e-01 -5.342545453459024429e-03 -3.729261085391044617e-02
3.920998051762580872e-02 -2.076227962970733643e-01 3.159653022885322571e-02 4.155525267124176025e-01 -6.834893673658370972e-02 -1.149713769555091858e-01 -3.938215970993041992e-02 -1.099216938018798828e-01 1.785344630479812622e-01 -1.022354066371917725e-01 3.553848564624786377e-01 -2.462277710437774658e-01 -9.757447987794876099e-02 1.600328832864761353e-01 -2.784416079521179199e-01 1.120420396327972412e-01 -2.362882941961288452e-01 -1.906263381242752075e-01 -3.919574618339538574e-02 3.263357877731323242e-01 5.215751752257347107e-02 -1.441356390714645386e-01 2.755192108452320099e-02 -2.403226345777511597e-01 2.342773415148258209e-02 1.680333465337753296e-01 2.598945237696170807e-02 1.087907925248146057e-01 -3.642963944002985954e-03 -1.793818622827529907e-01 1.859647780656814575e-01 -7.349386811256408691e-02
1.858648955821990967e-01 5.248413980007171631e-02 -1.410464942455291748e-01 1.289714425802230835e-01 -2.373188175261020660e-02 9.208091348409652710e-02 1.511919796466827393e-01 -1.349373608827590942e-01 1.084049791097640991e-01 -1.034635454416275024e-01 -1.017280369997024536e-01 -8.157347887754440308e-02 2.772217988967895508e-01 1.495842337608337402e-01 -1.631064563989639282e-01 3.554697334766387939e-02 -8.146061003208160400e-02 1.989809051156044006e-02 1.856285519897937775e-02 4.471510350704193115e-01 3.257885277271270752e-01 -3.233238160610198975e-01 -1.006428673863410950e-01 6.576126813888549805e-02 8.556699752807617188e-02 1.563377678394317627e-01 2.798820137977600098e-01 -3.138040602207183838e-01 -1.373208463191986084e-01 -1.462843269109725952e-02 2.081991881132125854e-01 7.791259139776229858e-02
5.913443863391876221e-02 -5.489278212189674377e-02 -1.294950544834136963e-01 1.787179382517933846e-03 1.557835489511489868e-01 -1.604898124933242798e-01 2.998508512973785400e-01 -2.244501709938049316e-01 2.543859779834747314e-01 3.843365907669067383e-01 -1.093969792127609253e-01 -1.068320199847221375e-01 -9.375137090682983398e-02 6.289248168468475342e-02 -1.164852008223533630e-01 -1.094649583101272583e-01 -3.614913672208786011e-02 -6.967235356569290161e-02 1.102135330438613892e-01 2.782462537288665771e-01 6.733836233615875244e-02 8.220557123422622681e-02 -3.292239904403686523e-01 2.493000626564025879e-01 1.228052079677581787e-01 -1.425852719694375992e-02 1.099415197968482971e-01 -1.254978356882929802e-03 -1.370190978050231934e-01 -1.108352318406105042e-01 4.041925072669982910e-01 -1.137380078434944153e-01
1.616253703832626343e-01 1.171415001153945923e-01 1.047844141721725464e-01 -7.861024886369705200e-02 -1.922975629568099976e-01 -1.742716133594512939e-02 -3.251561149954795837e-02 -1.838130056858062744e-01 2.714575231075286865e-01 -1.341303139925003052e-01 -2.198532819747924805e-01 -7.151225209236145020e-02 -1.338647902011871338e-01 3.284505903720855713e-01 1.223159655928611755e-01 2.402788102626800537e-01 -7.833113521337509155e-02 2.515997178852558136e-02 -6.901973485946655273e-02 3.888604938983917236e-01 -5.424508079886436462e-02 -1.511892527341842651e-01 2.032561302185058594e-01 2.820843458175659180e-01 1.162430271506309509e-01 1.516215205192565918e-01 -1.549877319484949112e-02 -8.408293873071670532e-02 -2.699880301952362061e-02 -1.598190814256668091e-01 3.632731437683105469e-01 -1.255566179752349854e-01
-1.459949463605880737e-01 -5.870713386684656143e-03 -2.601815164089202881e-01 -5.956370756030082703e-02 1.641920655965805054e-01 -7.279610633850097656e-02 1.076959669589996338e-01 -9.749485552310943604e-02 8.443588018417358398e-02 1.279581189155578613e-01 1.264385879039764404e-01 -1.087424233555793762e-01 2.936843037605285645e-02 2.819775342941284180e-01 -2.211906015872955322e-01 -2.322916835546493530e-01 9.630133956670761108e-02 8.094982057809829712e-02 -6.602159235626459122e-03 3.627015352249145508e-01 1.732026487588882446e-01 -3.133587539196014404e-01 -1.566303819417953491e-01 -1.619425565004348755e-01 -1.304718405008316040e-01 -8.069449663162231445e-02 4.232935011386871338e-01 -1.402942240238189697e-01 -2.310941182076931000e-02 -1.669474244117736816e-01 2.051261067390441895e-01 -1.493505947291851044e-02
8.644597977399826050e-02 3.861583024263381958e-02 -3.380914330482482910e-01 1.350556612014770508e-01 9.734404087066650391e-02 -5.723908171057701111e-02 1.672821789979934692e-01 -8.582314848899841309e-02 -4.613199084997177124e-02 1.558566838502883911e-01 1.652077883481979370e-01 -1.659078150987625122e-02 -3.131369128823280334e-02 3.917702138423919678e-01 2.980055846273899078e-02 3.651008903980255127e-01 -1.818874478340148926e-01 -1.759986877441406250e-01 3.124527037143707275e-01 2.864592969417572021e-01 -4.813741147518157959e-02 -1.260619014501571655e-01 -2.381958961486816406e-01 1.556962579488754272e-01 -8.730799704790115356e-02 -5.603543668985366821e-02 7.851822674274444580e-02 -8.878051489591598511e-02 1.177042946219444275e-01 -1.483808904886245728e-01 2.356797754764556885e-01 -9.269198775291442871e-02
1.326594352722167969e-01 -4.091698229312896729e-01 -1.349015384912490845e-01 -3.377758432179689407e-03 -4.423578083515167236e-02 -1.840300410985946655e-01 2.794377878308296204e-02 9.075575321912765503e-02 9.713651239871978760e-02 1.036200374364852905e-01 1.265578716993331909e-01 1.701958775520324707e-01 -1.535136345773935318e-02 3.502844274044036865e-02 5.351764336228370667e-02 3.610328957438468933e-02 1.686598062515258789e-01 -1.878754347562789917e-01 1.492734700441360474e-01 4.204806983470916748e-01 1.443353295326232910e-01 1.054103672504425049e-01 4.863576218485832214e-02 1.051038578152656555e-01 3.389331102371215820e-01 -1.030511595308780670e-02 4.054439067840576172e-01 -3.386313468217849731e-02 4.815092310309410095e-03 -2.032066434621810913e-01 1.805802732706069946e-01 1.360851675271987915e-01
1.144394353032112122e-01 8.109092712402343750e-02 -5.529658496379852295e-02 -1.217403262853622437e-01 6.897804886102676392e-02 7.910107262432575226e-03 4.734955728054046631e-02 3.705410957336425781e-01 1.525904536247253418e-01 2.932274900376796722e-02 4.011632502079010010e-02 -3.522444665431976318e-01 9.427104145288467407e-02 1.761778593063354492e-01 -2.332115471363067627e-01 1.091933399438858032e-01 3.845675289630889893e-02 -2.374415099620819092e-01 2.405650168657302856e-01 3.300379514694213867e-01 5.131199583411216736e-02 -3.074179887771606445e-01 1.747438907623291016e-01 -2.170036081224679947e-03 1.554199010133743286e-01 3.946244344115257263e-02 7.893762737512588501e-02 3.813135623931884766e-02 1.921187490224838257e-01 -3.300298750400543213e-01 1.242284327745437622e-01 -1.225886344909667969e-01
1.623144298791885376e-01 -3.985154926776885986e-01 -8.247371017932891846e-02 4.829803481698036194e-02 2.753094211220741272e-02 -2.370975911617279053e-01 -3.937463462352752686e-02 1.293027102947235107e-01 2.046789228916168213e-01 3.926298022270202637e-02 7.642423361539840698e-02 2.612383961677551270e-01 -3.475588932633399963e-02 1.695922762155532837e-01 -2.421332895755767822e-01 -1.847371906042098999e-01 1.288259476423263550e-01 -6.442108005285263062e-02 1.067285090684890747e-01 2.827195227146148682e-01 1.632429659366607666e-01 2.145477011799812317e-02 6.750775873661041260e-02 1.025681048631668091e-01 2.684728205204010010e-01 2.904282882809638977e-02 3.366241157054901123e-01 1.156808063387870789e-01 1.341612637042999268e-01 -1.824306100606918335e-01 2.909831702709197998e-01 1.976935751736164093e-02
-2.216505706310272217e-01 -6.992942839860916138e-02 -9.816493839025497437e-03 6.636341661214828491e-02 -2.015341306105256081e-04 2.395158708095550537e-01 2.430961579084396362e-01 -1.101589724421501160e-01 1.859172135591506958e-01 7.086136937141418457e-02 5.237304791808128357e-02 6.171191111207008362e-02 -1.216943040490150452e-01 3.221888244152069092e-01 -2.292181737720966339e-02 3.410496413707733154e-01 1.786518543958663940e-01 6.871487200260162354e-02 -2.324972748756408691e-01 -4.975168406963348389e-02 1.547924876213073730e-01 -2.115836441516876221e-01 2.101543918251991272e-02 2.392272353172302246e-01 2.788203358650207520e-01 2.405898869037628174e-01 1.192517131567001343e-01 1.589336991310119629e-01 4.972234368324279785e-02 3.039742261171340942e-02 3.504607677459716797e-01 1.019620448350906372e-01
-2.547688484191894531e-01 1.766875758767127991e-02 -1.282977610826492310e-01 -2.249210923910140991e-01 -1.354214847087860107e-01 -8.066020905971527100e-02 -3.416123688220977783e-01 2.591198086738586426e-01 2.663676161319017410e-03 2.543314173817634583e-02 1.104639247059822083e-01 2.861911654472351074e-01 1.846061646938323975e-01 2.875739634037017822e-01 -1.500759422779083252e-01 1.307609826326370239e-01 -1.995822787284851074e-01 -8.636737614870071411e-02 1.894483417272567749e-01 2.006967663764953613e-01 6.283822655677795410e-02 -9.105641394853591919e-02 -9.570799022912979126e-02 1.895899325609207153e-01 1.198981702327728271e-01 1.583708226680755615e-01 -1.475281547755002975e-03 7.696295529603958130e-02 -1.507334262132644653e-01 -3.038016259670257568e-01 2.036259770393371582e-01 -1.587908565998077393e-01
-1.169367581605911255e-01 1.413708180189132690e-01 -2.463515251874923706e-01 2.697716057300567627e-01 -5.120939388871192932e-02 1.368459761142730713e-01 7.684710621833801270e-02 -1.481277346611022949e-01 2.620005607604980469e-01 -1.745124347507953644e-02 -1.469001621007919312e-01 -1.070398986339569092e-01 -1.746259815990924835e-02 -1.264095604419708252e-01 -1.154314726591110229e-01 -2.374656684696674347e-02 -2.426499500870704651e-02 -2.804388999938964844e-01 1.019879132509231567e-01 8.774501085281372070e-02 3.001650869846343994e-01 -4.065477102994918823e-02 3.715074062347412109e-02 1.823141872882843018e-01 4.872454702854156494e-01 -6.792293395847082138e-03 1.081591248512268066e-01 1.050522625446319580e-01 1.964653730392456055e-01 -2.624475955963134766e-01 1.097913309931755066e-01 -2.193009406328201294e-01
-2.300774008035659790e-01 7.899764925241470337e-02 -1.538128405809402466e-01 -7.958445698022842407e-02 -8.712001889944076538e-02 -8.306981623172760010e-02 -1.605277508497238159e-01 -5.276487395167350769e-02 6.968792527914047241e-02 -1.733724027872085571e-01 -7.741800695657730103e-02 -1.556192189455032349e-01 -1.887609660625457764e-01 9.694085456430912018e-03 -3.694592118263244629e-01 -1.705682277679443359e-01 -6.860008090734481812e-02 7.490684092044830322e-02 7.843412458896636963e-02 3.498549461364746094e-01 -4.709054715931415558e-03 -2.092357724905014038e-01 1.386172026395797729e-01 9.109928458929061890e-02 -1.628867834806442261e-01 -2.145334035158157349e-01 2.304406911134719849e-01 2.094378173351287842e-01 3.918125107884407043e-02 -1.999332159757614136e-01 4.173043668270111084e-01 7.737017422914505005e-02
-1.451786756515502930e-01 -1.320735663175582886e-01 -2.124754190444946289e-01 1.740812361240386963e-01 1.013191789388656616e-01 -1.049897819757461548e-01 3.588531538844108582e-02 1.738853305578231812e-01 1.338317543268203735e-01 1.265659928321838379e-01 3.353684842586517334e-01 -8.424596488475799561e-02 -2.162211239337921143e-01 -1.065600942820310593e-02 1.842590123414993286e-01 -2.844872511923313141e-02 -8.086911402642726898e-03 -1.890397816896438599e-01 2.711021602153778076e-01 2.187822014093399048e-01 -7.044608145952224731e-02 2.727533690631389618e-02 2.034584879875183105e-01 -7.889810949563980103e-02 3.571574389934539795e-01 2.363674193620681763e-01 1.457597017288208008e-01 2.169736772775650024e-01 -1.470097601413726807e-01 -1.465455442667007446e-01 3.039543032646179199e-01 -1.927667483687400818e-02
-3.265794515609741211e-01 -3.145041465759277344e-01 -3.454367220401763916e-01 -1.640280038118362427e-01 -2.656359076499938965e-01 2.413926422595977783e-01 6.154749915003776550e-02 2.084231004118919373e-03 2.258283644914627075e-01 -2.043940126895904541e-02 1.780471503734588623e-01 -2.536735869944095612e-02 -1.142352670431137085e-01 1.885224878787994385e-01 -9.129361063241958618e-02 -1.061803176999092102e-01 -2.988990023732185364e-02 3.938254341483116150e-02 1.172038167715072632e-01 3.546222150325775146e-01 2.127719372510910034e-01 2.077478915452957153e-02 -3.295496478676795959e-02 3.874320536851882935e-02 -1.321168988943099976e-02 1.566970497369766235e-01 1.126796901226043701e-01 -1.729512214660644531e-01 -1.392441056668758392e-02 -1.327489614486694336e-01 1.236225664615631104e-01 -2.700952887535095215e-01
-2.848149649798870087e-02 -2.045255452394485474e-01 -9.107351303100585938e-02 -3.921070694923400879e-02 -4.038115963339805603e-02 2.000879496335983276e-01 -3.130113184452056885e-01 -9.481417946517467499e-03 2.308018207550048828e-01 1.176907420158386230e-01 2.162161320447921753e-01 -1.285338699817657471e-01 -3.120020329952239990e-01 3.146541714668273926e-01 -1.995138227939605713e-01 -1.689953207969665527e-01 2.345255911350250244e-01 1.111257970333099365e-01 1.593775898218154907e-01 3.075011074542999268e-01 -1.983892023563385010e-01 8.136495202779769897e-02 -3.068048274144530296e-03 2.279640883207321167e-01 2.574119269847869873e-01 -2.840670570731163025e-02 1.007182076573371887e-01 -4.651590809226036072e-02 -1.804721355438232422e-01 -1.752769388258457184e-02 1.229821294546127319e-01 -6.567142438143491745e-03
1.733984798192977905e-01 3.671079874038696289e-02 -2.547162473201751709e-01 -9.110711514949798584e-02 1.089175567030906677e-01 6.553877890110015869e-02 -1.616288721561431885e-01 -1.807473301887512207e-01 1.638719141483306885e-01 -8.136919699609279633e-03 3.441713750362396240e-01 -3.159347176551818848e-02 -1.112860068678855896e-01 -2.867984212934970856e-02 -1.538230776786804199e-01 -1.152451112866401672e-01 -1.896635591983795166e-01 -1.913178414106369019e-01 1.500638276338577271e-01 1.152634173631668091e-01 8.730555325746536255e-02 -2.012526541948318481e-01 2.531109750270843506e-01 1.115367002785205841e-02 3.006108701229095459e-01 9.176017343997955322e-02 1.950715631246566772e-01 2.163065671920776367e-01 -9.316660463809967041e-02 -1.556476801633834839e-01 3.771010637283325195e-01 -2.109416872262954712e-01
-1.818185448646545410e-01 -6.128935888409614563e-02 -5.027448758482933044e-02 -7.825077325105667114e-02 -1.117734089493751526e-01 1.614279299974441528e-02 9.504285454750061035e-02 3.524502739310264587e-02 1.786846220493316650e-01 -4.459144175052642822e-02 -1.411889046430587769e-01 1.297598183155059814e-01 1.157833188772201538e-01 3.767848610877990723e-01 -1.830452680587768555e-01 -9.539461135864257812e-02 5.076351016759872437e-02 -1.234845072031021118e-01 1.031088307499885559e-01 1.003480330109596252e-01 -7.035075873136520386e-02 -2.227478027343750000e-01 6.097981333732604980e-02 4.496840015053749084e-02 5.101866126060485840e-01 -1.240796372294425964e-01 1.345009356737136841e-01 -1.005714479833841324e-02 2.926474511623382568e-01 8.119084686040878296e-02 3.517054319381713867e-01 -2.328023314476013184e-01
-3.055615127086639404e-01 -2.821371853351593018e-01 -7.468118518590927124e-02 -2.011036723852157593e-01 1.772548556327819824e-01 2.853715419769287109e-01 -1.370631903409957886e-01 3.610284253954887390e-02 2.416089922189712524e-01 1.710784249007701874e-02 2.642450034618377686e-01 -2.364664971828460693e-01 -6.299456954002380371e-02 3.062531054019927979e-01 -1.502674967050552368e-01 1.089383065700531006e-01 -8.882538229227066040e-02 1.477605546824634075e-03 3.348360359668731689e-01 3.418815433979034424e-01 1.291385591030120850e-01 9.403926879167556763e-02 1.516046933829784393e-02 7.745050638914108276e-02 1.946242600679397583e-01 -1.732637174427509308e-02 1.944944076240062714e-02 -1.312078386545181274e-01 4.566210880875587463e-02 1.763098314404487610e-02 -2.187320962548255920e-02 6.451763957738876343e-02
-1.139214932918548584e-01 -4.588196426630020142e-02 -2.339186519384384155e-01 1.555467694997787476e-01 -8.977205306291580200e-02 -2.829569578170776367e-01 3.951158141717314720e-04 -9.831203520298004150e-02 -5.651048570871353149e-02 2.373816072940826416e-02 6.170867383480072021e-02 -4.592572897672653198e-02 -1.543783098459243774e-01 2.922050356864929199e-01 -7.437786459922790527e-02 -9.001147747039794922e-02 -9.186585433781147003e-03 -7.608460728079080582e-03 -5.104156956076622009e-02 1.636752933263778687e-01 -8.960738778114318848e-02 1.355918683111667633e-02 -4.664534032344818115e-01 1.335384547710418701e-01 2.474553883075714111e-01 2.687992528080940247e-02 4.298738837242126465e-01 1.169804930686950684e-01 -8.398531377315521240e-02 -1.805309355258941650e-01 9.177079051733016968e-02 -3.066417574882507324e-01
-2.602739930152893066e-01 -1.986065357923507690e-01 5.974270403385162354e-02 -1.070893928408622742e-01 5.726220831274986267e-02 4.369049519300460815e-02 1.499345749616622925e-01 5.974053218960762024e-02 1.017867624759674072e-01 -3.487305343151092529e-01 -5.011804751120507717e-04 -7.060185819864273071e-02 -2.646116539835929871e-02 -4.943896085023880005e-02 -1.559856832027435303e-01 1.783797442913055420e-01 5.441990122199058533e-02 6.675863265991210938e-02 -2.451510168612003326e-02 4.281263649463653564e-01 -2.016682922840118408e-01 4.695684462785720825e-02 1.595734804868698120e-02 9.931048378348350525e-03 2.539022266864776611e-01 3.223691284656524658e-01 1.301526278257369995e-01 -1.482039391994476318e-01 -7.918818295001983643e-02 -1.442702561616897583e-01 4.243055880069732666e-01 3.650872409343719482e-02
-2.303289920091629028e-01 -2.941185422241687775e-02 -1.490914225578308105e-01 -4.064601287245750427e-02 -1.643297523260116577e-01 2.258450090885162354e-01 9.029911458492279053e-02 1.136719360947608948e-01 3.611994907259941101e-02 3.268572092056274414e-01 -1.667168885469436646e-01 -1.215336620807647705e-01 -2.577864527702331543e-01 1.337780952453613281e-01 1.530602667480707169e-02 8.487610518932342529e-02 -1.890252083539962769e-01 1.890980452299118042e-02 3.563421219587326050e-02 3.229514658451080322e-01 5.387229099869728088e-02 1.030090525746345520e-01 -1.548560112714767456e-01 1.275176852941513062e-01 -1.128102419897913933e-03 -4.295429587364196777e-02 5.455591678619384766e-01 4.900451004505157471e-02 7.844277471303939819e-02 7.277188450098037720e-02 1.968155801296234131e-01 -1.820605844259262085e-01
-3.317512571811676025e-01 1.439217012375593185e-02 7.894426584243774414e-02 -1.291030924767255783e-02 2.538047544658184052e-02 -1.185945644974708557e-01 -2.827080190181732178e-01 1.506481785327196121e-02 1.841670572757720947e-01 5.212378129363059998e-02 1.398659124970436096e-02 -2.200428396463394165e-01 -6.703183054924011230e-02 3.489387407898902893e-02 -2.906453013420104980e-01 -1.340250670909881592e-01 -5.432364717125892639e-02 2.720239199697971344e-02 1.276099830865859985e-01 1.681632548570632935e-01 8.794759213924407959e-02 -1.846856623888015747e-01 3.020415604114532471e-01 1.222962290048599243e-01 -1.927613168954849243e-01 -2.118704617023468018e-01 3.768110871315002441e-01 -8.439003489911556244e-03 -9.494605660438537598e-02 -1.378221213817596436e-01 3.652594685554504395e-01 -1.151829957962036133e-01
1.609465628862380981e-01 1.499794870615005493e-01 8.616309612989425659e-02 -5.546619370579719543e-02 1.627523079514503479e-02 8.824037387967109680e-03 4.415238648653030396e-02 -1.451323330402374268e-01 1.906812563538551331e-02 2.171302400529384613e-02 -1.563162803649902344e-01 -8.002404868602752686e-02 -1.874171048402786255e-01 1.949017345905303955e-01 -3.280256176367402077e-03 1.858376413583755493e-01 -2.209649682044982910e-01 -4.960603117942810059e-01 1.825383752584457397e-01 3.389224410057067871e-01 1.722184717655181885e-01 -2.177276760339736938e-01 1.851652860641479492e-01 1.372972130775451660e-01 2.132061272859573364e-01 -7.368081063032150269e-02 6.798553466796875000e-02 -6.772545725107192993e-02 -9.452212601900100708e-02 -1.517367810010910034e-01 3.357150852680206299e-01 -1.911599189043045044e-02
-2.336718440055847168e-01 1.264784187078475952e-01 -2.095971405506134033e-01 2.207659780979156494e-01 7.841689139604568481e-02 4.390562698245048523e-02 4.295666515827178955e-02 1.463898718357086182e-01 -7.945831865072250366e-02 8.665385097265243530e-02 -2.937045395374298096e-01 1.373552381992340088e-01 -6.467301398515701294e-02 2.062842249870300293e-02 -3.140839934349060059e-01 7.059352099895477295e-02 -2.805720269680023193e-02 -9.707847610116004944e-03 1.271444559097290039e-01 4.226826429367065430e-01 3.851525858044624329e-02 -3.141798377037048340e-01 -1.050984114408493042e-01 -1.817665249109268188e-02 -5.734730139374732971e-02 1.692132055759429932e-01 3.674210608005523682e-01 5.371089279651641846e-02 -1.610330492258071899e-02 -1.059670150279998779e-01 2.904258370399475098e-01 7.260604202747344971e-02
-4.832793772220611572e-02 1.482031047344207764e-01 1.097447518259286880e-02 2.486808001995086670e-01 -7.765871286392211914e-02 2.566699385643005371e-01 1.931176334619522095e-01 -2.247349917888641357e-01 1.022953167557716370e-01 1.862116530537605286e-02 1.586204916238784790e-01 1.944190636277198792e-02 1.545758452266454697e-02 7.614953070878982544e-02 -6.704322993755340576e-02 1.184776723384857178e-01 -1.175075471401214600e-01 1.262017488479614258e-01 1.681287437677383423e-01 2.054911851882934570e-01 1.549313962459564209e-01 1.668630987405776978e-01 2.014024555683135986e-01 1.194401979446411133e-01 2.972746491432189941e-01 1.769794225692749023e-01 3.074650168418884277e-01 -3.664967417716979980e-02 -3.502860963344573975e-01 5.753736943006515503e-03 3.423948884010314941e-01 1.751108020544052124e-01
6.292557343840599060e-03 -3.858618438243865967e-02 -2.358435653150081635e-02 2.260998934507369995e-01 -2.218984067440032959e-01 2.103355824947357178e-01 4.348198324441909790e-02 8.140089362859725952e-02 2.257642298936843872e-01 -9.640994668006896973e-02 2.602247297763824463e-01 -2.577535808086395264e-01 -9.644028730690479279e-03 1.187789738178253174e-01 -1.178409829735755920e-01 1.755682826042175293e-01 -1.075347736477851868e-01 -7.490745186805725098e-02 -1.486713439226150513e-01 5.040395855903625488e-01 -6.634391844272613525e-02 3.591195493936538696e-02 7.812390476465225220e-02 -1.433393508195877075e-01 1.257643401622772217e-01 5.089371465146541595e-03 2.990634739398956299e-01 -5.589200928807258606e-02 -1.833714693784713745e-01 -1.772981286048889160e-01 2.556805014610290527e-01 -1.641789972782135010e-01
1.587003916501998901e-01 7.812901586294174194e-02 -1.842794567346572876e-01 3.254149854183197021e-02 -1.801927238702774048e-01 9.170231223106384277e-02 -1.224518343806266785e-01 7.543757092207670212e-03 1.434733159840106964e-02 -1.650023646652698517e-02 3.279625177383422852e-01 -2.329965978860855103e-01 -2.167478203773498535e-01 2.648754417896270752e-02 -4.854717105627059937e-02 -3.592692315578460693e-02 -4.847776889801025391e-02 -6.369986385107040405e-02 2.140339463949203491e-01 2.461096048355102539e-01 -1.125328391790390015e-01 -4.394516646862030029e-01 -1.912011951208114624e-01 9.986546635627746582e-02 1.455804109573364258e-01 1.642480343580245972e-01 1.428714841604232788e-01 3.522250652313232422e-01 2.975583821535110474e-02 -1.291937977075576782e-01 2.978938519954681396e-01 6.687093060463666916e-03
-1.594983190298080444e-01 -4.786944761872291565e-02 -2.803277969360351562e-01 5.024825409054756165e-02 -1.527252495288848877e-01 -1.707856804132461548e-01 2.083367705345153809e-01 -1.617062836885452271e-01 3.110805340111255646e-02 2.055358737707138062e-01 -1.144089624285697937e-01 6.780196726322174072e-02 -8.588682860136032104e-02 1.932452023029327393e-01 -2.036236673593521118e-01 1.720090806484222412e-01 -4.136455804109573364e-02 1.928824186325073242e-02 -1.034948229789733887e-01 3.282835185527801514e-01 2.975604534149169922e-01 4.462036117911338806e-02 -1.451669782400131226e-01 4.794608801603317261e-02 1.152918580919504166e-02 -1.494053304195404053e-01 5.046311616897583008e-01 -1.231004148721694946e-01 -1.233648136258125305e-01 1.966763287782669067e-02 2.065118253231048584e-01 -8.637943863868713379e-02
-8.439604938030242920e-02 1.621024459600448608e-01 1.971177756786346436e-01 4.486840590834617615e-02 8.512212336063385010e-02 7.822549343109130859e-02 -7.579802721738815308e-02 -1.837108433246612549e-01 4.711307585239410400e-02 1.388881169259548187e-02 -1.735888570547103882e-01 1.081042066216468811e-01 3.855115920305252075e-02 1.401795446872711182e-01 -3.603946045041084290e-02 7.533113658428192139e-02 -3.606847487390041351e-03 -3.849416598677635193e-02 2.796338796615600586e-01 3.455748558044433594e-01 1.219111308455467224e-02 -1.767184287309646606e-01 4.444965627044439316e-03 2.345657944679260254e-01 5.757815837860107422e-01 1.756639033555984497e-01 -5.916371569037437439e-02 1.424511671066284180e-01 -2.058369070291519165e-01 -7.093471009284257889e-03 2.803365886211395264e-01 -8.840811997652053833e-02
-5.697119515389204025e-03 -3.078165054321289062e-01 -2.606902457773685455e-02 5.631581414490938187e-03 -8.230833709239959717e-02 3.703159391880035400e-01 -1.584294587373733521e-01 1.365862041711807251e-01 1.507958173751831055e-01 2.675999887287616730e-03 8.453799039125442505e-02 -2.355662584304809570e-01 -2.682700753211975098e-01 2.639038562774658203e-01 -1.403524130582809448e-01 -1.052220389246940613e-01 1.150681897997856140e-01 6.640560179948806763e-02 1.828417181968688965e-01 3.639114201068878174e-01 -1.000585258007049561e-01 -1.412863880395889282e-01 -9.499228326603770256e-04 1.782716214656829834e-01 2.111011445522308350e-01 -7.413151860237121582e-02 1.492964923381805420e-01 -2.778032422065734863e-01 -3.603255376219749451e-02 1.355195939540863037e-01 2.107263803482055664e-01 1.451797597110271454e-02
-2.693894505500793457e-01 -4.169395267963409424e-01 1.013972237706184387e-01 1.256260275840759277e-02 1.840996295213699341e-01 -1.379853487014770508e-01 -4.935840889811515808e-02 -2.315273433923721313e-01 -7.187409698963165283e-02 7.963916659355163574e-02 4.520799033343791962e-03 1.465464532375335693e-01 -4.362721741199493408e-02 1.763631999492645264e-01 -1.270657479763031006e-01 2.720768153667449951e-01 1.674603968858718872e-01 -1.954168826341629028e-02 3.485803306102752686e-01 3.014531433582305908e-01 1.148246005177497864e-01 -1.637124717235565186e-01 -1.828563064336776733e-01 -1.033793985843658447e-01 1.177703291177749634e-01 -9.819192439317703247e-02 -1.955368071794509888e-01 1.691853106021881104e-01 -1.135544627904891968e-01 -6.371514499187469482e-02 2.012843936681747437e-01 -7.236994057893753052e-02
-1.157379373908042908e-01 1.656546145677566528e-01 -2.045272290706634521e-01 -2.106312848627567291e-02 -1.025983467698097229e-01 4.415517672896385193e-03 -1.457004398107528687e-01 -2.284457236528396606e-01 2.413673549890518188e-01 2.916708961129188538e-02 1.230705603957176208e-01 -1.508769094944000244e-01 -1.605970710515975952e-01 4.926650226116180420e-02 1.767916604876518250e-02 8.738298714160919189e-02 -7.918542623519897461e-02 -1.617873311042785645e-01 1.859396398067474365e-01 2.963053584098815918e-01 2.490684539079666138e-01 -1.270247995853424072e-01 -2.216484397649765015e-03 1.205736771225929260e-01 2.661571502685546875e-01 2.286609411239624023e-01 -8.400604128837585449e-03 3.199506998062133789e-01 2.364109456539154053e-01 1.298487782478332520e-01 3.159012794494628906e-01 2.325986623764038086e-01
-2.081600576639175415e-01 -1.334603037685155869e-02 -1.727556735277175903e-01 7.659604400396347046e-02 2.524997889995574951e-01 -2.378786168992519379e-02 2.239276617765426636e-01 1.631766557693481445e-01 1.340032666921615601e-01 2.008153200149536133e-01 3.173487782478332520e-01 -6.765323877334594727e-02 -2.802851498126983643e-01 9.866868704557418823e-02 6.118492409586906433e-02 1.183882132172584534e-01 -1.401947885751724243e-01 -1.615929156541824341e-01 1.771464385092258453e-02 1.861463785171508789e-01 6.944533437490463257e-02 1.488849222660064697e-01 1.818314567208290100e-02 4.667502045631408691e-01 2.048703581094741821e-01 1.229124143719673157e-02 1.471763849258422852e-01 -1.183260977268218994e-01 -1.280977129936218262e-01 -1.042367070913314819e-01 2.701333165168762207e-01 -7.825630903244018555e-02
9.555876255035400391e-02 1.822194643318653107e-02 1.402708142995834351e-01 -8.974613994359970093e-02 3.815143182873725891e-02 2.445184141397476196e-01 4.131614044308662415e-02 -9.736534953117370605e-02 -9.112562239170074463e-02 -1.760637015104293823e-01 -6.533507257699966431e-02 -1.341578215360641479e-01 -3.064334392547607422e-01 2.048995047807693481e-01 -8.565245568752288818e-02 3.119678981602191925e-02 -3.782738745212554932e-02 -1.457690447568893433e-01 3.594075739383697510e-01 3.256779015064239502e-01 -4.904181137681007385e-02 -9.592025727033615112e-02 -5.911122635006904602e-02 2.508243173360824585e-02 4.294040054082870483e-02 1.909227967262268066e-01 2.165831029415130615e-01 1.050964836031198502e-02 -2.594222128391265869e-01 9.493573009967803955e-02 4.744590520858764648e-01 -1.556394547224044800e-01
-2.548171952366828918e-02 -1.407360881567001343e-01 1.820838749408721924e-01 -5.804895237088203430e-02 1.243702992796897888e-01 3.646617233753204346e-01 1.048236861824989319e-01 7.745206356048583984e-02 1.385044902563095093e-01 -8.613642305135726929e-02 3.161214664578437805e-02 7.994336634874343872e-02 -2.903066575527191162e-01 2.949449419975280762e-01 -5.493977665901184082e-02 1.665453910827636719e-01 -7.079062610864639282e-02 4.691752418875694275e-02 2.233781814575195312e-01 1.365096718072891235e-01 1.375664584338665009e-02 -1.147486828267574310e-02 -2.822604775428771973e-01 -6.606546789407730103e-02 -2.016585320234298706e-02 3.962965011596679688e-01 1.418464481830596924e-01 1.231462359428405762e-01 -1.331388503313064575e-01 -1.397189795970916748e-01 3.874017000198364258e-01 3.735318407416343689e-02
-5.244374647736549377e-02 1.426998898386955261e-02 -4.134818613529205322e-01 1.159529909491539001e-01 8.534494042396545410e-02 -7.250370085239410400e-02 8.634230494499206543e-02 -5.138406157493591309e-02 4.965578392148017883e-02 1.575476825237274170e-01 -1.442439258098602295e-01 2.739329263567924500e-02 -6.364503502845764160e-02 6.030753627419471741e-02 -1.063641309738159180e-01 4.027336463332176208e-02 1.879465207457542419e-02 -8.874066919088363647e-02 1.837807446718215942e-01 5.447035431861877441e-01 9.217046946287155151e-02 -1.330373883247375488e-01 2.844744026660919189e-01 2.951228022575378418e-01 3.490570560097694397e-02 -1.336192041635513306e-01 3.092907667160034180e-01 7.716840505599975586e-02 1.986892372369766235e-01 -3.288830444216728210e-02 1.193430498242378235e-01 1.100833490490913391e-01
-4.313752520829439163e-03 1.359058767557144165e-01 -8.630662411451339722e-02 8.141421526670455933e-02 -2.397359758615493774e-01 1.980655044317245483e-01 2.985334768891334534e-02 2.481755241751670837e-02 -1.100919172167778015e-01 1.131413951516151428e-01 4.409130290150642395e-02 7.275059819221496582e-02 7.577785104513168335e-02 8.002783358097076416e-02 -3.815536620095372200e-03 -2.838330529630184174e-02 -3.030924126505851746e-02 9.574411064386367798e-02 3.790759742259979248e-01 1.835537254810333252e-01 4.347207769751548767e-02 -1.291655898094177246e-01 -1.255878061056137085e-01 9.535374492406845093e-02 2.130789905786514282e-01 1.422783583402633667e-01 4.909723401069641113e-01 1.629309169948101044e-02 -2.414449304342269897e-01 -2.180505692958831787e-01 4.179240167140960693e-01 7.561215013265609741e-02
-3.401462435722351074e-01 -1.405687928199768066e-01 -1.204874366521835327e-01 -2.888643741607666016e-02 3.481126949191093445e-02 2.758210301399230957e-01 -2.325319945812225342e-01 -4.450141638517379761e-02 9.231539070606231689e-02 -6.896573305130004883e-02 2.596290111541748047e-01 -1.961977034807205200e-01 -2.935506105422973633e-01 1.180270761251449585e-01 -1.178651005029678345e-01 3.360817581415176392e-02 1.712816208600997925e-01 7.769391406327486038e-03 1.621937751770019531e-01 4.431148469448089600e-01 1.837438046932220459e-01 2.669800445437431335e-02 7.664049416780471802e-02 2.708767913281917572e-02 3.781343996524810791e-01 1.038867756724357605e-01 1.045947968959808350e-01 -8.765494078397750854e-02 1.216456759721040726e-02 -8.510254323482513428e-02 -7.351072132587432861e-02 5.667743831872940063e-02
-1.258962154388427734e-01 -3.970817029476165771e-01 -1.267707645893096924e-01 1.057820841670036316e-01 -6.631550937891006470e-02 -3.597453236579895020e-01 1.433219388127326965e-02 -1.333392560482025146e-01 4.549598321318626404e-02 -8.730369806289672852e-02 -4.435056447982788086e-02 -5.960493907332420349e-02 -8.815149217844009399e-02 3.664261102676391602e-01 -1.435357928276062012e-01 -1.089148968458175659e-01 8.843601681292057037e-03 6.417058408260345459e-02 2.183425575494766235e-01 2.124042510986328125e-01 -9.549946524202823639e-03 -7.861742377281188965e-02 -2.478706538677215576e-01 2.040136605501174927e-03 1.007980629801750183e-01 1.495778001844882965e-02 4.842299818992614746e-01 -1.144974306225776672e-01 -8.262466639280319214e-02 -7.276096940040588379e-02 1.060051172971725464e-01 -1.080271527171134949e-01
-2.468745708465576172e-01 9.583903104066848755e-02 -3.174541592597961426e-01 4.958585649728775024e-02 1.732407659292221069e-01 1.126557067036628723e-01 1.895653270184993744e-02 -6.285791099071502686e-02 -2.074591070413589478e-01 -2.943157553672790527e-01 7.142705470323562622e-02 -1.262971758842468262e-01 -1.756955236196517944e-01 1.482440382242202759e-01 -8.133439719676971436e-02 2.494200319051742554e-02 -5.130687355995178223e-02 -8.434002101421356201e-02 1.707937717437744141e-01 4.751753509044647217e-01 -7.978858798742294312e-02 1.225018352270126343e-01 3.868607431650161743e-02 4.173817113041877747e-02 1.219365000724792480e-01 -1.063833236694335938e-01 3.130228221416473389e-01 -1.591620743274688721e-01 -9.507424384355545044e-02 -5.475518107414245605e-02 -3.002635762095451355e-02 -3.421420753002166748e-01
-1.040201857686042786e-01 2.612797357141971588e-02 4.723957180976867676e-02 -1.006390079855918884e-01 2.553115598857402802e-03 -3.955032676458358765e-02 1.630014181137084961e-01 -8.847362478263676167e-04 -1.165429130196571350e-01 1.147659420967102051e-01 2.772976756095886230e-01 5.278555210679769516e-03 -1.632638871669769287e-01 8.283236622810363770e-02 2.196466624736785889e-01 1.946488022804260254e-01 -9.819871187210083008e-02 -3.148808479309082031e-01 4.383085668087005615e-02 2.237938493490219116e-01 -8.890403807163238525e-02 -2.888286709785461426e-01 -6.240160763263702393e-02 3.061483800411224365e-01 2.296909093856811523e-01 2.491767257452011108e-01 2.102109193801879883e-01 5.820401012897491455e-02 -1.794371306896209717e-01 -5.536437779664993286e-02 3.753123283386230469e-01 -1.907403916120529175e-01
-4.837558418512344360e-02 -6.612420082092285156e-02 5.205654725432395935e-02 4.529947414994239807e-02 9.820839762687683105e-02 1.938865780830383301e-01 3.341447561979293823e-02 8.538867533206939697e-02 2.369602173566818237e-01 -5.851867794990539551e-02 -4.538570065051317215e-03 3.227257430553436279e-01 -3.722156286239624023e-01 1.470947563648223877e-01 2.905661053955554962e-02 7.963574677705764771e-02 -3.129739686846733093e-02 1.336439847946166992e-01 1.684822887182235718e-01 4.146782755851745605e-01 1.983613008633255959e-03 1.565528213977813721e-01 -2.324033677577972412e-01 -8.162046968936920166e-02 8.376186341047286987e-02 1.870076954364776611e-01 -4.791598301380872726e-03 -9.297747910022735596e-02 1.355069968849420547e-02 -3.071296513080596924e-01 2.760615050792694092e-01 2.757135033607482910e-01
-2.972278278321027756e-03 -2.810062170028686523e-01 -6.317077577114105225e-02 -1.374601274728775024e-01 -3.045786917209625244e-01 -3.668837249279022217e-03 2.446222007274627686e-01 -6.676921248435974121e-02 3.036547079682350159e-02 6.104996055364608765e-02 -1.907312572002410889e-01 5.423758551478385925e-02 -2.293328493833541870e-01 1.817349493503570557e-01 -1.702075302600860596e-01 1.096872836351394653e-01 -1.857441961765289307e-01 -1.216113343834877014e-01 6.668274104595184326e-02 -2.399953640997409821e-02 9.253765642642974854e-02 -3.208232522010803223e-01 1.923659890890121460e-01 7.210801541805267334e-02 4.825638830661773682e-01 -4.638349264860153198e-02 5.386698991060256958e-02 -1.298509240150451660e-01 8.153361827135086060e-02 -4.661904647946357727e-02 3.111916184425354004e-01 -4.491601139307022095e-02
2.604532986879348755e-02 4.192288033664226532e-03 -1.159794405102729797e-01 1.556645184755325317e-01 -3.899442264810204506e-03 -6.624881178140640259e-02 -1.037575453519821167e-01 -1.319141499698162079e-02 2.068160325288772583e-01 2.101346105337142944e-01 2.159448117017745972e-01 2.902164757251739502e-01 -3.254233859479427338e-03 1.098429858684539795e-01 -2.030194103717803955e-01 1.046643499284982681e-02 -2.449630200862884521e-01 -3.434153199195861816e-01 4.895960912108421326e-02 3.209505379199981689e-01 7.148605305701494217e-03 1.082588657736778259e-01 1.071723848581314087e-01 3.937503099441528320e-01 4.387501999735832214e-02 1.648350656032562256e-01 1.968922168016433716e-01 1.405093967914581299e-01 1.235506907105445862e-01 -2.730427086353302002e-01 1.383240073919296265e-01 1.299566626548767090e-01
-2.885062396526336670e-01 -1.827575415372848511e-01 9.369596093893051147e-02 -3.217738587409257889e-03 -7.609300315380096436e-03 1.512006670236587524e-01 -3.078615963459014893e-01 8.262490481138229370e-02 -1.637292951345443726e-01 8.295284956693649292e-02 2.411580085754394531e-01 -1.855970770120620728e-01 1.272725611925125122e-01 1.034404989331960678e-02 -4.825887829065322876e-02 3.273634314537048340e-01 -5.707177147269248962e-02 -4.987499117851257324e-02 1.219433248043060303e-01 3.038063049316406250e-01 4.638769850134849548e-02 -3.179693222045898438e-01 -1.603419706225395203e-02 3.626364767551422119e-01 3.500837010506074876e-06 1.744187623262405396e-01 8.284556120634078979e-02 1.515880227088928223e-01 6.818586587905883789e-02 -1.057823747396469116e-01 2.677755355834960938e-01 -4.709061980247497559e-02
6.017129868268966675e-02 3.050087019801139832e-02 3.416585922241210938e-02 1.540061086416244507e-01 -1.641233712434768677e-01 2.533318400382995605e-01 -9.964375197887420654e-02 -2.112118899822235107e-01 1.655061393976211548e-01 6.482172757387161255e-02 -2.247102744877338409e-02 -2.276876568794250488e-01 9.310011565685272217e-02 8.138690888881683350e-02 -7.560316473245620728e-02 -6.683145463466644287e-02 -9.237030148506164551e-02 6.319444626569747925e-02 3.131552040576934814e-01 4.452115297317504883e-01 -3.563012182712554932e-02 1.257146894931793213e-02 1.553927958011627197e-01 4.529954865574836731e-02 2.138809859752655029e-01 2.147854566574096680e-01 2.686983048915863037e-01 2.931126654148101807e-01 -2.265249341726303101e-01 -1.002846211194992065e-01 1.666970402002334595e-01 1.997866034507751465e-01
-9.226873517036437988e-02 -7.647294551134109497e-02 -1.610263288021087646e-01 -2.564282119274139404e-01 -5.736264213919639587e-02 -1.115481406450271606e-01 -3.542458289302885532e-04 -9.483174979686737061e-02 3.004727959632873535e-01 1.969019770622253418e-01 1.907798051834106445e-01 -1.172580290585756302e-02 -9.352739155292510986e-02 2.697630599141120911e-02 3.005748800933361053e-02 2.105457782745361328e-01 1.736876368522644043e-01 -1.939389705657958984e-01 1.612450033426284790e-01 2.738558650016784668e-01 2.317634224891662598e-01 -3.931406438350677490e-01 2.028192579746246338e-02 7.293616235256195068e-02 2.236641198396682739e-01 1.445720940828323364e-01 2.045246399939060211e-02 9.141426533460617065e-03 1.176106855273246765e-01 9.669934213161468506e-02 3.925090432167053223e-01 1.321870386600494385e-01
-1.689942628145217896e-01 -4.381829407066106796e-03 9.569252282381057739e-02 -1.672048717737197876e-01 -6.885524094104766846e-02 8.111455291509628296e-02 -3.510065674781799316e-01 -1.358122080564498901e-01 2.975336089730262756e-02 -1.146157756447792053e-01 1.564705818891525269e-01 -1.542650312185287476e-01 -9.371494501829147339e-02 2.556172609329223633e-01 -1.953269354999065399e-02 -1.082929670810699463e-01 3.503572661429643631e-03 8.627439290285110474e-02 2.463991753756999969e-02 6.509679555892944336e-02 1.953669637441635132e-01 -4.621443897485733032e-02 -2.121158838272094727e-01 1.615053415298461914e-01 1.326367259025573730e-01 5.969562381505966187e-02 3.182950615882873535e-01 5.087547898292541504e-01 -5.210391432046890259e-02 3.718514367938041687e-02 3.483674824237823486e-01 4.861767590045928955e-02
5.643881484866142273e-02 -3.925714790821075439e-01 -2.585690319538116455e-01 -6.363147497177124023e-02 -5.007361620664596558e-02 1.657651811838150024e-01 -1.730703264474868774e-01 -1.672242209315299988e-02 2.822500467300415039e-01 -5.196408554911613464e-02 1.164949983358383179e-01 -2.075920253992080688e-01 -3.078811168670654297e-01 3.439820706844329834e-01 -1.725098341703414917e-01 1.451338455080986023e-02 1.497353464365005493e-01 4.712755978107452393e-02 2.736845016479492188e-01 1.442118585109710693e-01 -2.225145138800144196e-02 6.377793848514556885e-02 2.286989241838455200e-01 5.282622575759887695e-02 2.749492526054382324e-01 1.414949074387550354e-02 1.976867318153381348e-01 -6.332459300756454468e-02 -1.066239252686500549e-01 1.155437007546424866e-01 7.645484805107116699e-02 3.347178921103477478e-03
-1.003750115633010864e-01 -9.314849227666854858e-02 3.223155736923217773e-01 -1.982937008142471313e-01 5.853432416915893555e-02 1.008505895733833313e-01 -3.067615674808621407e-03 -7.241874933242797852e-02 2.125695645809173584e-01 2.821784093976020813e-02 5.709544941782951355e-02 2.712062299251556396e-01 -3.359231054782867432e-01 1.471252441406250000e-01 -3.045795559883117676e-01 3.317328169941902161e-02 -1.048075631260871887e-01 9.439473599195480347e-02 7.567108422517776489e-02 3.624580204486846924e-01 -1.092165708541870117e-01 -3.684829920530319214e-02 5.622410774230957031e-02 -1.832376271486282349e-01 -3.061351366341114044e-02 1.903529465198516846e-01 1.855557262897491455e-01 2.671088278293609619e-02 7.627489976584911346e-03 -1.867572963237762451e-02 4.305702745914459229e-01 5.386704578995704651e-02
-4.681598395109176636e-02 1.556449104100465775e-02 4.772357642650604248e-02 -5.683871731162071228e-02 1.595625281333923340e-01 -2.940112054347991943e-01 -9.319146163761615753e-03 -1.068674214184284210e-02 8.228321373462677002e-02 1.168560832738876343e-01 5.250985547900199890e-02 -5.456082150340080261e-02 -2.098186612129211426e-01 2.134491503238677979e-01 -2.960031628608703613e-01 1.846634745597839355e-01 9.661979973316192627e-03 2.474998980760574341e-01 1.976605504751205444e-01 1.692170053720474243e-01 1.832917183637619019e-01 -1.436353027820587158e-01 4.628002271056175232e-02 3.532832860946655273e-02 5.319115146994590759e-02 1.212014481425285339e-01 5.611227154731750488e-01 -1.911634504795074463e-01 -1.492355167865753174e-01 -9.981678426265716553e-02 2.291886508464813232e-01 4.623053222894668579e-02
-6.165942549705505371e-02 1.164572238922119141e-01 -2.146861702203750610e-01 1.870802491903305054e-01 1.415045261383056641e-01 -3.246984630823135376e-02 -7.730543613433837891e-02 -2.839749455451965332e-01 1.720951646566390991e-01 -4.564442485570907593e-02 3.241566121578216553e-01 -7.410797476768493652e-02 -2.389292120933532715e-01 4.542510211467742920e-02 -1.345817893743515015e-01 -1.710634231567382812e-01 -3.789412975311279297e-02 -2.238686382770538330e-01 2.449115812778472900e-01 -5.247145518660545349e-02 2.909721434116363525e-01 -6.510689854621887207e-02 -8.931715041399002075e-02 -3.817012161016464233e-02 -8.596915006637573242e-02 1.914149969816207886e-01 2.121914774179458618e-01 -7.402247190475463867e-02 1.590364873409271240e-01 -3.270992040634155273e-01 3.240967988967895508e-01 -2.386090718209743500e-02
-1.063557267189025879e-01 -2.388384938240051270e-01 -5.125318467617034912e-02 1.355910748243331909e-01 1.846986711025238037e-01 8.438711613416671753e-02 1.452986150979995728e-01 -1.515282690525054932e-01 -1.205448210239410400e-01 8.988263458013534546e-02 1.974068582057952881e-02 -1.950750686228275299e-02 -1.307522803544998169e-01 1.004208475351333618e-01 -4.810496792197227478e-02 -1.295031011104583740e-01 7.846599817276000977e-02 2.500451803207397461e-01 -2.934738993644714355e-02 3.741956353187561035e-01 5.230269432067871094e-01 -1.653063148260116577e-01 2.453377237543463707e-03 6.113174185156822205e-02 1.033122390508651733e-01 1.537387631833553314e-02 3.142861127853393555e-01 2.222275175154209137e-02 -9.991776198148727417e-02 -2.736491560935974121e-01 1.166104525327682495e-01 -1.812326461076736450e-01
-1.205987110733985901e-01 -3.056717216968536377e-01 -1.162868440151214600e-01 8.312187343835830688e-02 -3.048087954521179199e-01 2.389362156391143799e-01 3.025155328214168549e-02 -2.671092562377452850e-02 6.641542911529541016e-02 6.015195697546005249e-02 -2.343892902135848999e-01 5.950671806931495667e-02 -2.353732436895370483e-01 5.254611372947692871e-01 -1.564149260520935059e-01 -2.399114966392517090e-01 -3.132059425115585327e-02 9.667974710464477539e-02 1.323051899671554565e-01 2.519584000110626221e-01 6.087845563888549805e-02 -1.558674150146543980e-03 7.201893720775842667e-03 -9.531619958579540253e-03 1.122921481728553772e-01 9.790266864001750946e-03 8.658353239297866821e-02 -1.446696370840072632e-01 2.201540768146514893e-01 -1.585485935211181641e-01 1.728834658861160278e-01 1.127297431230545044e-02
-1.642098128795623779e-01 -7.977604120969772339e-02 -5.637953802943229675e-02 -1.973264515399932861e-01 -3.043454140424728394e-03 5.858314037322998047e-02 1.946991533041000366e-01 -4.246665537357330322e-02 4.546009898185729980e-01 -1.307092607021331787e-01 1.943042278289794922e-01 1.896042376756668091e-01 4.909184947609901428e-02 6.428388506174087524e-02 1.371264308691024780e-01 -3.204692900180816650e-02 -8.886327967047691345e-03 -2.050591409206390381e-01 3.181351721286773682e-01 2.415380179882049561e-01 2.059952765703201294e-01 -1.447134912014007568e-01 -3.904415667057037354e-02 2.735553979873657227e-01 3.411305323243141174e-02 -6.581719219684600830e-02 2.548705637454986572e-01 9.095449745655059814e-02 1.724473237991333008e-01 -4.399263858795166016e-02 2.676108777523040771e-01 -1.847970038652420044e-01
7.694268971681594849e-02 -2.214765548706054688e-01 -9.298741817474365234e-02 3.565148413181304932e-01 -1.240881234407424927e-01 9.219112247228622437e-02 1.440911591053009033e-01 -6.487908959388732910e-02 2.121273279190063477e-01 -6.921972334384918213e-02 4.187586605548858643e-01 -1.258710026741027832e-01 -1.923352330923080444e-01 1.735805720090866089e-01 -5.946810543537139893e-02 2.726602256298065186e-01 -2.768618166446685791e-01 -1.961174458265304565e-01 4.476163908839225769e-02 1.493513733148574829e-01 -1.199950650334358215e-01 -6.615341454744338989e-02 -1.498758234083652496e-02 -1.991700083017349243e-01 6.207635998725891113e-02 -3.985261544585227966e-02 6.282578408718109131e-02 6.687773391604423523e-03 2.237780764698982239e-02 -3.141961991786956787e-01 2.210782617330551147e-01 -1.370893269777297974e-01
-9.848966449499130249e-02 -6.621585227549076080e-03 8.919034153223037720e-02 -1.111604087054729462e-02 -1.458433419466018677e-01 -3.705717995762825012e-02 -1.781654953956604004e-01 -1.559120267629623413e-01 -1.546228863298892975e-02 1.517353653907775879e-01 -3.951594978570938110e-02 2.292450703680515289e-02 -4.720914959907531738e-01 2.255275547504425049e-01 -8.167574554681777954e-02 3.027542829513549805e-01 -2.454894594848155975e-02 -8.952890336513519287e-02 -4.207480698823928833e-02 2.079066783189773560e-01 6.438603997230529785e-02 -7.671064883470535278e-02 8.722732216119766235e-02 -8.524765819311141968e-02 3.244827091693878174e-01 -2.572832703590393066e-01 -6.029020622372627258e-02 1.061185225844383240e-01 9.702210873365402222e-02 -4.138782322406768799e-01 2.331693023443222046e-01 -7.805777341127395630e-02
-1.293691694736480713e-01 -1.602634787559509277e-01 -2.310861051082611084e-01 -8.423487097024917603e-02 -2.860442399978637695e-01 4.984743520617485046e-02 5.884381011128425598e-02 5.467362236231565475e-03 -5.470072478055953979e-02 -1.694241613149642944e-01 -1.531607359647750854e-01 -1.265775226056575775e-02 -1.818536072969436646e-01 2.563014924526214600e-01 -2.557134255766868591e-03 -2.930470183491706848e-02 6.697843223810195923e-02 -3.020738661289215088e-01 1.346371024847030640e-01 4.402823150157928467e-01 -2.509359829127788544e-02 -2.094554156064987183e-02 -1.712891906499862671e-01 2.235066741704940796e-01 4.573476314544677734e-02 -1.052678674459457397e-01 3.118962049484252930e-01 -2.436059862375259399e-01 3.685979917645454407e-02 3.203092887997627258e-02 1.928068250417709351e-01 -2.385655194520950317e-01
-3.863745927810668945e-02 -2.410084605216979980e-01 9.726370126008987427e-02 2.825687229633331299e-01 -3.153517842292785645e-02 3.761109709739685059e-02 1.830475181341171265e-01 8.759891241788864136e-02 -9.806036250665783882e-04 -2.545224726200103760e-01 4.478453472256660461e-02 8.475509472191333771e-03 -9.295044094324111938e-02 8.640202134847640991e-02 -2.763819135725498199e-02 -1.772753596305847168e-01 -2.861167192459106445e-01 -1.103031188249588013e-01 6.528442259877920151e-03 3.842977583408355713e-01 2.150553511455655098e-03 5.091431736946105957e-02 -2.709867358207702637e-01 1.093021407723426819e-01 2.894454896450042725e-01 8.122675120830535889e-02 2.306840866804122925e-01 -8.875440806150436401e-02 -1.338237971067428589e-01 1.825902611017227173e-02 3.574801385402679443e-01 -2.552138864994049072e-01
5.534116178750991821e-02 -1.341312676668167114e-01 -2.070399224758148193e-01 -1.943713426589965820e-01 2.588144838809967041e-01 -1.008400619029998779e-01 2.243784964084625244e-01 2.755350247025489807e-02 4.054803252220153809e-01 -2.230709046125411987e-02 1.351285576820373535e-01 1.076894327998161316e-01 -2.816135585308074951e-01 1.939596980810165405e-01 -5.803241208195686340e-02 -1.218823790550231934e-01 -8.304230123758316040e-02 1.446725893765687943e-02 2.210395783185958862e-01 2.470966875553131104e-01 1.996453702449798584e-01 -6.260528415441513062e-02 4.404875636100769043e-02 1.963402181863784790e-01 -4.031923040747642517e-02 1.603217124938964844e-01 2.431410830467939377e-03 1.651905775070190430e-01 1.840667277574539185e-01 2.295755222439765930e-02 3.679068684577941895e-01 -1.202085018157958984e-01
-1.912672221660614014e-01 8.985783159732818604e-02 1.923137344419956207e-02 1.015301048755645752e-01 -2.261923253536224365e-01 -2.698507159948348999e-02 -3.391277492046356201e-01 -1.013520658016204834e-01 1.913548260927200317e-01 -4.225863143801689148e-02 1.987145245075225830e-01 -7.425578683614730835e-02 -3.686270490288734436e-02 2.057718485593795776e-01 -2.014265861362218857e-03 -2.482830360531806946e-02 5.479977279901504517e-02 -2.161387801170349121e-01 -2.377981133759021759e-02 1.192720141261816025e-02 2.444480061531066895e-01 2.557284832000732422e-01 5.985094606876373291e-02 7.561802119016647339e-02 1.961328983306884766e-01 1.000724136829376221e-01 5.350761115550994873e-03 4.060009494423866272e-02 -1.116608455777168274e-01 -1.942376196384429932e-01 5.840210318565368652e-01 1.159848198294639587e-01
-1.408229619264602661e-01 -1.722060889005661011e-02 -1.551504731178283691e-01 3.564520180225372314e-02 1.012859418988227844e-01 4.586291033774614334e-03 1.936713755130767822e-01 -1.077184230089187622e-01 1.895931065082550049e-01 1.670323759317398071e-01 3.364799916744232178e-02 7.573955506086349487e-02 -7.202861458063125610e-02 8.966381102800369263e-02 -2.676322162151336670e-01 4.159695804119110107e-01 5.365970358252525330e-02 -1.194091737270355225e-01 2.819364368915557861e-01 3.889439105987548828e-01 -1.324020475149154663e-01 -1.064518839120864868e-01 1.285239122807979584e-02 1.137087941169738770e-01 8.076616376638412476e-02 -2.798756957054138184e-02 3.785577118396759033e-01 9.074618667364120483e-02 1.126115918159484863e-01 2.925193309783935547e-01 6.646325439214706421e-02 -1.231451630592346191e-01
-3.347144424915313721e-01 4.532033950090408325e-02 5.781422369182109833e-03 2.809523046016693115e-01 -3.451235294342041016e-01 1.107212975621223450e-01 1.233643442392349243e-01 9.817411750555038452e-02 1.431909650564193726e-01 -1.269912719726562500e-01 4.235032945871353149e-02 1.323179453611373901e-01 4.872665554285049438e-02 2.271035164594650269e-01 1.476629227399826050e-01 1.076123863458633423e-01 -9.512938559055328369e-02 -9.993427991867065430e-02 1.724161021411418915e-02 2.030744105577468872e-01 -5.374203994870185852e-02 -1.123263388872146606e-01 2.347631007432937622e-01 2.020427137613296509e-01 1.813843697309494019e-01 3.036338388919830322e-01 1.799463480710983276e-01 9.081166237592697144e-03 -2.046924680471420288e-01 2.092982828617095947e-02 3.168938159942626953e-01 1.874089837074279785e-01
-1.346528436988592148e-02 -1.249784454703330994e-01 -1.431785672903060913e-01 9.576992690563201904e-02 -4.991963878273963928e-02 1.901703476905822754e-01 8.552358299493789673e-02 -2.623497843742370605e-01 1.805496066808700562e-01 1.713412553071975708e-01 6.492634117603302002e-02 -1.863054782152175903e-01 -9.847281500697135925e-03 -3.417075797915458679e-02 -2.708525359630584717e-01 -2.002804130315780640e-01 -1.175771206617355347e-01 5.943628400564193726e-02 1.449760049581527710e-01 1.583909094333648682e-01 3.010133504867553711e-01 -1.428570151329040527e-01 -5.893752444535493851e-03 3.454083800315856934e-01 2.908397018909454346e-01 6.061227619647979736e-02 -1.061185300350189209e-01 2.285070270299911499e-01 1.608413159847259521e-01 -2.582715749740600586e-01 1.241654902696609497e-01 -2.656292915344238281e-01
-1.642069965600967407e-02 -1.663508862257003784e-01 -1.146153956651687622e-01 4.727409686893224716e-03 2.199115455150604248e-01 -3.707196712493896484e-01 -1.404545903205871582e-01 -8.528202027082443237e-02 9.027750790119171143e-02 2.664931118488311768e-01 7.441042363643646240e-02 -5.850479379296302795e-02 3.421524912118911743e-02 4.484182596206665039e-02 -3.914201632142066956e-02 1.073087006807327271e-01 -2.778844535350799561e-01 -1.420557796955108643e-01 2.166337817907333374e-01 3.699298202991485596e-01 -6.209512054920196533e-02 -1.878608763217926025e-01 8.704882115125656128e-02 -3.806076943874359131e-02 -1.396759506314992905e-02 1.274983137845993042e-01 4.430942535400390625e-01 6.280761677771806717e-03 1.272418498992919922e-01 3.203940391540527344e-02 2.436643689870834351e-01 -1.516018956899642944e-01
-8.000247925519943237e-02 -8.222042769193649292e-02 -1.205878853797912598e-01 7.094635069370269775e-02 1.314273010939359665e-02 1.014717891812324524e-01 -2.551336884498596191e-01 -2.169384509325027466e-01 2.556239366531372070e-01 8.285749703645706177e-02 2.706498093903064728e-02 2.005002461373806000e-02 1.002103388309478760e-01 1.153032258152961731e-01 1.314416229724884033e-01 1.510161310434341431e-01 -7.738348841667175293e-02 -4.517427459359169006e-02 -6.536799669265747070e-02 1.607442647218704224e-01 3.455778360366821289e-01 -1.565967202186584473e-01 -1.197064178995788097e-03 2.225783653557300568e-02 5.648976564407348633e-02 2.644084393978118896e-01 1.390527933835983276e-01 2.975449264049530029e-01 1.202881708741188049e-01 -7.852737605571746826e-02 5.562169551849365234e-01 1.196154281497001648e-01
-3.863177597522735596e-01 -3.038685321807861328e-01 -3.213821649551391602e-01 -9.062100201845169067e-02 -1.715299785137176514e-01 2.488404810428619385e-01 9.770816564559936523e-02 1.234145089983940125e-02 2.600373029708862305e-01 -6.158683449029922485e-02 1.322452425956726074e-01 -9.307745099067687988e-02 -1.072433311492204666e-02 1.886958032846450806e-01 -1.486968398094177246e-01 -1.109648942947387695e-01 1.393031179904937744e-01 -8.197151124477386475e-02 1.649675667285919189e-01 3.765192925930023193e-01 1.263992041349411011e-01 -4.273094236850738525e-02 -1.012858524918556213e-01 1.047111302614212036e-01 1.255613118410110474e-01 2.320651262998580933e-01 2.165805548429489136e-02 2.303742058575153351e-02 -1.697019189596176147e-01 6.308755278587341309e-02 -8.351915329694747925e-02 -1.834808290004730225e-01
-1.453842371702194214e-01 6.929473578929901123e-02 -1.609629392623901367e-01 1.034833788871765137e-01 -1.108421711251139641e-03 2.169931679964065552e-01 2.415468245744705200e-01 -3.529466986656188965e-01 2.037553787231445312e-01 6.831873208284378052e-02 2.182103879749774933e-02 -1.993667632341384888e-01 7.031776010990142822e-02 -3.029716946184635162e-02 -3.747923672199249268e-02 2.491755597293376923e-02 7.697992026805877686e-02 1.179789826273918152e-01 6.291631609201431274e-02 1.540086716413497925e-01 2.304855734109878540e-01 -1.484765708446502686e-01 2.284404486417770386e-01 3.627718389034271240e-01 2.073726356029510498e-01 8.657568693161010742e-02 1.589701771736145020e-01 5.293794721364974976e-02 1.666260212659835815e-01 -2.759367823600769043e-01 7.354132086038589478e-02 -3.446435630321502686e-01
-7.884132117033004761e-02 -5.434254184365272522e-02 -6.340506672859191895e-02 -3.512902557849884033e-02 1.474730223417282104e-01 1.895757019519805908e-01 -1.921986490488052368e-01 -4.738679155707359314e-02 1.545788645744323730e-01 -4.624787718057632446e-02 1.193340346217155457e-01 1.044241786003112793e-01 -1.272574812173843384e-01 2.098643481731414795e-01 4.119126871228218079e-02 1.546611785888671875e-01 -2.114885114133358002e-02 -1.557294726371765137e-01 -7.594576478004455566e-02 1.217987537384033203e-01 1.395891159772872925e-01 -4.256563186645507812e-01 1.015260592103004456e-01 5.033657550811767578e-01 2.846810519695281982e-01 4.068108275532722473e-02 9.898549318313598633e-02 1.961797624826431274e-01 1.223758757114410400e-01 -6.149543821811676025e-02 2.126535773277282715e-01 2.169200032949447632e-01
-1.057128608226776123e-01 -6.130651105195283890e-03 2.341919690370559692e-01 6.469457596540451050e-02 1.739628016948699951e-01 1.032665669918060303e-01 1.428291797637939453e-01 -1.980018615722656250e-02 1.191950514912605286e-01 1.852544695138931274e-01 3.355725705623626709e-01 6.086110696196556091e-02 -1.205792203545570374e-01 9.905251115560531616e-02 -6.877081003040075302e-03 2.591568827629089355e-01 -9.090889245271682739e-02 -3.839986864477396011e-03 -9.973870590329170227e-03 2.653153836727142334e-01 -2.042874395847320557e-01 -1.513375192880630493e-01 -7.923307269811630249e-02 3.485457897186279297e-01 1.694152653217315674e-01 7.417305558919906616e-02 2.468056380748748779e-01 2.263211011886596680e-01 5.747367441654205322e-02 -2.170248329639434814e-01 3.763260841369628906e-01 4.588543623685836792e-02
-1.653857827186584473e-01 8.405021578073501587e-02 1.790907680988311768e-01 2.318126708269119263e-02 -1.424320489168167114e-01 1.671553701162338257e-01 -6.853481382131576538e-02 -8.116501569747924805e-02 8.549674600362777710e-02 2.172201424837112427e-01 8.499030768871307373e-02 -2.439865767955780029e-01 8.502347767353057861e-02 1.732847839593887329e-01 2.974174916744232178e-02 2.678227610886096954e-02 -8.315882086753845215e-02 2.185328304767608643e-01 1.794400662183761597e-01 1.677624434232711792e-01 -3.320808708667755127e-02 1.374799609184265137e-01 -5.637665744870901108e-03 1.977339684963226318e-01 3.462296426296234131e-01 2.276170998811721802e-01 4.192849993705749512e-01 6.011908873915672302e-02 -7.153341919183731079e-02 -1.454384624958038330e-01 3.167722523212432861e-01 2.479769438505172729e-01
-4.137331619858741760e-02 -3.820514976978302002e-01 -1.129115372896194458e-01 -1.349241733551025391e-01 8.102858811616897583e-02 1.290428191423416138e-01 -1.045192480087280273e-01 8.818611502647399902e-02 2.424476295709609985e-01 1.014483347535133362e-01 -1.401422545313835144e-02 -9.880436956882476807e-02 -3.927116394042968750e-01 2.828847765922546387e-01 -2.103828787803649902e-01 4.451980441808700562e-02 1.004742160439491272e-01 2.181072682142257690e-01 2.869514524936676025e-01 3.783258795738220215e-01 -1.276622563600540161e-01 -9.126009047031402588e-02 3.952333331108093262e-02 1.722548454999923706e-01 2.117804884910583496e-01 4.411416128277778625e-02 2.273084409534931183e-02 -1.161868572235107422e-01 -1.195970028638839722e-01 5.244196578860282898e-02 5.249343439936637878e-02 -1.767665334045886993e-02
-2.722353339195251465e-01 -9.668628126382827759e-02 -2.671282552182674408e-02 6.526096165180206299e-02 7.450135797262191772e-02 -2.218412756919860840e-01 -1.209982633590698242e-01 -1.169719547033309937e-01 -7.394766807556152344e-02 6.975407153367996216e-02 1.045352667570114136e-01 -1.581674218177795410e-01 -1.560901999473571777e-01 1.113994941115379333e-01 -1.668679714202880859e-01 3.034744262695312500e-01 -9.455720335245132446e-02 8.238844573497772217e-03 -1.326155066490173340e-01 6.214909255504608154e-02 1.011488959193229675e-01 -1.951923966407775879e-01 -8.038761466741561890e-02 2.532520890235900879e-01 1.987138837575912476e-01 3.347882628440856934e-01 -4.981720075011253357e-02 2.543857991695404053e-01 6.427417695522308350e-02 -1.292448788881301880e-01 4.827470183372497559e-01 5.876482650637626648e-02
-2.105894237756729126e-01 -2.335188090801239014e-01 2.245844528079032898e-02 1.739208102226257324e-01 2.013130635023117065e-01 -2.152197435498237610e-02 1.368944048881530762e-01 7.142214477062225342e-02 7.049754261970520020e-02 6.623207777738571167e-02 2.515266835689544678e-01 -3.285468369722366333e-02 1.524855906609445810e-04 1.410686075687408447e-01 -1.460226625204086304e-01 2.136686742305755615e-01 -8.635519444942474365e-02 -1.725679188966751099e-01 -1.960512995719909668e-01 1.097080335021018982e-01 -1.073949784040451050e-01 -1.083624884486198425e-01 -1.045020297169685364e-01 3.353131711483001709e-01 5.450393632054328918e-02 9.764039516448974609e-02 3.172404170036315918e-01 4.561233520507812500e-02 -9.557798504829406738e-03 -3.559921681880950928e-01 4.095574617385864258e-01 -2.884450927376747131e-02
-1.642377823591232300e-01 6.243555992841720581e-02 -5.561040248721837997e-03 1.158290281891822815e-01 2.092242687940597534e-01 -5.813574790954589844e-02 8.137573301792144775e-02 -1.711448468267917633e-02 2.565931081771850586e-01 1.507131457328796387e-01 3.204130232334136963e-01 -1.719676554203033447e-01 9.812859445810317993e-02 -2.685605175793170929e-02 -1.411140710115432739e-01 -1.169130653142929077e-01 -6.711313128471374512e-02 1.184147447347640991e-01 3.177023306488990784e-02 3.228590190410614014e-01 3.192050457000732422e-01 4.077371954917907715e-02 -1.915559619665145874e-01 -3.412259742617607117e-02 1.187118515372276306e-01 3.900625929236412048e-02 2.401934564113616943e-01 -2.169221267104148865e-02 -2.946174442768096924e-01 -2.365961819887161255e-01 3.311284184455871582e-01 2.133079171180725098e-01
-7.916314527392387390e-03 2.051434516906738281e-01 1.364579983055591583e-02 7.248318940401077271e-02 1.006749831140041351e-02 2.627274990081787109e-01 -8.937587589025497437e-02 -2.747292518615722656e-01 1.288989633321762085e-01 -9.160086512565612793e-02 -9.432490170001983643e-02 4.375154152512550354e-02 -1.628582924604415894e-01 5.375280231237411499e-02 -2.532253861427307129e-01 -2.407643496990203857e-01 -2.248293459415435791e-01 -1.587612777948379517e-01 1.307683736085891724e-01 2.175082564353942871e-01 2.858287692070007324e-01 -2.533381618559360504e-02 7.618558406829833984e-02 2.876213192939758301e-01 4.400992691516876221e-01 1.493203043937683105e-01 -2.410556189715862274e-02 1.039684638381004333e-01 -1.480791121721267700e-01 -2.262003719806671143e-02 2.067775875329971313e-01 -9.432974457740783691e-02
-1.095759198069572449e-01 8.520784974098205566e-02 -1.727928668260574341e-01 7.597514241933822632e-02 5.606772750616073608e-02 1.761635988950729370e-01 -2.043450027704238892e-01 -2.052635550498962402e-01 4.743782803416252136e-02 1.996705122292041779e-02 1.925594806671142578e-01 -1.091261804103851318e-01 -4.870756343007087708e-02 1.989252269268035889e-01 2.008539438247680664e-01 1.839960962533950806e-01 -9.806918352842330933e-02 3.344080969691276550e-02 1.548679023981094360e-01 6.337381154298782349e-02 2.711527049541473389e-01 -2.222089320421218872e-01 -2.519977986812591553e-01 -2.854248136281967163e-02 1.419947445392608643e-01 3.475309610366821289e-01 1.351098865270614624e-01 2.024519890546798706e-01 1.970542073249816895e-01 -1.405234262347221375e-02 4.352390766143798828e-01 -6.827836483716964722e-02
7.483805716037750244e-02 1.304129511117935181e-01 8.363910019397735596e-02 8.094225823879241943e-02 -1.903219670057296753e-01 1.581739187240600586e-01 7.416376471519470215e-02 4.768551792949438095e-03 1.661292463541030884e-01 1.345377713441848755e-01 -6.852192431688308716e-02 -3.575919568538665771e-01 -3.723217844963073730e-01 9.226848930120468140e-02 -2.467629462480545044e-01 2.241594940423965454e-01 -4.326602816581726074e-02 -1.772619634866714478e-01 3.674631565809249878e-02 1.114593669772148132e-01 1.859597712755203247e-01 -1.777070164680480957e-01 -1.575729846954345703e-01 -6.774808745831251144e-03 1.141356900334358215e-01 -1.119849532842636108e-01 1.508996933698654175e-01 -1.310615092515945435e-01 2.153965644538402557e-02 1.374630481004714966e-01 4.599854648113250732e-01 -1.611580103635787964e-01
-2.877639532089233398e-01 -1.399458348751068115e-01 -3.643000090960413218e-04 1.301915198564529419e-01 2.224492728710174561e-01 -2.078651450574398041e-02 2.351250052452087402e-01 -2.198715321719646454e-02 -9.137458167970180511e-03 3.655190169811248779e-01 2.854107320308685303e-01 -8.665862679481506348e-02 -2.183156311511993408e-01 1.063459441065788269e-01 -1.562277674674987793e-01 1.372980326414108276e-01 -2.030790746212005615e-01 -2.379566878080368042e-01 -5.921306088566780090e-02 1.358887255191802979e-01 3.638030262663960457e-03 -1.777582685463130474e-03 -4.681169986724853516e-02 4.312324523925781250e-01 4.249664396047592163e-02 2.337503805756568909e-02 7.992352545261383057e-02 2.284304006025195122e-03 -1.208941079676151276e-02 -3.162506222724914551e-01 1.809007376432418823e-01 -2.125993929803371429e-02
-2.763428688049316406e-01 -4.136271029710769653e-02 -3.641637265682220459e-01 1.540032923221588135e-01 -3.215339407324790955e-02 -1.175419390201568604e-01 1.157650128006935120e-01 5.178339313715696335e-03 3.735526278614997864e-02 -4.532877355813980103e-04 4.797759931534528732e-03 1.359022781252861023e-02 -3.634898066520690918e-01 3.080263137817382812e-01 -4.086823761463165283e-02 4.944992833770811558e-04 -2.037216573953628540e-01 1.727847158908843994e-01 1.940631419420242310e-01 1.358363330364227295e-01 1.155846118927001953e-01 -2.825321555137634277e-01 1.674532443284988403e-01 -3.694956377148628235e-02 1.311699151992797852e-01 1.283667236566543579e-01 2.506320178508758545e-01 3.171147108078002930e-01 5.723629891872406006e-02 -1.273717284202575684e-01 -1.476397514343261719e-01 -1.364428400993347168e-01
6.310667842626571655e-02 -1.416988670825958252e-01 -6.887169927358627319e-02 3.281151652336120605e-01 7.957985252141952515e-02 -3.969546034932136536e-02 7.821676880121231079e-02 2.277920097112655640e-01 2.432045638561248779e-01 -2.666618674993515015e-03 2.098446637392044067e-01 -1.321826577186584473e-01 -3.416922092437744141e-01 6.642883270978927612e-02 -1.134494021534919739e-01 1.064459905028343201e-01 -3.955894336104393005e-02 2.988172322511672974e-02 -4.069527611136436462e-02 1.474704295396804810e-01 -7.251244038343429565e-02 -2.923992276191711426e-01 -1.343246996402740479e-01 2.962177395820617676e-01 2.274231016635894775e-01 6.137677654623985291e-02 1.552053242921829224e-01 1.869386136531829834e-01 -5.923924595117568970e-02 1.987260878086090088e-01 3.319647014141082764e-01 -2.036177814006805420e-01
-1.398910284042358398e-01 -5.596615746617317200e-02 3.532277047634124756e-02 -1.307674795389175415e-01 -2.747449837625026703e-02 2.180095165967941284e-01 -6.337129324674606323e-02 9.796470403671264648e-02 3.465412557125091553e-01 -8.568634837865829468e-02 1.148451343178749084e-01 1.306541264057159424e-01 -2.677178382873535156e-01 -1.606227643787860870e-02 -8.546113222837448120e-02 1.669794917106628418e-01 -8.639120496809482574e-03 -2.582355439662933350e-01 1.423470377922058105e-01 4.396905899047851562e-01 7.113847881555557251e-02 8.677375502884387970e-03 1.791871897876262665e-02 -5.425374582409858704e-02 -1.339221745729446411e-01 1.655993759632110596e-01 1.450491547584533691e-01 3.183396160602569580e-01 -2.519539296627044678e-01 -7.378138601779937744e-02 3.254017829895019531e-01 -3.074412792921066284e-02
-2.305639237165451050e-01 -1.239527016878128052e-01 1.186428666114807129e-01 2.565206885337829590e-01 1.799293011426925659e-01 6.360904127359390259e-02 -1.255498453974723816e-02 1.488730907440185547e-01 2.034846246242523193e-01 5.961058661341667175e-02 1.289031803607940674e-01 -1.702913939952850342e-01 -1.757223904132843018e-01 2.381035089492797852e-01 -2.191519737243652344e-01 4.402720928192138672e-02 -6.446303427219390869e-02 -3.524647951126098633e-01 -1.816363781690597534e-01 2.678278386592864990e-01 3.259144350886344910e-02 1.838903576135635376e-01 -1.171668022871017456e-01 -1.938470304012298584e-01 2.554599940776824951e-01 8.793409168720245361e-02 1.201288402080535889e-01 1.398505121469497681e-01 1.421053260564804077e-01 -2.141783684492111206e-01 2.503761351108551025e-01 -9.856196492910385132e-02
-3.049246035516262054e-02 -3.293358981609344482e-01 -7.817240804433822632e-02 6.611947435885667801e-03 -6.602393835783004761e-02 1.194834485650062561e-01 2.991073019802570343e-02 -4.248834028840065002e-02 2.097754925489425659e-01 -2.504473552107810974e-02 1.500264406204223633e-01 5.988241359591484070e-02 -3.433667123317718506e-01 3.165598511695861816e-01 -1.829401552677154541e-01 -5.082162097096443176e-02 -1.161693185567855835e-01 5.560052394866943359e-02 1.247604936361312866e-01 1.248826310038566589e-01 1.959173232316970825e-01 -1.419778615236282349e-01 -2.709665298461914062e-01 3.495728597044944763e-02 7.524500042200088501e-02 2.703029513359069824e-01 3.552306294441223145e-01 -2.292037606239318848e-01 -2.022906839847564697e-01 -4.345921054482460022e-02 -8.872057497501373291e-02 -2.217353582382202148e-01
-5.835030972957611084e-02 -3.404371142387390137e-01 -1.102162748575210571e-01 8.151960372924804688e-02 -1.845701783895492554e-02 -8.299856632947921753e-02 -1.337343007326126099e-01 -1.181376054883003235e-01 3.632413595914840698e-02 -5.280027538537979126e-02 1.191140245646238327e-02 3.934627771377563477e-02 -2.025685012340545654e-01 3.300096392631530762e-01 -1.376251876354217529e-01 -1.895613670349121094e-01 2.004071325063705444e-02 -5.719164758920669556e-02 2.685450576245784760e-02 4.223799705505371094e-01 1.183383613824844360e-01 -2.577620744705200195e-01 3.772403672337532043e-02 1.464207768440246582e-01 1.220709681510925293e-01 -2.481579408049583435e-02 4.350763559341430664e-01 -1.860910952091217041e-01 -8.318298496305942535e-03 -2.699154317378997803e-01 -1.120151728391647339e-01 -3.473866358399391174e-02
1.104008127003908157e-02 -2.888568341732025146e-01 3.051867010071873665e-03 9.485292434692382812e-02 5.451896414160728455e-02 4.172611236572265625e-01 7.556428015232086182e-02 -1.483452767133712769e-01 2.292422950267791748e-01 -2.581442296504974365e-01 -2.265181988477706909e-01 -2.575383186340332031e-01 -3.286945819854736328e-01 1.736260801553726196e-01 -1.049537584185600281e-01 -8.960995823144912720e-02 1.404049098491668701e-01 -4.904300346970558167e-02 1.682202070951461792e-01 2.418275326490402222e-01 5.499835312366485596e-02 -1.345824748277664185e-01 -1.159192062914371490e-02 1.835270076990127563e-01 6.145179271697998047e-02 7.885490357875823975e-02 1.263082176446914673e-01 -1.812807619571685791e-01 1.293590962886810303e-01 9.351734071969985962e-02 2.432615607976913452e-01 -3.552963957190513611e-02
-2.512694802135229111e-03 1.426195632666349411e-02 1.581353694200515747e-01 -1.726558059453964233e-01 -1.150024607777595520e-01 5.350866168737411499e-02 -1.636897772550582886e-02 -1.644203662872314453e-01 -1.294131129980087280e-01 -7.970644533634185791e-02 1.539088189601898193e-01 4.936148598790168762e-02 -6.459028273820877075e-02 1.728592365980148315e-01 -9.393016248941421509e-02 2.609377801418304443e-01 2.619123784825205803e-03 -7.493689656257629395e-02 1.752154231071472168e-01 1.423283666372299194e-01 3.520833253860473633e-01 1.216808930039405823e-01 -6.060891598463058472e-02 1.031768769025802612e-01 5.194725468754768372e-02 4.118877351284027100e-01 2.789147794246673584e-01 3.895226120948791504e-01 -6.217621266841888428e-02 -1.156785711646080017e-01 3.064982891082763672e-01 -1.366223394870758057e-01
-1.449974328279495239e-01 -2.911531552672386169e-02 -1.233794018626213074e-01 7.205645740032196045e-02 6.021417304873466492e-02 1.162828579545021057e-01 1.506842225790023804e-01 1.092030778527259827e-01 2.994019724428653717e-02 6.678932905197143555e-02 3.470547497272491455e-01 7.485107332468032837e-02 -3.236463963985443115e-01 -1.848262548446655273e-01 -8.250244706869125366e-02 1.794173866510391235e-01 -2.047302722930908203e-01 -1.886552572250366211e-01 4.271768778562545776e-02 1.113826781511306763e-01 4.610859975218772888e-02 5.852140858769416809e-02 -1.914997957646846771e-02 4.610626399517059326e-01 1.641471087932586670e-01 7.107613980770111084e-02 2.586726546287536621e-01 -1.036964431405067444e-01 -2.134244740009307861e-01 -1.914464831352233887e-01 2.404823303222656250e-01 -1.915633976459503174e-01
-1.182099804282188416e-01 1.274232566356658936e-01 -5.749651417136192322e-02 3.802925720810890198e-02 -8.724974840879440308e-02 -1.806922629475593567e-02 9.467138908803462982e-03 -9.786161826923489571e-04 4.780530929565429688e-01 8.285219967365264893e-02 1.893480867147445679e-02 1.585361659526824951e-01 -2.534202039241790771e-01 2.066508978605270386e-01 9.483848512172698975e-02 1.869762986898422241e-01 8.647456765174865723e-02 -4.872886463999748230e-02 -3.353169886395335197e-03 2.386368513107299805e-01 2.650167644023895264e-01 7.376312464475631714e-02 -1.418757289648056030e-01 1.926283687353134155e-01 1.407902836799621582e-01 -1.611709743738174438e-01 1.467986106872558594e-01 2.352403402328491211e-01 4.054095149040222168e-01 -1.239800825715065002e-01 1.734056919813156128e-01 -1.141573414206504822e-01
1.851790249347686768e-01 2.582342028617858887e-01 -7.522059231996536255e-02 6.974346935749053955e-02 -4.534440115094184875e-02 -3.424106538295745850e-02 2.348346412181854248e-01 -8.017022907733917236e-02 3.434170410037040710e-02 1.942224241793155670e-02 -2.210721820592880249e-01 -2.681622505187988281e-01 -3.142538964748382568e-01 1.407903730869293213e-01 -8.952523767948150635e-02 1.487335860729217529e-01 -2.985890582203865051e-02 5.499597638845443726e-03 1.282261312007904053e-01 4.856353998184204102e-01 1.305825561285018921e-01 -2.219147384166717529e-01 -7.760345190763473511e-02 -2.237583249807357788e-01 1.681182086467742920e-01 3.085503354668617249e-02 9.186833351850509644e-02 -2.735503949224948883e-02 4.319256544113159180e-02 -1.016726642847061157e-01 3.459093570709228516e-01 8.240443468093872070e-02
-2.212979942560195923e-01 -8.195742964744567871e-03 -3.558567166328430176e-02 2.588664889335632324e-01 3.001533448696136475e-01 -2.207559198141098022e-01 1.887752301990985870e-02 2.520754560828208923e-02 1.328759044408798218e-01 -1.031543910503387451e-01 2.415862083435058594e-01 -2.983157709240913391e-02 -9.910302609205245972e-02 4.766794741153717041e-01 -1.135431751608848572e-01 2.717774510383605957e-01 3.070877678692340851e-02 -1.308526843786239624e-01 -1.608317643404006958e-01 1.215460449457168579e-01 5.068712681531906128e-02 -1.253950782120227814e-02 -1.402876377105712891e-01 2.880154550075531006e-01 1.562281250953674316e-01 7.033371180295944214e-02 4.745965078473091125e-02 1.647818535566329956e-01 1.496666073799133301e-01 -1.056305915117263794e-01 2.332455962896347046e-01 1.439708024263381958e-01
-2.391988188028335571e-01 -2.532815933227539062e-01 -2.348495274782180786e-02 7.702482491731643677e-02 8.054964989423751831e-02 2.146993726491928101e-01 -2.263880819082260132e-01 -5.365913361310958862e-02 1.673472672700881958e-01 1.067525520920753479e-01 -4.378497973084449768e-02 -8.191479742527008057e-02 -2.195399254560470581e-01 3.596002459526062012e-01 -2.059850692749023438e-01 -1.229341477155685425e-01 -3.535373136401176453e-02 -4.376876404421636835e-06 1.407249420881271362e-01 4.222204089164733887e-01 1.686245352029800415e-01 -6.968061625957489014e-02 1.393104344606399536e-01 1.631345748901367188e-01 8.090292662382125854e-02 2.254792302846908569e-01 1.607677638530731201e-01 -2.193367928266525269e-01 -1.312207132577896118e-01 -1.010311320424079895e-01 -1.488821953535079956e-01 1.509486138820648193e-01
2.759400196373462677e-02 -1.042521446943283081e-01 1.552418470382690430e-01 2.622687220573425293e-01 2.828767709434032440e-02 3.740907413884997368e-03 -8.337030559778213501e-02 1.432439833879470825e-01 4.639037325978279114e-02 -3.560185665264725685e-03 2.184775918722152710e-01 -1.326448768377304077e-01 -2.749837636947631836e-01 2.021280229091644287e-01 -3.171687424182891846e-01 1.049165055155754089e-01 -1.301604062318801880e-01 -4.127559959888458252e-01 -1.103656664490699768e-01 3.180447518825531006e-01 -4.025678336620330811e-02 -4.132855311036109924e-02 -1.398786716163158417e-02 -9.713056683540344238e-02 1.648402512073516846e-01 2.107005268335342407e-01 7.437737286090850830e-02 1.165490224957466125e-01 3.529824316501617432e-02 -1.859626024961471558e-01 3.135268092155456543e-01 -1.822734773159027100e-01
-1.001229062676429749e-01 -3.431920707225799561e-01 -9.006121009588241577e-02 1.578812897205352783e-01 1.788811087608337402e-01 1.801335811614990234e-01 1.603763252496719360e-01 -6.265751272439956665e-02 1.466663926839828491e-01 -1.217003315687179565e-01 -1.312706023454666138e-01 -1.641022264957427979e-01 9.371612221002578735e-02 5.303753167390823364e-02 -1.177752465009689331e-01 1.291656494140625000e-01 -1.822629421949386597e-01 1.123965457081794739e-01 1.081539094448089600e-01 3.621184229850769043e-01 -1.968513242900371552e-02 9.278295189142227173e-02 -1.070258989930152893e-01 -1.171265635639429092e-02 7.041872292757034302e-02 -2.830670960247516632e-02 4.073359072208404541e-01 3.513645827770233154e-01 1.260706037282943726e-01 -4.925805144011974335e-03 3.158226311206817627e-01 4.858739674091339111e-02
-2.336414903402328491e-01 -1.881913244724273682e-01 5.389837548136711121e-02 1.653859764337539673e-01 -1.784713566303253174e-02 -1.057465840131044388e-02 5.523202568292617798e-02 -1.849963963031768799e-01 2.638409733772277832e-01 -7.712113857269287109e-02 2.322046011686325073e-01 1.476136893033981323e-01 7.423371076583862305e-02 3.037229180335998535e-01 -2.014745473861694336e-01 -2.916561365127563477e-01 1.993565261363983154e-01 1.540780719369649887e-02 6.640740483999252319e-02 2.990014255046844482e-01 -7.037838548421859741e-02 -1.629273444414138794e-01 -1.554169356822967529e-01 9.729747474193572998e-02 -1.002730876207351685e-01 1.149285435676574707e-01 2.855395078659057617e-01 2.339223399758338928e-02 1.738767027854919434e-01 -2.912385761737823486e-01 4.602888133376836777e-03 2.191392332315444946e-01
-1.410471796989440918e-01 -2.887557819485664368e-02 -1.401630789041519165e-02 1.074160709977149963e-01 -4.014290496706962585e-02 -3.384530544281005859e-01 5.417893081903457642e-02 -1.616095751523971558e-01 3.209910646546632051e-04 5.936964228749275208e-02 -5.738885700702667236e-02 8.838475495576858521e-02 -6.418142467737197876e-02 2.450157850980758667e-01 -2.622864246368408203e-01 1.511842608451843262e-01 9.338030964136123657e-02 2.065287977457046509e-01 -1.187157332897186279e-01 4.143024981021881104e-01 3.618672490119934082e-01 -5.703222006559371948e-02 1.216572672128677368e-01 1.119903624057769775e-01 3.013662099838256836e-01 -1.504700747318565845e-03 -5.008937045931816101e-02 2.569061471149325371e-03 -1.086066439747810364e-01 -2.390810698270797729e-01 1.895808577537536621e-01 -2.345141321420669556e-01
1.279022544622421265e-01 3.846682980656623840e-02 1.079280897974967957e-01 8.393236249685287476e-02 -1.619511544704437256e-01 -1.025399789214134216e-01 1.297152042388916016e-01 1.493965685367584229e-01 1.764568835496902466e-01 4.211611300706863403e-02 -1.551318541169166565e-02 1.634689718484878540e-01 -1.550825089216232300e-01 7.264296710491180420e-02 4.495429806411266327e-03 -1.083996519446372986e-01 3.336938470602035522e-02 -1.781968772411346436e-01 -1.349989324808120728e-02 4.464867115020751953e-01 2.525674700736999512e-01 -4.334661960601806641e-01 4.245755076408386230e-02 1.079728826880455017e-01 -1.110906898975372314e-01 3.319346606731414795e-01 2.768991291522979736e-01 -3.830688819289207458e-02 -1.189811713993549347e-02 -3.151151910424232483e-02 2.719372212886810303e-01 -1.154011636972427368e-01
3.505467623472213745e-02 -2.277245745062828064e-02 -1.454245001077651978e-01 2.719755172729492188e-01 5.574090778827667236e-02 5.006252601742744446e-02 -4.395430684089660645e-01 -8.845707774162292480e-02 1.382897049188613892e-01 1.015038043260574341e-01 -2.833084762096405029e-01 -2.124687284231185913e-01 -2.546598613262176514e-01 1.914839148521423340e-01 -2.637391686439514160e-01 2.528491318225860596e-01 -1.308057606220245361e-01 -7.776402682065963745e-02 -1.847607083618640900e-02 1.112769097089767456e-01 -2.055864781141281128e-02 5.585142225027084351e-02 -8.910098671913146973e-02 -3.992271795868873596e-02 9.523259848356246948e-02 8.439657092094421387e-02 1.477776318788528442e-01 -5.069269612431526184e-02 -1.119333356618881226e-01 -2.802861928939819336e-01 2.294536679983139038e-01 -2.708514034748077393e-01
-1.604550927877426147e-01 5.600771680474281311e-02 1.788903772830963135e-01 7.245712913572788239e-03 7.738288957625627518e-03 -2.937705814838409424e-01 4.440181329846382141e-02 -7.909206300973892212e-02 1.345522142946720123e-02 -1.735697686672210693e-01 3.159293830394744873e-01 -1.799227893352508545e-01 -1.182277351617813110e-01 3.973782360553741455e-01 1.807622313499450684e-01 1.407588720321655273e-01 1.539345234632492065e-01 -6.172082200646400452e-02 2.118089795112609863e-01 2.845011949539184570e-01 2.471870630979537964e-01 2.973182685673236847e-02 -1.059530675411224365e-01 -5.460806563496589661e-02 2.353390678763389587e-03 3.798320144414901733e-02 2.194305807352066040e-01 1.689965575933456421e-01 -2.369867563247680664e-01 -9.130068868398666382e-02 2.828258872032165527e-01 7.388374209403991699e-02
-2.539887726306915283e-01 -3.643245100975036621e-01 -3.137807548046112061e-01 -1.743400543928146362e-01 -9.338909387588500977e-02 2.400790005922317505e-01 1.138552278280258179e-01 -1.560421884059906006e-01 1.621005535125732422e-01 -2.645104192197322845e-02 1.053530126810073853e-01 -2.224898338317871094e-01 3.885818412527441978e-03 1.718770414590835571e-01 -2.440161556005477905e-01 -1.874152123928070068e-01 7.820609211921691895e-02 -6.933598220348358154e-02 2.214340418577194214e-01 1.620606034994125366e-01 1.847163140773773193e-01 -1.731383204460144043e-01 -4.486628621816635132e-02 7.889514416456222534e-02 9.408579207956790924e-03 3.944630622863769531e-01 -4.448780789971351624e-02 -1.149070039391517639e-01 -7.091021537780761719e-02 -4.289762675762176514e-02 1.086244136095046997e-01 -1.016646474599838257e-01
-3.987753987312316895e-01 -1.606249809265136719e-01 -8.257976174354553223e-02 -8.721186220645904541e-02 6.030775234103202820e-02 1.966724246740341187e-01 -2.161094993352890015e-01 -3.855655342340469360e-02 6.719744205474853516e-02 -5.412776768207550049e-02 1.977623105049133301e-01 -2.166908681392669678e-01 -1.690451800823211670e-01 1.268632411956787109e-01 -6.563929468393325806e-02 -4.535954445600509644e-02 7.337511330842971802e-02 -1.055759191513061523e-01 1.934979110956192017e-01 3.880966007709503174e-01 1.904855221509933472e-01 6.226853281259536743e-02 5.181940272450447083e-02 7.217553257942199707e-02 3.107425272464752197e-01 2.952015399932861328e-01 2.272115945816040039e-01 -2.534635663032531738e-01 2.130603650584816933e-03 -6.040556356310844421e-02 -2.111772261559963226e-02 9.684310108423233032e-02
-1.446375846862792969e-01 2.074675867334008217e-03 -2.490935772657394409e-01 1.723277121782302856e-01 -2.315839007496833801e-02 -1.470366567373275757e-01 -1.756280511617660522e-01 -1.107886359095573425e-01 1.133677288889884949e-01 6.283782422542572021e-02 -1.553130745887756348e-01 -7.365328818559646606e-02 1.587635651230812073e-02 1.737471967935562134e-01 -3.244031965732574463e-01 4.304888248443603516e-01 7.390246540307998657e-02 -1.696979254484176636e-01 9.075564146041870117e-02 7.434257119894027710e-02 1.515763998031616211e-01 -1.938976347446441650e-01 -2.322041690349578857e-01 2.506065368652343750e-01 2.676822543144226074e-01 -5.144697055220603943e-02 -2.488389983773231506e-02 -1.614573895931243896e-01 1.490705758333206177e-01 -1.827178895473480225e-01 2.655952572822570801e-01 -4.750091582536697388e-02
-3.556843400001525879e-01 -1.668844670057296753e-01 -4.165098965167999268e-01 -1.538830846548080444e-01 -3.195615708827972412e-01 1.783010661602020264e-01 1.580652147531509399e-01 7.963352650403976440e-02 1.788158267736434937e-01 -9.268837422132492065e-02 8.349706977605819702e-02 -1.277972608804702759e-01 -1.839910149574279785e-01 1.938209235668182373e-01 -1.299524903297424316e-01 -2.455816268920898438e-01 -2.731309272348880768e-02 4.634586349129676819e-02 1.004846096038818359e-01 3.484410643577575684e-01 9.079104661941528320e-02 -2.199888415634632111e-02 -7.157206535339355469e-02 1.267671138048171997e-01 -3.943590074777603149e-02 1.806537359952926636e-01 1.286885887384414673e-01 -3.304252028465270996e-02 5.125273764133453369e-02 -1.244921907782554626e-01 1.012917011976242065e-01 -1.618734151124954224e-01
-1.590182930231094360e-01 -3.134724199771881104e-01 -3.598184511065483093e-02 1.511757224798202515e-01 9.724015742540359497e-02 9.255100972950458527e-03 -3.821953758597373962e-02 -1.307455301284790039e-01 4.413311183452606201e-02 9.020164608955383301e-02 6.170570850372314453e-02 1.160586252808570862e-01 -1.837022751569747925e-01 3.185037374496459961e-01 -2.295895367860794067e-01 1.583216339349746704e-02 1.866147108376026154e-02 6.062828749418258667e-02 2.071149647235870361e-01 4.282081127166748047e-01 2.121573537588119507e-01 -2.318443655967712402e-01 5.731984227895736694e-02 -1.476712673902511597e-01 1.611831486225128174e-01 -1.748094893991947174e-02 2.108998149633407593e-01 -1.135287657380104065e-01 1.805777996778488159e-01 -2.893435955047607422e-01 -1.293583363294601440e-01 -1.945148855447769165e-01
-2.280914187431335449e-01 -9.394828230142593384e-02 2.009227275848388672e-01 -7.487760484218597412e-02 -1.316526234149932861e-01 -1.812830716371536255e-01 1.283176690340042114e-01 -1.698960512876510620e-01 -9.024634957313537598e-02 -4.428530856966972351e-02 2.303372025489807129e-01 -7.421712577342987061e-02 -8.970424532890319824e-02 1.651266366243362427e-01 -3.445465266704559326e-01 -5.109804682433605194e-03 1.283062696456909180e-01 -2.361055910587310791e-01 1.700096875429153442e-01 1.328867673873901367e-01 2.347695976495742798e-01 5.677327141165733337e-02 1.392013132572174072e-01 4.536540061235427856e-02 2.181801944971084595e-01 3.368941694498062134e-02 3.769359737634658813e-02 2.321401983499526978e-01 -2.697834074497222900e-01 -1.051071137189865112e-01 3.943310379981994629e-01 -1.816694140434265137e-01
-2.266263216733932495e-01 1.417457312345504761e-01 -1.734302788972854614e-01 -3.391339257359504700e-02 4.684880748391151428e-02 -6.106789782643318176e-02 1.506912261247634888e-01 -2.017359808087348938e-02 2.065075784921646118e-01 4.380939155817031860e-02 -8.325153030455112457e-03 -1.746618449687957764e-01 2.586162388324737549e-01 1.359588205814361572e-01 -2.304221838712692261e-01 1.422288548201322556e-02 2.014611475169658661e-02 9.676440805196762085e-02 3.195589035749435425e-02 3.526912927627563477e-01 1.629234403371810913e-01 -4.100530147552490234e-01 3.339860960841178894e-02 -5.164437741041183472e-02 1.837736517190933228e-01 -1.623551249504089355e-01 3.022159039974212646e-01 3.123119473457336426e-01 -7.795539498329162598e-02 1.276343166828155518e-01 1.609817892313003540e-01 1.534196138381958008e-01
-3.103175573050975800e-02 -4.408593177795410156e-01 -9.765827655792236328e-02 9.132739156484603882e-02 -3.873461857438087463e-02 4.348616302013397217e-02 -2.316314913332462311e-02 2.306529693305492401e-02 7.597453147172927856e-02 -1.888165473937988281e-01 4.882038384675979614e-02 -9.615435451269149780e-02 -2.696548998355865479e-01 3.700177967548370361e-01 -1.148380041122436523e-01 -1.933979392051696777e-01 -1.681398898363113403e-01 1.328637897968292236e-01 2.056512385606765747e-01 2.153246104717254639e-01 2.113049924373626709e-01 -2.075126171112060547e-01 -1.592229008674621582e-01 1.766729652881622314e-01 -5.118777975440025330e-02 1.427696347236633301e-01 1.849524676799774170e-01 -2.095619738101959229e-01 2.818449027836322784e-02 -2.129892259836196899e-01 3.684463351964950562e-02 -2.038900554180145264e-01
-1.917244344949722290e-01 6.650373339653015137e-02 -1.657875138334929943e-03 -1.522669643163681030e-01 -1.947070844471454620e-02 -1.082574054598808289e-01 -7.914818823337554932e-02 -1.871231570839881897e-02 4.256577789783477783e-01 8.579854667186737061e-02 5.866383388638496399e-02 1.979386061429977417e-02 -2.481358349323272705e-01 2.069048881530761719e-01 1.699460744857788086e-01 -2.558233775198459625e-02 1.279230713844299316e-01 -2.453604936599731445e-01 -7.225144654512405396e-03 2.426224052906036377e-01 2.415019869804382324e-01 7.490139454603195190e-02 1.675643026828765869e-02 7.204276323318481445e-02 3.642998337745666504e-01 -7.679832726716995239e-02 2.062888294458389282e-01 1.774500682950019836e-02 3.742423355579376221e-01 3.362466022372245789e-02 2.503786385059356689e-01 -1.932023838162422180e-02
-1.361190527677536011e-01 -3.141272962093353271e-01 -1.264580339193344116e-01 -1.410785168409347534e-01 -4.090879857540130615e-01 2.203164100646972656e-01 -9.622873365879058838e-02 3.709566593170166016e-02 1.109909415245056152e-01 5.848729051649570465e-03 1.139266639947891235e-01 1.282847672700881958e-01 -9.513045102357864380e-02 3.150693476200103760e-01 -1.442441791296005249e-01 3.822061792016029358e-02 -2.525713443756103516e-01 3.370320424437522888e-02 -4.599025845527648926e-02 2.011079639196395874e-01 -9.035615622997283936e-02 -1.841249316930770874e-01 1.204863097518682480e-02 -7.745550014078617096e-03 3.390867114067077637e-01 -3.334271013736724854e-01 4.001118615269660950e-02 -1.227012425661087036e-01 2.099777013063430786e-02 2.465132810175418854e-02 2.318015992641448975e-01 2.545090578496456146e-02
-3.388751149177551270e-01 -1.239714026451110840e-01 2.266632616519927979e-01 -1.776839420199394226e-02 -6.725244969129562378e-02 -2.524404227733612061e-01 2.188807539641857147e-02 -2.969818115234375000e-01 -4.534044861793518066e-02 -1.159515678882598877e-01 1.543032377958297729e-02 7.958335429430007935e-02 -3.039997443556785583e-02 2.285126745700836182e-01 -1.076894998550415039e-01 -5.882858112454414368e-02 1.751973181962966919e-01 -1.740574985742568970e-01 1.672732681035995483e-01 3.018014319241046906e-02 9.824892878532409668e-02 2.460934594273567200e-02 2.024454809725284576e-02 1.059717126190662384e-02 3.796705603599548340e-01 -1.093460340052843094e-02 4.280851781368255615e-02 1.822128146886825562e-01 -8.330931514501571655e-02 -2.126548290252685547e-01 4.784702062606811523e-01 -9.921070933341979980e-02
1.321161258965730667e-02 -1.431862823665142059e-02 2.539357356727123260e-02 -2.152015827596187592e-02 -3.069212287664413452e-02 1.743744909763336182e-01 -7.103958725929260254e-02 1.424831449985504150e-01 -1.513739675283432007e-01 9.084863215684890747e-02 8.376904577016830444e-02 -5.756067857146263123e-02 -5.334044992923736572e-02 -7.433498650789260864e-02 -2.724765539169311523e-01 1.436644047498703003e-01 1.617382615804672241e-01 1.491747610270977020e-02 1.233077347278594971e-01 3.314514756202697754e-01 5.284867286682128906e-01 1.031256467103958130e-01 1.063397377729415894e-01 1.079639568924903870e-01 2.024312913417816162e-01 2.345910668373107910e-01 2.378711998462677002e-01 6.644129008054733276e-02 -1.976898908615112305e-01 -2.407446652650833130e-01 2.700082659721374512e-01 7.594379782676696777e-02
2.144593000411987305e-01 -3.462474793195724487e-02 -6.860295683145523071e-02 -1.416732668876647949e-01 3.465027734637260437e-02 5.217457562685012817e-02 3.473529517650604248e-01 -5.894996225833892822e-02 3.382061123847961426e-01 8.940678834915161133e-02 1.366663724184036255e-01 -3.006610833108425140e-02 -7.527017593383789062e-02 2.530371844768524170e-01 -1.914347894489765167e-02 5.133374780416488647e-02 9.576902538537979126e-02 -2.197134792804718018e-01 1.834880858659744263e-01 2.680843472480773926e-01 -1.274931132793426514e-01 2.153360843658447266e-01 -1.294137835502624512e-01 2.173718959093093872e-01 1.053370535373687744e-02 2.091799629852175713e-03 3.141582310199737549e-01 -4.178483039140701294e-02 -2.235940545797348022e-01 1.726128160953521729e-02 3.777695298194885254e-01 -4.648428410291671753e-02
1.942733228206634521e-01 -3.383892178535461426e-01 -8.015561103820800781e-02 2.263510972261428833e-01 1.430840492248535156e-01 -2.508747577667236328e-02 6.090537831187248230e-02 -1.315593272447586060e-01 3.563456237316131592e-01 2.336252033710479736e-01 2.918579280376434326e-01 2.904163859784603119e-02 -7.508037984371185303e-02 2.044503390789031982e-01 -9.023268520832061768e-02 1.676101982593536377e-01 -2.475724965333938599e-01 -1.642551720142364502e-01 -1.261836886405944824e-01 3.163896203041076660e-01 -6.282263435423374176e-03 1.348455548286437988e-01 -1.187717840075492859e-01 1.154002249240875244e-01 1.796839684247970581e-01 6.990061700344085693e-02 1.410657763481140137e-01 -2.222075685858726501e-02 -1.949360370635986328e-01 -1.383992284536361694e-01 1.684005707502365112e-01 -6.073930859565734863e-02
-1.764796823263168335e-01 6.462919712066650391e-02 -1.405063122510910034e-01 -7.282020151615142822e-02 -1.915671378374099731e-01 -6.022906303405761719e-02 -6.744187325239181519e-03 -8.197749406099319458e-02 2.637111246585845947e-01 2.382117137312889099e-02 9.951033443212509155e-02 -1.404149234294891357e-01 -8.315042406320571899e-02 -1.774123460054397583e-01 -3.002565167844295502e-02 1.131118014454841614e-01 -1.923362016677856445e-01 -3.682227805256843567e-02 2.719322443008422852e-01 3.078874945640563965e-01 1.066987663507461548e-01 -2.692807614803314209e-01 -1.486747860908508301e-01 2.552801072597503662e-01 1.890818923711776733e-01 2.130699008703231812e-01 2.536693960428237915e-02 1.106847524642944336e-01 1.642421931028366089e-01 1.457991898059844971e-01 4.649222195148468018e-01 6.353285908699035645e-02
-1.325993090867996216e-01 2.321784049272537231e-01 2.205253578722476959e-02 2.053387761116027832e-01 1.874318160116672516e-02 -4.168877005577087402e-02 -6.829695403575897217e-02 -1.309956461191177368e-01 -1.233036071062088013e-01 -1.319802850484848022e-01 -1.445861905813217163e-02 -3.222070634365081787e-01 -1.190429031848907471e-01 1.300824582576751709e-01 -4.288063943386077881e-02 -4.591787979006767273e-02 -2.462774962186813354e-01 1.118440553545951843e-01 2.885120511054992676e-01 2.283929735422134399e-01 7.992220669984817505e-02 -3.394871056079864502e-01 5.333412438631057739e-02 3.361800611019134521e-01 8.812451362609863281e-02 2.718486636877059937e-02 1.747816056013107300e-01 1.174401678144931793e-02 -8.967548608779907227e-02 -3.704415559768676758e-01 2.088259905576705933e-01 1.269823759794235229e-01
-7.905544340610504150e-02 -3.590202331542968750e-01 -1.306740790605545044e-01 7.690826058387756348e-02 -1.375022977590560913e-01 8.993298560380935669e-02 -6.734585016965866089e-02 -2.755885012447834015e-02 7.863231003284454346e-02 -1.516178697347640991e-01 1.670096516609191895e-01 1.224392578005790710e-01 -1.686296314001083374e-01 2.107927352190017700e-01 1.363640427589416504e-01 -5.551763623952865601e-02 -1.791949421167373657e-01 -2.140101417899131775e-02 1.742966845631599426e-02 3.553843498229980469e-01 2.773204743862152100e-01 -2.080996185541152954e-01 -2.164503186941146851e-01 2.145854234695434570e-01 -9.897021204233169556e-02 3.977434933185577393e-01 1.413380652666091919e-01 -1.972884386777877808e-01 2.588182687759399414e-02 -1.128887683153152466e-01 1.287684682756662369e-02 -1.738353073596954346e-01
-2.045408822596073151e-02 7.468681782484054565e-02 -1.368939280509948730e-01 1.720677912235260010e-01 9.290576726198196411e-02 7.017739862203598022e-02 -1.486165225505828857e-01 -1.201022565364837646e-01 2.815218865871429443e-01 9.818623960018157959e-02 1.162966042757034302e-01 1.090369820594787598e-01 -1.169876428321003914e-03 1.459670513868331909e-01 8.494518697261810303e-02 -5.040463805198669434e-02 -4.183284565806388855e-02 -6.747051328420639038e-02 9.573195129632949829e-02 1.583839654922485352e-01 1.969665288925170898e-01 -2.933371067047119141e-01 -1.383186280727386475e-01 1.327568590641021729e-01 1.119226589798927307e-01 3.474337458610534668e-01 1.671889573335647583e-01 3.146146237850189209e-01 7.933767884969711304e-02 8.328803628683090210e-02 4.973400533199310303e-01 1.652697622776031494e-01
2.320993132889270782e-02 6.175716593861579895e-02 9.889395907521247864e-03 -4.627977963536977768e-03 -1.586526185274124146e-01 -3.810950368642807007e-02 1.656516455113887787e-02 -9.192476421594619751e-02 -1.757929325103759766e-01 -7.853866368532180786e-02 9.918984770774841309e-02 -4.132812023162841797e-01 -7.216946780681610107e-02 1.240993961691856384e-01 -2.117535658180713654e-02 -7.150509208440780640e-02 -1.474890410900115967e-01 4.504526499658823013e-03 3.185455203056335449e-01 3.196020126342773438e-01 7.648471510037779808e-04 -2.938634753227233887e-01 4.189842939376831055e-02 8.046896010637283325e-02 1.731280386447906494e-01 6.927859038114547729e-02 3.388499915599822998e-01 -4.019666463136672974e-02 -6.546676903963088989e-02 -1.374873220920562744e-01 4.486428797245025635e-01 1.436828374862670898e-01
-1.294208467006683350e-01 -2.424582839012145996e-03 -1.992459148168563843e-01 -1.169397612102329731e-03 1.227998137474060059e-01 3.025578558444976807e-01 9.834819473326206207e-03 -5.146180465817451477e-02 6.900359690189361572e-02 8.073382079601287842e-02 3.128066956996917725e-01 2.316887825727462769e-01 -2.431274652481079102e-01 3.536131605505943298e-02 3.134330036118626595e-03 1.084569171071052551e-01 -2.385970056056976318e-01 -3.015095135197043419e-03 9.690508246421813965e-02 5.541078280657529831e-03 1.808456033468246460e-01 -2.047739177942276001e-01 4.124226793646812439e-02 3.017579950392246246e-02 2.161020785570144653e-01 6.364475935697555542e-02 1.813678443431854248e-01 2.759149074554443359e-01 2.075535058975219727e-01 -1.244111284613609314e-01 4.629778265953063965e-01 -1.514916867017745972e-01
-3.144034445285797119e-01 1.559702008962631226e-01 -5.755459517240524292e-02 -5.647484958171844482e-02 8.550060540437698364e-02 8.643126115202903748e-03 -2.512305676937103271e-01 -2.592356503009796143e-01 -5.502383690327405930e-03 -9.971797466278076172e-02 1.034935116767883301e-01 -2.234116047620773315e-01 -6.901548802852630615e-02 6.555841863155364990e-02 -6.538533419370651245e-02 -6.715589761734008789e-02 -2.055943459272384644e-01 1.727965176105499268e-01 2.826483547687530518e-01 1.233440041542053223e-01 -1.185161992907524109e-01 -2.398047596216201782e-01 1.598411947488784790e-01 1.865312904119491577e-01 2.317757718265056610e-02 -1.078929528594017029e-01 2.323181927204132080e-01 4.524452611804008484e-02 -1.024003550410270691e-01 -1.104780584573745728e-01 4.700623154640197754e-01 -1.822068244218826294e-01
-1.715080142021179199e-01 3.383768349885940552e-02 1.989002525806427002e-01 1.406225562095642090e-01 -2.481796890497207642e-01 2.023476362228393555e-01 -3.950664028525352478e-02 -1.580575406551361084e-01 2.166854441165924072e-01 2.793627679347991943e-01 -6.353555619716644287e-02 -1.746268719434738159e-01 -2.914083935320377350e-02 2.241728305816650391e-01 3.118445165455341339e-02 -4.345574602484703064e-02 3.220332041382789612e-02 1.691010296344757080e-01 3.790076375007629395e-01 3.418875932693481445e-01 -3.356923907995223999e-02 -9.008503705263137817e-02 1.428459137678146362e-01 6.153791025280952454e-02 2.233905158936977386e-02 8.329056203365325928e-02 1.374424546957015991e-01 3.621512353420257568e-01 -1.737219095230102539e-01 -9.211581200361251831e-02 2.185066342353820801e-01 -6.497708149254322052e-03
3.125132620334625244e-02 -2.607616782188415527e-01 -1.206389740109443665e-01 -2.420581690967082977e-02 -1.998590975999832153e-01 2.533003874123096466e-02 1.260127723217010498e-01 -2.297423630952835083e-01 1.841532588005065918e-01 -1.037316862493753433e-02 -9.719514846801757812e-02 8.867722004652023315e-02 -2.589472532272338867e-01 1.269107758998870850e-01 -2.234571129083633423e-01 4.732470586895942688e-02 -9.730850905179977417e-02 -1.649564802646636963e-01 -1.605025231838226318e-01 6.980048865079879761e-02 1.120588183403015137e-01 -7.232222706079483032e-02 8.248243480920791626e-02 1.604112386703491211e-01 6.126130819320678711e-01 1.683117263019084930e-02 1.901485770940780640e-01 -1.418101936578750610e-01 8.994954079389572144e-02 1.484505385160446167e-01 1.853128224611282349e-01 7.764051109552383423e-02
1.165047809481620789e-01 -4.119516909122467041e-02 4.795491695404052734e-02 -1.051885932683944702e-01 -1.308212280273437500e-01 1.280360668897628784e-01 4.306685552000999451e-02 -9.680842980742454529e-03 3.976942598819732666e-02 2.810896933078765869e-01 -1.891523301601409912e-01 -1.337063014507293701e-01 -5.576002411544322968e-03 9.390905499458312988e-02 3.270940110087394714e-02 1.168646588921546936e-01 2.107624337077140808e-02 7.667293399572372437e-02 2.545190155506134033e-01 3.355775773525238037e-01 3.744908273220062256e-01 -3.490379825234413147e-02 8.652518689632415771e-02 1.493979990482330322e-02 2.542952895164489746e-01 -4.553811997175216675e-02 4.326930642127990723e-01 -6.792153418064117432e-02 -4.387461766600608826e-02 -1.039969995617866516e-01 4.152677059173583984e-01 3.784616664052009583e-02
1.125638484954833984e-01 -1.415343433618545532e-01 1.801760867238044739e-02 2.365943193435668945e-01 -3.301002550870180130e-03 -2.238051742315292358e-01 2.063225209712982178e-01 -6.959948688745498657e-02 2.893704473972320557e-01 -3.489731810986995697e-03 2.250129133462905884e-01 -1.756344884634017944e-01 -1.372512131929397583e-01 3.146464526653289795e-01 -1.532816588878631592e-01 1.501854807138442993e-01 -1.637892425060272217e-01 -1.379708051681518555e-01 2.782903239130973816e-02 1.810493916273117065e-01 -3.208381235599517822e-01 -7.819889113306999207e-03 4.276553913950920105e-02 -3.002863004803657532e-02 1.952724009752273560e-01 1.721620559692382812e-01 2.438732087612152100e-01 2.606677711009979248e-01 1.115081012248992920e-01 -2.320916801691055298e-01 1.913971900939941406e-01 -3.308384120464324951e-02
-8.343232423067092896e-02 2.798063457012176514e-01 1.307921111583709717e-01 3.718176856637001038e-02 -7.820852100849151611e-03 1.004273667931556702e-01 -1.904526501893997192e-01 -1.618692725896835327e-01 8.368346840143203735e-02 -1.471153646707534790e-01 1.053077727556228638e-02 -1.193541660904884338e-01 3.758442774415016174e-02 2.319538891315460205e-01 -7.327340543270111084e-03 -5.775589495897293091e-02 -2.690782845020294189e-01 -1.369527131319046021e-01 2.852233350276947021e-01 1.799729466438293457e-01 -1.005549058318138123e-01 -1.908610314130783081e-01 -5.451305583119392395e-02 5.872740969061851501e-02 1.633114218711853027e-01 8.705536276102066040e-02 4.603283405303955078e-01 -2.779678208753466606e-03 2.024577930569648743e-02 -3.747260570526123047e-01 2.775580286979675293e-01 -1.192295830696821213e-02
-2.009865641593933105e-01 4.933679103851318359e-02 -1.074299143510870636e-04 2.682992517948150635e-01 -1.310482770204544067e-01 1.510423123836517334e-01 1.916744746267795563e-02 1.839133948087692261e-01 2.232185602188110352e-01 -1.853463985025882721e-02 1.848025172948837280e-01 -2.358485572040081024e-02 -5.293814465403556824e-02 2.356008291244506836e-01 1.649376749992370605e-01 3.608709899708628654e-03 2.495708875358104706e-02 6.953378766775131226e-02 1.326914578676223755e-01 2.570460140705108643e-01 -9.493514895439147949e-02 -8.865923434495925903e-02 3.819419741630554199e-01 1.532459110021591187e-01 3.857408761978149414e-01 4.889008030295372009e-02 1.548062413930892944e-01 5.092634633183479309e-02 -3.259353712201118469e-02 2.268361598253250122e-01 3.667422831058502197e-01 2.155554108321666718e-02
-3.990516811609268188e-02 -1.637467741966247559e-01 -1.697975248098373413e-01 -3.301987051963806152e-02 -1.805013418197631836e-01 -2.622348964214324951e-01 2.658379450440406799e-02 5.216944217681884766e-02 9.899234026670455933e-02 5.848777294158935547e-02 -1.140162944793701172e-01 6.371997296810150146e-02 5.870888382196426392e-02 2.177083790302276611e-01 -2.216187864542007446e-01 3.552655130624771118e-02 1.895849108695983887e-01 -3.813530132174491882e-02 1.756957918405532837e-01 2.197665721178054810e-01 2.806470692157745361e-01 2.298592329025268555e-01 -6.509674340486526489e-02 -3.813478723168373108e-02 3.052089512348175049e-01 -1.105491220951080322e-01 2.425696253776550293e-01 -7.735689729452133179e-02 -1.181262284517288208e-01 -3.669983744621276855e-01 3.436563313007354736e-01 -1.208455562591552734e-01
-1.928509473800659180e-01 -2.089971452951431274e-01 -1.551238745450973511e-01 -2.285659313201904297e-01 -1.442603617906570435e-01 2.031062096357345581e-01 -7.863783836364746094e-02 -1.541753113269805908e-01 1.990126818418502808e-01 -4.963359609246253967e-02 1.887200176715850830e-01 -2.502201199531555176e-01 -2.230469286441802979e-01 1.505622118711471558e-01 -2.353217750787734985e-01 -1.430866867303848267e-01 -8.568699657917022705e-02 -1.442470774054527283e-02 1.399637758731842041e-01 4.393436908721923828e-01 2.557972073554992676e-01 -1.000396255403757095e-02 -1.269487142562866211e-01 -5.085365474224090576e-02 2.543929815292358398e-01 1.676492989063262939e-01 1.356801092624664307e-01 1.507063303142786026e-02 -1.336080878973007202e-01 -2.447679825127124786e-02 -4.855826497077941895e-02 1.599310338497161865e-01
-3.624394834041595459e-01 -1.932359933853149414e-01 -1.608237624168395996e-01 1.891828328371047974e-01 -4.787283763289451599e-02 3.759244680404663086e-01 -1.517351716756820679e-01 -7.080146670341491699e-02 2.111038565635681152e-01 -7.273088209331035614e-03 -1.376005113124847412e-01 -7.121444493532180786e-02 -2.378811538219451904e-01 2.020895779132843018e-01 -2.909085452556610107e-01 4.356702789664268494e-02 1.990142464637756348e-02 -7.549065351486206055e-02 1.803929805755615234e-01 2.743428945541381836e-01 8.049362152814865112e-02 -1.313493996858596802e-01 2.264833599328994751e-01 4.768024757504463196e-02 9.042049944400787354e-02 5.802279338240623474e-02 2.201241850852966309e-01 -1.379321049898862839e-02 -1.872725486755371094e-01 -1.518430709838867188e-01 -1.890642195940017700e-01 -1.258632447570562363e-02
-3.371117413043975830e-01 -3.188232779502868652e-01 -9.934252500534057617e-02 -1.071954444050788879e-01 4.793894663453102112e-02 2.636549174785614014e-01 -2.388236224651336670e-01 5.386295542120933533e-02 1.465278416872024536e-01 -1.894335448741912842e-02 9.042163938283920288e-02 -8.181860297918319702e-02 -2.332818657159805298e-01 1.915028989315032959e-01 -8.198439329862594604e-02 9.524766355752944946e-02 1.246074885129928589e-01 6.027133762836456299e-02 4.282427728176116943e-01 4.299780428409576416e-01 9.397914260625839233e-02 2.495038555935025215e-03 -3.897188231348991394e-02 1.568159274756908417e-02 1.698645502328872681e-01 1.677699089050292969e-01 9.432195872068405151e-02 -1.104719638824462891e-01 -4.716158658266067505e-02 9.525193274021148682e-02 -2.162943594157695770e-02 -1.041177473962306976e-02
-2.850474976003170013e-02 -1.906847655773162842e-01 1.341597586870193481e-01 1.491934210062026978e-01 -1.112949028611183167e-01 -2.315884083509445190e-02 3.820193186402320862e-02 -6.525968015193939209e-02 3.136086463928222656e-01 3.125821799039840698e-02 -1.051445379853248596e-01 -1.889348775148391724e-02 -1.533698141574859619e-01 2.585453391075134277e-01 -3.649523556232452393e-01 -6.873350590467453003e-02 -7.280886173248291016e-02 -3.447709372267127037e-03 6.031829491257667542e-02 3.486375808715820312e-01 9.372669458389282227e-02 3.161282539367675781e-01 -1.370089650154113770e-01 6.848066300153732300e-02 7.716049998998641968e-02 2.221881598234176636e-01 -3.132085874676704407e-02 -2.105299830436706543e-01 -2.180406078696250916e-02 -4.475065767765045166e-01 2.587205730378627777e-02 -1.383287925273180008e-02
6.125688180327415466e-02 1.063412986695766449e-03 -1.810328066349029541e-01 6.006316747516393661e-03 -3.055914677679538727e-02 -1.579866111278533936e-01 -3.922097384929656982e-01 5.061263963580131531e-02 1.764232516288757324e-01 2.584832347929477692e-02 2.935621440410614014e-01 -1.948443055152893066e-01 3.639691323041915894e-02 5.101420357823371887e-02 1.073521152138710022e-01 3.736417889595031738e-01 9.165380895137786865e-02 -9.249798208475112915e-02 9.453052282333374023e-02 1.029792726039886475e-01 2.223688513040542603e-01 -1.129758805036544800e-01 -7.512241601943969727e-02 2.761590182781219482e-01 1.234069690108299255e-01 6.277910619974136353e-02 4.052423834800720215e-01 1.623734235763549805e-01 1.023917831480503082e-02 -1.628323793411254883e-01 2.249085456132888794e-01 -5.081111192703247070e-02
-1.340343505144119263e-01 -3.020550906658172607e-01 1.460907012224197388e-01 2.396847158670425415e-01 -1.021839752793312073e-01 1.549943387508392334e-01 -1.305340528488159180e-01 7.077240198850631714e-02 2.088128328323364258e-01 3.030621074140071869e-02 7.068908214569091797e-02 -2.360875457525253296e-01 -2.754675447940826416e-01 -3.719229623675346375e-02 -1.082658991217613220e-01 5.322664231061935425e-02 6.254579871892929077e-02 -2.600623369216918945e-01 1.259209066629409790e-01 5.119918659329414368e-02 3.267844021320343018e-01 -2.439698427915573120e-01 -1.329218894243240356e-01 2.260903269052505493e-01 1.528317928314208984e-01 1.238184422254562378e-01 -5.351345613598823547e-02 3.280058503150939941e-01 7.785864174365997314e-02 7.796780019998550415e-02 2.474113404750823975e-01 -1.039625927805900574e-01
8.656425774097442627e-02 4.693173989653587341e-02 -1.711611002683639526e-01 -9.589924663305282593e-02 -9.534457325935363770e-02 -1.171050220727920532e-01 7.334619760513305664e-02 6.507654488086700439e-02 3.427437543869018555e-01 -1.410504877567291260e-01 -2.391782402992248535e-02 -6.825315207242965698e-02 -2.585791349411010742e-01 -6.528742611408233643e-02 7.864242792129516602e-02 3.811746090650558472e-02 -8.842648938298225403e-03 8.435510098934173584e-02 2.034900933504104614e-01 2.322324663400650024e-01 3.020746409893035889e-01 -6.931047141551971436e-02 -1.776957064867019653e-01 1.995223760604858398e-01 3.163978159427642822e-01 9.467312693595886230e-02 8.495040982961654663e-02 3.150104284286499023e-01 1.638577282428741455e-01 -4.553447663784027100e-02 4.176070392131805420e-01 -9.602603316307067871e-02
-9.725373983383178711e-02 -4.742220789194107056e-02 1.176114827394485474e-01 3.588465154170989990e-01 -2.456494569778442383e-01 2.074791938066482544e-01 6.988780945539474487e-02 -1.777777671813964844e-01 5.222516506910324097e-02 8.678554743528366089e-02 7.856327295303344727e-02 -1.360361743718385696e-02 -6.560805439949035645e-02 -1.377102732658386230e-01 -1.354863960295915604e-02 -5.255383998155593872e-02 -7.789929863065481186e-03 -5.889921635389328003e-02 1.867741346359252930e-01 4.484887719154357910e-01 -2.011625766754150391e-01 -1.517576426267623901e-01 1.417510360479354858e-01 7.667542994022369385e-02 2.317073941230773926e-01 9.985083714127540588e-03 1.979182064533233643e-01 -9.900230169296264648e-02 -1.866165995597839355e-01 -1.971011906862258911e-01 3.968494534492492676e-01 5.247562658041715622e-03
-1.517012566328048706e-01 1.487642526626586914e-01 5.866418592631816864e-03 -6.231466680765151978e-02 -2.119981199502944946e-01 1.191280335187911987e-01 -6.065036728978157043e-02 1.486125402152538300e-02 1.255539506673812866e-01 1.245574727654457092e-01 6.556495279073715210e-02 -1.182522550225257874e-01 -3.447829782962799072e-01 -2.703964523971080780e-02 -1.909543424844741821e-01 1.334097385406494141e-01 -4.620867222547531128e-02 -1.125798225402832031e-01 1.407301723957061768e-01 3.669027984142303467e-01 -1.171343624591827393e-01 -3.193866908550262451e-01 -3.934539258480072021e-01 -7.832369953393936157e-02 2.281118482351303101e-01 -6.630109250545501709e-02 7.783722132444381714e-02 9.118546731770038605e-03 2.376345545053482056e-01 -6.305965781211853027e-02 3.057004213333129883e-01 4.585326090455055237e-02
-9.573116898536682129e-02 1.188682764768600464e-01 1.352925747632980347e-01 7.089600712060928345e-02 2.175063937902450562e-01 -1.840466558933258057e-01 -3.226271867752075195e-01 -1.697572767734527588e-01 2.321911156177520752e-01 4.752029478549957275e-02 1.914880126714706421e-01 -2.910165674984455109e-02 -2.094869762659072876e-01 6.244742870330810547e-02 -2.714016139507293701e-01 1.186811849474906921e-01 5.062858387827873230e-02 -1.351201627403497696e-02 3.495959937572479248e-02 1.387751996517181396e-01 3.628918528556823730e-01 1.082167588174343109e-02 -8.709618449211120605e-02 1.101987138390541077e-01 2.602323591709136963e-01 -2.111208140850067139e-01 2.013975232839584351e-01 4.252455756068229675e-02 1.057024076581001282e-01 9.375648200511932373e-02 3.931837677955627441e-01 -7.804422080516815186e-02
1.105650365352630615e-01 1.640292629599571228e-02 -1.966496109962463379e-01 -2.999258413910865784e-02 2.297852337360382080e-01 -5.273252027109265327e-04 -6.905934959650039673e-02 -2.001527249813079834e-01 2.602580189704895020e-01 1.535925418138504028e-01 1.303235888481140137e-01 1.022620312869548798e-02 -1.069083213806152344e-01 -3.568695485591888428e-02 -2.828406691551208496e-01 -1.011671870946884155e-01 -1.375924944877624512e-01 1.038215011358261108e-01 2.609362900257110596e-01 2.468858510255813599e-01 -1.315660774707794189e-01 -2.675247788429260254e-01 1.170483529567718506e-01 -9.995099157094955444e-02 2.535487115383148193e-01 1.045827716588973999e-01 1.831218898296356201e-01 1.935853660106658936e-01 -4.420835897326469421e-02 -2.339348345994949341e-01 2.025218307971954346e-01 -3.517167866230010986e-01
-3.540038168430328369e-01 -3.100935518741607666e-01 -1.419602632522583008e-01 2.886361815035343170e-02 -4.241994023323059082e-02 3.588649630546569824e-01 1.278342306613922119e-01 -3.043211996555328369e-01 1.440943628549575806e-01 2.125761061906814575e-01 8.963073045015335083e-02 1.196639519184827805e-02 -1.322626322507858276e-01 1.769093573093414307e-01 -3.684612512588500977e-01 -1.989924460649490356e-01 4.793821368366479874e-03 -9.165899455547332764e-02 4.018465057015419006e-02 3.160097822546958923e-02 -4.559319838881492615e-02 -7.038117200136184692e-02 5.401062592864036560e-02 1.334274280816316605e-02 2.810033783316612244e-02 9.179435670375823975e-02 3.241258263587951660e-01 -1.374019980430603027e-01 -2.371471673250198364e-01 -8.432822674512863159e-02 3.519755601882934570e-02 2.852030284702777863e-02
-1.345571577548980713e-01 -2.302030324935913086e-01 -2.447149157524108887e-01 3.554560840129852295e-01 -5.986397340893745422e-02 1.084129605442285538e-02 2.105218917131423950e-01 -1.515760868787765503e-01 -1.127441762946546078e-03 2.567088603973388672e-01 1.049774140119552612e-01 -6.130688264966011047e-02 -5.046119540929794312e-02 2.116988450288772583e-01 -2.832927368581295013e-02 2.513394057750701904e-01 6.811703555285930634e-03 3.089100308716297150e-02 3.856487572193145752e-01 2.581329643726348877e-01 3.029171749949455261e-02 4.348337184637784958e-03 1.196232344955205917e-02 1.728253960609436035e-01 2.628300897777080536e-02 -1.854037791490554810e-01 1.288034170866012573e-01 3.671351969242095947e-01 1.830800063908100128e-02 1.610838174819946289e-01 1.376829445362091064e-01 2.576912753283977509e-02
-3.305069208145141602e-01 5.738652870059013367e-02 -1.756537407636642456e-01 5.222491919994354248e-02 -8.426330238580703735e-02 -2.216131538152694702e-01 5.026926845312118530e-02 3.264801576733589172e-02 -1.952438428997993469e-02 2.789859175682067871e-01 -1.851454079151153564e-01 4.006003495305776596e-03 -5.524310469627380371e-02 2.125870585441589355e-01 -2.374216020107269287e-01 1.179904863238334656e-01 1.315175145864486694e-01 -4.697319120168685913e-02 9.282191097736358643e-02 2.775686085224151611e-01 7.634461671113967896e-02 -2.019901573657989502e-01 -5.296296253800392151e-02 1.686528474092483521e-01 -7.107640802860260010e-02 1.912161111831665039e-01 4.844631552696228027e-01 -6.656658649444580078e-02 -4.458511620759963989e-02 1.830087155103683472e-01 2.361100763082504272e-01 8.955330401659011841e-02
1.330371759831905365e-02 -1.283301413059234619e-01 2.423116005957126617e-03 -1.880990862846374512e-01 -2.583657205104827881e-01 1.058222129940986633e-01 1.503716688603162766e-02 -2.420297712087631226e-01 5.464124083518981934e-01 -1.272741556167602539e-01 -1.451824158430099487e-01 -2.633178234100341797e-01 -1.074645221233367920e-01 -3.263569623231887817e-02 -8.413043618202209473e-02 5.370882526040077209e-02 1.293914206326007843e-02 -2.619833499193191528e-02 8.986819535493850708e-02 9.979090094566345215e-02 3.115127682685852051e-01 -1.427686512470245361e-01 -9.990528970956802368e-02 3.760897740721702576e-02 3.252598345279693604e-01 -2.494020387530326843e-02 5.838254094123840332e-02 5.530355125665664673e-02 1.123983040452003479e-01 -2.042801827192306519e-01 2.205266654491424561e-01 1.409615129232406616e-01
7.218409329652786255e-02 -1.857778728008270264e-01 -1.157594546675682068e-01 3.099888861179351807e-01 1.185321211814880371e-01 -2.008775174617767334e-01 -1.379499398171901703e-02 1.959113031625747681e-01 2.401902526617050171e-01 -1.037377864122390747e-01 1.407773643732070923e-01 -3.397911414504051208e-02 -1.361158043146133423e-01 1.307979077100753784e-01 5.744777992367744446e-02 1.189775317907333374e-01 9.412048757076263428e-02 -2.173437625169754028e-01 1.119891256093978882e-01 1.045257821679115295e-01 4.782696664333343506e-01 -7.902139425277709961e-02 2.170735411345958710e-02 4.171108826994895935e-02 1.065445467829704285e-01 1.357993930578231812e-01 1.500941812992095947e-01 5.901740118861198425e-02 1.603256613016128540e-01 -3.838291391730308533e-02 3.298851251602172852e-01 -3.266871571540832520e-01
-6.443253159523010254e-02 -2.019220888614654541e-01 1.698183119297027588e-01 2.941947579383850098e-01 -1.354697346687316895e-01 1.033532395958900452e-01 4.623125866055488586e-02 1.478586941957473755e-01 1.177260801196098328e-01 -6.230191886425018311e-02 1.162436380982398987e-01 1.710130646824836731e-02 -3.300933912396430969e-02 1.474063396453857422e-01 -9.760750085115432739e-02 -6.769926100969314575e-02 1.163835898041725159e-01 -5.456484109163284302e-02 5.297142639756202698e-02 3.278578221797943115e-01 -2.422652095556259155e-01 -8.542945235967636108e-02 1.239063814282417297e-01 1.316208988428115845e-01 8.056626468896865845e-02 1.503540128469467163e-01 1.237834542989730835e-01 5.316130444407463074e-02 -6.556439399719238281e-02 -7.926174253225326538e-02 6.414330005645751953e-01 -1.530656218528747559e-01
-3.043064177036285400e-01 2.732840478420257568e-01 4.988784715533256531e-02 6.884124130010604858e-02 -1.143015548586845398e-01 -1.717513054609298706e-02 1.774269193410873413e-01 -1.645677238702774048e-01 -1.939209178090095520e-02 -6.761095672845840454e-02 1.843827664852142334e-01 -3.432580828666687012e-01 -1.019561961293220520e-01 1.479606423527002335e-02 1.949684083228930831e-04 2.580978572368621826e-01 -1.828283220529556274e-01 -1.594903618097305298e-01 6.389094144105911255e-02 3.767912685871124268e-01 -9.855315089225769043e-02 -1.492999494075775146e-01 9.535358101129531860e-02 1.561487019062042236e-01 1.671232432126998901e-01 2.707775915041565895e-03 5.638860166072845459e-02 8.774658292531967163e-02 9.029880911111831665e-02 -4.048120975494384766e-02 4.476138055324554443e-01 -1.420684717595577240e-02
1.326387375593185425e-01 -1.129538491368293762e-01 -2.896500527858734131e-01 8.535827696323394775e-02 1.348522454500198364e-01 1.054535061120986938e-01 2.514900863170623779e-01 -1.129350960254669189e-01 -5.394278094172477722e-02 2.241566181182861328e-01 1.893510669469833374e-01 -6.780828535556793213e-02 6.975057721138000488e-02 3.489970266819000244e-01 -1.153226494789123535e-01 1.559130102396011353e-01 5.985767021775245667e-02 6.328675150871276855e-02 4.627892374992370605e-01 3.569892644882202148e-01 9.848788380622863770e-02 -9.517464786767959595e-02 -1.678572893142700195e-01 4.902616515755653381e-02 6.271632760763168335e-02 -2.872841805219650269e-02 9.418758004903793335e-02 2.037004381418228149e-01 1.110735461115837097e-01 1.054726988077163696e-01 1.510328054428100586e-01 -1.238566339015960693e-01
-1.986984014511108398e-01 -2.390524893999099731e-01 -4.278082773089408875e-02 2.952079772949218750e-01 -1.386965904384851456e-02 -1.497843116521835327e-01 2.640504837036132812e-01 -2.110060602426528931e-01 3.593313395977020264e-01 1.814044453203678131e-02 5.866311118006706238e-02 8.935052156448364258e-02 -1.904785037040710449e-01 1.039442047476768494e-01 -3.468889594078063965e-01 -2.396680712699890137e-01 2.368092387914657593e-01 -4.131628945469856262e-02 9.896796196699142456e-02 2.204727232456207275e-01 9.825412184000015259e-02 1.871715765446424484e-03 1.092263311147689819e-02 -2.608523704111576080e-02 5.934619903564453125e-02 1.221591606736183167e-01 3.452379405498504639e-01 -7.656022161245346069e-02 4.222877323627471924e-02 -1.575076431035995483e-01 8.426847308874130249e-02 8.918757736682891846e-02
-2.646234631538391113e-01 -1.630296558141708374e-02 -7.761356234550476074e-02 3.465207219123840332e-01 -4.112609475851058960e-02 2.423349320888519287e-01 -1.203804090619087219e-01 1.224975585937500000e-01 2.913450300693511963e-01 2.488602399826049805e-01 -4.011372849345207214e-02 1.426264941692352295e-01 1.437114328145980835e-01 3.219604119658470154e-02 -3.213859349489212036e-02 -7.806492038071155548e-03 2.416774034500122070e-01 -1.429030001163482666e-01 -1.646942794322967529e-01 8.027485758066177368e-02 7.883939892053604126e-02 -2.395650744438171387e-01 2.459526434540748596e-02 2.704460918903350830e-01 1.788023561239242554e-01 1.459189653396606445e-01 1.214806735515594482e-01 -5.098446458578109741e-02 6.163598224520683289e-02 -3.561174571514129639e-01 2.424964755773544312e-01 1.111386716365814209e-01
1.439615339040756226e-02 7.977603375911712646e-02 -1.525203436613082886e-01 2.878846041858196259e-02 -3.609779477119445801e-02 -1.526408046483993530e-01 -1.173627227544784546e-01 3.175538266077637672e-03 8.492489159107208252e-02 8.128096163272857666e-02 9.327220916748046875e-02 3.156353235244750977e-01 -3.003746271133422852e-01 1.797727346420288086e-01 4.665676876902580261e-02 2.174238413572311401e-01 -2.029769718647003174e-01 -1.953592300415039062e-01 1.975421309471130371e-01 2.893428206443786621e-01 9.908445179462432861e-02 1.710975356400012970e-02 2.734971344470977783e-01 1.516862213611602783e-01 2.415371537208557129e-01 -2.027209252119064331e-01 4.208186864852905273e-01 1.891601532697677612e-01 9.932436048984527588e-03 4.127648845314979553e-02 1.119974702596664429e-01 1.161804422736167908e-02
-1.555891036987304688e-01 4.085945338010787964e-02 -8.373942546313628554e-05 1.534243971109390259e-01 8.781562000513076782e-02 -9.134459495544433594e-02 6.648694630712270737e-03 -1.251130849123001099e-01 8.092600107192993164e-02 9.736013598740100861e-03 2.224730551242828369e-01 -6.280280649662017822e-02 -7.640403509140014648e-02 2.498410642147064209e-01 -1.220562607049942017e-01 3.436460793018341064e-01 4.533588513731956482e-02 4.263466969132423401e-02 -1.825000196695327759e-01 1.336291432380676270e-01 -8.541616052389144897e-02 -1.913238763809204102e-01 6.783559173345565796e-02 7.746043056249618530e-02 2.949207723140716553e-01 3.130101859569549561e-01 7.723864167928695679e-02 3.083946406841278076e-01 1.767525672912597656e-01 -1.383500248193740845e-01 4.195207357406616211e-01 1.885596364736557007e-01
2.268276549875736237e-02 -2.615074813365936279e-01 4.818123579025268555e-02 2.000001519918441772e-01 1.501913070678710938e-01 -3.230927512049674988e-02 -4.657597467303276062e-02 -7.014883309602737427e-02 1.064417511224746704e-01 3.131915926933288574e-01 3.284671902656555176e-01 -1.388751119375228882e-01 2.827326767146587372e-02 1.340963095426559448e-01 -1.485651880502700806e-01 1.762685924768447876e-01 1.474936306476593018e-02 -3.480420410633087158e-01 -2.761452831327915192e-02 4.490679204463958740e-01 8.559476584196090698e-02 6.601062417030334473e-02 8.917560428380966187e-02 3.255988657474517822e-01 1.159613765776157379e-02 -1.280616819858551025e-01 6.377746909856796265e-02 1.275409460067749023e-01 4.989289864897727966e-02 -1.516515016555786133e-02 2.350739687681198120e-01 -7.275668531656265259e-02
-2.452653348445892334e-01 -4.084276854991912842e-01 -9.092060476541519165e-02 -1.733941882848739624e-01 6.124775484204292297e-02 -1.985593587160110474e-01 -5.761180445551872253e-02 -5.355032905936241150e-02 1.088553890585899353e-01 2.812532521784305573e-02 -1.289608031511306763e-01 1.221379116177558899e-01 -1.090758852660655975e-02 3.423650562763214111e-01 -1.211321651935577393e-01 -1.289029717445373535e-01 1.426564455032348633e-01 5.650804564356803894e-02 7.406743615865707397e-02 4.084883928298950195e-01 1.334400475025177002e-01 -1.049712374806404114e-01 -1.765508204698562622e-01 9.333267807960510254e-02 2.578214704990386963e-01 -5.734961107373237610e-02 2.638113796710968018e-01 -9.773821383714675903e-02 1.513426154851913452e-01 -2.363142222166061401e-01 1.092622242867946625e-02 1.214530412107706070e-02
-1.306120678782463074e-02 -1.654507219791412354e-01 1.268176455050706863e-02 9.307786077260971069e-02 1.884336583316326141e-02 -4.047800321131944656e-03 1.456135418266057968e-02 -3.440855741500854492e-01 5.797274038195610046e-02 1.165783181786537170e-01 1.075040921568870544e-02 -4.938645754009485245e-03 -3.868199884891510010e-01 2.720015048980712891e-01 -2.773999869823455811e-01 8.832527697086334229e-02 -5.570818111300468445e-02 -1.180533841252326965e-01 3.010507114231586456e-02 2.793332040309906006e-01 -2.463709190487861633e-02 7.321889698505401611e-02 -1.403264254331588745e-01 2.711704671382904053e-01 -3.164576590061187744e-01 2.086390405893325806e-01 3.161579966545104980e-01 1.172485649585723877e-01 -5.688803270459175110e-02 -8.226130157709121704e-02 1.022087335586547852e-01 2.149421572685241699e-01
-1.497119218111038208e-01 -3.761785328388214111e-01 -7.666955888271331787e-02 4.591131955385208130e-02 -2.019405178725719452e-02 3.234855532646179199e-01 -1.842494308948516846e-01 -9.370816498994827271e-02 1.926044374704360962e-01 -4.896106198430061340e-02 -7.455205172300338745e-02 -3.765199333429336548e-02 -3.496254980564117432e-01 2.209151834249496460e-01 -2.114032804965972900e-01 5.996124818921089172e-02 -9.201928973197937012e-03 1.277225464582443237e-01 2.420396953821182251e-01 3.495267331600189209e-01 -2.339164912700653076e-02 5.449189618229866028e-02 -2.981361560523509979e-02 1.431569308042526245e-01 1.223389431834220886e-01 -1.956339925527572632e-02 -7.266416680067777634e-03 -7.709117233753204346e-02 -1.610978841781616211e-01 -8.247139304876327515e-02 6.923874467611312866e-02 3.654723763465881348e-01
-2.970936298370361328e-01 2.190590463578701019e-02 -1.838452816009521484e-01 3.174132406711578369e-01 2.002840191125869751e-01 9.747315943241119385e-02 -4.350645467638969421e-02 -2.020085230469703674e-02 1.005436256527900696e-01 7.910095900297164917e-02 -1.381307374686002731e-03 -8.835667371749877930e-02 -9.121061116456985474e-02 2.203924059867858887e-01 -2.823769748210906982e-01 2.376130074262619019e-01 -5.618544667959213257e-02 -2.858966588973999023e-01 -3.515295684337615967e-01 1.522852629423141479e-01 8.099742233753204346e-03 -2.728717029094696045e-01 -9.183347225189208984e-03 1.513296961784362793e-01 3.204645812511444092e-01 1.119703873991966248e-01 1.175696924328804016e-01 -1.228226199746131897e-01 9.480431675910949707e-02 -7.842215895652770996e-02 1.369884908199310303e-01 1.766861416399478912e-02
1.558185219764709473e-01 5.128100141882896423e-02 -1.835925504565238953e-02 2.030006200075149536e-01 -9.609860181808471680e-02 -8.493183180689811707e-03 1.403020620346069336e-01 -1.822557151317596436e-01 2.270449995994567871e-01 1.853819638490676880e-01 5.911900103092193604e-02 6.596923619508743286e-02 -5.256494134664535522e-02 4.549031853675842285e-01 1.460813265293836594e-02 2.128589749336242676e-01 6.634150445461273193e-02 -2.488392144441604614e-01 6.823330372571945190e-02 2.911393642425537109e-01 2.489130049943923950e-01 -1.062142327427864075e-01 2.008498087525367737e-02 -2.564374543726444244e-02 1.372314542531967163e-01 9.084463119506835938e-02 -8.369901031255722046e-02 -2.674752175807952881e-01 -2.663540244102478027e-01 1.587747968733310699e-02 2.303391695022583008e-01 2.458126842975616455e-01
1.576949805021286011e-01 -3.181327600032091141e-03 -1.436325907707214355e-01 1.060314252972602844e-01 -6.966982781887054443e-02 -1.010129228234291077e-02 1.989260315895080566e-01 7.774448394775390625e-02 1.477846503257751465e-01 -9.943822771310806274e-02 8.494281023740768433e-02 -1.581331044435501099e-01 -5.160647630691528320e-01 8.474966138601303101e-02 -2.346643805503845215e-01 4.083060473203659058e-02 2.284730225801467896e-01 6.540526449680328369e-02 -5.221118032932281494e-02 2.290505617856979370e-01 -2.051710337400436401e-01 -2.195353806018829346e-01 -7.807424664497375488e-02 2.743516266345977783e-01 1.853652894496917725e-01 1.704902015626430511e-02 1.565427631139755249e-01 9.974150359630584717e-02 2.957800775766372681e-02 -4.524810239672660828e-02 3.366794288158416748e-01 1.725817173719406128e-01
1.834975183010101318e-01 1.562064792960882187e-02 3.221496194601058960e-02 -2.995794713497161865e-01 -1.370585113763809204e-01 3.428950672969222069e-03 -2.506102621555328369e-01 -1.357475519180297852e-01 1.542923692613840103e-02 -1.174045801162719727e-01 -1.182194650173187256e-01 -8.048038929700851440e-02 -1.262982338666915894e-01 2.130329012870788574e-01 -6.648442894220352173e-02 1.211057901382446289e-01 5.992581136524677277e-03 -1.265836805105209351e-01 -2.888838015496730804e-02 6.560147553682327271e-02 1.950571835041046143e-01 -7.497782260179519653e-02 -1.754800975322723389e-01 3.045769035816192627e-01 2.784593403339385986e-01 1.389397829771041870e-01 3.002873957157135010e-01 1.443251669406890869e-01 -1.978534311056137085e-01 -8.083891868591308594e-02 4.159490168094635010e-01 -2.130867391824722290e-01
-2.218616753816604614e-01 2.750962041318416595e-03 -1.531169116497039795e-01 2.406484186649322510e-01 -4.218967258930206299e-02 -1.712069660425186157e-02 -3.214482069015502930e-01 -6.330694258213043213e-02 4.066824540495872498e-02 1.587152332067489624e-01 -6.330715119838714600e-02 1.187694296240806580e-01 9.793528169393539429e-02 2.636237442493438721e-01 -2.957959175109863281e-01 3.952688276767730713e-01 1.006514132022857666e-01 -2.276865988969802856e-01 5.000841245055198669e-02 1.120089367032051086e-01 5.619936808943748474e-02 -1.573285162448883057e-01 -1.168094053864479065e-01 3.166904151439666748e-01 2.180333435535430908e-01 3.718037391081452370e-03 -5.270932614803314209e-02 -1.366184651851654053e-01 -2.119027823209762573e-02 -2.197456210851669312e-01 2.337440848350524902e-01 3.144134208559989929e-02
-3.761639893054962158e-01 4.989005625247955322e-02 -2.669109962880611420e-02 3.452634066343307495e-02 -1.290825009346008301e-01 1.786256767809391022e-02 4.669182468205690384e-03 -1.146713122725486755e-01 -2.069762051105499268e-01 -5.707496032118797302e-02 1.366809308528900146e-01 -5.037077353335916996e-04 -4.931850731372833252e-02 2.893201410770416260e-01 -1.912579685449600220e-01 1.331114768981933594e-01 9.010350704193115234e-02 3.317296504974365234e-02 -6.664998084306716919e-02 1.693145483732223511e-01 2.636587321758270264e-01 -7.993025332689285278e-02 3.595769405364990234e-02 9.082014858722686768e-02 3.059683442115783691e-01 -2.201781123876571655e-01 -1.858022958040237427e-01 1.940617151558399200e-02 -2.464262694120407104e-01 -3.434455692768096924e-01 3.314545452594757080e-01 -1.594600230455398560e-01
-2.262640595436096191e-01 -3.572362661361694336e-01 -3.972521051764488220e-03 1.233042124658823013e-02 -3.808123990893363953e-02 -2.862218916416168213e-01 1.340646594762802124e-01 -2.544845044612884521e-01 9.558568894863128662e-02 2.853947281837463379e-01 -9.963609278202056885e-02 6.486438959836959839e-02 -2.712305486202239990e-01 2.295800745487213135e-01 1.332476288080215454e-01 -3.698511794209480286e-02 -6.002908200025558472e-02 1.577674746513366699e-01 4.390877485275268555e-02 1.747040748596191406e-01 1.169302910566329956e-01 -2.402548789978027344e-01 -2.094814553856849670e-02 -4.405996203422546387e-02 1.608622372150421143e-01 2.048348486423492432e-01 3.347316384315490723e-01 1.102262660861015320e-01 -1.221252009272575378e-01 -1.720780879259109497e-01 7.417304068803787231e-02 -1.673855930566787720e-01
-1.014335826039314270e-01 -2.283696830272674561e-01 -1.853842735290527344e-01 2.148851603269577026e-01 -2.828848063945770264e-01 6.543743610382080078e-02 -1.171919554471969604e-01 -2.098771631717681885e-01 3.187040239572525024e-02 2.475097179412841797e-01 1.266455929726362228e-02 3.065835535526275635e-01 -1.927635222673416138e-01 3.198347985744476318e-02 -3.356971442699432373e-01 8.337904512882232666e-02 -1.237852051854133606e-01 3.194467127323150635e-01 -1.651919037103652954e-01 2.828595340251922607e-01 2.417724877595901489e-01 -3.223686292767524719e-02 -2.455718629062175751e-02 1.557319760322570801e-01 -6.054016947746276855e-02 1.497270888648927212e-03 1.855853646993637085e-01 6.343051791191101074e-02 1.464511547237634659e-02 -5.798240751028060913e-02 2.104609161615371704e-01 -4.065581038594245911e-02
-8.464814722537994385e-02 -2.449057102203369141e-01 -3.014171123504638672e-01 7.296333461999893188e-02 -2.081513777375221252e-02 -2.865945361554622650e-02 2.302150726318359375e-01 1.324983388185501099e-01 4.866985604166984558e-02 -4.204424563795328140e-03 1.220666840672492981e-01 -6.300599873065948486e-02 -1.377777010202407837e-01 -3.612945601344108582e-02 4.830976948142051697e-02 3.505104454234242439e-03 -2.683905959129333496e-01 -9.094558656215667725e-02 4.305222630500793457e-01 4.295232892036437988e-01 -9.632229804992675781e-02 6.646113097667694092e-02 -5.556849017739295959e-02 2.392940409481525421e-02 -1.465513021685183048e-03 2.418563216924667358e-01 3.459979891777038574e-01 1.438653469085693359e-01 -1.609396040439605713e-01 -1.491155624389648438e-01 5.805112421512603760e-02 -5.536029487848281860e-02
-1.652993708848953247e-01 8.176943659782409668e-02 -1.060311943292617798e-01 -8.672973513603210449e-02 -1.004643291234970093e-01 -4.722422361373901367e-02 5.384937394410371780e-03 -2.070805728435516357e-01 2.597778737545013428e-01 2.448387816548347473e-02 4.712785780429840088e-02 2.020734697580337524e-01 -2.086048275232315063e-01 -2.718529850244522095e-02 2.675303518772125244e-01 -1.094721257686614990e-01 -1.040169298648834229e-01 -2.654134668409824371e-02 3.391747772693634033e-01 1.504545062780380249e-01 2.479480654001235962e-01 -3.729760646820068359e-02 1.324914302676916122e-02 3.906029164791107178e-01 3.022151589393615723e-01 3.814572846749797463e-05 1.114425435662269592e-01 -2.305940911173820496e-02 8.047178387641906738e-02 -1.668828278779983521e-01 2.712027132511138916e-01 -2.757950127124786377e-01
-2.646311745047569275e-02 -8.416393771767616272e-03 2.459613233804702759e-02 1.748731732368469238e-01 -3.284385502338409424e-01 2.400780618190765381e-01 -8.987565524876117706e-03 -2.171702086925506592e-01 -7.930231094360351562e-02 1.635886132717132568e-01 1.279094517230987549e-01 -2.063100785017013550e-01 1.739688031375408173e-02 2.000200748443603516e-01 -7.116150856018066406e-02 1.737525016069412231e-01 -4.243603721261024475e-02 2.344479411840438843e-01 2.263544499874114990e-01 2.966442704200744629e-01 8.041876554489135742e-02 1.673833131790161133e-01 2.725736796855926514e-01 7.597527652978897095e-02 2.411307692527770996e-01 1.991318464279174805e-01 2.167270183563232422e-01 1.468851268291473389e-01 -1.298206001520156860e-01 -1.225918158888816833e-01 2.655559480190277100e-01 9.193331003189086914e-02
-3.209304511547088623e-01 -3.075529336929321289e-01 -3.302700445055961609e-02 1.579115241765975952e-01 2.691824138164520264e-01 -1.173393949866294861e-01 2.364092767238616943e-01 -1.031467914581298828e-01 1.077073216438293457e-01 3.908252120018005371e-01 -7.553556561470031738e-02 -3.243022784590721130e-02 -1.326649822294712067e-02 2.178008258342742920e-01 -1.678160130977630615e-01 5.747353285551071167e-02 -1.253893524408340454e-01 -2.347641587257385254e-01 -1.306931525468826294e-01 9.677486121654510498e-02 -1.367766261100769043e-01 -1.584607809782028198e-01 -1.685211062431335449e-02 1.464098542928695679e-01 3.021456003189086914e-01 1.912778615951538086e-01 6.321816891431808472e-02 9.016369283199310303e-02 -1.245708689093589783e-01 -4.129791259765625000e-02 2.247690409421920776e-01 5.367172136902809143e-02
-6.697819381952285767e-02 -1.414280831813812256e-01 -2.377699315547943115e-02 8.020357787609100342e-02 4.295695573091506958e-02 7.949130982160568237e-02 -2.836444079875946045e-01 -3.078241646289825439e-01 1.221631616353988647e-01 6.123251840472221375e-02 2.099736630916595459e-01 -2.368387281894683838e-01 -3.285709321498870850e-01 -1.915093362331390381e-01 -7.642866671085357666e-02 2.218674272298812866e-01 -3.126430511474609375e-02 -1.547608375549316406e-01 1.283164024353027344e-01 8.378612250089645386e-02 3.359468579292297363e-01 -2.179134190082550049e-01 2.716934680938720703e-02 4.003688097000122070e-01 1.154701858758926392e-01 1.073856502771377563e-01 1.643346995115280151e-01 1.981209963560104370e-02 9.485372155904769897e-02 -8.354610204696655273e-02 1.682854443788528442e-01 -1.516296807676553726e-02
-3.739509284496307373e-01 -2.025452703237533569e-01 -6.320870667695999146e-02 1.046055369079113007e-02 -1.337845809757709503e-03 3.184544742107391357e-01 -1.846798956394195557e-01 -1.127875223755836487e-01 9.172194451093673706e-02 -6.216072291135787964e-02 5.905033275485038757e-02 -1.842932403087615967e-01 -3.263790607452392578e-01 9.133119136095046997e-02 -7.412307709455490112e-02 3.071633353829383850e-02 1.560899466276168823e-01 7.659859210252761841e-02 1.882166713476181030e-01 4.405599534511566162e-01 8.205563575029373169e-02 4.682528600096702576e-02 1.091066747903823853e-01 2.039694972336292267e-02 3.491579294204711914e-01 2.170881330966949463e-01 2.902661450207233429e-02 -1.165291368961334229e-01 -1.118700504302978516e-01 -8.743313699960708618e-02 -5.848351493477821350e-02 8.787822723388671875e-02
1.347096711397171021e-01 -1.163110043853521347e-02 -1.810894608497619629e-01 1.484022885560989380e-01 2.630554139614105225e-01 6.165771186351776123e-02 4.827555734664201736e-03 -4.480756446719169617e-02 1.406364440917968750e-01 8.677607402205467224e-03 4.014095962047576904e-01 2.207831740379333496e-01 -2.645265161991119385e-01 1.207221746444702148e-01 -4.537538439035415649e-02 1.318755000829696655e-01 -2.470411807298660278e-01 -1.195231676101684570e-01 2.144057750701904297e-01 1.594769358634948730e-01 2.707828879356384277e-01 4.211547598242759705e-02 2.051265239715576172e-01 -4.522808827459812164e-03 1.873583495616912842e-01 1.127422079443931580e-01 1.081568598747253418e-01 2.365526854991912842e-01 1.604012548923492432e-01 -3.622262552380561829e-02 3.340887129306793213e-01 -1.031134929507970810e-02
1.588140279054641724e-01 -1.098584383726119995e-01 2.142369151115417480e-01 1.382800191640853882e-01 -7.448007911443710327e-02 -3.232839703559875488e-02 2.990034595131874084e-02 -1.931383758783340454e-01 1.552518010139465332e-01 1.105284765362739563e-01 -7.012620568275451660e-02 7.728976756334304810e-02 -3.536093831062316895e-01 1.653163284063339233e-01 -6.964018195867538452e-02 8.002717792987823486e-02 8.965764194726943970e-02 -3.104222193360328674e-02 9.651333838701248169e-02 5.494176968932151794e-02 1.647583544254302979e-01 -1.333154737949371338e-01 -2.603348791599273682e-01 3.144748806953430176e-01 3.429174721240997314e-01 -1.560862641781568527e-02 1.341960877180099487e-01 -1.703120209276676178e-02 2.578300833702087402e-01 -3.189439773559570312e-01 3.060140609741210938e-01 -1.056596562266349792e-01
-5.673655495047569275e-02 -1.075922101736068726e-01 -1.387800872325897217e-01 1.167181041091680527e-02 -6.078705936670303345e-02 2.355176806449890137e-01 2.571459114551544189e-01 4.118508473038673401e-02 -4.556436091661453247e-02 1.499469578266143799e-01 9.356951713562011719e-02 7.503379881381988525e-02 -1.965413093566894531e-01 8.404250256717205048e-03 -8.045259118080139160e-02 1.409961581230163574e-01 -1.197883635759353638e-01 -2.038251906633377075e-01 -5.344624072313308716e-02 1.477184146642684937e-01 4.519288893789052963e-03 6.309353560209274292e-02 2.086263149976730347e-01 5.019443035125732422e-01 3.714434802532196045e-01 -1.097069457173347473e-01 9.598076343536376953e-02 7.511384040117263794e-02 -1.111139655113220215e-01 -1.993899345397949219e-01 3.690731227397918701e-01 -4.005569964647293091e-02
7.837585359811782837e-02 8.560064435005187988e-02 -1.608478277921676636e-01 -8.252990990877151489e-02 1.707958281040191650e-01 -2.935441583395004272e-02 -1.931689828634262085e-01 -3.275635242462158203e-01 -1.277201473712921143e-01 -1.185514628887176514e-01 5.185068771243095398e-02 -1.709384620189666748e-01 -2.348944358527660370e-02 3.293039500713348389e-01 9.874163568019866943e-02 -3.729774057865142822e-02 -1.534808427095413208e-01 1.433508470654487610e-03 2.043757885694503784e-01 1.916218400001525879e-01 -1.524716615676879883e-01 -1.622695028781890869e-01 -1.775502413511276245e-02 2.094264030456542969e-01 4.884249567985534668e-01 2.668917775154113770e-01 8.314941823482513428e-02 1.575899720191955566e-01 -8.303768187761306763e-02 -1.773221492767333984e-01 1.449182927608489990e-01 -1.066177524626255035e-02
-1.478917449712753296e-01 7.946135103702545166e-02 1.197113767266273499e-01 6.758260726928710938e-02 1.350067555904388428e-01 8.013684302568435669e-02 -2.524232491850852966e-02 -2.995834350585937500e-01 2.994455993175506592e-01 -7.762449234724044800e-02 -1.403557695448398590e-02 1.142843887209892273e-01 -1.301796138286590576e-01 1.493005901575088501e-01 1.442436426877975464e-01 -1.495257318019866943e-01 4.330312833189964294e-02 -1.410799771547317505e-01 1.064138039946556091e-01 3.269637525081634521e-01 6.657292693853378296e-02 1.253347937017679214e-02 -2.353181838989257812e-01 2.540865838527679443e-01 1.398242861032485962e-01 -3.275981247425079346e-01 5.766163766384124756e-02 8.341490477323532104e-02 8.580845594406127930e-02 -2.533338367938995361e-01 2.945187687873840332e-01 -2.942082583904266357e-01
-1.877910345792770386e-01 3.415544331073760986e-02 2.813914120197296143e-01 -1.178393363952636719e-01 -2.680909633636474609e-01 1.211964935064315796e-01 3.456591814756393433e-02 2.537737786769866943e-01 -2.714194357395172119e-03 3.745245561003684998e-02 1.729427129030227661e-01 1.787517368793487549e-01 -2.288353145122528076e-01 7.137484848499298096e-02 -1.470662653446197510e-01 1.106386110186576843e-01 6.661217659711837769e-02 1.050852462649345398e-01 2.218525260686874390e-01 4.746610820293426514e-01 8.706826716661453247e-02 -1.581577467732131481e-03 -1.678164750337600708e-01 6.260077655315399170e-02 2.456374764442443848e-01 2.150192856788635254e-01 4.651506245136260986e-02 -1.748743653297424316e-01 2.487254329025745392e-02 -6.171281635761260986e-02 2.884588241577148438e-01 8.440975844860076904e-02
9.206310659646987915e-02 -6.285256147384643555e-02 4.147820919752120972e-02 -4.933755844831466675e-02 1.052336022257804871e-02 1.276753842830657959e-01 -1.813396252691745758e-02 -2.415646910667419434e-01 -1.216143369674682617e-01 -2.455205172300338745e-01 -9.076160937547683716e-02 3.519016206264495850e-01 -2.748219370841979980e-01 6.756267696619033813e-02 -2.714748084545135498e-01 9.570705890655517578e-02 -4.560528323054313660e-02 -1.208931282162666321e-01 1.401372998952865601e-01 4.348704814910888672e-01 2.036928534507751465e-01 3.134993091225624084e-02 4.234341159462928772e-02 4.353111237287521362e-02 1.208822503685951233e-01 -1.228374764323234558e-01 7.362469565123319626e-03 1.381033807992935181e-01 -1.764245629310607910e-01 -3.565743193030357361e-02 3.658052980899810791e-01 -2.271256446838378906e-01
1.951909065246582031e-01 -6.823728233575820923e-02 4.750216007232666016e-02 1.570395976305007935e-01 3.828511536121368408e-01 -8.911993354558944702e-02 -1.005844473838806152e-01 -3.601047769188880920e-02 3.453366085886955261e-02 1.675119549036026001e-01 1.648401319980621338e-01 -9.595944546163082123e-03 -2.640727758407592773e-01 3.215386271476745605e-01 -2.315064221620559692e-01 7.113766670227050781e-02 3.552082926034927368e-02 2.285455316305160522e-01 4.755264893174171448e-02 5.937534570693969727e-02 1.002813279628753662e-01 -2.555709145963191986e-02 -1.867123395204544067e-01 1.783283352851867676e-01 2.198191881179809570e-01 1.652559489011764526e-01 3.418210744857788086e-01 4.409728199243545532e-02 -9.814083576202392578e-02 -1.190995797514915466e-01 2.934394776821136475e-01 1.873699575662612915e-01
-4.832778573036193848e-01 -3.626593649387359619e-01 -8.044978231191635132e-02 -1.912986859679222107e-02 -1.001101061701774597e-01 2.060229927301406860e-01 -3.864159807562828064e-02 -1.511429548263549805e-01 4.774068668484687805e-02 1.029325947165489197e-01 1.378079652786254883e-01 -1.310545653104782104e-01 -2.350226044654846191e-01 3.914016187191009521e-01 -1.109246388077735901e-01 -5.995443090796470642e-02 -7.126265764236450195e-02 1.510158181190490723e-01 1.204446405172348022e-01 3.507032692432403564e-01 1.178989410400390625e-01 -1.401237398386001587e-01 -8.216828852891921997e-02 -9.882764890789985657e-03 5.635976418852806091e-02 5.888888984918594360e-02 1.405150294303894043e-01 7.266715914011001587e-02 2.400321885943412781e-02 8.403080515563488007e-03 -1.428989619016647339e-01 1.392946392297744751e-01
-2.363830655813217163e-01 1.052555367350578308e-01 -1.117150336503982544e-01 -4.853909462690353394e-02 1.659201383590698242e-01 7.238086313009262085e-02 -1.036733537912368774e-01 -1.932399719953536987e-01 8.257397264242172241e-02 -5.721129849553108215e-02 -9.825828671455383301e-02 6.608440726995468140e-02 7.098796963691711426e-02 3.118039667606353760e-01 -6.930461525917053223e-02 -2.329942397773265839e-02 4.139098525047302246e-01 -4.393471479415893555e-01 2.145416103303432465e-02 1.774900555610656738e-01 2.024554312229156494e-01 6.350839883089065552e-02 -1.336196810007095337e-01 -4.096162319183349609e-02 2.897080779075622559e-01 -5.387869849801063538e-02 2.103741914033889771e-01 -1.617074385285377502e-02 -1.403482407331466675e-01 -2.192204594612121582e-01 2.122212052345275879e-01 2.489957772195339203e-02
-2.913990318775177002e-01 -5.730709061026573181e-02 7.123778015375137329e-02 1.396674811840057373e-01 -2.555191218852996826e-01 1.584341377019882202e-01 7.579704374074935913e-02 -1.799153536558151245e-02 1.690621972084045410e-01 -3.240438401699066162e-01 1.664002090692520142e-01 -9.058269113302230835e-02 -3.389373794198036194e-02 2.304401481524109840e-03 -1.073217019438743591e-01 -3.664475306868553162e-02 -1.492279209196567535e-02 -1.019609346985816956e-02 -1.673843897879123688e-02 5.107745528221130371e-01 -2.615822851657867432e-01 -1.608470529317855835e-01 -1.152525562793016434e-02 -3.311231732368469238e-02 1.893168091773986816e-01 1.120027676224708557e-01 8.269308507442474365e-02 -5.581084988079965115e-04 -5.662456899881362915e-02 -5.326070636510848999e-02 4.135453402996063232e-01 -1.339933276176452637e-01
-2.168161422014236450e-01 -2.469246536493301392e-01 8.511479943990707397e-02 4.400876164436340332e-02 -3.970829304307699203e-03 1.568415611982345581e-01 6.223557144403457642e-02 1.382439881563186646e-01 2.010010331869125366e-01 -2.387711256742477417e-01 -3.264430537819862366e-02 -1.152702271938323975e-01 1.415295898914337158e-01 2.107896059751510620e-01 7.710021734237670898e-02 5.761868134140968323e-02 6.297554075717926025e-02 7.210192084312438965e-02 3.807590305805206299e-01 3.714707791805267334e-01 8.005663752555847168e-02 4.700135812163352966e-02 -2.205728143453598022e-01 -1.070594340562820435e-01 -2.502334862947463989e-02 6.593984365463256836e-02 3.412630259990692139e-01 3.743450343608856201e-02 5.614563077688217163e-02 8.162584900856018066e-02 3.816702365875244141e-01 -1.027445793151855469e-01
1.347511820495128632e-02 -2.471619397401809692e-01 -2.274015992879867554e-01 1.835324913263320923e-01 -6.361404061317443848e-02 -1.174760609865188599e-01 -3.017016053199768066e-01 1.846935302019119263e-01 3.046772181987762451e-01 1.006723381578922272e-02 -2.849467694759368896e-01 -8.660404384136199951e-02 -1.378804296255111694e-01 2.905183136463165283e-01 -8.908816426992416382e-02 1.316308826208114624e-01 1.863281726837158203e-01 1.880216225981712341e-02 2.007269412279129028e-01 1.127941235899925232e-01 1.017379015684127808e-01 -1.117433756589889526e-01 -6.530050933361053467e-02 8.482456207275390625e-02 -1.548483036458492279e-02 -1.158548220992088318e-01 2.063754796981811523e-01 8.080745115876197815e-03 -1.626651436090469360e-01 -3.515903055667877197e-01 2.339284867048263550e-01 1.286559402942657471e-01
-1.100718304514884949e-01 -2.343172878026962280e-01 2.995124459266662598e-01 -9.880078583955764771e-02 2.882125601172447205e-02 1.908225715160369873e-01 1.506750583648681641e-01 3.631811589002609253e-03 -1.059787496924400330e-01 -2.119083851575851440e-01 -6.443722546100616455e-02 -2.539398074150085449e-01 -2.020108699798583984e-01 9.087555110454559326e-02 -1.180247664451599121e-01 4.091187193989753723e-02 1.562636904418468475e-02 1.241028755903244019e-01 1.371904462575912476e-01 4.747219681739807129e-01 -1.681676805019378662e-01 -1.130768656730651855e-01 1.015608161687850952e-01 7.466446608304977417e-02 1.845744848251342773e-01 -5.527655407786369324e-02 2.434822618961334229e-01 2.752937935292720795e-02 1.259839236736297607e-01 -2.297262847423553467e-01 3.054971396923065186e-01 -9.045577049255371094e-02
2.136411219835281372e-01 -2.759928405284881592e-01 -1.338448375463485718e-01 -5.045835673809051514e-02 5.828328058123588562e-02 -3.039249181747436523e-01 4.501059651374816895e-02 4.567304253578186035e-02 1.164276674389839172e-01 -1.181899309158325195e-01 2.487459592521190643e-02 1.285522282123565674e-01 -2.039550840854644775e-01 4.107650518417358398e-01 1.436578854918479919e-02 -7.595865428447723389e-02 1.104613840579986572e-01 -1.420128792524337769e-01 9.159860014915466309e-02 3.567113280296325684e-01 -8.439724892377853394e-02 -5.690797045826911926e-02 4.059078544378280640e-02 1.979523897171020508e-01 3.058147132396697998e-01 -3.596578910946846008e-02 3.510412275791168213e-01 5.964885652065277100e-02 -2.832775749266147614e-02 -1.506869494915008545e-01 1.309351772069931030e-01 1.241826191544532776e-01
-1.075773015618324280e-01 -1.423337608575820923e-01 8.825284242630004883e-02 3.191254660487174988e-02 -1.209148764610290527e-01 2.458402365446090698e-01 2.259087860584259033e-01 -3.277331590652465820e-02 -1.101320311427116394e-01 2.463337332010269165e-01 -4.969389364123344421e-02 5.259760096669197083e-02 -2.918978333473205566e-01 3.086245656013488770e-01 -2.033914178609848022e-01 -3.306496888399124146e-02 -7.627572119235992432e-02 -3.119237348437309265e-02 -9.892553091049194336e-02 5.767683312296867371e-02 -1.089087128639221191e-01 1.025103256106376648e-01 -2.475829869508743286e-01 6.041220575571060181e-02 3.951691091060638428e-01 -3.342359140515327454e-02 1.651799082756042480e-01 -1.234508752822875977e-01 -2.060605585575103760e-02 -1.477200537919998169e-01 3.920068144798278809e-01 -2.197696864604949951e-01
-3.357425630092620850e-01 -1.563276648521423340e-01 -2.556099891662597656e-01 -1.295055150985717773e-01 -1.665030717849731445e-01 1.906498074531555176e-01 -1.329703927040100098e-01 -9.506180882453918457e-02 2.284510135650634766e-01 5.029342323541641235e-02 1.818270683288574219e-01 -2.071157544851303101e-01 -1.644863486289978027e-01 2.836930751800537109e-01 3.928084298968315125e-02 -1.666545122861862183e-01 3.622075542807579041e-02 5.860380479134619236e-04 5.404259636998176575e-02 5.214853286743164062e-01 2.130483090877532959e-01 1.308877579867839813e-02 -4.972428455948829651e-02 -2.394659817218780518e-02 2.346781492233276367e-01 9.205572307109832764e-02 1.475746780633926392e-01 5.308461375534534454e-03 -6.889858841896057129e-02 -6.065724790096282959e-02 -6.114252656698226929e-02 -1.022193394601345062e-02
-4.205456748604774475e-02 -3.733590841293334961e-01 -7.516317814588546753e-02 1.992660164833068848e-01 -1.025019735097885132e-01 4.974206909537315369e-02 -6.013635173439979553e-02 -6.469254195690155029e-02 2.306555062532424927e-01 -5.023294314742088318e-02 1.140436157584190369e-01 1.584101468324661255e-01 -2.909105122089385986e-01 3.164863884449005127e-01 -1.553499698638916016e-01 -1.385705024003982544e-01 -2.181777209043502808e-01 1.172968302853405476e-03 1.443155258893966675e-01 5.567805469036102295e-02 2.436052113771438599e-01 -1.457083374261856079e-01 -2.853209674358367920e-01 2.141289412975311279e-02 2.399969473481178284e-02 1.951016932725906372e-01 3.207581937313079834e-01 -1.162745654582977295e-01 -2.197557985782623291e-01 -3.355723991990089417e-02 -4.955526068806648254e-02 -1.727742701768875122e-01
7.766795158386230469e-02 -3.196926116943359375e-01 -1.655449531972408295e-02 2.301568090915679932e-01 -6.585983186960220337e-02 -3.314678966999053955e-01 -2.065954953432083130e-01 -3.936322778463363647e-02 7.994487881660461426e-03 -8.609612286090850830e-02 1.492581069469451904e-01 -2.897697500884532928e-02 -7.922448962926864624e-02 2.717119455337524414e-01 -8.124795556068420410e-02 -4.924543201923370361e-02 -1.010859906673431396e-01 -1.312936842441558838e-01 2.015507519245147705e-01 3.261554241180419922e-01 9.815250337123870850e-02 -2.800743095576763153e-02 -1.364581733942031860e-01 -5.170419812202453613e-02 8.415577560663223267e-02 1.103020608425140381e-01 3.869666755199432373e-01 2.715676277875900269e-02 1.791832000017166138e-01 -3.268920183181762695e-01 4.837363958358764648e-02 2.077272534370422363e-01
1.337756663560867310e-01 2.553374506533145905e-02 9.695608913898468018e-02 -1.174299493432044983e-01 1.067629083991050720e-01 2.283572256565093994e-01 1.072468310594558716e-01 -8.006782829761505127e-02 1.007942631840705872e-01 -1.555702388286590576e-01 3.838633373379707336e-02 -1.560804247856140137e-01 -1.579069197177886963e-01 1.802674084901809692e-01 1.315453648567199707e-01 -1.164339631795883179e-01 -3.855749219655990601e-02 -1.922669112682342529e-01 2.031060606241226196e-01 4.941307008266448975e-01 7.857254892587661743e-02 1.184336915612220764e-01 -2.915091514587402344e-01 2.642037570476531982e-01 -7.541602849960327148e-02 1.674307435750961304e-01 3.416775166988372803e-01 -1.336152013391256332e-02 -1.263647228479385376e-01 -1.265127509832382202e-01 2.130460441112518311e-01 3.819784894585609436e-02
1.664215475320816040e-01 -2.459207177162170410e-01 -1.379683762788772583e-01 1.105586625635623932e-02 -5.353777855634689331e-02 -3.178942501544952393e-01 -2.255781181156635284e-02 7.777909189462661743e-02 1.702563464641571045e-01 -5.286506190896034241e-02 9.924355894327163696e-02 7.200129795819520950e-03 1.529977191239595413e-03 1.760096549987792969e-01 -1.500732749700546265e-01 -5.017466843128204346e-02 1.269931048154830933e-01 -1.221843659877777100e-01 3.389496356248855591e-02 3.586480319499969482e-01 5.336092785000801086e-02 7.222206145524978638e-02 -1.151499971747398376e-01 1.598479896783828735e-01 3.073778748512268066e-01 -8.040104061365127563e-03 3.735842406749725342e-01 -1.741897873580455780e-02 -7.503810524940490723e-02 -4.568294286727905273e-01 1.652900278568267822e-01 2.677139453589916229e-02
2.249933034181594849e-01 -2.659224346280097961e-02 -1.209254935383796692e-01 -4.173499718308448792e-02 1.017586588859558105e-01 7.764195092022418976e-03 -1.523340642452239990e-01 -1.144793629646301270e-01 2.712428271770477295e-01 2.429595738649368286e-01 8.445512503385543823e-02 -7.039002329111099243e-02 9.500516951084136963e-02 -1.308826208114624023e-01 -3.283403217792510986e-01 -4.492319747805595398e-02 1.615899056196212769e-02 4.927373304963111877e-02 1.498173922300338745e-01 3.703238070011138916e-01 4.425637796521186829e-02 -2.666473388671875000e-01 1.001219078898429871e-01 -8.619117736816406250e-02 2.912698388099670410e-01 1.329667568206787109e-01 3.232102692127227783e-01 1.614529490470886230e-01 -2.298456430435180664e-02 -2.309382259845733643e-01 1.658870279788970947e-01 -1.941458880901336670e-01
-7.899897545576095581e-02 -5.782246589660644531e-02 3.111964091658592224e-02 2.714339196681976318e-01 -1.591645926237106323e-02 1.144532784819602966e-01 3.321178955957293510e-03 2.482408583164215088e-01 1.123307645320892334e-01 7.496908307075500488e-02 2.283206284046173096e-01 -2.468396276235580444e-01 -7.808221876621246338e-02 5.681274086236953735e-02 -5.454759299755096436e-02 -1.880904138088226318e-01 -1.220171153545379639e-01 -2.350871562957763672e-01 8.000385016202926636e-02 3.681648373603820801e-01 -8.728711307048797607e-02 6.361512839794158936e-02 1.629669070243835449e-01 7.807745784521102905e-02 5.615332350134849548e-02 2.793495357036590576e-01 2.439085841178894043e-01 8.963547646999359131e-02 -3.392052650451660156e-01 -1.702089458703994751e-01 3.309881687164306641e-01 5.555705353617668152e-02
1.305788159370422363e-01 4.316443577408790588e-02 -1.802607625722885132e-01 5.888052284717559814e-02 2.821325063705444336e-01 -1.767018139362335205e-01 5.802249908447265625e-02 -3.939508646726608276e-02 1.871020942926406860e-01 2.133619338274002075e-01 1.268126368522644043e-01 -2.909224294126033783e-02 -4.469312354922294617e-02 9.228486567735671997e-02 -3.173776566982269287e-01 -1.136786565184593201e-01 -2.310981601476669312e-02 8.390415459871292114e-02 -7.025835663080215454e-02 3.418216407299041748e-01 9.861493110656738281e-02 -6.542780995368957520e-02 -1.638209074735641479e-01 1.446781456470489502e-01 7.676066458225250244e-02 4.331733286380767822e-02 2.769693136215209961e-01 1.209861561655998230e-01 -3.018969893455505371e-01 -1.538051664829254150e-01 3.588380217552185059e-01 2.719424664974212646e-01
-1.993051469326019287e-01 1.357216536998748779e-01 5.618873983621597290e-02 3.875063061714172363e-01 -2.628410458564758301e-01 -1.250339485704898834e-02 1.004877015948295593e-01 9.700106456875801086e-03 2.304861098527908325e-01 -1.318081617355346680e-01 2.795808911323547363e-01 -9.778974950313568115e-02 -1.332363858819007874e-02 1.992903798818588257e-01 -5.240921862423419952e-03 1.496682018041610718e-01 -2.151004374027252197e-01 -2.391053736209869385e-02 -4.621887207031250000e-02 5.025375485420227051e-01 -9.085684269666671753e-02 -1.151883304119110107e-01 3.289372473955154419e-02 -1.434746831655502319e-01 1.819507926702499390e-01 -1.411974802613258362e-02 2.116036415100097656e-01 -3.075542673468589783e-02 -4.684655368328094482e-02 -8.276522904634475708e-02 1.930157989263534546e-01 -1.360870748758316040e-01
-1.866022348403930664e-01 -1.354114115238189697e-01 -3.055211305618286133e-01 7.981131970882415771e-02 3.729632124304771423e-02 6.371875852346420288e-02 -1.518628001213073730e-01 -2.993461191654205322e-01 6.495806574821472168e-02 1.953221708536148071e-01 -1.329396963119506836e-01 -7.080546580255031586e-03 9.042733348906040192e-03 4.333581030368804932e-01 -1.432863473892211914e-01 -7.489151507616043091e-02 1.001136228442192078e-01 -3.281885087490081787e-01 2.638512551784515381e-01 2.103200107812881470e-01 -3.687458485364913940e-02 -1.522690504789352417e-01 -5.139350146055221558e-02 1.844960451126098633e-02 1.931310743093490601e-01 -1.198839843273162842e-01 1.015115454792976379e-01 -1.215269789099693298e-01 -2.448103278875350952e-01 -5.800671502947807312e-02 5.848273634910583496e-02 2.287415117025375366e-01
-3.716787099838256836e-01 -9.480200707912445068e-02 6.982176750898361206e-02 -1.162294819951057434e-01 -1.814866513013839722e-01 -6.578001379966735840e-02 -4.999604448676109314e-02 -2.703099846839904785e-01 -2.486231923103332520e-02 -1.093941107392311096e-01 4.979301244020462036e-02 -9.082350879907608032e-02 -3.952416032552719116e-02 1.342200040817260742e-01 -2.164940536022186279e-01 7.244757562875747681e-02 9.984477609395980835e-02 -1.750805526971817017e-01 7.670844346284866333e-02 -3.008779371157288551e-03 2.238712757825851440e-01 5.487468466162681580e-02 2.523086965084075928e-01 1.029362007975578308e-01 3.758196830749511719e-01 1.640006341040134430e-02 1.042632758617401123e-01 2.279175370931625366e-01 -1.972471028566360474e-01 -2.764980494976043701e-01 3.535557091236114502e-01 8.975730836391448975e-02
-2.525148093700408936e-01 -2.264884710311889648e-01 -1.166612505912780762e-01 8.026319742202758789e-02 1.098141670227050781e-01 2.559781074523925781e-01 1.128327921032905579e-01 -1.827306859195232391e-02 4.528880491852760315e-02 -3.486331403255462646e-01 1.412947177886962891e-01 -8.699123561382293701e-02 -1.106003671884536743e-01 1.770949810743331909e-01 1.735216826200485229e-01 2.548241522163152695e-03 -1.918110102415084839e-01 -1.601813733577728271e-01 1.456784605979919434e-01 3.842033445835113525e-01 7.611717283725738525e-02 -8.008591085672378540e-02 -2.729905545711517334e-01 2.090398781001567841e-02 3.297701776027679443e-01 -5.955163855105638504e-03 1.416390687227249146e-01 1.978705376386642456e-01 -1.053167879581451416e-01 -3.704186528921127319e-02 -2.025077193975448608e-01 -9.734117984771728516e-02
3.108757175505161285e-02 2.366627752780914307e-02 1.221566870808601379e-01 3.685565292835235596e-02 -6.405193358659744263e-02 6.503327190876007080e-02 -6.526520103216171265e-02 -2.595181763172149658e-01 2.216021567583084106e-01 1.873198151588439941e-01 -2.202855199575424194e-01 -4.361798614263534546e-02 -3.679036200046539307e-01 2.329745739698410034e-01 5.420440807938575745e-03 1.481447964906692505e-01 -8.031102269887924194e-02 -1.487788259983062744e-01 2.725448012351989746e-01 6.601539254188537598e-02 1.805629730224609375e-01 -3.677715659141540527e-01 -1.402547024190425873e-02 2.122652530670166016e-01 1.861197501420974731e-01 7.880338281393051147e-02 -3.115080483257770538e-02 8.398265391588211060e-02 2.338120192289352417e-01 -2.452704608440399170e-01 2.638573348522186279e-01 4.862746223807334900e-02
4.786774143576622009e-02 3.131537139415740967e-01 3.018323518335819244e-02 -1.091596558690071106e-01 1.051181629300117493e-01 -2.637599408626556396e-02 1.737653464078903198e-01 1.398831326514482498e-02 9.703522175550460815e-02 9.301194548606872559e-02 -5.543855205178260803e-02 -2.939853966236114502e-01 3.548942133784294128e-02 3.923480510711669922e-01 -6.015370413661003113e-02 -4.457542672753334045e-02 -1.471321582794189453e-01 -1.168788224458694458e-01 7.910170406103134155e-02 3.919603824615478516e-01 3.572249710559844971e-01 -2.588863670825958252e-01 -3.652239590883255005e-02 1.673617810010910034e-01 1.357416659593582153e-01 5.929026380181312561e-02 4.615291580557823181e-02 1.237557921558618546e-02 -2.761993929743766785e-02 -2.241951823234558105e-01 2.559318244457244873e-01 1.280042529106140137e-01
-1.497831642627716064e-01 -1.210856139659881592e-01 1.646837033331394196e-02 -4.107559099793434143e-02 1.135128065943717957e-01 -8.810178935527801514e-02 1.514853686094284058e-01 -1.443648245185613632e-02 2.021050602197647095e-01 4.171053767204284668e-01 2.606695890426635742e-01 -1.905547529458999634e-01 -2.170149609446525574e-02 -1.039660796523094177e-01 -6.983692198991775513e-02 9.973332285881042480e-02 -1.193120032548904419e-01 -1.630887389183044434e-01 -1.127448752522468567e-01 1.543256193399429321e-01 1.135012954473495483e-01 1.321539878845214844e-01 -7.103995978832244873e-02 2.733631134033203125e-01 3.130866885185241699e-01 -4.577550292015075684e-02 1.929772943258285522e-01 -5.049328319728374481e-03 5.027032271027565002e-02 -2.275482565164566040e-01 4.370221197605133057e-01 -4.235782846808433533e-02
9.672552347183227539e-02 -1.287697404623031616e-01 -3.543348610401153564e-01 6.740225106477737427e-02 3.332922160625457764e-01 -2.056044712662696838e-02 -5.110839847475290298e-03 -6.484948843717575073e-02 6.793123483657836914e-02 2.375882305204868317e-02 1.180438175797462463e-01 1.463079731911420822e-02 3.948644176125526428e-02 -2.143624871969223022e-01 -2.951621115207672119e-01 -7.339090108871459961e-02 3.337471559643745422e-02 6.150576472282409668e-02 1.664173305034637451e-01 3.459113538265228271e-01 -3.403254970908164978e-02 -2.246656417846679688e-01 9.730036556720733643e-02 -3.242140868678689003e-03 4.081740677356719971e-01 9.328741580247879028e-02 3.056617677211761475e-01 1.031370609998703003e-01 -8.779619634151458740e-02 -1.287230551242828369e-01 2.194157242774963379e-01 -6.107701361179351807e-02
-2.230009585618972778e-01 1.520381271839141846e-01 -3.885818123817443848e-01 2.686606347560882568e-02 -8.516214787960052490e-02 8.076311647891998291e-02 1.986586600542068481e-01 6.368094682693481445e-02 1.148344948887825012e-01 2.733646929264068604e-01 1.508466452360153198e-01 1.512806415557861328e-01 2.833876758813858032e-02 1.284992396831512451e-01 -2.887026369571685791e-01 -1.928671076893806458e-02 -1.970580816268920898e-01 5.134021118283271790e-02 3.064296543598175049e-01 3.016100227832794189e-01 6.396909803152084351e-02 -8.731687068939208984e-02 2.141303196549415588e-02 9.739676862955093384e-02 -6.499107182025909424e-02 -4.441990330815315247e-02 3.654183745384216309e-01 -7.334580644965171814e-03 1.712033152580261230e-01 1.130847036838531494e-01 2.250167727470397949e-01 -5.513896793127059937e-02
-2.615686953067779541e-01 1.730591654777526855e-01 3.106988780200481415e-02 -2.315463963896036148e-03 -1.616332978010177612e-01 -1.576183587312698364e-01 -2.644863724708557129e-01 3.047345280647277832e-01 2.531431317329406738e-01 1.800014637410640717e-02 1.308079659938812256e-01 -2.689635194838047028e-02 -8.506147563457489014e-02 1.560908108949661255e-01 -9.109561890363693237e-02 -1.501831505447626114e-02 -7.273979019373655319e-03 1.275494992733001709e-01 2.538077831268310547e-01 9.035138040781021118e-02 2.450791895389556885e-01 1.419623661786317825e-02 6.234386190772056580e-02 1.181365102529525757e-01 2.048383653163909912e-01 2.496489435434341431e-01 2.435188293457031250e-01 1.469802856445312500e-01 -2.698281407356262207e-01 -6.880658119916915894e-02 3.545796871185302734e-01 -9.510556608438491821e-02
8.405169472098350525e-03 -1.234078966081142426e-02 9.121730178594589233e-02 -8.139472454786300659e-02 -3.371479734778404236e-02 2.995621860027313232e-01 -1.257298141717910767e-01 -3.219485878944396973e-01 3.220367729663848877e-01 2.156033925712108612e-02 -1.220297664403915405e-01 -8.013392984867095947e-02 2.662540785968303680e-02 1.171426288783550262e-02 -1.910398304462432861e-01 -1.362353563308715820e-01 -1.977608352899551392e-01 -4.167629033327102661e-02 6.151827052235603333e-02 3.897885605692863464e-02 -1.740568131208419800e-02 -2.353458106517791748e-01 1.931116916239261627e-02 3.487488031387329102e-01 3.774055838584899902e-01 1.941179037094116211e-01 3.904747962951660156e-02 2.345895767211914062e-01 -8.037195540964603424e-03 -1.732848286628723145e-01 3.169606029987335205e-01 4.518019035458564758e-02
-2.574719488620758057e-01 -2.776173651218414307e-01 -2.478336542844772339e-01 1.602162271738052368e-01 -2.895367331802845001e-02 -1.432771533727645874e-01 1.202132701873779297e-01 -2.273465991020202637e-01 2.003347501158714294e-02 2.576399445533752441e-01 2.827662043273448944e-03 -2.514653466641902924e-02 -2.047477811574935913e-01 1.737511903047561646e-01 1.813812367618083954e-02 -8.061026781797409058e-02 -2.847207486629486084e-01 -2.028331533074378967e-02 2.031683176755905151e-01 3.071109652519226074e-01 1.167567521333694458e-01 -2.334823757410049438e-01 2.236756682395935059e-01 -7.977952808141708374e-02 6.832208484411239624e-02 4.527532681822776794e-02 3.092944622039794922e-01 -1.028582677245140076e-01 -1.003359407186508179e-01 -1.002236530184745789e-01 -4.381311312317848206e-02 -2.430591881275177002e-01
2.135171890258789062e-01 -2.568648755550384521e-01 -1.274610012769699097e-01 2.219421565532684326e-01 1.453849226236343384e-01 1.482975035905838013e-01 5.683350190520286560e-02 -1.270858198404312134e-01 3.945806920528411865e-01 1.690043359994888306e-01 2.143374979496002197e-01 3.966091573238372803e-02 -5.075496807694435120e-02 2.760127186775207520e-01 -7.586991414427757263e-03 2.184278517961502075e-01 -2.377895116806030273e-01 -1.233633458614349365e-01 -1.797723472118377686e-01 2.607077658176422119e-01 6.180600449442863464e-02 1.999104171991348267e-01 -5.366675555706024170e-02 1.032085344195365906e-01 2.113579660654067993e-01 1.368047744035720825e-01 2.211682796478271484e-01 5.214839801192283630e-02 -1.547963172197341919e-01 -1.558435559272766113e-01 9.711111336946487427e-02 -7.189679890871047974e-03
-3.472257256507873535e-01 -9.743027389049530029e-03 -1.721050962805747986e-02 -7.220730930566787720e-02 -1.799885556101799011e-02 7.676190882921218872e-02 -1.472452133893966675e-01 -1.588756442070007324e-01 1.944493800401687622e-01 -6.927748024463653564e-02 3.733451664447784424e-01 -1.587098091840744019e-01 -3.552152812480926514e-01 1.245374828577041626e-01 -7.174314558506011963e-02 -1.452729403972625732e-01 -2.296376079320907593e-01 1.603995263576507568e-01 1.384846419095993042e-01 3.376641571521759033e-01 2.395985424518585205e-01 -6.161442399024963379e-02 -5.747522041201591492e-02 9.657768160104751587e-02 2.819836735725402832e-01 1.476414352655410767e-01 1.538649499416351318e-01 -1.264990270137786865e-01 -8.916185051202774048e-02 8.597764186561107635e-03 -7.245700061321258545e-02 7.623743265867233276e-02
-8.594033867120742798e-02 -3.793160319328308105e-01 -1.059781238436698914e-01 1.142107993364334106e-01 -4.489738643169403076e-01 1.022806614637374878e-01 -1.307408958673477173e-01 -1.135179325938224792e-01 -3.270485252141952515e-02 2.551300637423992157e-02 1.051127836108207703e-01 3.977244347333908081e-02 -3.629087656736373901e-02 3.303800225257873535e-01 -2.382659465074539185e-01 1.562073975801467896e-01 -7.263907790184020996e-02 -1.875454634428024292e-01 -1.293531656265258789e-01 3.251532316207885742e-01 1.826110035181045532e-01 -1.604385673999786377e-01 -2.000142587348818779e-03 1.778579056262969971e-01 2.692407071590423584e-01 -5.899955704808235168e-02 -2.591181732714176178e-02 -5.537296459078788757e-02 9.485217928886413574e-02 1.485500484704971313e-01 9.245087951421737671e-02 5.914193764328956604e-02
-2.249713093042373657e-01 4.762442409992218018e-02 -1.038153171539306641e-01 1.297198981046676636e-01 1.683274060487747192e-01 -7.707154378294944763e-03 -1.220157090574502945e-02 -7.239831238985061646e-02 1.044978946447372437e-02 -1.204367652535438538e-01 9.536976367235183716e-02 -8.650003373622894287e-02 -2.357969433069229126e-01 1.654764413833618164e-01 -2.099930942058563232e-01 3.355678021907806396e-01 7.153727114200592041e-02 1.340337395668029785e-01 -8.580400794744491577e-02 4.591067880392074585e-02 1.436129063367843628e-01 -8.150812983512878418e-02 2.113440859830006957e-04 3.153960704803466797e-01 3.678399026393890381e-01 3.068560063838958740e-01 8.867663145065307617e-02 3.220116198062896729e-01 1.888897269964218140e-01 -1.441986113786697388e-01 2.145699709653854370e-01 1.096504256129264832e-01
-1.699508130550384521e-01 -3.887259168550372124e-03 1.181493774056434631e-01 2.039177864789962769e-01 -1.977220624685287476e-01 3.767673373222351074e-01 6.895280629396438599e-02 2.699792943894863129e-02 1.218965947628021240e-01 1.815080195665359497e-01 1.159695535898208618e-01 -3.844653367996215820e-01 -8.833414874970912933e-03 3.226643428206443787e-02 -1.690724492073059082e-01 -2.272387780249118805e-02 5.727672018110752106e-03 -4.559624195098876953e-02 3.206036984920501709e-01 2.239446341991424561e-01 9.228643774986267090e-02 -1.680696383118629456e-02 1.438519656658172607e-01 1.330690532922744751e-01 1.148072406649589539e-01 1.693584471940994263e-01 1.565465182065963745e-01 2.459445893764495850e-01 -7.676364481449127197e-02 -2.946330606937408447e-01 2.300651371479034424e-01 1.224818453192710876e-01
-2.662255465984344482e-01 -9.191907942295074463e-02 6.017617508769035339e-02 3.731249272823333740e-01 7.108539342880249023e-02 1.467217877507209778e-02 -4.826440662145614624e-02 1.617372632026672363e-01 1.273227483034133911e-01 6.530593335628509521e-02 2.360690385103225708e-01 -2.017280906438827515e-01 -4.846140742301940918e-02 5.433604866266250610e-02 6.863454729318618774e-02 -1.902094185352325439e-01 -2.776227295398712158e-01 -1.462431102991104126e-01 1.100722551345825195e-01 3.496683537960052490e-01 4.636263847351074219e-02 6.120680645108222961e-02 1.748658716678619385e-01 -8.590449392795562744e-02 2.179178148508071899e-01 1.618219614028930664e-01 1.361355930566787720e-01 2.108344063162803650e-02 -2.575320005416870117e-01 -1.687017232179641724e-01 3.416098952293395996e-01 1.239632442593574524e-02
-3.751283884048461914e-01 2.655025944113731384e-02 -3.901116251945495605e-01 -6.066511571407318115e-02 -3.330675959587097168e-01 1.900641918182373047e-01 2.068388611078262329e-01 -4.953437298536300659e-02 2.065736427903175354e-02 -1.233193129301071167e-01 6.259348243474960327e-02 -1.079882308840751648e-01 -2.942112684249877930e-01 3.074180781841278076e-01 -6.044984329491853714e-03 -1.967877000570297241e-01 -6.322908401489257812e-02 -4.275893047451972961e-02 -4.001859948039054871e-02 2.230336219072341919e-01 1.145147308707237244e-01 7.154138386249542236e-02 -6.566344946622848511e-02 2.621678709983825684e-01 -6.468611955642700195e-02 2.226935029029846191e-01 8.224489539861679077e-02 -4.203160107135772705e-02 1.683385111391544342e-02 -1.158194392919540405e-01 1.863432973623275757e-01 -1.392441242933273315e-02
-2.106752060353755951e-02 1.199843585491180420e-01 9.802168607711791992e-02 2.925499342381954193e-02 1.223378181457519531e-01 8.962544053792953491e-02 1.403462886810302734e-01 -1.206268891692161560e-01 -9.176922589540481567e-02 -4.906248673796653748e-02 -1.453744596801698208e-03 -4.973813518881797791e-02 6.312651187181472778e-02 1.457590162754058838e-01 -7.784089446067810059e-02 -4.555769637227058411e-02 -9.246022999286651611e-02 -4.846243932843208313e-02 3.137351572513580322e-01 3.505486249923706055e-01 1.252710819244384766e-01 -5.608643963932991028e-02 -1.605641543865203857e-01 1.036010123789310455e-02 1.995136588811874390e-01 -1.937116533517837524e-01 4.435697495937347412e-01 7.203859835863113403e-02 -2.399316430091857910e-01 -2.604666650295257568e-01 4.101027846336364746e-01 -1.448171287775039673e-01
2.180554270744323730e-01 -2.734295725822448730e-01 -1.698274016380310059e-01 4.805180430412292480e-02 -5.934255942702293396e-02 3.261798024177551270e-01 -1.959610432386398315e-01 -2.187978178262710571e-01 2.137844860553741455e-01 1.657252311706542969e-01 4.218241944909095764e-02 -4.668595269322395325e-02 -3.781574964523315430e-02 2.003982961177825928e-01 -8.243386447429656982e-02 1.435807347297668457e-01 8.851547539234161377e-02 -2.974094450473785400e-01 -1.793909966945648193e-01 2.233136445283889771e-01 1.429270803928375244e-01 -2.574186027050018311e-01 1.828371435403823853e-01 -1.189008355140686035e-01 9.903817623853683472e-02 -1.357359588146209717e-01 2.595990896224975586e-02 -4.930248949676752090e-03 -1.696688681840896606e-01 -2.320066392421722412e-01 2.510610222816467285e-01 1.305672228336334229e-01
-6.565161049365997314e-02 1.607316136360168457e-01 8.405175805091857910e-02 5.044593010097742081e-03 -1.732046157121658325e-01 1.903716027736663818e-01 4.879917576909065247e-02 3.266753256320953369e-02 -2.422319166362285614e-02 5.241464450955390930e-02 -1.157748699188232422e-02 5.446810647845268250e-02 -5.120616406202316284e-02 1.093338429927825928e-01 -4.484321177005767822e-02 -1.406102627515792847e-01 2.477593347430229187e-02 1.210295557975769043e-01 3.902584910392761230e-01 1.222061887383460999e-01 7.527230307459831238e-03 -2.819121479988098145e-01 -1.141408383846282959e-01 7.867926359176635742e-02 3.930301070213317871e-01 1.321935504674911499e-01 4.582965373992919922e-01 5.706547200679779053e-02 -1.593049019575119019e-01 -2.806119918823242188e-01 2.769952714443206787e-01 5.428901314735412598e-02
-1.829685419797897339e-01 -1.667102873325347900e-01 1.046631410717964172e-01 -1.018317416310310364e-01 9.141524136066436768e-02 1.120969951152801514e-01 5.985887348651885986e-02 -5.768096074461936951e-02 2.678670287132263184e-01 -9.486173838376998901e-02 -1.307328045368194580e-01 1.563525199890136719e-01 -2.184181362390518188e-01 1.686596721410751343e-01 -2.157986909151077271e-01 -1.196356415748596191e-01 -7.426742464303970337e-02 3.565661609172821045e-02 2.279798239469528198e-01 3.500128090381622314e-01 -1.504033505916595459e-01 -8.368244022130966187e-02 -2.427963167428970337e-01 1.843235492706298828e-01 3.282504677772521973e-01 5.217589810490608215e-02 1.799866557121276855e-02 -2.059048265218734741e-01 2.603072822093963623e-01 -1.803141832351684570e-01 7.761869579553604126e-02 2.587302327156066895e-01
-9.748325496912002563e-02 5.796788260340690613e-02 1.080976277589797974e-01 1.942025125026702881e-01 -1.141995117068290710e-01 2.158677726984024048e-01 1.094404384493827820e-01 -1.013778969645500183e-01 1.325545161962509155e-01 1.103250533342361450e-01 1.218080446124076843e-01 -2.692504227161407471e-01 1.325527578592300415e-01 1.400074958801269531e-01 -1.665037274360656738e-01 1.373832672834396362e-01 -1.734907329082489014e-01 2.065209746360778809e-01 3.530208766460418701e-01 2.867816090583801270e-01 3.053848259150981903e-02 1.743209511041641235e-01 1.198979318141937256e-01 1.919499188661575317e-01 2.970294654369354248e-01 1.750915348529815674e-01 1.868067830801010132e-01 1.788373589515686035e-01 -1.996574401855468750e-01 -1.457932591438293457e-01 2.097097933292388916e-01 4.447928071022033691e-02
-1.100172996520996094e-01 7.424114737659692764e-03 -1.315692067146301270e-01 -2.228133380413055420e-02 7.544039934873580933e-02 -5.721384659409523010e-02 -2.370675094425678253e-02 1.756003648042678833e-01 2.598363459110260010e-01 6.990186125040054321e-02 3.121475279331207275e-01 1.614244729280471802e-01 -1.163240224123001099e-01 2.077478915452957153e-01 -3.569112718105316162e-01 1.572085171937942505e-01 1.121537685394287109e-01 -3.809774667024612427e-02 1.583090722560882568e-01 -8.886765688657760620e-02 2.345699965953826904e-01 -1.217145323753356934e-01 3.836588934063911438e-02 1.070051863789558411e-01 4.121989477425813675e-03 -1.394618898630142212e-01 7.551912218332290649e-02 1.433592140674591064e-01 -1.797663271427154541e-01 -2.018304914236068726e-01 4.880320429801940918e-01 -1.956759393215179443e-01
-1.171971112489700317e-02 1.290908902883529663e-01 -8.661283180117607117e-03 -5.698105320334434509e-02 1.340174674987792969e-02 -6.226854026317596436e-02 1.213681995868682861e-01 1.770525127649307251e-01 4.186573326587677002e-01 2.130169272422790527e-01 3.183379769325256348e-02 -6.885275989770889282e-02 8.460879325866699219e-02 1.813127994537353516e-01 -1.295098364353179932e-01 8.314090222120285034e-02 -2.389962226152420044e-01 -1.382597535848617554e-01 6.808536499738693237e-02 1.912344992160797119e-01 2.879136502742767334e-01 -4.213125705718994141e-01 -5.735300108790397644e-02 8.414351195096969604e-02 7.926326245069503784e-02 -1.166972294449806213e-01 3.329353630542755127e-01 -5.123110115528106689e-02 -2.104362696409225464e-01 -1.862392872571945190e-01 1.865379661321640015e-01 -6.537215411663055420e-02
3.604034334421157837e-02 -1.627569794654846191e-01 -7.904251664876937866e-02 3.562462627887725830e-01 -1.722686290740966797e-01 -1.524569280445575714e-02 8.303310722112655640e-02 -1.537699252367019653e-01 2.346439510583877563e-01 1.153654977679252625e-01 3.086242377758026123e-01 -2.641102671623229980e-01 -1.222170740365982056e-01 1.310605853796005249e-01 -1.392378211021423340e-01 2.800460159778594971e-01 -2.507589161396026611e-01 -1.400493830442428589e-01 8.481667190790176392e-02 2.760952115058898926e-01 -1.496430188417434692e-01 9.517188370227813721e-02 3.417362272739410400e-02 -1.867555975914001465e-01 6.432209908962249756e-02 1.843338273465633392e-02 4.882505908608436584e-02 1.442477572709321976e-02 1.184911876916885376e-01 -3.093821704387664795e-01 1.617963463068008423e-01 -1.972041279077529907e-01
-1.447849273681640625e-01 -2.988366186618804932e-01 -9.486855939030647278e-03 9.319914877414703369e-02 -8.390767872333526611e-02 3.258393332362174988e-02 4.942832980304956436e-03 -2.041979320347309113e-02 2.039529383182525635e-02 -1.617919951677322388e-01 2.300896048545837402e-01 -8.163093775510787964e-02 8.462236821651458740e-02 2.262643724679946899e-01 -1.270974874496459961e-01 2.629218399524688721e-01 -5.773260816931724548e-02 1.398050785064697266e-01 1.332641541957855225e-01 1.488644927740097046e-01 3.462009131908416748e-01 -9.786169975996017456e-02 -3.080202639102935791e-01 1.647119224071502686e-01 3.385378122329711914e-01 -5.596222355961799622e-03 -2.510335445404052734e-01 3.762629628181457520e-02 1.010620296001434326e-01 -1.629184633493423462e-01 2.616133689880371094e-01 2.099322676658630371e-01
-5.974651128053665161e-02 -2.829835414886474609e-01 2.097944356501102448e-02 8.554096519947052002e-02 -8.748150616884231567e-02 2.472486197948455811e-01 6.339626759290695190e-02 -3.034701347351074219e-01 -8.419587463140487671e-02 -5.496168881654739380e-02 -6.782957166433334351e-02 -4.124261811375617981e-02 5.671978369355201721e-02 3.003954589366912842e-01 -2.939518690109252930e-01 2.501474916934967041e-01 -4.797691106796264648e-02 -1.683438569307327271e-01 -3.488247469067573547e-02 2.904303371906280518e-01 3.399659320712089539e-02 1.083947494626045227e-01 -1.146127060055732727e-01 1.988271623849868774e-01 1.127387583255767822e-01 -1.683251410722732544e-01 1.083874255418777466e-01 -1.829223185777664185e-01 2.656407654285430908e-01 -1.095445454120635986e-01 3.624238967895507812e-01 5.383396893739700317e-02
2.013435028493404388e-02 -3.027634136378765106e-02 -4.352515190839767456e-02 2.548319995403289795e-01 6.965482980012893677e-02 -1.065379157662391663e-01 -2.020056396722793579e-01 -4.950722306966781616e-02 1.968398839235305786e-01 2.133204489946365356e-01 1.817837506532669067e-01 -1.428533941507339478e-01 -1.533484011888504028e-01 2.293572127819061279e-01 -3.548878431320190430e-01 1.588067710399627686e-01 -5.989918019622564316e-03 1.036278977990150452e-01 5.049115791916847229e-02 -4.479086026549339294e-02 -1.363860666751861572e-01 5.874236300587654114e-02 5.313299968838691711e-02 -1.897217184305191040e-01 3.087483346462249756e-01 1.238284185528755188e-01 4.154774248600006104e-01 2.385854423046112061e-01 -5.595625564455986023e-02 -6.949347257614135742e-02 2.488204836845397949e-01 1.453288346529006958e-01
-2.605156786739826202e-02 -2.727655768394470215e-01 -1.466729193925857544e-01 1.263587474822998047e-01 6.005274876952171326e-02 -2.709097564220428467e-01 -1.197648346424102783e-01 3.627362847328186035e-02 1.203125789761543274e-01 -2.130048424005508423e-01 1.594397872686386108e-01 -8.359174430370330811e-02 -4.057019203901290894e-02 2.793659269809722900e-01 -1.410946696996688843e-01 -1.555432826280593872e-01 7.907661795616149902e-02 -1.488895863294601440e-01 7.787849009037017822e-02 3.475801050662994385e-01 -9.193015843629837036e-02 -1.577190607786178589e-01 -9.083135426044464111e-02 5.423640087246894836e-02 9.187591075897216797e-02 5.361043661832809448e-02 3.760527074337005615e-01 6.184806302189826965e-02 7.886929064989089966e-02 -3.995241820812225342e-01 2.151869609951972961e-02 2.367696464061737061e-01
-4.367588087916374207e-02 1.027780100703239441e-01 1.316223591566085815e-01 -7.835399359464645386e-03 -2.444123625755310059e-01 -1.074251458048820496e-01 -3.869656100869178772e-02 1.594470590353012085e-01 1.335532516241073608e-01 -7.600256055593490601e-02 1.071679145097732544e-01 2.707168459892272949e-01 -7.468379288911819458e-02 5.939407274127006531e-04 -3.296688571572303772e-02 -2.721498720347881317e-02 3.570134043693542480e-01 2.888238243758678436e-02 1.854111254215240479e-01 2.588541805744171143e-01 1.960445344448089600e-01 5.408655479550361633e-02 -2.193022817373275757e-01 6.949956715106964111e-02 3.386089801788330078e-01 8.543244749307632446e-02 1.032283976674079895e-01 -9.903140366077423096e-02 1.734143123030662537e-02 -1.710686832666397095e-01 4.906964004039764404e-01 -1.393908262252807617e-01
-8.125799894332885742e-02 -3.433965742588043213e-01 -8.065030723810195923e-02 -2.474091388285160065e-02 -1.041702255606651306e-01 1.642369925975799561e-01 -1.153949499130249023e-01 6.855514645576477051e-02 3.348822891712188721e-01 -5.024087056517601013e-02 9.605643898248672485e-02 9.777038544416427612e-02 -3.404653072357177734e-01 3.440357148647308350e-01 -2.594854831695556641e-01 1.912375912070274353e-02 1.003207787871360779e-01 1.840313524007797241e-01 3.480751812458038330e-01 1.449435800313949585e-01 -2.403155565261840820e-01 -1.784819364547729492e-01 7.707403507083654404e-03 9.476309269666671753e-02 1.847686916589736938e-01 -5.647362768650054932e-02 7.860527187585830688e-02 6.125741451978683472e-02 -1.650882065296173096e-01 -2.221268229186534882e-02 3.381963446736335754e-02 1.272464245557785034e-01
6.121660117059946060e-04 -6.727521866559982300e-02 -2.359296679496765137e-01 -1.257673278450965881e-02 -3.830516934394836426e-01 -5.014437437057495117e-02 2.594166100025177002e-01 -5.197564512491226196e-02 3.812779486179351807e-01 8.781163394451141357e-02 -3.735832124948501587e-02 2.285519242286682129e-01 -6.936892122030258179e-02 1.878871023654937744e-01 9.356687963008880615e-02 -1.248677819967269897e-02 5.063705518841743469e-02 -2.168701589107513428e-01 -1.254773139953613281e-02 3.041327595710754395e-01 3.649368882179260254e-02 -3.139010816812515259e-02 -1.918190121650695801e-01 7.929053902626037598e-02 2.268561273813247681e-01 7.146508991718292236e-02 -9.488988667726516724e-03 1.133689060807228088e-01 2.883568704128265381e-01 -4.472106322646141052e-02 3.416825830936431885e-01 -7.491154968738555908e-02
-1.558859944343566895e-01 1.504805386066436768e-01 6.626850366592407227e-02 2.699790894985198975e-01 -2.353663444519042969e-01 1.818949431180953979e-01 -1.119702681899070740e-01 6.383562833070755005e-02 8.781503140926361084e-02 -1.885795034468173981e-02 1.201999336481094360e-01 -2.241872400045394897e-01 -1.052275598049163818e-01 1.203260421752929688e-01 3.048034943640232086e-02 2.031353861093521118e-01 1.563643366098403931e-01 2.077293843030929565e-01 1.347953975200653076e-01 2.422500401735305786e-01 1.946939527988433838e-01 2.274391949176788330e-01 2.148591727018356323e-01 2.036921381950378418e-01 1.937603056430816650e-01 1.439002156257629395e-01 3.240877389907836914e-01 -8.144852519035339355e-02 -1.291367597877979279e-02 -2.818357944488525391e-01 2.249542176723480225e-01 9.107803553342819214e-02
-1.500794440507888794e-01 -2.434746734797954559e-02 3.201355226337909698e-03 4.288898408412933350e-02 1.580988168716430664e-01 -1.319753229618072510e-01 -2.750751096755266190e-03 -5.626646056771278381e-02 7.447382807731628418e-02 -1.306397318840026855e-01 1.147874817252159119e-01 -1.541848778724670410e-01 1.331652402877807617e-01 2.798029780387878418e-02 1.370921824127435684e-02 -1.196843162178993225e-01 -3.650735616683959961e-01 9.094101190567016602e-02 2.502225637435913086e-01 1.928235590457916260e-01 1.692965626716613770e-01 -1.799482107162475586e-01 8.163196593523025513e-02 2.260949611663818359e-01 3.231489062309265137e-01 3.454713523387908936e-01 4.777271449565887451e-01 -1.935735531151294708e-02 9.749318659305572510e-02 -5.191788077354431152e-02 1.057356745004653931e-01 3.060149773955345154e-02
9.355400502681732178e-02 -2.340136766433715820e-01 -9.925579279661178589e-02 3.532584011554718018e-02 -1.871765851974487305e-01 -2.819722294807434082e-01 1.019845679402351379e-01 5.546177271753549576e-03 1.850317120552062988e-01 4.087503068149089813e-03 1.177749708294868469e-01 4.861836135387420654e-02 1.546983420848846436e-01 7.366498559713363647e-02 -1.361480057239532471e-01 3.773696348071098328e-02 9.902746975421905518e-02 -1.265233457088470459e-01 3.860706835985183716e-02 3.721545338630676270e-01 9.551201015710830688e-02 2.052781432867050171e-01 -1.905120164155960083e-01 1.873886585235595703e-01 3.034798502922058105e-01 -3.079416602849960327e-02 3.600451052188873291e-01 -1.088785659521818161e-02 -1.247985512018203735e-01 -3.781569004058837891e-01 1.646350920200347900e-01 -6.039529293775558472e-02
-2.505213581025600433e-02 -1.222875863313674927e-01 -2.179104536771774292e-01 2.757782042026519775e-01 6.831306219100952148e-02 -9.136301279067993164e-02 -1.315414905548095703e-01 2.382648875936865807e-03 -8.904998004436492920e-02 -7.137750834226608276e-02 8.726955391466617584e-03 -3.881146758794784546e-02 -2.004395723342895508e-01 1.662659794092178345e-01 -1.324263215065002441e-01 -8.839124441146850586e-02 -1.392319202423095703e-01 -1.450764853507280350e-02 -1.135140955448150635e-01 1.420112401247024536e-01 -1.632533967494964600e-01 -1.001737732440233231e-02 -3.203554451465606689e-01 1.185527518391609192e-01 3.713355064392089844e-01 9.994645603001117706e-03 4.430524408817291260e-01 1.202037278562784195e-02 -3.642116487026214600e-02 -8.228056132793426514e-02 1.743985563516616821e-01 -3.921161293983459473e-01
-3.163335323333740234e-01 -7.363102585077285767e-02 1.043955609202384949e-01 2.956323325634002686e-01 -1.681749224662780762e-01 2.644210159778594971e-01 4.892903938889503479e-02 -9.364294260740280151e-02 -5.397498607635498047e-04 1.380941718816757202e-01 3.250614553689956665e-02 6.552476435899734497e-02 -1.215509772300720215e-01 -4.823227971792221069e-02 -1.001824717968702316e-02 -1.335557550191879272e-01 -1.109592914581298828e-01 -4.074686393141746521e-02 2.151611000299453735e-01 3.646390140056610107e-01 5.115158110857009888e-02 2.723220922052860260e-02 -2.182424366474151611e-01 -6.337259709835052490e-02 1.737025976181030273e-01 -1.952835768461227417e-01 2.643300890922546387e-01 -4.622489213943481445e-02 -2.489052265882492065e-01 -5.856246128678321838e-02 3.865632414817810059e-01 1.550145745277404785e-01
-7.772481441497802734e-02 4.653578996658325195e-02 -1.587171554565429688e-01 -2.250193953514099121e-01 -1.018870770931243896e-01 -1.006039753556251526e-01 -2.235909849405288696e-01 -6.100255623459815979e-02 1.961819231510162354e-01 1.581103950738906860e-01 -3.334006294608116150e-02 -4.510725289583206177e-02 2.212748080492019653e-01 3.505190908908843994e-01 -1.599752902984619141e-01 2.003596723079681396e-01 6.511323899030685425e-02 -2.195345908403396606e-01 1.315194517374038696e-01 -3.287497535347938538e-02 3.124698102474212646e-01 7.449282705783843994e-02 7.124779373407363892e-02 5.245222523808479309e-02 2.585179507732391357e-01 2.613255977630615234e-01 2.577325403690338135e-01 -3.310371935367584229e-02 -1.980728060007095337e-01 -2.448473870754241943e-01 1.797899603843688965e-01 -1.468940973281860352e-01
-8.377623558044433594e-02 -2.342232614755630493e-01 1.229411512613296509e-01 2.251000851392745972e-01 -3.067944757640361786e-02 -1.560174077749252319e-01 -1.998824998736381531e-02 5.452469456940889359e-03 1.283942610025405884e-01 1.814715377986431122e-02 -2.095442265272140503e-02 -1.180450022220611572e-01 -1.079026013612747192e-01 2.840178906917572021e-01 -2.241248041391372681e-01 -3.371175378561019897e-02 2.306175883859395981e-03 2.089023292064666748e-01 -7.876273244619369507e-03 1.417640447616577148e-01 2.423951029777526855e-01 1.825800687074661255e-01 -5.365726724267005920e-02 1.890193857252597809e-02 1.367517113685607910e-01 7.095603644847869873e-02 3.449043333530426025e-01 -2.601279616355895996e-01 -1.930491477251052856e-01 -3.804223835468292236e-01 1.811283528804779053e-01 -2.957516610622406006e-01
1.313881576061248779e-01 -2.481316179037094116e-01 -1.317871063947677612e-01 3.372884988784790039e-01 -3.378688395023345947e-01 1.214846149086952209e-01 1.699869781732559204e-01 -6.101876869797706604e-02 1.565938293933868408e-01 -9.415898472070693970e-02 4.169676005840301514e-01 -1.909700483083724976e-01 -1.571672856807708740e-01 2.208587825298309326e-01 -1.666591912508010864e-01 2.027619332075119019e-01 -1.812935024499893188e-01 1.217363029718399048e-02 2.338195778429508209e-02 3.129997551441192627e-01 7.790081202983856201e-02 3.966987505555152893e-02 -1.688940078020095825e-01 -1.730842292308807373e-01 1.650679856538772583e-01 2.376135066151618958e-02 5.815826728940010071e-02 5.254574120044708252e-02 1.050276588648557663e-02 -4.869385808706283569e-02 6.282138079404830933e-02 -6.615612655878067017e-02
-1.807304918766021729e-01 -6.358825415372848511e-02 6.995705515146255493e-02 1.760111153125762939e-01 -1.954123675823211670e-01 2.736236453056335449e-01 -2.112948447465896606e-01 2.502476274967193604e-01 -9.507639706134796143e-02 3.568754345178604126e-02 -5.984054505825042725e-02 -6.610367447137832642e-02 -4.870815575122833252e-02 5.943196266889572144e-02 -5.967511981725692749e-02 1.954926103353500366e-01 2.353561371564865112e-01 -1.283534616231918335e-01 2.794474959373474121e-01 4.260061085224151611e-01 1.805277019739151001e-01 -1.749121695756912231e-01 3.245919942855834961e-02 9.061072766780853271e-02 3.647720813751220703e-02 2.428001314401626587e-01 1.892881095409393311e-01 1.644431501626968384e-01 -2.275696024298667908e-02 6.153240054845809937e-02 2.968559563159942627e-01 1.472341418266296387e-01
5.730976164340972900e-02 -2.215577214956283569e-01 -3.686586767435073853e-02 2.188493758440017700e-01 5.408411473035812378e-02 -2.081742584705352783e-01 1.852086186408996582e-01 -4.158985242247581482e-02 2.712875008583068848e-01 3.715359792113304138e-02 1.981446593999862671e-01 -1.009827926754951477e-01 -8.650910854339599609e-02 1.536936610937118530e-01 -1.190640777349472046e-01 2.649763822555541992e-01 -3.238844573497772217e-01 -2.915929853916168213e-01 -4.214020818471908569e-02 2.462755143642425537e-01 -1.533525288105010986e-01 1.240692883729934692e-01 3.992101177573204041e-02 -6.152217462658882141e-02 1.725251525640487671e-01 1.504456400871276855e-01 3.303675353527069092e-01 6.865280866622924805e-02 8.651760220527648926e-02 -2.052561640739440918e-01 2.522463798522949219e-01 2.743883524090051651e-03
-1.703564822673797607e-01 -5.949692800641059875e-02 -7.049843668937683105e-02 -9.590449184179306030e-02 -2.820939719676971436e-01 -6.809531152248382568e-02 -2.275636047124862671e-01 -1.128939315676689148e-01 -4.765563830733299255e-02 -2.614441514015197754e-01 -3.226258456707000732e-01 -1.065368130803108215e-01 -1.845072656869888306e-01 1.490694284439086914e-01 -2.617595195770263672e-01 -1.192034105770289898e-03 1.194490268826484680e-01 -2.896386384963989258e-02 -2.138880193233489990e-01 3.365477919578552246e-01 6.151539087295532227e-02 -4.613760486245155334e-02 1.350804418325424194e-01 8.923171460628509521e-02 3.141049444675445557e-01 -1.177521273493766785e-01 -4.700039327144622803e-02 4.485522210597991943e-02 -1.716201901435852051e-01 -2.597411572933197021e-01 2.698485851287841797e-01 -3.088909760117530823e-02
-2.227303981781005859e-01 2.248573489487171173e-02 1.158168613910675049e-01 5.077956989407539368e-02 1.092828437685966492e-01 1.807825267314910889e-01 1.112281456589698792e-01 -5.740535631775856018e-02 -3.383924951776862144e-03 2.728019058704376221e-01 3.657720685005187988e-01 -9.058265388011932373e-02 -7.150414586067199707e-02 1.264970004558563232e-01 -1.823555305600166321e-02 3.355984687805175781e-01 -1.541153639554977417e-01 -1.141956597566604614e-01 -5.591714382171630859e-02 2.363828867673873901e-01 -1.393708437681198120e-01 -2.315416634082794189e-01 -6.233550608158111572e-02 3.655184507369995117e-01 9.073384851217269897e-02 3.019388392567634583e-02 1.902463585138320923e-01 2.344539612531661987e-01 -9.616611897945404053e-02 -1.272768974304199219e-01 2.987054288387298584e-01 4.244394972920417786e-02
-5.412783101201057434e-02 -4.455298930406570435e-02 8.142784982919692993e-02 1.462450325489044189e-01 6.349159032106399536e-02 -4.618410393595695496e-02 1.056790426373481750e-01 3.231083601713180542e-02 2.865991294384002686e-01 4.754584655165672302e-02 9.235250204801559448e-02 4.886175319552421570e-02 -1.337929069995880127e-01 5.729911848902702332e-02 -8.636067062616348267e-02 1.445434242486953735e-01 -8.609224855899810791e-02 -3.869716227054595947e-01 1.033331006765365601e-01 -4.191035777330398560e-02 2.567077279090881348e-01 -4.509698450565338135e-01 1.855968683958053589e-02 4.477148056030273438e-01 2.282577194273471832e-02 1.884838640689849854e-01 1.255350559949874878e-01 1.408940851688385010e-01 2.979847043752670288e-02 -1.515694260597229004e-01 2.597697377204895020e-01 3.438356518745422363e-02
-8.251026272773742676e-02 5.204175040125846863e-02 -4.371594265103340149e-02 4.805393517017364502e-02 -1.627584993839263916e-01 4.440962895750999451e-02 -1.082930043339729309e-01 -1.665187776088714600e-01 -9.384776651859283447e-02 1.431392282247543335e-01 -1.058255136013031006e-01 1.907273381948471069e-01 -3.433226346969604492e-01 3.638622760772705078e-01 -1.319338977336883545e-01 2.903451621532440186e-01 5.156829953193664551e-02 -1.322723180055618286e-01 1.298753619194030762e-01 5.981838330626487732e-02 -1.784011274576187134e-01 -7.689747214317321777e-02 -2.117728590965270996e-01 1.759481132030487061e-01 1.301530897617340088e-01 -3.544881474226713181e-03 2.049030810594558716e-01 -4.853964224457740784e-02 4.987970739603042603e-02 -2.269602715969085693e-01 2.230328470468521118e-01 -4.126942753791809082e-01
-1.101255565881729126e-01 2.669031498953700066e-03 4.391479119658470154e-02 3.605777621269226074e-01 1.229636557400226593e-02 -1.319575756788253784e-01 2.379476837813854218e-02 -1.128728836774826050e-01 -1.000521108508110046e-01 -1.962182521820068359e-01 1.018661782145500183e-01 2.094376385211944580e-01 -1.992286145687103271e-01 -8.146420121192932129e-02 -2.151547670364379883e-01 1.193804219365119934e-01 4.208489879965782166e-02 -1.285122781991958618e-01 1.983631774783134460e-02 2.828346192836761475e-01 4.988403916358947754e-01 3.423086553812026978e-02 -8.603984117507934570e-02 4.864281509071588516e-03 2.098067402839660645e-01 4.347062483429908752e-02 -1.172054782509803772e-01 4.829368367791175842e-02 7.591211050748825073e-02 -9.819498658180236816e-02 4.202948808670043945e-01 -7.265847921371459961e-02
-3.383136168122291565e-02 6.150772795081138611e-02 -1.497119218111038208e-01 1.868134737014770508e-01 -1.308722496032714844e-01 4.955214634537696838e-02 -2.993559241294860840e-01 -1.045755892992019653e-01 7.858578860759735107e-02 7.377548515796661377e-02 -5.512018874287605286e-02 2.076395004987716675e-01 -1.564795076847076416e-01 2.722541093826293945e-01 -9.487397968769073486e-02 1.602476984262466431e-01 -2.104365499690175056e-03 1.073065176606178284e-01 5.846951529383659363e-02 1.956457197666168213e-01 -2.604590356349945068e-01 2.466963604092597961e-02 -2.175472974777221680e-01 3.735474646091461182e-01 1.706877499818801880e-01 3.772846609354019165e-02 3.393197655677795410e-01 -1.234950777143239975e-02 1.102143302559852600e-01 -3.542830795049667358e-02 1.220583543181419373e-01 -3.793294429779052734e-01
-2.380504459142684937e-01 1.536407694220542908e-02 1.019563758745789528e-03 -2.039126679301261902e-02 2.089713811874389648e-01 1.294852346181869507e-01 -2.353713959455490112e-01 -2.769066989421844482e-01 5.955848842859268188e-02 1.597793251276016235e-01 -2.278400957584381104e-01 2.005854807794094086e-02 9.769112803041934967e-03 1.616896390914916992e-01 6.050503347069025040e-03 4.210815578699111938e-02 9.327620267868041992e-02 -3.903584778308868408e-01 2.122404873371124268e-01 3.305979371070861816e-01 2.024814784526824951e-01 -7.954205572605133057e-02 -7.635699957609176636e-02 -1.968867378309369087e-03 3.898651599884033203e-01 1.662571281194686890e-01 -8.351027034223079681e-03 8.697966486215591431e-02 -2.082897424697875977e-01 5.767530947923660278e-02 1.911875456571578979e-01 4.014481604099273682e-02
-2.035341113805770874e-01 -3.640449643135070801e-01 -6.285046041011810303e-02 2.212553769350051880e-01 2.162590995430946350e-02 -1.221754401922225952e-01 1.834261268377304077e-01 -2.277869582176208496e-01 3.334688246250152588e-01 5.125806853175163269e-02 -5.215260386466979980e-02 4.820913821458816528e-02 -5.191620066761970520e-02 2.431132197380065918e-01 -3.228612542152404785e-01 -2.242889106273651123e-01 1.802565306425094604e-01 -3.990264981985092163e-02 1.348460763692855835e-01 1.117379665374755859e-01 1.957573294639587402e-01 -1.139521151781082153e-01 -8.232222497463226318e-02 8.857940882444381714e-02 1.204098686575889587e-01 1.822926700115203857e-01 2.553286254405975342e-01 8.552534133195877075e-02 -3.406009450554847717e-02 -2.086824923753738403e-01 -2.022425234317779541e-01 2.162481471896171570e-02
-2.776371836662292480e-01 -2.190406769514083862e-01 -1.204561367630958557e-01 -3.176120296120643616e-02 -2.185123115777969360e-01 7.813996821641921997e-02 6.921481341123580933e-02 -8.907290175557136536e-03 1.119208186864852905e-01 2.466419190168380737e-01 1.408962905406951904e-01 -2.166595011949539185e-01 -2.482504248619079590e-01 1.301079988479614258e-01 -3.150844275951385498e-01 1.015732660889625549e-01 -9.937528520822525024e-02 1.711104512214660645e-01 2.418200224637985229e-01 2.467483729124069214e-01 3.196495175361633301e-01 -1.864679157733917236e-02 -5.125973373651504517e-02 -8.911387622356414795e-02 3.551662862300872803e-01 6.396685540676116943e-02 8.266286551952362061e-02 2.745249494910240173e-02 -1.586460620164871216e-01 9.007227420806884766e-02 -1.525993496179580688e-01 -7.997187972068786621e-02
-1.694539636373519897e-01 -5.044391378760337830e-02 2.377427071332931519e-01 3.316496610641479492e-01 -1.170868277549743652e-01 1.020949706435203552e-01 -2.841671705245971680e-01 -1.598499864339828491e-01 1.290363520383834839e-01 -2.881271205842494965e-02 3.132878243923187256e-01 2.389333993196487427e-01 -9.275742620229721069e-02 1.891237944364547729e-01 -2.934266626834869385e-01 1.691329926252365112e-01 3.191845417022705078e-01 -1.260061841458082199e-02 -7.933260500431060791e-02 9.136364609003067017e-02 1.942406445741653442e-01 7.962756790220737457e-03 -1.973890140652656555e-02 1.858282275497913361e-02 2.420266419649124146e-01 -4.836548864841461182e-02 7.791440933942794800e-02 -4.802402108907699585e-02 9.514656662940979004e-02 -1.274400800466537476e-01 2.920072078704833984e-01 -7.024679332971572876e-02
-7.496737688779830933e-02 -5.848644673824310303e-02 -7.450255751609802246e-02 -1.973190810531377792e-03 7.143177092075347900e-02 2.345324754714965820e-01 -1.454091072082519531e-01 -2.569918893277645111e-02 3.011160790920257568e-01 -2.230645716190338135e-01 1.907675415277481079e-01 1.318904012441635132e-01 -1.669790446758270264e-01 3.381477668881416321e-02 -1.228189840912818909e-02 1.136338785290718079e-01 1.344236545264720917e-02 -2.604856789112091064e-01 2.571136653423309326e-01 2.743359804153442383e-01 4.556904733180999756e-02 -1.289872825145721436e-01 -4.077363014221191406e-02 6.722883880138397217e-02 -2.785314060747623444e-02 3.169816732406616211e-01 2.360105514526367188e-01 9.776163846254348755e-02 -3.174046277999877930e-01 1.610990762710571289e-01 3.416577577590942383e-01 -1.514916270971298218e-01
-7.887680083513259888e-02 2.455692738294601440e-02 3.811903670430183411e-02 -8.373337984085083008e-02 2.273844629526138306e-01 -1.767321825027465820e-01 -6.937477272003889084e-03 1.262757927179336548e-01 3.064344227313995361e-01 2.097292058169841766e-02 2.579354345798492432e-01 -3.368380665779113770e-02 -8.253565430641174316e-02 2.281053960323333740e-01 -3.327154517173767090e-01 2.176226228475570679e-01 3.078931244090199471e-03 -2.916471660137176514e-02 2.516143023967742920e-01 -7.739250361919403076e-02 2.533641457557678223e-01 -2.920325100421905518e-02 -7.487174123525619507e-02 1.972492784261703491e-01 1.887131035327911377e-01 -3.455597534775733948e-02 1.064475625753402710e-01 1.453056186437606812e-01 -1.363945007324218750e-01 -2.118725478649139404e-01 3.912535309791564941e-01 -2.032873481512069702e-01
-2.847957015037536621e-01 -3.118042647838592529e-01 -2.195321023464202881e-02 2.947055101394653320e-01 3.027727827429771423e-02 -7.556168735027313232e-02 1.838033050298690796e-01 -1.819127053022384644e-01 3.156762719154357910e-01 3.410213440656661987e-02 -2.780700102448463440e-02 -1.048125028610229492e-01 -1.877407133579254150e-01 1.611837893724441528e-01 -3.558835089206695557e-01 -1.903973519802093506e-01 2.221405953168869019e-01 -9.660094976425170898e-02 1.484940666705369949e-02 1.584627926349639893e-01 1.677775382995605469e-01 -1.458598021417856216e-02 -5.720879882574081421e-03 4.385841079056262970e-03 1.097534298896789551e-01 1.310904920101165771e-01 3.524119555950164795e-01 3.829324617981910706e-02 8.329194039106369019e-02 -1.275736838579177856e-01 -1.721476167440414429e-01 6.299350410699844360e-02
8.344766683876514435e-03 2.591272890567779541e-01 4.121956974267959595e-02 8.186159655451774597e-03 4.255765676498413086e-02 2.651159651577472687e-02 -2.615269422531127930e-01 -1.620082557201385498e-01 1.632597483694553375e-02 -3.305609896779060364e-02 -7.824477553367614746e-02 -1.046853512525558472e-01 7.529315352439880371e-02 3.636930584907531738e-01 1.385204046964645386e-01 -7.545770704746246338e-02 -2.879068553447723389e-01 4.305311664938926697e-02 1.672191321849822998e-01 3.395228385925292969e-01 -8.998756855726242065e-02 -1.713195145130157471e-01 1.910824328660964966e-02 2.052757143974304199e-01 2.082691788673400879e-01 1.098175123333930969e-01 3.740110099315643311e-01 -3.838581591844558716e-02 -1.027768179774284363e-01 -2.410518825054168701e-01 2.793789505958557129e-01 3.387909755110740662e-02
-4.171927869319915771e-01 -1.264143586158752441e-01 -4.378449618816375732e-01 -1.392481178045272827e-01 -1.184940263628959656e-01 1.123643964529037476e-01 5.417707562446594238e-02 -1.496630460023880005e-01 1.557198166847229004e-01 -6.375902891159057617e-02 2.350714951753616333e-01 -7.283291965723037720e-02 -1.678925901651382446e-01 1.799678206443786621e-01 -1.236737817525863647e-01 -5.308354273438453674e-02 2.143819928169250488e-01 -2.946956269443035126e-02 -1.866510882973670959e-02 2.917081415653228760e-01 6.481585651636123657e-02 -1.318049612564209383e-06 1.508347094058990479e-01 1.719222217798233032e-01 1.156908571720123291e-01 8.255071938037872314e-02 1.508175879716873169e-01 -1.768113970756530762e-01 5.141045153141021729e-02 -1.030426006764173508e-02 1.587535440921783447e-02 -3.366248607635498047e-01
-1.754371225833892822e-01 -1.538875792175531387e-02 1.652230322360992432e-01 -1.283543109893798828e-01 -4.899556189775466919e-02 3.180119022727012634e-02 -3.136813268065452576e-02 -1.771111637353897095e-01 -9.361173212528228760e-02 -1.474338322877883911e-01 1.976290792226791382e-01 -1.312282085418701172e-01 -3.118139691650867462e-02 -6.953927129507064819e-02 -1.456130892038345337e-01 3.738372121006250381e-03 2.140675932168960571e-01 -2.752814590930938721e-01 6.940858811140060425e-02 5.081645399332046509e-02 1.283378154039382935e-01 -6.141275539994239807e-02 9.237083792686462402e-02 1.931889355182647705e-01 4.727301597595214844e-01 1.942393034696578979e-01 1.686353981494903564e-01 1.585821211338043213e-01 -1.251470595598220825e-01 -2.380148917436599731e-01 4.395477771759033203e-01 1.545838639140129089e-02
-3.849244117736816406e-01 -1.774854809045791626e-01 -1.338318735361099243e-01 1.799339801073074341e-01 8.315499126911163330e-02 3.251225948333740234e-01 2.930663898587226868e-02 -1.940538287162780762e-01 2.546522617340087891e-01 -1.575395762920379639e-01 -7.050181925296783447e-02 -1.802036911249160767e-01 -1.096077710390090942e-01 1.674411594867706299e-01 -2.169121801853179932e-01 6.647573411464691162e-02 3.045106679201126099e-02 -5.799746140837669373e-02 2.320708334445953369e-01 1.181180700659751892e-01 1.433194279670715332e-01 -7.288482040166854858e-02 1.898198574781417847e-01 3.092846460640430450e-02 2.082861512899398804e-01 -1.601707376539707184e-02 2.874255478382110596e-01 -7.245181500911712646e-02 -1.882455050945281982e-01 -2.098706066608428955e-01 -2.251275032758712769e-01 -6.059462949633598328e-02
-8.973430842161178589e-02 8.249200880527496338e-02 -3.468064367771148682e-01 4.998111352324485779e-02 -1.530953198671340942e-01 -1.973732709884643555e-01 4.792987555265426636e-02 1.409029960632324219e-01 1.691038608551025391e-01 1.710324585437774658e-01 3.432093560695648193e-02 2.688286602497100830e-01 -2.280291914939880371e-01 1.484564691781997681e-01 -3.336216211318969727e-01 2.022641897201538086e-01 3.795102238655090332e-02 4.931897670030593872e-02 -2.145134955644607544e-01 3.983038365840911865e-01 7.875770330429077148e-02 5.374908819794654846e-02 -4.920264706015586853e-03 7.271331548690795898e-02 1.036688908934593201e-01 -1.018953844904899597e-01 3.594683706760406494e-01 -3.993704915046691895e-02 3.752608597278594971e-02 -3.684545308351516724e-02 1.959495693445205688e-01 6.509028375148773193e-02
-1.853490322828292847e-01 -2.549824416637420654e-01 5.476601794362068176e-02 9.202137589454650879e-02 5.604936182498931885e-02 -5.353930965065956116e-02 -6.837401539087295532e-02 -1.825990229845046997e-01 9.041820466518402100e-02 -9.763593971729278564e-02 9.220618009567260742e-02 1.155591234564781189e-01 -3.190591335296630859e-01 1.813850253820419312e-01 -2.806320600211620331e-02 -1.484043747186660767e-01 -1.855889260768890381e-01 2.188271880149841309e-01 -7.164690643548965454e-02 2.275032848119735718e-01 1.931264847517013550e-01 -3.784334287047386169e-02 -1.583176106214523315e-01 5.741915479302406311e-02 8.688831329345703125e-02 2.170973271131515503e-01 5.295587182044982910e-01 -2.205412089824676514e-02 -1.720605641603469849e-01 -1.636232435703277588e-01 2.269426733255386353e-02 -2.219440042972564697e-01
-5.162286013364791870e-02 1.705796271562576294e-01 6.431163102388381958e-02 1.714313328266143799e-01 -1.576922535896301270e-01 2.085442543029785156e-01 -9.619452804327011108e-02 -1.819234788417816162e-01 2.730635553598403931e-02 2.804107666015625000e-01 -4.704621061682701111e-02 -3.322351025417447090e-03 -8.437056839466094971e-02 1.962268650531768799e-01 6.691323965787887573e-02 -9.320694208145141602e-02 -1.548024863004684448e-01 -1.700669340789318085e-02 2.759336233139038086e-01 3.338029980659484863e-01 -8.882413804531097412e-02 -2.676145136356353760e-01 -2.741343714296817780e-02 -4.951485618948936462e-02 -6.723541300743818283e-03 8.286555856466293335e-02 3.532538414001464844e-01 -5.660641472786664963e-04 -1.464923918247222900e-01 -7.976044714450836182e-02 4.724068343639373779e-01 7.999856770038604736e-02
-1.359669268131256104e-01 1.222797557711601257e-01 1.066749393939971924e-01 5.038005113601684570e-02 -8.165681362152099609e-02 1.066624671220779419e-01 -1.479948461055755615e-01 1.690694987773895264e-01 -1.098512113094329834e-01 -3.656462952494621277e-02 2.775089070200920105e-02 -2.640684843063354492e-01 -1.817007660865783691e-01 2.019659876823425293e-01 -1.105101183056831360e-01 1.210539229214191437e-02 -5.515049397945404053e-02 -1.391681283712387085e-01 1.412460505962371826e-01 2.225217223167419434e-01 1.987887173891067505e-01 1.526478528976440430e-01 4.625210165977478027e-02 6.264641880989074707e-02 1.392234414815902710e-01 2.628453373908996582e-01 1.354694217443466187e-01 -4.005916416645050049e-02 -9.755944460630416870e-02 1.085007861256599426e-01 6.428355574607849121e-01 1.016228795051574707e-01
-1.015287935733795166e-01 -1.641393005847930908e-01 -1.970542371273040771e-01 -1.566575020551681519e-01 3.801564127206802368e-02 1.644473969936370850e-01 2.195682972669601440e-01 -2.136376500129699707e-01 2.765415608882904053e-01 -1.577896773815155029e-01 1.251131147146224976e-01 1.169646158814430237e-01 -2.616863250732421875e-01 -1.283794194459915161e-01 -4.885339364409446716e-02 -1.191486269235610962e-01 -1.368359010666608810e-02 1.618027314543724060e-02 3.182202577590942383e-01 7.345220446586608887e-02 2.638587951660156250e-01 -1.570795625448226929e-01 -6.752362102270126343e-02 3.246247768402099609e-01 2.254127711057662964e-01 1.179333925247192383e-01 1.958971656858921051e-02 -2.977465465664863586e-02 1.385420560836791992e-01 -6.375969946384429932e-02 3.629740476608276367e-01 -1.115548983216285706e-01
-9.316415339708328247e-02 -2.162074297666549683e-01 -2.664035856723785400e-01 1.309558469802141190e-02 -1.278998851776123047e-01 1.388896703720092773e-01 -2.597837746143341064e-01 -2.912358008325099945e-02 1.873411238193511963e-01 -1.534095555543899536e-01 1.630386896431446075e-02 1.206235736608505249e-01 -1.226707175374031067e-01 1.633187681436538696e-01 -5.570259690284729004e-02 1.874179244041442871e-01 -5.976469442248344421e-02 -2.764717340469360352e-01 -2.552820742130279541e-01 1.436140388250350952e-01 -3.292446583509445190e-02 -2.312570661306381226e-01 1.414490491151809692e-01 1.439033746719360352e-01 2.755738496780395508e-01 -6.122098863124847412e-02 3.823964893817901611e-01 -2.868323922157287598e-01 -1.210028007626533508e-01 -5.339714232832193375e-03 9.228904545307159424e-02 -1.536004841327667236e-01
-2.615558505058288574e-01 -1.213487908244132996e-01 -2.088933438062667847e-01 2.007558941841125488e-01 -2.802746593952178955e-01 -7.403255254030227661e-02 8.970012515783309937e-02 7.783053070306777954e-02 4.797428101301193237e-02 -9.486448764801025391e-02 1.233158186078071594e-01 -9.058526903390884399e-02 4.252898320555686951e-02 1.986749321222305298e-01 -3.255696967244148254e-02 2.539059519767761230e-01 4.504212364554405212e-02 -1.746239662170410156e-01 2.615970969200134277e-01 1.836692355573177338e-02 1.378720700740814209e-01 -2.353450059890747070e-01 -1.169613152742385864e-01 -6.197101436555385590e-03 1.867704838514328003e-01 1.808002404868602753e-02 8.613907545804977417e-02 1.856099255383014679e-02 -4.830863773822784424e-01 -1.390427798032760620e-01 1.312353909015655518e-01 -3.015853762626647949e-01
-8.873160183429718018e-02 -5.390606820583343506e-02 2.555883862078189850e-02 2.245345562696456909e-01 2.831845283508300781e-01 9.493073076009750366e-02 1.984594315290451050e-01 -1.873131543397903442e-01 2.017563432455062866e-01 1.998166590929031372e-01 8.072511106729507446e-02 5.119749810546636581e-03 -4.888997226953506470e-02 1.853389143943786621e-01 -3.818418458104133606e-02 1.421054154634475708e-01 2.525070607662200928e-01 4.485584050416946411e-02 1.794852316379547119e-01 3.348394110798835754e-02 -3.457687795162200928e-02 9.704648703336715698e-02 -3.227389231324195862e-02 5.545329451560974121e-01 1.375244706869125366e-01 -1.733030658215284348e-03 2.221823781728744507e-01 9.591934084892272949e-02 -9.805523604154586792e-02 -2.049343734979629517e-01 2.723067700862884521e-01 -8.597122877836227417e-02
-1.407926976680755615e-01 2.723961472511291504e-01 2.519399113953113556e-02 3.825888037681579590e-02 3.294117376208305359e-02 5.418319255113601685e-03 -1.030795350670814514e-01 -2.365460097789764404e-01 -1.587791182100772858e-02 -7.878978550434112549e-02 1.960810869932174683e-01 -1.203047335147857666e-01 1.218978688120841980e-01 3.006787896156311035e-01 -1.182036846876144409e-01 -1.362097710371017456e-01 -3.175471127033233643e-01 -6.583624333143234253e-02 3.798136413097381592e-01 1.454847455024719238e-01 -5.922338366508483887e-02 -3.252068161964416504e-01 1.869427599012851715e-02 1.454905122518539429e-01 2.419793456792831421e-01 5.849384889006614685e-02 2.085569202899932861e-01 -4.397975653409957886e-02 1.131385639309883118e-01 -1.734749823808670044e-01 2.843055725097656250e-01 8.065111935138702393e-02
-3.512796163558959961e-01 -5.037758871912956238e-02 9.736075252294540405e-02 4.090658128261566162e-01 -1.692279279232025146e-01 3.369210362434387207e-01 -7.697943598031997681e-02 -1.786482520401477814e-02 4.704334586858749390e-02 1.408454626798629761e-01 4.878304526209831238e-02 3.901931270956993103e-02 2.914674207568168640e-02 -6.605930160731077194e-03 1.933936611749231815e-03 -4.157558456063270569e-02 -2.259049862623214722e-01 -5.839342996478080750e-02 1.367263793945312500e-01 2.492228150367736816e-01 -2.308419533073902130e-02 -1.298156231641769409e-01 -1.620458066463470459e-02 -1.638436317443847656e-01 1.162149086594581604e-01 6.819809228181838989e-02 3.276586532592773438e-01 4.263982176780700684e-02 -2.000094354152679443e-01 -4.025725647807121277e-02 4.141609072685241699e-01 6.590339820832014084e-03
-5.643885582685470581e-02 7.162217795848846436e-02 -5.804333463311195374e-02 2.542375624179840088e-01 4.637699946761131287e-02 -1.875665336847305298e-01 7.005064934492111206e-02 -5.010326579213142395e-02 -1.145190224051475525e-01 -1.419303379952907562e-02 1.366038247942924500e-02 -2.330974191427230835e-01 -2.727267146110534668e-01 -1.460628211498260498e-01 -1.119109168648719788e-01 -8.259736746549606323e-02 -2.098418176174163818e-01 1.573834568262100220e-01 1.352137774229049683e-01 2.169514745473861694e-01 1.904157549142837524e-01 -1.272698789834976196e-01 -1.664906442165374756e-01 7.330555468797683716e-02 2.283143699169158936e-01 1.338753998279571533e-01 3.046437799930572510e-01 -9.443612396717071533e-02 -1.063977256417274475e-01 7.913431618362665176e-04 5.341005921363830566e-01 8.926822245121002197e-02
-1.377143710851669312e-01 -2.281565815210342407e-01 -5.043256655335426331e-02 6.254426389932632446e-02 -1.172205209732055664e-01 7.863756269216537476e-02 -9.247207641601562500e-02 -1.613326370716094971e-01 1.786517202854156494e-01 3.990839719772338867e-01 -3.634170442819595337e-02 -4.448356851935386658e-02 -1.853497624397277832e-01 4.037533402442932129e-01 -4.321263730525970459e-01 -7.004127651453018188e-02 -8.907939493656158447e-02 4.890425875782966614e-02 1.590278446674346924e-01 2.750442922115325928e-01 2.210091501474380493e-01 -2.566443569958209991e-02 -3.492462635040283203e-02 -9.062988311052322388e-02 1.928444057703018188e-01 7.501114904880523682e-02 9.945978969335556030e-02 -2.849028911441564560e-03 -1.509737223386764526e-01 -3.034154542547184974e-05 -1.957844644784927368e-01 -2.196404524147510529e-02
-2.961319312453269958e-02 8.914338052272796631e-02 4.389387031551450491e-04 8.063387870788574219e-02 -2.369367629289627075e-01 2.541811168193817139e-01 -3.546847030520439148e-02 1.980359405279159546e-01 6.398322433233261108e-02 -6.511699408292770386e-02 1.080112680792808533e-01 -9.026301093399524689e-03 -1.828693086281418800e-03 5.263027921319007874e-02 2.860116399824619293e-02 -6.985490769147872925e-02 6.693097949028015137e-02 1.169770434498786926e-01 3.636617660522460938e-01 1.929171830415725708e-01 2.395116724073886871e-02 -1.262270212173461914e-01 -3.726471215486526489e-02 8.495967835187911987e-02 3.600687086582183838e-01 2.198202610015869141e-01 4.628213047981262207e-01 7.417179644107818604e-02 -1.516485959291458130e-01 -2.818234562873840332e-01 2.348219454288482666e-01 1.640596836805343628e-01
3.532065078616142273e-02 -2.385127693414688110e-01 -2.409238070249557495e-01 -8.148796111345291138e-02 -2.160810381174087524e-01 3.797141313552856445e-01 5.676826834678649902e-02 -1.439172327518463135e-01 9.180579334497451782e-02 -1.290783882141113281e-01 -7.469517737627029419e-02 -9.186281263828277588e-02 -2.479861080646514893e-01 3.041227459907531738e-01 -3.127510249614715576e-01 -2.397201508283615112e-01 -6.140993162989616394e-02 5.495097488164901733e-02 1.209110468626022339e-01 1.342020928859710693e-01 -6.405194848775863647e-02 -7.998429983854293823e-02 6.728561222553253174e-02 2.162690162658691406e-01 2.883201241493225098e-01 -2.015416137874126434e-02 1.144070923328399658e-01 -1.785184442996978760e-01 1.680022329092025757e-01 -1.522234529256820679e-01 1.785478144884109497e-01 -3.174490109086036682e-02
1.341378549113869667e-03 -1.600601673126220703e-01 -1.164048761129379272e-01 1.501600146293640137e-01 9.827923029661178589e-02 -4.122447967529296875e-02 -2.974906563758850098e-02 -1.208563968539237976e-01 1.892451569437980652e-02 9.315714240074157715e-02 2.805738151073455811e-02 1.060663014650344849e-01 -1.448775678873062134e-01 1.500007808208465576e-01 -1.923284530639648438e-01 -1.833097338676452637e-01 1.107638329267501831e-01 8.498781174421310425e-02 1.639234125614166260e-01 4.411686360836029053e-01 3.048937320709228516e-01 -2.290608882904052734e-01 1.297845095396041870e-01 -8.851048350334167480e-02 7.641452550888061523e-02 -1.778263747692108154e-01 4.619561731815338135e-01 1.046810299158096313e-02 5.979260057210922241e-02 -3.157224357128143311e-01 6.913500279188156128e-02 -7.852318137884140015e-02
-4.523551464080810547e-02 -4.371552914381027222e-02 9.711126238107681274e-02 -1.907044835388660431e-02 -1.012358590960502625e-01 1.102405115962028503e-01 -1.101143211126327515e-01 -2.610722184181213379e-01 8.898443728685379028e-02 5.325896292924880981e-02 -2.443143278360366821e-01 1.161503568291664124e-01 -3.846014440059661865e-01 1.207879707217216492e-01 -1.778350584208965302e-02 5.018943548202514648e-02 4.279392585158348083e-02 -3.257873356342315674e-01 -3.058561123907566071e-03 8.811987191438674927e-02 7.055042684078216553e-02 -3.521773815155029297e-01 1.576393842697143555e-02 2.624087333679199219e-01 1.801657974720001221e-01 1.540934890508651733e-01 4.142538085579872131e-02 1.345743536949157715e-01 1.060793921351432800e-01 -3.587350547313690186e-01 3.226232528686523438e-01 -1.918467693030834198e-02
-1.598608307540416718e-02 -8.042771369218826294e-02 -1.965520828962326050e-01 1.261266171932220459e-01 2.357090562582015991e-01 3.128819167613983154e-01 -7.650653272867202759e-02 -1.026814058423042297e-01 4.022960364818572998e-02 -7.990262657403945923e-02 3.061229288578033447e-01 1.819557845592498779e-01 -9.676473587751388550e-02 5.223939195275306702e-02 6.866690516471862793e-02 9.970905631780624390e-02 -1.512984782457351685e-01 -1.876566745340824127e-02 1.288312524557113647e-01 1.835602074861526489e-01 1.726109385490417480e-01 -1.887652873992919922e-01 -5.068623647093772888e-02 -8.632200770080089569e-03 2.247217297554016113e-01 2.979627251625061035e-01 1.833079606294631958e-01 1.609154939651489258e-01 3.001130819320678711e-01 1.762330904603004456e-02 4.164139032363891602e-01 -5.613694339990615845e-02
-1.461362391710281372e-01 -6.728581339120864868e-02 -9.447939693927764893e-02 3.591796159744262695e-01 -3.396987915039062500e-01 -4.465505480766296387e-03 -6.010301411151885986e-02 -1.299836188554763794e-01 4.281571879982948303e-02 1.450362652540206909e-01 2.012871503829956055e-01 9.512289427220821381e-03 4.083451628684997559e-02 2.410933077335357666e-01 2.372449077665805817e-02 -7.570571452379226685e-02 -4.374257475137710571e-02 -2.736265361309051514e-01 6.036107987165451050e-02 1.411925815045833588e-02 3.020041622221469879e-04 -2.276909202337265015e-01 -1.820766180753707886e-01 -1.617052406072616577e-02 3.600076586008071899e-02 2.860655188560485840e-01 -4.254470020532608032e-02 1.689831614494323730e-01 -3.947418928146362305e-01 -1.561211943626403809e-01 2.517237365245819092e-01 -2.185288369655609131e-01
-2.413343638181686401e-01 -1.612753123044967651e-01 1.108041405677795410e-01 4.877417385578155518e-01 1.529695698991417885e-03 2.011544071137905121e-02 -6.167291104793548584e-02 1.034311130642890930e-01 1.340534240007400513e-01 1.262230128049850464e-01 7.923669368028640747e-02 -1.408008188009262085e-01 -5.953013896942138672e-02 1.014112085103988647e-01 6.806199997663497925e-02 -8.824352920055389404e-02 -2.396214008331298828e-01 -2.017615586519241333e-01 1.402873545885086060e-01 3.007274866104125977e-01 1.211564764380455017e-01 1.858723000623285770e-03 1.977352052927017212e-01 -5.092186108231544495e-02 1.642332524061203003e-01 3.195735216140747070e-01 -7.428707927465438843e-02 1.713273930363357067e-03 -1.838296502828598022e-01 -1.068737730383872986e-01 3.198953270912170410e-01 -1.327732503414154053e-01
-1.748483479022979736e-01 3.391801193356513977e-02 -1.737155020236968994e-01 4.625365510582923889e-02 2.363127470016479492e-02 -6.477664411067962646e-02 2.017889767885208130e-01 1.164066642522811890e-01 7.080136239528656006e-02 3.474501371383666992e-01 9.631178528070449829e-02 -5.647929012775421143e-02 5.200483277440071106e-02 2.770264446735382080e-01 -2.546374797821044922e-01 -1.652331091463565826e-02 -1.492015719413757324e-01 -2.641098015010356903e-02 3.863095045089721680e-01 3.892940580844879150e-01 -1.792958378791809082e-02 -6.780625134706497192e-02 -1.646279543638229370e-01 1.584150344133377075e-01 -3.291285829618573189e-03 -2.148113399744033813e-01 2.565335333347320557e-01 1.111425608396530151e-01 2.325699180364608765e-01 2.783807180821895599e-02 1.843357682228088379e-01 -1.244312711060047150e-02
-2.235887944698333740e-02 -3.669582307338714600e-01 -2.328054793179035187e-02 2.111048251390457153e-01 -6.002376601099967957e-02 1.778840124607086182e-01 -2.977153360843658447e-01 -2.840926051139831543e-01 1.521644741296768188e-01 7.058589160442352295e-02 3.525094985961914062e-01 -1.644566506147384644e-01 -1.597529202699661255e-01 -4.414787515997886658e-02 1.562079694122076035e-02 1.941006779670715332e-01 9.118542075157165527e-03 -6.360340863466262817e-02 4.103266447782516479e-02 2.329967729747295380e-02 2.807955443859100342e-01 -1.687289923429489136e-01 -1.390429735183715820e-01 2.283935397863388062e-01 -8.906980976462364197e-03 8.868513256311416626e-02 2.224093079566955566e-01 2.600900530815124512e-01 1.173161529004573822e-02 1.063930802047252655e-02 2.397147268056869507e-01 -4.871718212962150574e-02
-2.027739137411117554e-01 -3.485047817230224609e-01 -2.341270744800567627e-01 -3.310770913958549500e-02 -4.552496597170829773e-02 1.746991276741027832e-02 6.710323691368103027e-02 -8.861275017261505127e-02 1.210352927446365356e-01 -1.871447265148162842e-01 2.305920422077178955e-01 1.181359887123107910e-01 -1.580929011106491089e-01 1.554844528436660767e-01 -7.228646427392959595e-02 -6.613245606422424316e-02 -3.946078941226005554e-02 2.086795419454574585e-01 1.061028391122817993e-01 2.829121649265289307e-01 7.107256352901458740e-02 -6.438071280717849731e-02 -4.195123538374900818e-02 -9.218219667673110962e-02 1.781023144721984863e-01 1.553463786840438843e-01 5.616410970687866211e-01 -5.020457506179809570e-02 -4.251043871045112610e-02 -2.139856815338134766e-01 -1.173827052116394043e-01 -1.299032382667064667e-02
-1.130284219980239868e-01 1.155754998326301575e-01 1.205198392271995544e-01 -1.664456911385059357e-02 -6.688597798347473145e-02 7.846698164939880371e-02 -1.142253428697586060e-01 7.724566850811243057e-03 9.796259552240371704e-02 -5.154262483119964600e-02 -1.144729182124137878e-01 -3.564067780971527100e-01 -1.524884104728698730e-01 1.610618531703948975e-01 -8.109103888273239136e-02 8.715696632862091064e-02 5.515526607632637024e-02 3.220797330141067505e-02 6.737742573022842407e-02 1.952842324972152710e-01 1.079755052924156189e-01 -1.332631409168243408e-01 6.001020222902297974e-02 7.009514421224594116e-02 3.015666306018829346e-01 2.218727767467498779e-01 4.712129384279251099e-02 -1.274297684431076050e-01 2.752694860100746155e-02 1.420295331627130508e-02 6.779831647872924805e-01 1.250654608011245728e-01
-5.542267486453056335e-02 -1.904411166906356812e-01 8.308687806129455566e-02 -1.822634935379028320e-01 -1.438282579183578491e-01 -1.465290635824203491e-01 -4.206993803381919861e-02 -1.160350143909454346e-01 1.374064534902572632e-01 -8.639837056398391724e-02 1.532272845506668091e-01 -1.480924785137176514e-01 8.915099501609802246e-02 3.012574613094329834e-01 -3.193731904029846191e-01 -2.413727808743715286e-03 1.076043099164962769e-01 -1.556439250707626343e-01 1.812444329261779785e-01 -1.511526945978403091e-02 1.991654634475708008e-01 1.593581438064575195e-01 5.840088427066802979e-02 2.638094723224639893e-01 3.716540336608886719e-01 1.085540503263473511e-01 3.481270074844360352e-01 2.510083019733428955e-01 8.553403615951538086e-02 -1.276467144489288330e-01 1.447041332721710205e-01 -7.123633474111557007e-02
2.594710700213909149e-02 -3.280656933784484863e-01 -2.179790847003459930e-02 -3.428277745842933655e-02 -8.207616209983825684e-02 9.518381208181381226e-02 6.271834671497344971e-02 5.911491811275482178e-02 1.898218840360641479e-01 -1.403635293245315552e-01 1.987195014953613281e-02 6.697475165128707886e-02 -2.622396349906921387e-01 2.070972770452499390e-01 8.249708334915339947e-04 -3.922966495156288147e-02 7.193564623594284058e-02 -2.075847797095775604e-02 7.394172996282577515e-02 3.708553314208984375e-01 9.048144519329071045e-02 6.409591436386108398e-02 -2.163722515106201172e-01 -1.894718850962817669e-03 -9.279312938451766968e-02 1.449058204889297485e-01 5.372899770736694336e-01 1.049926429986953735e-01 -3.072863221168518066e-01 -7.296240329742431641e-02 1.401654332876205444e-01 -1.912639588117599487e-01
[truncated: 3,266,559 more chars]
