# Supplementary material for: The Language of Innovation
Source: PLoS One. 2020 Apr 30;15(4):e0230107. doi: 10.1371/journal.pone.0230107 (PMC7194493; doi:10.1371/journal.pone.0230107)
Supplement: S5 File — (GZ) [file pone.0230107.s005.tar.gz › 1983-1987/V2Run_12_VS_4500_embeddings1983-1987ED32.txt]

-4.353167861700057983e-02 -1.989785134792327881e-01 -2.479214519262313843e-01 4.223752319812774658e-01 1.671032011508941650e-01 1.459516733884811401e-01 -8.154658973217010498e-02 -1.569417268037796021e-01 -2.763775289058685303e-01 9.825783222913742065e-02 -1.224043294787406921e-01 -5.065891891717910767e-02 -2.140546888113021851e-01 -2.135290019214153290e-02 8.857016265392303467e-02 7.147458940744400024e-02 3.146519884467124939e-02 -1.553951948881149292e-01 1.200429201126098633e-01 -6.809648126363754272e-02 2.781985700130462646e-01 9.076491743326187134e-02 -1.021278202533721924e-01 -2.882411777973175049e-01 -5.349942296743392944e-02 3.016118425875902176e-03 2.391844689846038818e-01 -5.540731176733970642e-02 -1.604517847299575806e-01 -3.381522595882415771e-01 2.104151993989944458e-01 6.690331548452377319e-02
-1.305622309446334839e-01 9.339340031147003174e-02 -4.634839016944169998e-03 2.174620032310485840e-01 6.217487528920173645e-02 2.423867881298065186e-01 1.398784071207046509e-01 2.778184041380882263e-02 3.061282634735107422e-02 3.335363417863845825e-02 2.197193354368209839e-01 -2.951564192771911621e-01 -1.854955554008483887e-01 -1.840509921312332153e-01 -1.587155014276504517e-01 -2.250422388315200806e-01 3.638041019439697266e-01 1.911262422800064087e-01 -8.642156608402729034e-03 -2.036904692649841309e-01 2.011777311563491821e-01 1.688696444034576416e-01 2.556368149816989899e-02 -4.097168520092964172e-02 -1.174973249435424805e-01 -3.838997781276702881e-01 1.574380099773406982e-01 -2.313871383666992188e-01 9.680728614330291748e-02 1.401622430421411991e-03 -3.929043305106461048e-04 1.781844645738601685e-01
-2.791453301906585693e-01 9.666965901851654053e-02 -1.215310096740722656e-01 3.675592541694641113e-01 -2.352504134178161621e-01 4.600618407130241394e-02 1.433833092451095581e-01 -1.320158690214157104e-01 -4.909833893179893494e-02 3.828684389591217041e-01 4.445127397775650024e-02 -1.656214594841003418e-01 -1.938813477754592896e-01 -1.432399451732635498e-01 -6.205232813954353333e-02 5.614636093378067017e-02 3.206218779087066650e-01 6.378860771656036377e-02 6.156690791249275208e-02 1.469213664531707764e-01 -2.356420457363128662e-02 9.538217633962631226e-02 -9.821214526891708374e-02 -2.420155555009841919e-01 2.720884606242179871e-02 -1.612600125372409821e-02 2.177187800407409668e-01 -2.177230864763259888e-01 9.152201563119888306e-02 2.739341259002685547e-01 -4.528571665287017822e-02 1.803193539381027222e-01
-2.755992114543914795e-02 2.028907276690006256e-02 -3.015064634382724762e-02 2.935675084590911865e-01 -9.670042991638183594e-02 4.296070635318756104e-01 -1.688207834959030151e-01 -1.242349818348884583e-01 -1.396524161100387573e-01 1.935788802802562714e-02 -5.765751749277114868e-02 -4.375562071800231934e-01 -1.134536266326904297e-01 -7.354570180177688599e-02 -1.006099656224250793e-01 -5.678342655301094055e-03 3.094008266925811768e-01 -5.170778930187225342e-02 7.310535013675689697e-02 -2.093557268381118774e-01 2.424523830413818359e-01 9.632401168346405029e-02 1.138507127761840820e-01 -2.064877003431320190e-01 6.094699352979660034e-02 -3.173742294311523438e-01 2.314707636833190918e-02 1.098597273230552673e-01 -5.549208819866180420e-02 1.114244014024734497e-01 7.565172761678695679e-02 -1.459315419197082520e-01
7.819881290197372437e-02 2.211808562278747559e-01 1.222314834594726562e-01 2.791737616062164307e-01 -2.236206643283367157e-02 1.436657756567001343e-01 1.400376576930284500e-02 -5.239133164286613464e-02 -2.347917109727859497e-01 1.838873326778411865e-01 -1.946111768484115601e-01 -4.734459221363067627e-01 -1.237968504428863525e-01 4.756767675280570984e-02 2.406876236200332642e-01 -8.915150910615921021e-02 2.823812365531921387e-01 -2.453919202089309692e-01 6.909742206335067749e-02 4.313094168901443481e-02 1.558977514505386353e-01 1.156769469380378723e-01 -3.076551854610443115e-01 -1.667488664388656616e-01 1.026291921734809875e-01 -5.388671532273292542e-02 3.211745619773864746e-02 -2.774631790816783905e-02 5.710995942354202271e-02 1.340245455503463745e-01 1.816688776016235352e-01 1.318046301603317261e-01
-7.567384839057922363e-02 -5.036830529570579529e-02 -3.557366435416042805e-04 1.216990798711776733e-01 -2.224757075309753418e-01 2.021330446004867554e-01 1.623489558696746826e-01 2.181548997759819031e-02 -1.784342974424362183e-01 1.622052639722824097e-01 2.045319974422454834e-01 -3.128496706485748291e-01 -2.568651735782623291e-01 3.398586297407746315e-03 2.653365135192871094e-01 -2.266996055841445923e-01 2.976032197475433350e-01 1.646484285593032837e-01 1.635925769805908203e-01 6.537281721830368042e-02 8.866883814334869385e-02 2.043709903955459595e-01 -1.784962564706802368e-01 -2.259963452816009521e-01 2.253812551498413086e-01 -2.296097278594970703e-01 1.091553717851638794e-01 1.328438520431518555e-01 1.359610408544540405e-01 7.496320456266403198e-02 1.779743432998657227e-01 -7.718230783939361572e-02
-5.140633136034011841e-02 -7.671806216239929199e-02 1.330041438341140747e-01 1.652078330516815186e-01 -2.677405774593353271e-01 9.171548485755920410e-02 1.011228002607822418e-02 -1.749073565006256104e-01 -2.047915458679199219e-01 -2.089882344007492065e-01 -2.397863660007715225e-03 -4.904133677482604980e-01 -9.642781317234039307e-02 1.311893314123153687e-01 -4.167635738849639893e-02 9.477376192808151245e-02 3.789972066879272461e-01 -7.759123295545578003e-02 -3.921766579151153564e-02 -1.262097209692001343e-01 2.483725100755691528e-01 1.185963451862335205e-01 2.854606509208679199e-02 -1.829800754785537720e-01 4.356162250041961670e-02 -3.734807968139648438e-01 -8.572775125503540039e-02 -1.067574545741081238e-01 -2.791904471814632416e-02 -1.667500138282775879e-01 6.741566956043243408e-02 4.362537339329719543e-02
-2.322568092495203018e-03 2.553813755512237549e-01 -1.574558019638061523e-01 2.874716520309448242e-01 -3.106968700885772705e-01 2.442124485969543457e-01 1.445302963256835938e-01 -5.737162381410598755e-02 -2.412048131227493286e-01 1.213999837636947632e-02 -1.191369965672492981e-01 -1.873331218957901001e-01 -1.410864442586898804e-01 1.283040922135114670e-02 1.423076689243316650e-01 1.734192110598087311e-02 4.013830721378326416e-01 7.171975821256637573e-02 -6.682041287422180176e-02 1.659672260284423828e-01 2.464084923267364502e-01 -5.615480244159698486e-02 -1.043984442949295044e-01 -2.305451333522796631e-01 8.144244551658630371e-02 1.631530970335006714e-01 7.711464166641235352e-02 -2.050357758998870850e-01 -1.138568390160799026e-02 2.600190974771976471e-02 2.114930301904678345e-01 2.140027135610580444e-01
-5.732097104191780090e-02 2.782019227743148804e-02 -1.173776909708976746e-01 2.232899516820907593e-01 2.606701850891113281e-02 2.258885949850082397e-01 1.619359105825424194e-02 -1.106364801526069641e-01 -3.698680996894836426e-01 -2.107825130224227905e-01 1.357507854700088501e-01 -1.298626512289047241e-01 -1.923664063215255737e-01 -2.438439577817916870e-01 -5.697037652134895325e-02 8.868751116096973419e-03 4.242686927318572998e-01 -2.769699096679687500e-01 1.996502429246902466e-01 -4.656009376049041748e-02 4.108876455575227737e-03 6.016585230827331543e-02 -1.022235825657844543e-01 -1.441259533166885376e-01 -2.248084843158721924e-01 -3.506432175636291504e-01 -2.982771210372447968e-02 -6.574137508869171143e-02 -2.614052407443523407e-02 -5.004557967185974121e-02 1.609914451837539673e-01 -1.018481031060218811e-01
-8.358465880155563354e-02 8.714818954467773438e-02 -1.835404150187969208e-02 1.253566741943359375e-01 6.566058844327926636e-02 4.230606183409690857e-02 -1.231033131480216980e-01 -1.748570650815963745e-01 -3.260313570499420166e-01 -1.253837347030639648e-01 1.637338399887084961e-01 2.334815636277198792e-02 -2.275598645210266113e-01 -1.561993211507797241e-01 1.582154035568237305e-01 -1.896641552448272705e-01 3.109774291515350342e-01 -1.704282760620117188e-01 -1.231601387262344360e-01 -2.400408834218978882e-01 4.650688767433166504e-01 3.870841860771179199e-02 -9.948576986789703369e-02 -2.142081707715988159e-01 1.538922777399420738e-03 2.194417826831340790e-02 2.966546416282653809e-01 -1.453566253185272217e-01 1.833198964595794678e-01 -3.981802240014076233e-02 -1.178827956318855286e-01 -1.281694322824478149e-02
-9.792376309633255005e-02 1.492360085248947144e-01 4.185751825571060181e-02 4.151267465204000473e-03 -5.944443866610527039e-02 -7.750365138053894043e-02 3.014787100255489349e-02 1.545097678899765015e-01 -1.656405031681060791e-01 1.429241448640823364e-01 -2.360154539346694946e-01 -2.743461728096008301e-01 -4.079764187335968018e-01 -1.675149425864219666e-02 1.688265651464462280e-01 1.241624876856803894e-01 5.119005218148231506e-02 3.817746415734291077e-02 2.431449145078659058e-01 -2.664729952812194824e-01 9.544406086206436157e-02 -1.006652936339378357e-01 2.165972143411636353e-01 -1.921625137329101562e-01 -8.103405125439167023e-03 -1.376941055059432983e-01 2.154144346714019775e-01 1.503424495458602905e-01 1.818162947893142700e-01 -3.097299635410308838e-01 2.822490036487579346e-01 -9.271085262298583984e-02
-2.889847941696643829e-02 1.836590617895126343e-01 -1.354423165321350098e-01 4.713917374610900879e-01 -4.387222230434417725e-03 1.948673576116561890e-01 1.528180539608001709e-01 -1.618776321411132812e-01 -3.310502320528030396e-02 -6.974783539772033691e-02 8.942966908216476440e-02 -3.142350614070892334e-01 -2.119425386190414429e-01 -2.442057430744171143e-01 -1.166749745607376099e-01 -2.006311863660812378e-01 2.465232014656066895e-01 8.751092851161956787e-02 -2.388146519660949707e-02 -7.662635296583175659e-02 -1.335810571908950806e-01 -8.742094039916992188e-02 -3.641644716262817383e-01 1.046264171600341797e-01 1.698371209204196930e-02 -2.128023654222488403e-01 -4.414911195635795593e-02 -3.883341327309608459e-02 -1.105955913662910461e-01 -9.177345782518386841e-02 2.083451151847839355e-01 9.586817026138305664e-02
-1.883149296045303345e-01 1.352534741163253784e-01 1.205399353057146072e-02 1.005476564168930054e-01 2.158072032034397125e-02 6.012073252350091934e-03 -1.496476829051971436e-01 5.409374460577964783e-02 1.237915642559528351e-02 1.478412151336669922e-01 1.167966052889823914e-01 -2.605485320091247559e-01 -4.661274254322052002e-01 9.574534744024276733e-02 -7.053234428167343140e-02 -3.178148269653320312e-01 2.603399753570556641e-01 1.077145934104919434e-01 1.943214982748031616e-01 -1.277307122945785522e-01 5.425648018717765808e-02 2.036778926849365234e-01 1.143603175878524780e-01 -4.418806731700897217e-02 -9.750176221132278442e-02 6.091027334332466125e-02 2.822105288505554199e-01 1.252437382936477661e-01 -1.620103567838668823e-01 -3.124179840087890625e-01 2.114877700805664062e-01 6.454981863498687744e-02
1.090837568044662476e-01 6.918556243181228638e-02 -1.632152944803237915e-01 1.795709580183029175e-01 -2.686663568019866943e-01 1.460184156894683838e-01 -3.009147047996520996e-01 8.090944588184356689e-02 -1.150113493204116821e-01 -5.593144521117210388e-02 1.626395806670188904e-02 -3.397063612937927246e-01 -2.599946781992912292e-02 -1.918591707944869995e-01 2.636477053165435791e-01 -1.238780543208122253e-01 2.833216786384582520e-01 9.808301180601119995e-02 1.863785982131958008e-01 -1.466217190027236938e-01 2.307471930980682373e-01 -3.840830922126770020e-02 1.388153880834579468e-01 -1.139962226152420044e-01 8.567262440919876099e-02 -1.750631481409072876e-01 1.653200984001159668e-01 -1.201139241456985474e-01 1.951954364776611328e-01 -2.796915918588638306e-02 3.519924581050872803e-01 -6.188347563147544861e-02
-1.639537215232849121e-01 3.849208354949951172e-01 8.536048233509063721e-03 2.000525295734405518e-01 1.151267066597938538e-01 2.971247136592864990e-01 -5.515962466597557068e-02 -1.105879098176956177e-01 -2.119560539722442627e-01 3.187257051467895508e-01 -9.244891256093978882e-02 -1.235059127211570740e-01 -1.429555565118789673e-01 -2.853112518787384033e-01 1.157900202088057995e-03 -7.536000758409500122e-02 3.405854105949401855e-01 -6.825938820838928223e-02 1.224833503365516663e-01 1.360640227794647217e-01 1.577916145324707031e-01 1.130223646759986877e-01 1.743441075086593628e-01 -1.262410264462232590e-02 1.507691890001296997e-01 -1.870668232440948486e-01 -7.734159380197525024e-02 -2.122105062007904053e-01 1.686520278453826904e-01 -4.447656497359275818e-02 1.494871228933334351e-01 7.944235950708389282e-02
4.242679849267005920e-02 2.292230576276779175e-01 -2.543769478797912598e-01 1.329091191291809082e-01 5.917014926671981812e-02 2.315757721662521362e-01 -1.267122179269790649e-01 -1.050946339964866638e-01 9.609347209334373474e-03 -7.117334753274917603e-03 2.187606692314147949e-01 -1.899397224187850952e-01 1.199816688895225525e-01 3.483390435576438904e-02 2.502938210964202881e-01 2.062147557735443115e-01 2.780034244060516357e-01 6.515251100063323975e-02 -1.269094180315732956e-02 -9.802477806806564331e-02 9.648419171571731567e-02 -6.298168748617172241e-02 -4.375542979687452316e-03 -3.169653117656707764e-01 2.057417631149291992e-01 -1.877646446228027344e-01 3.851594328880310059e-01 -9.098459780216217041e-02 -1.527460198849439621e-02 -1.942975968122482300e-01 1.429557651281356812e-01 2.765912413597106934e-01
-3.620826080441474915e-02 1.339371800422668457e-01 -4.241807013750076294e-02 2.267769724130630493e-01 -1.348445415496826172e-01 1.967458575963973999e-01 -1.680182069540023804e-01 -1.385693401098251343e-01 -2.257392704486846924e-01 -9.967636317014694214e-02 1.939781159162521362e-01 -3.992223441600799561e-01 -1.295884046703577042e-02 -2.774188518524169922e-01 1.096603944897651672e-01 -3.245588392019271851e-02 3.834808170795440674e-01 -4.020531848073005676e-02 1.011129394173622131e-01 -2.682544291019439697e-01 1.544577777385711670e-01 -1.882847398519515991e-01 -2.780262231826782227e-01 -5.312173068523406982e-02 -8.650047332048416138e-02 -1.905743032693862915e-01 -1.099434494972229004e-01 2.100620232522487640e-02 -6.362234242260456085e-03 -6.818465143442153931e-02 -9.655019640922546387e-02 1.856423318386077881e-01
1.315630674362182617e-01 3.911590203642845154e-02 -6.529414653778076172e-02 1.568028032779693604e-01 -2.484848648309707642e-01 -1.197301670908927917e-01 -1.372876316308975220e-01 -3.190155029296875000e-01 -3.039845228195190430e-01 -2.243754453957080841e-03 1.610560268163681030e-01 -1.559342443943023682e-01 -4.680890738964080811e-01 -1.773998141288757324e-01 1.739211231470108032e-01 2.480826675891876221e-01 -4.613770171999931335e-02 1.982892453670501709e-01 1.247359141707420349e-01 -1.179478541016578674e-01 -2.623401815071702003e-03 -1.365308910608291626e-01 2.152535915374755859e-01 -3.686791285872459412e-02 -1.825871169567108154e-01 -6.897174566984176636e-02 2.301305532455444336e-01 5.407106876373291016e-02 -1.018629148602485657e-01 1.279226243495941162e-01 -7.410236448049545288e-02 8.429028093814849854e-02
-3.692222759127616882e-02 2.690519094467163086e-01 -1.636231690645217896e-02 1.298795193433761597e-01 2.250562459230422974e-01 1.728156805038452148e-01 -1.424387991428375244e-01 3.127327188849449158e-02 4.006288200616836548e-02 -7.450665533542633057e-02 1.257937699556350708e-01 -1.361527591943740845e-01 -1.890112608671188354e-01 -1.502573024481534958e-02 1.925716400146484375e-01 -2.086419463157653809e-01 4.814442694187164307e-01 1.092019677162170410e-01 -4.069188237190246582e-02 2.991263195872306824e-02 3.232824504375457764e-01 1.439869254827499390e-01 -1.665856987237930298e-01 -3.387776017189025879e-01 1.034190040081739426e-02 -2.049995213747024536e-01 1.132365837693214417e-01 -1.565392315387725830e-01 -4.649398475885391235e-02 -1.907858252525329590e-01 -1.309104114770889282e-01 7.651571184396743774e-03
-2.410702556371688843e-01 1.626686602830886841e-01 -1.723429001867771149e-02 2.066372632980346680e-01 1.596625596284866333e-01 1.345653831958770752e-01 2.694855928421020508e-01 6.212573125958442688e-02 2.250399067997932434e-02 1.767752766609191895e-01 -1.460552494972944260e-02 -4.374108314514160156e-01 -1.314049512147903442e-01 1.108179464936256409e-01 3.434167206287384033e-01 1.194236278533935547e-01 3.852086961269378662e-01 3.473017737269401550e-02 5.676475167274475098e-02 -8.194601535797119141e-02 1.279099732637405396e-01 9.205432236194610596e-02 7.677508145570755005e-02 9.593538194894790649e-02 1.083525083959102631e-02 4.825213551521301270e-02 1.838775426149368286e-01 1.389033533632755280e-02 8.863421529531478882e-02 -3.188384473323822021e-01 -5.185854434967041016e-02 -1.385225951671600342e-01
-3.180245310068130493e-02 9.783194959163665771e-02 8.532567322254180908e-02 3.616903722286224365e-01 -2.663224339485168457e-01 2.114170491695404053e-01 -9.895695745944976807e-02 -1.344988495111465454e-02 -2.071238011121749878e-01 9.849453717470169067e-02 2.627740502357482910e-01 -3.051740825176239014e-01 -1.355737894773483276e-01 -4.369989633560180664e-01 1.914874166250228882e-01 -2.280609868466854095e-02 1.746271997690200806e-01 -2.080596685409545898e-01 1.061744317412376404e-01 -7.971204072237014771e-02 8.917917311191558838e-02 1.908805519342422485e-01 3.625186905264854431e-02 -2.368652224540710449e-01 -4.146363586187362671e-03 1.614399999380111694e-02 8.574431762099266052e-03 -6.247620657086372375e-02 -1.125392317771911621e-01 -5.372013524174690247e-02 2.263913750648498535e-01 1.111382339149713516e-02
-1.022883504629135132e-01 -1.251804977655410767e-01 4.867509007453918457e-02 5.057931542396545410e-01 7.784996926784515381e-02 3.347079157829284668e-01 9.885039925575256348e-02 -6.072902679443359375e-02 -2.358897030353546143e-01 -1.391634345054626465e-01 1.081808060407638550e-01 -2.639544904232025146e-01 7.871747761964797974e-02 1.268521249294281006e-01 1.691158711910247803e-01 1.710861027240753174e-01 3.165972232818603516e-01 -9.793335199356079102e-02 -4.130217432975769043e-02 -9.078969806432723999e-02 2.329885810613632202e-01 1.562296003103256226e-01 -8.805837482213973999e-02 -7.783213257789611816e-02 1.708912849426269531e-01 -8.603809773921966553e-02 -2.667460218071937561e-02 2.868175692856311798e-02 -9.252800606191158295e-03 -9.386885911226272583e-02 2.015176564455032349e-01 2.182973474264144897e-01
1.128523051738739014e-01 3.614017739892005920e-02 1.299375742673873901e-01 2.418029457330703735e-01 -3.072949871420860291e-02 3.067711591720581055e-01 9.010062366724014282e-02 1.549514234066009521e-01 -3.229971528053283691e-01 1.248489543795585632e-01 -1.602831184864044189e-01 -4.168322086334228516e-01 -1.607106029987335205e-01 -6.450679153203964233e-02 1.516894400119781494e-01 -1.650585383176803589e-01 4.141852259635925293e-01 -2.240436524152755737e-01 8.048719167709350586e-02 9.056685864925384521e-02 1.996223628520965576e-01 8.602584153413772583e-02 1.223431080579757690e-01 -7.156529277563095093e-02 -8.682653307914733887e-02 8.371930569410324097e-02 -1.774069108068943024e-02 -6.918098777532577515e-02 -1.614756137132644653e-01 -1.059766560792922974e-01 4.858862608671188354e-02 1.440430581569671631e-01
-6.060189381241798401e-02 2.765890769660472870e-02 7.530990988016128540e-02 4.961338937282562256e-01 1.803280320018529892e-03 3.845904171466827393e-01 -1.266375929117202759e-01 9.791114181280136108e-02 -3.744773566722869873e-01 1.242596805095672607e-01 1.504288315773010254e-01 -1.152842491865158081e-01 -1.033761873841285706e-01 -4.656286165118217468e-02 2.258855998516082764e-01 3.012519329786300659e-02 4.289501532912254333e-02 1.388272941112518311e-01 7.901297509670257568e-02 -1.697563230991363525e-01 2.164098247885704041e-02 1.161342114210128784e-01 5.575197562575340271e-02 -1.156623214483261108e-01 -5.393230915069580078e-02 -3.726092278957366943e-01 -5.597011372447013855e-02 8.799181878566741943e-02 1.135588213801383972e-01 2.348802387714385986e-01 -7.048884034156799316e-02 3.944922238588333130e-02
2.707449905574321747e-02 -9.544672071933746338e-02 1.642851233482360840e-01 3.143574893474578857e-01 -5.727175995707511902e-02 3.989103138446807861e-01 -3.431176394224166870e-02 5.023116245865821838e-02 -8.835341781377792358e-02 1.332138385623693466e-02 -4.014457017183303833e-02 -1.392110288143157959e-01 -2.681924998760223389e-01 -2.051851004362106323e-01 2.589357197284698486e-01 1.927758008241653442e-01 4.257459640502929688e-01 -1.490820795297622681e-01 1.480630319565534592e-02 -5.835226271301507950e-03 8.241211622953414917e-02 4.162088409066200256e-02 4.552906379103660583e-02 7.001963257789611816e-02 6.590958684682846069e-02 4.876086115837097168e-02 3.942349553108215332e-01 -7.554487138986587524e-02 4.183596931397914886e-03 -1.708916574716567993e-01 -1.840540021657943726e-01 2.894812263548374176e-02
-9.485298395156860352e-02 1.002197861671447754e-01 -3.790089115500450134e-02 4.153746962547302246e-01 -3.630340993404388428e-01 1.979597955942153931e-01 -6.154082715511322021e-02 8.975868672132492065e-02 2.331968862563371658e-03 1.415400654077529907e-01 -1.174590215086936951e-01 -2.973100543022155762e-01 -2.171076983213424683e-01 -2.268119752407073975e-01 8.072447776794433594e-02 5.658240988850593567e-02 2.460866421461105347e-01 3.317921459674835205e-01 -8.620636537671089172e-03 8.276372402906417847e-02 2.711777389049530029e-02 1.755233556032180786e-01 -2.642766572535037994e-03 -5.343161523342132568e-02 3.367722928524017334e-01 -8.221574127674102783e-03 5.488527938723564148e-02 -3.057035245001316071e-02 -1.667378935962915421e-03 7.987257838249206543e-02 2.094077179208397865e-03 2.405051440000534058e-01
1.940891332924365997e-02 -1.691791266202926636e-01 -2.839477062225341797e-01 1.493113040924072266e-01 2.337464839220046997e-01 -2.857402153313159943e-02 1.408900618553161621e-01 -5.203492566943168640e-02 -2.903421521186828613e-01 -3.144933655858039856e-02 4.831041023135185242e-02 -1.845576763153076172e-01 -2.210712581872940063e-01 -9.887962043285369873e-02 3.754507750272750854e-02 1.138213202357292175e-01 3.400516211986541748e-01 -1.592279970645904541e-01 3.055201172828674316e-01 -1.152638811618089676e-02 -1.046891361474990845e-01 2.265724539756774902e-01 -1.375992447137832642e-01 4.437099024653434753e-02 7.811590284109115601e-02 -1.022626832127571106e-01 2.623965144157409668e-01 9.736039489507675171e-02 1.347816735506057739e-01 5.296036973595619202e-02 -6.700757890939712524e-02 3.966855704784393311e-01
-1.047770082950592041e-01 4.139719903469085693e-02 -1.539115160703659058e-01 3.909590840339660645e-01 -1.610769033432006836e-01 3.387721776962280273e-01 -1.836943253874778748e-02 -2.042331248521804810e-01 -1.466401666402816772e-01 6.584243476390838623e-02 -8.237828314304351807e-02 -7.187558710575103760e-02 -2.254120111465454102e-01 -1.542769074440002441e-01 -4.103226587176322937e-02 4.939507693052291870e-02 2.596080601215362549e-01 1.177294179797172546e-01 2.005083262920379639e-01 8.515374362468719482e-02 -3.195093013346195221e-03 2.048813998699188232e-01 -2.297963015735149384e-02 -1.432622671127319336e-01 2.146690785884857178e-01 1.672939211130142212e-01 1.060519292950630188e-01 -2.364358156919479370e-01 8.807165175676345825e-02 2.214621305465698242e-01 3.029545247554779053e-01 1.730042248964309692e-01
2.477576434612274170e-01 9.748434275388717651e-02 8.687012642621994019e-02 3.981320559978485107e-01 5.400354042649269104e-02 6.144039332866668701e-02 2.038162350654602051e-01 -1.704407297074794769e-02 -1.303720772266387939e-01 1.075067147612571716e-01 -3.767262771725654602e-02 -2.603398859500885010e-01 -1.627321839332580566e-01 1.516433358192443848e-01 9.692354500293731689e-02 -3.153286874294281006e-01 1.858386248350143433e-01 -1.635646671056747437e-01 2.361930608749389648e-01 -2.574077248573303223e-01 3.219682276248931885e-01 7.163307070732116699e-02 -7.909348607063293457e-02 -1.584468930959701538e-01 1.011959463357925415e-01 -1.146661862730979919e-01 -1.111331731081008911e-01 -1.606563031673431396e-01 7.249956578016281128e-02 -9.364743530750274658e-02 1.845872551202774048e-01 1.591861695051193237e-01
1.823881827294826508e-02 -7.605175673961639404e-02 -1.939735710620880127e-01 5.383551865816116333e-02 -1.343342512845993042e-01 1.416320651769638062e-01 -2.599010942503809929e-03 -4.397464543581008911e-02 -1.613723635673522949e-01 -7.483904063701629639e-02 3.446544334292411804e-02 -2.496605962514877319e-01 -3.619975745677947998e-01 -3.853434324264526367e-01 -1.748250797390937805e-02 -2.169515937566757202e-03 4.820629954338073730e-01 9.948613494634628296e-02 2.760345116257667542e-02 9.781116619706153870e-03 9.256076067686080933e-02 3.211600333452224731e-02 -8.527608215808868408e-02 -2.006335556507110596e-01 2.141580432653427124e-01 -6.641004234552383423e-02 1.449210941791534424e-01 -4.860712587833404541e-02 1.690324097871780396e-01 -3.488350510597229004e-01 1.139689832925796509e-01 -3.407159820199012756e-02
-1.322286948561668396e-02 1.173008084297180176e-01 5.889092758297920227e-02 2.466342300176620483e-01 -2.246483117341995239e-01 2.958181500434875488e-01 1.701162755489349365e-01 -9.133433550596237183e-02 -7.846589386463165283e-02 2.570870816707611084e-01 -1.293442100286483765e-01 -3.450318872928619385e-01 -1.024783179163932800e-01 -1.005590632557868958e-01 2.379201203584671021e-01 -2.113941162824630737e-01 2.710751593112945557e-01 3.151965886354446411e-02 2.564433217048645020e-01 -1.561188995838165283e-01 2.035202980041503906e-01 1.431604623794555664e-01 -1.853402331471443176e-02 -2.568022310733795166e-01 -8.950945734977722168e-02 1.902877539396286011e-01 4.303506389260292053e-02 -7.766117155551910400e-02 2.568953633308410645e-01 -5.044554173946380615e-02 3.188233077526092529e-02 4.580967128276824951e-02
-2.158806622028350830e-01 -2.508703852072358131e-03 2.226076461374759674e-02 3.803549110889434814e-01 1.195915490388870239e-01 -1.285048276185989380e-01 -3.043266534805297852e-01 -1.362404599785804749e-02 -2.984628081321716309e-01 4.618776030838489532e-03 -9.934331476688385010e-02 -2.753241062164306641e-01 -1.450371146202087402e-01 -7.737759500741958618e-02 -1.408806890249252319e-01 6.345848739147186279e-02 1.644902229309082031e-01 4.570773988962173462e-02 5.001327395439147949e-02 2.771278144791722298e-03 1.530154496431350708e-01 -2.536387443542480469e-01 1.586492061614990234e-01 -3.219276666641235352e-01 4.308430850505828857e-02 -9.236643463373184204e-02 2.242269068956375122e-01 -1.555765569210052490e-01 1.350636780261993408e-01 -1.825927197933197021e-01 2.720794379711151123e-01 1.577217690646648407e-02
4.090347141027450562e-02 1.465012133121490479e-01 6.573910824954509735e-03 3.773433268070220947e-01 7.181640714406967163e-02 2.226791977882385254e-01 2.138135284185409546e-01 5.604910850524902344e-02 -2.123609334230422974e-01 1.151306778192520142e-01 -1.202234029769897461e-01 -3.221459686756134033e-01 -1.435933113098144531e-01 -8.157585561275482178e-02 1.226138845086097717e-01 -2.358376085758209229e-01 2.107805758714675903e-01 -1.577301532961428165e-03 2.093301117420196533e-01 -2.250905185937881470e-01 2.809704542160034180e-01 6.449338048696517944e-02 -5.216976627707481384e-02 -2.222337871789932251e-01 5.850170552730560303e-02 1.319322735071182251e-01 -1.026756167411804199e-01 9.866771101951599121e-02 -2.439457327127456665e-01 1.893284916877746582e-01 1.569162011146545410e-01 1.452853679656982422e-01
7.294166088104248047e-02 -1.023021936416625977e-01 2.394995987415313721e-01 2.768377959728240967e-01 1.342454701662063599e-01 3.189384043216705322e-01 1.927483081817626953e-01 1.404014527797698975e-01 -2.744578421115875244e-01 -9.395902976393699646e-03 -8.046068996191024780e-02 -3.055616915225982666e-01 -7.243807613849639893e-02 -7.893272489309310913e-02 1.421348452568054199e-01 -1.811186522245407104e-01 1.964052468538284302e-01 -1.170522645115852356e-01 3.300387263298034668e-01 -2.131428867578506470e-01 5.833657830953598022e-02 -3.450828418135643005e-02 -4.808513447642326355e-02 -2.423935979604721069e-01 4.650145303457975388e-03 6.695623509585857391e-03 2.747114934027194977e-02 -7.391055673360824585e-02 3.637208044528961182e-02 -3.267214447259902954e-02 2.087045162916183472e-01 3.306675553321838379e-01
1.323785781860351562e-01 2.388872392475605011e-02 1.038481965661048889e-01 2.333535850048065186e-01 1.006112322211265564e-01 2.862476408481597900e-01 4.366346634924411774e-03 9.312861599028110504e-03 -6.096104905009269714e-02 8.821651339530944824e-02 -2.401316165924072266e-01 -4.409607052803039551e-01 -5.549976974725723267e-02 2.203836739063262939e-01 2.073006033897399902e-01 -1.111420542001724243e-01 1.685888022184371948e-01 1.346166897565126419e-02 2.514173090457916260e-01 -2.921642959117889404e-01 3.274869322776794434e-01 1.211933419108390808e-01 -3.722778754308819771e-03 -1.105510443449020386e-01 1.463513374328613281e-01 1.022408083081245422e-01 -7.143542170524597168e-02 2.431010268628597260e-02 6.519242189824581146e-03 3.346385061740875244e-02 -2.176868292735889554e-04 3.222489356994628906e-01
1.139157190918922424e-01 9.763984382152557373e-02 -2.487076669931411743e-01 1.798464655876159668e-01 -1.239945068955421448e-01 2.568878233432769775e-01 1.221879050135612488e-01 -2.724233567714691162e-01 -1.994418501853942871e-01 9.794928133487701416e-02 -2.981092594563961029e-02 -3.865018486976623535e-01 -1.695241928100585938e-01 1.978779584169387817e-02 2.603126466274261475e-01 -2.641775608062744141e-01 2.467767894268035889e-01 -1.451121121644973755e-01 8.946030586957931519e-02 -1.797131299972534180e-01 8.221969008445739746e-02 8.750089257955551147e-02 9.587170183658599854e-02 -1.978604793548583984e-01 1.028612777590751648e-01 1.160622537136077881e-01 -1.385857234708964825e-03 -9.003765136003494263e-02 2.368136495351791382e-01 8.995405584573745728e-02 2.547867596149444580e-01 -1.385543029755353928e-02
-6.845045834779739380e-02 -3.933443725109100342e-01 -9.917725622653961182e-02 2.792706489562988281e-01 7.918070256710052490e-02 -1.181993260979652405e-01 1.107459049671888351e-02 -7.272017002105712891e-02 -1.329402923583984375e-01 -1.102192625403404236e-01 -2.348290011286735535e-02 -1.900977194309234619e-01 -2.185132801532745361e-01 1.341187488287687302e-02 2.311956137418746948e-01 6.633454561233520508e-02 2.373639494180679321e-01 1.163717731833457947e-01 7.689953595399856567e-02 -1.060061007738113403e-01 -2.418677881360054016e-02 -2.014914155006408691e-01 -3.410798013210296631e-01 -3.194333910942077637e-01 9.107995778322219849e-02 -2.200870364904403687e-01 1.572776734828948975e-01 -2.898777723312377930e-01 -3.962956741452217102e-02 1.235876977443695068e-01 -8.551006764173507690e-02 1.363011747598648071e-01
-1.038764491677284241e-01 1.055778339505195618e-01 6.541535258293151855e-02 1.862604022026062012e-01 1.118478830903768539e-02 1.767515838146209717e-01 1.912216395139694214e-01 -1.494140177965164185e-01 -3.049997091293334961e-01 6.585950404405593872e-02 6.065886467695236206e-03 -5.620038509368896484e-02 -2.457611411809921265e-01 6.606125086545944214e-02 1.348828375339508057e-01 -1.986680626869201660e-01 1.553891748189926147e-01 9.615791961550712585e-03 2.051202356815338135e-01 -2.508674748241901398e-02 4.945720732212066650e-01 5.588459596037864685e-02 1.390873640775680542e-01 -3.735511898994445801e-01 3.563254475593566895e-01 -4.097785428166389465e-02 -6.890256702899932861e-02 3.802708536386489868e-02 1.080654785037040710e-01 -2.169870585203170776e-02 -4.282100498676300049e-02 5.895949900150299072e-02
5.634374544024467468e-02 1.719307340681552887e-02 -2.858399227261543274e-02 3.624832034111022949e-01 7.087349146604537964e-02 2.363479584455490112e-01 1.677853018045425415e-01 2.817281335592269897e-02 -3.594667017459869385e-01 1.699854992330074310e-02 -1.431716047227382660e-02 -4.927054643630981445e-01 -2.394088916480541229e-02 1.827593594789505005e-01 1.176261156797409058e-01 -1.971600800752639771e-01 4.758588969707489014e-02 1.760491542518138885e-02 2.311395257711410522e-01 -3.356890752911567688e-02 3.175539374351501465e-01 6.978651136159896851e-02 -1.467017531394958496e-01 -1.182943508028984070e-01 -4.847809672355651855e-02 -7.955509237945079803e-03 6.236184015870094299e-02 -2.420946508646011353e-01 -5.166113749146461487e-02 9.152014553546905518e-02 1.611997187137603760e-01 1.226539686322212219e-01
-2.005331916734576225e-03 -1.062558442354202271e-01 3.839007765054702759e-02 3.855757415294647217e-01 -4.229063689708709717e-01 3.612284660339355469e-01 -1.315826028585433960e-01 4.339409526437520981e-03 -4.946063086390495300e-02 -1.480873525142669678e-01 2.031641304492950439e-01 -1.903326511383056641e-01 -2.354545146226882935e-01 -1.490202825516462326e-02 1.050578057765960693e-01 -7.183106243610382080e-02 3.401301205158233643e-01 -3.642265871167182922e-02 1.868292689323425293e-01 -3.172698244452476501e-02 4.592106863856315613e-02 -2.899056486785411835e-02 2.398126423358917236e-01 -4.682971630245447159e-03 1.154452189803123474e-02 -1.868628710508346558e-01 -2.765011973679065704e-02 -1.605026572942733765e-01 -1.753479838371276855e-01 3.164537996053695679e-02 7.049967348575592041e-02 1.626502871513366699e-01
-2.595003843307495117e-01 -9.241889417171478271e-02 5.821746960282325745e-02 3.284721374511718750e-01 1.392030119895935059e-01 4.355154931545257568e-01 -8.282510191202163696e-02 -6.446491926908493042e-02 -2.175322771072387695e-01 6.781403720378875732e-02 -3.156832605600357056e-02 -1.952480077743530273e-01 -7.145701348781585693e-02 -9.123452007770538330e-02 3.407453596591949463e-01 2.545063011348247528e-02 1.910425722599029541e-01 5.695550236850976944e-03 1.663829833269119263e-01 -1.626790314912796021e-01 1.430321186780929565e-01 -5.142590031027793884e-02 1.327635496854782104e-01 3.439674377441406250e-01 1.342481374740600586e-01 2.009356021881103516e-02 2.449438422918319702e-01 -1.565037965774536133e-01 -1.791554316878318787e-02 -5.256190896034240723e-02 8.171317726373672485e-02 -9.564410895109176636e-02
3.876674175262451172e-02 -1.041844114661216736e-02 1.605732482858002186e-03 2.326700985431671143e-01 -1.977019906044006348e-01 1.403378695249557495e-01 -1.006089672446250916e-01 -1.570041626691818237e-01 9.833654761314392090e-02 -1.032051146030426025e-01 -1.689388453960418701e-01 -9.304466843605041504e-02 -2.408389002084732056e-01 -2.209180742502212524e-01 3.167251348495483398e-01 1.028585880994796753e-01 1.407755464315414429e-01 -1.628800854086875916e-02 2.995692193508148193e-01 9.325091540813446045e-02 3.324118256568908691e-01 5.330767109990119934e-02 -9.697381407022476196e-03 -2.545372247695922852e-01 2.880392074584960938e-01 -3.810131549835205078e-01 1.446366459131240845e-01 2.220449969172477722e-02 1.181195676326751709e-01 -4.565644636750221252e-02 1.146318688988685608e-01 2.200406743213534355e-03
3.809385374188423157e-02 1.476925611495971680e-01 -4.763065953738987446e-04 6.990819424390792847e-02 7.901310920715332031e-02 2.860026359558105469e-01 3.420751988887786865e-01 -4.137381538748741150e-02 -7.836729288101196289e-02 -9.572302922606468201e-03 -1.413528919219970703e-01 -2.497570961713790894e-01 -2.009183168411254883e-01 -5.817060545086860657e-02 1.425129473209381104e-01 -8.842389285564422607e-02 1.722077876329421997e-01 -9.208998084068298340e-02 1.116257831454277039e-01 -8.634270727634429932e-02 6.615097075700759888e-02 7.909411936998367310e-02 -1.559289395809173584e-01 -2.082807421684265137e-01 2.556490004062652588e-01 -2.384899407625198364e-01 -6.054455041885375977e-02 -2.193767577409744263e-01 -1.844065338373184204e-01 -6.242631748318672180e-02 1.023000106215476990e-01 4.958182871341705322e-01
-2.808268740773200989e-02 1.567275971174240112e-01 2.539333999156951904e-01 3.031786084175109863e-01 -2.098980396986007690e-01 2.821306586265563965e-01 -4.238593205809593201e-02 -1.639691293239593506e-01 -4.314367473125457764e-01 3.282755240797996521e-02 1.486988514661788940e-01 -2.145664393901824951e-01 -2.004969120025634766e-01 -4.255152493715286255e-02 1.954358220100402832e-01 -3.069680631160736084e-01 1.358766406774520874e-01 1.562396883964538574e-01 9.282422065734863281e-02 -1.815536171197891235e-01 2.040372788906097412e-02 5.817552097141742706e-03 -1.590631529688835144e-02 -1.752723455429077148e-01 6.615742295980453491e-02 8.580677211284637451e-02 6.505112349987030029e-02 2.743229269981384277e-01 -8.879907429218292236e-02 5.890214070677757263e-02 1.277124881744384766e-01 3.670155256986618042e-02
-1.211899667978286743e-01 -1.926909387111663818e-01 -1.189921647310256958e-01 1.457076221704483032e-01 1.346066743135452271e-01 2.780342400074005127e-01 -8.458214998245239258e-02 -2.627403736114501953e-01 -1.092525795102119446e-01 1.000912413001060486e-01 -5.709571391344070435e-02 -3.847095370292663574e-01 -2.671857774257659912e-01 -2.096827030181884766e-01 2.500250339508056641e-01 -1.652657389640808105e-01 1.740415208041667938e-02 5.605568736791610718e-02 2.133118361234664917e-02 -1.934049092233181000e-02 -1.354291439056396484e-01 8.027872443199157715e-02 3.103705346584320068e-01 -2.171021699905395508e-02 -1.205475926399230957e-01 7.942286320030689240e-03 -1.567306369543075562e-01 -1.526381969451904297e-01 -1.374947279691696167e-01 -2.844435274600982666e-01 2.208320647478103638e-01 -1.609040200710296631e-01
-2.701982259750366211e-01 1.555943638086318970e-01 9.252094477415084839e-02 3.140266835689544678e-01 -1.562620252370834351e-01 3.525939956307411194e-02 3.734165802597999573e-02 -4.931899160146713257e-02 -3.671192824840545654e-01 -3.749038279056549072e-02 -1.391402781009674072e-01 -1.211555823683738708e-01 -2.708977460861206055e-01 -8.639138936996459961e-02 2.391236126422882080e-01 -2.856261730194091797e-01 8.813484013080596924e-02 -9.367608278989791870e-02 -1.620651483535766602e-01 6.662343442440032959e-02 7.649478316307067871e-02 5.640978738665580750e-02 -1.642327457666397095e-01 -2.598008513450622559e-01 2.282848060131072998e-01 -3.746690228581428528e-02 6.934098433703184128e-03 4.490039870142936707e-02 -4.488597437739372253e-02 -2.857551351189613342e-02 -2.848199307918548584e-01 2.932671010494232178e-01
-6.487018615007400513e-02 -1.069925576448440552e-01 -3.112941980361938477e-01 4.890247434377670288e-02 -1.392606943845748901e-01 2.048483584076166153e-03 -4.564440250396728516e-02 -9.606809169054031372e-02 -1.384200155735015869e-01 -2.055199146270751953e-01 -2.169043757021427155e-02 -1.526728868484497070e-01 -3.837358355522155762e-01 6.203257478773593903e-03 1.845463961362838745e-01 5.873489752411842346e-02 2.751836478710174561e-01 1.179959401488304138e-01 2.371363788843154907e-01 -2.927954196929931641e-01 1.346206758171319962e-02 8.264157176017761230e-02 4.328741729259490967e-01 -8.300293982028961182e-02 8.510430157184600830e-02 1.156982257962226868e-01 -2.051268070936203003e-01 -1.488938182592391968e-01 1.250619739294052124e-01 -1.867871731519699097e-01 -1.259600818157196045e-01 -1.408362574875354767e-02
-9.812857955694198608e-02 9.012789279222488403e-02 -2.234958559274673462e-01 4.761786758899688721e-01 2.019506841897964478e-01 -3.037860058248043060e-02 -2.352338880300521851e-01 -1.963053196668624878e-01 -2.802392542362213135e-01 1.362737566232681274e-01 2.051323652267456055e-02 -1.795477271080017090e-01 -1.560553163290023804e-01 -1.944154798984527588e-01 5.467775836586952209e-02 5.931843444705009460e-02 4.385749623179435730e-02 1.521118879318237305e-01 1.786507964134216309e-01 5.267351493239402771e-02 1.584048718214035034e-01 -2.893336713314056396e-01 -3.451116010546684265e-02 -1.720964312553405762e-01 1.100255101919174194e-01 -1.185470148921012878e-01 1.713661998510360718e-01 -2.670357823371887207e-01 -1.277949810028076172e-01 -1.207021549344062805e-01 3.237434849143028259e-02 -1.157725974917411804e-01
8.891040086746215820e-02 5.797074362635612488e-02 -1.736080795526504517e-01 4.972237050533294678e-01 5.456645041704177856e-02 1.369051635265350342e-01 1.846461147069931030e-01 -7.665629684925079346e-02 3.282490000128746033e-02 -1.600787937641143799e-01 -7.326657325029373169e-02 -1.535282582044601440e-01 -1.179961338639259338e-01 -8.233419805765151978e-02 2.782390713691711426e-01 5.138506367802619934e-02 2.597873210906982422e-01 -7.523109763860702515e-02 -8.865831792354583740e-02 1.839450746774673462e-01 2.740635275840759277e-01 5.372577160596847534e-02 9.309472888708114624e-02 -8.786020427942276001e-02 2.559374570846557617e-01 -1.622091084718704224e-01 3.730772435665130615e-01 -5.315985064953565598e-03 -9.005223959684371948e-02 -2.859853766858577728e-02 5.031462758779525757e-02 2.038463205099105835e-01
6.729978322982788086e-02 -1.662534475326538086e-02 1.102363225072622299e-02 4.758659601211547852e-01 7.173339277505874634e-02 8.305580168962478638e-02 -1.114986836910247803e-01 -5.732423812150955200e-02 -3.745580911636352539e-01 -1.060475185513496399e-01 -1.669094711542129517e-02 -4.520053863525390625e-01 -3.098985850811004639e-01 -1.557851731777191162e-01 2.089495211839675903e-02 1.025224775075912476e-01 -9.149552136659622192e-02 -8.837703615427017212e-02 3.439247980713844299e-02 1.044944226741790771e-01 7.695566117763519287e-02 5.565520375967025757e-02 -1.640243977308273315e-01 -4.474966600537300110e-02 -1.123990789055824280e-01 -1.051557511091232300e-01 1.014635786414146423e-01 1.009976044297218323e-01 3.021644987165927887e-02 1.649812050163745880e-02 -3.761240839958190918e-01 2.074146084487438202e-02
-1.686236262321472168e-01 2.338246703147888184e-01 8.317938074469566345e-03 2.784233689308166504e-01 1.717862784862518311e-01 6.471910048276185989e-03 2.856097519397735596e-01 2.064252644777297974e-01 -3.666866570711135864e-02 1.088340803980827332e-01 -7.134616374969482422e-02 -4.705986678600311279e-01 -4.334607720375061035e-01 -1.764321923255920410e-01 -5.571880936622619629e-02 1.169932559132575989e-01 7.374434918165206909e-02 -1.154495701193809509e-01 1.790375262498855591e-01 5.432195961475372314e-02 -6.444888561964035034e-02 -1.046494618058204651e-01 1.665595173835754395e-01 -4.903434962034225464e-02 -1.528480648994445801e-01 1.656507998704910278e-01 -1.921329088509082794e-02 -7.258417457342147827e-02 -1.629215180873870850e-01 -3.657845407724380493e-02 1.078756600618362427e-01 1.226070150732994080e-01
-3.946018815040588379e-01 1.600403934717178345e-01 -1.994510591030120850e-01 1.304940432310104370e-01 -3.019224666059017181e-02 -3.222131431102752686e-01 -1.519594788551330566e-01 2.355219563469290733e-03 -3.380073308944702148e-01 -1.438157260417938232e-01 3.387738764286041260e-01 -2.036075443029403687e-01 -3.202701210975646973e-01 -8.314209431409835815e-02 3.537281602621078491e-02 -1.836625672876834869e-02 2.116251736879348755e-01 5.526337772607803345e-02 1.131116375327110291e-01 -3.634582832455635071e-02 1.104582473635673523e-01 -9.809719026088714600e-02 1.344123631715774536e-01 -1.653587222099304199e-01 1.875340640544891357e-01 -9.903652220964431763e-02 1.277718842029571533e-01 -2.380526252090930939e-02 1.458341628313064575e-01 -7.418754976242780685e-03 -6.765017658472061157e-02 1.218581199645996094e-01
-6.633823364973068237e-02 2.021772228181362152e-02 -2.671194672584533691e-01 1.269787698984146118e-01 -9.420516341924667358e-02 1.368449032306671143e-01 -1.160470098257064819e-01 5.312988534569740295e-02 -1.397323757410049438e-01 1.613355427980422974e-01 -1.935539394617080688e-02 -2.318491637706756592e-01 -1.988419741392135620e-01 -1.334114074707031250e-01 -1.960281468927860260e-02 2.572832256555557251e-02 1.213414296507835388e-01 1.671368815004825592e-02 4.232222139835357666e-01 -4.302640736568719149e-04 4.486378729343414307e-01 -1.999010890722274780e-01 -8.461605757474899292e-04 -1.528034806251525879e-01 2.126379013061523438e-01 -3.454696387052536011e-02 5.375089868903160095e-02 -3.753527700901031494e-01 8.831750601530075073e-02 -1.617927551269531250e-01 1.436869353055953979e-01 4.733851924538612366e-02
-3.528819382190704346e-01 -7.427490502595901489e-02 -1.716186292469501495e-02 1.231100559234619141e-01 2.774840593338012695e-01 -1.632141694426536560e-02 1.418808847665786743e-01 -3.424476683139801025e-01 -5.192439071834087372e-03 1.283919066190719604e-01 2.833028137683868408e-01 -3.000382781028747559e-01 -2.147318720817565918e-01 -2.289175242185592651e-02 6.659395992755889893e-02 1.255033463239669800e-01 1.942995637655258179e-01 1.191668286919593811e-01 3.307933360338211060e-02 -7.626200467348098755e-02 4.395084828138351440e-02 -1.982396543025970459e-01 1.035761833190917969e-01 -6.599796563386917114e-02 2.235045880079269409e-01 -2.959466278553009033e-01 -1.168737113475799561e-01 -1.507623121142387390e-02 1.673616766929626465e-01 -3.770074620842933655e-02 2.946732938289642334e-01 5.797581374645233154e-02
1.809676140546798706e-01 9.537745267152786255e-02 1.480761021375656128e-01 2.398410439491271973e-01 -3.124222457408905029e-01 3.129259645938873291e-01 2.403457909822463989e-01 -1.066557168960571289e-01 -6.593409180641174316e-02 9.578816592693328857e-02 -7.760274410247802734e-02 -2.898876965045928955e-01 -3.210008442401885986e-01 5.078892782330513000e-02 2.504968047142028809e-01 -1.218200251460075378e-01 5.027709528803825378e-02 1.261632889509201050e-01 4.771626368165016174e-02 -1.131474226713180542e-01 1.469322890043258667e-01 -1.037615537643432617e-01 -4.304825887084007263e-02 -2.195999473333358765e-01 3.843002617359161377e-01 -1.329965889453887939e-01 1.259182989597320557e-01 -8.648476749658584595e-02 -9.188175201416015625e-02 -5.065266415476799011e-02 9.824714064598083496e-02 4.375986382365226746e-02
-3.355180025100708008e-01 2.208842933177947998e-01 4.675378277897834778e-02 1.597739905118942261e-01 -3.696435317397117615e-02 -2.950741052627563477e-01 2.693513631820678711e-01 -2.169925421476364136e-01 -8.709801733493804932e-02 -3.544273227453231812e-02 -1.946443617343902588e-01 -1.616294831037521362e-01 -2.319986224174499512e-01 -4.602333903312683105e-02 2.797569930553436279e-01 -3.346401154994964600e-01 1.820699721574783325e-01 1.340540777891874313e-02 1.513593792915344238e-01 -1.206135377287864685e-01 -4.885381087660789490e-02 1.549913138151168823e-01 -2.158786915242671967e-02 -5.354370176792144775e-02 -1.016314998269081116e-01 -2.164640426635742188e-01 -1.290877610445022583e-01 -1.258238554000854492e-01 -8.028254657983779907e-02 1.499612722545862198e-02 2.383369654417037964e-01 1.735709458589553833e-01
-1.815971583127975464e-01 5.071375984698534012e-03 1.114104390144348145e-01 4.148467779159545898e-01 2.245265096426010132e-01 -1.824593245983123779e-01 -2.791096866130828857e-01 -1.770688891410827637e-01 -3.144757747650146484e-01 -6.922232359647750854e-02 2.680171746760606766e-03 -2.846023738384246826e-01 -1.697135269641876221e-01 -7.132337987422943115e-02 3.956887125968933105e-02 1.188253983855247498e-01 2.232467234134674072e-01 4.358831793069839478e-02 1.703437268733978271e-01 1.119575202465057373e-01 1.326710637658834457e-02 -1.632465273141860962e-01 -1.686234623193740845e-01 -2.393598705530166626e-01 -3.872509300708770752e-02 2.140265516936779022e-02 -5.184071511030197144e-02 -9.730609506368637085e-02 2.929622493684291840e-02 -3.471401035785675049e-01 1.073788180947303772e-01 4.908094182610511780e-02
-4.860046878457069397e-02 6.183396093547344208e-03 -9.274747967720031738e-02 4.492574930191040039e-01 6.431999057531356812e-02 8.475913852453231812e-02 -1.696487367153167725e-01 -5.171047523617744446e-02 -4.935921132564544678e-01 1.440968066453933716e-01 4.816966876387596130e-02 -1.683451794087886810e-02 -2.544361948966979980e-01 -1.933741420507431030e-01 1.035660207271575928e-01 6.631727516651153564e-02 -3.145956620573997498e-02 1.138600148260593414e-02 -1.344584766775369644e-02 -4.030873626470565796e-02 2.267614752054214478e-01 -3.346361815929412842e-01 6.699402630329132080e-02 2.987637417390942574e-03 -3.212906792759895325e-02 -3.485227525234222412e-01 -2.977857179939746857e-02 -1.984346210956573486e-01 2.680591680109500885e-02 -1.481322050094604492e-01 4.945671185851097107e-02 -3.792322799563407898e-02
-2.713871300220489502e-01 2.846483141183853149e-02 1.130760312080383301e-01 2.909169495105743408e-01 8.134086430072784424e-02 2.610812522470951080e-02 5.784389749169349670e-02 -1.223089247941970825e-01 8.902028203010559082e-03 -7.002003490924835205e-02 -1.119974181056022644e-01 -3.798430785536766052e-03 1.028236187994480133e-02 2.262953817844390869e-01 3.787104189395904541e-01 -1.270098388195037842e-01 2.436107546091079712e-01 -2.618972398340702057e-02 2.325047403573989868e-01 -9.175880253314971924e-02 2.523269057273864746e-01 1.670686006546020508e-01 5.822736769914627075e-02 -3.399306535720825195e-01 -1.481036245822906494e-01 -6.422463804483413696e-02 -2.789527550339698792e-02 -3.625743985176086426e-01 -7.672013342380523682e-02 -2.573130428791046143e-01 -1.502942526713013649e-03 1.033343896269798279e-01
-1.566821336746215820e-02 -4.122578352689743042e-02 2.878900431096553802e-02 3.498924672603607178e-01 -1.381877064704895020e-01 2.477225810289382935e-01 -3.594769537448883057e-02 -3.112434148788452148e-01 -2.916540205478668213e-01 -6.607788801193237305e-02 3.928356617689132690e-02 -2.332284152507781982e-01 7.494173943996429443e-02 6.463610380887985229e-02 6.891345977783203125e-02 -5.607022717595100403e-02 3.569839596748352051e-01 -1.004277840256690979e-01 6.454527378082275391e-02 -1.361657828092575073e-01 2.445176690816879272e-01 9.489048272371292114e-02 -1.459463033825159073e-02 -2.686176896095275879e-01 -6.048214435577392578e-02 -1.363293677568435669e-01 9.911170601844787598e-02 -7.938562333583831787e-02 -1.902552992105484009e-01 3.688199818134307861e-01 9.137398004531860352e-02 1.130697131156921387e-01
1.282665040343999863e-02 2.978137731552124023e-01 6.079430133104324341e-02 1.649017632007598877e-01 2.410168349742889404e-01 -2.237157672643661499e-01 -8.105223625898361206e-02 -1.811299473047256470e-01 -8.830679953098297119e-02 -1.534867286682128906e-02 -7.972869277000427246e-02 -4.427325725555419922e-01 -3.239291906356811523e-01 -5.120030790567398071e-02 -4.538556188344955444e-02 6.870010495185852051e-02 2.961691319942474365e-01 2.881317213177680969e-02 3.586294353008270264e-01 -1.003319025039672852e-02 1.095219254493713379e-01 8.734029717743396759e-03 9.631683677434921265e-02 -1.798337697982788086e-01 -1.096524298191070557e-02 -2.569888904690742493e-02 7.538315653800964355e-02 1.883421689271926880e-01 -1.153749320656061172e-02 3.486581554170697927e-04 2.033492177724838257e-01 -2.315903902053833008e-01
-1.948765665292739868e-01 1.955134272575378418e-01 -2.326058298349380493e-01 2.231144607067108154e-01 -7.068078219890594482e-02 -7.304012775421142578e-02 -2.460994943976402283e-02 -7.328671962022781372e-02 -3.363116681575775146e-01 5.068988725543022156e-02 -1.368377804756164551e-01 -3.458661735057830811e-01 -2.996360659599304199e-01 -6.480010692030191422e-03 1.721909791231155396e-01 -2.522166259586811066e-02 3.271862491965293884e-02 7.196204364299774170e-02 3.078180253505706787e-01 -7.966848462820053101e-02 1.654166430234909058e-01 1.438726931810379028e-01 1.596462577581405640e-01 -6.003743037581443787e-02 2.052177861332893372e-02 3.031508624553680420e-01 2.198280394077301025e-01 2.111100256443023682e-01 1.200407147407531738e-01 -1.362877786159515381e-01 -1.252704560756683350e-01 -1.052635312080383301e-01
-3.503007292747497559e-01 4.637282108888030052e-04 1.329547017812728882e-01 5.172616243362426758e-01 1.565000563859939575e-01 -2.147904187440872192e-01 -2.524114847183227539e-01 -9.349173866212368011e-03 -2.060312181711196899e-01 8.056921511888504028e-02 9.246271103620529175e-02 -2.319879531860351562e-01 -2.110895663499832153e-01 -2.303558886051177979e-01 -4.858130961656570435e-02 6.596551090478897095e-02 1.014985591173171997e-01 1.310881786048412323e-02 1.905816197395324707e-01 -1.670445948839187622e-01 2.570278476923704147e-03 -4.807862266898155212e-02 3.687967732548713684e-02 -1.678785234689712524e-01 5.562109127640724182e-02 1.778495032340288162e-03 2.422096207737922668e-02 -1.447439938783645630e-01 9.150566160678863525e-02 -2.293849289417266846e-01 2.212739884853363037e-01 2.892221324145793915e-02
-3.156816959381103516e-02 -1.496661268174648285e-02 -5.421922728419303894e-02 3.048956394195556641e-01 -3.618461191654205322e-01 1.583094894886016846e-01 -1.215888783335685730e-01 -1.167221069335937500e-01 4.890103265643119812e-02 1.280512288212776184e-02 1.315241307020187378e-01 -1.452351063489913940e-01 -1.745048761367797852e-01 -1.122362390160560608e-01 2.218876928091049194e-01 4.798979684710502625e-02 1.390884965658187866e-01 1.156714037060737610e-01 9.362821280956268311e-02 8.977190405130386353e-02 2.405453473329544067e-01 6.123260036110877991e-02 -5.776926875114440918e-02 -3.189514875411987305e-01 1.378970742225646973e-01 -3.125652074813842773e-01 7.050039619207382202e-02 -3.168449103832244873e-01 -7.911558263003826141e-03 -3.185394108295440674e-01 2.023700177669525146e-01 -4.643233492970466614e-02
-1.014192700386047363e-01 5.977816507220268250e-02 1.421648114919662476e-01 2.063310593366622925e-01 -1.143229752779006958e-02 5.025552585721015930e-02 -8.952265232801437378e-02 -2.558383047580718994e-01 -4.246408641338348389e-01 -5.047568678855895996e-02 -1.892267912626266479e-01 5.119226872920989990e-02 -2.855367958545684814e-01 -3.654403984546661377e-01 1.606109589338302612e-01 5.141492001712322235e-03 1.498215645551681519e-01 1.518182829022407532e-02 -5.346734821796417236e-02 1.525707840919494629e-01 2.141630053520202637e-01 4.197298735380172729e-02 2.190591208636760712e-02 -1.738042086362838745e-01 -3.307964503765106201e-01 -2.113893330097198486e-01 -1.084847934544086456e-02 -5.352116376161575317e-02 -1.436363458633422852e-01 1.910109370946884155e-01 2.073396593332290649e-01 2.662604860961437225e-02
-5.536910519003868103e-02 9.119940549135208130e-02 -1.714715659618377686e-01 4.499044716358184814e-01 1.865327805280685425e-01 -1.478892564773559570e-01 -2.627210617065429688e-01 -6.763688474893569946e-02 -3.690758347511291504e-01 -9.220824390649795532e-02 6.083580106496810913e-02 -1.005020067095756531e-01 -2.889562845230102539e-01 -2.304174900054931641e-01 1.673010587692260742e-01 -4.975128173828125000e-02 3.139635324478149414e-01 1.801473647356033325e-01 -1.090086027979850769e-01 -1.542948335409164429e-01 -1.309853643178939819e-01 -1.736122816801071167e-01 1.782716996967792511e-02 -1.762689948081970215e-01 6.530132144689559937e-02 9.632103145122528076e-02 -9.071964025497436523e-02 -8.878346532583236694e-02 -7.005900144577026367e-03 -1.189901307225227356e-01 9.196579456329345703e-02 -5.692937597632408142e-02
-2.124524563550949097e-01 -1.335132587701082230e-02 9.705726057291030884e-02 4.275535047054290771e-01 1.219913884997367859e-01 -2.840241789817810059e-01 -3.080421388149261475e-01 -1.288324296474456787e-01 -2.926117777824401855e-01 -2.868386358022689819e-02 9.340663999319076538e-02 -3.744488656520843506e-01 -1.841648817062377930e-01 -1.113836839795112610e-01 3.570429980754852295e-02 1.015010569244623184e-02 2.924879193305969238e-01 2.511528134346008301e-02 7.290922850370407104e-02 -1.117457598447799683e-01 -8.774861693382263184e-02 -5.248479172587394714e-02 7.911406457424163818e-03 -1.441411674022674561e-01 -4.267309978604316711e-02 -1.411838978528976440e-01 7.556337118148803711e-02 -1.194762960076332092e-01 1.377274245023727417e-01 -2.504148185253143311e-01 1.079766973853111267e-01 -4.463037848472595215e-02
2.079073339700698853e-01 -1.766972690820693970e-01 -1.565945744514465332e-01 3.501548171043395996e-01 1.555330753326416016e-01 -5.278583243489265442e-02 -1.205084174871444702e-01 -1.963007450103759766e-01 -1.668007969856262207e-01 -8.306084573268890381e-02 2.132443338632583618e-02 -1.603679358959197998e-01 -1.952949911355972290e-01 -1.877760589122772217e-01 1.415302604436874390e-01 2.474181586876511574e-03 2.270345389842987061e-01 1.783721148967742920e-01 -5.472865700721740723e-02 -3.730776011943817139e-01 -9.059952199459075928e-02 -1.564612984657287598e-01 -8.861225098371505737e-02 -2.982368469238281250e-01 3.294697031378746033e-03 -5.681876093149185181e-02 1.658446639776229858e-01 -3.274714946746826172e-01 -1.120401173830032349e-01 1.131584048271179199e-01 1.455424427986145020e-01 6.713736057281494141e-02
-2.092935889959335327e-01 -2.356250770390033722e-02 -2.295005880296230316e-02 2.652785181999206543e-01 2.460090667009353638e-01 -1.072333455085754395e-01 4.070178419351577759e-02 -3.990920782089233398e-01 -7.660893350839614868e-02 -2.840462923049926758e-01 5.327400192618370056e-02 -6.014848127961158752e-03 -2.548242807388305664e-01 -1.719795018434524536e-01 3.770398199558258057e-01 6.142205372452735901e-02 7.967911660671234131e-02 2.435455024242401123e-01 -1.980939060449600220e-01 -9.608712792396545410e-02 2.489671111106872559e-02 1.336818188428878784e-01 -2.801139280200004578e-02 -2.693544328212738037e-01 -1.048224046826362610e-01 -2.393956631422042847e-01 1.291195899248123169e-01 -1.626121811568737030e-02 1.684830188751220703e-01 9.348456747829914093e-03 3.377801924943923950e-02 -3.328873962163925171e-02
2.515394985675811768e-01 5.834072083234786987e-02 7.096314430236816406e-02 2.958572506904602051e-01 -4.209545440971851349e-03 4.712555408477783203e-01 9.783364832401275635e-02 -1.646764576435089111e-02 -5.459153652191162109e-02 6.217720732092857361e-02 -2.928315103054046631e-01 -3.344762921333312988e-01 -3.294048011302947998e-01 -9.987049270421266556e-04 1.569656431674957275e-01 -1.369884163141250610e-01 4.040226936340332031e-01 -2.581549808382987976e-02 3.308636695146560669e-02 -2.976086735725402832e-02 1.735508441925048828e-02 1.962841302156448364e-01 -1.157971099019050598e-02 -6.913077831268310547e-02 1.045631617307662964e-01 -1.211284026503562927e-01 1.070293113589286804e-01 -4.324011132121086121e-02 -3.878664970397949219e-02 -2.512226626276969910e-02 -3.915628418326377869e-02 -1.445974037051200867e-02
-2.836697036400437355e-03 -3.958425298333168030e-02 1.221352443099021912e-01 1.882628202438354492e-01 7.813216745853424072e-02 6.686820089817047119e-02 -1.534544378519058228e-01 -4.238461330533027649e-02 -8.096676319837570190e-02 3.898939862847328186e-02 9.052611887454986572e-03 -3.798677921295166016e-01 -4.273760616779327393e-01 1.311974972486495972e-01 -5.045753717422485352e-02 -3.256249129772186279e-01 5.945471674203872681e-02 1.149922162294387817e-01 7.618767023086547852e-02 -2.395420819520950317e-01 4.856539517641067505e-02 4.700873047113418579e-02 2.952432930469512939e-01 -1.065414026379585266e-01 -3.323517367243766785e-02 -8.523628860712051392e-02 2.851556241512298584e-01 2.197439223527908325e-01 3.350523114204406738e-02 -1.685925871133804321e-01 3.155662715435028076e-01 -3.341343626379966736e-02
-1.047180816531181335e-01 1.298432648181915283e-01 -1.562366187572479248e-01 1.479026824235916138e-01 -8.392978459596633911e-02 2.384481392800807953e-02 2.181588262319564819e-01 -8.119830489158630371e-02 -1.853839010000228882e-01 5.997228249907493591e-02 -1.418761759996414185e-01 -1.182831972837448120e-01 -7.853357493877410889e-02 1.238685548305511475e-01 7.783748209476470947e-02 1.468746550381183624e-02 3.834947347640991211e-01 -8.310085535049438477e-02 1.664981842041015625e-01 -3.804961442947387695e-01 -3.747516497969627380e-02 1.763181835412979126e-01 -1.080083698034286499e-01 -2.447968572378158569e-01 2.103756070137023926e-01 -1.516383737325668335e-01 3.846641778945922852e-01 -8.609958738088607788e-02 -6.339011341333389282e-02 7.793286349624395370e-03 -1.108284071087837219e-01 -3.076869249343872070e-01
-2.112810686230659485e-02 1.038919538259506226e-01 1.329530682414770126e-02 3.791320621967315674e-01 -1.205544248223304749e-01 2.194215208292007446e-01 -2.115767635405063629e-02 -5.333003401756286621e-02 -5.572647452354431152e-01 -1.487236097455024719e-02 -4.335085302591323853e-02 -1.910511255264282227e-01 -9.200822561979293823e-02 -1.972865462303161621e-01 3.080211281776428223e-01 -5.031945556402206421e-02 -6.021086871623992920e-02 4.170718416571617126e-02 1.952421367168426514e-01 -1.982456445693969727e-01 8.393299579620361328e-02 -7.216724101454019547e-03 -3.954226896166801453e-02 -5.452012643218040466e-02 1.630366295576095581e-01 -2.697735130786895752e-01 -1.625767499208450317e-01 9.109319746494293213e-02 -7.337353378534317017e-02 1.194067671895027161e-01 -1.646131277084350586e-01 9.840755909681320190e-02
-2.332655526697635651e-02 -3.416311740875244141e-02 4.062948375940322876e-02 2.700614333152770996e-01 3.862139582633972168e-02 4.411334991455078125e-01 6.031901389360427856e-02 -1.417687833309173584e-01 -3.408233225345611572e-01 1.210481822490692139e-01 6.480581313371658325e-02 -2.396937757730484009e-01 -1.220088675618171692e-01 4.944179207086563110e-02 8.109054714441299438e-02 -2.674166560173034668e-01 7.769221812486648560e-02 2.982920408248901367e-02 2.792060077190399170e-01 -1.791384965181350708e-01 1.324923783540725708e-01 1.825621426105499268e-01 -1.643133461475372314e-01 -9.873572736978530884e-02 2.558702826499938965e-01 -2.354453504085540771e-02 -2.285202741622924805e-01 -1.951172761619091034e-02 -1.195171326398849487e-01 5.875182896852493286e-02 2.344518899917602539e-01 1.416350156068801880e-01
-2.817096412181854248e-01 2.384337037801742554e-02 4.604679346084594727e-02 1.374318599700927734e-01 -1.614748872816562653e-02 9.397444874048233032e-02 8.630005270242691040e-02 -2.817600071430206299e-01 1.073048799298703671e-03 1.928035169839859009e-01 -4.587582498788833618e-02 9.217427670955657959e-02 -2.502218484878540039e-01 -1.981894299387931824e-02 2.646595835685729980e-01 -3.280274337157607079e-03 2.788802981376647949e-01 1.373745948076248169e-01 2.913950681686401367e-01 -2.575665414333343506e-01 -1.233769282698631287e-01 3.699088990688323975e-01 9.092075377702713013e-02 -7.581964135169982910e-02 2.553654648363590240e-02 -1.824728995561599731e-01 -1.998501718044281006e-01 -2.400869131088256836e-01 1.317584812641143799e-01 1.932110786437988281e-01 -1.087041944265365601e-01 1.014682501554489136e-01
-2.437674812972545624e-02 1.143543235957622528e-02 -1.411945968866348267e-01 2.825925052165985107e-01 1.600213721394538879e-02 1.919515728950500488e-01 1.382521390914916992e-01 1.947728693485260010e-01 -2.808887362480163574e-01 8.042769134044647217e-02 2.979698777198791504e-02 -1.464500725269317627e-01 -2.196345925331115723e-01 -2.269786149263381958e-01 -5.092280358076095581e-02 6.987971812486648560e-02 2.624896168708801270e-01 6.667234003543853760e-02 1.282349377870559692e-01 -2.439331263303756714e-01 -7.251074910163879395e-02 2.719356119632720947e-01 -3.318038880825042725e-01 1.776011437177658081e-01 1.034029200673103333e-01 -3.734098374843597412e-01 2.088753730058670044e-01 2.322898060083389282e-02 -1.074932888150215149e-01 3.557246923446655273e-02 4.378933459520339966e-02 1.059328913688659668e-01
-7.541137933731079102e-02 1.909693181514739990e-01 7.285965234041213989e-02 -6.629345472902059555e-03 -2.051839530467987061e-01 2.842985689640045166e-01 4.657597094774246216e-02 -1.709806919097900391e-01 -7.380753755569458008e-02 5.058206990361213684e-02 7.102955877780914307e-02 -3.617785573005676270e-01 -3.315980434417724609e-01 -1.985453665256500244e-01 2.160359472036361694e-01 -2.768152058124542236e-01 3.830854892730712891e-01 -2.425853163003921509e-02 1.731618493795394897e-01 3.680054098367691040e-02 7.346795499324798584e-02 -1.246679723262786865e-01 -1.093473359942436218e-01 -2.034504860639572144e-01 1.907226145267486572e-01 -9.978233277797698975e-02 8.084264397621154785e-02 1.376804113388061523e-01 1.288641840219497681e-01 5.761658772826194763e-03 2.002406567335128784e-01 4.617230035364627838e-03
-2.060900926589965820e-01 -1.307179480791091919e-01 -2.896796464920043945e-01 2.922087907791137695e-01 -1.162615139037370682e-02 1.737792491912841797e-01 -2.448775768280029297e-01 -2.216066466644406319e-03 -6.922976672649383545e-02 5.559834837913513184e-02 2.928278148174285889e-01 -1.088826209306716919e-01 -3.914673924446105957e-01 2.922633662819862366e-02 -4.502935707569122314e-02 -7.626303285360336304e-02 3.315379023551940918e-01 -2.341861091554164886e-02 -4.780086502432823181e-02 -1.999681890010833740e-01 8.482529968023300171e-02 1.056183222681283951e-02 -2.305120229721069336e-02 -3.326526656746864319e-02 3.246638774871826172e-01 -3.368315696716308594e-01 8.239787817001342773e-02 -8.556886017322540283e-02 -9.230424463748931885e-02 8.469343185424804688e-02 1.498279045335948467e-03 5.523755773901939392e-02
6.176316365599632263e-02 -1.283398419618606567e-01 -6.345739960670471191e-02 1.721195578575134277e-01 -2.277158899232745171e-03 8.260406553745269775e-02 -7.624450325965881348e-02 -5.577811971306800842e-02 -2.897058427333831787e-01 2.441309988498687744e-01 -7.312168926000595093e-02 -2.253191024065017700e-01 -3.258537054061889648e-01 1.360077597200870514e-02 1.871447823941707611e-02 4.233635589480400085e-02 3.517710864543914795e-01 1.122715622186660767e-01 2.081992030143737793e-01 2.253953069448471069e-01 -1.119696125388145447e-01 3.280418515205383301e-01 -2.827522903680801392e-02 -3.687595576047897339e-02 2.892105281352996826e-01 -7.423087209463119507e-02 -6.778328865766525269e-02 -2.695956826210021973e-02 1.708844900131225586e-01 -7.798268646001815796e-02 -1.363017410039901733e-02 3.733730018138885498e-01
-1.957444846630096436e-02 1.705380380153656006e-01 -9.017321281135082245e-03 3.890781402587890625e-01 -1.122631430625915527e-01 1.683392077684402466e-01 -1.336749047040939331e-01 -1.322146505117416382e-01 -1.931905001401901245e-01 2.734535932540893555e-01 -2.226975858211517334e-01 -2.503189146518707275e-01 -1.201639026403427124e-01 -2.962907776236534119e-02 3.959248587489128113e-02 -2.857101261615753174e-01 3.748912811279296875e-01 -8.079845458269119263e-02 1.306437999010086060e-01 1.058056131005287170e-01 2.324515283107757568e-01 2.454551458358764648e-01 1.836976595222949982e-02 -7.724697887897491455e-02 4.180778563022613525e-02 7.480273395776748657e-02 -3.494314849376678467e-02 -2.683595716953277588e-01 5.916660651564598083e-02 1.390236988663673401e-02 -5.534362047910690308e-03 1.992099285125732422e-01
-2.670110464096069336e-01 1.360085420310497284e-02 7.324701547622680664e-02 2.537880837917327881e-01 2.101800218224525452e-02 1.294241249561309814e-01 6.444405764341354370e-02 8.414743840694427490e-02 -9.641029685735702515e-02 -3.531628474593162537e-02 3.877755952998995781e-03 -3.835295885801315308e-02 -3.366923332214355469e-01 -7.534573227167129517e-02 3.894298076629638672e-01 -1.653339862823486328e-01 1.912086308002471924e-01 5.541783198714256287e-02 4.561541974544525146e-02 -3.137635067105293274e-02 3.003942072391510010e-01 2.132240384817123413e-01 -2.097350955009460449e-01 -1.819647848606109619e-01 3.892460763454437256e-01 -5.351668596267700195e-02 -1.080957576632499695e-01 -9.329561144113540649e-02 -5.357916280627250671e-02 -1.638237535953521729e-01 -8.983939141035079956e-02 2.285145223140716553e-01
-1.693351268768310547e-01 -9.698905795812606812e-02 6.872893869876861572e-02 1.701648831367492676e-01 -7.569422572851181030e-02 -1.906349509954452515e-01 6.911794096231460571e-02 -1.008191928267478943e-01 -4.942179024219512939e-01 1.157631948590278625e-01 7.079030573368072510e-02 -1.007025539875030518e-01 -2.547809779644012451e-01 -1.798796583898365498e-03 4.043965935707092285e-01 1.082551926374435425e-01 1.259986162185668945e-01 2.221013903617858887e-01 -5.481839925050735474e-02 2.121315300464630127e-01 -1.638759523630142212e-01 3.152644261717796326e-02 2.802869118750095367e-02 -2.130769193172454834e-01 -1.412020772695541382e-01 -1.479756385087966919e-01 3.691040724515914917e-02 -2.039013206958770752e-01 -2.217469662427902222e-01 -9.827863425016403198e-02 -6.246815435588359833e-03 1.654093861579895020e-01
-2.518374919891357422e-01 -8.157899230718612671e-02 -1.782120019197463989e-01 -1.137149557471275330e-01 -2.992702461779117584e-02 1.785741895437240601e-01 -1.683138012886047363e-01 -2.434708476066589355e-01 -4.837640821933746338e-01 -1.110542714595794678e-01 -5.764998495578765869e-03 -1.875257492065429688e-01 -2.394383549690246582e-01 2.867888286709785461e-02 3.207664787769317627e-01 1.748773455619812012e-01 4.554174095392227173e-02 2.177287191152572632e-01 1.098014339804649353e-01 -1.713682562112808228e-01 -2.464639581739902496e-02 -3.045101091265678406e-02 2.443719059228897095e-01 -1.200255155563354492e-01 -1.259064972400665283e-01 -2.147380262613296509e-01 -9.396930038928985596e-02 6.987940985709428787e-03 -1.163484230637550354e-01 1.578445136547088623e-01 -5.890248715877532959e-02 1.110275387763977051e-01
1.881179516203701496e-03 -3.883788362145423889e-02 -2.184702008962631226e-01 3.687241673469543457e-01 1.910915672779083252e-01 2.462281472980976105e-02 -2.325301244854927063e-02 -3.748395480215549469e-03 -2.881361544132232666e-01 1.766352504491806030e-01 -6.213611364364624023e-02 6.990347523242235184e-03 -1.256179660558700562e-01 -3.565200567245483398e-01 2.097565829753875732e-01 2.568287402391433716e-02 3.844210132956504822e-02 3.200069665908813477e-01 2.226579189300537109e-01 -2.407046705484390259e-01 -3.666322305798530579e-02 -1.453324109315872192e-01 -1.108932793140411377e-01 -2.192321866750717163e-01 1.227173954248428345e-01 -2.336177527904510498e-01 1.501121520996093750e-01 -2.092735171318054199e-01 5.598594620823860168e-02 -2.816121280193328857e-02 -1.242458224296569824e-01 1.479673832654953003e-01
-1.039345413446426392e-01 7.756363600492477417e-02 -2.368307560682296753e-01 3.553049862384796143e-01 5.531677231192588806e-02 -2.660927921533584595e-02 -1.431629955768585205e-01 -1.785174161195755005e-01 -3.296439647674560547e-01 2.818094789981842041e-01 8.157186210155487061e-02 -1.401802897453308105e-01 -2.149284482002258301e-01 -3.533203899860382080e-01 7.349605113267898560e-02 9.956133365631103516e-02 5.695376545190811157e-02 2.595476210117340088e-01 6.020693853497505188e-02 -1.301290392875671387e-01 1.079676970839500427e-01 -1.033737063407897949e-01 -5.766506865620613098e-02 -2.272773534059524536e-01 -1.564449965953826904e-01 -6.346360594034194946e-02 9.483943693339824677e-03 -2.189653813838958740e-01 -2.908626496791839600e-01 2.721962705254554749e-02 6.218940019607543945e-02 -9.874504804611206055e-02
-1.976838111877441406e-01 -6.721170991659164429e-02 2.075429260730743408e-01 2.118019908666610718e-01 9.757084399461746216e-02 3.008773783221840858e-03 -6.747589260339736938e-02 -4.885018989443778992e-02 -1.807938143610954285e-02 1.043333858251571655e-01 -2.049037814140319824e-01 -2.980743646621704102e-01 2.556645870208740234e-02 -6.306925415992736816e-02 3.792144656181335449e-01 -1.480087637901306152e-01 2.822673022747039795e-01 4.019709769636392593e-03 8.437746763229370117e-02 -7.087256759405136108e-02 1.847294867038726807e-01 1.910501718521118164e-01 -1.747106015682220459e-02 -3.794367238879203796e-02 2.715716361999511719e-01 -4.338004887104034424e-01 3.144870996475219727e-01 -1.429995987564325333e-02 -3.876845538616180420e-02 8.398930728435516357e-02 6.795141100883483887e-02 3.456030786037445068e-02
-6.964240223169326782e-02 -4.353025928139686584e-02 -1.184954121708869934e-01 2.698194384574890137e-01 -3.871170058846473694e-02 1.253256052732467651e-01 -1.468473523855209351e-01 2.170046269893646240e-01 -1.154855340719223022e-01 -2.264002710580825806e-02 -4.151375591754913330e-02 -1.693236827850341797e-01 -4.585163891315460205e-01 -2.831929922103881836e-01 -1.374073624610900879e-01 9.965347498655319214e-02 2.779808044433593750e-01 6.235452368855476379e-02 1.112598180770874023e-01 1.261163949966430664e-01 3.238022625446319580e-01 -4.546818509697914124e-02 -7.562692463397979736e-02 -3.588569462299346924e-01 1.769716106355190277e-02 -1.059551164507865906e-01 6.569083034992218018e-02 9.580993652343750000e-02 3.242433071136474609e-02 -2.274748533964157104e-01 1.681071072816848755e-01 1.055450923740863800e-02
1.434177905321121216e-01 3.636611253023147583e-02 1.655335724353790283e-02 2.890884280204772949e-01 -6.273818761110305786e-02 2.060853391885757446e-01 -1.862326413393020630e-01 1.873526275157928467e-01 -2.830635607242584229e-01 1.773793548345565796e-01 2.161414325237274170e-01 -2.866483926773071289e-01 -2.450911402702331543e-01 1.564935743808746338e-01 9.276664257049560547e-02 -1.996908709406852722e-02 3.569943308830261230e-01 4.000902920961380005e-02 2.942211031913757324e-01 -2.707931213080883026e-02 2.587075829505920410e-01 8.822333812713623047e-02 -2.347359210252761841e-01 -6.652109324932098389e-02 1.124142631888389587e-01 4.861189424991607666e-02 -9.373495727777481079e-02 -3.748991712927818298e-02 -3.245264524593949318e-03 -1.264218240976333618e-01 -2.260451465845108032e-01 3.419999778270721436e-02
-3.282079100608825684e-01 -1.302748620510101318e-01 -3.877609036862850189e-03 4.489439725875854492e-01 -7.830047607421875000e-02 -2.673724293708801270e-01 2.184472978115081787e-01 6.678830832242965698e-02 -5.761569738388061523e-02 4.954481963068246841e-03 -1.646839678287506104e-01 -2.259412966668605804e-02 -3.181003034114837646e-01 -1.249358579516410828e-01 2.419367879629135132e-01 -8.284667134284973145e-02 1.004744693636894226e-01 2.238630652427673340e-01 5.427172407507896423e-02 -9.278567507863044739e-03 -3.130774199962615967e-02 2.337555587291717529e-01 3.708669915795326233e-02 -2.340423613786697388e-01 -1.118924748152494431e-02 -1.331364922225475311e-02 1.950294338166713715e-02 -2.221382595598697662e-02 -9.707526862621307373e-02 1.564788073301315308e-01 3.460704088211059570e-01 3.016250580549240112e-02
1.432780176401138306e-01 -1.635298728942871094e-01 -4.711133986711502075e-02 1.846775412559509277e-01 2.610740661621093750e-01 1.834490522742271423e-02 -3.389837741851806641e-01 -4.802665114402770996e-02 -3.375199735164642334e-01 -5.671498924493789673e-02 -1.975186541676521301e-02 -1.557549983263015747e-01 -3.462361693382263184e-01 -1.797779500484466553e-01 1.672182828187942505e-01 6.332881003618240356e-02 1.994620561599731445e-01 1.270327717065811157e-01 1.131104230880737305e-01 -1.225999891757965088e-01 -7.290910184383392334e-02 -1.194658204913139343e-01 -1.553674787282943726e-01 -1.995592266321182251e-01 7.427068799734115601e-02 -2.563823759555816650e-01 3.407200798392295837e-02 -2.750110626220703125e-01 -1.563362628221511841e-01 2.123816013336181641e-01 1.329645216464996338e-01 4.656966030597686768e-02
-1.327205002307891846e-01 -1.575118452310562134e-01 1.919579803943634033e-01 3.951292634010314941e-01 1.237057447433471680e-01 -2.841476202011108398e-01 -3.228100538253784180e-01 3.227331489324569702e-02 -3.772367835044860840e-01 -6.950025446712970734e-03 -2.294587530195713043e-02 -3.230153024196624756e-01 -2.564918994903564453e-01 -8.255071192979812622e-02 9.038159251213073730e-02 1.223448291420936584e-01 2.154930531978607178e-01 -1.135328691452741623e-02 4.120317846536636353e-02 -1.752870902419090271e-02 -5.546060577034950256e-02 -2.054656445980072021e-01 7.512027770280838013e-02 -1.440389305353164673e-01 -4.415208101272583008e-02 -3.547688201069831848e-02 1.183127090334892273e-01 -2.709692157804965973e-02 1.171083003282546997e-01 -2.031320035457611084e-01 1.481681317090988159e-01 7.227599620819091797e-02
-6.586959213018417358e-02 -4.643835872411727905e-02 -1.572005152702331543e-01 3.920361101627349854e-01 2.126089632511138916e-01 8.721430785953998566e-04 -5.245766136795282364e-03 -6.771062314510345459e-02 -1.844952702522277832e-01 2.700825333595275879e-01 -3.962898254394531250e-02 -3.819566071033477783e-01 -3.425414562225341797e-01 -1.405290216207504272e-01 -6.664561573415994644e-03 -6.129330396652221680e-02 -6.914521008729934692e-02 -7.661943137645721436e-02 1.205958500504493713e-01 -2.805885374546051025e-01 1.252311766147613525e-01 9.505193680524826050e-02 -3.916596621274948120e-02 -1.155604113591834903e-04 -1.059011816978454590e-01 -1.355828791856765747e-01 -1.168541163206100464e-01 -1.993365436792373657e-01 -1.711113750934600830e-01 -3.927563875913619995e-02 -3.322209715843200684e-01 -1.248973533511161804e-01
-1.644914597272872925e-01 1.082963123917579651e-02 1.255722343921661377e-01 1.540899872779846191e-01 -2.536588162183761597e-02 4.276384413242340088e-01 -3.389881551265716553e-01 -1.934685856103897095e-01 -1.469614207744598389e-01 1.575702428817749023e-01 -3.999317809939384460e-02 -3.010426461696624756e-01 -2.147856205701828003e-01 -3.587365150451660156e-02 1.336142420768737793e-01 3.192844390869140625e-01 8.070401102304458618e-02 -2.361358143389225006e-02 1.101367059163749218e-03 -1.581279374659061432e-02 -1.236185804009437561e-01 -8.164081722497940063e-02 -5.915502831339836121e-02 -5.399237200617790222e-02 -1.789776422083377838e-02 -1.685088723897933960e-01 -1.125310137867927551e-01 -4.099596440792083740e-01 -1.260636746883392334e-01 1.674925349652767181e-02 1.439796388149261475e-01 9.774059057235717773e-02
9.943221509456634521e-02 2.403583675622940063e-01 -4.260809347033500671e-02 1.995220333337783813e-01 -6.458231247961521149e-03 -1.682759821414947510e-01 -8.591793477535247803e-02 -1.415428519248962402e-01 -2.261437028646469116e-01 2.396741062402725220e-01 2.067926824092864990e-01 9.919689595699310303e-02 -2.561814486980438232e-01 -3.971379250288009644e-02 3.933056592941284180e-01 -9.954494982957839966e-02 1.717695444822311401e-01 2.051618397235870361e-01 1.175388470292091370e-01 -6.347411125898361206e-02 -1.320720762014389038e-01 6.136880815029144287e-02 1.190755814313888550e-01 -2.142019569873809814e-01 -8.089462667703628540e-02 -2.816425263881683350e-01 -1.298279315233230591e-02 -3.252098858356475830e-01 -1.751388758420944214e-01 -1.423075795173645020e-01 -9.440535306930541992e-02 1.400144249200820923e-01
1.224622949957847595e-01 4.523313790559768677e-02 -9.872828423976898193e-02 3.000814020633697510e-01 -3.196531161665916443e-02 1.419375091791152954e-01 2.822795137763023376e-02 1.978876888751983643e-01 -1.599305868148803711e-01 1.543754488229751587e-01 6.258646398782730103e-02 -3.379161357879638672e-01 -2.490660548210144043e-01 2.467535436153411865e-01 1.134244948625564575e-01 -1.227234825491905212e-01 1.255858987569808960e-01 -1.434645205736160278e-01 1.855790764093399048e-01 -1.694567203521728516e-01 1.255711466073989868e-01 -8.190216869115829468e-02 6.568705290555953979e-02 -3.605400025844573975e-01 1.244535222649574280e-01 6.711717694997787476e-02 1.333911865949630737e-01 -8.115591481328010559e-03 -4.491220414638519287e-02 2.976438999176025391e-01 1.963653713464736938e-01 2.834878265857696533e-01
8.828098326921463013e-02 5.662267655134201050e-02 3.477065637707710266e-02 1.289317905902862549e-01 -3.212136030197143555e-02 1.665489673614501953e-01 1.770791858434677124e-01 5.502884835004806519e-02 -3.570422232151031494e-01 -1.682294160127639771e-01 -4.148432344663888216e-04 -2.760349512100219727e-01 -1.548487246036529541e-01 2.880199998617172241e-02 -1.299827396869659424e-01 3.535053506493568420e-02 4.582048952579498291e-01 -7.326767593622207642e-02 8.743800967931747437e-02 -2.889453768730163574e-01 2.384448945522308350e-01 1.196296066045761108e-01 5.051212385296821594e-02 -3.525108993053436279e-01 1.248196139931678772e-01 -2.752741873264312744e-01 -4.359300434589385986e-02 -1.251630932092666626e-01 8.163835108280181885e-02 3.869127854704856873e-02 9.237835556268692017e-02 5.503546819090843201e-02
-3.014987111091613770e-01 1.681611835956573486e-01 1.317079067230224609e-01 1.219666078686714172e-01 -3.995977342128753662e-02 1.725291907787322998e-01 -1.564017236232757568e-01 -1.049867738038301468e-02 -2.781292609870433807e-02 -1.043423339724540710e-01 -8.290223032236099243e-02 -2.348939180374145508e-01 -2.764410078525543213e-01 -1.534736454486846924e-01 3.418908417224884033e-01 5.189182702451944351e-03 -4.981130734086036682e-02 5.054589733481407166e-02 2.714492976665496826e-01 -1.504246611148118973e-02 -3.231218159198760986e-01 1.984858363866806030e-01 4.863428324460983276e-02 -3.485742211341857910e-02 -1.263760328292846680e-01 -2.787028253078460693e-01 1.852241307497024536e-01 -2.345348894596099854e-01 -1.723257750272750854e-01 1.459136009216308594e-01 1.493135690689086914e-01 1.396060883998870850e-01
-1.718181967735290527e-01 -4.561069235205650330e-02 3.286708518862724304e-02 3.970906138420104980e-01 1.047330647706985474e-01 2.064527571201324463e-02 -2.836139500141143799e-01 1.058888882398605347e-01 8.517588675022125244e-02 -2.152677178382873535e-01 5.253991484642028809e-02 -2.947718501091003418e-01 -3.238973319530487061e-01 -1.122124958783388138e-02 2.742588706314563751e-02 1.104435324668884277e-01 2.519775331020355225e-01 1.812053620815277100e-01 1.486328989267349243e-01 -1.915497779846191406e-01 7.281826436519622803e-02 -1.935047358274459839e-01 3.017495013773441315e-02 -3.370103836059570312e-01 -3.110212832689285278e-02 -3.842478245496749878e-02 1.782564818859100342e-01 -5.492867901921272278e-02 1.198498904705047607e-01 -2.494556903839111328e-01 -1.051083579659461975e-01 9.022600203752517700e-02
6.413557566702365875e-03 2.776864469051361084e-01 1.229438651353120804e-02 4.615637063980102539e-01 1.288034580647945404e-02 2.438717633485794067e-01 -7.845333963632583618e-02 -3.473999351263046265e-02 -4.037167429924011230e-01 1.898531801998615265e-03 -5.111674778163433075e-03 -4.921121150255203247e-02 4.655763879418373108e-02 -2.537603490054607391e-02 2.858605384826660156e-01 1.234183982014656067e-01 2.191601991653442383e-01 -7.705923169851303101e-02 2.055302858352661133e-01 -1.596431732177734375e-01 3.090333007276058197e-02 4.249775782227516174e-02 -2.396638393402099609e-01 -1.035015136003494263e-01 -1.610853970050811768e-01 -2.929565310478210449e-01 -5.579433217644691467e-02 1.048821657896041870e-01 1.185532510280609131e-01 -7.738669216632843018e-02 1.787439435720443726e-01 8.347763866186141968e-02
-2.551663815975189209e-01 -1.945221424102783203e-02 -1.099623390473425388e-03 4.787486493587493896e-01 -1.181419822387397289e-03 -3.437007069587707520e-01 -2.562977969646453857e-01 -5.985295772552490234e-02 -1.811282336711883545e-01 -1.039817333221435547e-01 1.979101449251174927e-03 -2.562450766563415527e-01 -2.023342102766036987e-01 -1.152364611625671387e-01 -1.080364547669887543e-02 1.125540137290954590e-01 2.807427346706390381e-01 -5.560500547289848328e-03 7.022593170404434204e-02 -2.331638336181640625e-02 1.630951464176177979e-02 -2.927475236356258392e-02 -3.418504958972334862e-03 -2.622413635253906250e-01 9.724073112010955811e-02 1.975575461983680725e-02 6.164440885186195374e-02 -1.341999173164367676e-01 -3.996111825108528137e-02 -3.450259566307067871e-01 6.181200966238975525e-03 1.872363984584808350e-01
1.396670099347829819e-02 -1.976740062236785889e-01 1.123159155249595642e-01 1.460566967725753784e-01 -4.140520840883255005e-02 2.309455722570419312e-01 1.882398575544357300e-01 -1.617181748151779175e-01 -4.123496264219284058e-02 6.519319117069244385e-02 8.480447530746459961e-02 -1.493226587772369385e-01 -2.667842507362365723e-01 -1.705997139215469360e-01 3.353727459907531738e-01 6.997213512659072876e-02 1.426282227039337158e-01 9.113245457410812378e-02 2.724283188581466675e-02 -7.948224991559982300e-02 1.314565837383270264e-01 1.707338094711303711e-01 -2.740829586982727051e-01 7.609993219375610352e-02 1.473618298768997192e-01 3.743089362978935242e-02 6.403836607933044434e-02 -2.682458423078060150e-02 -1.067068725824356079e-01 -1.122881174087524414e-01 1.815715879201889038e-01 5.559723973274230957e-01
1.214994639158248901e-01 -3.777073323726654053e-02 -7.522325962781906128e-02 3.261493742465972900e-01 -3.254983723163604736e-01 2.504025399684906006e-01 -9.187193214893341064e-02 -3.620691969990730286e-02 1.769392043352127075e-01 9.403258562088012695e-02 -9.125752002000808716e-02 -1.677970141172409058e-01 -1.785920113325119019e-01 -1.756155490875244141e-01 2.412691265344619751e-01 1.080563142895698547e-01 2.094046622514724731e-01 1.341320108622312546e-02 1.205639019608497620e-01 -1.891507022082805634e-02 2.780259251594543457e-01 6.003784015774726868e-02 -3.045055083930492401e-02 -3.162305057048797607e-01 2.755780518054962158e-01 -1.625599414110183716e-01 1.316476017236709595e-01 -2.313651740550994873e-01 -8.377835899591445923e-02 -5.218015983700752258e-02 2.456150949001312256e-01 -8.198835887014865875e-03
4.545851796865463257e-02 2.521536052227020264e-01 -4.956123977899551392e-02 3.260782659053802490e-01 -3.569830954074859619e-02 2.635592222213745117e-01 -1.325742602348327637e-01 -5.055220052599906921e-02 -3.319090008735656738e-01 3.393704891204833984e-01 -4.420669749379158020e-02 -1.943989545106887817e-01 -4.470767825841903687e-02 1.760392189025878906e-01 1.514813452959060669e-01 -4.412069916725158691e-02 2.955490909516811371e-02 3.818215429782867432e-02 1.395909786224365234e-01 -2.594031095504760742e-01 1.692809611558914185e-01 7.894750684499740601e-02 -2.364378422498703003e-01 -2.589327394962310791e-01 1.194857433438301086e-01 -1.338835209608078003e-01 1.761035174131393433e-01 1.789581775665283203e-01 -1.716158837080001831e-01 1.861385852098464966e-01 5.468139797449111938e-02 -4.962022602558135986e-02
-1.607964038848876953e-01 3.102309703826904297e-01 -5.671261623501777649e-02 1.185965910553932190e-01 1.106773465871810913e-01 -1.200763061642646790e-01 1.912403386086225510e-03 -1.438282579183578491e-01 -5.297635495662689209e-02 -7.692029699683189392e-03 -1.540062725543975830e-01 -3.163035809993743896e-01 -3.426648378372192383e-01 -1.573025882244110107e-01 2.778445370495319366e-02 3.444832563400268555e-01 2.703894376754760742e-01 -1.172495707869529724e-01 2.422264516353607178e-01 -1.113170310854911804e-01 -1.515961140394210815e-01 -8.405907452106475830e-02 -7.648329436779022217e-02 -1.503500491380691528e-01 5.978092551231384277e-02 2.003144472837448120e-01 2.754657268524169922e-01 1.247013360261917114e-01 -1.827426254749298096e-01 -1.736691743135452271e-01 9.914054721593856812e-02 -9.212682954967021942e-03
-2.175884395837783813e-01 -1.528059970587491989e-02 -9.491336345672607422e-02 3.424038589000701904e-01 -1.344245970249176025e-01 7.558814436197280884e-02 -7.386969774961471558e-02 -2.659738361835479736e-01 1.429535597562789917e-01 3.190438449382781982e-02 -1.735257506370544434e-01 -2.273368984460830688e-01 -2.733771502971649170e-01 1.617889255285263062e-01 4.602887108922004700e-02 1.486106365919113159e-01 9.092697501182556152e-02 -1.833436489105224609e-01 3.131226599216461182e-01 -1.882334649562835693e-01 -2.133898735046386719e-01 1.951099485158920288e-01 2.743584513664245605e-01 -1.277579665184020996e-01 -7.895381748676300049e-02 -1.261809021234512329e-01 -1.237351521849632263e-01 -1.078799962997436523e-01 -1.988070160150527954e-01 1.214291155338287354e-01 -2.984923776239156723e-03 2.094973325729370117e-01
2.303183227777481079e-01 1.424571126699447632e-01 -2.120113000273704529e-02 3.158304393291473389e-01 -6.664315611124038696e-02 1.801049411296844482e-01 9.162650257349014282e-02 3.561865165829658508e-02 -7.348120957612991333e-02 -1.803781278431415558e-02 -1.147265434265136719e-01 -1.705269515514373779e-01 -3.141140937805175781e-01 -7.679529488086700439e-02 1.496777087450027466e-01 -1.738906502723693848e-01 4.158782064914703369e-01 -2.941995263099670410e-01 2.552989125251770020e-01 -6.139703094959259033e-02 -1.013586279441369697e-05 7.948105037212371826e-02 -1.293818559497594833e-02 -1.950894892215728760e-01 1.918502897024154663e-01 9.971388615667819977e-03 3.445610404014587402e-01 -1.285923421382904053e-01 -2.447879686951637268e-02 4.457474278751760721e-05 -3.992132842540740967e-02 1.654932200908660889e-01
-6.998560577630996704e-02 -1.737112700939178467e-01 -1.129821464419364929e-01 2.627570927143096924e-01 -9.867952018976211548e-02 3.131598532199859619e-01 2.268938869237899780e-01 1.699802838265895844e-02 -1.834200024604797363e-01 -1.876692473888397217e-02 9.049285948276519775e-02 -2.656828165054321289e-01 -3.880531787872314453e-01 1.415679883211851120e-02 5.314901471138000488e-02 -2.018931955099105835e-01 1.623934879899024963e-02 -2.223612815141677856e-01 -1.704732626676559448e-01 -1.067809760570526123e-01 1.189799979329109192e-01 -6.174517795443534851e-02 -5.426540039479732513e-03 -1.069944575428962708e-01 3.353690356016159058e-02 -2.527211308479309082e-01 2.919868230819702148e-01 -2.473964989185333252e-01 -4.896179586648941040e-02 -2.549717426300048828e-01 4.934751242399215698e-02 1.244432404637336731e-01
9.669665247201919556e-02 -4.484309628605842590e-02 4.260953981429338455e-03 1.393551081418991089e-01 -3.174971416592597961e-02 1.059263646602630615e-01 -1.697847396135330200e-01 -1.242549344897270203e-01 -2.907754480838775635e-01 1.611613035202026367e-01 -2.038848698139190674e-01 -1.750974059104919434e-01 -3.565808534622192383e-01 -2.354001551866531372e-01 -8.100018650293350220e-02 1.497848033905029297e-01 4.169235825538635254e-01 1.249957084655761719e-02 1.000532060861587524e-01 1.073654368519783020e-01 -1.305088959634304047e-02 2.751634418964385986e-01 -2.601805888116359711e-02 -3.151038289070129395e-02 2.097557783126831055e-01 -1.186954304575920105e-01 3.244361281394958496e-02 -1.945741921663284302e-01 1.655376106500625610e-01 9.853232651948928833e-02 -6.869015842676162720e-02 3.263329863548278809e-01
-1.599119752645492554e-01 2.472703307867050171e-01 -1.806158758699893951e-02 3.496626615524291992e-01 1.315593440085649490e-02 2.079657912254333496e-01 -2.362214773893356323e-01 -1.119073554873466492e-01 2.681353874504566193e-02 -4.489617794752120972e-02 -5.146617814898490906e-02 -4.280393943190574646e-02 -4.708228707313537598e-01 2.686917781829833984e-01 4.490761458873748779e-02 4.638309031724929810e-02 1.504669040441513062e-01 -1.754692792892456055e-01 7.599088829010725021e-03 -1.305481344461441040e-01 2.941060960292816162e-01 -2.717198431491851807e-01 -7.754521816968917847e-02 9.977672249078750610e-02 5.318913608789443970e-02 -2.065124362707138062e-01 -3.279467672109603882e-02 -9.721928089857101440e-02 1.766491308808326721e-02 2.005722820758819580e-01 6.321767717599868774e-02 1.622506082057952881e-01
-1.575037986040115356e-01 2.774686813354492188e-01 -2.051543742418289185e-01 3.038952648639678955e-01 -1.714587956666946411e-02 2.988969981670379639e-01 -3.263698145747184753e-02 -1.090310141444206238e-01 -1.555333882570266724e-01 2.673546373844146729e-01 -6.602691113948822021e-02 -3.619097769260406494e-01 1.351404841989278793e-02 -1.205981746315956116e-01 1.554584503173828125e-01 -6.280316412448883057e-02 2.986623048782348633e-01 1.934411376714706421e-01 2.909217774868011475e-01 4.117606207728385925e-02 1.013183519244194031e-01 1.252278387546539307e-01 -1.031375080347061157e-01 -2.874009683728218079e-02 5.313727632164955139e-02 1.146338060498237610e-01 -2.227947302162647247e-02 -1.230203211307525635e-01 5.925897508859634399e-02 1.716873198747634888e-01 -8.877546340227127075e-02 2.539820969104766846e-01
-1.570795774459838867e-01 1.026059016585350037e-01 1.235657278448343277e-02 2.211101651191711426e-01 -7.609594613313674927e-02 1.308012604713439941e-01 3.245163336396217346e-02 6.524906307458877563e-02 -4.338211119174957275e-01 1.982478052377700806e-01 1.645140647888183594e-01 -1.260741800069808960e-01 -2.510037124156951904e-01 -5.868586525321006775e-02 4.418853521347045898e-01 -5.913092289119958878e-03 1.493521332740783691e-01 5.397591367363929749e-02 3.771569207310676575e-02 3.981249779462814331e-02 3.328579664230346680e-01 1.099662035703659058e-01 -1.300563514232635498e-01 -1.948631852865219116e-01 1.139381676912307739e-01 -2.016519904136657715e-01 -1.628209203481674194e-01 -1.274033449590206146e-02 -3.039452806115150452e-02 1.795292943716049194e-01 -1.847391426563262939e-01 4.167187586426734924e-02
-1.468131244182586670e-01 9.219919145107269287e-02 -1.157383844256401062e-01 8.958920091390609741e-02 6.185529008507728577e-02 1.505846828222274780e-01 -7.182670384645462036e-02 -3.114509880542755127e-01 -1.472178846597671509e-02 2.349397167563438416e-03 2.598892748355865479e-01 -3.196219503879547119e-01 -4.350420534610748291e-01 1.440074592828750610e-01 1.196799129247665405e-01 -2.383336424827575684e-01 -8.364576101303100586e-02 1.773838847875595093e-01 1.737019717693328857e-01 -1.242621988058090210e-01 8.236058056354522705e-02 -7.919279485940933228e-02 1.567524820566177368e-01 -1.182100176811218262e-01 7.571969181299209595e-03 9.968113154172897339e-02 2.768321931362152100e-01 1.156222894787788391e-01 1.659359484910964966e-01 -1.621738374233245850e-01 2.815545797348022461e-01 5.566637497395277023e-03
1.322525143623352051e-01 7.141315937042236328e-02 1.316671259701251984e-02 7.482490688562393188e-02 1.519911270588636398e-02 4.877504706382751465e-02 -3.544502705335617065e-02 -1.015903651714324951e-01 -4.052770733833312988e-01 -1.151178963482379913e-02 -1.759602129459381104e-01 -2.851795554161071777e-01 -2.750051915645599365e-01 -1.753133535385131836e-01 5.123522505164146423e-02 1.904761344194412231e-01 4.116083979606628418e-01 1.246820688247680664e-01 1.300202757120132446e-01 1.771282851696014404e-01 -1.047326475381851196e-01 3.224567770957946777e-01 9.253741800785064697e-02 -6.796669960021972656e-02 1.713377088308334351e-01 -9.667233377695083618e-02 1.216919645667076111e-01 -1.580978333950042725e-01 1.640932708978652954e-01 6.975838541984558105e-02 -1.989009976387023926e-01 1.557984054088592529e-01
-8.608441799879074097e-02 -3.230584040284156799e-02 -2.404568046331405640e-01 9.420093148946762085e-02 -7.316582649946212769e-02 4.504906386137008667e-02 -3.455568552017211914e-01 2.135240286588668823e-02 -3.894284069538116455e-01 1.442589610815048218e-01 1.974300444126129150e-01 -2.688433043658733368e-02 -2.797685563564300537e-01 1.181445568799972534e-01 1.579721458256244659e-02 8.731442689895629883e-02 1.118520870804786682e-01 4.282208085060119629e-01 3.036304712295532227e-01 -8.496695011854171753e-02 2.781586162745952606e-02 1.013133451342582703e-01 2.538242563605308533e-02 -7.059831172227859497e-02 2.980592660605907440e-02 -2.614179849624633789e-01 1.284392327070236206e-01 3.252245113253593445e-02 -2.328905314207077026e-01 1.354674547910690308e-01 -5.756542459130287170e-02 1.033900305628776550e-01
-1.634735316038131714e-01 8.347096852958202362e-03 7.033642381429672241e-02 3.985319137573242188e-01 2.273214161396026611e-01 -2.670009136199951172e-01 -2.695041000843048096e-01 -9.195549786090850830e-02 -3.236535191535949707e-01 -8.778016269207000732e-02 2.129148924723267555e-03 -4.247064292430877686e-01 -1.647748202085494995e-01 -1.656928216107189655e-03 -1.088634729385375977e-01 2.433719485998153687e-02 9.255535900592803955e-02 -3.578463941812515259e-02 1.203788146376609802e-01 -9.629623591899871826e-02 -4.069425910711288452e-02 -6.727100908756256104e-02 -7.132168859243392944e-02 -1.685192137956619263e-01 -1.008614711463451385e-02 2.550118789076805115e-02 1.196140125393867493e-01 -2.182522416114807129e-01 1.210051178932189941e-01 -2.696987092494964600e-01 1.206131130456924438e-01 1.872063279151916504e-01
-1.209590956568717957e-01 7.152260094881057739e-02 1.030172035098075867e-01 1.050849109888076782e-01 7.287027686834335327e-02 2.187048196792602539e-01 3.371857851743698120e-02 -7.599717937409877777e-03 -2.864638566970825195e-01 1.586813032627105713e-01 3.876227885484695435e-02 -2.186263948678970337e-01 -2.638411521911621094e-01 -7.436836510896682739e-02 2.887654304504394531e-01 -2.377440482378005981e-01 1.011573225259780884e-01 -1.000636965036392212e-01 1.541859209537506104e-01 -2.178762257099151611e-01 3.054255247116088867e-01 2.732427418231964111e-02 -5.013918504118919373e-02 -2.750704288482666016e-01 3.282622992992401123e-01 -2.178315445780754089e-02 2.194944918155670166e-01 -9.413895010948181152e-02 2.193113267421722412e-01 1.056287139654159546e-01 -1.790631413459777832e-01 1.112772747874259949e-01
-1.648777425289154053e-01 -2.369266748428344727e-02 -1.757632344961166382e-01 3.789556622505187988e-01 7.119330763816833496e-02 -2.741505764424800873e-02 1.561538726091384888e-01 -2.347929179668426514e-01 -1.571890711784362793e-01 -1.192842721939086914e-01 -1.532545834779739380e-01 -1.431190073490142822e-01 3.802512958645820618e-02 -1.366583406925201416e-01 3.407012224197387695e-01 -1.338457465171813965e-01 2.303964048624038696e-01 -1.961903572082519531e-01 -9.031959623098373413e-02 -1.137186773121356964e-02 1.608249843120574951e-01 1.872665584087371826e-01 1.200205460190773010e-01 2.175754494965076447e-02 2.223976999521255493e-01 -2.866528630256652832e-01 2.316196113824844360e-01 -1.996379345655441284e-01 -2.371235378086566925e-02 -3.996476903557777405e-02 -2.585737779736518860e-02 2.678956389427185059e-01
1.216772720217704773e-01 -1.874535679817199707e-01 -1.994282752275466919e-01 7.856097072362899780e-02 2.686465084552764893e-01 -1.453040689229965210e-01 -2.356863468885421753e-01 -2.158767729997634888e-01 -2.357755452394485474e-01 -7.215729355812072754e-02 -3.048493154346942902e-02 -7.290370017290115356e-02 -2.585727274417877197e-01 -2.314960770308971405e-02 7.484281808137893677e-02 2.364345267415046692e-02 2.858020663261413574e-01 1.469213068485260010e-01 6.205582618713378906e-02 -2.896788120269775391e-01 9.823620319366455078e-02 -1.595532149076461792e-02 -1.930921375751495361e-01 -3.018453717231750488e-01 6.000626459717750549e-02 -2.374686151742935181e-01 2.359141223132610321e-02 -3.620774149894714355e-01 1.616409420967102051e-01 6.658188253641128540e-02 6.249792128801345825e-02 1.123865470290184021e-01
-2.100561112165451050e-01 2.097519785165786743e-01 -1.957230418920516968e-01 -6.562019884586334229e-02 4.646168649196624756e-02 3.820170462131500244e-01 -3.243789821863174438e-02 -1.971391141414642334e-01 -8.620591461658477783e-02 -1.285955160856246948e-01 -1.032663285732269287e-01 -2.516011297702789307e-01 -3.914327025413513184e-01 -6.561707705259323120e-02 1.745631396770477295e-01 1.554622501134872437e-01 -2.715186029672622681e-02 1.663610935211181641e-01 1.641072779893875122e-01 -2.794545516371726990e-02 -1.276684850454330444e-01 1.054147928953170776e-01 1.646540760993957520e-01 -2.350907921791076660e-01 -5.499288067221641541e-02 -1.634902060031890869e-01 8.610455691814422607e-02 -3.158294036984443665e-02 -3.786368072032928467e-01 6.803965568542480469e-02 -5.625262483954429626e-02 1.261505782604217529e-01
8.777613937854766846e-02 2.031911015510559082e-01 -1.380085945129394531e-01 2.360888123512268066e-01 1.896466314792633057e-01 -8.514606952667236328e-02 -7.184659596532583237e-03 1.406465619802474976e-01 -2.659735083580017090e-01 4.039924591779708862e-02 1.386230587959289551e-01 -1.199912279844284058e-01 -3.488950133323669434e-01 -2.241853624582290649e-01 2.698794305324554443e-01 -1.818538457155227661e-01 1.237692236900329590e-01 4.042972251772880554e-02 5.303880572319030762e-02 -1.871376484632492065e-01 3.356131613254547119e-01 1.831398606300354004e-01 -5.538901686668395996e-02 -1.085678637027740479e-01 3.492979109287261963e-01 -1.491280794143676758e-01 -2.335183694958686829e-02 -1.130058988928794861e-01 1.681871414184570312e-01 7.016906887292861938e-02 -1.496344804763793945e-01 1.765087246894836426e-02
-2.395954579114913940e-01 9.337063878774642944e-02 -4.043611884117126465e-02 2.177731841802597046e-01 -1.013312935829162598e-01 3.792849183082580566e-02 9.398546069860458374e-02 1.753236204385757446e-01 -2.256000488996505737e-01 5.637367814779281616e-02 -4.698961600661277771e-02 -3.569477796554565430e-01 -2.540817558765411377e-01 -1.886064000427722931e-02 1.962050646543502808e-01 1.519891321659088135e-01 1.262911260128021240e-01 1.559083312749862671e-01 3.124522864818572998e-01 -3.693930506706237793e-01 1.421868056058883667e-01 -1.414073556661605835e-01 -6.452098023146390915e-03 -1.066896840929985046e-01 -1.617626994848251343e-01 1.943743526935577393e-01 2.335957884788513184e-01 1.160912141203880310e-01 -3.768505901098251343e-02 -1.767566949129104614e-01 -1.355349570512771606e-01 -1.197351440787315369e-01
-1.928343623876571655e-02 1.862041056156158447e-01 -6.995924748480319977e-03 2.644010782241821289e-01 -2.870928645133972168e-01 2.321885824203491211e-01 -8.309509605169296265e-02 -1.756538003683090210e-01 -1.948094367980957031e-01 7.486286014318466187e-02 1.862088441848754883e-01 -4.128467738628387451e-01 -4.563048481941223145e-02 -1.401447057723999023e-01 1.353929936885833740e-01 -1.771111786365509033e-01 8.030064404010772705e-02 -1.881172060966491699e-01 7.000959478318691254e-03 -1.179883182048797607e-01 1.626614034175872803e-01 3.197962343692779541e-01 6.744895875453948975e-02 -2.547262310981750488e-01 1.903642565011978149e-01 -5.026109516620635986e-02 1.007280778139829636e-02 -1.450857073068618774e-01 6.583140045404434204e-02 -4.273954778909683228e-02 2.185377031564712524e-01 1.816805303096771240e-01
1.380754858255386353e-01 2.368882298469543457e-01 3.481899574398994446e-02 2.100020498037338257e-01 -1.187226548790931702e-01 2.738831043243408203e-01 1.148817911744117737e-01 1.818951964378356934e-01 -2.603286504745483398e-01 2.908634543418884277e-01 -2.805515192449092865e-02 -1.955931037664413452e-01 -2.594786286354064941e-01 8.351434022188186646e-02 1.752109080553054810e-01 -2.048438340425491333e-01 2.688211388885974884e-02 -4.235509783029556274e-02 3.663266897201538086e-01 -1.518772542476654053e-01 -5.164483934640884399e-02 -6.304135918617248535e-02 9.167283028364181519e-02 -3.210381865501403809e-01 -7.595503330230712891e-02 -7.136352360248565674e-02 2.084182947874069214e-01 7.229570299386978149e-02 -6.177160143852233887e-02 7.700788229703903198e-02 8.130413293838500977e-02 2.279534041881561279e-01
1.969059854745864868e-01 -1.080497950315475464e-01 -6.005848757922649384e-03 1.650924533605575562e-01 5.980654805898666382e-02 7.830019295215606689e-02 -1.781529188156127930e-01 -1.358102113008499146e-01 -3.473456799983978271e-01 2.134238779544830322e-01 -1.287849992513656616e-01 -2.740995585918426514e-01 -3.653323352336883545e-01 -6.406618654727935791e-02 -2.057224046438932419e-03 7.983413338661193848e-02 3.295252025127410889e-01 1.797133982181549072e-01 5.550068803131580353e-03 1.799994558095932007e-01 2.894568257033824921e-02 1.199503242969512939e-01 -5.665517598390579224e-02 3.404869884252548218e-02 1.544004529714584351e-01 1.338991373777389526e-01 2.523835599422454834e-01 -3.314321860671043396e-02 2.150744199752807617e-01 1.121872067451477051e-01 4.245312511920928955e-02 3.168393075466156006e-01
-3.642137944698333740e-01 1.104760915040969849e-01 -1.074687838554382324e-01 1.215053647756576538e-01 7.634701579809188843e-02 -6.319144275039434433e-03 1.539124548435211182e-01 1.113525405526161194e-01 -1.643203943967819214e-01 2.307193428277969360e-01 -1.961209326982498169e-01 -3.343110680580139160e-01 -1.968121975660324097e-01 -3.229944705963134766e-01 9.132783859968185425e-02 4.982328973710536957e-03 1.200250610709190369e-01 1.474933773279190063e-01 2.810608148574829102e-01 -3.093793988227844238e-01 4.846781492233276367e-02 5.892061814665794373e-02 5.284556187689304352e-03 -1.939859092235565186e-01 1.806743210181593895e-03 8.470761030912399292e-02 1.775626093149185181e-01 2.053304761648178101e-01 -6.120283901691436768e-02 -2.094763964414596558e-01 3.232608363032341003e-02 -1.452513337135314941e-01
7.792878895998001099e-02 -1.757149025797843933e-02 -2.573632597923278809e-01 2.822137176990509033e-01 -2.717434614896774292e-02 -1.655725091695785522e-01 -5.448406189680099487e-02 -2.599567174911499023e-01 -7.667100429534912109e-02 1.386246234178543091e-01 1.934836506843566895e-01 -9.344062954187393188e-02 -2.344372421503067017e-01 -3.392332419753074646e-02 9.467581659555435181e-02 2.141737192869186401e-01 1.176600605249404907e-01 2.415970563888549805e-01 2.020969390869140625e-01 -2.818216681480407715e-01 1.057704985141754150e-01 -2.303482145071029663e-01 1.659222692251205444e-01 -2.124598473310470581e-01 -2.369591221213340759e-02 -1.990111917257308960e-01 6.298832595348358154e-02 3.413134021684527397e-03 -3.778057992458343506e-01 1.573929041624069214e-01 -1.170407310128211975e-01 1.099105328321456909e-01
-5.330805853009223938e-02 2.233423292636871338e-01 -1.681124120950698853e-01 5.365847945213317871e-01 -2.169915661215782166e-02 -5.379898007959127426e-03 -3.018495142459869385e-01 -1.452250182628631592e-01 -3.202381134033203125e-01 7.720011472702026367e-02 1.242809072136878967e-01 -1.625002175569534302e-01 -2.054866254329681396e-01 -2.418867498636245728e-01 9.514800459146499634e-02 1.161536648869514465e-01 5.776490271091461182e-02 1.260001361370086670e-01 -5.701972986571490765e-04 -1.173026114702224731e-01 1.259349286556243896e-01 -1.549845635890960693e-01 -5.570593848824501038e-02 -4.693133011460304260e-02 7.688028365373611450e-02 -1.608081907033920288e-01 3.009653091430664062e-02 -2.724124789237976074e-01 -1.892349123954772949e-01 -7.385154813528060913e-02 -9.076039493083953857e-02 -1.009998694062232971e-01
-2.864530682563781738e-01 2.414171025156974792e-02 1.822413802146911621e-01 2.035386115312576294e-01 -3.024938404560089111e-01 2.984948754310607910e-01 -3.414770215749740601e-02 -1.250820755958557129e-01 -2.386355102062225342e-01 -1.304187327623367310e-01 -1.408896893262863159e-01 -1.395966410636901855e-01 -1.852108687162399292e-01 -8.160965144634246826e-02 -1.016088128089904785e-01 9.204850345849990845e-02 -1.642228849232196808e-02 6.413045525550842285e-02 2.571757435798645020e-01 -3.378688693046569824e-01 1.213510110974311829e-01 -3.075523860752582550e-02 -2.793125510215759277e-01 -6.839021295309066772e-02 1.594589054584503174e-01 -2.585529386997222900e-01 6.911681592464447021e-02 1.065618731081485748e-02 1.031536161899566650e-01 1.074151918292045593e-01 2.025868296623229980e-01 1.697814613580703735e-01
-2.306160181760787964e-01 1.548351496458053589e-01 -8.389336615800857544e-02 2.100768536329269409e-01 -7.826172560453414917e-02 -3.449581563472747803e-01 6.438004970550537109e-02 -2.924584597349166870e-02 -1.092557385563850403e-01 -1.507587730884552002e-01 -2.376574873924255371e-01 -1.618401855230331421e-01 -1.355869024991989136e-01 -6.492847949266433716e-02 4.148080348968505859e-01 -2.275899350643157959e-01 1.688201576471328735e-01 2.493767440319061279e-01 2.041657418012619019e-01 -6.514968723058700562e-02 -1.870197802782058716e-02 1.720356345176696777e-01 -9.829525649547576904e-02 -1.499586701393127441e-01 -1.671788990497589111e-01 -1.396646797657012939e-01 1.774140745401382446e-01 -6.677377969026565552e-02 1.106411889195442200e-01 1.220721453428268433e-01 1.192918196320533752e-01 2.329686284065246582e-01
-2.549157440662384033e-01 8.060941100120544434e-02 -1.706883758306503296e-01 1.112532690167427063e-01 -2.101634740829467773e-01 2.246758714318275452e-02 -1.857777386903762817e-01 -3.433791399002075195e-01 -1.162234842777252197e-01 -3.538965806365013123e-02 -4.565118625760078430e-02 -1.603544875979423523e-02 -4.394871294498443604e-01 -1.440566629171371460e-01 7.257827371358871460e-02 5.263686180114746094e-02 2.094574570655822754e-01 -2.422169744968414307e-01 -1.543950885534286499e-01 -1.040418669581413269e-01 1.727805286645889282e-02 -1.396101862192153931e-01 -1.513108890503644943e-02 6.772021204233169556e-02 -2.040415629744529724e-02 -1.752135306596755981e-01 1.552468538284301758e-01 -3.547838702797889709e-02 2.892993390560150146e-02 1.869347244501113892e-01 8.849617838859558105e-02 4.347105622291564941e-01
-3.523254990577697754e-01 1.281087249517440796e-01 -2.226945459842681885e-01 1.959417313337326050e-01 -9.152799844741821289e-02 5.078492686152458191e-02 6.232721358537673950e-02 -1.534672104753553867e-03 -3.159275650978088379e-01 1.999982148408889771e-01 -1.794774979352951050e-01 -2.483660429716110229e-01 -9.318090230226516724e-02 7.033851742744445801e-02 4.247184842824935913e-02 1.197585314512252808e-01 1.123255267739295959e-01 1.757661402225494385e-01 3.403115570545196533e-01 -1.569390445947647095e-01 2.303211539983749390e-01 -5.155445542186498642e-03 2.317595630884170532e-01 -1.228805854916572571e-01 -1.680346429347991943e-01 2.544677816331386566e-02 3.300130665302276611e-01 9.932630509138107300e-02 1.443652510643005371e-01 -2.266464568674564362e-02 -6.459093093872070312e-02 -1.188198998570442200e-01
-1.011609584093093872e-01 7.594373822212219238e-02 -1.217774748802185059e-01 6.058301329612731934e-01 1.020565703511238098e-01 1.455546468496322632e-01 -5.253399908542633057e-02 -6.822393834590911865e-02 -2.233703434467315674e-01 -3.344306349754333496e-02 2.190472483634948730e-01 -1.598413884639739990e-01 3.906645625829696655e-02 -1.188793703913688660e-01 3.666937053203582764e-01 1.686774343252182007e-01 6.003106385469436646e-02 -5.396977066993713379e-02 1.617844775319099426e-02 -2.353249937295913696e-01 1.367808580398559570e-01 -6.497903726994991302e-03 -2.190441936254501343e-01 -1.832079887390136719e-01 1.042048633098602295e-02 -2.448471188545227051e-01 -2.025862596929073334e-02 1.781984716653823853e-01 6.772970408201217651e-02 2.019832469522953033e-02 8.540618233382701874e-03 -1.611441932618618011e-02
-8.646954596042633057e-02 -9.211643040180206299e-02 8.184813708066940308e-02 3.176109790802001953e-01 1.382776349782943726e-01 2.322392072528600693e-03 1.787070333957672119e-01 -1.075484380125999451e-01 -1.419183611869812012e-01 2.525236271321773529e-02 -1.741830706596374512e-01 -2.253715693950653076e-01 -1.148186624050140381e-01 -3.015926480293273926e-01 3.565598726272583008e-01 -1.728065498173236847e-02 1.576800942420959473e-01 -1.906223297119140625e-01 -3.676578775048255920e-02 8.652520179748535156e-02 2.603922486305236816e-01 1.606954485177993774e-01 -1.230761129409074783e-02 4.009436070919036865e-02 1.244128420948982239e-01 -2.359431833028793335e-01 3.797662556171417236e-01 -2.001293599605560303e-01 8.201812393963336945e-03 -7.823453843593597412e-02 -2.339507266879081726e-02 2.297077476978302002e-01
-9.679807722568511963e-02 3.301339223980903625e-02 8.578196913003921509e-02 2.420050650835037231e-01 8.172111213207244873e-02 1.701398938894271851e-01 -1.499141007661819458e-01 4.860779270529747009e-02 -2.246121466159820557e-01 -2.031896412372589111e-01 -5.148761719465255737e-02 -9.694516658782958984e-02 -2.702319025993347168e-01 -2.407024800777435303e-02 2.566009461879730225e-01 -2.998542487621307373e-01 2.088318914175033569e-01 1.127253174781799316e-01 5.517702549695968628e-03 -3.473950177431106567e-02 3.436394631862640381e-01 2.188622206449508667e-01 -1.510228961706161499e-02 -2.990227341651916504e-01 3.072169125080108643e-01 4.561697319149971008e-02 -5.364363640546798706e-02 -1.139546111226081848e-01 -1.383476108312606812e-01 8.262689411640167236e-02 -1.354617923498153687e-01 2.453057765960693359e-01
2.672891132533550262e-02 1.543750055134296417e-02 -8.077876269817352295e-02 3.687945008277893066e-01 5.942473560571670532e-02 1.416322141885757446e-01 4.516391083598136902e-02 3.553877025842666626e-02 -1.614991873502731323e-01 1.659940928220748901e-01 -9.255878627300262451e-02 -4.365809261798858643e-01 -3.662986159324645996e-01 -3.626859188079833984e-02 4.139683544635772705e-01 3.718549758195877075e-02 -3.548607602715492249e-02 1.253613233566284180e-01 5.768301337957382202e-02 1.190923824906349182e-01 -2.933347783982753754e-02 2.962327748537063599e-02 -9.540311992168426514e-02 -2.473584935069084167e-02 -2.111351788043975830e-01 -1.793819218873977661e-01 -7.916246354579925537e-02 -1.728072464466094971e-01 8.962567150592803955e-02 8.500918000936508179e-02 -2.813681066036224365e-01 -1.237798482179641724e-01
-1.122686937451362610e-01 9.800152480602264404e-02 -9.336550533771514893e-02 3.458548784255981445e-01 1.729060560464859009e-01 -7.558789849281311035e-02 2.061160840094089508e-02 -3.696357086300849915e-02 -4.730366915464401245e-02 1.910352408885955811e-01 4.112758338451385498e-01 -2.865670323371887207e-01 -1.956732273101806641e-01 -7.615128159523010254e-02 2.362160831689834595e-01 6.712507456541061401e-02 3.794475197792053223e-01 -6.768242269754409790e-02 -2.186537384986877441e-01 -3.585429117083549500e-02 -4.805613681674003601e-02 -3.920353949069976807e-02 -1.750326901674270630e-01 9.873133897781372070e-02 -9.741772711277008057e-02 -2.210710942745208740e-01 3.122803270816802979e-01 3.165309876203536987e-02 -1.921564922668039799e-03 1.173620522022247314e-01 6.619106233119964600e-02 2.714547887444496155e-02
5.449001677334308624e-03 3.043149113655090332e-01 1.411958932876586914e-01 1.842704862356185913e-01 -6.827474385499954224e-02 1.178971230983734131e-01 1.068431735038757324e-01 1.379475146532058716e-01 -3.549060523509979248e-01 2.804479897022247314e-01 -1.683662384748458862e-01 -3.135449588298797607e-01 -2.014310508966445923e-01 1.788628995418548584e-01 7.218275219202041626e-02 -6.716829538345336914e-02 2.410557121038436890e-01 -5.771325528621673584e-02 2.414843142032623291e-01 -8.847807347774505615e-02 2.042371183633804321e-01 -1.689898818731307983e-01 1.351418793201446533e-01 -1.600322723388671875e-01 7.069183886051177979e-02 -3.314116224646568298e-02 6.461427360773086548e-02 4.737909883260726929e-02 -6.529051810503005981e-02 1.767779737710952759e-01 1.830932796001434326e-01 2.600612044334411621e-01
2.172579467296600342e-01 3.478020429611206055e-01 -8.760960772633552551e-03 2.416715919971466064e-01 -2.312566787004470825e-01 3.993637859821319580e-02 6.916151195764541626e-02 -8.246044069528579712e-02 -2.816742956638336182e-01 -3.775436058640480042e-02 -4.707484971731901169e-03 -1.828681826591491699e-01 -1.294672787189483643e-01 2.508920431137084961e-01 1.678720414638519287e-01 -2.519067525863647461e-01 9.035813808441162109e-02 3.161896020174026489e-02 7.465948909521102905e-02 -2.638091742992401123e-01 9.163675457239151001e-02 -7.058817893266677856e-02 1.754321902990341187e-01 -2.791422009468078613e-01 3.886972740292549133e-02 -9.624723345041275024e-02 2.263558208942413330e-01 1.897858381271362305e-01 -2.351630479097366333e-02 8.228576916735619307e-05 5.902401730418205261e-02 3.356196582317352295e-01
-2.406960129737854004e-01 1.463907063007354736e-01 1.396848410367965698e-01 3.807448744773864746e-01 2.102430164813995361e-02 -2.409667223691940308e-01 -2.490021288394927979e-01 6.418079137802124023e-02 -2.162750214338302612e-01 2.882979437708854675e-02 1.021376326680183411e-01 -2.571114599704742432e-01 -3.009387254714965820e-01 -5.046006664633750916e-02 8.911176025867462158e-02 -1.623962223529815674e-01 2.703518569469451904e-01 6.707865744829177856e-02 1.312250494956970215e-01 -1.343866735696792603e-01 -9.657738357782363892e-02 -2.242544442415237427e-01 -8.923585712909698486e-02 -1.791185736656188965e-01 1.413382291793823242e-01 4.167035222053527832e-02 -8.849690784700214863e-04 -2.038903832435607910e-01 1.063964217901229858e-01 -2.263143658638000488e-01 1.813895255327224731e-01 9.328112751245498657e-02
-1.436880379915237427e-01 -9.606712311506271362e-02 -3.416629880666732788e-02 3.970387876033782959e-01 -9.336438775062561035e-02 2.461739778518676758e-01 1.447118520736694336e-01 4.901654273271560669e-02 -3.008512407541275024e-02 -1.363537088036537170e-02 -1.805948466062545776e-01 -3.184497952461242676e-01 -2.477718591690063477e-01 -8.169637061655521393e-03 1.426634341478347778e-01 7.290768623352050781e-02 3.078955411911010742e-01 9.978201240301132202e-02 -4.634306207299232483e-02 -3.351201713085174561e-01 7.177279144525527954e-02 1.389448642730712891e-01 1.481687575578689575e-01 2.767692804336547852e-01 3.557790070772171021e-02 -5.629443749785423279e-02 1.118861436843872070e-01 -2.132819592952728271e-01 -1.143569797277450562e-01 -1.889308989048004150e-01 -1.710653007030487061e-01 -1.171045675873756409e-01
-2.229201048612594604e-01 2.539646029472351074e-01 -2.409380301833152771e-02 1.387748569250106812e-01 -1.965218968689441681e-02 1.224145852029323578e-02 -3.291251882910728455e-02 -2.714071050286293030e-02 -1.931173503398895264e-01 -3.798957914113998413e-02 1.544364094734191895e-01 -7.604572176933288574e-02 -2.061228267848491669e-02 -7.979522645473480225e-02 1.005490273237228394e-01 -3.729988262057304382e-02 2.031322270631790161e-01 4.183702766895294189e-01 1.761799752712249756e-01 3.562225028872489929e-02 -8.173982799053192139e-02 5.231199786067008972e-02 -5.807775631546974182e-02 -3.912600576877593994e-01 -1.118463203310966492e-01 -2.954905927181243896e-01 2.489464879035949707e-01 -1.562823504209518433e-01 -3.281722962856292725e-01 -8.468671888113021851e-02 -3.508633747696876526e-02 2.452472746372222900e-01
3.843939164653420448e-03 1.503453254699707031e-01 -1.413491219282150269e-01 3.672017157077789307e-01 9.764569997787475586e-02 2.477602362632751465e-01 1.843867078423500061e-02 -3.050817549228668213e-01 3.974306210875511169e-02 2.300611585378646851e-01 6.433281302452087402e-02 1.370979547500610352e-01 -1.858849674463272095e-01 -3.980304300785064697e-02 1.536056250333786011e-01 -9.491833299398422241e-02 1.037928313016891479e-01 -1.729019731283187866e-01 8.592099184170365334e-04 -2.847198247909545898e-01 1.796636581420898438e-01 1.110998615622520447e-01 -1.197555437684059143e-01 5.487731471657752991e-02 -1.459733247756958008e-01 -3.145461380481719971e-01 2.530280053615570068e-01 5.756875872611999512e-02 -5.645336117595434189e-03 2.674123458564281464e-02 -3.633192181587219238e-02 3.724046945571899414e-01
5.597811937332153320e-02 1.948515772819519043e-01 -1.780808866024017334e-01 2.501192390918731689e-01 3.528076037764549255e-02 1.978876590728759766e-01 -1.354188919067382812e-01 -7.046458125114440918e-02 -3.356442153453826904e-01 1.393522024154663086e-01 7.463736832141876221e-02 -1.869204640388488770e-01 5.303326249122619629e-02 -5.779521167278289795e-02 3.086418509483337402e-01 -3.124127984046936035e-01 2.786149382591247559e-01 -3.627682570368051529e-03 8.460187911987304688e-02 -2.056617140769958496e-01 -1.782881021499633789e-01 2.335955649614334106e-01 4.451473802328109741e-02 -1.695359647274017334e-01 2.412841655313968658e-02 -2.159665673971176147e-01 -1.386364400386810303e-01 -1.846180111169815063e-01 -9.267209470272064209e-02 9.633949398994445801e-02 1.551166176795959473e-02 2.578949332237243652e-01
-1.588398031890392303e-02 2.223878204822540283e-01 -1.619795709848403931e-02 9.766350686550140381e-02 -3.655931726098060608e-02 1.212791502475738525e-01 -5.415968131273984909e-03 -3.861276507377624512e-01 -2.873492240905761719e-01 2.191056758165359497e-01 1.045007929205894470e-01 -2.564069330692291260e-01 -1.031690537929534912e-01 -1.551558673381805420e-01 3.749155104160308838e-01 -2.500128448009490967e-01 -1.159473732113838196e-01 7.154786959290504456e-03 5.435959622263908386e-02 -2.627308964729309082e-01 5.350018665194511414e-02 1.484803576022386551e-02 -4.627932608127593994e-02 -9.434271603822708130e-02 2.259017229080200195e-01 -1.930806040763854980e-01 -1.870237290859222412e-02 1.028152480721473694e-01 -2.570758163928985596e-01 -2.484815567731857300e-01 -1.931558363139629364e-02 -5.705771222710609436e-02
4.529013112187385559e-02 -2.242857813835144043e-01 -1.239335313439369202e-01 2.469376474618911743e-01 1.152285560965538025e-01 -8.686139434576034546e-02 -1.727936714887619019e-01 -3.931172937154769897e-02 -1.607758700847625732e-01 8.443574421107769012e-03 -1.169928535819053650e-02 -1.302138566970825195e-01 -2.257374376058578491e-01 -2.268209606409072876e-01 2.404246479272842407e-01 6.230157613754272461e-02 2.919944822788238525e-01 2.337299734354019165e-01 2.192579507827758789e-01 -3.353583216667175293e-01 -2.440525591373443604e-01 -1.229249313473701477e-01 -9.343712031841278076e-02 3.076929971575737000e-02 4.701393097639083862e-02 -1.393514685332775116e-02 1.299030035734176636e-01 -4.076743125915527344e-01 5.444244295358657837e-02 -5.876672267913818359e-02 1.835929304361343384e-01 3.996705636382102966e-02
3.303847834467887878e-02 -9.168799966573715210e-02 2.534317672252655029e-01 3.039665222167968750e-01 -7.765596359968185425e-02 1.680941879749298096e-01 -4.739322513341903687e-02 -2.678810060024261475e-01 -1.881155222654342651e-01 -6.040869280695915222e-02 -9.071777760982513428e-02 -2.062972486019134521e-01 -3.294305130839347839e-02 -1.146977245807647705e-01 -2.500689029693603516e-02 -2.444190084934234619e-01 3.232321739196777344e-01 -1.209395602345466614e-01 1.399506479501724243e-01 -2.648313939571380615e-01 2.304532676935195923e-01 -1.192558333277702332e-01 -6.609258055686950684e-02 -3.447292149066925049e-01 9.761764854192733765e-02 -1.491382569074630737e-01 1.496151089668273926e-01 1.002302765846252441e-01 8.078270405530929565e-02 1.805196702480316162e-01 1.328535526990890503e-01 2.020504325628280640e-01
-6.275625526905059814e-02 -1.762499809265136719e-01 2.584669925272464752e-02 3.638727664947509766e-01 2.706274092197418213e-01 1.887883096933364868e-01 -6.038803607225418091e-02 -2.467225119471549988e-02 -4.965544119477272034e-02 1.703627407550811768e-01 5.739567335695028305e-03 -1.290674656629562378e-01 -2.568320631980895996e-01 -2.505040466785430908e-01 1.421468704938888550e-01 -1.792060583829879761e-02 2.162340134382247925e-01 8.483532071113586426e-02 -7.253643125295639038e-03 -7.770604640245437622e-02 -1.395061910152435303e-01 2.813961803913116455e-01 -6.849133968353271484e-02 2.471665851771831512e-02 1.239710766822099686e-02 -2.126548588275909424e-01 1.549732685089111328e-01 2.940183877944946289e-01 -1.647913008928298950e-01 1.265369951725006104e-01 -5.608426779508590698e-02 3.939833641052246094e-01
-2.034755200147628784e-01 1.704158261418342590e-02 -1.076348498463630676e-01 1.790150701999664307e-01 1.702727563679218292e-02 1.401335299015045166e-01 8.538629859685897827e-02 -4.045613110065460205e-01 -2.433178871870040894e-01 5.836914107203483582e-02 -7.717966288328170776e-02 -4.881983399391174316e-01 -3.976086899638175964e-02 -3.619461786001920700e-03 -1.001174747943878174e-02 1.565347760915756226e-01 -7.724383473396301270e-02 -2.397112399339675903e-01 1.473274379968643188e-01 -6.573969032615423203e-03 -1.083921939134597778e-01 -1.285105645656585693e-01 -8.914097398519515991e-02 -4.077269732952117920e-01 -3.820681571960449219e-02 -2.201163396239280701e-02 9.012145549058914185e-02 -2.009570598602294922e-01 3.473126888275146484e-02 1.579267531633377075e-01 -3.071957267820835114e-02 1.597397923469543457e-01
1.199532821774482727e-01 2.335579693317413330e-01 5.760752782225608826e-02 4.274946153163909912e-01 -2.222681790590286255e-02 1.822562217712402344e-01 -9.644436091184616089e-02 1.768148988485336304e-01 -3.668091893196105957e-01 -2.380316108465194702e-01 -6.186099722981452942e-03 -1.452254503965377808e-01 -1.947081536054611206e-01 1.628159433603286743e-01 1.491656061261892319e-02 -5.108604207634925842e-02 3.049849271774291992e-01 6.433436274528503418e-02 1.897793114185333252e-01 2.339349128305912018e-02 3.088261485099792480e-01 1.311983019113540649e-01 -2.257299870252609253e-01 -3.697898983955383301e-02 1.822930574417114258e-01 -8.488097041845321655e-02 -2.463125623762607574e-02 -1.494340300559997559e-01 -1.488231718540191650e-01 -7.825479656457901001e-02 -1.521146576851606369e-02 2.496738731861114502e-02
-1.356921494007110596e-01 -4.951876029372215271e-02 8.901941031217575073e-02 1.713711172342300415e-01 -8.921626210212707520e-02 2.044858783483505249e-01 -2.835714817047119141e-01 -4.529862105846405029e-01 2.979368437081575394e-03 -5.404880736023187637e-03 -2.068194746971130371e-01 -1.674268245697021484e-01 -2.479026317596435547e-01 -8.508191257715225220e-02 9.325816482305526733e-02 2.561858892440795898e-01 4.250700771808624268e-02 -3.545921295881271362e-02 2.859587371349334717e-01 -2.482068389654159546e-01 -1.121529713273048401e-01 1.608578711748123169e-01 1.293208599090576172e-01 -2.495294958353042603e-01 2.927562966942787170e-02 -1.576038151979446411e-01 -1.596032381057739258e-01 -4.650495573878288269e-02 3.647757321596145630e-02 4.604410752654075623e-02 -2.475651204586029053e-01 1.031311526894569397e-01
-2.481905519962310791e-01 1.944205164909362793e-02 2.166218906641006470e-01 3.332951962947845459e-01 -1.229718178510665894e-01 -8.511386066675186157e-02 -2.214966416358947754e-01 1.377332359552383423e-01 -2.776186466217041016e-01 -9.147992730140686035e-02 4.289522767066955566e-02 -3.412677645683288574e-01 -2.359834015369415283e-01 -1.222252026200294495e-01 -1.525024920701980591e-01 -7.835055887699127197e-02 2.697784602642059326e-01 2.770332992076873779e-01 -3.698864579200744629e-02 -1.442055702209472656e-01 1.574064940214157104e-01 -2.931002974510192871e-01 3.470090776681900024e-02 -4.469441622495651245e-02 -1.547882705926895142e-01 -4.324173182249069214e-02 1.537979841232299805e-01 2.085563726723194122e-02 -3.590400516986846924e-02 -1.118050143122673035e-01 1.429997086524963379e-01 1.269394755363464355e-01
-1.036752481013536453e-02 3.071964085102081299e-01 1.351350336335599422e-03 2.450782358646392822e-01 9.178170561790466309e-02 2.245251387357711792e-01 5.628609284758567810e-02 7.184840738773345947e-02 -4.067850708961486816e-01 1.670374721288681030e-01 -3.057019412517547607e-02 -1.825363039970397949e-01 -7.960970699787139893e-02 1.506889909505844116e-01 6.784626841545104980e-02 -1.215333938598632812e-01 -1.240776944905519485e-02 -1.757778227329254150e-01 1.626136749982833862e-01 -2.505556941032409668e-01 1.937043368816375732e-01 -7.506133615970611572e-02 1.222819611430168152e-01 -3.536779880523681641e-01 3.852248936891555786e-02 -1.802427917718887329e-01 2.164370566606521606e-01 -6.671998649835586548e-02 -2.120672017335891724e-01 1.902115158736705780e-02 2.610603570938110352e-01 4.406506661325693130e-03
-1.105036735534667969e-01 -3.171324357390403748e-02 2.667513191699981689e-01 2.104558981955051422e-02 -5.092804506421089172e-02 -3.218594938516616821e-02 -2.007857114076614380e-01 5.517402198165655136e-03 -3.969138562679290771e-01 7.057475298643112183e-02 -1.249916926026344299e-01 -2.909167408943176270e-01 -4.508130550384521484e-01 2.257025986909866333e-02 -5.358731374144554138e-03 2.656015157699584961e-01 1.979689598083496094e-01 1.076688915491104126e-01 1.296337228268384933e-02 -1.104459762573242188e-01 2.637773156166076660e-01 7.324501127004623413e-02 2.102471143007278442e-01 -1.035783365368843079e-01 3.380051255226135254e-02 2.069005817174911499e-01 9.600878506898880005e-02 6.922513991594314575e-02 8.736070990562438965e-02 -1.703276112675666809e-02 2.435378730297088623e-01 -1.260885149240493774e-01
-1.640112996101379395e-01 1.402125041931867599e-02 1.885794848203659058e-01 3.911830186843872070e-01 -5.372336506843566895e-02 1.172089725732803345e-01 6.349349766969680786e-02 -1.355232000350952148e-01 -3.993687033653259277e-01 1.766308844089508057e-01 1.378722488880157471e-02 -1.120454370975494385e-01 2.293254062533378601e-02 -2.702125906944274902e-02 3.747075796127319336e-01 7.934066466987133026e-03 2.373638562858104706e-03 -1.232177093625068665e-01 1.911933273077011108e-01 7.494635134935379028e-02 -6.673403084278106689e-02 1.961126178503036499e-01 -8.978457748889923096e-02 -1.078749895095825195e-01 -7.381149381399154663e-02 -2.862180471420288086e-01 1.401036884635686874e-02 -7.196057587862014771e-02 -1.247000023722648621e-01 1.292997151613235474e-01 3.841035366058349609e-01 8.725149929523468018e-02
1.839344762265682220e-02 1.495510786771774292e-01 -1.957775205373764038e-01 -5.905665829777717590e-02 1.379136890172958374e-01 3.785807788372039795e-01 -4.106765985488891602e-02 -3.086230754852294922e-01 -3.340905010700225830e-01 -2.519055604934692383e-01 2.733728848397731781e-02 -1.480882167816162109e-01 -2.520314455032348633e-01 1.094669401645660400e-01 -1.539315003901720047e-02 1.234829872846603394e-01 1.072465181350708008e-01 2.701386802073102444e-05 2.943108677864074707e-01 -3.484139591455459595e-02 3.580843284726142883e-02 1.480842381715774536e-01 2.456246465444564819e-01 -1.560001820325851440e-01 -8.230416476726531982e-02 -2.513571977615356445e-01 -5.297398939728736877e-02 -2.282896777614951134e-03 -2.043387293815612793e-01 1.222135797142982483e-01 8.790665864944458008e-02 2.075223028659820557e-01
5.917353928089141846e-02 2.369424402713775635e-01 2.785159945487976074e-01 1.616398245096206665e-01 -1.777409166097640991e-01 9.399721748195588589e-04 1.310078352689743042e-01 -4.388480484485626221e-01 -1.802977025508880615e-01 1.831203103065490723e-01 -1.518497616052627563e-01 -2.864910364151000977e-01 1.064344123005867004e-02 1.338895559310913086e-01 2.040953487157821655e-01 -6.774499267339706421e-02 3.730454146862030029e-01 2.381073683500289917e-01 -7.470529526472091675e-02 -1.347358617931604385e-02 1.245933994650840759e-01 1.825021021068096161e-02 -4.284596815705299377e-02 -2.231371775269508362e-02 9.281079471111297607e-02 -2.076943665742874146e-01 2.080838531255722046e-01 2.112235873937606812e-02 -4.285331070423126221e-02 -1.427459567785263062e-01 1.350205838680267334e-01 6.407154351472854614e-02
-1.237240284681320190e-01 1.706331819295883179e-01 1.404241919517517090e-01 5.437144637107849121e-02 6.104312464594841003e-02 -2.902517318725585938e-01 -4.735454171895980835e-02 -1.237615719437599182e-01 -2.416536062955856323e-01 2.557743489742279053e-01 7.537941634654998779e-02 -1.806541383266448975e-01 -3.308475017547607422e-01 -5.589643493294715881e-02 2.685950994491577148e-01 -4.257263615727424622e-02 -4.281828552484512329e-02 1.040119901299476624e-01 3.209243761375546455e-03 -1.686485260725021362e-01 -1.258882284164428711e-01 1.913818269968032837e-01 -1.105886474251747131e-01 -1.967240422964096069e-01 2.094489037990570068e-01 -1.273943483829498291e-01 -6.468904204666614532e-03 -1.002009361982345581e-01 -3.695969581604003906e-01 1.509877741336822510e-01 1.806032210588455200e-01 2.683058083057403564e-01
-2.338614687323570251e-02 6.953346729278564453e-02 -8.904353529214859009e-02 3.179839253425598145e-01 -1.158537417650222778e-01 3.133762478828430176e-01 -1.732566803693771362e-01 2.724768966436386108e-02 2.141452878713607788e-01 1.472451239824295044e-01 -2.412492334842681885e-01 -1.222486421465873718e-01 -1.449369639158248901e-01 -2.215209454298019409e-01 2.316505163908004761e-01 -2.508294582366943359e-02 2.450682222843170166e-01 1.383775323629379272e-01 1.497145295143127441e-01 -1.348450779914855957e-01 2.013458609580993652e-01 5.711546540260314941e-02 -7.051962614059448242e-02 -1.768425256013870239e-01 3.452155590057373047e-01 -1.689575612545013428e-01 1.219575256109237671e-01 -9.631564468145370483e-02 -1.662636846303939819e-01 1.802421361207962036e-01 2.142424583435058594e-01 1.948123984038829803e-02
-1.856486052274703979e-01 -1.547299176454544067e-01 -3.461953699588775635e-01 2.679874002933502197e-01 1.171663403511047363e-01 2.947614789009094238e-01 -1.014248058199882507e-01 -9.313219785690307617e-02 4.066650755703449249e-03 -3.856861591339111328e-02 3.526313304901123047e-01 -1.711226552724838257e-01 -3.559964299201965332e-01 8.834274858236312866e-02 8.169281482696533203e-02 -1.655675587244331837e-03 2.416690737009048462e-01 -1.139005646109580994e-01 -1.550632435828447342e-02 -8.757608011364936829e-03 2.835912704467773438e-01 -3.315405920147895813e-02 2.740990556776523590e-02 -5.074260011315345764e-02 -1.387760881334543228e-02 -2.120122909545898438e-01 1.272001415491104126e-01 1.740494742989540100e-02 -1.565284281969070435e-01 4.381638020277023315e-02 2.753827571868896484e-01 1.165187135338783264e-01
-2.028504461050033569e-01 8.180929720401763916e-02 1.860896646976470947e-01 1.748983412981033325e-01 -5.255522206425666809e-02 2.370286732912063599e-01 -8.140177279710769653e-02 1.394288986921310425e-01 -1.353651583194732666e-01 -1.584934592247009277e-01 -2.117880880832672119e-01 -1.739116162061691284e-01 -4.160322844982147217e-01 -1.409102231264114380e-01 1.179048940539360046e-01 -1.801107451319694519e-02 -1.362184584140777588e-01 3.725731968879699707e-01 -2.726856060326099396e-02 -3.147625923156738281e-01 -6.118326634168624878e-02 9.621710330247879028e-02 1.925280988216400146e-01 -3.214998543262481689e-02 -1.598542332649230957e-01 -2.429425418376922607e-01 -9.434963017702102661e-02 -1.070930287241935730e-01 1.819345168769359589e-02 3.249485790729522705e-02 -7.919816672801971436e-02 2.352215200662612915e-01
3.818536549806594849e-02 3.487285226583480835e-02 -8.670186251401901245e-02 3.505410850048065186e-01 -1.980545222759246826e-01 1.716696321964263916e-01 -1.078050211071968079e-01 -1.514647305011749268e-01 1.040604431182146072e-02 2.151338756084442139e-01 7.895482331514358521e-02 -2.585451304912567139e-01 -2.651876211166381836e-01 -2.002436853945255280e-02 1.240507513284683228e-01 3.316631168127059937e-02 9.864333271980285645e-02 -7.585845887660980225e-02 -1.625248938798904419e-01 -1.817260235548019409e-01 3.608693480491638184e-01 -5.997411906719207764e-02 -4.105360433459281921e-02 -2.176012247800827026e-01 5.958001315593719482e-02 -1.889386624097824097e-01 2.434949763119220734e-02 4.603360593318939209e-02 4.464325606822967529e-01 9.411766193807125092e-03 2.393699884414672852e-01 -2.354328893125057220e-02
-4.093395769596099854e-01 5.548634752631187439e-02 -4.511670675128698349e-03 2.998688220977783203e-01 -5.505186691880226135e-02 2.001322060823440552e-01 1.908343136310577393e-01 -1.556413769721984863e-01 -1.759077459573745728e-01 -2.374055832624435425e-01 1.720997542142868042e-01 -1.170702502131462097e-01 3.905842313542962074e-03 4.861601069569587708e-02 -3.476824844256043434e-03 -5.361332371830940247e-02 1.056041568517684937e-01 5.027169361710548401e-02 2.510634064674377441e-01 -3.772636651992797852e-01 1.280752420425415039e-01 4.806779325008392334e-02 -1.186796426773071289e-01 -1.768960356712341309e-01 7.234998047351837158e-02 -2.411717325448989868e-01 1.098345592617988586e-01 -1.237846538424491882e-01 -8.965752273797988892e-02 1.580413132905960083e-01 1.102300267666578293e-02 3.045463562011718750e-01
-1.807082295417785645e-01 1.903709396719932556e-02 -2.517511136829853058e-02 4.442838728427886963e-01 5.220482125878334045e-02 -1.277666687965393066e-01 -1.612727493047714233e-01 -2.354596406221389771e-01 -9.890317171812057495e-02 -1.520258337259292603e-01 -4.183803126215934753e-02 1.333893649280071259e-02 -3.184593915939331055e-01 -1.757974326610565186e-01 -1.054171994328498840e-01 5.495522916316986084e-02 1.985859572887420654e-01 2.081022113561630249e-01 3.220037370920181274e-02 -1.306162029504776001e-01 2.846299707889556885e-01 -1.615738123655319214e-02 1.651138514280319214e-01 -5.042409524321556091e-02 -3.693804144859313965e-02 -1.466104686260223389e-01 7.447569072246551514e-02 -1.495521664619445801e-01 -1.299004405736923218e-01 -3.264843523502349854e-01 1.776763200759887695e-01 -2.635470032691955566e-01
-1.773244887590408325e-01 7.972956448793411255e-02 -1.192428246140480042e-01 3.687386214733123779e-01 -2.442442327737808228e-01 1.728691309690475464e-01 1.653948239982128143e-02 -2.470465600490570068e-01 -4.744962230324745178e-02 -4.300621151924133301e-02 -1.092646494507789612e-01 -1.868430525064468384e-01 -2.951303720474243164e-01 -3.193805217742919922e-01 1.490163207054138184e-01 -1.395982317626476288e-02 1.623104214668273926e-01 3.333893045783042908e-02 5.230399966239929199e-02 1.193074062466621399e-01 3.336097672581672668e-02 2.759833335876464844e-01 -1.764324903488159180e-01 -2.456824779510498047e-01 2.934891581535339355e-01 2.222436666488647461e-02 3.517899662256240845e-02 2.899653017520904541e-01 -2.053635567426681519e-02 3.482552617788314819e-02 -4.648015275597572327e-02 -9.886629879474639893e-02
-2.246819287538528442e-01 1.337717920541763306e-01 -6.550098955631256104e-02 2.083223760128021240e-01 -1.214745547622442245e-02 2.467452734708786011e-01 2.502358891069889069e-02 6.535755842924118042e-02 -4.684302806854248047e-01 -1.284769326448440552e-01 1.275410205125808716e-01 -1.477778851985931396e-01 -1.676865220069885254e-01 4.720392078161239624e-02 1.407014131546020508e-01 1.806944310665130615e-01 2.118420749902725220e-01 1.112434454262256622e-02 -8.667894452810287476e-02 -4.813680350780487061e-01 3.816971182823181152e-02 -7.347378879785537720e-02 -9.051039814949035645e-02 -1.896710693836212158e-01 -1.158587075769901276e-02 -2.052601724863052368e-01 2.709748968482017517e-02 -1.075516790151596069e-01 2.428614199161529541e-01 1.066483631730079651e-01 -3.120220080018043518e-02 -4.990344401448965073e-03
-2.814548015594482422e-01 -8.411885797977447510e-02 -3.307452425360679626e-02 3.703963756561279297e-01 -2.367374300956726074e-01 2.789134383201599121e-01 1.090518757700920105e-01 -1.573894172906875610e-01 -3.341160714626312256e-01 -9.866007603704929352e-03 -1.269020736217498779e-01 -3.960067778825759888e-02 -1.960700005292892456e-02 4.951680824160575867e-02 -3.961228579282760620e-02 1.454582717269659042e-02 1.064091846346855164e-01 -9.492352604866027832e-02 2.993810474872589111e-01 -2.142262607812881470e-01 2.572978138923645020e-01 2.911902405321598053e-02 -3.010039962828159332e-02 -2.208367884159088135e-01 1.220712289214134216e-01 -3.309222459793090820e-01 -3.602644801139831543e-02 -6.465912610292434692e-02 6.387401372194290161e-02 1.140129268169403076e-01 1.155273988842964172e-01 1.949434727430343628e-01
4.677469655871391296e-02 9.751492738723754883e-02 1.126092970371246338e-01 1.745802164077758789e-01 -1.520635485649108887e-01 3.381705880165100098e-01 1.769283041357994080e-02 -7.793467491865158081e-02 -2.025084793567657471e-01 3.242920339107513428e-02 7.468564808368682861e-02 -2.367676943540573120e-01 -1.049638390541076660e-01 9.654206037521362305e-02 4.513028264045715332e-01 6.019874010235071182e-03 -6.321851909160614014e-02 -6.830218434333801270e-02 1.902253627777099609e-01 -1.537503451108932495e-01 1.937377154827117920e-01 -8.510015159845352173e-02 4.167573526501655579e-02 -2.348433285951614380e-01 1.505282670259475708e-01 3.631723672151565552e-02 1.903052926063537598e-01 -6.600004155188798904e-03 -4.827306419610977173e-02 2.658234834671020508e-01 5.650462955236434937e-02 4.086003005504608154e-01
-2.551086246967315674e-01 1.053501968272030354e-03 -3.891791403293609619e-02 3.363348245620727539e-01 2.047999799251556396e-01 2.199148759245872498e-02 -1.099203974008560181e-01 -2.829623818397521973e-01 -1.685779839754104614e-01 -1.771045625209808350e-01 -2.613338232040405273e-01 -9.432057850062847137e-03 -3.687049746513366699e-01 -1.015227586030960083e-01 1.520431786775588989e-01 -1.888536810874938965e-01 6.811714917421340942e-02 1.482291966676712036e-01 -3.275524377822875977e-01 -3.441694751381874084e-02 1.706465780735015869e-01 9.453561156988143921e-02 -1.794041097164154053e-01 -1.558460295200347900e-01 1.203396618366241455e-01 -1.819716095924377441e-01 -1.365298777818679810e-01 -7.127949595451354980e-02 -8.936640620231628418e-02 -7.745451480150222778e-02 1.444440782070159912e-01 1.293053925037384033e-01
7.026685029268264771e-02 6.384018808603286743e-02 6.878455728292465210e-02 3.203667104244232178e-01 1.532873213291168213e-01 1.247473210096359253e-01 -2.184367626905441284e-01 -1.474721431732177734e-01 -3.813658654689788818e-01 -2.801626175642013550e-02 6.651072204113006592e-02 -7.031539082527160645e-02 -2.788062393665313721e-01 -2.373422086238861084e-01 4.437411725521087646e-01 2.657680213451385498e-01 1.885586045682430267e-02 1.257793456315994263e-01 -5.952800437808036804e-02 1.326415389776229858e-01 -6.645366549491882324e-02 1.129274368286132812e-01 6.336891651153564453e-02 -2.370971739292144775e-01 -6.823217123746871948e-02 -2.111235558986663818e-01 4.223845154047012329e-02 1.692458428442478180e-02 -2.268347442150115967e-01 -2.069674199447035789e-03 1.398441195487976074e-02 1.541215740144252777e-02
1.144228503108024597e-01 -1.369304805994033813e-01 -1.964246183633804321e-01 3.827460408210754395e-01 -2.913987338542938232e-01 2.485256642103195190e-01 -1.604092568159103394e-01 4.402824491262435913e-02 -1.470592021942138672e-01 7.935531437397003174e-02 2.178284712135791779e-02 -3.138697147369384766e-01 4.160073399543762207e-02 -5.584492348134517670e-03 1.877771615982055664e-01 -1.571793667972087860e-02 3.188408613204956055e-01 9.706410765647888184e-02 9.067682921886444092e-02 8.676663972437381744e-03 2.384386397898197174e-02 9.042187035083770752e-02 1.245757490396499634e-01 -1.687723696231842041e-01 -6.470473855733871460e-02 -3.502974808216094971e-01 -1.846407055854797363e-01 -1.038793027400970459e-01 -1.816345751285552979e-01 -5.200308188796043396e-02 2.423062920570373535e-01 7.898419350385665894e-02
-6.318675726652145386e-02 5.010151863098144531e-02 -9.539763629436492920e-02 1.867700517177581787e-01 -1.809081286191940308e-01 1.460910141468048096e-01 -8.452592045068740845e-02 1.046619042754173279e-01 -3.904547169804573059e-02 -5.035635456442832947e-02 -2.755926921963691711e-02 -2.905128896236419678e-01 -5.516837164759635925e-02 -1.135529354214668274e-01 4.450601339340209961e-02 1.783689111471176147e-01 4.383136630058288574e-01 -7.815049588680267334e-02 2.798497676849365234e-01 5.483346432447433472e-02 1.621537506580352783e-01 -6.604055315256118774e-02 1.296758949756622314e-01 -1.296264082193374634e-01 2.350042015314102173e-01 -3.456090092658996582e-01 1.079283580183982849e-01 1.122402492910623550e-02 -2.227383106946945190e-01 8.514267206192016602e-02 2.577805519104003906e-01 2.912219464778900146e-01
-1.692920178174972534e-01 2.885130420327186584e-02 -1.753794588148593903e-02 2.366431653499603271e-01 6.036583334207534790e-02 -5.525973811745643616e-02 -6.260193139314651489e-02 4.398373514413833618e-02 -4.319857358932495117e-01 1.438378393650054932e-01 9.623900055885314941e-02 -4.260757938027381897e-02 -1.085201799869537354e-01 1.159699335694313049e-01 3.720933794975280762e-01 4.105031117796897888e-02 6.365440785884857178e-02 3.403516709804534912e-01 8.972203731536865234e-02 1.293322741985321045e-01 -5.869593471288681030e-02 1.190552115440368652e-01 -6.074723228812217712e-02 -1.441861689090728760e-01 4.154423624277114868e-02 -2.104826867580413818e-01 1.953662186861038208e-01 -1.862847656011581421e-01 -3.499467074871063232e-01 -1.209680885076522827e-01 -1.225602850317955017e-01 2.452004402875900269e-01
-3.212801218032836914e-01 1.600052118301391602e-01 2.077792286872863770e-01 2.151962369680404663e-01 1.636016070842742920e-01 2.946841716766357422e-01 -1.730172783136367798e-01 9.998551756143569946e-02 -5.655677244067192078e-02 6.535811722278594971e-02 -1.483729481697082520e-01 -1.836920529603958130e-01 -2.228004187345504761e-01 -6.921106576919555664e-02 3.049868643283843994e-01 4.192081093788146973e-02 4.616558179259300232e-02 3.130465447902679443e-01 -2.515443861484527588e-01 -2.075100690126419067e-01 5.332073941826820374e-02 1.285916417837142944e-01 -9.419468790292739868e-02 -2.277752608060836792e-01 4.334643483161926270e-02 -1.968907117843627930e-01 -5.958322435617446899e-04 -2.377960644662380219e-02 7.291071861982345581e-02 1.722063422203063965e-01 1.744867265224456787e-01 1.500081866979598999e-01
-8.483999967575073242e-02 -2.721770107746124268e-02 -3.383839502930641174e-02 4.073711037635803223e-01 -3.214634209871292114e-02 2.136647514998912811e-02 1.141282394528388977e-01 -3.101981282234191895e-01 -4.147083461284637451e-01 -1.247918158769607544e-01 -2.122434824705123901e-01 3.135909736156463623e-01 -4.130043685436248779e-01 -6.153192836791276932e-03 5.954148247838020325e-02 -7.905150949954986572e-02 8.086492121219635010e-02 -3.269734233617782593e-02 5.268500745296478271e-02 1.618253253400325775e-02 -4.520630463957786560e-03 2.081081718206405640e-01 -2.312539517879486084e-02 -1.669815778732299805e-01 8.936720341444015503e-02 -9.275919944047927856e-02 -1.237755175679922104e-02 1.019119471311569214e-02 -2.610422670841217041e-01 1.334142386913299561e-01 7.809540629386901855e-02 1.076920852065086365e-01
-1.411912143230438232e-01 -4.818327352404594421e-02 -4.272747635841369629e-01 3.830803036689758301e-01 -5.051529780030250549e-02 -5.486162751913070679e-02 -9.884466230869293213e-02 -4.826961085200309753e-02 -8.489330112934112549e-02 -3.627495840191841125e-02 3.489750027656555176e-01 2.119856141507625580e-02 -4.424167275428771973e-01 -2.597502171993255615e-01 9.778254479169845581e-02 8.347642607986927032e-03 1.638271659612655640e-01 6.707143783569335938e-02 2.157088071107864380e-01 -1.050897240638732910e-01 9.409976750612258911e-02 -7.701174914836883545e-02 -1.027074903249740601e-01 3.500288119539618492e-03 -1.123068481683731079e-01 -1.186300665140151978e-01 1.854993700981140137e-01 -1.147084534168243408e-01 4.124470800161361694e-02 -1.294717341661453247e-01 -3.945425897836685181e-02 1.365446597337722778e-01
-1.616318523883819580e-01 1.650323718786239624e-01 3.819355741143226624e-02 2.678623497486114502e-01 -1.383070051670074463e-01 -1.900257617235183716e-01 2.796426713466644287e-01 -1.690208166837692261e-01 -1.496348623186349869e-02 -1.353347897529602051e-01 -1.438736915588378906e-01 -9.641479700803756714e-02 -2.072515189647674561e-01 2.869840711355209351e-03 3.008370697498321533e-01 1.337749958038330078e-01 1.168792508542537689e-02 1.965865492820739746e-01 8.532530814409255981e-02 -6.403159350156784058e-02 -6.473136693239212036e-02 3.733198940753936768e-01 -8.241589367389678955e-02 -1.479636728763580322e-01 -2.263619452714920044e-01 -1.852667331695556641e-01 5.582026019692420959e-02 -1.080201119184494019e-01 -2.491264492273330688e-01 -1.040473431348800659e-01 -2.423835173249244690e-02 3.395538628101348877e-01
-7.049620896577835083e-02 9.816338121891021729e-02 -1.875728219747543335e-01 5.933779478073120117e-02 -4.228556901216506958e-02 -4.371408745646476746e-02 -3.361985087394714355e-01 -1.590438038110733032e-01 -4.850296303629875183e-03 4.514328017830848694e-02 3.916223347187042236e-02 -3.834237158298492432e-01 -2.264449894428253174e-01 -1.400105953216552734e-01 -3.023694269359111786e-02 -7.980932295322418213e-02 8.241781592369079590e-02 1.030869036912918091e-01 1.062411367893218994e-01 -2.820026278495788574e-01 1.977365314960479736e-01 2.123483419418334961e-01 1.660291105508804321e-01 -3.077013790607452393e-01 5.412131547927856445e-02 8.687404543161392212e-02 2.919904887676239014e-01 1.998931765556335449e-01 -5.714381858706474304e-02 -2.954874634742736816e-01 1.635914593935012817e-01 9.050521254539489746e-02
-1.081679388880729675e-01 2.962892651557922363e-01 -1.626558005809783936e-01 3.575178682804107666e-01 1.804269663989543915e-02 1.715924590826034546e-01 -4.631503019481897354e-03 -3.434772491455078125e-01 -4.765133857727050781e-01 -1.694934815168380737e-02 2.621317803859710693e-01 -2.124350219964981079e-01 -7.688051462173461914e-02 -1.516850143671035767e-01 1.056303605437278748e-01 3.399454802274703979e-02 9.438788145780563354e-02 -9.340857714414596558e-02 -4.638973250985145569e-02 -1.098174303770065308e-01 1.292312294244766235e-01 -2.022114396095275879e-01 -1.387255936861038208e-01 -1.142459064722061157e-01 -2.969134040176868439e-02 -2.488799244165420532e-01 4.702364653348922729e-02 -1.591210812330245972e-01 -4.289806261658668518e-02 -2.176329959183931351e-03 -2.632529102265834808e-02 -3.765677288174629211e-02
-4.295648634433746338e-02 1.637811064720153809e-01 1.366842389106750488e-01 2.124923318624496460e-01 -3.383937180042266846e-01 -5.440406128764152527e-02 -2.311681956052780151e-01 -1.042720749974250793e-01 -7.644037902355194092e-02 -1.467438694089651108e-02 1.420367658138275146e-01 -2.448752224445343018e-01 -2.263653874397277832e-01 -8.473828434944152832e-02 3.876840174198150635e-01 1.540981531143188477e-01 1.691102832555770874e-01 -2.305578440427780151e-02 1.146879643201828003e-01 -1.732789241941645741e-04 -2.162731438875198364e-01 2.974262088537216187e-02 1.267731934785842896e-01 -2.425600886344909668e-01 4.608683288097381592e-02 -2.276826947927474976e-01 -1.206749007105827332e-01 1.490402817726135254e-01 -8.707957714796066284e-02 -2.318782508373260498e-01 -2.533589117228984833e-02 2.991151809692382812e-01
3.256771266460418701e-01 2.612805925309658051e-02 -3.943119049072265625e-01 2.599632441997528076e-01 1.365090608596801758e-01 -1.155882403254508972e-01 1.504005938768386841e-01 -2.955501377582550049e-01 -1.169726923108100891e-01 1.094509940594434738e-02 1.775080412626266479e-01 -9.384550154209136963e-02 -2.519173324108123779e-01 -2.062261290848255157e-02 2.001115381717681885e-01 2.474425882101058960e-01 4.218484833836555481e-02 2.644774317741394043e-02 9.436802566051483154e-02 -2.058713734149932861e-01 1.066785529255867004e-01 1.055231392383575439e-01 4.315999522805213928e-02 1.006850879639387131e-02 -1.711992472410202026e-01 -1.830224096775054932e-01 2.398128062486648560e-01 1.008253637701272964e-02 -2.457447201013565063e-01 -9.122052788734436035e-02 1.477989703416824341e-01 1.404410004615783691e-01
-2.117900364100933075e-02 1.101517379283905029e-01 -4.871742799878120422e-02 1.664189249277114868e-01 -1.721652299165725708e-01 1.320851445198059082e-01 2.435592710971832275e-01 -1.728465259075164795e-01 -1.767270565032958984e-01 2.287971824407577515e-01 -1.671823710203170776e-01 -2.078959345817565918e-02 -1.665200293064117432e-02 8.979062549769878387e-03 8.917576074600219727e-02 -7.556668668985366821e-02 1.736349910497665405e-01 1.225420683622360229e-01 -1.652043778449296951e-03 -3.872197866439819336e-01 1.756177246570587158e-01 2.047481536865234375e-01 1.020888239145278931e-01 2.500681765377521515e-02 5.843021720647811890e-02 -3.119429945945739746e-01 3.384983837604522705e-01 -1.753839403390884399e-01 -1.013219058513641357e-01 -3.572170436382293701e-01 -1.742513477802276611e-01 4.320267587900161743e-02
1.307527571916580200e-01 1.847074478864669800e-01 -1.077911723405122757e-02 4.424754977226257324e-01 7.365595549345016479e-02 1.792405843734741211e-01 5.816502869129180908e-02 -3.977040946483612061e-02 -1.617487519979476929e-01 -1.711844801902770996e-01 1.875682175159454346e-01 -1.162982359528541565e-01 -9.868410229682922363e-02 3.503544628620147705e-02 4.102344512939453125e-01 2.756018340587615967e-01 -8.728891611099243164e-02 5.082838609814643860e-02 2.154285609722137451e-01 -2.372843176126480103e-01 -1.813532859086990356e-01 -1.433465778827667236e-01 -7.532297819852828979e-02 -2.282388210296630859e-01 -1.655365377664566040e-01 -1.555808633565902710e-01 8.367414586246013641e-03 9.405019879341125488e-02 -1.175054609775543213e-01 -3.216290473937988281e-02 6.386418640613555908e-02 2.177536785602569580e-01
-1.823899894952774048e-01 -1.143222898244857788e-01 6.306819617748260498e-02 3.810023069381713867e-01 1.572635173797607422e-01 -3.416866362094879150e-01 -1.921219676733016968e-01 1.372233964502811432e-02 -2.502589821815490723e-01 -6.247808039188385010e-02 -1.028564479202032089e-02 -3.036223948001861572e-01 -1.269290596246719360e-01 1.228343695402145386e-02 6.720101833343505859e-02 -1.694572716951370239e-02 2.135939449071884155e-01 -1.559335589408874512e-01 1.364643573760986328e-01 -1.189910322427749634e-01 1.184792071580886841e-02 -1.343634426593780518e-01 6.279211491346359253e-02 -3.603328168392181396e-01 1.603339053690433502e-02 -9.298365563154220581e-02 -1.262313593178987503e-02 -2.212646007537841797e-01 -2.863299287855625153e-02 -3.096449077129364014e-01 6.604198366403579712e-02 1.796538978815078735e-01
-1.177815124392509460e-01 -1.934826187789440155e-02 -1.141323894262313843e-02 1.714697033166885376e-01 7.381970994174480438e-03 3.749806880950927734e-01 2.737218327820301056e-02 -2.573636472225189209e-01 -3.276638090610504150e-01 1.083614304661750793e-01 1.015769541263580322e-01 -2.523509263992309570e-01 -2.812094688415527344e-01 1.592928767204284668e-01 -1.140184467658400536e-03 1.632326841354370117e-01 1.209835708141326904e-01 -2.334900796413421631e-01 -1.091995760798454285e-01 -2.360524386167526245e-01 -1.494424194097518921e-01 -1.709792912006378174e-01 -1.360249817371368408e-01 -1.124983280897140503e-01 3.938130289316177368e-02 1.841811276972293854e-02 -1.110365763306617737e-01 -2.655367553234100342e-01 1.509914547204971313e-02 -8.308011293411254883e-02 -2.005041390657424927e-01 2.697780430316925049e-01
-2.186654359102249146e-01 1.352399438619613647e-01 -1.347064226865768433e-01 2.825713157653808594e-01 2.873578108847141266e-02 -4.276065155863761902e-02 -4.622185975313186646e-02 -1.472661644220352173e-01 -2.168633788824081421e-01 -7.249408960342407227e-02 2.024264037609100342e-01 -1.242909878492355347e-01 -2.533975541591644287e-01 -1.814639568328857422e-01 -1.945802420377731323e-01 -6.681217253208160400e-02 1.799994856119155884e-01 1.635165065526962280e-01 2.022123634815216064e-01 -2.160152643918991089e-01 5.641466006636619568e-02 -2.788850069046020508e-01 -1.065422967076301575e-01 -2.810843884944915771e-01 -2.547680772840976715e-02 1.232986301183700562e-01 3.291969001293182373e-01 9.634775109589099884e-03 -7.171918451786041260e-02 -1.212901547551155090e-01 2.999596893787384033e-01 9.537024796009063721e-02
-2.326926589012145996e-01 -1.289808154106140137e-01 -8.757700212299823761e-03 3.247978985309600830e-01 2.171822488307952881e-01 -2.696630656719207764e-01 -4.095584154129028320e-01 -4.158663377165794373e-02 -4.017467498779296875e-01 -6.372243165969848633e-02 9.137731045484542847e-02 -1.655850112438201904e-01 -1.745468229055404663e-01 -1.172676607966423035e-01 -6.610278971493244171e-03 3.261531889438629150e-02 1.397191584110260010e-01 4.719701129943132401e-03 3.090304434299468994e-01 -7.530530542135238647e-02 1.005461737513542175e-01 5.901536438614130020e-03 -6.218849867582321167e-02 -1.973202228546142578e-01 -8.612195402383804321e-02 -2.694719284772872925e-02 -1.061943918466567993e-02 -8.502766489982604980e-02 9.164306521415710449e-02 -2.346215546131134033e-01 1.217240840196609497e-01 1.425811499357223511e-01
1.277637779712677002e-01 -8.934327960014343262e-02 -3.337444663047790527e-01 3.311217129230499268e-01 1.849622279405593872e-02 -7.622686028480529785e-02 -1.234948411583900452e-01 -2.448037713766098022e-01 -1.249611303210258484e-01 3.681498393416404724e-02 2.863418459892272949e-01 -1.063362136483192444e-01 -3.415318131446838379e-01 5.377624556422233582e-02 3.167178109288215637e-02 1.315585374832153320e-01 3.892710804939270020e-02 2.484193295240402222e-01 1.570787876844406128e-01 -1.540073901414871216e-01 2.396792732179164886e-02 -6.525573879480361938e-02 1.203112080693244934e-01 -2.690809071063995361e-01 -1.752308160066604614e-01 -2.202933132648468018e-01 -6.755524128675460815e-02 1.282771974802017212e-01 -2.864620089530944824e-01 -1.573219150304794312e-01 3.865934535861015320e-02 1.154463961720466614e-01
-2.855123579502105713e-01 -2.404144965112209320e-02 6.059576943516731262e-02 2.939833998680114746e-01 -2.444949001073837280e-01 -2.183057069778442383e-01 -1.939611434936523438e-01 -1.232764050364494324e-01 -8.518259972333908081e-02 7.053056359291076660e-02 1.419819593429565430e-01 -1.865732483565807343e-02 -3.966462612152099609e-01 9.161345660686492920e-02 1.369390934705734253e-01 1.753666996955871582e-02 3.945663273334503174e-01 -3.109455704689025879e-01 -8.151427656412124634e-02 -2.960577607154846191e-01 2.159048318862915039e-01 -4.004080221056938171e-02 -2.680440898984670639e-03 1.912336982786655426e-02 1.811078190803527832e-01 -1.027872599661350250e-02 -3.877401724457740784e-02 -8.030581474304199219e-02 1.461562886834144592e-02 9.480627626180648804e-02 2.031784504652023315e-02 6.562465429306030273e-02
-3.003962337970733643e-01 1.514713615179061890e-01 -1.864695698022842407e-01 6.168523430824279785e-02 -1.119962185621261597e-01 -3.590882197022438049e-02 3.409940004348754883e-02 -1.155534293502569199e-02 -2.778816223144531250e-01 5.687684193253517151e-02 -1.122792586684226990e-01 -3.429174721240997314e-01 -3.186749815940856934e-01 5.438004434108734131e-02 1.114549934864044189e-01 7.180551439523696899e-02 2.892692983150482178e-01 -1.094991639256477356e-01 1.622387766838073730e-01 -4.171343147754669189e-02 1.712336540222167969e-01 9.257643669843673706e-02 1.348547935485839844e-01 -6.207675114274024963e-02 -3.541082739830017090e-01 1.591131985187530518e-01 1.106007695198059082e-01 2.707967460155487061e-01 -2.546584419906139374e-02 -1.235621795058250427e-01 -2.155078947544097900e-01 -1.344634741544723511e-01
-1.384764760732650757e-01 -2.361963540315628052e-01 1.421079486608505249e-01 3.163549602031707764e-01 5.508725345134735107e-02 8.034127950668334961e-02 1.371536683291196823e-02 -2.729791700839996338e-01 -1.292623877525329590e-01 7.385274767875671387e-02 -1.271363049745559692e-01 2.000881731510162354e-02 -1.950870156288146973e-01 1.935623884201049805e-01 3.302326202392578125e-01 -2.092290073633193970e-01 6.204747036099433899e-02 1.113135591149330139e-01 2.029132843017578125e-01 -5.890941247344017029e-02 2.285446673631668091e-01 -1.920818686485290527e-01 -9.119777940213680267e-03 -3.290000855922698975e-01 -3.301483988761901855e-01 1.293339859694242477e-02 1.364828497171401978e-01 4.529327619820833206e-03 1.255801618099212646e-01 -1.096423529088497162e-02 9.834709763526916504e-02 2.043761759996414185e-01
3.518742276355624199e-03 1.469305902719497681e-01 -3.975075855851173401e-02 1.273562312126159668e-01 -4.016253724694252014e-02 -9.858780354261398315e-02 -3.958486393094062805e-02 -1.107416972517967224e-01 -4.070434570312500000e-01 -2.043917477130889893e-01 -1.244261786341667175e-01 -2.137089222669601440e-01 -1.717982590198516846e-01 7.555396296083927155e-03 4.745047688484191895e-01 -1.343147754669189453e-01 2.836567461490631104e-01 1.048569232225418091e-01 5.809689313173294067e-02 1.120921671390533447e-01 -7.458636909723281860e-02 3.669779300689697266e-01 -6.664767116308212280e-02 -1.034814119338989258e-01 -2.855760231614112854e-02 -2.451500296592712402e-01 -1.950379014015197754e-01 -5.432133749127388000e-02 4.905346781015396118e-02 1.271722912788391113e-01 6.846176087856292725e-02 7.811803370714187622e-02
-1.117807105183601379e-01 -9.605479240417480469e-02 -1.937548816204071045e-01 1.402067840099334717e-01 -1.477685868740081787e-01 1.429733484983444214e-01 1.151210740208625793e-01 -2.615405619144439697e-01 -9.795827418565750122e-02 2.024690806865692139e-01 4.330661892890930176e-02 -5.179540514945983887e-01 -2.209615856409072876e-01 -6.411417853087186813e-03 2.267767786979675293e-01 1.403618305921554565e-01 -2.175114005804061890e-01 -7.589242607355117798e-02 -8.727572858333587646e-02 -2.249837666749954224e-01 -1.458230763673782349e-01 -7.986851781606674194e-02 1.349837779998779297e-01 -3.066606819629669189e-01 -7.611522078514099121e-02 2.450123988091945648e-02 -1.049684882164001465e-01 -1.674277484416961670e-01 2.238369919359683990e-02 7.273695617914199829e-02 3.019859082996845245e-02 2.303311675786972046e-01
-2.013884931802749634e-01 2.318442314863204956e-01 -2.229978889226913452e-01 3.852719664573669434e-01 -5.712520703673362732e-02 3.524613752961158752e-02 3.560400381684303284e-02 -1.692292690277099609e-01 -3.012503981590270996e-01 -1.052403375506401062e-01 -2.899497561156749725e-02 -3.303653895854949951e-01 8.598973602056503296e-02 1.022021751850843430e-02 2.000300586223602295e-01 -1.200362741947174072e-01 1.402278691530227661e-01 -5.260268226265907288e-02 1.387195587158203125e-01 -2.176096886396408081e-01 -1.034967824816703796e-01 7.044021785259246826e-02 -4.938849434256553650e-02 -2.323863655328750610e-01 6.554558128118515015e-02 -3.000854551792144775e-01 -8.958119899034500122e-02 2.001095749437808990e-02 -2.208837121725082397e-01 2.488501369953155518e-01 3.890299052000045776e-02 1.524523794651031494e-01
2.047498337924480438e-02 1.857988387346267700e-01 4.003613442182540894e-02 2.026201635599136353e-01 1.152936592698097229e-01 4.787800833582878113e-03 2.477732151746749878e-01 -1.284061819314956665e-01 -4.277317821979522705e-01 4.530002921819686890e-02 -1.814480056054890156e-03 -1.842261105775833130e-01 -3.258628249168395996e-01 -1.103201787918806076e-02 -4.048705846071243286e-02 1.048819050192832947e-01 2.647081315517425537e-01 1.491149421781301498e-02 2.726805508136749268e-01 9.407120943069458008e-02 2.659774944186210632e-02 2.265592813491821289e-01 -1.392088681459426880e-01 -1.370599865913391113e-01 2.682806551456451416e-01 2.813839316368103027e-01 8.266938477754592896e-02 -1.559460014104843140e-01 -6.572695076465606689e-02 1.265025585889816284e-01 2.647091820836067200e-02 2.151350975036621094e-01
1.744932085275650024e-01 1.645480245351791382e-01 -4.673624783754348755e-02 3.581914603710174561e-01 4.357754439115524292e-02 -6.993579864501953125e-02 1.583585590124130249e-01 1.883142394945025444e-03 -2.489772140979766846e-01 3.285098075866699219e-01 6.041675060987472534e-02 -3.798305690288543701e-01 -4.432612657546997070e-01 -4.978208243846893311e-02 8.092430979013442993e-02 1.612755358219146729e-01 1.805837452411651611e-02 4.030698165297508240e-02 2.913567423820495605e-01 -4.306762665510177612e-02 1.161007210612297058e-01 3.611154481768608093e-02 -1.116654351353645325e-01 2.466607466340065002e-02 -1.510701030492782593e-01 -1.490794718265533447e-01 1.267799059860408306e-03 -2.463353425264358521e-02 8.476852625608444214e-02 6.867241114377975464e-02 -2.148006111383438110e-01 -1.025717034935951233e-01
1.800802201032638550e-01 -2.515553534030914307e-01 -1.228837892413139343e-01 2.135458588600158691e-01 7.836649566888809204e-02 6.085951998829841614e-02 1.792866736650466919e-01 -6.298873573541641235e-02 -3.038091659545898438e-01 -1.475803554058074951e-01 1.873164325952529907e-01 -3.239650726318359375e-01 -3.240151107311248779e-01 -9.355222433805465698e-02 6.009292602539062500e-02 1.063297912478446960e-01 7.403372228145599365e-02 8.933205157518386841e-02 1.121981441974639893e-01 -3.048220090568065643e-02 1.096999943256378174e-01 3.430346548557281494e-01 -1.553520262241363525e-01 -1.081219464540481567e-01 1.328198611736297607e-01 5.195214599370956421e-02 8.072355389595031738e-02 5.325146019458770752e-03 -1.220968514680862427e-01 2.618069052696228027e-01 -2.608158253133296967e-02 3.336625695228576660e-01
-3.619393110275268555e-01 1.496798843145370483e-01 1.374569088220596313e-01 1.614602506160736084e-01 -2.940100850537419319e-03 1.326848268508911133e-01 -1.560152471065521240e-01 -4.028243124485015869e-01 -6.664574146270751953e-02 -4.333646222949028015e-02 -1.965165287256240845e-01 -4.503989964723587036e-02 -1.129410862922668457e-01 1.250501275062561035e-01 2.783887386322021484e-01 -1.900324821472167969e-01 1.743594259023666382e-01 5.490214750170707703e-02 1.484839171171188354e-01 -1.616010367870330811e-01 2.212119549512863159e-01 5.405825003981590271e-02 1.568550765514373779e-01 -8.337680250406265259e-02 -4.497186541557312012e-01 -7.606609165668487549e-02 -2.005114220082759857e-02 -5.283145979046821594e-02 3.491123765707015991e-02 -6.557681411504745483e-02 1.307719349861145020e-01 9.798263013362884521e-02
-1.375266015529632568e-01 1.484258752316236496e-02 -2.223517745733261108e-01 2.380952686071395874e-01 4.055158421397209167e-02 3.382483497262001038e-02 5.702656134963035583e-02 -2.305595129728317261e-01 -3.930508717894554138e-02 1.158932670950889587e-01 -1.761481016874313354e-01 -4.536530077457427979e-01 -1.255109906196594238e-01 7.289249449968338013e-02 9.964533895254135132e-02 1.248563528060913086e-01 -4.243229702115058899e-02 -3.471282124519348145e-01 -3.696763515472412109e-02 -2.391708642244338989e-01 6.016749516129493713e-02 2.587323822081089020e-02 -8.963153511285781860e-02 -3.350062370300292969e-01 -2.622468769550323486e-01 -1.519191712141036987e-01 -2.410548739135265350e-02 -1.596673429012298584e-01 6.559652090072631836e-02 1.041677743196487427e-01 -2.437354922294616699e-01 1.387057602405548096e-01
-1.628466099500656128e-01 -4.819962382316589355e-02 -2.245789207518100739e-02 2.073005437850952148e-01 -1.238336116075515747e-01 -2.159023135900497437e-01 5.634847283363342285e-02 7.266615331172943115e-02 -1.944814622402191162e-01 -3.445179015398025513e-02 -1.999618709087371826e-01 2.280191704630851746e-02 -1.468380689620971680e-01 2.870887331664562225e-02 5.426715612411499023e-01 -2.226834297180175781e-01 3.016523122787475586e-01 5.081460997462272644e-02 3.361364305019378662e-01 -9.382320940494537354e-02 1.137976944446563721e-01 2.487632632255554199e-01 -2.561036497354507446e-03 -2.692645788192749023e-02 -1.320261806249618530e-01 -5.397267267107963562e-02 -4.267744719982147217e-03 1.493285410106182098e-02 3.004770539700984955e-02 -7.402264326810836792e-02 2.877232432365417480e-01 1.030134782195091248e-01
-8.419085294008255005e-02 1.879118680953979492e-01 5.185297224670648575e-03 2.858599126338958740e-01 -1.811073273420333862e-01 9.876166284084320068e-02 1.191255748271942139e-01 4.459272697567939758e-02 -9.737496078014373779e-02 1.417676359415054321e-01 7.457594573497772217e-02 -1.523488610982894897e-01 2.223238162696361542e-02 8.522098511457443237e-02 2.358131855726242065e-01 -9.125447832047939301e-03 3.531304597854614258e-01 -9.255851805210113525e-02 2.085958272218704224e-01 5.835524573922157288e-02 2.907245457172393799e-01 -4.705167934298515320e-02 1.161439940333366394e-01 -2.821577787399291992e-01 -3.100714832544326782e-02 -3.724807500839233398e-01 1.459917724132537842e-01 1.861553043127059937e-01 -2.840645015239715576e-01 7.338562607765197754e-02 1.393808573484420776e-01 1.847340464591979980e-01
-2.871602475643157959e-01 -1.802375912666320801e-01 -2.616576850414276123e-01 1.602247059345245361e-01 9.375760331749916077e-03 -4.239077214151620865e-03 -1.756932437419891357e-01 -1.781336814165115356e-01 -2.739849984645843506e-01 1.025444641709327698e-01 1.262195259332656860e-01 -2.154885679483413696e-01 -1.105666309595108032e-01 9.126542508602142334e-02 3.184688687324523926e-01 -1.073962897062301636e-01 1.678252071142196655e-01 -1.452680975198745728e-01 -4.715108498930931091e-02 -9.829765558242797852e-02 -1.465927213430404663e-01 9.718523174524307251e-02 1.924546509981155396e-01 5.540234968066215515e-02 1.438141241669654846e-02 -1.274475455284118652e-01 -2.322033792734146118e-01 -1.061271689832210541e-02 1.551520228385925293e-01 -3.108579516410827637e-01 3.278127014636993408e-01 1.261250525712966919e-01
1.470294594764709473e-02 -2.828349471092224121e-01 -1.532784402370452881e-01 8.249486237764358521e-02 6.794840842485427856e-02 -9.054688364267349243e-02 -1.162095461040735245e-03 -1.066467612981796265e-01 -2.265272885560989380e-01 2.368185203522443771e-03 4.900151118636131287e-02 -1.718763858079910278e-01 -2.757884263992309570e-01 -1.073842197656631470e-01 1.967055052518844604e-01 2.424023114144802094e-02 2.319097071886062622e-01 3.552950918674468994e-01 1.515326797962188721e-01 -1.201063543558120728e-01 -1.282390113919973373e-02 -1.942271739244461060e-01 -1.696494221687316895e-01 -3.385432660579681396e-01 1.154083833098411560e-01 -2.514813244342803955e-01 1.704502254724502563e-01 -2.504188418388366699e-01 9.064666926860809326e-03 6.066564843058586121e-02 2.289317697286605835e-01 -1.788329184055328369e-01
-5.982176214456558228e-02 -7.081660628318786621e-02 -1.703044027090072632e-01 1.149281393736600876e-03 -1.974801570177078247e-01 3.574938178062438965e-01 1.780757158994674683e-01 1.226710081100463867e-01 -1.448757350444793701e-01 -6.605968624353408813e-02 -2.055170387029647827e-01 -2.025811225175857544e-01 -2.839591801166534424e-01 8.417323976755142212e-02 3.142781555652618408e-01 -1.629483550786972046e-01 4.120126366615295410e-01 3.500882303342223167e-03 -1.789285615086555481e-02 -1.224783584475517273e-01 -8.555876091122627258e-03 -1.214232072234153748e-01 1.506581902503967285e-01 5.149212852120399475e-02 1.498021036386489868e-01 -1.356083452701568604e-01 3.141139149665832520e-01 -1.289933919906616211e-01 1.229039356112480164e-01 -1.229972168803215027e-01 7.708403468132019043e-02 9.800685197114944458e-02
-1.892370730638504028e-01 1.393119990825653076e-01 -2.860336378216743469e-02 3.348354250192642212e-02 2.464852528646588326e-03 1.377104967832565308e-01 3.240878582000732422e-01 -1.343549191951751709e-01 -3.745015263557434082e-01 1.254040449857711792e-01 -1.593805998563766479e-01 -9.504131227731704712e-02 -3.095475435256958008e-01 -8.619232475757598877e-02 1.358875930309295654e-01 5.422537401318550110e-02 3.142137527465820312e-01 -1.513814628124237061e-01 6.333617120981216431e-02 -2.442990243434906006e-01 -4.507469013333320618e-02 2.392522245645523071e-02 9.440762922167778015e-03 -1.244293618947267532e-02 3.932602405548095703e-01 -5.776028707623481750e-02 2.635642290115356445e-01 -6.944997236132621765e-03 -1.155416965484619141e-01 -6.514925509691238403e-02 2.749955095350742340e-02 -2.273267358541488647e-01
-2.683745622634887695e-01 -1.225695908069610596e-01 4.253854230046272278e-02 2.475576400756835938e-01 -4.388517513871192932e-02 -6.535831093788146973e-02 -2.242486923933029175e-01 -1.397868543863296509e-01 -3.819340169429779053e-01 1.065560728311538696e-01 3.670258224010467529e-01 -1.658430695533752441e-01 -1.957609690725803375e-02 1.326396595686674118e-02 6.798825692385435104e-03 6.225154921412467957e-02 4.640078544616699219e-01 1.178200617432594299e-01 -8.586703985929489136e-02 -3.283872306346893311e-01 -7.470291107892990112e-02 1.933455467224121094e-02 -6.711582839488983154e-02 -1.304177790880203247e-01 -2.308285981416702271e-02 -6.927339732646942139e-02 1.083876565098762512e-01 -8.718490600585937500e-02 8.749701082706451416e-02 -2.079782336950302124e-01 4.572190344333648682e-02 1.913482882082462311e-02
-3.381824791431427002e-01 -9.992958605289459229e-02 1.664492636919021606e-01 3.167469203472137451e-01 -1.673662662506103516e-01 4.726162180304527283e-02 -1.113412156701087952e-02 -2.866880893707275391e-01 -2.005640119314193726e-01 -4.135827347636222839e-02 1.807206869125366211e-01 -2.317402362823486328e-01 -9.642354398965835571e-02 -2.674185931682586670e-01 3.374203667044639587e-02 1.793307662010192871e-01 3.678220510482788086e-01 1.957344561815261841e-01 3.470647847279906273e-03 -2.190304249525070190e-01 7.731476426124572754e-02 5.331645905971527100e-02 -3.083049654960632324e-01 -4.904833040200173855e-04 3.220929205417633057e-02 -1.645032763481140137e-01 -1.190597042441368103e-01 3.969607502222061157e-02 5.084891989827156067e-02 -1.277766842395067215e-02 5.925524234771728516e-02 -1.306592524051666260e-01
5.409345775842666626e-02 1.146812066435813904e-01 -1.661909073591232300e-01 5.234983563423156738e-01 2.876686453819274902e-01 -7.473028451204299927e-02 4.185210913419723511e-02 -1.076990664005279541e-01 -1.440053433179855347e-01 1.274115592241287231e-01 -8.304586261510848999e-02 -3.991117477416992188e-01 -3.194582462310791016e-01 -1.566514372825622559e-01 6.639447063207626343e-02 4.994111135601997375e-02 4.968700557947158813e-02 4.464070126414299011e-02 9.248735755681991577e-02 -1.461226842366158962e-03 1.543833501636981964e-02 1.778817474842071533e-01 -1.186488345265388489e-01 -1.504499018192291260e-01 -1.216614767909049988e-01 -1.433890759944915771e-01 -1.947935819625854492e-01 -1.090654358267784119e-02 2.370933070778846741e-02 -8.734707534313201904e-02 -1.759524494409561157e-01 -2.229871451854705811e-01
-2.392340265214443207e-02 -1.646839082241058350e-01 1.573340296745300293e-01 1.884945929050445557e-01 -1.342927068471908569e-01 1.003127247095108032e-01 1.922286301851272583e-01 -1.426533013582229614e-01 -1.666489541530609131e-01 4.827006487175822258e-04 -7.845275104045867920e-02 -3.928607106208801270e-01 -5.913198366761207581e-02 5.098624154925346375e-02 -1.277418136596679688e-01 -1.906466037034988403e-01 3.664930462837219238e-01 -4.551961645483970642e-02 1.900957524776458740e-01 -2.879999876022338867e-01 1.309305429458618164e-01 -5.078335106372833252e-02 4.389623645693063736e-03 -3.010155558586120605e-01 1.862253844738006592e-01 -3.305006027221679688e-01 -9.099011309444904327e-03 -3.459782153367996216e-02 -1.830663830041885376e-01 5.230993032455444336e-02 9.394528716802597046e-02 1.533305495977401733e-01
-1.731589436531066895e-01 2.467254847288131714e-01 7.872059941291809082e-02 3.248471319675445557e-01 -1.125835161656141281e-02 -7.712031155824661255e-02 2.170547693967819214e-01 -2.529140375554561615e-02 -3.383438587188720703e-01 -1.748826950788497925e-01 -3.157890960574150085e-02 -1.283091008663177490e-01 -1.299667954444885254e-01 9.067233651876449585e-02 1.680937260389328003e-01 7.627245038747787476e-02 4.826169013977050781e-01 -2.457074373960494995e-01 -1.488596647977828979e-01 -1.449541598558425903e-01 1.086390465497970581e-01 1.267313957214355469e-01 1.074126437306404114e-01 -8.505164645612239838e-03 2.435968965291976929e-01 -1.724729835987091064e-01 1.894682049751281738e-01 6.482714787125587463e-03 5.027093738317489624e-02 -1.050833892077207565e-02 4.273827373981475830e-02 -1.282987147569656372e-01
7.977972924709320068e-02 -1.011855825781822205e-01 -1.798501759767532349e-01 3.292474448680877686e-01 -1.488671898841857910e-01 -2.332461439073085785e-02 -6.689684838056564331e-02 -3.833842873573303223e-01 -3.196548521518707275e-01 1.813762076199054718e-02 9.864640235900878906e-02 -1.898904740810394287e-01 -1.124066710472106934e-01 -1.016882807016372681e-01 3.029859066009521484e-02 2.323029339313507080e-01 -1.053296402096748352e-01 2.701938450336456299e-01 3.171294629573822021e-01 -2.006688565015792847e-01 1.174164563417434692e-01 8.194226771593093872e-03 1.019248887896537781e-01 -1.093489006161689758e-01 3.385578095912933350e-02 -2.015724545344710350e-03 3.268630430102348328e-02 1.600626856088638306e-01 -3.024177849292755127e-01 4.818998277187347412e-02 -3.014760836958885193e-02 2.422028332948684692e-01
-4.814994707703590393e-02 -1.055542081594467163e-01 -1.089551299810409546e-01 3.561422526836395264e-01 -2.855048775672912598e-01 6.224363297224044800e-02 -1.055783256888389587e-01 -1.452126204967498779e-01 -9.704625606536865234e-02 9.600528329610824585e-02 4.158593714237213135e-02 1.491248328238725662e-02 -1.500909626483917236e-01 -1.184477582573890686e-01 -1.333155184984207153e-01 1.306193172931671143e-01 1.105182170867919922e-01 3.658432662487030029e-01 1.964597254991531372e-01 -2.003712505102157593e-01 -7.763152569532394409e-02 8.603306859731674194e-02 2.130901664495468140e-01 -2.558833360671997070e-01 -2.869273722171783447e-01 -2.504081726074218750e-01 2.593049407005310059e-01 2.656893804669380188e-02 -1.339282244443893433e-01 1.727239042520523071e-01 -2.971209958195686340e-02 1.658002585172653198e-01
-3.092446327209472656e-01 -4.366229102015495300e-02 1.387484818696975708e-01 4.216623902320861816e-01 1.371023338288068771e-02 -1.466546356678009033e-01 -2.865973114967346191e-01 -9.798160195350646973e-02 -3.437135219573974609e-01 -2.448994666337966919e-02 -8.326280117034912109e-02 -3.377650976181030273e-01 -1.454161703586578369e-01 -3.818936645984649658e-02 -6.126736756414175034e-03 -4.046372696757316589e-02 1.973316818475723267e-01 4.690504074096679688e-02 1.346384137868881226e-01 -6.091750040650367737e-02 -6.480417400598526001e-02 -2.372698336839675903e-01 -5.962357297539710999e-02 -1.649601608514785767e-01 6.136249750852584839e-02 7.968842983245849609e-02 1.427019131369888783e-03 -1.892134994268417358e-01 1.398645490407943726e-01 -2.989325523376464844e-01 1.180584207177162170e-01 7.014092057943344116e-02
9.137785062193870544e-03 1.690737158060073853e-01 -1.688041538000106812e-01 2.865628004074096680e-01 -2.613803558051586151e-02 5.395518988370895386e-02 -4.966117069125175476e-02 -1.778260469436645508e-01 -3.213290870189666748e-01 3.582334220409393311e-01 -2.502033114433288574e-01 -1.158534586429595947e-01 -1.333630979061126709e-01 -1.555050909519195557e-01 -3.996409103274345398e-02 -6.185856088995933533e-02 3.697951436042785645e-01 2.450883686542510986e-01 9.900153428316116333e-02 1.007121577858924866e-01 1.516029536724090576e-01 3.083992898464202881e-01 -1.359440386295318604e-01 -1.278323978185653687e-01 1.330161392688751221e-01 1.532296091318130493e-01 4.720304161310195923e-02 -6.182972714304924011e-02 -5.527595803141593933e-02 2.452366426587104797e-02 -1.953962258994579315e-02 2.170199155807495117e-01
-3.401657640933990479e-01 -1.458460092544555664e-01 3.403418930247426033e-03 3.230586647987365723e-01 -1.296432167291641235e-01 9.325983375310897827e-02 -3.146435692906379700e-02 -2.115546464920043945e-01 -2.317066043615341187e-01 2.188421487808227539e-01 3.066438809037208557e-02 -3.526139259338378906e-01 7.068853080272674561e-02 -3.115702420473098755e-02 5.221987515687942505e-02 1.791138648986816406e-01 3.859352469444274902e-01 -2.403284795582294464e-02 -1.500508636236190796e-01 -1.621983945369720459e-01 7.243041694164276123e-02 1.288081519305706024e-02 -1.236149445176124573e-01 -9.665694087743759155e-02 -2.658965587615966797e-01 -1.536242663860321045e-01 -6.320347636938095093e-02 -2.351635098457336426e-01 5.818433687090873718e-02 -1.506640575826168060e-02 5.917970463633537292e-02 -1.750984340906143188e-01
-1.299223601818084717e-01 2.779157646000385284e-02 -9.320610761642456055e-02 3.487329781055450439e-01 2.540101110935211182e-01 3.270064294338226318e-01 -3.042002320289611816e-01 -9.575701504945755005e-02 -1.831296682357788086e-01 7.622583210468292236e-02 -7.728786021471023560e-02 -6.886614114046096802e-02 -2.048726826906204224e-01 -2.169912606477737427e-01 9.220162034034729004e-02 3.824139758944511414e-02 1.574805378913879395e-01 -1.671058088541030884e-01 -3.385361284017562866e-02 -1.146659851074218750e-01 -1.838343031704425812e-02 -9.008404612541198730e-02 2.942457795143127441e-04 -1.475371699780225754e-02 -1.868472546339035034e-01 -4.624151885509490967e-01 1.334811449050903320e-01 1.050927937030792236e-01 1.659665852785110474e-01 -9.933270514011383057e-02 -9.657577425241470337e-02 1.725393384695053101e-01
-1.028309166431427002e-01 -8.379515260457992554e-02 3.066470324993133545e-01 2.616680860519409180e-01 -3.037008047103881836e-01 2.794471979141235352e-01 -1.742210984230041504e-02 -3.459837436676025391e-01 3.889482840895652771e-02 -3.394365310668945312e-02 -7.124958187341690063e-02 -2.988507449626922607e-01 -2.443607449531555176e-01 2.720338106155395508e-01 1.393398940563201904e-01 9.915906190872192383e-02 1.654684394598007202e-01 -1.755551248788833618e-01 1.806472688913345337e-01 -2.384641468524932861e-01 -1.829159408807754517e-01 1.651277244091033936e-01 2.348679117858409882e-03 -3.080281801521778107e-02 -1.749153733253479004e-01 2.699577482417225838e-03 -4.301417991518974304e-02 -6.645496189594268799e-02 -5.417864397168159485e-02 -6.844445317983627319e-02 -4.243076220154762268e-02 1.178350895643234253e-01
-1.855143606662750244e-01 1.458764225244522095e-01 -4.577314481139183044e-02 4.348423182964324951e-01 2.048649936914443970e-01 -8.390657603740692139e-03 -3.069224059581756592e-01 -7.722999155521392822e-02 -3.212513327598571777e-01 -3.187330812215805054e-02 2.688469290733337402e-01 -1.285313963890075684e-01 -2.918853051960468292e-02 5.373455211520195007e-02 -4.299871996045112610e-02 -3.162155672907829285e-02 3.728659749031066895e-01 -3.906545042991638184e-02 7.221740484237670898e-02 -2.078426182270050049e-01 1.070943325757980347e-01 1.023120060563087463e-01 9.824151545763015747e-02 -2.866563387215137482e-03 3.383833542466163635e-02 -2.247962653636932373e-01 -1.196861937642097473e-01 -1.378811299800872803e-01 9.973117709159851074e-02 -2.221937179565429688e-01 2.153857648372650146e-01 -4.755306057631969452e-03
-1.908236145973205566e-01 3.526141867041587830e-02 -3.373622894287109375e-01 3.308204188942909241e-02 1.145566347986459732e-02 9.593958407640457153e-02 -2.245427519083023071e-01 -2.511563897132873535e-01 8.839844912290573120e-02 -6.878170371055603027e-02 1.815317757427692413e-02 -1.434513479471206665e-01 -3.925785720348358154e-01 -5.403751507401466370e-02 6.394266337156295776e-02 6.023350358009338379e-02 7.990407943725585938e-02 -3.308910429477691650e-01 4.852681979537010193e-02 -3.375006020069122314e-01 1.358841210603713989e-01 4.994015768170356750e-02 -1.522388160228729248e-01 6.376543641090393066e-02 4.030654579401016235e-02 -2.030434310436248779e-01 1.131712421774864197e-01 -9.912846982479095459e-02 8.116149157285690308e-02 7.781735062599182129e-02 1.050816327333450317e-01 3.960890769958496094e-01
7.215171307325363159e-02 -1.732613742351531982e-01 -6.284222751855850220e-02 2.650500237941741943e-01 1.159888356924057007e-01 -9.425064921379089355e-02 -9.956812858581542969e-02 -5.308673903346061707e-02 -2.143208533525466919e-01 3.300213813781738281e-02 -3.600968793034553528e-02 -1.208291873335838318e-01 -3.806737959384918213e-01 -1.568503379821777344e-01 1.888555139303207397e-01 -2.750933356583118439e-02 3.889214098453521729e-01 2.923875451087951660e-01 6.551726907491683960e-02 -2.155184298753738403e-01 -6.184065341949462891e-02 -2.897090315818786621e-01 -1.298541873693466187e-01 -1.746881455183029175e-01 1.709320545196533203e-01 -1.571459621191024780e-01 -5.624751746654510498e-02 -2.331333905458450317e-01 -8.709633350372314453e-02 1.418792158365249634e-01 7.013113051652908325e-02 1.412887722253799438e-01
-1.158530935645103455e-01 -4.535511136054992676e-02 -4.283468127250671387e-01 3.253419995307922363e-01 -9.513447433710098267e-02 6.275985389947891235e-02 -1.002233102917671204e-01 -1.828162930905818939e-02 -2.256487011909484863e-01 -4.841050878167152405e-02 -1.930951178073883057e-01 -1.741128042340278625e-02 -5.964941531419754028e-02 1.521634161472320557e-01 3.894536495208740234e-01 4.593138396739959717e-02 1.697285920381546021e-01 -3.663219138979911804e-02 3.548431769013404846e-02 -2.436262518167495728e-01 2.140707373619079590e-01 1.679655015468597412e-01 -1.339743882417678833e-01 2.102334052324295044e-02 3.080250024795532227e-01 -6.612683832645416260e-02 -5.630122125148773193e-02 -1.773817688226699829e-01 2.087999694049358368e-02 2.285126298666000366e-01 1.189140453934669495e-01 -1.288629621267318726e-01
3.087250888347625732e-02 -1.559655219316482544e-01 -9.411221742630004883e-02 2.263083308935165405e-01 2.542846500873565674e-01 -9.682656824588775635e-02 -2.656091451644897461e-01 -1.812844872474670410e-01 -3.146993517875671387e-01 2.313666194677352905e-01 -3.287647292017936707e-02 -6.407647579908370972e-02 -2.004244774580001831e-01 -1.487303525209426880e-01 3.024539947509765625e-01 6.401159614324569702e-02 2.344594746828079224e-01 3.687742948532104492e-01 -8.473768830299377441e-02 -1.886196285486221313e-01 9.870689362287521362e-02 -2.356445491313934326e-01 -9.880477935075759888e-02 -1.799925714731216431e-01 -9.055293351411819458e-02 -1.088634133338928223e-01 6.030431389808654785e-02 -1.541088819503784180e-01 2.259351313114166260e-02 8.824007213115692139e-02 1.346758455038070679e-01 8.096323162317276001e-02
-8.042427897453308105e-02 4.655488952994346619e-02 -1.356642991304397583e-01 3.234105110168457031e-01 -9.473936259746551514e-02 -2.117104083299636841e-01 1.480230689048767090e-01 -1.292511224746704102e-01 6.072726845741271973e-02 -1.635811179876327515e-01 -1.510403305292129517e-01 -2.042656242847442627e-01 -1.706088632345199585e-01 1.272735595703125000e-01 1.873606443405151367e-01 2.471949458122253418e-01 2.009479850530624390e-01 1.464930474758148193e-01 -5.355985462665557861e-02 -2.894086576998233795e-02 1.688429117202758789e-01 4.269194006919860840e-01 3.340496867895126343e-02 1.180524602532386780e-01 -1.131561994552612305e-01 -1.946621090173721313e-01 -1.478980779647827148e-01 -2.019034028053283691e-01 -1.416963338851928711e-01 -2.926229313015937805e-02 2.391566336154937744e-01 2.379476279020309448e-01
-1.211188212037086487e-01 4.661422595381736755e-02 1.380435526371002197e-01 -1.570261456072330475e-02 7.001359760761260986e-02 -1.419903486967086792e-01 -2.032234705984592438e-02 6.499551702290773392e-03 -3.742540478706359863e-01 3.528705835342407227e-01 -1.395905166864395142e-01 -1.610702872276306152e-01 -2.202815264463424683e-01 4.670461639761924744e-02 1.100295260548591614e-01 1.367204189300537109e-01 6.344628334045410156e-02 2.518942058086395264e-01 6.800859421491622925e-02 -1.717066168785095215e-01 1.835613995790481567e-01 1.067183092236518860e-01 1.363592408597469330e-02 -2.336217612028121948e-01 1.199135407805442810e-01 -2.947986423969268799e-01 -4.948177561163902283e-02 -3.088550865650177002e-01 -2.332211136817932129e-01 2.481874823570251465e-01 1.475293189287185669e-01 -9.223212301731109619e-02
-2.140067666769027710e-01 5.143282189965248108e-02 -8.668952435255050659e-02 2.119460552930831909e-01 5.014754459261894226e-02 2.562052011489868164e-01 4.775517433881759644e-02 -1.489237695932388306e-01 -1.275665462017059326e-01 -8.041757345199584961e-02 -1.425712853670120239e-01 2.377312332391738892e-01 -4.241124689579010010e-01 7.824356108903884888e-02 8.647058904170989990e-02 -2.383766770362854004e-01 -1.734583452343940735e-02 1.200255751609802246e-01 -3.372754529118537903e-02 -4.999383985996246338e-01 1.238858997821807861e-01 7.527672499418258667e-02 6.626359373331069946e-02 -2.230344861745834351e-01 -1.523430645465850830e-01 -2.019258886575698853e-01 6.728502362966537476e-02 -6.085279583930969238e-02 -1.368813961744308472e-01 9.902754426002502441e-02 8.902154862880706787e-02 -8.375287801027297974e-02
-3.664860427379608154e-01 -6.771478056907653809e-02 -1.312404572963714600e-01 2.182977348566055298e-01 -1.241659447550773621e-01 9.912189096212387085e-02 -1.656664162874221802e-02 -1.896673291921615601e-01 -1.896984428167343140e-01 -5.279215797781944275e-02 2.427967786788940430e-01 -2.880170047283172607e-01 9.941201657056808472e-03 5.019041150808334351e-02 1.929637491703033447e-01 -1.236034259200096130e-01 3.301172330975532532e-02 -7.165826857089996338e-02 4.276528358459472656e-01 -9.911503642797470093e-02 -1.183068007230758667e-01 -2.420994266867637634e-02 9.861417859792709351e-02 5.138212814927101135e-02 1.658184919506311417e-03 -2.112269848585128784e-01 -5.012870579957962036e-02 5.208843573927879333e-02 2.315324395895004272e-01 -2.157182693481445312e-01 1.639157533645629883e-01 3.101422190666198730e-01
-1.445732824504375458e-02 1.408091038465499878e-01 9.213319979608058929e-03 7.032226771116256714e-02 1.188423484563827515e-01 9.172278642654418945e-02 4.719404876232147217e-02 -2.056049928069114685e-02 -2.873218357563018799e-01 -1.128344908356666565e-01 -5.009447783231735229e-02 -5.401863157749176025e-02 -3.416601121425628662e-01 -1.505191903561353683e-02 2.414004951715469360e-01 -1.209028065204620361e-01 1.717076897621154785e-01 6.985451281070709229e-02 2.284994721412658691e-01 4.952923208475112915e-02 2.158834189176559448e-01 1.611467897891998291e-01 -1.072841212153434753e-01 -3.864277601242065430e-01 2.940718233585357666e-01 -2.347867190837860107e-01 -3.716742247343063354e-02 -9.083260595798492432e-02 1.786141991615295410e-01 -3.989786282181739807e-02 -2.783788442611694336e-01 2.729854881763458252e-01
-1.603581011295318604e-01 1.079330518841743469e-01 -5.014021322131156921e-02 1.243817061185836792e-01 5.894671753048896790e-02 3.925073891878128052e-03 -2.165976017713546753e-01 -9.999254345893859863e-02 -1.392874866724014282e-01 1.428717933595180511e-02 8.768068999052047729e-02 -3.847675919532775879e-01 -4.180279374122619629e-01 4.274667799472808838e-02 4.122098535299301147e-02 -2.005732208490371704e-01 1.558051109313964844e-01 9.270960837602615356e-02 4.083816707134246826e-02 -1.544742472469806671e-02 2.421757206320762634e-03 -9.896010160446166992e-02 2.660284340381622314e-01 -1.390944719314575195e-01 -3.307968005537986755e-02 1.262299865484237671e-01 3.598645329475402832e-01 1.362868100404739380e-01 3.351119905710220337e-02 -2.551553249359130859e-01 2.768104374408721924e-01 2.185289114713668823e-01
-2.978059053421020508e-01 5.247372761368751526e-02 -2.506769597530364990e-01 2.866532206535339355e-01 -8.197366446256637573e-02 -4.670975357294082642e-02 9.911882132291793823e-02 2.015834897756576538e-01 -2.732290625572204590e-01 1.088607162237167358e-01 -2.307087481021881104e-01 -2.379109263420104980e-01 -1.896477788686752319e-01 1.569432951509952545e-02 1.033634319901466370e-01 -6.530064344406127930e-02 2.055437415838241577e-01 6.366889178752899170e-02 3.820841610431671143e-01 -1.550216376781463623e-01 1.603014171123504639e-01 -5.944198369979858398e-02 4.946283996105194092e-02 -9.628500044345855713e-02 -9.201350063085556030e-02 1.407422721385955811e-01 2.583053112030029297e-01 2.480888813734054565e-01 -3.685217350721359253e-02 -1.666781902313232422e-01 -8.957056701183319092e-02 -7.561144977807998657e-02
-3.846364319324493408e-01 1.807849407196044922e-01 -1.479918956756591797e-01 1.566238403320312500e-01 2.899399772286415100e-02 1.936927735805511475e-01 -2.921042591333389282e-02 1.014456525444984436e-01 -8.257285505533218384e-02 -1.118509322404861450e-01 -1.928265243768692017e-01 -7.015752047300338745e-02 -2.276969403028488159e-01 -4.035433009266853333e-02 3.715963661670684814e-01 -1.321786548942327499e-02 3.143423050642013550e-02 7.511252909898757935e-02 -1.086465045809745789e-01 -2.444033324718475342e-02 1.792599707841873169e-01 1.670680642127990723e-01 -4.862274602055549622e-02 -3.477537333965301514e-01 -2.499072626233100891e-02 -2.420181632041931152e-01 1.414707005023956299e-01 -1.056184545159339905e-01 6.501485407352447510e-02 1.392371654510498047e-01 2.503042221069335938e-01 3.020997345447540283e-01
-7.407632470130920410e-02 -8.458194881677627563e-02 -8.413854986429214478e-02 2.569161355495452881e-02 1.413942128419876099e-01 3.493968248367309570e-01 1.366742402315139771e-01 -3.141897916793823242e-01 -1.626854985952377319e-01 -1.784335523843765259e-01 8.386295288801193237e-02 -4.236740767955780029e-01 -2.861317396163940430e-01 -9.140526503324508667e-02 2.335294485092163086e-01 -1.261245012283325195e-01 8.869584649801254272e-02 2.938438057899475098e-01 1.527474820613861084e-01 -1.838531345129013062e-03 -3.313876315951347351e-02 -1.018051430583000183e-01 2.247314006090164185e-01 -6.631622463464736938e-02 -1.279029250144958496e-01 -3.347486257553100586e-02 -6.941421329975128174e-02 -2.273414582014083862e-01 -1.271481812000274658e-01 2.283854037523269653e-02 -7.531265914440155029e-02 1.854536682367324829e-01
-2.435008287429809570e-01 1.375213712453842163e-01 -3.391725942492485046e-02 -6.265594810247421265e-02 -9.125102311372756958e-02 -1.120043992996215820e-01 -1.312171220779418945e-01 1.108695864677429199e-01 -2.616569101810455322e-01 4.550056904554367065e-02 -1.585337370634078979e-01 -3.640407323837280273e-01 -1.678657531738281250e-01 -6.858564913272857666e-02 1.063896417617797852e-01 2.113942801952362061e-01 3.168803751468658447e-01 -5.301881209015846252e-02 3.441117703914642334e-01 -2.176783680915832520e-01 1.239813491702079773e-01 3.514438495039939880e-02 2.994786798954010010e-01 -5.369956418871879578e-02 8.900610357522964478e-02 1.640802472829818726e-01 3.351889178156852722e-02 2.372253835201263428e-01 -2.460354007780551910e-02 -1.567014008760452271e-01 1.527641266584396362e-01 1.741119027137756348e-01
-1.857809126377105713e-01 -4.214743897318840027e-02 -3.248205184936523438e-01 3.608654141426086426e-01 -4.201419651508331299e-02 1.889262795448303223e-01 -6.188856065273284912e-02 2.066548541188240051e-02 -1.497490555047988892e-01 -6.178931891918182373e-02 3.324746787548065186e-01 -1.332312226295471191e-01 -4.432380497455596924e-01 -1.303770542144775391e-01 4.919751733541488647e-02 1.335819065570831299e-01 5.305867642164230347e-02 2.524839341640472412e-01 1.938061974942684174e-02 6.875026971101760864e-02 9.300085902214050293e-02 -9.191685169935226440e-02 -1.547030955553054810e-01 -6.499805301427841187e-02 5.442569032311439514e-02 -7.341350615024566650e-02 1.095655262470245361e-01 -2.228001207113265991e-01 4.361171275377273560e-03 -2.176358103752136230e-01 -3.403664007782936096e-02 2.500910758972167969e-01
-4.716823622584342957e-02 2.236704379320144653e-01 -2.776268124580383301e-01 1.140771880745887756e-01 -3.309711813926696777e-01 2.967533171176910400e-01 1.034806519746780396e-01 1.075015217065811157e-01 -1.640012711286544800e-01 7.880990952253341675e-02 -2.653220593929290771e-01 -7.819209992885589600e-02 -4.074556231498718262e-01 6.434037536382675171e-02 9.301206469535827637e-02 -7.563503086566925049e-02 1.743436306715011597e-01 -2.158854454755783081e-01 -5.036792531609535217e-02 -2.057230472564697266e-01 2.296124398708343506e-02 2.789957225322723389e-01 -3.050000593066215515e-02 -4.336689412593841553e-02 1.986958831548690796e-01 -7.873878628015518188e-02 1.857398152351379395e-01 -4.338232055306434631e-02 1.153390556573867798e-01 -2.081688642501831055e-01 3.915541619062423706e-02 1.920096948742866516e-02
-9.266561828553676605e-03 -3.338940814137458801e-02 -1.764901578426361084e-01 1.954774260520935059e-01 -2.213916555047035217e-02 -6.718502193689346313e-02 -6.017858907580375671e-02 -2.389864176511764526e-01 1.816761121153831482e-02 -1.125001385807991028e-01 2.935543656349182129e-01 -4.475605785846710205e-01 -1.861044317483901978e-01 5.327542126178741455e-02 -2.605171501636505127e-02 5.026472732424736023e-02 3.970573246479034424e-01 -8.178954571485519409e-02 -2.710085809230804443e-01 -1.852373033761978149e-01 2.305342555046081543e-01 -7.920576632022857666e-02 2.300642132759094238e-01 -1.925088912248611450e-01 8.255175314843654633e-03 -1.884090453386306763e-01 8.797132968902587891e-02 -4.908077418804168701e-02 5.186427384614944458e-02 1.462417542934417725e-01 7.942772656679153442e-02 1.610562652349472046e-01
7.503320276737213135e-02 -1.366475671529769897e-01 -2.208328247070312500e-01 4.167802035808563232e-01 3.949385881423950195e-02 1.818108409643173218e-01 -8.305284380912780762e-02 -1.110426411032676697e-01 -3.640271127223968506e-01 -1.659627854824066162e-01 1.829338967800140381e-01 -1.693058758974075317e-01 -6.657209713011980057e-03 1.770595908164978027e-01 3.147598505020141602e-01 -1.979836821556091309e-01 3.871757304295897484e-03 -9.873951226472854614e-02 2.523968219757080078e-01 -1.028204709291458130e-01 -1.097873970866203308e-01 2.513882517814636230e-02 -7.396880537271499634e-02 -1.266560107469558716e-01 -1.386184990406036377e-01 -1.485539972782135010e-01 -9.448905289173126221e-02 -8.846037834882736206e-02 2.745315134525299072e-01 -1.894908845424652100e-01 1.118578836321830750e-01 8.639945089817047119e-02
-2.098412215709686279e-01 -2.273259758949279785e-01 -3.824305161833763123e-02 1.268009990453720093e-01 -5.854194611310958862e-02 3.351095616817474365e-01 -7.137964665889739990e-02 -5.537469312548637390e-02 -1.042040735483169556e-01 4.905796051025390625e-02 -1.727695614099502563e-01 -2.643701136112213135e-01 -1.891969889402389526e-01 1.407570093870162964e-01 2.255277782678604126e-01 1.189491674304008484e-01 1.155851408839225769e-01 -9.255337715148925781e-02 2.356479912996292114e-01 -1.320267170667648315e-01 -6.833411753177642822e-02 7.859030738472938538e-03 5.717901885509490967e-02 -2.665632590651512146e-02 7.422386109828948975e-02 -2.905316054821014404e-01 -4.964241012930870056e-02 -4.501849114894866943e-01 -1.131318062543869019e-01 2.444145232439041138e-01 3.456905484199523926e-02 2.384459078311920166e-01
-6.910368055105209351e-02 -1.136799082159996033e-01 1.703603863716125488e-01 3.168899714946746826e-01 -9.173195809125900269e-02 9.416539967060089111e-02 -1.300099045038223267e-01 -2.016939967870712280e-01 -1.639904975891113281e-01 5.154655501246452332e-02 1.287828981876373291e-01 -2.646380364894866943e-01 -1.948131173849105835e-01 -5.300380289554595947e-02 1.407087687402963638e-02 -6.922321766614913940e-02 1.446750611066818237e-01 4.560300335288047791e-02 -5.130625888705253601e-02 -5.011737346649169922e-01 1.139086559414863586e-01 8.535373210906982422e-02 9.656435251235961914e-02 2.116193622350692749e-01 2.254638522863388062e-01 -3.464900553226470947e-01 3.108158521354198456e-02 -1.002382189035415649e-01 -3.965689241886138916e-02 1.663476526737213135e-01 1.329847872257232666e-01 -1.898865252733230591e-01
4.491635784506797791e-02 1.780722886323928833e-01 4.161818698048591614e-02 3.009697496891021729e-01 -2.237826734781265259e-01 1.875949800014495850e-01 -2.905446104705333710e-03 1.202054396271705627e-01 -2.309226095676422119e-01 3.981669247150421143e-02 -1.338016390800476074e-01 -1.928186118602752686e-01 -1.203327849507331848e-01 2.383675724267959595e-01 -1.655232906341552734e-02 -1.212920323014259338e-01 1.422231793403625488e-01 -9.225851297378540039e-02 9.823904186487197876e-02 -2.565756440162658691e-01 2.100896984338760376e-01 -1.409484297037124634e-01 -9.470997005701065063e-02 -3.210781812667846680e-01 1.272788178175687790e-02 -2.380178570747375488e-01 5.714620277285575867e-02 -8.786255866289138794e-02 -3.701765537261962891e-01 -1.176570951938629150e-01 2.571416199207305908e-01 1.134468689560890198e-01
8.022148907184600830e-02 2.072784453630447388e-01 -2.405299097299575806e-01 2.986012995243072510e-01 -3.628275915980339050e-02 3.063776195049285889e-01 -1.486338376998901367e-01 -2.602844499051570892e-02 -1.979155987501144409e-01 2.618572711944580078e-01 -2.256849408149719238e-01 -3.892340362071990967e-01 -1.537751033902168274e-02 3.123672120273113251e-02 1.295568645000457764e-01 -1.101670339703559875e-01 3.490873873233795166e-01 8.093696832656860352e-02 1.456888765096664429e-01 1.437914520502090454e-01 2.348457425832748413e-01 1.752693355083465576e-01 -7.188319228589534760e-03 -1.550283432006835938e-01 7.994592934846878052e-02 -2.836151979863643646e-02 8.385828882455825806e-02 -1.724053919315338135e-01 1.275911629199981689e-01 -3.014414012432098389e-02 -2.359788306057453156e-02 5.788853392004966736e-02
-2.343360781669616699e-01 6.691557355225086212e-03 1.215435788035392761e-01 2.506667971611022949e-01 6.230208277702331543e-02 1.469561923295259476e-02 -5.435775034129619598e-03 -1.063807606697082520e-01 -8.637325465679168701e-02 -1.802206039428710938e-01 -2.376760691404342651e-01 -1.552379429340362549e-01 5.909810587763786316e-02 -1.568637788295745850e-01 3.451506495475769043e-01 -7.679723948240280151e-02 2.565797269344329834e-01 -2.311083674430847168e-02 -5.308539792895317078e-02 -1.443824619054794312e-01 1.927526593208312988e-01 1.943267136812210083e-01 1.399048045277595520e-02 -3.140132129192352295e-01 1.674137115478515625e-01 -6.214144453406333923e-02 4.377485811710357666e-01 -1.198631227016448975e-01 -3.430859372019767761e-02 1.319719552993774414e-01 1.660186499357223511e-01 1.747943013906478882e-01
-2.047660946846008301e-01 -1.811253130435943604e-01 -1.837993226945400238e-02 5.057268738746643066e-01 1.643029898405075073e-01 7.329031825065612793e-02 -4.893967509269714355e-02 -2.468787431716918945e-01 -6.921713054180145264e-02 1.531462520360946655e-01 4.291811287403106689e-01 -1.566531658172607422e-01 -3.074644804000854492e-01 -9.230376034975051880e-02 -1.689818804152309895e-03 9.902458637952804565e-02 1.672284901142120361e-01 7.669563591480255127e-02 -2.716096676886081696e-02 -4.104870557785034180e-02 1.986887753009796143e-01 -1.132237464189529419e-01 5.332629662007093430e-03 5.412929877638816833e-02 1.512821391224861145e-02 -2.751567363739013672e-01 4.339748993515968323e-02 -2.332277595996856689e-02 -1.082412302494049072e-01 -1.120053529739379883e-01 1.693238914012908936e-01 2.803923934698104858e-02
-3.080481886863708496e-01 -2.333348058164119720e-02 1.151689589023590088e-01 -4.141530022025108337e-02 1.899014040827751160e-02 4.162583053112030029e-01 4.328002035617828369e-02 -1.532702594995498657e-01 -1.494718492031097412e-01 -5.589680746197700500e-02 1.609923839569091797e-01 -2.815735042095184326e-01 -2.546070516109466553e-01 1.085327118635177612e-01 1.603057235479354858e-01 3.796440362930297852e-02 1.651822328567504883e-01 -7.348679937422275543e-03 1.784732490777969360e-01 -1.293527185916900635e-01 -1.740111708641052246e-01 2.719917595386505127e-01 1.357275694608688354e-01 -1.630072891712188721e-01 -8.436191827058792114e-02 -1.792797744274139404e-01 2.870897762477397919e-02 1.925642043352127075e-02 -3.311901986598968506e-01 1.848406940698623657e-01 7.288587093353271484e-02 2.034183591604232788e-01
-3.204379379749298096e-01 6.943868845701217651e-02 -9.621439874172210693e-02 3.578782081604003906e-01 -1.965573132038116455e-01 5.867855250835418701e-02 2.480036318302154541e-01 1.893101185560226440e-01 -2.066296041011810303e-01 8.585208654403686523e-02 4.839122295379638672e-02 -3.803984820842742920e-01 -2.077760845422744751e-01 -2.552752941846847534e-02 1.370322108268737793e-01 2.901197783648967743e-02 2.002051919698715210e-01 8.440132439136505127e-02 2.433388829231262207e-01 -1.220933720469474792e-01 7.402970641851425171e-02 1.340538710355758667e-01 2.372364550828933716e-01 7.346454262733459473e-02 -1.309905108064413071e-02 1.309037506580352783e-01 1.897423863410949707e-01 -1.148075759410858154e-01 -8.488949388265609741e-02 -2.261336296796798706e-01 -4.479814320802688599e-03 -1.545321643352508545e-01
3.790990263223648071e-02 -1.652383953332901001e-01 -6.109851598739624023e-02 1.381923854351043701e-01 3.972299769520759583e-02 1.354050263762474060e-02 -2.891130149364471436e-01 4.208481684327125549e-02 -3.645647168159484863e-01 5.004043132066726685e-02 1.083318665623664856e-01 -4.847611859440803528e-02 -1.309259682893753052e-01 -1.786123663187026978e-01 1.737392623908817768e-03 2.445202767848968506e-01 1.654976308345794678e-01 9.844400733709335327e-02 4.495510756969451904e-01 -8.525560796260833740e-02 5.923986434936523438e-02 2.274819612503051758e-01 2.153644897043704987e-02 -2.699787914752960205e-01 -3.271556198596954346e-01 -7.511956244707107544e-02 1.321081072092056274e-01 9.784761071205139160e-02 1.247056387364864349e-02 -6.212431564927101135e-02 -2.630665004253387451e-01 1.224797144532203674e-01
-3.703846335411071777e-01 -8.282843977212905884e-02 1.314965039491653442e-01 1.710236966609954834e-01 3.032520227134227753e-02 -1.083740517497062683e-01 1.049849539995193481e-01 -2.200446128845214844e-01 -2.436745762825012207e-01 -5.822293087840080261e-02 -9.970686584711074829e-02 -3.455255553126335144e-02 -3.319390118122100830e-02 1.114547345787286758e-02 4.717511832714080811e-01 -1.010741889476776123e-01 5.898699536919593811e-02 -3.095882758498191833e-02 3.350379467010498047e-01 -1.065151244401931763e-01 1.991577595472335815e-01 2.715341746807098389e-01 2.723314799368381500e-02 -1.499045938253402710e-01 -7.369447499513626099e-02 3.002881444990634918e-02 -1.051008235663175583e-02 -1.201670542359352112e-01 -9.125234931707382202e-02 -9.880896657705307007e-02 2.619325220584869385e-01 2.391464114189147949e-01
2.282847836613655090e-02 -1.170233488082885742e-01 -1.328458189964294434e-01 1.732889264822006226e-01 3.105604350566864014e-01 8.253175765275955200e-02 1.094119027256965637e-01 -2.420144826173782349e-01 -1.138320863246917725e-01 1.367314625531435013e-02 -1.046010702848434448e-01 -1.814702004194259644e-01 -2.710415720939636230e-01 -3.632126748561859131e-01 3.252609446644783020e-02 -2.460558898746967316e-02 1.075339540839195251e-01 -3.477063728496432304e-05 1.589968204498291016e-01 -1.204582303762435913e-01 1.951325684785842896e-01 1.218287348747253418e-01 -1.611532866954803467e-01 4.039039835333824158e-03 3.162377178668975830e-01 -3.317883908748626709e-01 -2.631111629307270050e-02 2.683103084564208984e-01 -1.064454913139343262e-01 3.903950750827789307e-02 1.546837687492370605e-01 2.245540767908096313e-01
-6.087638065218925476e-02 -1.264059394598007202e-01 4.365168884396553040e-02 4.294085800647735596e-01 -2.871398627758026123e-01 3.559381961822509766e-01 -1.516337692737579346e-02 -1.913605481386184692e-01 1.186527088284492493e-01 -1.828715950250625610e-02 9.291511029005050659e-02 -1.720729619264602661e-01 -1.386340111494064331e-01 1.284985244274139404e-01 2.419897913932800293e-01 6.742468476295471191e-02 2.086572200059890747e-01 -9.673145413398742676e-02 2.544847428798675537e-01 9.885467588901519775e-02 2.022638916969299316e-01 2.958011068403720856e-02 8.276912569999694824e-02 -1.250157058238983154e-01 1.213902831077575684e-01 -2.355781942605972290e-01 3.010722994804382324e-01 -1.368214190006256104e-01 1.140640117228031158e-02 1.545885484665632248e-02 1.494518667459487915e-01 -5.039457604289054871e-02
-2.082240534946322441e-03 2.142854481935501099e-01 -1.246301382780075073e-01 2.893269062042236328e-01 -3.320695161819458008e-01 2.663578689098358154e-01 1.617871671915054321e-01 -8.564000576734542847e-02 9.593775868415832520e-02 1.145845428109169006e-01 -1.268795877695083618e-01 2.807499468326568604e-02 -2.610729038715362549e-01 -1.976928673684597015e-02 3.265475928783416748e-01 1.921366527676582336e-02 2.477401643991470337e-01 1.375396400690078735e-01 1.976375281810760498e-01 -3.588963672518730164e-02 1.819198578596115112e-01 1.865999996662139893e-01 2.413949556648731232e-02 -5.156538635492324829e-02 1.204458177089691162e-01 -3.092589974403381348e-01 4.710799257736653090e-04 2.085138857364654541e-01 -2.144951745867729187e-02 -1.803065538406372070e-01 1.209309920668601990e-01 -1.797708421945571899e-01
-2.083042860031127930e-01 -4.330124240368604660e-03 -2.119823917746543884e-02 8.337614685297012329e-02 1.483208984136581421e-01 3.249886259436607361e-02 -2.011503726243972778e-01 -2.709763050079345703e-01 7.256595790386199951e-02 3.525321558117866516e-02 1.288627833127975464e-01 -1.224842071533203125e-01 -4.942811131477355957e-01 1.819992512464523315e-01 4.772231355309486389e-02 -4.336283728480339050e-02 4.748246371746063232e-01 -7.010091841220855713e-02 -1.598812453448772430e-02 -1.961083412170410156e-01 -9.853087365627288818e-02 -1.688111200928688049e-02 -1.222769245505332947e-01 4.271648451685905457e-02 -4.439936950802803040e-03 -1.875432431697845459e-01 -1.727964729070663452e-01 1.130003575235605240e-02 -1.695392839610576630e-02 1.916230916976928711e-01 2.299810051918029785e-01 2.039603590965270996e-01
-1.181679219007492065e-01 -1.188352052122354507e-02 1.782898753881454468e-01 8.706833422183990479e-02 -8.179331570863723755e-02 4.188500046730041504e-01 -2.366923913359642029e-02 -2.003586441278457642e-01 -3.989413082599639893e-01 -2.109748125076293945e-02 1.099674850702285767e-01 -2.659608125686645508e-01 -1.141881719231605530e-01 7.418629527091979980e-02 5.513072758913040161e-02 -1.979991048574447632e-01 1.924991458654403687e-01 2.957234382629394531e-01 1.099299825727939606e-02 -2.906790673732757568e-01 2.377928644418716431e-01 2.013603923842310905e-03 2.183345705270767212e-02 -9.236914664506912231e-02 2.192880362272262573e-01 -2.464289665222167969e-01 7.563391327857971191e-02 4.575537890195846558e-02 -4.057111591100692749e-02 -2.344949543476104736e-02 1.267066597938537598e-01 1.045186445116996765e-01
-2.680850327014923096e-01 2.287499010562896729e-01 1.027501970529556274e-01 8.849027007818222046e-02 9.407186508178710938e-02 3.722726553678512573e-02 2.185091748833656311e-02 2.973017841577529907e-02 -1.672387272119522095e-01 8.143342286348342896e-02 -2.375158369541168213e-01 -4.255520403385162354e-01 -2.232419103384017944e-01 1.074423119425773621e-01 2.491932548582553864e-02 1.549780815839767456e-01 1.104668751358985901e-01 1.930792927742004395e-01 2.401030212640762329e-01 -1.071665957570075989e-01 1.753364056348800659e-01 7.002066820859909058e-02 8.409629762172698975e-02 -1.567935794591903687e-01 9.382171183824539185e-02 -2.882415242493152618e-02 1.138044819235801697e-01 2.198373973369598389e-01 6.474146991968154907e-02 -2.920899987220764160e-01 3.755859136581420898e-01 1.689641363918781281e-02
-1.625440418720245361e-01 2.473595365881919861e-02 -2.602837383747100830e-01 4.087291359901428223e-01 2.413266524672508240e-02 1.383821293711662292e-02 -2.490040510892868042e-01 4.510567337274551392e-02 -1.471170336008071899e-01 3.364562243223190308e-02 3.099081516265869141e-01 -1.995840668678283691e-01 -3.348251283168792725e-01 -2.269395142793655396e-01 1.409876048564910889e-01 -2.438401989638805389e-02 2.176932692527770996e-01 1.670572012662887573e-01 -7.673083990812301636e-02 -1.558959335088729858e-01 5.687038227915763855e-02 -1.739206612110137939e-01 7.807675749063491821e-02 -2.425831556320190430e-01 8.892533183097839355e-02 5.615353211760520935e-02 1.111310869455337524e-01 -2.430582493543624878e-01 4.684947058558464050e-02 -1.159019023180007935e-01 -1.620446741580963135e-01 -4.822120815515518188e-02
-2.423832267522811890e-01 -2.011552006006240845e-01 -2.462067902088165283e-01 3.526310250163078308e-02 -1.027677506208419800e-01 2.323704026639461517e-02 -1.513737142086029053e-01 1.490899175405502319e-01 -1.822591423988342285e-01 1.636590808629989624e-01 -6.489133462309837341e-03 -2.842967212200164795e-01 -2.991986572742462158e-01 8.771876804530620575e-03 1.789730414748191833e-02 4.684955999255180359e-02 2.294166535139083862e-01 1.571677476167678833e-01 -3.928849473595619202e-03 2.741169929504394531e-01 2.671613991260528564e-01 1.675874181091785431e-02 1.540201306343078613e-01 1.164036095142364502e-01 4.642269387841224670e-02 -2.253754138946533203e-01 2.112908810377120972e-01 -1.776916682720184326e-01 9.874705225229263306e-02 2.325846813619136810e-02 3.783909082412719727e-01 -7.513439655303955078e-02
-5.595383420586585999e-02 -2.793163061141967773e-01 -9.709927439689636230e-02 2.113264799118041992e-01 -1.057554110884666443e-01 1.445434391498565674e-01 1.641695350408554077e-01 -1.271335184574127197e-01 -5.774876847863197327e-02 -9.107937663793563843e-02 -1.187219917774200439e-01 -1.862244904041290283e-01 -1.495851874351501465e-01 -1.715151220560073853e-01 3.063833713531494141e-01 -5.938241258263587952e-02 1.822249740362167358e-01 -9.825215488672256470e-02 1.508151292800903320e-01 8.978985249996185303e-02 3.387737572193145752e-01 1.991538256406784058e-01 2.850977471098303795e-03 -1.387837380170822144e-01 2.245482355356216431e-01 -2.575769722461700439e-01 3.844335302710533142e-02 -6.584119051694869995e-02 -8.136194199323654175e-02 9.930233657360076904e-02 -4.107614979147911072e-02 4.380219280719757080e-01
8.977378718554973602e-03 2.784887552261352539e-01 -2.305033653974533081e-01 1.226330474019050598e-01 1.547509897500276566e-02 8.886796981096267700e-02 5.876838415861129761e-02 -2.242759764194488525e-01 -1.356583982706069946e-01 3.683681041002273560e-02 -2.591488361358642578e-01 -1.802292466163635254e-01 -1.373568624258041382e-01 5.451897531747817993e-02 1.638813614845275879e-01 -1.213177479803562164e-02 4.054102003574371338e-01 -4.113691672682762146e-02 1.730304770171642303e-02 -1.300975829362869263e-01 -2.083417177200317383e-01 4.547006264328956604e-02 -1.322450786828994751e-01 -1.421500295400619507e-01 3.014193847775459290e-02 -2.128590494394302368e-01 9.676836431026458740e-02 2.595893144607543945e-01 -2.701351344585418701e-01 -3.819835186004638672e-01 -2.760602720081806183e-02 -1.224728897213935852e-01
-1.292296797037124634e-01 -2.536353841423988342e-02 -1.387842595577239990e-01 2.891260683536529541e-01 7.932031899690628052e-02 8.597592264413833618e-02 1.619548052549362183e-01 -1.486611217260360718e-01 3.888642787933349609e-02 7.550017442554235458e-03 -3.334098756313323975e-01 -1.451522558927536011e-01 -3.446330726146697998e-01 1.381457149982452393e-01 1.082400456070899963e-01 2.614954300224781036e-02 3.206579685211181641e-01 1.987797170877456665e-01 2.246748358011245728e-01 -3.418312594294548035e-02 6.972918659448623657e-02 -5.426809936761856079e-02 3.668758273124694824e-01 -4.524576663970947266e-02 -5.404198914766311646e-02 -1.431491971015930176e-01 -3.525669276714324951e-01 -4.646081849932670593e-02 -5.784585326910018921e-02 1.679167449474334717e-01 -1.132783144712448120e-01 3.238761797547340393e-02
1.324573308229446411e-01 -1.974210739135742188e-01 -2.081574052572250366e-01 9.024642407894134521e-02 4.468586295843124390e-02 -2.447108738124370575e-02 1.841761320829391479e-01 -1.974579095840454102e-01 -2.237312644720077515e-01 -2.682712301611900330e-02 -1.842125654220581055e-01 5.071385577321052551e-02 -3.777811825275421143e-01 2.301215939223766327e-02 2.042412608861923218e-01 2.780925482511520386e-02 3.897818028926849365e-01 -5.804657563567161560e-02 2.868625223636627197e-01 -1.763566583395004272e-01 -1.753421500325202942e-02 -9.736382961273193359e-02 -3.593574762344360352e-01 8.230841904878616333e-02 4.783302138093858957e-04 -1.435093283653259277e-01 -1.263732463121414185e-01 -1.521193534135818481e-01 -3.953241184353828430e-02 5.582108348608016968e-02 1.773604452610015869e-01 1.823470592498779297e-01
1.387356370687484741e-01 -3.231230750679969788e-02 2.695552110671997070e-01 2.784082591533660889e-01 -1.354318559169769287e-01 1.045057363808155060e-02 -9.820948354899883270e-03 -1.277413219213485718e-01 -2.090221941471099854e-01 2.981881424784660339e-02 -1.006670519709587097e-01 -1.708890646696090698e-01 -1.954898983240127563e-01 8.031247556209564209e-02 1.813107430934906006e-01 -7.758084684610366821e-02 3.485447168350219727e-02 -2.313020676374435425e-01 -5.352725274860858917e-03 3.237600997090339661e-02 1.562544703483581543e-01 4.558573961257934570e-01 5.462376773357391357e-02 -1.975728571414947510e-02 -4.499359056353569031e-02 -3.602721691131591797e-01 2.533327341079711914e-01 1.773350872099399567e-02 -2.321692369878292084e-02 -2.468558400869369507e-02 1.809983700513839722e-01 3.249425292015075684e-01
2.577133709564805031e-03 -2.806831337511539459e-02 5.972672998905181885e-02 2.640719711780548096e-01 -2.255450468510389328e-03 1.368356347084045410e-01 8.513148874044418335e-02 8.012429624795913696e-02 -2.201449722051620483e-01 1.640595048666000366e-01 -2.827210351824760437e-02 -2.191364467144012451e-01 -2.674412971828132868e-04 1.882136017084121704e-01 1.488184332847595215e-01 -2.254123091697692871e-01 4.012804627418518066e-01 2.305541932582855225e-01 8.405649662017822266e-02 -2.572353184223175049e-01 1.519823372364044189e-01 -8.276741951704025269e-02 9.965594857931137085e-02 -3.667058646678924561e-01 2.256784886121749878e-01 -5.072112753987312317e-02 1.536933928728103638e-01 1.958869695663452148e-01 -9.489569813013076782e-02 1.512585729360580444e-01 1.577035188674926758e-01 1.640262603759765625e-01
-2.200814187526702881e-01 -1.494853794574737549e-01 2.266820669174194336e-01 1.669379770755767822e-01 4.890845343470573425e-02 -5.194128677248954773e-02 -1.122963204979896545e-01 -2.477816939353942871e-01 -1.112801358103752136e-01 -1.977979242801666260e-01 -2.143185585737228394e-01 -1.050694659352302551e-01 -1.295391023159027100e-01 3.091475181281566620e-02 4.576624929904937744e-01 -9.242440760135650635e-02 1.722656041383743286e-01 1.401380598545074463e-01 4.675611555576324463e-01 1.236843317747116089e-02 1.336066424846649170e-01 1.061710864305496216e-01 -6.624381523579359055e-03 -1.460026651620864868e-01 -2.895484119653701782e-02 -9.694313257932662964e-02 -1.124051809310913086e-01 -1.607376933097839355e-01 1.706847548484802246e-02 -1.339601576328277588e-01 1.197775602340698242e-01 1.637100875377655029e-01
2.958116587251424789e-03 1.876357644796371460e-01 1.716398447751998901e-01 2.864257991313934326e-01 -1.539553403854370117e-01 5.978992581367492676e-02 -1.574613600969314575e-01 -1.256573945283889771e-01 -2.759646773338317871e-01 -7.256887108087539673e-02 9.167930111289024353e-03 -1.591754257678985596e-01 -3.724554181098937988e-02 -5.430770292878150940e-02 3.713194131851196289e-01 -3.383753821253776550e-02 1.950656622648239136e-01 -6.203661672770977020e-03 6.468709558248519897e-02 1.114267408847808838e-01 -2.729244828224182129e-01 1.909945607185363770e-01 1.370065212249755859e-01 -3.425384163856506348e-01 -6.716697663068771362e-02 -2.654053866863250732e-01 1.813530474901199341e-01 -1.127719134092330933e-01 -1.598441451787948608e-01 -2.181806415319442749e-01 1.810216158628463745e-01 8.355067670345306396e-02
-1.853949874639511108e-01 1.182605698704719543e-01 -2.601681947708129883e-01 1.886009722948074341e-01 -4.846038669347763062e-02 -2.138253301382064819e-02 -8.104389905929565430e-02 9.204094111919403076e-02 -1.250142157077789307e-01 1.508959662169218063e-02 -1.956408470869064331e-01 -4.242536127567291260e-01 -2.092153877019882202e-01 4.908587411046028137e-02 2.224510312080383301e-01 9.802676737308502197e-02 1.148822754621505737e-01 -6.168348772916942835e-05 2.629399001598358154e-01 -3.231997787952423096e-01 3.852483034133911133e-01 2.945150947198271751e-03 9.441528469324111938e-02 -3.632102161645889282e-02 -1.082445308566093445e-01 5.948199331760406494e-02 1.846033185720443726e-01 1.554713845252990723e-01 -5.708454921841621399e-02 -2.060025036334991455e-01 5.988540500402450562e-02 -1.513431221246719360e-01
1.672470569610595703e-01 2.293021231889724731e-01 -5.171680077910423279e-02 1.409500092267990112e-01 -5.164129659533500671e-02 3.280102014541625977e-01 -4.212294705212116241e-03 -4.659267887473106384e-02 -1.824642717838287354e-01 -2.153238840401172638e-02 -2.651136815547943115e-01 -3.187327831983566284e-02 -2.231239825487136841e-01 -2.115196548402309418e-02 3.177382051944732666e-01 2.509504854679107666e-01 3.938663303852081299e-01 2.405140735208988190e-02 -1.977339982986450195e-01 -9.727055579423904419e-02 8.020720630884170532e-02 1.082629710435867310e-01 -4.086665436625480652e-02 -3.011615872383117676e-01 4.120776802301406860e-02 -5.010371655225753784e-02 1.099672839045524597e-01 1.279212683439254761e-01 5.649305880069732666e-02 -2.444473057985305786e-01 1.074342280626296997e-01 -2.080687433481216431e-01
-3.662853315472602844e-02 1.200570166110992432e-01 4.116212576627731323e-02 4.761661589145660400e-01 -1.890130192041397095e-01 -8.951089531183242798e-02 -1.082182154059410095e-01 4.277626052498817444e-03 -1.941838711500167847e-01 -1.371860802173614502e-01 5.993907153606414795e-02 -1.333923339843750000e-01 -7.524277083575725555e-03 4.498048499226570129e-02 2.705518901348114014e-01 2.584354281425476074e-01 1.253112256526947021e-01 2.033793367445468903e-02 1.442929506301879883e-01 -2.105179280042648315e-01 8.882378786802291870e-02 -2.137061506509780884e-01 -3.379673063755035400e-01 7.664068043231964111e-02 1.048009917140007019e-01 -2.278828471899032593e-01 1.402046233415603638e-01 -1.220879778265953064e-01 1.257777400314807892e-02 -1.215108707547187805e-01 3.306002318859100342e-01 6.132975965738296509e-02
-2.430325187742710114e-02 1.290446072816848755e-01 -2.026461623609066010e-02 2.209308445453643799e-01 -1.076986417174339294e-01 -7.194784283638000488e-02 5.944228917360305786e-02 -3.990843296051025391e-01 -1.604572385549545288e-01 -4.078080505132675171e-02 -1.564072370529174805e-01 2.936809360980987549e-01 -3.209354281425476074e-01 -2.048274576663970947e-01 1.669374406337738037e-01 -1.522156149148941040e-01 1.865117698907852173e-01 -1.007731407880783081e-01 -1.164525654166936874e-02 -3.375140130519866943e-01 -2.180505394935607910e-01 1.330270320177078247e-01 -4.921204969286918640e-02 -2.274303734302520752e-01 5.927691236138343811e-02 1.454755105078220367e-02 1.286296918988227844e-02 -3.166026622056961060e-02 3.231804817914962769e-02 -9.795869886875152588e-02 2.588821947574615479e-01 2.427146285772323608e-01
-1.700367480516433716e-01 1.335541903972625732e-01 -3.534715250134468079e-02 4.034986793994903564e-01 -8.354899287223815918e-02 -2.097152024507522583e-01 -7.026781886816024780e-02 2.059064805507659912e-02 -2.638081312179565430e-01 -1.939714103937149048e-01 1.220483332872390747e-02 -2.469816058874130249e-01 -1.044336631894111633e-01 -3.391322866082191467e-02 -1.207686811685562134e-01 3.719210624694824219e-02 3.983477354049682617e-01 1.566166281700134277e-01 1.558835431933403015e-02 -2.734591960906982422e-01 -4.726713523268699646e-03 -2.377103716135025024e-01 7.698866724967956543e-02 -3.244862332940101624e-02 -1.856623589992523193e-01 -1.617544293403625488e-01 -6.406139116734266281e-03 -1.302350461483001709e-01 2.068719416856765747e-01 -2.245151251554489136e-01 7.456908375024795532e-02 1.957859098911285400e-01
-1.729522794485092163e-01 3.026573918759822845e-02 -1.490300744771957397e-01 3.108469247817993164e-01 2.332787662744522095e-01 1.215030103921890259e-01 5.346065387129783630e-02 -1.689597815275192261e-01 -1.751802116632461548e-02 2.213967591524124146e-01 1.877369135618209839e-01 -2.458620369434356689e-01 -2.723449468612670898e-01 3.788252919912338257e-02 5.611028522253036499e-02 1.341067627072334290e-02 1.783511936664581299e-01 4.502547159790992737e-02 2.313270270824432373e-01 -2.958544194698333740e-01 6.391377747058868408e-02 -1.810884624719619751e-01 3.778557479381561279e-01 -1.597155630588531494e-01 1.235985159873962402e-01 1.571291834115982056e-01 6.631752103567123413e-02 2.407516166567802429e-02 -9.923812933266162872e-03 -2.807826995849609375e-01 -2.082032151520252228e-02 -1.464287042617797852e-01
-1.035712286829948425e-01 -3.834583610296249390e-02 6.340974010527133942e-03 1.979313641786575317e-01 3.633788600564002991e-02 7.621611654758453369e-02 -1.815362572669982910e-01 -3.019801378250122070e-01 2.098483592271804810e-02 1.446821391582489014e-01 -1.702843904495239258e-01 4.630322009325027466e-02 -2.268606424331665039e-01 1.202157065272331238e-01 2.451736181974411011e-01 -3.514323532581329346e-01 1.679684370756149292e-01 1.427422314882278442e-01 1.223387047648429871e-01 -3.517834469676017761e-02 1.200583204627037048e-01 -1.888959258794784546e-01 8.374049514532089233e-02 -1.658525317907333374e-01 -2.596346735954284668e-01 -3.599818050861358643e-01 1.652926355600357056e-01 -1.198809966444969177e-01 1.929083019495010376e-01 -5.778845399618148804e-02 -8.966178633272647858e-03 2.941606342792510986e-01
4.502711072564125061e-02 1.449642628431320190e-01 -1.661613136529922485e-01 1.921224594116210938e-01 -6.291522085666656494e-02 2.937044389545917511e-02 -9.417669475078582764e-02 -1.310128122568130493e-01 -2.819240689277648926e-01 3.311710953712463379e-01 -3.101834058761596680e-01 -2.903057634830474854e-01 -1.921060532331466675e-01 -2.143274098634719849e-01 1.696734689176082611e-02 -1.538205742835998535e-01 3.744324743747711182e-01 2.472635358572006226e-02 1.983396261930465698e-01 1.417061537504196167e-01 1.454600393772125244e-01 1.419862955808639526e-01 -1.190514191985130310e-01 1.276470255106687546e-02 6.461029499769210815e-02 1.306171566247940063e-01 1.162949111312627792e-02 -1.092135906219482422e-01 -4.937902092933654785e-02 6.036478653550148010e-02 -3.318636491894721985e-02 3.298174738883972168e-01
9.408715367317199707e-02 1.468353322707116604e-03 -2.705170810222625732e-01 1.702867597341537476e-01 -1.216375753283500671e-01 1.268229037523269653e-01 -2.566554397344589233e-02 -3.036947548389434814e-01 -6.235903501510620117e-02 6.004964187741279602e-02 -1.721986383199691772e-01 -1.361670345067977905e-01 -3.172287940979003906e-01 2.456817030906677246e-01 1.377204060554504395e-01 2.984433770179748535e-01 2.066793143749237061e-01 3.367325067520141602e-01 1.090024039149284363e-01 -1.357481479644775391e-01 8.026247844099998474e-03 1.142315864562988281e-01 1.535857915878295898e-01 -1.294814050197601318e-01 -1.071946397423744202e-01 -2.486947029829025269e-01 -2.112736552953720093e-01 -6.046739965677261353e-02 8.805599063634872437e-02 2.388063371181488037e-01 -1.188077107071876526e-01 -8.387108333408832550e-03
-1.391056478023529053e-01 -1.170809864997863770e-01 -3.659801185131072998e-01 1.588628590106964111e-01 5.713606253266334534e-02 3.149491548538208008e-01 -2.032232582569122314e-01 -6.120831891894340515e-02 6.350495666265487671e-02 -4.204974044114351273e-03 1.639560759067535400e-01 -2.915500700473785400e-01 -4.430200755596160889e-01 -5.483838170766830444e-02 1.205257028341293335e-01 -6.169309467077255249e-02 2.960839867591857910e-01 -3.484831377863883972e-02 -8.671767264604568481e-02 -1.326025575399398804e-01 -7.881767302751541138e-02 -6.199256330728530884e-02 2.375056892633438110e-01 -1.144074425101280212e-01 -6.934315711259841919e-02 -3.305554389953613281e-02 3.215376436710357666e-01 -1.214666292071342468e-01 3.126692026853561401e-02 -7.971292734146118164e-02 1.631598919630050659e-02 -3.927520290017127991e-02
9.259691834449768066e-02 6.882491521537303925e-03 -1.657789796590805054e-01 3.652526140213012695e-01 8.076595515012741089e-02 3.324830532073974609e-01 2.504249848425388336e-02 -2.162520587444305420e-02 -6.016254425048828125e-02 -5.319939553737640381e-02 -9.440327435731887817e-02 -3.950158059597015381e-01 -3.108436167240142822e-01 -2.231821864843368530e-01 -1.345669776201248169e-01 -1.354201436042785645e-01 2.153531908988952637e-01 -4.315682500600814819e-02 7.915834337472915649e-02 3.056842274963855743e-02 1.542143523693084717e-01 -6.785796582698822021e-02 -8.165144920349121094e-02 -1.013250201940536499e-01 1.788606941699981689e-01 -2.592779695987701416e-01 3.072155117988586426e-01 -1.771441698074340820e-01 4.271702095866203308e-02 -1.411095261573791504e-01 9.986674785614013672e-02 2.439747564494609833e-02
-6.585319340229034424e-02 -1.031040847301483154e-01 1.692282967269420624e-02 2.675727009773254395e-01 2.375259101390838623e-01 -4.472924396395683289e-02 -1.838154345750808716e-01 -6.536383181810379028e-02 1.094659790396690369e-01 1.486112922430038452e-01 -3.520158529281616211e-01 1.009585261344909668e-01 -3.268109560012817383e-01 1.486212611198425293e-01 2.686044573783874512e-01 -8.195627480745315552e-02 2.686553895473480225e-01 -1.256005000323057175e-02 2.146430462598800659e-01 3.089885925874114037e-03 1.601657867431640625e-01 -6.059732288122177124e-02 6.745604425668716431e-02 -1.952719539403915405e-01 -1.015184447169303894e-01 -3.359796106815338135e-01 -6.167704612016677856e-02 1.611252874135971069e-02 8.623789064586162567e-03 2.030525505542755127e-01 2.133133560419082642e-01 1.904103755950927734e-01
-6.301868706941604614e-02 2.582709193229675293e-01 -1.499238759279251099e-01 2.866928577423095703e-01 9.359828382730484009e-02 -5.809443071484565735e-03 1.029226183891296387e-01 -1.203611306846141815e-02 -2.817776203155517578e-01 1.246369816362857819e-02 1.332148611545562744e-01 -5.142298713326454163e-02 -2.696886062622070312e-01 5.385817214846611023e-02 4.691425859928131104e-01 1.482619196176528931e-01 3.323692071717232466e-04 6.382147222757339478e-02 3.489854335784912109e-01 6.059861183166503906e-02 -4.078605771064758301e-02 1.257758140563964844e-01 -2.800602465867996216e-02 -2.073311060667037964e-01 1.714189201593399048e-01 7.837843894958496094e-02 1.726309210062026978e-01 -1.739007979631423950e-01 -2.018821537494659424e-01 1.655215024948120117e-01 1.068881750106811523e-01 1.467294991016387939e-01
-2.245377451181411743e-01 1.181508824229240417e-01 -5.359396710991859436e-02 -1.551451440900564194e-02 1.055913642048835754e-01 4.123983159661293030e-02 -6.124754250049591064e-02 -3.731162548065185547e-01 -2.203138321638107300e-01 6.227476149797439575e-02 -1.299505382776260376e-01 -7.610496133565902710e-02 -2.449625730514526367e-01 1.388541311025619507e-01 1.157278791069984436e-01 7.022050768136978149e-02 3.211116492748260498e-01 1.243211561813950539e-03 -1.793963462114334106e-01 -6.983274221420288086e-02 1.588122546672821045e-01 -1.069519296288490295e-01 -5.147311463952064514e-02 2.717895805835723877e-01 -9.501767158508300781e-02 -3.054113686084747314e-01 2.243555635213851929e-01 -2.927539944648742676e-01 1.007816120982170105e-01 -7.411694526672363281e-02 7.446376234292984009e-02 3.018173575401306152e-01
-2.553065493702888489e-02 3.014113306999206543e-01 1.323064137250185013e-02 2.108583599328994751e-02 -8.481627702713012695e-02 1.453956067562103271e-01 2.026169747114181519e-01 -8.481573313474655151e-02 -1.387181282043457031e-01 1.046231165528297424e-01 -1.707880385220050812e-02 -2.511021792888641357e-01 -1.231280043721199036e-01 3.393585979938507080e-01 1.745406538248062134e-01 -2.041667699813842773e-01 2.684717178344726562e-01 -1.325747519731521606e-01 1.718987375497817993e-01 -8.301133662462234497e-02 1.025165468454360962e-01 5.631697177886962891e-02 -4.534695297479629517e-02 -4.624685943126678467e-01 -1.220602914690971375e-01 -1.984548568725585938e-02 1.857203692197799683e-01 -1.188714578747749329e-01 -1.062126830220222473e-01 -1.529667824506759644e-01 -1.964011937379837036e-01 2.059521526098251343e-01
-3.225486874580383301e-01 -1.454105526208877563e-01 1.282081604003906250e-01 2.454128414392471313e-01 -4.509064927697181702e-02 2.345556020736694336e-01 1.183747723698616028e-01 -3.014800846576690674e-01 -3.435673192143440247e-02 -2.055281400680541992e-02 -2.525016665458679199e-01 -2.402274124324321747e-02 -3.388088643550872803e-01 -2.317670732736587524e-01 7.328396290540695190e-02 -5.546643212437629700e-02 1.111247837543487549e-01 1.698125302791595459e-01 8.528634905815124512e-03 -3.521585166454315186e-01 -6.210071220993995667e-02 -7.147658616304397583e-02 -1.476280540227890015e-01 -3.308706879615783691e-01 -1.889775693416595459e-01 -4.980650916695594788e-02 1.204297989606857300e-01 4.744871333241462708e-02 -1.089425757527351379e-01 4.724228754639625549e-02 8.190076053142547607e-02 -1.097509935498237610e-01
-2.463276833295822144e-01 7.815016061067581177e-02 -1.245301589369773865e-02 1.708036512136459351e-01 1.388604752719402313e-02 7.876271754503250122e-02 6.056259945034980774e-02 -2.877010218799114227e-02 -1.656152307987213135e-01 1.660096691921353340e-03 3.267821669578552246e-02 -2.455712854862213135e-01 -2.807476222515106201e-01 2.587416023015975952e-02 2.584461569786071777e-01 8.348358422517776489e-02 3.873109519481658936e-01 5.857239291071891785e-02 -2.895611524581909180e-01 -2.234222739934921265e-01 2.983463108539581299e-01 -2.683562934398651123e-01 -1.625496149063110352e-01 1.435756832361221313e-01 1.447450220584869385e-01 -1.320427358150482178e-01 -7.585797458887100220e-02 -2.311677336692810059e-01 6.135576218366622925e-02 2.121765017509460449e-01 5.511504784226417542e-02 7.919279485940933228e-02
-1.774138510227203369e-01 1.371114850044250488e-01 -8.788402192294597626e-03 2.976321876049041748e-01 -1.051269397139549255e-01 -3.182312250137329102e-01 5.509769171476364136e-02 -6.075699999928474426e-02 -2.962678372859954834e-01 -1.644043326377868652e-01 -2.281876355409622192e-01 -6.194284185767173767e-02 -2.171943187713623047e-01 -1.197871938347816467e-01 4.294879138469696045e-01 -1.417364031076431274e-01 1.054921522736549377e-01 9.279115498065948486e-02 3.105609714984893799e-01 -1.020336616784334183e-02 -3.565331175923347473e-02 2.780335545539855957e-01 -2.932021161541342735e-03 -1.635292172431945801e-02 -3.560453653335571289e-02 -9.715929627418518066e-02 -3.467009216547012329e-02 6.827279925346374512e-03 -1.718515753746032715e-01 1.633544117212295532e-01 6.064277514815330505e-02 1.955478191375732422e-01
-1.170736551284790039e-01 3.246568515896797180e-02 -8.833584375679492950e-03 7.206414639949798584e-02 -1.258207559585571289e-01 1.341281458735466003e-02 -2.469670474529266357e-01 8.127656765282154083e-03 -7.138244807720184326e-02 -4.683448001742362976e-02 -9.209546446800231934e-02 -4.693575501441955566e-01 -4.571580886840820312e-01 -4.969917237758636475e-02 -6.416092067956924438e-02 -7.979537546634674072e-02 9.729252755641937256e-02 1.707856804132461548e-01 1.065102312713861465e-02 -1.888288408517837524e-01 3.451254963874816895e-02 8.237931877374649048e-02 3.307403028011322021e-01 -1.452899277210235596e-01 -3.875874355435371399e-02 3.011374548077583313e-02 2.037431448698043823e-01 1.998951435089111328e-01 -2.432999461889266968e-01 -2.520406842231750488e-01 1.306292116641998291e-01 9.134246408939361572e-02
-1.142511516809463501e-01 -1.647873669862747192e-01 -1.686053350567817688e-02 1.775474399328231812e-01 -1.345363408327102661e-01 1.020874008536338806e-01 7.840429246425628662e-02 -6.933997571468353271e-02 1.011369898915290833e-01 -1.801566928625106812e-01 -2.272668629884719849e-01 -2.533099427819252014e-02 -5.272272229194641113e-01 4.925111308693885803e-02 2.250103503465652466e-01 -2.275645136833190918e-01 3.448625653982162476e-02 5.007977038621902466e-02 1.018457785248756409e-01 -3.338137865066528320e-01 -7.516809552907943726e-02 -2.273959070444107056e-01 -1.657092124223709106e-01 -1.502321064472198486e-01 -1.367885023355484009e-01 -1.615325361490249634e-01 2.223291546106338501e-01 -7.588307559490203857e-02 -9.824731945991516113e-02 3.085476346313953400e-02 2.578382194042205811e-01 -2.744977176189422607e-02
-6.678511947393417358e-02 -1.339139938354492188e-01 5.592790991067886353e-02 7.314369082450866699e-02 1.048221290111541748e-01 -1.522572785615921021e-01 1.744568049907684326e-01 -1.934097111225128174e-01 9.995733387768268585e-03 6.649231538176536560e-03 -1.779313981533050537e-01 -4.896621033549308777e-02 -1.851063817739486694e-01 1.289854198694229126e-01 2.644826173782348633e-01 5.834631621837615967e-03 2.322314530611038208e-01 2.150497436523437500e-01 2.333065569400787354e-01 -3.063557446002960205e-01 5.869120731949806213e-02 4.676707386970520020e-01 -1.166030764579772949e-01 -5.524001643061637878e-02 -8.808462321758270264e-02 -3.747368156909942627e-01 -1.522682607173919678e-01 8.163833618164062500e-02 -2.678858488798141479e-02 2.418959327042102814e-02 1.571862995624542236e-01 1.439061313867568970e-01
1.029716879129409790e-01 -7.540377229452133179e-02 -7.220222800970077515e-02 2.337704300880432129e-01 -1.393824219703674316e-01 1.423680037260055542e-01 2.682520151138305664e-01 -1.354968845844268799e-01 6.027871742844581604e-03 -5.818016827106475830e-02 3.782168030738830566e-02 -7.359873503446578979e-02 -2.005755454301834106e-01 -1.497747153043746948e-01 3.947805762290954590e-01 3.334655612707138062e-02 2.031444609165191650e-01 5.337190255522727966e-02 3.758922964334487915e-02 -2.111403644084930420e-01 1.101728342473506927e-02 1.637297868728637695e-01 -6.370710581541061401e-02 -4.724535625427961349e-03 2.045716494321823120e-01 -2.076717764139175415e-01 8.352330327033996582e-02 -4.105846863240003586e-03 -6.833311170339584351e-02 4.963237326592206955e-03 -2.440581843256950378e-02 5.878440141677856445e-01
-9.881160408258438110e-02 1.553063690662384033e-01 1.616489589214324951e-01 3.811406493186950684e-01 -1.258433461189270020e-01 2.838299572467803955e-01 1.221641823649406433e-01 4.808335378766059875e-02 -2.962832748889923096e-01 1.833785474300384521e-01 9.866517037153244019e-02 -1.918506473302841187e-01 -6.801018118858337402e-02 3.390428423881530762e-02 3.440742567181587219e-02 -8.078873157501220703e-02 4.540662467479705811e-02 6.353501230478286743e-02 8.557032048702239990e-02 -1.826257407665252686e-01 2.045962810516357422e-01 -1.479091644287109375e-01 -3.835207968950271606e-02 -3.404399454593658447e-01 4.984461516141891479e-02 -1.285989284515380859e-01 3.370921909809112549e-01 2.300799489021301270e-01 -1.757387518882751465e-01 5.046134442090988159e-02 -2.586052194237709045e-02 2.282053977251052856e-01
-2.913073003292083740e-01 1.086031347513198853e-01 -1.339401155710220337e-01 2.668399512767791748e-01 -1.508324034512042999e-02 -5.019082501530647278e-02 9.042803198099136353e-02 1.574498265981674194e-01 -2.822149693965911865e-01 1.446204632520675659e-01 -2.222094088792800903e-01 -3.126038312911987305e-01 -1.194483414292335510e-01 -1.441299319267272949e-01 3.060854077339172363e-01 2.972625568509101868e-02 1.800212562084197998e-01 1.231754049658775330e-01 2.621431648731231689e-01 -1.868017911911010742e-01 1.069040074944496155e-01 -5.876850336790084839e-02 8.590848743915557861e-02 3.440149873495101929e-02 -4.701123014092445374e-02 8.841408044099807739e-02 2.708221077919006348e-01 4.378782212734222412e-02 -1.896667927503585815e-01 -2.256849855184555054e-01 2.550881542265415192e-02 -2.317954450845718384e-01
1.036130636930465698e-02 1.301326900720596313e-01 2.562134759500622749e-03 1.823142170906066895e-01 2.291144244372844696e-02 -9.834425151348114014e-02 1.021840646862983704e-01 -1.528982669115066528e-01 -2.168895453214645386e-01 -1.843848973512649536e-01 8.261733502149581909e-02 -1.656094789505004883e-01 -2.717691659927368164e-01 -2.480919472873210907e-02 2.795738279819488525e-01 1.387698054313659668e-01 1.041774749755859375e-01 -1.121177449822425842e-01 4.019166156649589539e-02 -4.748557507991790771e-02 -7.962295413017272949e-02 5.730870366096496582e-01 -6.847043335437774658e-02 1.685356535017490387e-02 -2.175937741994857788e-01 -2.260184437036514282e-01 1.460465192794799805e-01 -2.749336138367652893e-02 -1.457134187221527100e-01 1.065169796347618103e-01 9.838113188743591309e-02 2.978340387344360352e-01
1.652388721704483032e-01 -8.571701496839523315e-02 -8.169643580913543701e-02 1.189898774027824402e-01 1.401803791522979736e-01 1.460201144218444824e-01 1.941341161727905273e-01 -1.279438883066177368e-01 -6.418198347091674805e-02 -1.428724378347396851e-01 1.121482551097869873e-01 -2.525682747364044189e-01 -2.565966844558715820e-01 -1.646005213260650635e-01 2.384315282106399536e-01 1.323950141668319702e-01 3.305207192897796631e-01 2.928400039672851562e-01 -2.426199056208133698e-02 -4.586000740528106689e-02 -9.295593202114105225e-02 2.700899839401245117e-01 -1.401471495628356934e-01 -6.384578347206115723e-02 2.226645052433013916e-01 -1.844353228807449341e-01 1.239728927612304688e-01 9.204366058111190796e-02 1.222038175910711288e-02 -1.396272564306855202e-03 -7.187043782323598862e-03 4.130796194076538086e-01
-1.779986359179019928e-02 1.074519380927085876e-01 -7.829362154006958008e-02 3.952605426311492920e-01 1.188976541161537170e-01 2.213977426290512085e-01 -3.287583589553833008e-02 -3.584410063922405243e-03 -4.021739959716796875e-01 1.435263901948928833e-01 7.557768374681472778e-02 -1.367260366678237915e-01 1.861286722123622894e-02 -1.206967011094093323e-01 2.250672280788421631e-01 1.225734353065490723e-01 1.615935117006301880e-01 -9.785699099302291870e-02 1.362914144992828369e-01 -2.154733985662460327e-01 1.411739885807037354e-01 1.544374525547027588e-01 -3.560203909873962402e-01 -1.045664772391319275e-01 3.037573583424091339e-02 -3.148917853832244873e-01 -3.093615360558032990e-02 1.148485466837882996e-01 3.260627761483192444e-02 -1.562278717756271362e-01 2.265635728836059570e-01 -3.161081299185752869e-02
-3.062538802623748779e-01 6.207237020134925842e-02 1.702366471290588379e-01 -1.687847673892974854e-01 -6.996446847915649414e-02 1.997311115264892578e-01 2.114974521100521088e-02 -1.370167881250381470e-01 -1.239128187298774719e-01 -4.498034715652465820e-02 -1.303005665540695190e-01 -9.734809398651123047e-02 -4.714181721210479736e-01 -1.023320704698562622e-01 2.828001976013183594e-01 6.655649840831756592e-02 7.724009454250335693e-02 -1.598738282918930054e-01 2.812559306621551514e-01 -3.384036123752593994e-01 -4.908405244350433350e-02 9.865977615118026733e-02 4.276053234934806824e-02 -1.040103062987327576e-01 -2.293804138898849487e-01 -2.148284018039703369e-01 1.564498692750930786e-01 -4.814747348427772522e-02 -1.409310847520828247e-01 6.292789429426193237e-02 -7.035441696643829346e-02 1.251540780067443848e-01
-1.470208615064620972e-01 4.625178128480911255e-02 -5.151949822902679443e-03 2.926725447177886963e-01 -1.737575083971023560e-01 -3.009714484214782715e-01 -1.704140566289424896e-02 -8.796259760856628418e-02 -2.707223296165466309e-01 9.314748644828796387e-02 -1.681537777185440063e-01 -3.882380947470664978e-02 -8.699664473533630371e-02 -3.161759674549102783e-02 3.739469349384307861e-01 -3.353510797023773193e-01 2.522918283939361572e-01 1.344493776559829712e-01 9.974167495965957642e-02 -1.985296607017517090e-01 -2.677065134048461914e-02 3.924036622047424316e-01 1.177345290780067444e-01 -1.267095506191253662e-01 -1.671355813741683960e-01 -5.466588586568832397e-02 1.205807924270629883e-02 -5.040111765265464783e-02 -4.379751533269882202e-02 1.087260991334915161e-01 1.232165917754173279e-01 1.044472232460975647e-01
6.543321162462234497e-02 -2.434722334146499634e-01 1.496123820543289185e-01 3.645584583282470703e-01 -2.461036294698715210e-02 1.890720278024673462e-01 1.806742101907730103e-01 -3.615658879280090332e-01 -1.381060928106307983e-01 1.190177723765373230e-01 -2.220620512962341309e-01 -2.522536516189575195e-01 -1.080345883965492249e-01 -1.490821037441492081e-02 3.483738899230957031e-01 1.946237385272979736e-01 2.170776575803756714e-01 -8.326961845159530640e-02 7.392286509275436401e-02 6.945441663265228271e-02 -6.323309987783432007e-02 2.323430031538009644e-02 1.445425897836685181e-01 2.152732014656066895e-02 -1.947392150759696960e-02 -1.804974377155303955e-01 9.141063690185546875e-02 -2.840059101581573486e-01 1.943170577287673950e-01 -2.289095334708690643e-02 -1.166657879948616028e-01 -6.677745259366929531e-04
5.609836056828498840e-02 -1.080221682786941528e-01 -1.394886076450347900e-01 6.996113806962966919e-02 3.059562742710113525e-01 8.782744407653808594e-02 5.845084413886070251e-02 -5.948327109217643738e-02 -1.957368552684783936e-01 9.001903980970382690e-02 -1.222204715013504028e-01 -2.942478954792022705e-01 -3.265120387077331543e-01 -1.443990916013717651e-01 4.677984490990638733e-02 -5.307983234524726868e-02 2.826633751392364502e-01 1.190275698900222778e-01 6.274890899658203125e-02 -1.192261278629302979e-01 -1.226651761680841446e-02 2.503846585750579834e-01 -8.296217024326324463e-02 1.456621587276458740e-01 1.844288259744644165e-01 -2.794312536716461182e-01 -2.430104836821556091e-02 1.115732342004776001e-01 -1.480699479579925537e-01 2.800124697387218475e-02 2.439176850020885468e-02 4.696290791034698486e-01
-2.960426211357116699e-01 6.883664429187774658e-02 -1.044948771595954895e-01 2.307300120592117310e-01 1.025567352771759033e-01 -1.601228713989257812e-01 -2.413251549005508423e-01 -2.583883106708526611e-01 -1.401894241571426392e-01 -7.037354260683059692e-02 1.991913653910160065e-02 -4.483202099800109863e-02 -3.940822184085845947e-01 2.157007157802581787e-01 -9.219148755073547363e-02 -2.067940384149551392e-01 2.486140429973602295e-01 1.036324203014373779e-01 1.098567247390747070e-01 -9.526219218969345093e-02 1.572455167770385742e-01 -1.157310083508491516e-01 -6.456067413091659546e-02 -2.497667074203491211e-01 1.790809929370880127e-01 -5.358197377063333988e-04 1.489022523164749146e-01 2.679877281188964844e-01 2.348559647798538208e-01 -6.954593211412429810e-02 1.116000302135944366e-02 1.328950226306915283e-01
2.132363803684711456e-02 -1.090580224990844727e-01 -1.773609668016433716e-01 3.275454938411712646e-01 1.610423922538757324e-01 -5.230322480201721191e-02 7.373231649398803711e-02 -1.090368852019309998e-01 8.236822672188282013e-03 1.557459831237792969e-01 -1.938104629516601562e-01 -3.035346567630767822e-01 -1.632539182901382446e-01 -1.617659479379653931e-01 4.384984076023101807e-01 -1.236676871776580811e-01 9.525913000106811523e-02 -9.573122113943099976e-02 -7.207164913415908813e-02 9.239058941602706909e-02 9.498278796672821045e-02 1.443127542734146118e-01 7.947382330894470215e-02 2.111155539751052856e-01 2.186566144227981567e-01 -3.104920983314514160e-01 2.889136373996734619e-01 -5.616427958011627197e-02 -1.217303499579429626e-01 4.482896625995635986e-02 7.793480902910232544e-02 1.484978199005126953e-01
5.164942517876625061e-02 1.677496731281280518e-02 -6.288727372884750366e-02 3.454214036464691162e-01 -1.298232525587081909e-01 8.276458084583282471e-02 2.116351760923862457e-02 -3.108851611614227295e-01 2.328762561082839966e-01 -7.502014283090829849e-03 5.045988783240318298e-02 -2.052717357873916626e-01 -1.817330121994018555e-01 -1.759722679853439331e-01 3.553909361362457275e-01 2.098745480179786682e-02 2.590798735618591309e-01 1.215084865689277649e-01 1.022991165518760681e-01 -3.251032903790473938e-02 2.961387336254119873e-01 1.004826575517654419e-01 -6.333037465810775757e-02 -3.280735611915588379e-01 1.044079512357711792e-01 -3.062169440090656281e-02 1.929388046264648438e-01 2.488661408424377441e-01 9.358068555593490601e-02 9.355392307043075562e-02 -1.731830984354019165e-01 -4.387412965297698975e-02
2.401625663042068481e-01 -1.905294694006443024e-02 -8.200246840715408325e-02 2.911790311336517334e-01 -7.063517719507217407e-02 7.498043030500411987e-02 -1.414360404014587402e-01 -2.113584429025650024e-01 -3.148917853832244873e-01 2.169090062379837036e-01 -8.497720956802368164e-02 -1.730190813541412354e-01 -3.701971769332885742e-01 1.675940304994583130e-02 -8.556927740573883057e-02 2.043980658054351807e-01 3.186388909816741943e-01 -1.637972891330718994e-02 1.029457598924636841e-01 3.761334717273712158e-02 -1.358495056629180908e-01 2.580413222312927246e-01 -5.499836057424545288e-02 5.767907574772834778e-02 2.370762526988983154e-01 1.163103953003883362e-01 1.820718795061111450e-01 2.392264455556869507e-02 2.067763656377792358e-01 1.763272657990455627e-02 -4.368383437395095825e-02 2.274545729160308838e-01
-2.054321020841598511e-01 -4.575367644429206848e-02 -6.750880926847457886e-02 3.847047984600067139e-01 5.016686394810676575e-02 -1.523481607437133789e-01 -2.285460680723190308e-01 2.132651656866073608e-01 1.275165081024169922e-01 -6.013271212577819824e-02 1.321527659893035889e-01 -2.108177095651626587e-01 -3.412861526012420654e-01 -1.789130866527557373e-01 1.158216670155525208e-01 4.087616503238677979e-02 3.520016968250274658e-01 1.092848703265190125e-01 1.247588545083999634e-01 -2.617376446723937988e-01 1.983032822608947754e-01 -1.282385140657424927e-01 3.322660177946090698e-02 -1.943747997283935547e-01 3.446195274591445923e-02 6.845284998416900635e-02 1.841760426759719849e-01 1.186767965555191040e-01 -8.488643914461135864e-02 -2.161984145641326904e-01 5.316127464175224304e-02 9.551866352558135986e-02
-1.729481518268585205e-01 -8.045085519552230835e-02 -1.004286110401153564e-01 3.871955871582031250e-01 1.498447209596633911e-01 -1.589444875717163086e-01 -2.894357144832611084e-01 1.792475813999772072e-03 -1.515874415636062622e-01 -5.048130080103874207e-02 5.387070029973983765e-02 -2.902576923370361328e-01 -3.100124299526214600e-01 -6.759224086999893188e-02 -2.965042181313037872e-02 9.531190246343612671e-02 4.018916189670562744e-01 1.496836394071578979e-01 2.086780816316604614e-01 -9.960868954658508301e-02 -2.410803176462650299e-02 -1.392322033643722534e-01 2.378724887967109680e-02 -1.753644049167633057e-01 -7.093087583780288696e-02 7.383542507886886597e-02 5.486573651432991028e-02 -2.359410077333450317e-01 1.526547521352767944e-01 -1.967446655035018921e-01 1.669015884399414062e-01 -3.306445851922035217e-02
-1.836489737033843994e-01 -1.432141810655593872e-01 -1.801195144653320312e-01 3.907917141914367676e-01 -7.336162030696868896e-02 2.030900269746780396e-01 2.984743714332580566e-01 -6.903676688671112061e-02 -5.959591828286647797e-03 2.958716638386249542e-02 -2.031779848039150238e-02 -7.395929098129272461e-02 -2.111046314239501953e-01 4.438485205173492432e-02 1.914936751127243042e-01 -1.162108555436134338e-01 2.990267574787139893e-01 9.390915185213088989e-02 2.445537745952606201e-01 -2.538717687129974365e-01 3.139005601406097412e-02 2.184340171515941620e-02 1.715238094329833984e-01 4.236092418432235718e-02 -1.232853904366493225e-02 9.279453009366989136e-02 1.272660046815872192e-01 -1.577476710081100464e-01 -2.805482782423496246e-02 -2.725905179977416992e-01 2.391130477190017700e-01 -2.816650271415710449e-01
-2.576859295368194580e-01 2.504338324069976807e-01 9.214834868907928467e-02 1.781657338142395020e-01 -3.184549808502197266e-01 2.563631720840930939e-02 2.014759695157408714e-03 -1.709838211536407471e-01 4.416870325803756714e-02 2.030701562762260437e-02 1.137252002954483032e-01 -1.352900862693786621e-01 -1.861011087894439697e-01 -1.836298257112503052e-01 2.631229460239410400e-01 -5.427582561969757080e-02 1.150971502065658569e-01 2.522755861282348633e-01 -3.815142065286636353e-02 -4.462934099137783051e-03 -2.675115317106246948e-02 7.460732758045196533e-02 7.076493930071592331e-03 -3.806896507740020752e-01 -6.455247849225997925e-02 -2.041406631469726562e-01 3.335762023925781250e-01 -1.035948619246482849e-01 -2.026112079620361328e-01 1.755711138248443604e-01 2.235247492790222168e-01 -7.678266614675521851e-02
-6.194761767983436584e-02 -1.878568679094314575e-01 -1.088860705494880676e-01 1.288690268993377686e-01 1.060985177755355835e-01 1.817188560962677002e-01 1.493164151906967163e-01 -1.743622869253158569e-01 -9.349683672189712524e-02 2.258576638996601105e-02 -2.146277725696563721e-01 -1.230838298797607422e-01 -3.520411252975463867e-01 -3.894079327583312988e-01 1.638136506080627441e-01 -6.250669807195663452e-02 7.618369907140731812e-02 1.345435678958892822e-01 1.774244755506515503e-02 -1.166288480162620544e-01 2.579114735126495361e-01 1.754707247018814087e-01 -2.089421004056930542e-01 -3.804923593997955322e-02 2.028504461050033569e-01 -2.679899036884307861e-01 -2.916875109076499939e-02 9.429717063903808594e-02 -2.043731957674026489e-01 -1.054118871688842773e-01 1.604553908109664917e-01 2.776349186897277832e-01
-4.294635728001594543e-02 3.164565935730934143e-02 -1.639501750469207764e-02 3.873401284217834473e-01 3.824875131249427795e-02 1.275199949741363525e-01 -1.597812026739120483e-01 -3.702457845211029053e-01 -2.936410531401634216e-02 4.617251083254814148e-02 -2.185412645339965820e-01 -2.253106608986854553e-02 -3.082396984100341797e-01 4.702835902571678162e-02 4.339720904827117920e-01 -1.408870667219161987e-01 -2.141277641057968140e-01 1.572452336549758911e-01 2.056671977043151855e-01 9.910693392157554626e-03 9.741819649934768677e-02 -9.969457983970642090e-02 1.151882186532020569e-01 9.488942474126815796e-02 -1.308759599924087524e-01 -1.924893260002136230e-01 8.941050618886947632e-02 2.631035819649696350e-02 -1.829463690519332886e-01 -1.005306020379066467e-01 2.205281853675842285e-01 9.952491149306297302e-03
-2.611628174781799316e-01 5.395631492137908936e-02 2.189697623252868652e-01 1.866751015186309814e-01 5.849365890026092529e-02 3.477310836315155029e-01 -9.866759926080703735e-02 -2.022981047630310059e-01 -2.158843725919723511e-01 -2.850063890218734741e-02 -8.720035105943679810e-02 -4.287325143814086914e-01 2.962177433073520660e-02 -1.127742752432823181e-01 2.498441636562347412e-01 2.578080296516418457e-01 1.962952613830566406e-01 -2.670050263404846191e-01 3.763689100742340088e-02 -1.509128808975219727e-01 -2.727068029344081879e-02 1.538995560258626938e-02 1.153850257396697998e-01 -4.203949123620986938e-02 1.523435264825820923e-01 -1.131788715720176697e-01 8.947879076004028320e-02 -2.887704968452453613e-01 5.934097245335578918e-02 -7.621336728334426880e-02 -4.787974059581756592e-02 2.571017295122146606e-02
5.729268491268157959e-02 2.618215978145599365e-02 -9.416547417640686035e-02 2.060444653034210205e-01 3.165839910507202148e-01 -1.572992801666259766e-01 1.335486918687820435e-01 -3.226546347141265869e-01 -1.983567476272583008e-01 5.123676359653472900e-02 5.815699696540832520e-02 -2.133156210184097290e-01 -4.696865752339363098e-02 -2.111566625535488129e-02 1.460744589567184448e-01 2.590530216693878174e-01 1.888278275728225708e-01 1.922984421253204346e-01 -9.674116969108581543e-02 -5.942937731742858887e-02 1.468715816736221313e-01 3.591566979885101318e-01 -9.467997401952743530e-02 -6.902330368757247925e-02 1.146055851131677628e-02 -1.586652994155883789e-01 -9.680770337581634521e-02 5.187455937266349792e-02 3.813907504081726074e-02 -1.002452969551086426e-01 -1.237451583147048950e-01 4.492686092853546143e-01
-1.906544864177703857e-01 2.004071325063705444e-01 6.010714173316955566e-02 2.417036592960357666e-01 1.352207511663436890e-01 -2.076065093278884888e-01 -1.244287844747304916e-02 -2.961120754480361938e-02 -4.190427437424659729e-02 6.342393159866333008e-02 -2.394937574863433838e-01 -3.107184767723083496e-01 -1.736260652542114258e-01 -1.683946400880813599e-01 -4.702636972069740295e-03 1.642979532480239868e-01 1.542221009731292725e-01 7.618358731269836426e-02 4.701393246650695801e-01 -2.830931246280670166e-01 1.263748854398727417e-01 -4.872522782534360886e-03 1.478629708290100098e-01 -7.065550982952117920e-02 6.848778575658798218e-02 3.829056024551391602e-02 4.697248712182044983e-02 4.588985070586204529e-02 -9.185841679573059082e-02 -3.841119110584259033e-01 1.017984449863433838e-01 -5.843073874711990356e-02
-5.416016094386577606e-03 -2.343052066862583160e-02 3.995903581380844116e-02 2.653101980686187744e-01 5.402618274092674255e-02 1.339526027441024780e-01 -1.375430822372436523e-01 -1.638268977403640747e-01 -1.540105193853378296e-01 2.452104538679122925e-01 -1.344551891088485718e-01 -1.264351010322570801e-01 -2.814083695411682129e-01 -1.041027307510375977e-01 8.982428908348083496e-02 4.373576864600181580e-02 4.278954863548278809e-01 8.713487535715103149e-02 5.635717511177062988e-02 1.384527832269668579e-01 4.596328362822532654e-02 3.607698678970336914e-01 -2.564348280429840088e-02 6.144803017377853394e-02 3.113042712211608887e-01 6.662245839834213257e-02 2.821403145790100098e-01 -2.106986194849014282e-01 -1.893563196063041687e-02 1.098938211798667908e-01 -6.472355872392654419e-02 2.262554615736007690e-01
-3.434375673532485962e-02 9.016946703195571899e-02 -1.171801313757896423e-01 2.083623856306076050e-01 -8.852615207433700562e-02 3.697953820228576660e-01 6.742791086435317993e-02 3.623027727007865906e-02 -2.884610928595066071e-02 2.927253246307373047e-01 2.770660519599914551e-01 -1.124574765563011169e-01 -4.765962958335876465e-01 -8.952176570892333984e-02 1.515648514032363892e-01 2.942400425672531128e-02 2.117852866649627686e-01 -1.250838637351989746e-01 -2.564772777259349823e-02 -7.380474358797073364e-02 9.413010627031326294e-02 -9.719959460198879242e-03 -1.473567932844161987e-01 -9.323091059923171997e-02 -6.522313505411148071e-02 -2.092063724994659424e-01 6.204304844141006470e-02 5.809285491704940796e-02 3.348395526409149170e-01 -7.203633338212966919e-02 2.308479249477386475e-01 1.279178261756896973e-01
-7.020492851734161377e-02 1.983487904071807861e-01 -9.698795527219772339e-02 1.858599483966827393e-01 2.969970107078552246e-01 -2.434165030717849731e-02 -3.442928493022918701e-01 2.820920571684837341e-02 -1.931363493204116821e-01 1.010770648717880249e-01 -1.484787650406360626e-02 -3.454335629940032959e-01 -1.081161275506019592e-01 -1.757929101586341858e-02 2.740572690963745117e-01 -2.513621374964714050e-02 2.622914612293243408e-01 1.322498195804655552e-03 1.013304814696311951e-01 -3.450581729412078857e-01 -6.140169128775596619e-02 -2.097589522600173950e-01 -2.762580849230289459e-02 3.263387829065322876e-02 -2.942753434181213379e-01 1.215134114027023315e-01 -5.888628214597702026e-02 -7.356801629066467285e-02 4.766035079956054688e-02 -1.893403232097625732e-01 1.301178038120269775e-01 1.892645508050918579e-01
-1.707001216709613800e-02 -3.426337987184524536e-02 -1.466894894838333130e-01 3.476444482803344727e-01 -1.318521201610565186e-01 -1.303535401821136475e-01 -1.849364936351776123e-01 -1.905751973390579224e-01 -2.191726118326187134e-01 1.118131130933761597e-01 3.355683386325836182e-02 -1.645179688930511475e-01 -1.443617045879364014e-01 -2.106524556875228882e-01 -8.151122927665710449e-02 3.370187580585479736e-01 -4.208977892994880676e-02 2.040959447622299194e-01 2.497780323028564453e-01 -3.532826602458953857e-01 4.064963012933731079e-02 2.425790997222065926e-03 1.246536746621131897e-01 -8.460682630538940430e-02 -2.736403606832027435e-02 -8.151434361934661865e-02 -1.743553280830383301e-01 -1.119566559791564941e-01 -2.977349460124969482e-01 1.584718525409698486e-01 1.505429148674011230e-01 1.880469769239425659e-01
-3.011955618858337402e-01 -1.859862953424453735e-01 -6.898470968008041382e-02 6.685783714056015015e-02 -1.400884687900543213e-01 -1.548940595239400864e-02 -6.095786392688751221e-02 -4.149599671363830566e-01 -9.148809313774108887e-02 -6.902604829519987106e-03 -1.977085135877132416e-02 -2.869143187999725342e-01 3.440348431468009949e-02 -9.079657495021820068e-02 2.727699875831604004e-01 -3.468182682991027832e-02 4.052824079990386963e-01 5.563820526003837585e-02 -1.321311146020889282e-01 -1.225943490862846375e-01 3.080519437789916992e-01 9.274890273809432983e-02 -2.770528495311737061e-01 -1.533315479755401611e-01 6.925849616527557373e-02 -2.376720607280731201e-01 -4.854881763458251953e-02 -2.993817813694477081e-02 1.719255815260112286e-03 -1.261475384235382080e-01 -5.447963252663612366e-02 -8.062101155519485474e-02
2.548616752028465271e-02 1.467111706733703613e-01 -7.172627002000808716e-02 3.244492411613464355e-01 -3.723162459209561348e-03 3.799916431307792664e-02 -7.563454657793045044e-02 -6.715244054794311523e-02 -4.705964028835296631e-02 1.523128300905227661e-01 -2.414259016513824463e-01 -3.361936211585998535e-01 -3.955280482769012451e-01 -2.323008179664611816e-01 1.512788236141204834e-02 8.943918347358703613e-02 -8.398883044719696045e-02 1.852212548255920410e-01 1.010148525238037109e-01 -1.108387708663940430e-01 1.384428609162569046e-02 3.622660636901855469e-01 -1.185891553759574890e-01 1.951577141880989075e-02 -3.598274663090705872e-03 -1.096351072192192078e-01 -9.632671624422073364e-02 -2.522076368331909180e-01 3.370734155178070068e-01 1.293677370995283127e-02 -9.427813440561294556e-02 -1.518165618181228638e-01
1.824384778738021851e-01 2.173905372619628906e-01 -2.025646343827247620e-02 2.126998305320739746e-01 -3.033061325550079346e-01 7.096172124147415161e-02 -2.965153455734252930e-01 -1.207722872495651245e-01 -2.452245205640792847e-01 4.681865498423576355e-02 2.590721845626831055e-01 -3.470407128334045410e-01 -7.039192318916320801e-02 -2.176820635795593262e-01 2.468693107366561890e-01 7.785375416278839111e-02 1.590570658445358276e-01 -3.537050634622573853e-02 1.775072216987609863e-01 -9.555022418498992920e-02 -1.125658489763736725e-02 2.049158066511154175e-01 -4.298099875450134277e-02 -2.945141792297363281e-01 -9.904655814170837402e-02 -1.795124113559722900e-01 6.691473390674218535e-05 -1.850508153438568115e-01 -3.768663480877876282e-02 -6.012239307165145874e-02 1.475987136363983154e-01 6.362750381231307983e-02
-1.076122671365737915e-01 1.563142985105514526e-01 -1.027907282114028931e-01 1.614622026681900024e-01 1.348612457513809204e-01 -4.272210225462913513e-02 -3.193189501762390137e-01 -6.794468313455581665e-02 3.825337439775466919e-02 1.066045090556144714e-01 -8.504644781351089478e-02 -3.507485687732696533e-01 -4.392868876457214355e-01 -9.880919754505157471e-02 9.268733114004135132e-02 -1.512048840522766113e-01 1.041068136692047119e-01 1.725209653377532959e-01 4.128215089440345764e-02 -1.353106200695037842e-01 9.372991323471069336e-02 -1.045772223733365536e-03 3.447037637233734131e-01 -4.488046094775199890e-02 1.723709702491760254e-01 1.025457605719566345e-01 1.732522547245025635e-01 3.286986947059631348e-01 -3.461507707834243774e-02 -1.338113099336624146e-01 1.523094028234481812e-01 1.124976575374603271e-01
-2.459463030099868774e-01 3.280227482318878174e-01 -1.314785424619913101e-02 1.511833667755126953e-01 -5.143579561263322830e-03 -2.738407440483570099e-02 5.716582015156745911e-02 2.328063920140266418e-02 -8.838777989149093628e-02 2.894806489348411560e-02 -1.614062190055847168e-01 -3.186550140380859375e-01 -2.487773150205612183e-01 2.625894546508789062e-02 1.958286622539162636e-03 9.924946725368499756e-02 1.148058027029037476e-01 1.853762269020080566e-01 3.375923335552215576e-01 -2.641608715057373047e-01 2.273116856813430786e-01 1.710593327879905701e-02 6.035004183650016785e-02 -6.480362266302108765e-02 1.422496587038040161e-01 5.269164964556694031e-02 1.383531540632247925e-01 2.378926575183868408e-01 2.885387092828750610e-02 -1.802313774824142456e-01 4.147046208381652832e-01 2.185898832976818085e-02
-9.858816862106323242e-02 -3.525786846876144409e-02 -1.391157060861587524e-01 4.183102548122406006e-01 1.999921202659606934e-01 -3.190473094582557678e-02 1.792124509811401367e-01 -1.901989281177520752e-01 -2.326148152351379395e-01 1.174231469631195068e-01 2.775315009057521820e-02 -1.855985373258590698e-01 -2.924390435218811035e-01 1.289941817522048950e-01 1.644575446844100952e-01 2.493850290775299072e-01 -3.577434644103050232e-02 1.270654946565628052e-01 2.831543795764446259e-02 -1.147667318582534790e-01 -1.550328452140092850e-02 2.075479328632354736e-01 3.407934904098510742e-01 1.931816190481185913e-01 -1.844041496515274048e-01 -1.574707180261611938e-01 7.684626430273056030e-02 -1.372004300355911255e-01 2.302160412073135376e-01 1.585681885480880737e-01 -1.858330890536308289e-02 2.616350166499614716e-02
-1.181708052754402161e-01 1.849170774221420288e-01 -7.133205980062484741e-02 9.689576178789138794e-02 8.566074073314666748e-02 7.179897278547286987e-02 -2.367291897535324097e-01 -1.553672403097152710e-01 -4.342692717909812927e-02 3.352334722876548767e-02 1.299275159835815430e-01 -3.478438556194305420e-01 -4.051341712474822998e-01 1.091095954179763794e-01 4.720021039247512817e-02 -1.737258881330490112e-01 1.112337782979011536e-01 2.131083756685256958e-01 1.461635679006576538e-01 -1.087297573685646057e-01 -5.325979739427566528e-02 4.365251958370208740e-02 2.835492491722106934e-01 -1.158218160271644592e-01 -9.904763102531433105e-02 1.504031848162412643e-02 2.301805466413497925e-01 1.178400591015815735e-01 1.189603656530380249e-01 -2.835977077484130859e-01 3.499005436897277832e-01 1.091412529349327087e-01
-1.600790917873382568e-01 -9.698431193828582764e-02 -1.327016949653625488e-01 4.180338978767395020e-01 7.719141989946365356e-02 -4.324406683444976807e-01 -3.406145870685577393e-01 -6.470037251710891724e-02 -2.150037139654159546e-01 1.754758530296385288e-03 -7.006458938121795654e-02 -2.307757586240768433e-01 -2.319038361310958862e-01 -7.160121202468872070e-02 8.807472139596939087e-02 5.085763707756996155e-02 1.723113209009170532e-01 -3.164293244481086731e-02 2.125556468963623047e-01 -8.508796244859695435e-02 3.118552267551422119e-02 -9.266488999128341675e-02 5.281927809119224548e-02 -2.275617569684982300e-01 3.276811167597770691e-02 -3.465997753664851189e-03 2.036405727267265320e-02 -4.244047775864601135e-02 1.127776429057121277e-01 -2.931970059871673584e-01 1.871673762798309326e-01 3.911993280053138733e-02
-8.079446107149124146e-02 1.928317397832870483e-01 -1.772779971361160278e-01 2.212577909231185913e-01 -1.058984249830245972e-01 1.388339698314666748e-02 -3.386960327625274658e-01 -2.468657195568084717e-01 -1.481711268424987793e-01 1.825472265481948853e-01 1.284113973379135132e-01 -7.436320185661315918e-02 -1.060655619949102402e-02 -9.750480949878692627e-02 8.289881795644760132e-02 9.170465916395187378e-02 5.897850915789604187e-02 2.079898566007614136e-01 3.265682160854339600e-01 6.963471323251724243e-02 1.053032130002975464e-01 1.808600723743438721e-01 1.519495695829391479e-01 -2.445685267448425293e-01 8.282403647899627686e-02 -1.872434467077255249e-01 3.018632531166076660e-01 -2.610421553254127502e-02 -2.176554352045059204e-01 1.238314956426620483e-01 -9.808094054460525513e-02 3.092819750308990479e-01
-2.500275671482086182e-01 2.718445360660552979e-01 -9.968888014554977417e-02 4.765710234642028809e-01 7.829941064119338989e-02 -8.861978352069854736e-02 -9.358467161655426025e-02 -2.611712813377380371e-01 -7.145982235670089722e-02 -1.064447239041328430e-01 -1.158900372684001923e-02 -3.128028213977813721e-01 2.924888767302036285e-02 1.840824261307716370e-02 1.853541433811187744e-01 -1.330836862325668335e-01 2.284083515405654907e-01 -1.007643118500709534e-01 -8.402241021394729614e-02 -1.275255531072616577e-01 -1.638747937977313995e-02 1.022077649831771851e-01 -1.349102109670639038e-01 -1.641269475221633911e-01 1.241994500160217285e-01 -3.310889303684234619e-01 -2.580024003982543945e-01 -4.475548863410949707e-02 -9.541853517293930054e-02 7.721742987632751465e-02 9.563610702753067017e-02 9.257679432630538940e-02
-2.113856971263885498e-01 -9.806280583143234253e-02 -1.052176952362060547e-02 5.271946787834167480e-01 5.336028710007667542e-02 -9.451255202293395996e-02 -2.064705044031143188e-01 8.678629994392395020e-02 4.804558306932449341e-02 -5.510929040610790253e-03 3.674793243408203125e-02 -2.876856029033660889e-01 -2.619921565055847168e-01 5.611668527126312256e-02 -8.011651784181594849e-02 -2.652658708393573761e-02 3.153099417686462402e-01 2.190829217433929443e-01 3.992484137415885925e-02 -1.049669384956359863e-01 8.247615396976470947e-02 -6.869285553693771362e-02 7.974344491958618164e-02 -3.479764163494110107e-01 8.221009373664855957e-02 1.105121523141860962e-01 5.370484292507171631e-02 6.693413853645324707e-02 9.604137158021330833e-04 -3.326242864131927490e-01 -6.355812400579452515e-02 -1.835289224982261658e-02
3.531815856695175171e-02 -1.222861781716346741e-01 -3.663695603609085083e-02 2.408674061298370361e-01 1.945425868034362793e-01 9.448335319757461548e-02 -1.009152308106422424e-01 -2.244462966918945312e-01 -1.418303698301315308e-01 -6.894104182720184326e-02 -2.772277295589447021e-01 -5.339054763317108154e-02 -1.762252151966094971e-01 3.306778147816658020e-02 3.151215314865112305e-01 -2.589318752288818359e-01 -6.305785477161407471e-02 3.452034890651702881e-01 3.413721919059753418e-01 -4.080690443515777588e-02 1.358356475830078125e-01 -8.529575914144515991e-02 3.193593919277191162e-01 -1.983454674482345581e-01 -4.607976600527763367e-02 -1.600350439548492432e-01 -4.507998004555702209e-03 -1.321570873260498047e-01 -1.484150439500808716e-01 5.714163929224014282e-02 1.872664242982864380e-01 -7.312059868127107620e-03
-1.513154655694961548e-01 -8.455704152584075928e-02 -4.001131653785705566e-01 3.179678022861480713e-01 4.669154435396194458e-02 1.827055215835571289e-01 -3.777593374252319336e-02 -8.149495720863342285e-02 -5.973927211016416550e-03 -2.640942037105560303e-01 -6.084267422556877136e-02 -1.976102888584136963e-01 -3.088928759098052979e-01 -3.718543797731399536e-02 2.651129066944122314e-01 1.658897697925567627e-01 1.576958596706390381e-01 7.661826442927122116e-03 1.640812009572982788e-01 -1.125696897506713867e-01 2.925173044204711914e-01 1.969235539436340332e-01 2.098195999860763550e-01 3.738783299922943115e-02 -2.019492089748382568e-01 2.190889865159988403e-01 -9.759469330310821533e-02 -1.235306356102228165e-02 1.198745965957641602e-01 -2.630282007157802582e-02 -3.139547631144523621e-02 -9.590725600719451904e-02
3.813195740804076195e-03 8.140157163143157959e-02 -1.890123635530471802e-01 1.617855280637741089e-01 -4.217043891549110413e-02 1.850965619087219238e-01 -1.927922219038009644e-01 -1.541394740343093872e-01 -3.463751077651977539e-01 3.070845454931259155e-02 1.374011635780334473e-01 -1.655016541481018066e-01 -1.286290138959884644e-01 -2.192462049424648285e-02 1.637718975543975830e-01 1.587572395801544189e-01 7.506923377513885498e-02 3.488924205303192139e-01 1.842101663351058960e-01 -6.288382411003112793e-02 -3.779368475079536438e-02 1.233813390135765076e-01 1.406670361757278442e-01 -2.130675911903381348e-01 -1.012358963489532471e-01 -1.364743113517761230e-01 3.539983630180358887e-01 -1.750943958759307861e-01 -3.263107240200042725e-01 1.861365288496017456e-01 -1.084983050823211670e-01 1.158563792705535889e-01
8.023218251764774323e-03 7.534532994031906128e-02 -6.998606026172637939e-02 4.327771961688995361e-01 -3.638104200363159180e-01 6.434589624404907227e-02 -1.262358855456113815e-03 -4.201932251453399658e-01 -3.072517812252044678e-01 6.478956341743469238e-02 1.334928125143051147e-01 -7.934258878231048584e-02 -6.649623066186904907e-02 1.188489645719528198e-01 3.520803749561309814e-01 -8.668036758899688721e-02 1.906463354825973511e-01 1.760497242212295532e-01 3.904692456126213074e-02 1.826768368482589722e-02 1.901945173740386963e-01 -1.205491349101066589e-01 3.683138266205787659e-02 1.908706384710967541e-03 -1.041975095868110657e-01 -1.636730581521987915e-01 2.988430857658386230e-02 1.858566105365753174e-01 -1.061140894889831543e-01 9.731287136673927307e-03 2.341905049979686737e-02 1.000747755169868469e-01
6.268847733736038208e-02 7.527985423803329468e-02 -1.910049468278884888e-01 3.701810240745544434e-01 -5.219417437911033630e-02 2.354395389556884766e-01 -1.511713862419128418e-01 -1.510270386934280396e-01 1.114450991153717041e-01 1.540447920560836792e-01 -1.482702344655990601e-01 8.862607181072235107e-03 -2.710004448890686035e-01 -2.115645408630371094e-01 1.090196520090103149e-01 2.550689689815044403e-02 3.604513108730316162e-01 -1.717980206012725830e-01 -1.523337960243225098e-01 -7.239774614572525024e-02 7.715824991464614868e-02 -4.322236031293869019e-02 -9.219563752412796021e-02 -5.187492072582244873e-02 1.914153397083282471e-01 -3.639393150806427002e-01 1.121755689382553101e-01 1.816496811807155609e-02 -2.185843735933303833e-01 -1.419614851474761963e-01 8.361341059207916260e-02 2.455433756113052368e-01
3.093763589859008789e-01 -9.500809758901596069e-02 -1.858892291784286499e-01 3.495652079582214355e-01 2.473502047359943390e-02 -2.739432826638221741e-02 1.376815140247344971e-01 5.226841894909739494e-04 -1.735570430755615234e-01 1.916280090808868408e-01 -2.934943139553070068e-01 -7.970701158046722412e-02 -2.700501978397369385e-01 -3.497704267501831055e-01 4.255129024386405945e-03 9.077645838260650635e-02 3.603766262531280518e-01 8.895881474018096924e-02 1.633424498140811920e-02 -2.668049037456512451e-01 2.017777115106582642e-01 1.835365220904350281e-02 -2.463755756616592407e-02 -9.012611955404281616e-02 1.951790004968643188e-01 5.887413397431373596e-03 -2.700139023363590240e-02 -2.626509778201580048e-02 3.325375542044639587e-02 2.496376074850559235e-02 5.782454274594783783e-03 2.345241308212280273e-01
-2.002461105585098267e-01 -1.000072062015533447e-01 2.883508205413818359e-01 2.530401647090911865e-01 2.105981707572937012e-01 5.109408497810363770e-02 2.249668240547180176e-01 -1.803219914436340332e-01 -1.287272572517395020e-01 -3.895230591297149658e-02 -1.297602504491806030e-01 -1.908167749643325806e-01 7.269541919231414795e-02 1.961975991725921631e-01 4.664654433727264404e-01 -1.136840209364891052e-01 3.191996812820434570e-01 -2.056640386581420898e-02 2.187077701091766357e-01 -7.980067282915115356e-02 1.813475042581558228e-01 1.125332266092300415e-01 3.156702220439910889e-02 -1.257124543190002441e-01 -1.044952496886253357e-01 -8.700125664472579956e-02 2.014698274433612823e-02 -1.713045835494995117e-01 -8.422465063631534576e-03 -4.956901073455810547e-02 1.950229257345199585e-01 1.390766948461532593e-01
-2.558749318122863770e-01 5.125942453742027283e-02 2.472463250160217285e-01 4.081698656082153320e-01 -8.588197827339172363e-02 2.542675733566284180e-01 1.831089332699775696e-02 -4.940138012170791626e-02 -3.601709008216857910e-01 -6.687849014997482300e-02 -3.964960202574729919e-02 -9.868242591619491577e-02 5.784294381737709045e-02 1.300679426640272141e-02 -9.081674739718437195e-03 5.671754013746976852e-03 1.769304126501083374e-01 -9.006104432046413422e-03 2.173226326704025269e-01 -4.980921149253845215e-01 -9.874850511550903320e-02 -2.798062516376376152e-03 5.302206054329872131e-02 -9.075971692800521851e-02 3.850563615560531616e-02 2.471942454576492310e-02 1.399894356727600098e-01 3.302577137947082520e-02 -1.441763155162334442e-02 1.209177374839782715e-01 1.049625426530838013e-01 2.899694144725799561e-01
-1.176378652453422546e-01 2.906521782279014587e-02 6.116931885480880737e-02 3.320241868495941162e-01 1.662867665290832520e-01 -2.916637621819972992e-02 -2.343818247318267822e-01 -4.962982237339019775e-02 1.418648846447467804e-02 -3.232716917991638184e-01 1.855241209268569946e-01 -3.618226647377014160e-01 -2.520209848880767822e-01 3.877450525760650635e-02 1.167886797338724136e-02 -1.454187743365764618e-02 3.441599011421203613e-01 1.276712119579315186e-01 2.770915813744068146e-02 -1.481771320104598999e-01 -2.777002286165952682e-03 5.720604211091995239e-02 -4.650055617094039917e-02 -4.035371243953704834e-01 7.565796375274658203e-02 1.844654232263565063e-01 5.738015845417976379e-02 1.867340803146362305e-01 -1.029154062271118164e-01 -1.610372513532638550e-01 1.202798914164304733e-02 9.843941032886505127e-02
-1.012178510427474976e-01 2.192910164594650269e-01 -8.489125221967697144e-02 3.170768618583679199e-01 -4.629824683070182800e-02 -2.720690369606018066e-01 1.583609580993652344e-01 -1.825474500656127930e-01 -1.122143641114234924e-01 -2.204355746507644653e-01 -1.996116787195205688e-01 -9.927368164062500000e-02 -1.372243762016296387e-01 -1.196756660938262939e-01 3.808796405792236328e-01 -2.353837788105010986e-01 6.129157170653343201e-02 1.517063379287719727e-01 3.300650119781494141e-01 -5.971046164631843567e-02 1.105509698390960693e-01 2.428041398525238037e-01 -2.133386768400669098e-02 -2.473218142986297607e-01 1.376274880021810532e-02 -6.731360405683517456e-02 1.728106173686683178e-03 -2.745094150304794312e-02 -2.593652345240116119e-02 1.320722550153732300e-01 1.907294690608978271e-01 1.509799212217330933e-01
-3.445637524127960205e-01 -2.051039133220911026e-03 7.691891491413116455e-02 3.483324348926544189e-01 -1.287045776844024658e-01 2.101662755012512207e-01 6.650898605585098267e-02 -1.072875112295150757e-01 -2.898975908756256104e-01 -1.592657994478940964e-03 2.926638722419738770e-02 -3.177514672279357910e-01 1.084144636988639832e-01 9.287204593420028687e-02 1.576780080795288086e-01 -1.133340522646903992e-01 2.956154346466064453e-01 -2.132053375244140625e-01 1.221889629960060120e-01 -2.496130913496017456e-01 1.625298261642456055e-01 1.377049982547760010e-01 -1.230589230544865131e-03 -2.885082364082336426e-02 1.691330969333648682e-01 -1.423943042755126953e-01 1.606823503971099854e-01 1.337122619152069092e-01 1.617593467235565186e-01 5.587843805551528931e-02 7.736746966838836670e-02 2.219251543283462524e-01
-1.420455873012542725e-01 -3.389361500740051270e-02 -7.354357093572616577e-02 1.693509817123413086e-01 4.530831053853034973e-02 -1.694480925798416138e-01 6.362234801054000854e-02 -9.170726686716079712e-02 3.431715443730354309e-02 7.326354086399078369e-02 -3.490436971187591553e-01 -5.327796563506126404e-02 -3.285121023654937744e-01 -4.016887024044990540e-02 2.210528403520584106e-01 -2.821470201015472412e-01 6.354393810033798218e-02 3.070675134658813477e-01 5.941163282841444016e-03 -1.443682312965393066e-01 2.193407714366912842e-02 1.517719179391860962e-01 1.449999958276748657e-01 -2.654008567333221436e-01 -8.908033370971679688e-02 -2.279585897922515869e-01 -4.897036030888557434e-02 -8.909408934414386749e-04 -5.622651800513267517e-02 2.316271811723709106e-01 2.699872255325317383e-01 3.255041837692260742e-01
-1.008962914347648621e-01 -1.139306426048278809e-01 3.445240855216979980e-02 4.107006490230560303e-01 -1.972332596778869629e-01 2.449398636817932129e-01 -1.424607336521148682e-01 7.085169199854135513e-03 -3.940299749374389648e-01 -1.158291250467300415e-01 -8.975969254970550537e-02 -1.730391085147857666e-01 4.588846117258071899e-03 2.230897545814514160e-01 1.479163467884063721e-01 -1.276610642671585083e-01 -5.412393435835838318e-02 -2.115813940763473511e-01 1.754859387874603271e-01 -1.671176999807357788e-01 1.346846669912338257e-02 1.555346846580505371e-01 -9.347801655530929565e-02 -5.861574411392211914e-02 -1.433031260967254639e-01 -2.968802452087402344e-01 5.690826848149299622e-02 -4.832162708044052124e-02 1.121647581458091736e-01 -9.309344924986362457e-03 2.476941049098968506e-01 2.487182766199111938e-01
1.513016819953918457e-01 -3.857279941439628601e-02 1.428211629390716553e-01 3.528921306133270264e-01 -3.291929885745048523e-02 4.658896941691637039e-03 8.727895468473434448e-02 -1.247102916240692139e-01 -2.769320905208587646e-01 1.438662409782409668e-01 -8.302755653858184814e-02 -2.663352489471435547e-01 -1.368833035230636597e-01 1.094831824302673340e-01 9.065724164247512817e-02 -2.584951519966125488e-01 1.923407614231109619e-01 5.612277239561080933e-02 -7.100801169872283936e-02 -4.666600003838539124e-02 2.447765618562698364e-01 -5.229427665472030640e-02 9.307122975587844849e-02 -4.200550913810729980e-01 1.609364151954650879e-01 -1.065195128321647644e-01 6.254405714571475983e-03 1.933591812849044800e-01 -1.348047107458114624e-01 1.073302552103996277e-01 2.623527646064758301e-01 2.389900237321853638e-01
2.801584824919700623e-02 -4.330776631832122803e-03 -9.853366762399673462e-02 2.253653854131698608e-01 1.340181380510330200e-01 1.613798439502716064e-01 1.328195184469223022e-01 -1.791389137506484985e-01 -2.537035569548606873e-02 -1.676336526870727539e-01 -2.515179812908172607e-01 -1.375834494829177856e-01 -3.604992032051086426e-01 -5.020594224333763123e-02 1.500110477209091187e-01 7.432182785123586655e-03 3.983936607837677002e-01 2.167379260063171387e-01 1.677310317754745483e-01 -1.192560940980911255e-01 1.130812466144561768e-01 -5.090893805027008057e-02 2.316826134920120239e-01 -4.627638682723045349e-02 -2.132396996021270752e-01 3.710896521806716919e-02 -2.273661047220230103e-01 -1.705078780651092529e-01 -1.632701903581619263e-01 -5.759045481681823730e-02 -3.024713695049285889e-01 1.032597422599792480e-01
-5.920742824673652649e-02 1.428528688848018646e-02 -1.529417783021926880e-01 2.952335774898529053e-01 -5.373102799057960510e-02 2.625920176506042480e-01 1.131550520658493042e-01 -3.853047192096710205e-01 -3.221503198146820068e-01 9.055311232805252075e-02 8.342944830656051636e-02 -2.047705650329589844e-01 -2.330058626830577850e-02 1.174342073500156403e-02 9.178680181503295898e-02 -1.267273277044296265e-01 3.013503551483154297e-01 2.429434210062026978e-01 1.219232007861137390e-01 -1.458530128002166748e-01 1.365077495574951172e-02 -1.378994137048721313e-01 -1.527393143624067307e-02 -4.240539297461509705e-02 -8.013981580734252930e-02 -2.788292765617370605e-01 3.947774693369865417e-02 3.651418089866638184e-01 1.866992413997650146e-01 6.899661570787429810e-02 -6.845994852483272552e-03 -2.584765665233135223e-02
7.322922348976135254e-02 2.318033576011657715e-02 -2.854412496089935303e-01 5.097116902470588684e-02 -8.383017778396606445e-02 1.586050353944301605e-02 -1.553217917680740356e-01 -4.950459301471710205e-02 -2.662099301815032959e-01 2.007118314504623413e-01 -2.376471906900405884e-01 -6.419260799884796143e-02 -2.384436428546905518e-01 -1.765502244234085083e-01 2.352966815233230591e-01 -7.463804632425308228e-02 2.728249728679656982e-01 3.395577892661094666e-02 -3.023170493543148041e-02 -1.656949073076248169e-01 1.346025913953781128e-01 2.334054326638579369e-03 3.620416298508644104e-02 2.240719273686408997e-02 2.230503261089324951e-01 4.733128100633621216e-02 2.408252209424972534e-01 -1.064612269401550293e-01 2.834876477718353271e-01 1.956979781389236450e-01 -2.309743165969848633e-01 3.717985749244689941e-01
-2.551121115684509277e-01 -1.367810964584350586e-01 -2.037989534437656403e-02 2.503336369991302490e-01 -4.098441004753112793e-01 3.491209149360656738e-01 -1.110552325844764709e-01 -1.334915459156036377e-01 -3.375450670719146729e-01 -8.973241597414016724e-02 -1.153790131211280823e-01 -8.126666396856307983e-02 -6.813518702983856201e-02 -3.253614902496337891e-02 -9.021346340887248516e-05 -1.095944549888372421e-02 2.521128654479980469e-01 8.880326151847839355e-02 1.576172411441802979e-01 -3.803526461124420166e-01 1.215368434786796570e-01 4.928714409470558167e-02 -1.371454000473022461e-01 -1.352597177028656006e-01 1.879575252532958984e-01 -5.019408836960792542e-02 4.189964383840560913e-03 -5.842305719852447510e-02 9.547393769025802612e-02 1.010130196809768677e-01 6.281121820211410522e-02 1.599504649639129639e-01
9.138640016317367554e-02 1.712522357702255249e-01 9.688374400138854980e-02 1.853311508893966675e-01 -8.975585922598838806e-03 2.669053673744201660e-01 1.023407131433486938e-01 -2.386775314807891846e-01 -1.425056904554367065e-01 2.076001167297363281e-01 1.187069714069366455e-02 -1.059389859437942505e-01 -1.998263895511627197e-01 1.165042966604232788e-01 2.318506985902786255e-01 -2.679481804370880127e-01 2.500931918621063232e-01 -1.574707329273223877e-01 2.527794241905212402e-01 -1.046220958232879639e-01 1.152544561773538589e-02 1.462512761354446411e-01 -1.397431194782257080e-01 -3.434646427631378174e-01 1.184969674795866013e-02 1.635805517435073853e-01 9.493088722229003906e-02 -3.882998228073120117e-02 -2.448133081197738647e-01 -2.308010160923004150e-01 8.034201711416244507e-02 2.184523493051528931e-01
2.027112804353237152e-02 4.259504377841949463e-02 -1.195717602968215942e-01 3.957909941673278809e-01 5.506385117769241333e-02 9.415208548307418823e-02 -1.330286860466003418e-01 -2.893669903278350830e-01 -3.496141135692596436e-01 2.795397043228149414e-01 -2.451951801776885986e-02 -1.074610128998756409e-01 -3.244004249572753906e-01 -2.276262938976287842e-01 2.554252278059720993e-03 1.533643901348114014e-01 -1.237634476274251938e-02 2.732950150966644287e-01 1.483168005943298340e-01 -3.247891739010810852e-02 7.945501804351806641e-02 -1.862595826387405396e-01 -7.514715194702148438e-02 -1.206659972667694092e-01 -7.050636410713195801e-02 -1.609442383050918579e-01 -1.275825314223766327e-03 -2.169547230005264282e-01 -2.800404429435729980e-01 -2.980047464370727539e-02 -1.070109475404024124e-02 -6.263136118650436401e-02
-2.536714673042297363e-01 1.513954252004623413e-01 1.132836379110813141e-02 -4.940996412187814713e-03 -5.999999493360519409e-02 3.375183418393135071e-02 -1.566319167613983154e-01 1.002701930701732635e-02 -1.270456016063690186e-01 -1.449800282716751099e-02 2.958575822412967682e-02 -2.742534577846527100e-01 -4.558642804622650146e-01 -2.798420563340187073e-02 1.587318629026412964e-01 1.267016977071762085e-01 1.253770291805267334e-01 6.852535996586084366e-03 1.391171663999557495e-01 -2.635797858238220215e-01 1.775264292955398560e-01 1.669369637966156006e-01 7.059534639120101929e-02 -9.431446343660354614e-02 1.289017349481582642e-01 1.576565951108932495e-01 1.963555961847305298e-01 5.739393457770347595e-02 -9.511343203485012054e-03 -3.770057857036590576e-01 3.669110834598541260e-01 5.379151925444602966e-02
-6.834322214126586914e-02 3.250695466995239258e-01 1.193435713648796082e-01 8.015567064285278320e-02 1.126751303672790527e-01 -2.082530856132507324e-01 -3.486666828393936157e-02 -1.552784591913223267e-01 -6.223491951823234558e-02 -2.945511415600776672e-02 -3.313544094562530518e-01 -4.611930251121520996e-01 -1.872928738594055176e-01 -1.497806459665298462e-01 2.881163544952869415e-02 1.172628998756408691e-01 3.141174912452697754e-01 3.705215081572532654e-02 1.686380058526992798e-01 -9.600467979907989502e-02 1.936229169368743896e-01 -1.633472144603729248e-01 1.624585539102554321e-01 -1.158891022205352783e-01 -1.669056117534637451e-01 2.307783998548984528e-02 2.119541764259338379e-01 -1.089564561843872070e-01 -1.660361438989639282e-01 -1.243387833237648010e-01 1.234372630715370178e-01 -5.590584874153137207e-02
-3.091767132282257080e-01 1.880691349506378174e-01 7.617944478988647461e-02 2.221020758152008057e-01 -4.589440673589706421e-02 -6.693387776613235474e-02 -1.164621412754058838e-01 1.232871785759925842e-01 -8.846838027238845825e-02 9.830406866967678070e-03 -1.815378963947296143e-01 -4.125321507453918457e-01 -2.075987458229064941e-01 9.197244793176651001e-02 2.053233385086059570e-01 1.432437300682067871e-01 1.700035184621810913e-01 8.991453051567077637e-02 2.511800527572631836e-01 -1.251050829887390137e-01 1.105697304010391235e-01 3.677555546164512634e-02 2.510709166526794434e-01 -2.135493755340576172e-01 7.575590163469314575e-02 1.724457442760467529e-01 1.637580692768096924e-01 2.839193046092987061e-01 -6.493631005287170410e-02 -1.964691877365112305e-01 1.492911279201507568e-01 8.548790961503982544e-02
1.100149825215339661e-01 7.461135834455490112e-02 -1.780161857604980469e-01 1.462631076574325562e-01 4.860239475965499878e-02 1.281985430978238583e-03 -1.213619783520698547e-01 1.037932708859443665e-01 -2.496643811464309692e-01 2.293601036071777344e-01 -2.033700942993164062e-01 -3.624757528305053711e-01 -1.803818196058273315e-01 6.064231693744659424e-02 1.696936227381229401e-02 2.274823337793350220e-01 3.611806035041809082e-01 2.443832308053970337e-01 1.016906723380088806e-01 -1.268973201513290405e-01 -9.962321072816848755e-02 -2.967197820544242859e-02 -1.060565412044525146e-01 -8.991362899541854858e-02 -5.481569841504096985e-02 6.271773576736450195e-02 -8.815459441393613815e-04 -2.527935206890106201e-01 -2.935144901275634766e-01 -3.157002925872802734e-01 5.504247918725013733e-02 -1.378305107355117798e-01
8.459733799099922180e-03 -1.337599158287048340e-01 2.031565457582473755e-01 4.466472566127777100e-01 -1.375287473201751709e-01 -1.269195675849914551e-01 1.398389227688312531e-02 3.433001041412353516e-02 -2.474364638328552246e-01 6.635209918022155762e-02 -6.621503829956054688e-02 -2.156858704984188080e-02 -2.050672620534896851e-01 -6.628545373678207397e-02 3.191468119621276855e-01 -9.005998820066452026e-02 1.914793550968170166e-01 4.903740435838699341e-02 -1.242228224873542786e-01 -1.186340823769569397e-01 -8.555702120065689087e-02 1.674351841211318970e-01 -2.647377848625183105e-01 -2.068055421113967896e-01 -5.258059874176979065e-02 -1.908458918333053589e-01 -1.028004661202430725e-02 -1.514894515275955200e-01 -3.598657846450805664e-01 1.163491830229759216e-01 1.524841934442520142e-01 1.807418018579483032e-01
-1.801600605249404907e-01 -1.681463569402694702e-01 -4.600911214947700500e-02 2.755310535430908203e-01 -5.717714503407478333e-02 -1.004828419536352158e-02 7.358889281749725342e-02 -2.321455180644989014e-01 -2.105241864919662476e-01 -4.622056335210800171e-02 1.165979728102684021e-02 6.318399310111999512e-02 -3.917474448680877686e-01 8.134144544601440430e-02 2.165031880140304565e-01 -1.509769856929779053e-01 5.100839957594871521e-02 -8.141524158418178558e-03 -1.354729384183883667e-01 2.910919021815061569e-03 2.558007836341857910e-01 4.273509085178375244e-01 -9.183607250452041626e-02 -1.470693051815032959e-01 -7.417367398738861084e-02 3.405727446079254150e-02 3.357200026512145996e-01 -6.434826552867889404e-02 -2.908249497413635254e-01 9.790515154600143433e-02 3.588373586535453796e-02 -1.023864001035690308e-02
-1.921836286783218384e-01 -7.926686108112335205e-02 2.201011031866073608e-01 4.265050292015075684e-01 3.533872216939926147e-02 2.144898846745491028e-02 1.195268407464027405e-01 -2.317770719528198242e-01 -1.656451821327209473e-01 1.054986864328384399e-01 -1.799380183219909668e-01 -6.777591258287429810e-02 -1.037594974040985107e-01 -1.197162866592407227e-01 4.383821785449981689e-01 -5.513160675764083862e-02 1.289911847561597824e-02 2.072222903370857239e-02 2.398876100778579712e-02 5.650538578629493713e-02 2.155038565397262573e-01 -1.338922232389450073e-01 1.723693758249282837e-01 -1.516082137823104858e-01 -2.668131887912750244e-01 -3.133353888988494873e-01 9.871888160705566406e-02 -1.961996257305145264e-01 -6.228497717529535294e-03 7.956427335739135742e-02 1.193935200572013855e-01 3.460522741079330444e-02
1.117500737309455872e-01 6.067538168281316757e-03 1.776973307132720947e-01 4.529662430286407471e-01 6.410538405179977417e-02 2.045544683933258057e-01 1.810524910688400269e-01 -1.164547577500343323e-01 -1.666394919157028198e-01 -3.554867953062057495e-02 -2.062256485223770142e-01 -3.151614964008331299e-01 -7.437989860773086548e-02 3.447956591844558716e-02 -8.521150052547454834e-02 -1.979310363531112671e-01 3.414371013641357422e-01 -1.244813129305839539e-01 3.670583292841911316e-02 -2.714673578739166260e-01 1.460998356342315674e-01 1.364415138959884644e-01 -7.256630808115005493e-02 -3.112005293369293213e-01 1.217993423342704773e-01 1.743074208498001099e-01 7.749690115451812744e-02 7.853014394640922546e-03 2.205028012394905090e-02 5.635064095258712769e-02 1.114294901490211487e-01 1.335134357213973999e-01
-6.262380629777908325e-02 -1.702555269002914429e-02 1.392696648836135864e-01 1.184335872530937195e-01 3.036809898912906647e-02 1.599782407283782959e-01 8.948010951280593872e-02 -2.850089967250823975e-01 -9.783536195755004883e-02 -9.160143882036209106e-02 -2.715919017791748047e-01 -2.379437237977981567e-01 3.574986755847930908e-02 -2.310138382017612457e-02 3.996210098266601562e-01 5.784236639738082886e-02 1.085311919450759888e-01 1.286137998104095459e-01 3.068177103996276855e-01 -3.367016315460205078e-01 2.168712317943572998e-01 9.877026081085205078e-02 1.684082746505737305e-01 4.223762080073356628e-02 2.470022290945053101e-01 -1.071087867021560669e-01 1.544338762760162354e-01 -2.192032039165496826e-01 1.987132132053375244e-01 -1.413591355085372925e-01 -8.242540061473846436e-02 3.499004058539867401e-03
1.233427971601486206e-01 -8.955964818596839905e-03 -1.430023908615112305e-01 2.922347784042358398e-01 -4.142419621348381042e-02 2.586775124073028564e-01 1.341889239847660065e-02 -1.578087061643600464e-01 -3.636112511157989502e-01 -1.106468811631202698e-01 2.230444550514221191e-02 1.210318431258201599e-01 -2.434657216072082520e-01 2.053986303508281708e-02 4.768022596836090088e-01 2.918531596660614014e-01 -4.102452471852302551e-02 3.913091123104095459e-02 1.668845117092132568e-01 -1.316148787736892700e-01 -4.346939921379089355e-02 6.656922399997711182e-02 -1.360210925340652466e-01 -1.336679756641387939e-01 -2.468671351671218872e-01 -1.761131137609481812e-01 -1.525364816188812256e-01 -8.965997025370597839e-03 -4.480574652552604675e-02 -7.995303720235824585e-02 7.625805586576461792e-02 1.808987557888031006e-01
-3.348011076450347900e-01 1.993007957935333252e-01 -3.908313438296318054e-02 1.194355189800262451e-01 2.303930073976516724e-01 1.922551840543746948e-01 -8.778365701436996460e-02 5.538395792245864868e-02 -1.274324655532836914e-01 -1.225685030221939087e-01 -2.048923224210739136e-01 -3.215615153312683105e-01 -2.459470331668853760e-01 1.180395931005477905e-01 3.303947150707244873e-01 2.332522533833980560e-02 1.213245764374732971e-01 1.618373021483421326e-02 -2.317782342433929443e-01 -5.681661143898963928e-02 1.905870735645294189e-01 -8.472980931401252747e-03 -2.316884547472000122e-01 -9.308179467916488647e-02 -2.664712630212306976e-02 -1.677253544330596924e-01 4.692174866795539856e-02 4.683850333094596863e-02 -7.934994995594024658e-02 2.132222205400466919e-01 3.393188416957855225e-01 -1.200839760713279247e-03
4.762817919254302979e-02 1.721796542406082153e-01 -1.860596239566802979e-01 7.144540548324584961e-02 1.494687348604202271e-01 -2.591257095336914062e-01 1.442490965127944946e-01 -1.959242671728134155e-01 -2.000700980424880981e-01 6.305342167615890503e-02 -8.067890256643295288e-02 -2.816785573959350586e-01 -4.606009125709533691e-01 -6.143246218562126160e-02 -9.512286633253097534e-02 -1.643573194742202759e-01 2.620588243007659912e-01 1.307051721960306168e-02 7.797749340534210205e-02 -2.018040865659713745e-01 2.863164544105529785e-01 -1.148126572370529175e-01 2.243569940328598022e-01 -7.773111760616302490e-02 7.523222267627716064e-02 1.470227688550949097e-01 1.071176677942276001e-01 -1.170832961797714233e-01 -1.741085648536682129e-01 -7.163859158754348755e-02 1.144917160272598267e-01 -1.721531897783279419e-01
-7.357208430767059326e-02 1.581790000200271606e-01 -1.701734662055969238e-01 7.878845930099487305e-02 -1.213489696383476257e-01 -1.201105490326881409e-01 -8.687426149845123291e-02 -3.586100339889526367e-01 -9.835019707679748535e-02 -6.004839390516281128e-02 -3.560404777526855469e-01 -1.126768589019775391e-01 -3.938923776149749756e-01 -2.479463291820138693e-04 4.959506168961524963e-02 1.087221279740333557e-01 1.294460743665695190e-01 -3.841407597064971924e-02 -8.333577215671539307e-02 -2.934447526931762695e-01 2.137320190668106079e-01 -2.040559649467468262e-01 -2.047707438468933105e-01 9.842474758625030518e-02 1.713152378797531128e-01 -3.521744310855865479e-01 1.512067914009094238e-01 1.121125835925340652e-02 6.274928338825702667e-03 3.070310875773429871e-02 4.360837116837501526e-02 1.321168988943099976e-01
-3.410999104380607605e-02 2.489954605698585510e-02 1.405277401208877563e-01 1.920406371355056763e-01 3.084143064916133881e-02 -1.181960254907608032e-01 3.302171453833580017e-02 -1.726602613925933838e-01 -2.318517267704010010e-01 8.630479872226715088e-02 3.967735469341278076e-01 -2.133868932723999023e-01 -3.677660822868347168e-01 9.754021652042865753e-03 6.330801546573638916e-02 -4.534396901726722717e-02 2.791739702224731445e-01 -3.137579560279846191e-02 -8.274072408676147461e-02 -2.959372699260711670e-01 1.354331802576780319e-02 1.335247009992599487e-01 3.180917352437973022e-02 2.125465124845504761e-01 9.067789465188980103e-02 -3.845216035842895508e-01 7.093251496553421021e-02 -6.083723902702331543e-02 -6.312535703182220459e-02 6.835657358169555664e-02 2.785499989986419678e-01 -3.975243493914604187e-02
-3.291101157665252686e-01 1.459289435297250748e-02 1.324974000453948975e-01 2.746498584747314453e-01 3.625703230500221252e-02 2.220774814486503601e-02 6.710550934076309204e-02 -3.626126423478126526e-02 -1.830332130193710327e-01 -7.308710832148790359e-03 -2.484521269798278809e-01 -9.156721085309982300e-02 -2.559320628643035889e-01 7.428799569606781006e-02 4.511014819145202637e-01 8.052570372819900513e-02 -1.403662259690463543e-03 1.926141828298568726e-01 1.345049589872360229e-01 -2.441025227308273315e-01 1.035507023334503174e-01 -2.676200680434703827e-02 1.536023616790771484e-01 -2.127821147441864014e-01 -1.832151710987091064e-01 1.245967522263526917e-01 -9.809281677007675171e-02 -2.321394681930541992e-01 1.960662007331848145e-01 1.485074609518051147e-01 -1.727805137634277344e-01 -9.029994904994964600e-02
-8.622661978006362915e-02 -1.425754129886627197e-01 -1.540747880935668945e-01 2.918556034564971924e-01 -9.526605904102325439e-02 3.919768333435058594e-02 -1.901217997074127197e-01 -2.143227607011795044e-01 -5.369506478309631348e-01 3.378147259354591370e-03 -2.063372433185577393e-01 1.666877269744873047e-01 -3.393753170967102051e-01 -1.360563188791275024e-01 2.259440273046493530e-01 -4.653021227568387985e-03 6.947626918554306030e-02 3.315003216266632080e-02 -1.752831339836120605e-01 4.881303384900093079e-02 1.445035040378570557e-01 1.144803985953330994e-01 -2.467805892229080200e-02 -1.168629527091979980e-01 -1.352923512458801270e-01 -6.114290282130241394e-02 -8.070405572652816772e-02 -6.911998242139816284e-02 -2.676167488098144531e-01 8.946589380502700806e-02 1.449994146823883057e-01 7.689382135868072510e-02
3.303779661655426025e-01 3.840645030140876770e-02 7.412473112344741821e-02 3.865055441856384277e-01 -3.136711195111274719e-02 2.794143557548522949e-01 2.618425786495208740e-01 -5.532061681151390076e-02 -9.361671656370162964e-02 1.044768691062927246e-01 -1.613885164260864258e-01 -1.949841082096099854e-01 -3.209475278854370117e-01 -8.916244842112064362e-03 1.451451778411865234e-01 -6.252325326204299927e-02 4.347147941589355469e-01 -1.806985288858413696e-01 -1.561988238245248795e-02 -4.528276622295379639e-02 5.736830458045005798e-02 1.294649094343185425e-01 -6.826625764369964600e-02 -1.453742384910583496e-01 5.079854652285575867e-02 -3.243003040552139282e-02 2.641526162624359131e-01 -1.153283193707466125e-01 -1.093726679682731628e-01 -5.825684592127799988e-02 8.915249258279800415e-03 9.684907272458076477e-03
-1.480231285095214844e-01 -7.699202746152877808e-02 8.624298125505447388e-02 3.268671035766601562e-01 -1.269107609987258911e-01 2.677803635597229004e-01 2.846182286739349365e-01 -3.290120512247085571e-02 -9.757480025291442871e-02 2.365748435258865356e-01 -4.834834113717079163e-02 -2.501936554908752441e-01 -1.878650933504104614e-01 -1.042333990335464478e-02 2.860690951347351074e-01 -7.476353645324707031e-02 8.499919623136520386e-02 -2.663265466690063477e-01 9.097469598054885864e-02 -1.968446522951126099e-01 1.647171825170516968e-01 2.207675129175186157e-01 9.670256078243255615e-02 5.243843793869018555e-02 8.337838947772979736e-02 1.612835936248302460e-02 3.436121158301830292e-03 -1.337858587503433228e-01 -8.310767263174057007e-02 2.240484207868576050e-01 -5.717006511986255646e-03 3.732542991638183594e-01
3.174044564366340637e-02 1.928046494722366333e-01 3.267633169889450073e-02 3.725162893533706665e-02 -5.851886048913002014e-02 4.639155045151710510e-02 -3.150146901607513428e-01 -1.591535061597824097e-01 -1.618003845214843750e-01 7.139342278242111206e-02 -1.792319566011428833e-01 -7.839635759592056274e-02 -5.448560118675231934e-01 1.411125250160694122e-02 2.173485010862350464e-01 4.537548124790191650e-02 1.538286656141281128e-01 -2.185310572385787964e-01 -5.791956186294555664e-02 -2.240024358034133911e-01 1.257387399673461914e-01 -2.553484737873077393e-01 3.050782717764377594e-03 1.668689846992492676e-01 1.619631648063659668e-01 -2.627260684967041016e-01 -3.557979688048362732e-02 -7.211153954267501831e-02 1.533903926610946655e-01 3.022346459329128265e-02 1.785344928503036499e-01 1.464637368917465210e-01
-8.981357514858245850e-02 2.693261504173278809e-01 -3.240079283714294434e-01 2.304639369249343872e-01 2.605547010898590088e-01 -1.740546226501464844e-01 -2.077288627624511719e-01 -1.054576858878135681e-01 -9.814272820949554443e-02 2.149888426065444946e-01 9.978336282074451447e-03 -2.312765419483184814e-01 -2.086290866136550903e-01 4.221858829259872437e-02 2.865600883960723877e-01 6.816341076046228409e-03 1.761174499988555908e-01 1.485236585140228271e-01 -1.876219809055328369e-01 -2.683133482933044434e-01 2.263230979442596436e-01 -1.959708034992218018e-01 6.302975863218307495e-02 -1.588957309722900391e-01 -4.301458597183227539e-02 -8.896311745047569275e-03 -1.053310781717300415e-01 -8.987987786531448364e-02 1.988565176725387573e-02 -2.202185541391372681e-01 1.481214016675949097e-01 -2.969074435532093048e-02
-1.599058955907821655e-01 -2.931681871414184570e-01 7.943475991487503052e-02 1.559796333312988281e-01 -1.298704184591770172e-02 -2.871930301189422607e-01 3.752422630786895752e-01 -5.870008096098899841e-02 -3.434377014636993408e-01 5.067100003361701965e-02 -1.437734961509704590e-01 -3.183073103427886963e-01 -2.230581343173980713e-01 2.504945360124111176e-02 -6.889790296554565430e-02 2.329191938042640686e-02 5.811567604541778564e-02 1.381258666515350342e-01 1.081657931208610535e-01 -2.273860946297645569e-02 -1.727159172296524048e-01 1.052865609526634216e-01 2.461274117231369019e-01 -9.495676308870315552e-02 -2.568596787750720978e-02 -2.414966672658920288e-01 1.804524809122085571e-01 -1.011830866336822510e-01 2.517982721328735352e-01 2.849473245441913605e-02 8.990962058305740356e-02 1.161830276250839233e-01
4.848588258028030396e-02 -6.952063413336873055e-04 2.536834962666034698e-02 -5.772391334176063538e-02 1.531882733106613159e-01 6.757522374391555786e-02 -7.127857953310012817e-02 -3.099558651447296143e-01 6.869099289178848267e-02 -1.788760535418987274e-03 1.180328615009784698e-02 -1.595818251371383667e-01 -3.620971143245697021e-01 1.319689303636550903e-01 5.443845316767692566e-02 -2.040200680494308472e-01 2.312226146459579468e-01 2.225873172283172607e-01 1.077682897448539734e-01 -2.699586749076843262e-01 2.129224985837936401e-01 5.274803936481475830e-02 -3.596061170101165771e-01 -5.288827791810035706e-02 -1.701611429452896118e-01 -2.355770766735076904e-01 5.453707999549806118e-04 -2.397418320178985596e-01 2.306638211011886597e-01 1.072589829564094543e-01 3.769506886601448059e-02 2.554401159286499023e-01
2.558968029916286469e-02 1.052395179867744446e-01 -6.340727955102920532e-02 2.814261913299560547e-01 -3.489078581333160400e-02 -3.796134516596794128e-02 2.838436141610145569e-02 -7.700161635875701904e-02 -1.338507980108261108e-01 -1.697301268577575684e-01 5.249386280775070190e-02 -1.793324500322341919e-01 -6.965526193380355835e-02 1.305808722972869873e-01 3.285627067089080811e-01 9.392318129539489746e-02 1.578185558319091797e-01 1.232347041368484497e-01 -2.601280622184276581e-02 -2.418899536132812500e-01 1.010766103863716125e-01 5.596785545349121094e-01 -1.531096696853637695e-01 6.173263490200042725e-02 -1.420545112341642380e-02 2.050465531647205353e-02 -4.010437522083520889e-03 6.707938760519027710e-02 -1.080957502126693726e-01 2.937399782240390778e-02 8.764535188674926758e-02 4.471900165081024170e-01
7.298924028873443604e-02 -7.224951684474945068e-02 -2.988755144178867340e-02 1.279294788837432861e-01 1.061948835849761963e-01 -2.173336222767829895e-02 7.676592469215393066e-02 -1.675070077180862427e-01 -1.148642599582672119e-01 7.298942655324935913e-02 -9.408117830753326416e-02 -1.133249234408140182e-02 -3.606601059436798096e-01 1.043521985411643982e-01 -4.434364661574363708e-02 -1.907787658274173737e-02 4.976446628570556641e-01 2.223136574029922485e-01 1.237028837203979492e-02 -1.993255615234375000e-01 7.080186158418655396e-02 9.090542048215866089e-02 -2.681927382946014404e-01 7.828884571790695190e-02 1.012454479932785034e-01 -1.324217617511749268e-01 1.417644619941711426e-01 2.010711282491683960e-01 3.996767103672027588e-03 7.676874101161956787e-02 -1.538316756486892700e-01 4.577322900295257568e-01
-3.313229084014892578e-01 -7.857867330312728882e-02 -2.881047427654266357e-01 2.033894062042236328e-01 2.249064296483993530e-01 -1.276567131280899048e-01 -2.301378995180130005e-01 -1.648018956184387207e-01 -2.456455975770950317e-01 -2.358501218259334564e-02 2.275812812149524689e-02 -2.476511001586914062e-01 -2.342318743467330933e-01 -2.291009873151779175e-01 2.792893536388874054e-02 2.949899248778820038e-02 2.475534230470657349e-01 2.027205675840377808e-01 1.610241234302520752e-01 -1.566083431243896484e-01 -1.567884981632232666e-01 -2.257424145936965942e-01 9.687758237123489380e-02 -2.490829527378082275e-01 4.899710416793823242e-02 9.337250888347625732e-02 5.069703981280326843e-02 -1.883969306945800781e-01 -1.232251822948455811e-01 -9.230776876211166382e-02 7.538432627916336060e-02 -5.053400993347167969e-02
4.499362409114837646e-02 1.308279782533645630e-01 2.831745333969593048e-02 2.726948857307434082e-01 7.598003000020980835e-02 1.056377664208412170e-01 -9.767501801252365112e-02 8.177907764911651611e-02 2.159426063299179077e-01 2.216328829526901245e-01 1.140535548329353333e-01 -7.471940666437149048e-02 -2.077433615922927856e-01 2.043260820209980011e-02 2.360717058181762695e-01 2.340697944164276123e-01 5.295079946517944336e-01 -3.306342288851737976e-02 1.669829040765762329e-01 -1.055108606815338135e-01 4.799092561006546021e-02 -4.419869557023048401e-02 1.468298435211181641e-01 5.617153644561767578e-02 -1.368949115276336670e-01 -2.225409895181655884e-01 1.035225540399551392e-01 -1.588432788848876953e-01 7.511696964502334595e-02 -1.019856855273246765e-01 3.139224350452423096e-01 1.893026828765869141e-01
-2.506800889968872070e-01 2.989194691181182861e-01 -1.274357587099075317e-01 1.586340963840484619e-01 4.409638047218322754e-02 -9.753371775150299072e-02 1.520302593708038330e-01 4.785566031932830811e-02 -2.218748778104782104e-01 1.268906593322753906e-01 -1.646032929420471191e-01 -2.492143660783767700e-01 -2.803466022014617920e-01 7.837872207164764404e-02 1.604822576045989990e-01 6.401928514242172241e-02 1.841832250356674194e-01 -3.133613988757133484e-02 4.050284922122955322e-01 -3.169526457786560059e-01 1.717222668230533600e-02 5.403383448719978333e-02 8.970090001821517944e-02 -6.715242564678192139e-02 -1.153126955032348633e-01 1.623676568269729614e-01 8.702706545591354370e-02 9.040787816047668457e-02 -9.673906117677688599e-02 -3.157115578651428223e-01 -1.064895316958427429e-01 -9.724552184343338013e-02
3.897841647267341614e-02 -2.666324079036712646e-01 -6.024089455604553223e-02 9.763027727603912354e-02 2.321997433900833130e-01 2.319468185305595398e-02 1.465404331684112549e-01 -7.162974029779434204e-02 -1.600749641656875610e-01 3.175218030810356140e-02 -1.625917255878448486e-01 -4.181342124938964844e-01 -2.965895533561706543e-01 3.700937703251838684e-02 1.276161372661590576e-01 3.245631754398345947e-01 1.090832129120826721e-01 1.320885419845581055e-01 2.126292437314987183e-01 1.222666539251804352e-02 -3.156268270686268806e-03 3.086352646350860596e-01 3.599883988499641418e-02 2.213475108146667480e-01 -6.183247640728950500e-02 -6.782010197639465332e-02 9.984788298606872559e-02 -1.904087364673614502e-01 1.325803399085998535e-01 -3.940403461456298828e-03 1.174997091293334961e-01 2.966314256191253662e-01
-1.710653752088546753e-01 -5.174131318926811218e-02 -6.142729148268699646e-02 2.724811136722564697e-01 5.226980149745941162e-02 -3.069075464736670256e-04 1.770620048046112061e-01 -1.925964951515197754e-01 -1.919759511947631836e-01 1.191158667206764221e-01 -5.347904190421104431e-02 -3.458011448383331299e-01 -2.292255461215972900e-01 2.205387204885482788e-01 -1.420469135046005249e-01 8.758601546287536621e-02 -9.504595771431922913e-03 -3.141188919544219971e-01 1.004871651530265808e-01 -2.685298025608062744e-01 -9.963557124137878418e-02 -4.773483052849769592e-02 -3.580110147595405579e-02 -2.992240786552429199e-01 -1.814737021923065186e-01 -2.507404237985610962e-02 -1.383347064256668091e-01 -2.488868087530136108e-01 1.375852990895509720e-02 9.376282244920730591e-02 -1.289520263671875000e-01 3.034960329532623291e-01
-2.117432057857513428e-01 -3.647073358297348022e-02 5.789520218968391418e-02 2.988081872463226318e-01 9.236551076173782349e-02 -4.370985552668571472e-03 2.982036024332046509e-02 4.946905747056007385e-02 -1.400580406188964844e-01 1.169725805521011353e-01 -2.351537495851516724e-01 -6.257305294275283813e-02 -1.310593038797378540e-01 -9.812642633914947510e-02 2.128922939300537109e-01 -2.366367727518081665e-03 2.151395082473754883e-01 9.193450678139925003e-04 5.457059293985366821e-02 -3.077938556671142578e-01 1.238715574145317078e-01 1.238339580595493317e-02 1.565891951322555542e-01 3.428977727890014648e-01 1.745413243770599365e-01 -3.043469190597534180e-01 3.726437985897064209e-01 -1.721923798322677612e-01 -2.066875547170639038e-01 -4.651753624784760177e-05 -1.642902493476867676e-01 1.474794149398803711e-01
-3.513304293155670166e-01 1.358165740966796875e-01 -1.431244611740112305e-01 2.043213546276092529e-01 -9.784647077322006226e-02 1.266742348670959473e-01 6.592055782675743103e-03 -1.158698573708534241e-01 -9.197089821100234985e-02 -3.629398345947265625e-02 1.577285816892981529e-03 -1.081753596663475037e-01 -1.012893393635749817e-01 2.832227759063243866e-02 2.010010778903961182e-01 -3.586749732494354248e-02 -1.099586253985762596e-03 2.874459922313690186e-01 1.935482025146484375e-02 5.537288263440132141e-02 -1.935736984014511108e-01 1.632021963596343994e-01 1.632297039031982422e-02 -2.538555860519409180e-01 1.677681878209114075e-02 -4.449080228805541992e-01 2.215933650732040405e-01 -4.572353661060333252e-01 -4.363756254315376282e-02 -5.312239751219749451e-02 4.667363315820693970e-02 6.625987589359283447e-02
3.967449814081192017e-02 -1.439560800790786743e-01 -2.576986253261566162e-01 3.263412117958068848e-01 1.969173699617385864e-01 -1.400494873523712158e-01 1.707854717969894409e-01 -1.767161339521408081e-01 -3.306584954261779785e-01 3.612181544303894043e-02 -5.419797450304031372e-02 -3.039464950561523438e-01 -3.430825173854827881e-01 9.619572758674621582e-02 1.448927819728851318e-01 3.106163442134857178e-01 -1.201760843396186829e-01 -4.434396047145128250e-03 1.438119858503341675e-01 -9.318114072084426880e-02 -5.795172601938247681e-02 2.720735371112823486e-01 1.693804115056991577e-01 1.291297078132629395e-01 -9.078309684991836548e-02 -1.396935731172561646e-01 8.098844438791275024e-02 -1.159237995743751526e-01 6.609424948692321777e-02 1.127379834651947021e-01 5.813896656036376953e-02 -2.876838669180870056e-02
1.577972471714019775e-01 4.897448793053627014e-02 -7.035946100950241089e-02 1.602153927087783813e-01 -7.791198045015335083e-02 1.173972487449645996e-01 9.461136534810066223e-03 -1.748331785202026367e-01 -2.987335920333862305e-01 6.019194424152374268e-02 9.687478840351104736e-02 -1.637974530458450317e-01 -1.401188373565673828e-01 5.490072071552276611e-02 -7.266456633806228638e-02 3.546093404293060303e-01 4.350581392645835876e-02 3.161101341247558594e-01 3.747383058071136475e-01 -1.876707673072814941e-01 1.241503879427909851e-01 8.043312281370162964e-02 2.926158010959625244e-01 -3.716566860675811768e-01 -7.670383155345916748e-02 -1.736146807670593262e-01 -5.063208565115928650e-02 -8.508460223674774170e-02 -1.347582787275314331e-01 1.221712082624435425e-01 5.400422960519790649e-02 6.233352422714233398e-02
-3.871090114116668701e-01 9.870455414056777954e-02 -1.114005371928215027e-01 8.302956819534301758e-02 6.284645292907953262e-03 -1.534987241029739380e-01 4.730778280645608902e-03 -1.446869317442178726e-02 -2.524075210094451904e-01 -1.471325475722551346e-02 1.292166113853454590e-01 1.289606541395187378e-01 -3.440618515014648438e-01 1.289720982313156128e-01 7.131379842758178711e-02 -1.390048712491989136e-01 3.767647743225097656e-01 1.760451346635818481e-01 1.499015092849731445e-01 -3.586143255233764648e-02 1.296207755804061890e-01 -3.348008096218109131e-01 1.058736257255077362e-02 -1.891041249036788940e-01 3.916473686695098877e-02 -1.052260547876358032e-01 2.503682672977447510e-01 -1.088266074657440186e-01 -7.468816637992858887e-02 -2.557445466518402100e-01 -1.712454669177532196e-02 1.439319849014282227e-01
-2.706402540206909180e-01 -6.578627973794937134e-02 -3.008708171546459198e-02 2.412253320217132568e-01 1.713857650756835938e-01 -3.123688101768493652e-01 -1.315032392740249634e-01 -2.763654589653015137e-01 -2.406647615134716034e-02 -1.152750104665756226e-02 3.067856132984161377e-01 -1.898241788148880005e-01 -2.649386525154113770e-01 -5.733019858598709106e-02 1.694968044757843018e-01 1.764325946569442749e-01 1.542835235595703125e-01 7.177565991878509521e-02 2.162959277629852295e-01 -2.574335038661956787e-01 1.062292680144309998e-01 -9.212168306112289429e-02 1.908457428216934204e-01 1.922530978918075562e-01 -1.610583364963531494e-01 -1.026180759072303772e-01 8.078472316265106201e-02 -1.442003250122070312e-02 -2.381289899349212646e-01 -2.640489302575588226e-02 1.556265652179718018e-01 1.360925734043121338e-01
-1.743576377630233765e-01 4.121780022978782654e-02 -3.331856802105903625e-02 1.488386690616607666e-01 -5.281052365899085999e-02 -3.844664897769689560e-03 -1.454992741346359253e-01 3.338077664375305176e-02 3.732763230800628662e-02 1.523164510726928711e-01 2.644811570644378662e-01 -1.394330561161041260e-01 -3.446150422096252441e-01 1.183095425367355347e-01 2.696370780467987061e-01 -1.142361480742692947e-02 3.040582537651062012e-01 -6.615437567234039307e-02 9.647538885474205017e-03 -7.469912618398666382e-02 5.370405912399291992e-01 3.644351661205291748e-02 -1.747394204139709473e-01 -2.253184765577316284e-01 1.713093519210815430e-01 -2.331044822931289673e-01 -2.426847629249095917e-02 -1.232276260852813721e-01 8.324628323316574097e-02 3.533292934298515320e-02 -8.455961197614669800e-02 1.078963726758956909e-01
-3.423078060150146484e-01 1.756665296852588654e-02 1.770278513431549072e-01 2.898087799549102783e-01 1.547680497169494629e-01 -6.387343257665634155e-02 -4.105493426322937012e-02 -2.771769464015960693e-01 -2.229534387588500977e-01 6.707978248596191406e-02 -1.053037196397781372e-01 -7.377361506223678589e-02 -2.814157009124755859e-01 1.929984688758850098e-01 2.266113013029098511e-01 -5.391067638993263245e-02 -1.722107827663421631e-01 -4.003899544477462769e-02 2.335654646158218384e-01 -5.209278687834739685e-02 -4.813626408576965332e-03 -7.718285918235778809e-02 2.484721094369888306e-01 -2.486784607172012329e-01 -1.160294041037559509e-01 -3.510870933532714844e-01 1.421941816806793213e-01 1.021990552544593811e-01 8.650600910186767578e-02 1.388439238071441650e-01 6.873594224452972412e-02 4.734546691179275513e-02
-5.074018239974975586e-02 6.398047786206007004e-03 -1.475401408970355988e-02 2.777641713619232178e-01 -1.701664179563522339e-02 1.444896608591079712e-01 5.789900198578834534e-02 3.003198653459548950e-03 -2.964656352996826172e-01 1.212482377886772156e-01 -3.528061881661415100e-02 -1.484892666339874268e-01 -1.740610897541046143e-01 3.203195035457611084e-01 9.981570392847061157e-02 -2.154892832040786743e-01 2.025679796934127808e-01 -4.743175208568572998e-02 1.920524835586547852e-01 -1.252283453941345215e-01 2.889294326305389404e-01 -1.486278027296066284e-01 5.449484661221504211e-02 -3.628697991371154785e-01 -6.597132235765457153e-02 -4.226735234260559082e-02 1.910906732082366943e-01 1.455134898424148560e-01 -1.524597108364105225e-01 2.229852080345153809e-01 3.271618485450744629e-01 -2.010580338537693024e-02
5.921667814254760742e-02 -1.035562008619308472e-01 -1.665731519460678101e-01 1.715269684791564941e-01 3.320448994636535645e-01 -7.018100586719810963e-04 -1.617564260959625244e-02 1.045624613761901855e-01 -3.054499328136444092e-01 1.867035590112209320e-02 -5.858883634209632874e-02 -2.171463221311569214e-01 -4.086659252643585205e-01 1.064885407686233521e-01 -2.554502710700035095e-02 1.683541387319564819e-01 2.845420539379119873e-01 -1.500419825315475464e-01 -1.560340262949466705e-02 1.113840565085411072e-02 -5.764210224151611328e-02 2.793434858322143555e-01 1.491949893534183502e-02 2.282871492207050323e-02 -1.128891780972480774e-01 -1.557951420545578003e-01 2.467629313468933105e-01 -4.381095245480537415e-02 4.954998567700386047e-02 8.564031869173049927e-02 3.128852322697639465e-02 3.987933099269866943e-01
-1.652289479970932007e-01 -3.249832391738891602e-01 3.630697354674339294e-02 3.806395530700683594e-01 -9.163727052509784698e-03 -9.756802022457122803e-02 8.348739892244338989e-02 -2.313328534364700317e-01 -3.107253089547157288e-02 9.834686061367392540e-04 -2.266725003719329834e-01 -6.154952198266983032e-02 -2.637056410312652588e-01 1.891463547945022583e-01 3.000340461730957031e-01 -2.382620982825756073e-02 1.153548061847686768e-01 -6.019627675414085388e-02 -1.864752769470214844e-01 -1.370301097631454468e-01 -7.642654329538345337e-02 3.227837681770324707e-01 -9.517014771699905396e-02 -2.003866285085678101e-01 4.237679392099380493e-02 -1.395405828952789307e-01 1.549468748271465302e-02 2.420056378468871117e-03 -2.901189327239990234e-01 1.933864317834377289e-02 2.301315218210220337e-01 1.000591069459915161e-01
-2.542212009429931641e-01 3.184260725975036621e-01 4.333547130227088928e-02 1.503234505653381348e-01 -1.142496522516012192e-02 -8.703513443470001221e-02 1.872686296701431274e-02 8.588274568319320679e-02 -1.851070076227188110e-01 2.135947719216346741e-02 -2.412526905536651611e-01 -3.277646005153656006e-01 -2.782533168792724609e-01 -7.677518576383590698e-02 6.832404434680938721e-02 8.799935132265090942e-02 1.570463478565216064e-01 6.034860759973526001e-02 2.466594725847244263e-01 -2.940811216831207275e-01 1.213926449418067932e-01 3.820964321494102478e-02 1.243689283728599548e-01 -1.142850965261459351e-01 9.444483555853366852e-03 6.902149319648742676e-02 1.962650716304779053e-01 2.780731320381164551e-01 6.718949973583221436e-02 -1.746980696916580200e-01 3.488414585590362549e-01 1.440210267901420593e-02
-9.674201160669326782e-02 -1.665618270635604858e-01 -3.872424066066741943e-01 1.449118256568908691e-01 3.028176538646221161e-02 -3.704265877604484558e-02 6.273233145475387573e-02 -2.147863432765007019e-02 -1.587646007537841797e-01 8.720674365758895874e-02 -2.339734137058258057e-01 6.322415918111801147e-02 -2.469564527273178101e-01 2.226570434868335724e-02 4.529087841510772705e-01 -9.929418563842773438e-02 8.032516390085220337e-02 1.569423228502273560e-01 -9.734962880611419678e-02 6.225018203258514404e-02 4.434441402554512024e-02 -6.969663500785827637e-02 5.667433515191078186e-02 -2.358050346374511719e-01 7.259377092123031616e-02 -2.605169415473937988e-01 2.872485108673572540e-02 -4.733707010746002197e-02 7.027111947536468506e-02 1.056041866540908813e-01 3.143493533134460449e-01 3.406603932380676270e-01
-1.732899807393550873e-02 -1.962691545486450195e-01 -2.049733251333236694e-01 3.354421257972717285e-01 4.135560244321823120e-02 2.500349581241607666e-01 3.019831888377666473e-02 -1.228304803371429443e-01 -2.821923978626728058e-02 5.032286792993545532e-02 -1.065895333886146545e-01 1.187011320143938065e-02 -2.127524465322494507e-01 9.909866750240325928e-02 4.287257790565490723e-01 4.184037446975708008e-02 1.252294797450304031e-02 3.707637786865234375e-01 1.240999624133110046e-01 -3.436492085456848145e-01 -5.851427093148231506e-02 9.595057368278503418e-02 4.431625083088874817e-02 1.712307184934616089e-01 -1.886546313762664795e-01 -2.668161690235137939e-01 9.118329733610153198e-02 -1.330529153347015381e-01 -8.849880844354629517e-02 -6.259423494338989258e-02 -1.014933884143829346e-01 3.258675336837768555e-02
-1.465692222118377686e-01 -2.135247588157653809e-01 -2.000404447317123413e-01 3.975900635123252869e-02 1.091306805610656738e-01 1.654399186372756958e-01 3.781301379203796387e-01 -1.149657368659973145e-01 -1.480907350778579712e-01 -1.282650139182806015e-02 -2.286149710416793823e-01 -1.782294511795043945e-01 -3.237192928791046143e-01 -2.242542207241058350e-01 1.409513503313064575e-01 -5.087701976299285889e-02 1.945963948965072632e-01 1.791437715291976929e-01 2.038835920393466949e-02 -1.803503483533859253e-01 2.665503323078155518e-01 -4.453896731138229370e-02 4.338650032877922058e-02 5.055553838610649109e-02 -9.186314791440963745e-02 -2.654550969600677490e-01 -5.927520245313644409e-02 1.046243980526924133e-01 -1.338237673044204712e-01 1.215056702494621277e-01 -6.901603937149047852e-02 3.178185820579528809e-01
-3.988340795040130615e-01 -1.508648544549942017e-01 -1.490435898303985596e-01 1.478672772645950317e-01 -7.123348116874694824e-02 2.177020609378814697e-01 -2.507783472537994385e-02 5.103115737438201904e-02 -5.835277587175369263e-02 -3.093103319406509399e-02 5.500952154397964478e-02 -1.194000765681266785e-01 -1.091963574290275574e-01 -3.274131100624799728e-03 4.337409138679504395e-02 -8.912035822868347168e-02 -6.035941839218139648e-02 1.204641386866569519e-01 3.356508910655975342e-01 -2.967844605445861816e-01 1.013247594237327576e-01 1.940521299839019775e-01 -2.554653584957122803e-01 -2.320639342069625854e-01 -2.132711187005043030e-02 -4.408581182360649109e-02 3.061546087265014648e-01 9.922472387552261353e-02 3.683232062030583620e-04 2.515448331832885742e-01 -6.701199454255402088e-04 3.461240828037261963e-01
-2.497295141220092773e-01 -6.873673200607299805e-02 -1.504348069429397583e-01 3.237786293029785156e-01 4.351374227553606033e-03 1.766971796751022339e-01 -1.787064373493194580e-01 -6.333241611719131470e-02 2.212194353342056274e-02 4.068581387400627136e-02 -7.915786653757095337e-02 -8.258313871920108795e-03 -3.674725294113159180e-01 -5.546171963214874268e-02 2.825370132923126221e-01 2.336056530475616455e-02 -8.530104905366897583e-02 4.507324844598770142e-02 1.141865774989128113e-01 -1.742313057184219360e-01 -2.735217213630676270e-01 -4.372950643301010132e-02 3.239241242408752441e-01 -1.782053858041763306e-01 -4.282725974917411804e-03 -3.141076862812042236e-01 1.448845863342285156e-01 4.478012025356292725e-02 3.653880953788757324e-02 -2.045514062047004700e-02 -2.027823477983474731e-01 2.839530706405639648e-01
1.168299466371536255e-01 3.931159898638725281e-02 2.669693715870380402e-02 8.618954569101333618e-02 -2.353869527578353882e-01 1.080076918005943298e-01 2.360204905271530151e-01 -2.751321196556091309e-01 -3.210118114948272705e-01 2.161011993885040283e-01 -2.438516318798065186e-01 -1.750210523605346680e-01 -1.448196321725845337e-01 5.416531860828399658e-02 2.825125455856323242e-01 -2.051904425024986267e-02 2.490717917680740356e-01 -1.976170763373374939e-02 -3.106279112398624420e-02 -2.575032711029052734e-01 1.931628026068210602e-02 1.125807315111160278e-01 -6.000360101461410522e-02 -4.324367269873619080e-02 2.622143626213073730e-01 -3.441298380494117737e-02 1.643079221248626709e-01 8.669327199459075928e-02 -8.142826706171035767e-02 -4.113244116306304932e-01 -1.730842702090740204e-02 -7.357554882764816284e-02
-9.082265198230743408e-02 -1.882359534502029419e-01 -2.021763324737548828e-01 2.216119915246963501e-01 -2.705986797809600830e-01 2.335909307003021240e-01 -2.714223265647888184e-01 -3.071503639221191406e-01 7.148914784193038940e-02 1.071407198905944824e-01 -4.711371287703514099e-02 -8.338322862982749939e-03 -3.044946193695068359e-01 1.785927265882492065e-02 4.820354282855987549e-02 1.449477374553680420e-01 2.382387369871139526e-01 -5.160346627235412598e-02 2.003112733364105225e-01 7.507082819938659668e-02 1.279065459966659546e-01 1.246059462428092957e-01 1.774990111589431763e-01 -1.230532526969909668e-01 -2.137780785560607910e-01 -2.623908817768096924e-01 1.129001230001449585e-01 3.260429948568344116e-02 -3.040129542350769043e-01 1.537951976060867310e-01 -7.504062354564666748e-02 -3.873131796717643738e-02
1.329374015331268311e-01 3.167179413139820099e-03 -1.767864078283309937e-01 3.588953018188476562e-01 -5.633508786559104919e-02 2.565242722630500793e-02 1.291750669479370117e-01 9.793525934219360352e-02 -4.674476012587547302e-02 3.394742310047149658e-02 5.898747965693473816e-02 -2.426885999739170074e-02 4.849440976977348328e-02 -1.180078536272048950e-01 2.651883065700531006e-01 2.599469721317291260e-01 2.395314723253250122e-01 1.385452747344970703e-01 5.568356812000274658e-02 -4.413695037364959717e-01 7.864329218864440918e-02 3.417399153113365173e-02 -2.357294708490371704e-01 -3.736989945173263550e-02 -2.823402583599090576e-01 -2.504475712776184082e-01 2.572500109672546387e-01 -1.147728785872459412e-01 1.891895756125450134e-02 -1.864003948867321014e-02 1.333947330713272095e-01 2.268990874290466309e-01
-2.340480387210845947e-01 -4.922487959265708923e-02 8.228752762079238892e-02 1.524641960859298706e-01 -1.156717911362648010e-01 -1.450724750757217407e-01 -2.675217092037200928e-01 -9.894336014986038208e-02 -1.890125274658203125e-01 3.629884868860244751e-02 -4.671581089496612549e-02 -2.557475268840789795e-01 -3.042551577091217041e-01 7.775389403104782104e-02 7.439389824867248535e-02 2.453595027327537537e-02 3.076662719249725342e-01 1.828112825751304626e-02 1.630945652723312378e-01 -3.252583444118499756e-01 2.241157442331314087e-01 1.772194355726242065e-02 1.717090308666229248e-01 -8.333937823772430420e-02 4.056898131966590881e-02 1.145838275551795959e-01 7.346047461032867432e-02 2.260411083698272705e-01 -1.138425841927528381e-01 -4.159513115882873535e-01 1.142784431576728821e-01 -5.434877425432205200e-02
-3.628691732883453369e-01 4.168647900223731995e-02 -1.867842525243759155e-01 -2.476372569799423218e-02 3.436791598796844482e-01 8.509223908185958862e-02 5.293165892362594604e-02 -1.645427346229553223e-01 -3.448508679866790771e-01 1.977462768554687500e-01 1.626868396997451782e-01 -1.691644787788391113e-01 -2.847941517829895020e-01 -1.147863734513521194e-02 1.626470237970352173e-01 2.687395215034484863e-01 -1.135166212916374207e-01 1.573295518755912781e-02 2.894687354564666748e-01 -2.839140035212039948e-02 5.995291844010353088e-02 3.223775327205657959e-02 3.310713917016983032e-02 -1.639516502618789673e-01 1.090404316782951355e-01 -2.387593686580657959e-01 1.590757519006729126e-01 -1.316549777984619141e-01 -4.125580191612243652e-02 1.451370120048522949e-01 -1.328761875629425049e-01 2.307002805173397064e-02
1.821066141128540039e-01 6.366587430238723755e-02 -7.863035798072814941e-02 2.751018106937408447e-01 -1.242630630731582642e-01 2.188104242086410522e-01 2.380192428827285767e-01 -8.439066261053085327e-02 -1.186710372567176819e-01 2.205464839935302734e-01 -1.769540905952453613e-01 -5.103606581687927246e-01 -1.823270767927169800e-01 1.300231460481882095e-02 2.028882205486297607e-01 -2.984799742698669434e-01 1.953585594892501831e-01 -5.971276387572288513e-02 8.528614789247512817e-02 -8.277209848165512085e-02 1.540533304214477539e-01 2.083745896816253662e-01 6.851860135793685913e-02 -8.832979947328567505e-02 5.814737081527709961e-02 1.123321205377578735e-01 1.418690830469131470e-01 -1.089270263910293579e-01 1.844210326671600342e-01 -8.278068155050277710e-02 2.943339012563228607e-02 1.021219342947006226e-01
4.049983341246843338e-03 1.149696037173271179e-01 -5.579362064599990845e-02 1.804595589637756348e-01 -3.569754362106323242e-01 3.289909660816192627e-01 4.762556403875350952e-02 -1.672052592039108276e-01 1.683167926967144012e-02 2.270317822694778442e-01 9.434042870998382568e-02 -2.974938154220581055e-01 -3.685353100299835205e-01 -1.657319627702236176e-02 2.513595819473266602e-01 -7.917480170726776123e-02 2.287435233592987061e-01 -5.873642861843109131e-02 1.079183220863342285e-01 -3.032813780009746552e-02 1.039629653096199036e-01 -1.039719805121421814e-01 -3.265687078237533569e-02 -7.233750075101852417e-02 2.142139337956905365e-02 -1.449322551488876343e-01 -1.712297499179840088e-01 5.645478516817092896e-02 3.117138445377349854e-01 -2.338865399360656738e-01 1.658937633037567139e-01 2.836161851882934570e-02
7.112811319530010223e-03 3.789113089442253113e-02 5.071532446891069412e-03 4.077697694301605225e-01 1.261558234691619873e-01 -2.621004879474639893e-01 -2.285542152822017670e-02 2.318123821169137955e-03 -2.302847653627395630e-01 1.414746493101119995e-01 1.056959554553031921e-01 -3.110609054565429688e-01 -3.787915110588073730e-01 -1.481171399354934692e-01 1.366670131683349609e-01 -2.296322211623191833e-02 1.915041059255599976e-01 -2.244641631841659546e-02 2.622877061367034912e-01 -1.962753236293792725e-01 -1.253328025341033936e-01 -1.174961961805820465e-02 -8.744822442531585693e-02 -1.192805692553520203e-01 -1.219357401132583618e-01 -9.051013737916946411e-02 -7.109080255031585693e-02 -2.158746421337127686e-01 1.027149260044097900e-01 1.524992585182189941e-01 -2.580843269824981689e-01 -1.553085148334503174e-01
-9.346672892570495605e-02 -1.007390394806861877e-01 -1.853653341531753540e-01 9.571281075477600098e-02 -2.788381576538085938e-01 2.523175179958343506e-01 7.169223576784133911e-02 1.335777491331100464e-01 -2.630261480808258057e-01 1.861627846956253052e-01 -1.425988227128982544e-01 -2.445513010025024414e-01 -2.509171068668365479e-01 2.540637850761413574e-01 5.814060941338539124e-02 -9.512417763471603394e-02 4.347389340400695801e-01 -1.376753300428390503e-01 -1.928096264600753784e-02 1.550154527649283409e-03 6.226212903857231140e-02 3.718403726816177368e-02 2.289875894784927368e-01 6.383385509252548218e-02 4.130250588059425354e-02 -2.300916612148284912e-01 3.180215358734130859e-01 -6.908158212900161743e-02 8.111413568258285522e-02 -2.079759165644645691e-02 1.059288233518600464e-01 1.985044591128826141e-02
6.519714742898941040e-02 -7.842538505792617798e-02 -2.101264148950576782e-01 2.566546201705932617e-01 3.482854366302490234e-01 7.698895037174224854e-02 -1.298429518938064575e-01 -3.593254834413528442e-02 -1.687322258949279785e-01 5.913162976503372192e-02 5.114868283271789551e-02 -1.500121504068374634e-01 -2.388089895248413086e-01 -7.290513254702091217e-03 9.453651309013366699e-02 3.842517035081982613e-03 3.073925971984863281e-01 2.216245234012603760e-01 4.550258442759513855e-02 -2.959798872470855713e-01 -1.282143145799636841e-01 -1.554279923439025879e-01 -1.352063715457916260e-01 -3.187458515167236328e-01 1.130728796124458313e-01 -1.091302856802940369e-01 1.256983131170272827e-01 -3.204060792922973633e-01 2.144778668880462646e-01 2.668694406747817993e-02 4.888193309307098389e-02 1.582908034324645996e-01
9.191589802503585815e-02 -1.255661100149154663e-01 -3.418642580509185791e-01 -1.492954324930906296e-02 1.093123294413089752e-02 3.815439343452453613e-01 -6.970062851905822754e-02 -9.991355985403060913e-02 -2.310320585966110229e-01 -2.174542546272277832e-01 -5.643095076084136963e-02 -3.570770621299743652e-01 -3.867743909358978271e-01 2.402737177908420563e-02 -2.208129875361919403e-02 9.488088637590408325e-02 2.011963576078414917e-01 1.845914721488952637e-01 5.522317811846733093e-02 -1.409061253070831299e-01 1.134582888334989548e-02 1.816606223583221436e-01 -5.771005153656005859e-02 2.655419521033763885e-02 -2.833925373852252960e-02 -2.753410041332244873e-01 -2.496855519711971283e-02 1.949987746775150299e-02 4.457868635654449463e-02 -2.621101438999176025e-01 -1.527430862188339233e-01 -2.966717816889286041e-02
-2.241065204143524170e-01 3.810384869575500488e-02 1.929539628326892853e-02 -2.198454551398754120e-02 1.508922595530748367e-02 6.855110824108123779e-02 -1.462465524673461914e-01 -4.353912174701690674e-02 -1.695470958948135376e-01 1.109618917107582092e-01 -1.683831512928009033e-01 -2.931219041347503662e-01 -3.958376646041870117e-01 -1.089203730225563049e-01 -8.102074265480041504e-02 -4.705606773495674133e-02 2.763852663338184357e-02 1.788677275180816650e-01 2.425926029682159424e-01 -1.794560104608535767e-01 2.178015261888504028e-01 1.456862092018127441e-01 1.690945178270339966e-01 -2.018167227506637573e-01 2.324149012565612793e-02 4.341970756649971008e-02 1.422909200191497803e-01 7.299195230007171631e-02 -3.109549172222614288e-02 -4.343534708023071289e-01 3.017495572566986084e-01 1.269464194774627686e-01
-1.992501616477966309e-01 -1.461127251386642456e-01 -1.091546341776847839e-01 3.270726501941680908e-01 4.741926863789558411e-02 -2.215416878461837769e-01 -1.458911001682281494e-01 1.297362148761749268e-01 1.961960941553115845e-01 -1.302727460861206055e-01 9.478637576103210449e-02 -2.587589621543884277e-01 -2.824229300022125244e-01 -6.974314153194427490e-02 1.035211756825447083e-01 9.512745589017868042e-02 3.160261213779449463e-01 1.949879080057144165e-01 1.162106916308403015e-01 -2.255875021219253540e-01 2.526448667049407959e-01 -9.968136996030807495e-02 3.968247026205062866e-02 -3.214053511619567871e-01 1.353636980056762695e-01 4.434575885534286499e-02 4.980354383587837219e-02 3.366844356060028076e-02 -9.187450632452964783e-03 -2.727856338024139404e-01 -1.322127506136894226e-02 1.237442642450332642e-01
-1.222652569413185120e-01 -4.957199469208717346e-02 -1.402889490127563477e-01 4.461894631385803223e-01 9.116508811712265015e-02 1.456185011193156242e-03 -3.473291099071502686e-01 5.672303959727287292e-02 -2.944734096527099609e-01 2.126381844282150269e-01 -3.894424065947532654e-02 8.792101405560970306e-03 -2.061909735202789307e-01 2.164042927324771881e-02 7.309798896312713623e-02 -1.418313384056091309e-01 3.901939094066619873e-01 2.090321481227874756e-01 1.442607045173645020e-01 -1.800696551799774170e-01 -4.601503908634185791e-02 -1.603227406740188599e-01 -1.990626007318496704e-01 -1.531377583742141724e-01 4.147531092166900635e-02 8.553192764520645142e-02 3.191790729761123657e-02 -1.909496039152145386e-01 -6.068459246307611465e-03 -1.050853654742240906e-01 -1.063804551959037781e-01 1.438779681921005249e-01
-1.152213215827941895e-01 1.331008970737457275e-01 -1.080627813935279846e-01 3.198619782924652100e-01 -1.286089718341827393e-01 4.232816696166992188e-01 -1.123823001980781555e-01 -2.295325696468353271e-01 1.454577147960662842e-01 1.746425032615661621e-02 -1.004847809672355652e-01 -4.702004790306091309e-02 -9.691450744867324829e-02 -3.148627653717994690e-02 2.938874438405036926e-02 1.300152391195297241e-01 3.784215152263641357e-01 -3.170750290155410767e-02 -1.416987478733062744e-01 -1.091177836060523987e-01 1.868925392627716064e-01 -7.106946408748626709e-02 9.146165847778320312e-02 -2.434962093830108643e-01 2.018499821424484253e-01 -2.372830063104629517e-01 8.196096867322921753e-02 -2.122846618294715881e-02 -2.404651939868927002e-01 -1.496266722679138184e-01 2.138224840164184570e-01 1.345300078392028809e-01
1.470594704151153564e-01 -6.163742020726203918e-02 -2.891907393932342529e-01 3.296116292476654053e-01 1.987305432558059692e-01 7.221502065658569336e-02 -2.331205159425735474e-01 -9.545365720987319946e-02 -3.138201534748077393e-01 1.739149093627929688e-01 4.465027898550033569e-02 -1.083749309182167053e-01 -2.390792220830917358e-01 -2.011689394712448120e-01 1.740724295377731323e-01 -4.959579557180404663e-02 2.845197319984436035e-01 1.932547390460968018e-01 6.304892152547836304e-02 -1.932521909475326538e-01 3.485812246799468994e-02 -2.155539095401763916e-01 -2.416762560606002808e-01 -1.560274213552474976e-01 -7.936271280050277710e-02 -7.672717422246932983e-02 1.557420790195465088e-01 -1.800757199525833130e-01 -1.382350921630859375e-01 8.943315595388412476e-02 -1.176794767379760742e-01 3.744150698184967041e-02
-3.550096452236175537e-01 1.551298499107360840e-01 -1.355606317520141602e-01 1.264543682336807251e-01 1.945613920688629150e-01 1.759310066699981689e-01 -1.412783861160278320e-01 1.696624606847763062e-01 -1.146195009350776672e-01 -1.827417165040969849e-01 -5.590729787945747375e-02 -2.273054718971252441e-01 -1.812889426946640015e-01 6.712859123945236206e-02 3.644582331180572510e-01 9.168385714292526245e-02 2.161274850368499756e-01 1.050551459193229675e-01 -1.588609665632247925e-01 -2.608601450920104980e-01 9.848564863204956055e-02 -3.662088140845298767e-02 -1.463796496391296387e-01 -1.394620835781097412e-01 6.243523210287094116e-02 -2.452655285596847534e-01 1.283956915140151978e-01 6.394433230161666870e-02 -6.657561659812927246e-02 2.350675910711288452e-01 2.638837099075317383e-01 -3.391780704259872437e-02
2.045916020870208740e-01 2.010898739099502563e-01 1.131526008248329163e-02 3.516648411750793457e-01 1.122137606143951416e-01 2.592973411083221436e-01 1.893536560237407684e-02 1.055618077516555786e-01 -2.435937970876693726e-01 4.835424572229385376e-02 9.896373748779296875e-02 -7.538636773824691772e-02 -2.129581719636917114e-01 1.408326327800750732e-01 1.895772963762283325e-01 -2.682760730385780334e-02 4.014330208301544189e-01 -1.445639431476593018e-01 1.989274919033050537e-01 1.276770234107971191e-01 2.612388730049133301e-01 1.601809114217758179e-01 -1.357473134994506836e-01 -1.160578504204750061e-01 2.243059426546096802e-01 -1.927316635847091675e-01 1.819033473730087280e-01 -1.007938310503959656e-01 -5.938289314508438110e-02 -2.418956905603408813e-02 -7.459816336631774902e-02 1.395647078752517700e-01
-1.159413065761327744e-02 1.043890863656997681e-01 -2.546580433845520020e-01 3.683164715766906738e-01 1.911627203226089478e-01 1.205349564552307129e-01 -6.743147224187850952e-02 1.109843179583549500e-01 -2.376285940408706665e-02 -2.143455110490322113e-02 6.655019521713256836e-02 -2.234080880880355835e-01 -3.181055933237075806e-02 -1.340148299932479858e-01 2.557011544704437256e-01 1.451833248138427734e-01 1.730072051286697388e-01 2.919207885861396790e-02 4.025099426507949829e-02 -3.620252609252929688e-01 -1.636947542428970337e-01 1.114533916115760803e-01 -3.308653235435485840e-01 -6.490217894315719604e-02 9.829179197549819946e-02 -3.943102955818176270e-01 2.117874100804328918e-02 8.428528159856796265e-02 1.081784963607788086e-01 -4.207134991884231567e-02 1.753564625978469849e-01 1.626096516847610474e-01
-7.598908990621566772e-02 2.336796373128890991e-01 -9.657265990972518921e-02 2.828204333782196045e-01 1.036816760897636414e-01 1.944061368703842163e-01 2.128064073622226715e-02 -1.535735428333282471e-01 -2.342751920223236084e-01 2.831238508224487305e-01 -2.062569558620452881e-01 -4.668238461017608643e-01 3.117108158767223358e-02 -5.467006191611289978e-02 1.163294389843940735e-01 -2.214862853288650513e-01 1.847635507583618164e-01 9.990860521793365479e-02 2.783648669719696045e-01 1.194018721580505371e-01 1.484421491622924805e-01 2.291114181280136108e-01 -1.433950960636138916e-01 -1.601034253835678101e-01 1.506658047437667847e-01 -1.039051264524459839e-02 -4.822516441345214844e-02 -1.351897716522216797e-01 3.445692360401153564e-02 -5.805177241563796997e-02 6.056284159421920776e-02 8.627999573945999146e-02
-2.855095565319061279e-01 -5.014682933688163757e-02 -1.218467131257057190e-01 2.031420171260833740e-02 3.541041314601898193e-01 1.212060749530792236e-01 1.528358757495880127e-01 -6.693933904170989990e-02 -2.840995490550994873e-01 2.439489066600799561e-01 -1.083834096789360046e-03 -3.429990708827972412e-01 -4.127573966979980469e-01 -2.250047922134399414e-01 -1.298640370368957520e-01 1.717225015163421631e-01 4.718670621514320374e-02 -2.249327898025512695e-01 1.266262531280517578e-01 -1.629668027162551880e-01 -5.165393650531768799e-02 7.607537508010864258e-02 7.401570677757263184e-02 -2.213557362556457520e-01 -1.258926540613174438e-01 5.815933644771575928e-02 2.760609053075313568e-02 -3.315716609358787537e-02 4.497747495770454407e-02 -1.079561337828636169e-01 -1.198418885469436646e-01 -9.436076506972312927e-03
-9.608433395624160767e-02 8.384577929973602295e-02 -1.780894994735717773e-01 1.165767684578895569e-01 9.943068027496337891e-02 1.336238086223602295e-01 -1.139107570052146912e-01 -2.636938095092773438e-01 -3.011760711669921875e-01 1.445904374122619629e-01 1.630792319774627686e-01 3.818933619186282158e-03 -2.091895639896392822e-01 1.386000066995620728e-01 1.661697030067443848e-01 1.329350322484970093e-01 1.058293059468269348e-01 2.363027185201644897e-01 4.048790633678436279e-01 1.283236742019653320e-01 -3.335751593112945557e-02 2.400730550289154053e-01 -1.100504770874977112e-01 -1.685625165700912476e-01 -4.522604122757911682e-02 -1.504761129617691040e-01 3.110284209251403809e-01 -1.259322091937065125e-02 -3.036327362060546875e-01 1.277489364147186279e-01 2.254466153681278229e-02 6.626503169536590576e-02
-2.119830576702952385e-03 2.089463770389556885e-01 2.126220427453517914e-02 -6.979706883430480957e-02 -6.002575159072875977e-02 1.343940645456314087e-01 -4.584892094135284424e-02 6.000771746039390564e-02 -3.797464817762374878e-02 -1.147724464535713196e-01 -9.693345427513122559e-02 -3.275901377201080322e-01 -5.320758819580078125e-01 -3.590104728937149048e-02 -6.826948374509811401e-02 1.467797458171844482e-01 2.670857906341552734e-01 2.968142032623291016e-01 3.207054361701011658e-02 -3.753933683037757874e-02 2.136519253253936768e-01 -6.714739371091127396e-03 5.424030497670173645e-02 -2.410178929567337036e-01 2.107421755790710449e-01 -1.539177298545837402e-01 -2.554891817271709442e-02 2.671596407890319824e-02 2.808312773704528809e-01 -2.469052225351333618e-01 2.411584928631782532e-02 -5.697435140609741211e-02
-1.355675309896469116e-01 -8.627065271139144897e-02 2.329569123685359955e-02 2.149681597948074341e-01 -1.728882268071174622e-02 7.033598143607378006e-03 1.465216726064682007e-01 -3.050445318222045898e-01 -1.555643975734710693e-04 7.123108953237533569e-02 -1.264431923627853394e-01 -1.482864003628492355e-02 -2.900800406932830811e-01 1.846034377813339233e-01 3.934403359889984131e-01 -1.086200028657913208e-02 8.530526608228683472e-02 1.963579505681991577e-01 1.908606588840484619e-01 -3.855825960636138916e-01 -1.884891241788864136e-01 3.091417849063873291e-01 7.589657604694366455e-02 -1.173025816679000854e-01 -4.045602306723594666e-02 -1.064883545041084290e-01 2.352205477654933929e-02 -1.446244120597839355e-01 8.261395990848541260e-02 2.048843502998352051e-01 -2.168083786964416504e-01 7.955639809370040894e-02
-2.684178948402404785e-01 1.022657305002212524e-01 1.624582409858703613e-01 3.677457869052886963e-01 8.292726427316665649e-02 2.274568229913711548e-01 -2.405066788196563721e-01 -1.279281377792358398e-01 -2.264870703220367432e-01 -4.814114421606063843e-02 1.225506141781806946e-01 -2.195290625095367432e-01 -3.663388639688491821e-02 1.636472195386886597e-01 1.625361442565917969e-01 2.493966668844223022e-01 2.906092703342437744e-01 -1.271351277828216553e-01 5.711295455694198608e-02 -2.572579085826873779e-01 -1.215855851769447327e-01 1.610093116760253906e-01 3.890968114137649536e-02 -2.465825080871582031e-01 -5.565217509865760803e-02 -1.062896922230720520e-01 -8.481887727975845337e-02 -7.839224487543106079e-02 -1.447853595018386841e-01 2.590549290180206299e-01 1.726233214139938354e-02 -1.695618964731693268e-02
3.358682617545127869e-02 -1.692642271518707275e-01 -6.928127259016036987e-02 3.850409090518951416e-01 2.740416228771209717e-01 2.515317201614379883e-01 -6.889446079730987549e-02 -1.122828200459480286e-01 -2.564734220504760742e-01 3.903527557849884033e-02 1.748077571392059326e-02 -8.953021466732025146e-02 -1.665694266557693481e-01 -2.228442132472991943e-01 1.842038780450820923e-01 -8.590012788772583008e-02 1.613687276840209961e-01 1.546742301434278488e-02 1.267035901546478271e-01 1.153031736612319946e-01 -1.805851608514785767e-02 8.891592919826507568e-02 -3.659391775727272034e-02 7.935300469398498535e-02 -1.399297267198562622e-01 -1.925849616527557373e-01 1.912041604518890381e-01 1.795026510953903198e-01 -3.089429065585136414e-02 7.501289993524551392e-02 1.082434952259063721e-01 5.018591284751892090e-01
-2.317652255296707153e-01 3.387077152729034424e-02 -2.301537692546844482e-01 1.929185837507247925e-01 2.089044898748397827e-01 1.183779165148735046e-01 -2.323509193956851959e-02 2.279665470123291016e-01 -6.792123615741729736e-02 -2.035536319017410278e-01 -8.449669182300567627e-02 -2.348280847072601318e-01 -2.521752715110778809e-01 3.875090554356575012e-02 3.607312142848968506e-01 -2.529212273657321930e-02 1.187134683132171631e-01 3.561616688966751099e-02 -1.326458156108856201e-01 -3.121064007282257080e-01 1.495471000671386719e-01 -8.371045440435409546e-02 -2.057223320007324219e-01 -1.709264889359474182e-02 -3.929221630096435547e-02 -2.724871039390563965e-01 1.036586388945579529e-01 1.024533212184906006e-01 1.211666911840438843e-01 2.641749382019042969e-01 2.008323967456817627e-01 1.280765086412429810e-01
-1.903190910816192627e-01 9.067435562610626221e-02 -5.582980066537857056e-02 2.081167250871658325e-01 1.091472357511520386e-01 -1.035814583301544189e-01 -1.229301542043685913e-01 -3.156439363956451416e-01 -4.634862393140792847e-02 2.025674879550933838e-01 1.369957923889160156e-01 -2.058587521314620972e-01 -3.893049657344818115e-01 3.613530397415161133e-01 7.164276391267776489e-02 -7.677738368511199951e-02 3.038815259933471680e-01 -1.532234549522399902e-01 -5.914819240570068359e-02 -7.007479667663574219e-02 1.008936017751693726e-01 -3.561887517571449280e-02 -9.283618070185184479e-03 1.309555023908615112e-01 6.748916115611791611e-03 -4.012140035629272461e-01 -8.902904391288757324e-02 -8.284325152635574341e-02 1.270353198051452637e-01 3.199423477053642273e-02 1.325444430112838745e-01 1.039304360747337341e-01
-1.480676978826522827e-02 3.298148810863494873e-01 1.845574975013732910e-01 1.500119715929031372e-01 -1.716680675745010376e-01 1.627542376518249512e-01 8.425275981426239014e-02 -1.252512931823730469e-01 -4.201257526874542236e-01 1.388256102800369263e-01 1.908099204301834106e-01 -1.446691602468490601e-01 -2.709381282329559326e-01 -1.567989774048328400e-02 3.992563784122467041e-01 -1.976146548986434937e-01 -9.766159206628799438e-02 1.820033192634582520e-01 -4.405341297388076782e-02 -1.008274182677268982e-01 -4.474527202546596527e-03 2.071711570024490356e-01 -1.646732389926910400e-01 -8.498949557542800903e-02 3.908021003007888794e-02 -2.041567564010620117e-01 1.121245697140693665e-01 -9.023553878068923950e-02 -9.577804058790206909e-02 -1.336284577846527100e-01 7.347425073385238647e-02 4.545229300856590271e-02
-3.070665597915649414e-01 -3.947690874338150024e-02 1.413608044385910034e-01 8.004084229469299316e-02 5.689207091927528381e-02 2.396309375762939453e-01 3.497082889080047607e-01 -6.311888247728347778e-02 -1.156370937824249268e-01 -1.249091774225234985e-01 -2.191973328590393066e-01 -9.989834576845169067e-02 -2.916006445884704590e-01 2.981266938149929047e-02 2.364750057458877563e-01 -3.062639757990837097e-02 1.052345484495162964e-01 1.393899321556091309e-01 2.143807113170623779e-01 -3.855047821998596191e-01 5.632595624774694443e-03 2.697733640670776367e-01 -8.231526613235473633e-02 -9.881611913442611694e-02 -1.520597487688064575e-01 -1.585081070661544800e-01 1.249962896108627319e-01 -2.006433606147766113e-01 -6.058730557560920715e-02 1.852560639381408691e-01 6.128278002142906189e-02 2.723274193704128265e-02
-2.628541588783264160e-01 2.145875096321105957e-01 5.986358225345611572e-02 3.799018561840057373e-01 4.530375078320503235e-02 -1.702391505241394043e-01 -8.181746304035186768e-02 -1.321973949670791626e-01 -1.803949922323226929e-01 -1.285308599472045898e-01 2.770352363586425781e-01 -5.488261580467224121e-02 -5.057538747787475586e-01 1.223707944154739380e-01 4.023645818233489990e-02 -5.787111353129148483e-03 1.898239403963088989e-01 1.745225308695808053e-04 2.411223351955413818e-01 7.045558840036392212e-02 2.065724283456802368e-01 -1.046351492404937744e-01 9.863287210464477539e-03 -4.582559689879417419e-02 1.573652178049087524e-01 5.912210326641798019e-03 8.125050365924835205e-02 -7.860247977077960968e-03 2.456433624029159546e-01 -1.701452732086181641e-01 -4.390248283743858337e-02 -5.361443385481834412e-02
3.303470015525817871e-01 -1.555281132459640503e-01 -1.017605513334274292e-01 3.175298869609832764e-01 2.269099652767181396e-02 -4.211090132594108582e-02 1.360771507024765015e-01 -4.184661433100700378e-02 -1.276407986879348755e-01 2.327145338058471680e-01 -3.094992041587829590e-01 -3.788726776838302612e-02 -2.455080896615982056e-01 -2.606729269027709961e-01 -7.085110247135162354e-02 1.314508169889450073e-01 3.804281949996948242e-01 3.392931073904037476e-02 1.203028410673141479e-01 -2.409650832414627075e-01 2.209685295820236206e-01 -9.485279768705368042e-02 8.884768933057785034e-02 -1.854806691408157349e-01 1.030411869287490845e-01 -5.319406464695930481e-02 -3.692171350121498108e-02 -3.065090067684650421e-02 6.463626027107238770e-02 -3.313287720084190369e-02 -8.954411745071411133e-02 2.591708302497863770e-01
-4.223771393299102783e-01 8.020078390836715698e-02 7.857386767864227295e-02 -1.969610899686813354e-02 -2.623584121465682983e-02 2.015724591910839081e-02 -9.762153029441833496e-03 -4.474468156695365906e-02 -2.071131169795989990e-01 -4.341416060924530029e-02 -1.827394515275955200e-01 -2.576440274715423584e-01 -4.224918484687805176e-01 -7.142541557550430298e-02 1.922352463006973267e-01 1.225191205739974976e-01 4.094560071825981140e-02 6.520419567823410034e-02 1.257931590080261230e-01 -1.632947176694869995e-01 2.144860178232192993e-01 -4.587259143590927124e-02 -1.242525130510330200e-01 -5.994638428092002869e-02 1.361955404281616211e-01 1.490118950605392456e-01 7.750600576400756836e-02 2.643858455121517181e-02 -6.882661581039428711e-02 -2.682645916938781738e-01 4.306633472442626953e-01 9.931998327374458313e-03
5.720645189285278320e-03 -1.064196676015853882e-01 -1.683602482080459595e-01 2.170113325119018555e-01 1.632199138402938843e-01 1.296544671058654785e-01 1.656629443168640137e-01 -2.152435481548309326e-01 -1.195246428251266479e-01 -2.077040970325469971e-01 8.051060140132904053e-02 -3.212858140468597412e-01 -2.409962415695190430e-01 2.656622827053070068e-01 1.491574198007583618e-01 1.170165538787841797e-01 2.958980500698089600e-01 9.149628691375255585e-03 2.069508284330368042e-01 -6.376051343977451324e-03 2.129066139459609985e-01 -1.055854558944702148e-02 1.281010955572128296e-01 8.078718557953834534e-03 -3.494673669338226318e-01 2.611865103244781494e-01 -2.999880537390708923e-02 -1.291284412145614624e-01 9.600642323493957520e-02 -1.941743195056915283e-01 -1.199233066290616989e-02 1.297635436058044434e-01
-6.302299350500106812e-02 5.826141312718391418e-02 -1.322831511497497559e-01 1.403049528598785400e-01 1.700652949512004852e-02 -2.421564161777496338e-01 1.148073747754096985e-01 -1.877720654010772705e-01 4.282934963703155518e-02 -9.473386406898498535e-02 2.610426023602485657e-02 -1.403677761554718018e-01 -1.881591677665710449e-01 6.164639070630073547e-02 2.683829367160797119e-01 2.346132844686508179e-01 4.421763122081756592e-02 1.973547786474227905e-02 -2.223831042647361755e-02 -2.148910760879516602e-01 1.226856485009193420e-01 4.945022761821746826e-01 4.471492394804954529e-02 -1.652489155530929565e-01 -8.608853071928024292e-02 -2.381023019552230835e-01 4.265078529715538025e-02 -2.903387881815433502e-02 -1.724036931991577148e-01 9.023606032133102417e-02 1.996152102947235107e-01 4.101520478725433350e-01
1.064437776803970337e-01 1.314691733568906784e-03 4.547550529241561890e-02 3.284274935722351074e-01 5.791766196489334106e-02 2.489940822124481201e-01 1.726898849010467529e-01 -2.240985073149204254e-02 -1.807365715503692627e-01 2.717203497886657715e-01 -2.803973108530044556e-02 -3.303714990615844727e-01 -2.014658749103546143e-01 2.529815435409545898e-01 1.896073371171951294e-01 -1.718986481428146362e-01 1.506397128105163574e-01 3.325311094522476196e-02 1.063202321529388428e-01 -2.874013409018516541e-02 2.557448446750640869e-01 -2.330383807420730591e-01 6.401809304952621460e-02 -2.649286091327667236e-01 1.455014348030090332e-01 -8.029842376708984375e-02 1.454611122608184814e-01 2.051284015178680420e-01 -1.214932948350906372e-01 1.147698312997817993e-01 1.474430263042449951e-01 1.615187972784042358e-01
1.508719921112060547e-01 2.710765600204467773e-01 -1.165666058659553528e-02 3.234294950962066650e-01 8.973227441310882568e-02 1.896986663341522217e-01 1.539460849016904831e-02 1.040432602167129517e-01 -3.328734934329986572e-01 -7.827358692884445190e-02 7.409968227148056030e-02 -1.517350524663925171e-01 -1.738387197256088257e-01 1.352159231901168823e-01 1.282943636178970337e-01 -6.153706833720207214e-02 3.429020941257476807e-01 -6.862324476242065430e-02 3.378354012966156006e-01 -4.823836311697959900e-02 2.211849987506866455e-01 2.987176179885864258e-01 -2.004858255386352539e-01 -1.658131629228591919e-01 2.286421805620193481e-01 -4.884984716773033142e-02 4.182625189423561096e-02 -8.627011626958847046e-02 6.809550523757934570e-02 4.461175948381423950e-02 -2.961882948875427246e-02 1.173186376690864563e-01
-3.477417677640914917e-02 1.798897683620452881e-01 -2.443906106054782867e-02 3.241572380065917969e-01 8.194170147180557251e-02 1.037051808089017868e-02 -2.771508321166038513e-02 -1.770479232072830200e-01 4.511122032999992371e-02 1.847701966762542725e-01 1.373537033796310425e-01 -3.272709846496582031e-01 -2.934598326683044434e-01 1.155959740281105042e-01 9.000185877084732056e-02 -1.987154185771942139e-01 2.451334521174430847e-02 1.089306622743606567e-01 -1.199542358517646790e-01 -3.027866780757904053e-01 -1.386103685945272446e-02 1.030176132917404175e-01 4.198410511016845703e-01 -1.465032547712326050e-01 -7.642409950494766235e-02 1.559723913669586182e-01 2.348321974277496338e-01 -7.632501889020204544e-03 1.290052197873592377e-02 -1.525623947381973267e-01 2.270204871892929077e-01 1.586828678846359253e-01
-1.566174626350402832e-01 -8.998888731002807617e-02 -1.084336265921592712e-01 4.242591857910156250e-01 -2.813491225242614746e-01 2.570269703865051270e-01 -7.437705993652343750e-02 1.083112787455320358e-02 -3.353586196899414062e-01 4.243886098265647888e-03 1.538212001323699951e-01 -2.128024101257324219e-01 -9.077997505664825439e-02 1.023795828223228455e-02 -2.553813904523849487e-02 4.792262613773345947e-02 2.893205583095550537e-01 3.319129347801208496e-02 1.262096762657165527e-01 -1.966164261102676392e-02 1.886480599641799927e-01 1.220819428563117981e-01 -3.477405756711959839e-02 -7.478098571300506592e-02 -1.803211867809295654e-01 -4.513228237628936768e-01 -6.251800805330276489e-02 8.135250955820083618e-02 -1.533028110861778259e-02 1.218074932694435120e-01 8.254510909318923950e-02 7.062804698944091797e-02
5.369258671998977661e-02 -1.525826752185821533e-02 -1.117740571498870850e-01 2.630399167537689209e-01 -3.069123066961765289e-02 4.780822899192571640e-03 2.086585611104965210e-01 -7.912082970142364502e-02 7.364023476839065552e-03 -4.439490288496017456e-02 -2.149566560983657837e-01 -2.904347181320190430e-01 -3.364658951759338379e-01 -2.538012564182281494e-01 1.324106156826019287e-01 1.619020849466323853e-01 1.873586475849151611e-01 -2.065569609403610229e-01 -9.979039430618286133e-02 -2.630936503410339355e-01 3.083601221442222595e-02 2.269731462001800537e-02 8.506912738084793091e-02 -3.467539250850677490e-01 -1.716082841157913208e-01 1.491864621639251709e-01 -2.235886752605438232e-01 -1.548376828432083130e-01 -5.636712536215782166e-02 2.653318941593170166e-01 -1.119905039668083191e-01 1.131608188152313232e-01
-1.928833276033401489e-01 -1.554051507264375687e-02 1.200954541563987732e-01 8.759617805480957031e-02 -1.711333096027374268e-01 1.822194904088973999e-01 8.233874104917049408e-04 -2.136775702238082886e-01 -5.159937739372253418e-01 -1.666368916630744934e-02 5.412727966904640198e-02 -3.295646011829376221e-01 1.612591184675693512e-02 -6.646391749382019043e-02 1.526361331343650818e-02 -1.705121546983718872e-01 2.017040997743606567e-01 6.927850097417831421e-02 1.495674699544906616e-01 -1.863694339990615845e-01 3.528799712657928467e-01 -1.200255283038131893e-04 -1.086957305669784546e-01 -1.675729900598526001e-01 1.205020621418952942e-01 -2.290563136339187622e-01 2.369919866323471069e-01 1.069857478141784668e-01 -2.803091146051883698e-02 3.788502514362335205e-02 -2.808817289769649506e-02 1.250521838665008545e-01
-2.056651860475540161e-01 9.633438289165496826e-02 -1.439766287803649902e-01 3.118779957294464111e-01 1.702878624200820923e-01 2.359227538108825684e-01 4.192307591438293457e-02 1.204801350831985474e-02 -1.886913627386093140e-01 2.377048879861831665e-02 -3.726566731929779053e-01 -5.627666041254997253e-02 -1.484204977750778198e-01 -8.003670722246170044e-02 2.499011904001235962e-01 -3.234662860631942749e-02 2.638434171676635742e-01 1.522737443447113037e-01 9.424444288015365601e-02 -2.787823677062988281e-01 -2.427096515893936157e-01 -6.082068383693695068e-02 1.401659250259399414e-01 -1.279889941215515137e-01 6.509323418140411377e-02 1.411025971174240112e-02 -1.644501090049743652e-01 -2.410092763602733612e-02 -1.283814758062362671e-01 -3.497491478919982910e-01 -5.950354412198066711e-02 -1.458719223737716675e-01
1.155999377369880676e-01 1.060492396354675293e-01 4.302473738789558411e-02 2.485600113868713379e-01 -9.079270809888839722e-02 2.067962586879730225e-01 5.762996524572372437e-02 1.522162407636642456e-01 -3.073788881301879883e-01 2.627500593662261963e-01 -1.059942170977592468e-01 -3.222593963146209717e-01 -1.314778625965118408e-01 2.878003418445587158e-01 1.049322038888931274e-01 -2.229011431336402893e-02 1.730016916990280151e-01 -3.001013584434986115e-02 1.543743759393692017e-01 -1.971228420734405518e-01 1.359457671642303467e-01 -2.875988185405731201e-02 1.146774813532829285e-01 -2.954116165637969971e-01 9.993322938680648804e-02 -1.357587575912475586e-01 3.943740576505661011e-02 7.352691888809204102e-02 -1.162046417593955994e-01 1.621574163436889648e-01 2.902583181858062744e-01 2.671259641647338867e-01
1.956608742475509644e-01 9.265423566102981567e-02 -5.591064319014549255e-02 3.564280867576599121e-01 1.199582219123840332e-01 2.767261117696762085e-03 -1.365118026733398438e-01 -2.741369009017944336e-01 -1.905529052019119263e-01 1.334605645388364792e-02 -4.925525933504104614e-02 -5.924016609787940979e-02 -2.284827828407287598e-01 -5.199909582734107971e-02 3.039568662643432617e-01 2.592891454696655273e-01 -3.994225524365901947e-03 2.825765013694763184e-01 -2.560642361640930176e-02 5.902621895074844360e-02 5.687629058957099915e-02 2.483042627573013306e-01 -2.905265428125858307e-02 -2.325531095266342163e-01 -2.609642781317234039e-02 -3.269338011741638184e-01 7.633844763040542603e-02 3.013681471347808838e-01 -1.844413727521896362e-01 7.085571438074111938e-02 1.036802604794502258e-01 -1.527497428469359875e-03
-3.445378839969635010e-01 1.281792670488357544e-01 1.471065282821655273e-01 7.895072549581527710e-02 5.058455839753150940e-02 1.575469076633453369e-01 -1.198143437504768372e-01 -9.841237217187881470e-03 -3.436841368675231934e-01 5.074989050626754761e-02 9.676894545555114746e-02 -4.011836051940917969e-01 -1.070026010274887085e-01 -1.976512074470520020e-01 1.449917405843734741e-01 2.232728898525238037e-02 3.410227894783020020e-01 9.511239081621170044e-02 -1.447964645922183990e-02 -1.635656505823135376e-01 -1.406707465648651123e-01 7.241176068782806396e-02 -1.317702084779739380e-01 -4.860040172934532166e-02 -1.055799797177314758e-01 -3.428238928318023682e-01 -2.034913450479507446e-01 -8.991245925426483154e-02 1.193477809429168701e-01 1.237155497074127197e-01 1.598321199417114258e-01 4.227242991328239441e-02
1.183255482465028763e-02 1.805681586265563965e-01 -2.195968031883239746e-01 2.130877971649169922e-01 -8.076127618551254272e-02 1.619463711977005005e-01 -3.475697338581085205e-02 9.771368466317653656e-03 -3.411820828914642334e-01 2.800705730915069580e-01 -4.006642699241638184e-01 -2.161995619535446167e-01 -1.712510585784912109e-01 -8.648112416267395020e-02 1.244725212454795837e-01 -1.117974985390901566e-02 2.315384149551391602e-01 1.062577739357948303e-01 1.685571968555450439e-01 5.057460814714431763e-02 6.041123997420072556e-03 3.777191042900085449e-02 -1.687244325876235962e-01 -9.596949815750122070e-02 -5.874544382095336914e-02 1.513948142528533936e-01 1.589715927839279175e-01 -2.128145694732666016e-01 6.044667214155197144e-02 -9.665928035974502563e-02 -2.046980708837509155e-01 3.133485019207000732e-01
1.063615679740905762e-01 -4.760214313864707947e-02 -3.828325122594833374e-02 1.032430119812488556e-02 -9.683727286756038666e-03 -1.573880314826965332e-01 -6.072383001446723938e-02 -2.112200558185577393e-01 -3.474152386188507080e-01 4.943099245429039001e-02 -2.870049178600311279e-01 -1.478227674961090088e-01 -8.179938048124313354e-02 2.784398794174194336e-01 1.615709066390991211e-01 2.181279063224792480e-01 -1.010326817631721497e-01 3.112377524375915527e-01 1.486339867115020752e-01 -2.456018924713134766e-01 3.177817761898040771e-01 7.781870663166046143e-02 8.156979829072952271e-02 -6.202336400747299194e-02 -2.160824090242385864e-01 -1.084735542535781860e-01 1.055737584829330444e-01 -1.653964221477508545e-01 3.100139275193214417e-02 -5.817272514104843140e-02 1.231230944395065308e-01 3.208102285861968994e-01
6.749135255813598633e-02 -7.273903489112854004e-02 -2.489154189825057983e-01 3.983379602432250977e-01 2.234413847327232361e-02 2.701264023780822754e-01 2.016182392835617065e-01 -2.904216349124908447e-01 -2.460327893495559692e-01 -6.339371949434280396e-02 7.677781861275434494e-03 -9.541990607976913452e-02 -3.356700241565704346e-01 1.067385599017143250e-01 -9.911249577999114990e-02 -2.906693844124674797e-03 1.691212207078933716e-01 7.551076263189315796e-02 -5.691842734813690186e-02 -2.601985931396484375e-01 2.973942831158638000e-02 1.130925491452217102e-01 3.351451456546783447e-01 2.074908912181854248e-01 -1.107212156057357788e-01 1.656668633222579956e-02 -1.132041141390800476e-01 -1.242705658078193665e-01 2.307746745645999908e-02 -2.047231793403625488e-01 5.992246791720390320e-02 4.819789528846740723e-02
2.681396529078483582e-02 1.773098260164260864e-01 -2.542677819728851318e-01 2.031467854976654053e-01 -6.731398403644561768e-02 2.039201259613037109e-01 2.302616275846958160e-02 2.244856208562850952e-01 -2.800297737121582031e-01 2.417876422405242920e-01 -7.152501493692398071e-02 -1.282261908054351807e-01 -9.683290868997573853e-02 -4.586845636367797852e-02 3.294987976551055908e-01 2.807183861732482910e-01 5.546455830335617065e-02 9.603954106569290161e-02 5.393320461735129356e-04 -7.673375308513641357e-02 1.793098449707031250e-01 6.412249803543090820e-02 -1.242336332798004150e-01 -1.607815921306610107e-01 -2.256587892770767212e-01 -2.037312686443328857e-01 4.012977704405784607e-02 -2.642076089978218079e-02 1.721001714468002319e-01 8.648309856653213501e-03 -2.753387391567230225e-01 3.340899944305419922e-01
-7.879362255334854126e-02 -1.016611680388450623e-01 -8.352680504322052002e-02 4.701389968395233154e-01 1.985515058040618896e-01 -2.742222044616937637e-03 -3.723862767219543457e-01 -1.037705838680267334e-01 -1.736162602901458740e-01 8.220613002777099609e-02 -3.700876981019973755e-02 -1.033005416393280029e-01 -2.151793986558914185e-01 -3.170946985483169556e-02 1.494408994913101196e-01 -5.323010683059692383e-02 3.472025096416473389e-01 1.806042492389678955e-01 4.602492228150367737e-02 -3.185265138745307922e-02 -6.651915609836578369e-03 -2.238443493843078613e-01 -2.730554640293121338e-01 -2.086065560579299927e-01 9.341434389352798462e-02 2.217855900526046753e-01 8.982061594724655151e-02 -1.574652791023254395e-01 -7.553632557392120361e-02 3.379497677087783813e-02 -5.748045444488525391e-02 1.403829753398895264e-01
1.977298036217689514e-02 8.780813962221145630e-02 4.739670082926750183e-02 1.668492257595062256e-01 2.122269570827484131e-02 1.946001052856445312e-01 -4.953096061944961548e-02 -4.307758212089538574e-01 -4.326700270175933838e-01 7.462873309850692749e-02 -9.398210793733596802e-02 3.964468091726303101e-02 -8.185163885354995728e-02 -1.145892813801765442e-01 2.416433244943618774e-01 -5.148000270128250122e-02 -4.123858734965324402e-02 6.124510243535041809e-02 -6.695699691772460938e-02 -3.239275515079498291e-01 1.507203280925750732e-01 -6.764355301856994629e-02 8.547097444534301758e-02 -7.365762442350387573e-02 -7.755731046199798584e-02 -1.608007848262786865e-01 9.014414250850677490e-02 -1.170469895005226135e-01 -4.454853534698486328e-01 -1.771061420440673828e-01 -1.060410588979721069e-01 -4.207843542098999023e-02
-3.166479170322418213e-01 1.089154407382011414e-01 -3.054440915584564209e-01 2.223929911851882935e-01 -8.670964837074279785e-02 -1.129384804517030716e-02 4.008978605270385742e-02 1.527623087167739868e-01 -1.620650291442871094e-01 1.720359474420547485e-01 1.310353726148605347e-02 -2.154735922813415527e-01 -1.785416603088378906e-01 -1.169657483696937561e-01 1.401632279157638550e-01 2.255425900220870972e-01 2.644740641117095947e-01 1.907833367586135864e-01 2.115076035261154175e-01 -2.467850297689437866e-01 1.070324927568435669e-01 7.031361013650894165e-02 1.617569774389266968e-01 -1.330700814723968506e-01 -9.374846518039703369e-02 1.037115529179573059e-01 2.947941720485687256e-01 2.206062823534011841e-01 -1.862519793212413788e-02 -1.202331259846687317e-01 -2.015383690595626831e-01 -1.058281064033508301e-01
-2.354325950145721436e-01 -5.112101510167121887e-02 1.312560588121414185e-01 2.050921320915222168e-01 3.367120325565338135e-01 2.458003014326095581e-01 -8.426006883382797241e-02 -5.067021846771240234e-01 1.508028991520404816e-02 -6.447417661547660828e-03 -3.816469013690948486e-02 -9.904829412698745728e-02 -1.733572483062744141e-01 -1.176735460758209229e-01 2.138871252536773682e-01 -1.353660523891448975e-01 9.493651986122131348e-02 5.205267295241355896e-02 3.605289757251739502e-01 1.050419453531503677e-02 3.118133917450904846e-02 7.460434734821319580e-02 1.843576729297637939e-01 -8.260758221149444580e-02 -2.277656346559524536e-01 -5.215907469391822815e-02 1.197408735752105713e-01 -3.566546738147735596e-02 -1.153936609625816345e-01 -2.185367941856384277e-01 4.416794702410697937e-02 5.589162558317184448e-02
1.454791277647018433e-01 1.140940710902214050e-01 -7.078863680362701416e-02 2.592871189117431641e-01 -2.080313116312026978e-01 1.009516716003417969e-01 5.688114464282989502e-02 -1.756108701229095459e-01 -3.549203872680664062e-01 1.266934126615524292e-01 1.256039291620254517e-01 -1.726758480072021484e-01 -1.709892749786376953e-01 3.208513259887695312e-01 2.168641090393066406e-01 -2.362455725669860840e-01 -7.578963041305541992e-02 3.092717565596103668e-02 2.701167166233062744e-01 -2.747382819652557373e-01 2.517196834087371826e-01 -6.259504705667495728e-02 -8.669817447662353516e-02 -1.881549805402755737e-01 -8.289854973554611206e-02 1.100835297256708145e-02 1.853074282407760620e-01 1.146566718816757202e-01 -1.388549506664276123e-01 -1.874008961021900177e-02 1.785213500261306763e-01 1.098731234669685364e-01
-3.686657547950744629e-01 9.626698493957519531e-02 1.067125648260116577e-01 2.101483643054962158e-01 -2.193840295076370239e-01 -4.138131067156791687e-02 1.308317855000495911e-02 9.923224896192550659e-02 -2.423550933599472046e-01 -9.848009049892425537e-02 1.323719769716262817e-01 -2.640011012554168701e-01 -1.730516701936721802e-01 1.394012868404388428e-01 3.007313013076782227e-01 -3.793171420693397522e-02 2.449143081903457642e-01 -4.387341067194938660e-02 1.148821339011192322e-01 -3.079037964344024658e-01 -4.489318281412124634e-02 -1.725649684667587280e-01 -8.164639770984649658e-02 -1.763599514961242676e-01 1.973467618227005005e-01 -1.044560000300407410e-01 -3.224931890144944191e-03 -7.210479676723480225e-02 2.592358291149139404e-01 2.105809748172760010e-01 -6.668328493833541870e-02 1.787829846143722534e-01
2.592136338353157043e-02 5.035258457064628601e-02 -2.057936340570449829e-01 3.382554054260253906e-01 1.063629612326622009e-01 2.484190277755260468e-02 -1.512257158756256104e-01 -1.284273117780685425e-01 -2.468874901533126831e-01 1.388563215732574463e-01 2.264920435845851898e-02 -1.899852454662322998e-01 -2.390878051519393921e-01 -3.227709531784057617e-01 8.286195248365402222e-02 5.675544589757919312e-02 2.499153017997741699e-01 2.670502364635467529e-01 1.218860149383544922e-01 -9.353241324424743652e-02 2.764464169740676880e-02 -3.362843692302703857e-01 -2.822261452674865723e-01 9.657236747443675995e-03 5.453908070921897888e-02 -1.445065140724182129e-01 3.458935394883155823e-02 -1.489454656839370728e-01 -2.598462104797363281e-01 5.118270590901374817e-02 -5.472695082426071167e-02 1.706218570470809937e-01
-1.022403016686439514e-01 -3.022190332412719727e-01 -1.979765892028808594e-01 3.335567712783813477e-01 -6.007890030741691589e-02 2.114437818527221680e-01 -5.726685374975204468e-02 1.639345139265060425e-01 -8.515806496143341064e-02 -6.870646774768829346e-02 8.395714312791824341e-02 -1.014297753572463989e-01 -5.095403194427490234e-01 -5.174919590353965759e-02 2.722630463540554047e-02 1.861874908208847046e-01 3.848360106348991394e-02 2.566600441932678223e-01 6.157138198614120483e-02 2.537824399769306183e-02 1.180300712585449219e-01 9.144207835197448730e-02 -2.710008025169372559e-01 -4.713961109519004822e-02 9.606254845857620239e-02 -1.276707053184509277e-01 1.328267902135848999e-01 -2.037934064865112305e-01 1.433785110712051392e-01 -2.060977965593338013e-01 -3.381266444921493530e-02 1.537263542413711548e-01
1.657747030258178711e-01 -3.762755915522575378e-02 -9.949345840141177177e-04 2.451819479465484619e-01 8.280502632260322571e-03 2.394978851079940796e-01 2.620563805103302002e-01 -6.630060076713562012e-02 -1.714837700128555298e-01 -1.503709405660629272e-01 1.201631426811218262e-01 -4.034427702426910400e-01 -1.900395154953002930e-01 -5.386079475283622742e-02 -4.259512573480606079e-02 2.333114482462406158e-02 3.869133591651916504e-01 -5.631051957607269287e-03 3.125262260437011719e-01 -2.451953887939453125e-01 2.182133048772811890e-01 -5.680574104189872742e-03 5.243685841560363770e-02 -2.277369648218154907e-01 -3.423472866415977478e-02 -1.490534991025924683e-01 -1.756573915481567383e-01 -8.251488208770751953e-03 -2.420907095074653625e-02 1.318641453981399536e-01 1.603058427572250366e-01 4.601815342903137207e-02
-5.107882618904113770e-02 3.552331775426864624e-02 -2.051368542015552521e-02 -3.352575004100799561e-02 -1.003460437059402466e-01 -1.888391971588134766e-01 7.361079007387161255e-02 -1.678040623664855957e-01 -3.608496189117431641e-01 1.156230270862579346e-01 7.200361043214797974e-02 -2.930613160133361816e-01 -4.293645620346069336e-01 -5.648458749055862427e-02 3.372473716735839844e-01 1.749322004616260529e-02 -1.014120131731033325e-01 6.914727389812469482e-02 1.574150621891021729e-01 -5.770386010408401489e-02 -1.574779450893402100e-01 -1.163130439817905426e-02 5.479405820369720459e-02 -1.607055664062500000e-01 2.446792274713516235e-02 -2.409717738628387451e-01 -1.650830209255218506e-01 -3.674042224884033203e-01 -2.077279984951019287e-01 7.491407543420791626e-02 1.095607429742813110e-01 -2.078157477080821991e-02
2.664247341454029083e-02 1.655362546443939209e-01 -3.211641311645507812e-01 4.124207496643066406e-01 -1.953724026679992676e-02 -1.153533905744552612e-01 -1.125313788652420044e-01 1.759252138435840607e-02 -2.962011396884918213e-01 -1.498088240623474121e-02 9.069927781820297241e-02 -2.334563136100769043e-01 -8.901889622211456299e-02 -2.594929635524749756e-01 -8.588045835494995117e-02 2.755896449089050293e-01 1.204711943864822388e-01 8.245214074850082397e-02 1.074671372771263123e-01 -1.974135637283325195e-01 9.734353423118591309e-02 -8.897915482521057129e-02 -9.000259637832641602e-02 -1.945653110742568970e-01 3.752522915601730347e-02 -2.119530141353607178e-01 1.795829534530639648e-01 -2.616142928600311279e-01 -2.707030996680259705e-02 -2.599152326583862305e-01 -1.094752028584480286e-01 1.536513585597276688e-02
-5.818301811814308167e-02 2.947023212909698486e-01 -3.025231957435607910e-01 2.049756795167922974e-01 9.028623998165130615e-02 1.918332278728485107e-01 -1.668493598699569702e-01 -2.419024109840393066e-01 -9.348753839731216431e-02 3.428587317466735840e-01 -2.396767437458038330e-01 -2.653260827064514160e-01 -8.124568313360214233e-02 -3.812720999121665955e-02 1.348825991153717041e-01 5.674518761225044727e-04 2.004442662000656128e-01 4.732461646199226379e-02 3.000350296497344971e-01 1.252526789903640747e-01 2.882628738880157471e-01 2.893304452300071716e-02 -4.426043108105659485e-02 2.380152791738510132e-02 -3.739622980356216431e-02 7.959675788879394531e-02 2.144422084093093872e-01 -9.050021320581436157e-02 -1.400452852249145508e-01 1.869399100542068481e-02 -1.393575221300125122e-01 1.692997515201568604e-01
2.145432829856872559e-01 -2.229734323918819427e-02 1.267755329608917236e-01 2.382312268018722534e-01 -1.769810169935226440e-01 3.524978086352348328e-02 1.506517380475997925e-01 -4.546478986740112305e-01 -3.098426759243011475e-01 -1.766520440578460693e-01 -1.771325618028640747e-02 -1.521416604518890381e-01 -1.094452664256095886e-01 1.725454181432723999e-01 1.559636443853378296e-01 -2.141357660293579102e-01 2.866023778915405273e-01 -8.395667374134063721e-02 1.896122843027114868e-01 -2.887551113963127136e-02 6.017800420522689819e-02 3.511796146631240845e-02 -2.956424094736576080e-02 -4.565342888236045837e-02 9.729320555925369263e-02 -9.359557181596755981e-02 3.539246618747711182e-01 -1.882832380943000317e-03 -6.567893177270889282e-02 -1.879162937402725220e-01 1.400563120841979980e-01 1.398591846227645874e-01
1.259197294712066650e-01 4.676489625126123428e-03 -2.364093065261840820e-01 2.420852929353713989e-01 3.911089524626731873e-02 1.808815449476242065e-01 -1.819791942834854126e-01 -3.179430961608886719e-02 -2.509203851222991943e-01 1.823411881923675537e-01 -2.196127474308013916e-01 -1.239072680473327637e-01 -2.680975794792175293e-01 -2.570262253284454346e-01 5.648713558912277222e-02 -8.852238208055496216e-02 3.398772180080413818e-01 4.001074656844139099e-02 -1.741178147494792938e-02 -1.242718938738107681e-02 6.621473282575607300e-02 6.526227295398712158e-02 -4.243360459804534912e-02 -9.224599599838256836e-02 6.045085191726684570e-02 8.951539546251296997e-02 1.044079586863517761e-01 -4.166545346379280090e-02 2.941436469554901123e-01 8.330346643924713135e-02 -1.788006871938705444e-01 4.541278779506683350e-01
-1.125180721282958984e-01 8.802498877048492432e-02 -8.382933586835861206e-02 9.440492838621139526e-03 -8.420540392398834229e-02 -2.627559937536716461e-02 -2.003497183322906494e-01 -1.665272861719131470e-01 -3.334979414939880371e-01 2.017946094274520874e-01 -2.064308524131774902e-01 -2.055390179157257080e-01 -2.766925394535064697e-01 9.970718622207641602e-02 -1.875727786682546139e-03 3.408109247684478760e-01 2.352006137371063232e-01 3.094360828399658203e-01 2.098825424909591675e-01 -2.203337103128433228e-02 -1.774249225854873657e-01 -6.115252897143363953e-02 2.516839802265167236e-01 -1.785960495471954346e-01 -5.155226215720176697e-02 -1.296931803226470947e-01 -1.674619615077972412e-01 -4.750604927539825439e-02 -1.253316830843687057e-02 1.016162261366844177e-01 -2.625062763690948486e-01 4.612127691507339478e-02
1.177520900964736938e-01 -1.017632186412811279e-01 6.441861391067504883e-02 2.509809136390686035e-01 -1.733012124896049500e-02 1.168611198663711548e-01 2.804712951183319092e-01 -1.659765690565109253e-01 3.744800388813018799e-02 2.874453365802764893e-02 3.132053837180137634e-02 -1.698580682277679443e-01 -2.072800099849700928e-01 -8.998855948448181152e-02 2.521706223487854004e-01 3.509181737899780273e-02 1.611529737710952759e-01 -2.680431865155696869e-02 1.126115024089813232e-01 -8.585435897111892700e-02 1.119600087404251099e-01 2.405617684125900269e-01 -1.673716455698013306e-01 -1.023463159799575806e-01 1.497704982757568359e-01 -1.305905133485794067e-01 3.071089647710323334e-02 -6.803515553474426270e-02 -1.510765850543975830e-01 -5.822783708572387695e-02 4.435192421078681946e-02 6.415993571281433105e-01
1.182221714407205582e-02 -9.407306462526321411e-02 3.566871955990791321e-02 1.836677640676498413e-01 1.947565227746963501e-01 -1.510578691959381104e-01 1.942030191421508789e-01 -4.148891270160675049e-01 -1.669925004243850708e-01 -1.420273780822753906e-01 -1.927164196968078613e-01 1.242668405175209045e-01 -2.489729970693588257e-01 -3.226770460605621338e-02 2.924596667289733887e-01 -1.137509271502494812e-01 1.680969595909118652e-01 1.161577701568603516e-01 8.056220412254333496e-02 -2.124049663543701172e-01 1.778571903705596924e-01 3.282243013381958008e-01 -1.244192719459533691e-01 -1.104162819683551788e-02 2.655428834259510040e-02 -3.214161992073059082e-01 1.078765839338302612e-01 -1.027885749936103821e-01 -6.977342814207077026e-02 3.063640184700489044e-02 9.875241667032241821e-03 2.069411277770996094e-01
-1.828129142522811890e-01 1.339497137814760208e-02 -1.951185613870620728e-01 1.194499358534812927e-01 -1.769883483648300171e-01 1.857646405696868896e-01 4.301088303327560425e-02 -2.446744740009307861e-01 -3.961687535047531128e-02 -4.371786490082740784e-02 2.715458394959568977e-03 -6.176827475428581238e-02 -3.361547291278839111e-01 2.619481831789016724e-02 -1.099456194788217545e-02 2.448405474424362183e-01 2.056272029876708984e-01 3.590789139270782471e-01 1.506938189268112183e-01 -1.052861362695693970e-01 -1.206720322370529175e-01 2.681154310703277588e-01 -1.215843036770820618e-01 -2.039645165205001831e-01 -1.909450590610504150e-01 -2.083526253700256348e-01 2.980556106194853783e-03 -2.854396104812622070e-01 2.032244801521301270e-01 -1.725771874189376831e-01 -1.418714672327041626e-01 7.101099193096160889e-02
9.308797866106033325e-02 -7.378315553069114685e-03 -2.142396271228790283e-01 3.020237684249877930e-01 -1.672174483537673950e-01 1.455100178718566895e-01 6.318584829568862915e-02 -2.284205555915832520e-01 -2.504397332668304443e-01 1.094361171126365662e-01 6.635101884603500366e-02 1.598462760448455811e-01 -2.902474403381347656e-01 1.282596737146377563e-01 4.274876788258552551e-02 1.488917618989944458e-01 -7.698893547058105469e-02 -3.801978379487991333e-02 9.729853272438049316e-02 -2.269061058759689331e-01 3.233217000961303711e-01 5.555763840675354004e-02 2.485670596361160278e-01 -1.570238918066024780e-01 -3.493669629096984863e-01 -1.404116153717041016e-01 8.967552334070205688e-02 -1.893494874238967896e-01 -1.159812361001968384e-01 1.688806861639022827e-01 1.112103387713432312e-01 1.308456361293792725e-01
-2.301077246665954590e-01 -6.510311365127563477e-02 -3.631523251533508301e-01 2.470798492431640625e-01 1.011681854724884033e-01 7.321870326995849609e-02 1.603889837861061096e-02 -2.356991022825241089e-01 5.896236747503280640e-02 -7.571847643703222275e-03 1.162457913160324097e-01 -1.328123826533555984e-02 -3.609960377216339111e-01 -5.853227898478507996e-02 3.053907072171568871e-03 1.362559497356414795e-01 -2.002088725566864014e-02 2.087763547897338867e-01 1.962090879678726196e-01 -1.730241775512695312e-01 2.984215319156646729e-02 3.118955790996551514e-01 -2.492046803236007690e-01 -8.985051512718200684e-02 -4.642809927463531494e-02 -1.306965351104736328e-01 7.405231893062591553e-02 -2.872808277606964111e-01 2.122470736503601074e-01 -2.690188884735107422e-01 5.827319808304309845e-03 5.881911888718605042e-02
-2.889326810836791992e-01 1.311379112303256989e-02 6.853646039962768555e-02 -7.773603498935699463e-02 2.179286032915115356e-01 1.479430869221687317e-02 1.218303740024566650e-01 -1.292555034160614014e-01 -5.002835392951965332e-02 1.382502168416976929e-01 1.129383444786071777e-01 -2.986454367637634277e-01 -4.159771502017974854e-01 -8.634459227323532104e-02 3.415157794952392578e-01 2.290284782648086548e-01 -2.325694309547543526e-03 -1.424142122268676758e-01 2.825070917606353760e-01 -8.374309539794921875e-02 1.710687018930912018e-02 1.839372515678405762e-01 7.537043839693069458e-02 -2.417094707489013672e-01 7.878708839416503906e-02 -2.891499996185302734e-01 3.833752498030662537e-02 -3.790124505758285522e-02 -7.601229101419448853e-02 2.086559087038040161e-01 -6.690124422311782837e-02 -3.677343204617500305e-02
-5.557607114315032959e-02 2.122962623834609985e-01 -3.113074004650115967e-01 1.942955255508422852e-01 2.830576300621032715e-01 -2.749797105789184570e-01 -1.216462552547454834e-01 -9.177031368017196655e-02 -2.341135293245315552e-01 1.152277812361717224e-01 2.841217070817947388e-02 -2.942743897438049316e-01 -1.884406656026840210e-01 -1.259011961519718170e-02 1.697176694869995117e-01 7.462573703378438950e-03 2.776790559291839600e-01 1.014688834547996521e-01 -5.700408294796943665e-02 -2.423617094755172729e-01 2.378977984189987183e-01 -2.288039028644561768e-01 -4.948208853602409363e-02 -9.823674708604812622e-02 -8.395262807607650757e-02 1.020897775888442993e-01 -1.049636048264801502e-03 -1.666112840175628662e-01 -9.762275964021682739e-02 -2.260220497846603394e-01 2.037389278411865234e-01 2.029285207390785217e-02
-2.094366699457168579e-01 -7.240440696477890015e-02 1.842532157897949219e-01 1.300191506743431091e-02 2.417405880987644196e-02 3.085530549287796021e-02 -2.245129346847534180e-01 1.230341717600822449e-01 -2.066408395767211914e-01 8.503301441669464111e-02 -1.854521594941616058e-02 -2.332696318626403809e-01 -5.103599429130554199e-01 6.890096515417098999e-02 5.482432618737220764e-02 3.348505198955535889e-01 9.751607477664947510e-02 5.095421150326728821e-02 4.149559885263442993e-03 -3.276154696941375732e-01 1.909563094377517700e-01 8.566716313362121582e-02 1.100121587514877319e-01 -1.196206137537956238e-01 -9.963332675397396088e-03 1.750354319810867310e-01 2.494656145572662354e-01 -5.209860205650329590e-02 1.314909607172012329e-01 -4.828263819217681885e-02 2.439369708299636841e-01 1.343964040279388428e-02
5.608686245977878571e-03 6.930495798587799072e-02 -2.251632809638977051e-01 3.622331321239471436e-01 -1.449335366487503052e-01 -1.376382261514663696e-01 -1.163138449192047119e-01 -2.797505855560302734e-01 -1.719953715801239014e-01 -4.096708819270133972e-02 1.193562373518943787e-01 -1.587814539670944214e-01 -1.504431664943695068e-01 1.842651218175888062e-01 2.438422143459320068e-01 4.202353954315185547e-01 3.575762361288070679e-02 3.127684593200683594e-01 1.152840927243232727e-01 2.910914830863475800e-02 1.865233033895492554e-01 8.097778260707855225e-02 1.388804167509078979e-01 -4.175641760230064392e-02 -1.585910171270370483e-01 -2.222811058163642883e-02 1.460910737514495850e-01 1.106552556157112122e-01 7.943031191825866699e-02 4.085947945713996887e-02 -1.572842001914978027e-01 2.249075472354888916e-01
-2.572243660688400269e-02 -9.939184412360191345e-03 1.465294975787401199e-02 3.329643309116363525e-01 -1.490997672080993652e-01 -2.088285237550735474e-02 4.982281848788261414e-02 -2.712076604366302490e-01 2.440515160560607910e-01 -8.579379320144653320e-02 2.980850078165531158e-02 -3.245666921138763428e-01 -3.181923031806945801e-01 -1.822321265935897827e-01 3.633570671081542969e-01 -9.126877039670944214e-02 3.231190443038940430e-01 -2.974194660782814026e-02 -8.666546642780303955e-02 5.085093900561332703e-03 1.509287059307098389e-01 2.605009973049163818e-01 -2.611295320093631744e-02 -1.900558173656463623e-01 1.271852552890777588e-01 -2.598120830953121185e-02 1.361923664808273315e-02 2.038073539733886719e-01 1.106762364506721497e-01 1.617906242609024048e-01 6.360653042793273926e-02 -1.318989042192697525e-02
2.507694065570831299e-01 1.535577178001403809e-01 -2.378387562930583954e-02 3.065194487571716309e-01 -4.389752075076103210e-02 8.444321900606155396e-02 -1.181991025805473328e-01 -5.525557696819305420e-02 -2.624829709529876709e-01 -4.722417891025543213e-02 -9.179998934268951416e-02 -7.877317816019058228e-02 -2.467869222164154053e-01 -2.633412480354309082e-01 4.703048169612884521e-01 1.942825615406036377e-01 -1.110580340027809143e-01 2.171327620744705200e-01 1.571954637765884399e-01 -8.166385442018508911e-02 5.657995119690895081e-02 1.852653324604034424e-01 -4.660408198833465576e-02 -1.093272417783737183e-01 -7.474879175424575806e-02 -3.281471133232116699e-01 4.867434967309236526e-03 1.314485520124435425e-01 -1.149090230464935303e-01 -4.812088608741760254e-02 4.474784713238477707e-03 1.713755726814270020e-01
-2.636373974382877350e-02 3.180831074714660645e-01 -2.463528662919998169e-01 1.777476072311401367e-01 2.417421340942382812e-01 -3.133365809917449951e-01 -1.640139669179916382e-01 -1.610411405563354492e-01 -1.183672770857810974e-01 1.019556969404220581e-01 1.085975170135498047e-01 -3.199711441993713379e-01 -2.976986169815063477e-01 -1.086739543825387955e-02 1.116404160857200623e-01 -1.896196790039539337e-02 3.690783679485321045e-01 8.932367712259292603e-02 -9.309130907058715820e-02 -1.692531555891036987e-01 2.123131603002548218e-01 -7.636500149965286255e-02 -3.974796086549758911e-02 -8.169368654489517212e-02 -9.158843755722045898e-02 1.825020164251327515e-01 -4.206478595733642578e-02 -4.442230984568595886e-02 -6.015726178884506226e-02 -1.562568843364715576e-01 2.045732289552688599e-01 -1.574961282312870026e-02
-2.867101430892944336e-01 -9.259308129549026489e-02 3.260489925742149353e-02 2.955981492996215820e-01 -2.589861750602722168e-01 2.050305753946304321e-01 -4.321288317441940308e-02 -1.419520974159240723e-01 -3.258378505706787109e-01 -1.129360590130090714e-02 6.610976415686309338e-04 -3.391637653112411499e-02 -1.063554510474205017e-01 -1.247854530811309814e-01 -9.046428650617599487e-02 -1.060347557067871094e-01 1.763162463903427124e-01 -3.964710608124732971e-02 2.239423096179962158e-01 -4.809120595455169678e-01 4.975927248597145081e-02 3.987314552068710327e-02 -6.418841332197189331e-02 -2.134643197059631348e-01 1.642262488603591919e-01 -1.734277307987213135e-01 2.141197212040424347e-02 -4.020117595791816711e-02 -7.845471799373626709e-02 1.915428787469863892e-01 -7.771840691566467285e-02 2.450507134199142456e-01
-5.103428289294242859e-02 1.982161030173301697e-02 -2.157505899667739868e-01 1.154987215995788574e-01 -6.864945590496063232e-02 -8.864006400108337402e-02 -1.319466829299926758e-01 -1.872636973857879639e-01 -7.482688874006271362e-02 4.829503223299980164e-02 -8.000784367322921753e-02 -3.380238711833953857e-01 -3.242850005626678467e-01 -4.823434352874755859e-02 -5.755259469151496887e-02 -2.559841275215148926e-01 1.695289742201566696e-03 1.452288031578063965e-01 1.442315727472305298e-01 -3.641550838947296143e-01 -1.073437109589576721e-01 1.839802600443363190e-02 3.344515562057495117e-01 -1.021686345338821411e-01 -7.009814679622650146e-02 2.858370915055274963e-02 2.529790401458740234e-01 1.046272143721580505e-01 -6.742219626903533936e-02 -2.848506867885589600e-01 1.999227404594421387e-01 2.283687889575958252e-01
-1.574505716562271118e-01 3.799559921026229858e-02 -1.026702448725700378e-01 1.819161027669906616e-01 -1.579511314630508423e-01 9.464384615421295166e-02 -2.205148190259933472e-01 -1.236574202775955200e-01 -3.205906748771667480e-01 7.051172107458114624e-02 2.915820851922035217e-02 8.170673251152038574e-02 -6.213119626045227051e-02 1.121305301785469055e-01 2.441594302654266357e-01 -2.785074058920145035e-03 2.570607364177703857e-01 8.860062807798385620e-02 2.343310266733169556e-01 2.413310483098030090e-02 -3.860970959067344666e-02 2.248753011226654053e-01 -1.005454212427139282e-01 -6.554955989122390747e-02 -8.726908266544342041e-02 -1.696438640356063843e-01 3.612854182720184326e-01 -9.337037056684494019e-02 -3.291856050491333008e-01 2.177897840738296509e-01 1.573708653450012207e-02 3.367532193660736084e-01
-3.175408765673637390e-02 2.286224812269210815e-01 1.137739196419715881e-01 1.467104107141494751e-01 2.834897674620151520e-02 -3.020577430725097656e-01 1.774576865136623383e-02 -1.807740926742553711e-01 3.011948056519031525e-02 5.939075723290443420e-02 -1.180688738822937012e-01 -3.756171166896820068e-01 -2.711097896099090576e-01 -2.244064211845397949e-02 7.933984696865081787e-02 1.226858794689178467e-01 2.629671692848205566e-01 -5.609069764614105225e-02 2.251465171575546265e-01 -3.048397004604339600e-01 1.975991427898406982e-01 -6.212465465068817139e-02 6.505027413368225098e-02 -1.433839499950408936e-01 -1.519975662231445312e-01 7.788191735744476318e-02 2.183093875646591187e-01 -1.247593015432357788e-01 -9.176538139581680298e-02 -7.914011925458908081e-02 3.387882113456726074e-01 -1.641305387020111084e-01
-4.260806739330291748e-02 -2.101429700851440430e-01 -2.678902354091405869e-03 3.268987834453582764e-01 2.362069785594940186e-01 -4.499717429280281067e-02 -4.497556388378143311e-02 -3.387733995914459229e-01 -2.682912163436412811e-02 1.790238022804260254e-01 3.772174417972564697e-01 -1.528802216053009033e-01 -2.953074574470520020e-01 1.871625632047653198e-01 2.542854100465774536e-02 1.060102954506874084e-01 1.005478426814079285e-01 2.205706089735031128e-01 4.490203037858009338e-02 -2.568191289901733398e-01 1.725190877914428711e-01 9.576559998095035553e-03 -1.853758543729782104e-01 1.021031737327575684e-01 8.715724945068359375e-02 -9.517393261194229126e-02 9.494131803512573242e-02 -5.628326162695884705e-02 -1.991123557090759277e-01 9.133977442979812622e-02 2.303215265274047852e-01 9.348759055137634277e-02
-1.755796670913696289e-01 5.146412923932075500e-02 -9.339788556098937988e-02 2.745899856090545654e-01 -1.603048741817474365e-01 -1.630130261182785034e-01 -1.733194440603256226e-01 1.404442489147186279e-01 9.172595106065273285e-03 -1.702908575534820557e-01 6.192078813910484314e-02 -2.034198641777038574e-01 -2.318862229585647583e-01 -1.040609478950500488e-01 -7.540734857320785522e-02 -4.558402672410011292e-02 4.411231875419616699e-01 2.312748879194259644e-01 2.416103184223175049e-01 -2.449893355369567871e-01 5.931781232357025146e-02 -2.235829085111618042e-01 -6.477373093366622925e-02 -1.527499705553054810e-01 7.980240136384963989e-02 -9.098058938980102539e-02 2.339311838150024414e-01 -5.272481963038444519e-02 3.366022929549217224e-02 -2.042945027351379395e-01 1.403390020132064819e-01 2.268946915864944458e-01
-3.643473982810974121e-02 -1.250627487897872925e-01 1.644298434257507324e-01 3.283613920211791992e-01 -1.469149738550186157e-01 1.706831753253936768e-01 4.053608700633049011e-02 -2.324232757091522217e-01 -3.313708305358886719e-01 4.585459083318710327e-02 -1.407219022512435913e-01 -1.327122449874877930e-01 -4.704855382442474365e-02 5.042529851198196411e-02 -1.021489575505256653e-01 -2.065275907516479492e-01 4.796562492847442627e-01 -7.300329208374023438e-02 -1.106474734842777252e-02 -2.774305343627929688e-01 2.057766616344451904e-01 2.072702720761299133e-02 -2.874027471989393234e-03 -2.602184712886810303e-01 7.979445159435272217e-02 -2.357622683048248291e-01 -1.595088467001914978e-02 -2.590577350929379463e-03 -7.243304699659347534e-02 1.285007596015930176e-01 1.165762841701507568e-01 1.186493188142776489e-01
4.698569327592849731e-02 2.597803473472595215e-01 1.770049035549163818e-01 3.347692191600799561e-01 -1.830692291259765625e-01 7.692668586969375610e-02 7.360626012086868286e-02 -1.738630831241607666e-01 -1.095999255776405334e-01 5.002837628126144409e-02 2.260998934507369995e-01 -1.551432758569717407e-01 -1.548885554075241089e-01 6.232959777116775513e-02 3.573082089424133301e-01 2.737619169056415558e-02 2.351388186216354370e-01 -3.824923187494277954e-02 2.345602661371231079e-01 -1.545111238956451416e-01 -3.807934001088142395e-02 1.124257296323776245e-01 -1.069811806082725525e-01 -7.640470564365386963e-02 5.121247470378875732e-02 -3.880577534437179565e-02 4.591768980026245117e-01 -1.995493471622467041e-02 -1.572354584932327271e-01 2.254838198423385620e-01 -5.658091604709625244e-02 -6.835241615772247314e-02
-2.558982670307159424e-01 -2.053379714488983154e-01 1.928648650646209717e-01 1.950900405645370483e-01 1.788168847560882568e-01 8.799384348094463348e-03 4.152497649192810059e-02 -2.082634568214416504e-01 -8.444216847419738770e-02 1.297247856855392456e-01 -2.378114461898803711e-01 2.870143391191959381e-02 -3.971741795539855957e-01 1.973666697740554810e-01 3.737202882766723633e-01 -1.097893565893173218e-01 1.960747539997100830e-01 6.086780130863189697e-02 -1.697638817131519318e-02 -1.429859846830368042e-01 3.809126093983650208e-02 -8.723356574773788452e-02 1.275489479303359985e-01 -3.292109370231628418e-01 -1.790113598108291626e-01 -3.566540777683258057e-02 1.879027858376502991e-02 1.778840422630310059e-01 5.055406689643859863e-02 1.260001212358474731e-01 -1.036705374717712402e-01 1.382065713405609131e-01
-1.624294221401214600e-01 -1.718117743730545044e-01 -2.834442853927612305e-01 3.076266050338745117e-01 1.267803926020860672e-02 9.043157100677490234e-02 3.755371645092964172e-02 6.618570536375045776e-02 2.841882407665252686e-02 -2.714141607284545898e-01 -2.345371842384338379e-01 -2.733893394470214844e-01 -4.556626677513122559e-01 2.125917188823223114e-02 1.046916320919990540e-01 1.832808256149291992e-01 2.087611258029937744e-01 1.099901050329208374e-01 1.147903278470039368e-01 9.302650392055511475e-02 -1.709100306034088135e-01 -3.364061564207077026e-02 -8.792959153652191162e-02 -1.308994889259338379e-01 -9.279473125934600830e-02 2.266888320446014404e-01 1.592898555099964142e-02 -2.376057356595993042e-01 -2.108113653957843781e-02 4.577469080686569214e-02 2.097443044185638428e-01 -4.667489975690841675e-02
9.665309637784957886e-02 -3.174895420670509338e-02 6.989897228777408600e-03 2.209006110206246376e-03 -2.256540656089782715e-01 -4.389708489179611206e-02 -1.919371485710144043e-01 1.231905594468116760e-01 -2.029585540294647217e-01 1.901881098747253418e-01 5.488450173288583755e-03 -4.683323502540588379e-01 -3.986786007881164551e-01 8.970700204372406006e-02 3.335022032260894775e-01 -7.420485466718673706e-02 -3.030052781105041504e-02 1.133182048797607422e-01 2.031680941581726074e-01 9.867755696177482605e-03 1.382707804441452026e-01 -1.058989670127630234e-02 -3.751798868179321289e-01 -2.283353060483932495e-01 -6.896205246448516846e-02 1.143448427319526672e-02 8.243164047598838806e-03 -8.394985646009445190e-02 -2.364088781177997589e-02 -1.218397691845893860e-01 -1.500492217019200325e-04 9.805795550346374512e-02
7.182977348566055298e-02 2.437276393175125122e-01 3.741137683391571045e-02 2.950790226459503174e-01 1.684953831136226654e-02 2.497357875108718872e-01 2.175008505582809448e-02 -1.373895853757858276e-01 -7.661455869674682617e-02 -6.481675058603286743e-02 -1.399754881858825684e-01 8.124795556068420410e-02 -3.651219308376312256e-01 -2.225405424833297729e-01 6.243397668004035950e-02 1.187402680516242981e-01 1.082926243543624878e-01 2.382235787808895111e-02 1.771281659603118896e-02 -1.801946163177490234e-01 4.281090572476387024e-02 8.676802366971969604e-02 -8.109521120786666870e-02 1.707426309585571289e-01 -9.269046038389205933e-02 -2.966444194316864014e-01 1.902052313089370728e-01 1.139990240335464478e-01 -6.136285513639450073e-02 -2.030142843723297119e-01 1.027165055274963379e-01 4.862104058265686035e-01
-3.802308142185211182e-01 -3.498721867799758911e-02 -7.268950343132019043e-03 4.017000496387481689e-01 -2.541451752185821533e-01 1.675732582807540894e-01 9.415698051452636719e-02 -1.637804955244064331e-01 -4.215723872184753418e-01 -8.442185074090957642e-02 -7.199945300817489624e-02 -2.103971093893051147e-01 -1.095132902264595032e-01 9.992520511150360107e-02 -3.726829960942268372e-02 -3.576913475990295410e-02 -8.962758630514144897e-02 -1.211086437106132507e-01 7.912571728229522705e-02 -3.141629993915557861e-01 1.305149197578430176e-01 1.102941781282424927e-01 -1.118524298071861267e-01 2.749526686966419220e-02 8.037771284580230713e-02 7.975161820650100708e-02 6.035503372550010681e-02 -1.844420912675559521e-03 2.299817651510238647e-02 1.993464976549148560e-01 9.026597253978252411e-03 2.802407145500183105e-01
1.243007034063339233e-01 -5.241812393069267273e-02 1.210984438657760620e-01 2.372177243232727051e-01 -9.438599459826946259e-03 2.916434109210968018e-01 8.761390298604965210e-02 -2.375115640461444855e-02 -2.968690693378448486e-01 7.238191366195678711e-02 -1.293272078037261963e-01 -2.334657758474349976e-01 -2.081785351037979126e-01 1.492312103509902954e-01 7.958564162254333496e-02 -2.363781481981277466e-01 4.058923423290252686e-01 -3.826382383704185486e-02 2.819642126560211182e-01 -1.785536557435989380e-01 3.123414814472198486e-01 1.487296670675277710e-01 -8.661643415689468384e-02 -1.721809357404708862e-01 -1.042591221630573273e-02 -1.452055424451828003e-01 -1.131073832511901855e-01 -9.055116772651672363e-02 -6.969989044591784477e-05 4.033770039677619934e-02 1.841663569211959839e-01 -1.136022061109542847e-01
-1.355776935815811157e-01 -8.531891554594039917e-02 9.917192161083221436e-03 2.673189342021942139e-01 8.481418341398239136e-02 2.268368452787399292e-01 1.323190629482269287e-01 -4.500523582100868225e-02 -3.681316077709197998e-01 -4.740607738494873047e-02 4.719329252839088440e-02 -3.860502541065216064e-01 3.184861689805984497e-02 -1.734353899955749512e-01 2.589285075664520264e-01 8.712890744209289551e-02 2.279553711414337158e-01 -3.448101580142974854e-01 1.293456852436065674e-01 -1.038893312215805054e-01 -6.976880133152008057e-02 1.586399413645267487e-02 -1.415250729769468307e-02 -7.157836109399795532e-02 -3.593320492655038834e-03 -2.624789178371429443e-01 2.292060256004333496e-01 2.004432827234268188e-01 1.503754705190658569e-01 3.410922363400459290e-02 1.862978935241699219e-01 3.018937632441520691e-02
-7.449191063642501831e-02 -3.177914768457412720e-02 1.637500375509262085e-01 1.211948618292808533e-01 2.094645649194717407e-01 -1.558495759963989258e-01 -5.269576609134674072e-02 -4.512615501880645752e-02 -2.159366607666015625e-01 1.421520113945007324e-01 7.003694772720336914e-02 -1.342504024505615234e-01 -4.719334542751312256e-01 -1.665007472038269043e-01 4.463316872715950012e-03 2.728282511234283447e-01 2.094006240367889404e-01 1.057130917906761169e-01 1.481652855873107910e-01 -1.748092621564865112e-01 2.465758323669433594e-01 2.143118977546691895e-01 1.822617501020431519e-01 -2.000779211521148682e-01 -2.253558114171028137e-02 4.721435159444808960e-02 3.863709419965744019e-02 -7.048637419939041138e-02 -1.286233812570571899e-01 -3.213686347007751465e-01 4.083911329507827759e-02 -2.146982103586196899e-01
-8.602286130189895630e-02 3.951490297913551331e-02 8.949727565050125122e-02 3.094092197716236115e-02 -1.815434843301773071e-01 1.316833943128585815e-01 7.107697427272796631e-02 -1.978841572999954224e-01 -3.275541067123413086e-01 3.337518498301506042e-02 2.068343311548233032e-01 -3.542227745056152344e-01 -2.722758613526821136e-02 3.759489208459854126e-02 1.675477176904678345e-01 -3.001025915145874023e-01 1.454886794090270996e-01 1.244817525148391724e-01 1.047289296984672546e-01 -2.570079267024993896e-01 2.906760573387145996e-01 -3.054392524063587189e-02 2.510532923042774200e-02 -2.745358049869537354e-01 2.181335687637329102e-01 -1.894878000020980835e-01 2.650194168090820312e-01 1.621532142162322998e-01 -8.393461816012859344e-03 -9.138755500316619873e-02 3.304939344525337219e-02 1.611637324094772339e-01
-1.513839513063430786e-01 -1.232941895723342896e-01 -1.401146054267883301e-01 4.051100313663482666e-01 9.754879027605056763e-02 1.497324258089065552e-01 1.497652828693389893e-01 -4.178652539849281311e-03 8.632248640060424805e-02 1.958159357309341431e-01 -1.227216795086860657e-01 -1.145853549242019653e-01 -3.491295278072357178e-01 1.908537931740283966e-02 1.828144937753677368e-01 -1.804042756557464600e-01 2.728033661842346191e-01 9.612260013818740845e-02 1.057767793536186218e-01 -3.004283905029296875e-01 1.059119030833244324e-01 -1.687750369310379028e-01 3.474292457103729248e-01 -4.585321620106697083e-02 5.549274850636720657e-03 2.241990119218826294e-01 7.734002172946929932e-02 1.006019487977027893e-02 7.356777042150497437e-02 -1.954513788223266602e-01 -1.939928531646728516e-02 -1.164331585168838501e-01
-1.548254489898681641e-01 -5.730642005801200867e-02 9.362068027257919312e-02 4.114568829536437988e-01 -3.280907869338989258e-02 -2.606861293315887451e-01 -2.766041457653045654e-01 -2.523182928562164307e-01 -3.085475564002990723e-01 -5.379266105592250824e-03 7.291793823242187500e-02 -3.040715754032135010e-01 -1.178456246852874756e-01 -8.003047853708267212e-02 5.213501676917076111e-02 -5.287424847483634949e-02 3.360408544540405273e-01 5.332731455564498901e-02 9.108017385005950928e-02 -1.318848431110382080e-01 -1.814247079892084002e-04 -2.156024575233459473e-01 2.303584478795528412e-02 -9.978677332401275635e-02 -1.143618486821651459e-02 -4.449876770377159119e-02 -1.340692043304443359e-01 -3.064038753509521484e-01 1.091706231236457825e-01 -1.641504317522048950e-01 1.146413013339042664e-01 4.751914739608764648e-02
-2.298064082860946655e-01 -1.051761656999588013e-01 -1.647669076919555664e-01 1.451299041509628296e-01 -1.796009391546249390e-02 4.218956455588340759e-02 -1.584345474839210510e-02 -2.241482585668563843e-01 5.640764161944389343e-02 -9.788289666175842285e-02 -1.884400248527526855e-01 -1.559325158596038818e-01 -3.127571940422058105e-01 1.720025390386581421e-01 3.495272994041442871e-01 3.917210549116134644e-02 2.419950664043426514e-01 2.169585227966308594e-01 1.838687807321548462e-01 -2.895123660564422607e-01 -2.351140826940536499e-01 3.302900791168212891e-01 -4.082346335053443909e-02 -5.788392201066017151e-02 -1.894064806401729584e-02 -1.026199012994766235e-01 -6.564057618379592896e-02 -1.839607954025268555e-01 -2.507107891142368317e-02 1.224681884050369263e-01 -2.227746546268463135e-01 6.845907866954803467e-02
-2.496757060289382935e-01 -3.022463060915470123e-02 -7.940365374088287354e-02 1.389554701745510101e-02 -1.147375255823135376e-01 -2.182203084230422974e-01 1.507787108421325684e-01 -7.114260643720626831e-02 -2.071681320667266846e-01 1.380958110094070435e-01 -3.912990391254425049e-01 -9.727360680699348450e-03 -3.167942166328430176e-01 -2.241306453943252563e-01 2.836634814739227295e-01 -2.475632131099700928e-01 2.007156908512115479e-01 2.575342059135437012e-01 1.766175478696823120e-01 1.925800554454326630e-02 6.340748071670532227e-02 1.355548650026321411e-01 1.375365350395441055e-02 -2.670921683311462402e-01 -2.981767058372497559e-02 -1.258458644151687622e-01 -5.364530161023139954e-02 3.360989317297935486e-02 1.383506953716278076e-01 3.090899810194969177e-02 1.428300738334655762e-01 2.019836753606796265e-01
-4.224636405706405640e-02 -2.114727646112442017e-01 1.596006900072097778e-01 1.539193391799926758e-01 -1.472033262252807617e-01 -1.018267497420310974e-01 -8.635885268449783325e-02 3.603767603635787964e-02 -3.329150676727294922e-01 1.731355860829353333e-02 3.432501107454299927e-02 -4.569039046764373779e-01 -3.072922825813293457e-01 2.491116374731063843e-01 1.214593574404716492e-01 -1.719403080642223358e-02 3.897128999233245850e-02 1.027909070253372192e-01 2.768046259880065918e-01 1.947889477014541626e-02 1.007784083485603333e-01 2.398258000612258911e-01 -3.506843745708465576e-01 -1.568991392850875854e-01 1.014396175742149353e-01 1.359695792198181152e-01 8.437008410692214966e-02 -1.187939718365669250e-01 1.951098628342151642e-02 -1.772897690534591675e-02 1.188825443387031555e-01 -4.173029586672782898e-02
2.319903373718261719e-01 1.741544902324676514e-01 -5.209003575146198273e-03 2.658019959926605225e-01 9.309614449739456177e-02 1.258313506841659546e-01 4.870835319161415100e-02 -1.494395881891250610e-01 -3.784267902374267578e-01 -9.279887378215789795e-02 1.330990791320800781e-01 -1.301056593656539917e-01 -3.611701130867004395e-01 1.791289001703262329e-01 9.275737218558788300e-03 -5.999497324228286743e-02 2.320858240127563477e-01 -7.653637230396270752e-02 3.232609033584594727e-01 -4.740653187036514282e-02 1.315338015556335449e-01 2.695539295673370361e-01 -1.898582130670547485e-01 -1.479426622390747070e-01 2.247342467308044434e-01 1.790232211351394653e-01 1.037332415580749512e-01 -5.476983636617660522e-02 4.752264544367790222e-02 6.968817859888076782e-02 -9.680314362049102783e-02 1.269996464252471924e-01
-1.752961874008178711e-01 6.622532010078430176e-02 -5.801432579755783081e-02 3.018247783184051514e-01 5.376290902495384216e-02 1.725391298532485962e-02 -2.591021358966827393e-01 -8.122408390045166016e-02 -2.171560078859329224e-01 1.854055672883987427e-01 7.764318585395812988e-02 -1.820634305477142334e-01 -4.047914445400238037e-01 2.264475673437118530e-01 -4.311168566346168518e-03 8.747983723878860474e-02 1.495858430862426758e-01 -1.340365111827850342e-01 -2.202284783124923706e-01 -1.295356005430221558e-01 1.192996054887771606e-01 -4.060904309153556824e-02 -3.875859081745147705e-02 1.994004398584365845e-01 9.167664498090744019e-02 -4.754841327667236328e-01 5.386115983128547668e-02 4.453656263649463654e-03 1.572069227695465088e-01 8.410137146711349487e-02 8.618832379579544067e-02 1.029389426112174988e-01
-1.920245587825775146e-01 -2.104913741350173950e-01 -4.052004590630531311e-02 2.636303305625915527e-01 5.224277451634407043e-02 -5.359730124473571777e-02 4.921555146574974060e-02 -2.189838737249374390e-01 -1.419851183891296387e-01 1.955930590629577637e-01 -1.354888677597045898e-01 -1.565635651350021362e-01 -2.808905243873596191e-01 -3.946002572774887085e-02 2.569937407970428467e-01 -1.426352560520172119e-01 6.301005929708480835e-02 -6.256882846355438232e-02 -2.299669533967971802e-01 1.212246939539909363e-01 -6.887905299663543701e-02 4.114247858524322510e-01 -1.379249542951583862e-01 -2.737360298633575439e-01 -6.069325283169746399e-02 -6.379701942205429077e-02 -1.299955043941736221e-02 3.863662015646696091e-03 -2.901298403739929199e-01 -1.516857743263244629e-01 2.496232241392135620e-01 5.194200202822685242e-02
-3.132835030555725098e-01 1.749769300222396851e-01 -7.718839496374130249e-02 2.983901500701904297e-01 -1.610906422138214111e-01 -1.607445813715457916e-02 -3.982408046722412109e-01 1.005142033100128174e-01 -1.563411578536033630e-02 4.667734354734420776e-02 1.048262882977724075e-02 -2.161626219749450684e-01 -2.857885360717773438e-01 -8.772453665733337402e-02 6.100430339574813843e-02 -1.629425585269927979e-01 2.985200285911560059e-01 1.228279545903205872e-01 1.168881878256797791e-01 -2.383501678705215454e-01 -4.343462362885475159e-02 -2.664317488670349121e-01 -6.343048065900802612e-02 -1.811540573835372925e-01 4.086722061038017273e-02 2.530202865600585938e-01 9.852529317140579224e-02 -1.223596930503845215e-01 5.831994861364364624e-02 -1.323472261428833008e-01 1.279067546129226685e-01 1.999549567699432373e-02
-7.590211182832717896e-02 4.834569990634918213e-02 3.869717568159103394e-02 3.978627622127532959e-01 -2.212131321430206299e-01 9.763645380735397339e-02 2.869388461112976074e-01 -6.930132210254669189e-02 -2.639603018760681152e-01 1.167901530861854553e-01 2.802569046616554260e-02 -6.969010084867477417e-02 -5.609966814517974854e-02 2.233177721500396729e-01 3.731227219104766846e-01 4.758291319012641907e-02 1.574787050485610962e-01 -1.994496136903762817e-01 2.022305876016616821e-01 -1.850867420434951782e-01 -5.039737373590469360e-02 1.850882172584533691e-01 1.228040829300880432e-01 -1.080603599548339844e-01 -9.904474020004272461e-02 -1.046408936381340027e-01 3.626621663570404053e-01 -1.562420129776000977e-01 -1.319375336170196533e-01 6.455032527446746826e-02 2.282312884926795959e-02 -3.106928057968616486e-02
-1.894740462303161621e-01 -7.544963806867599487e-02 -5.754434317350387573e-02 1.376989632844924927e-01 -5.645270645618438721e-02 4.496346693485975266e-03 -2.009028792381286621e-01 -1.006951481103897095e-01 -3.557959496974945068e-01 1.165757700800895691e-01 1.017944961786270142e-01 1.061010435223579407e-01 -1.943541467189788818e-01 -8.207742124795913696e-02 2.653558850288391113e-01 1.000169757753610611e-02 2.280047237873077393e-01 2.872043848037719727e-01 1.448124349117279053e-01 -5.904906429350376129e-04 -1.407367140054702759e-01 -1.412738673388957977e-02 -1.270928084850311279e-01 -1.446600258350372314e-01 -2.038808614015579224e-01 -1.397812962532043457e-01 3.261610567569732666e-01 -1.096159741282463074e-01 -4.010446667671203613e-01 -1.196262985467910767e-01 2.562941424548625946e-02 1.943341791629791260e-01
[truncated: 3,273,294 more chars]
