# Supplementary material for: The Language of Innovation
Source: PLoS One. 2020 Apr 30;15(4):e0230107. doi: 10.1371/journal.pone.0230107 (PMC7194493; doi:10.1371/journal.pone.0230107)
Supplement: S5 File — (GZ) [file pone.0230107.s005.tar.gz › 1983-1987/V2Run_27_VS_4500_embeddings1983-1987ED32.txt]

-1.643163561820983887e-01 2.246266230940818787e-02 -1.278078407049179077e-01 1.779377758502960205e-01 1.615489125251770020e-01 -2.132485359907150269e-01 1.285514533519744873e-01 -1.679647713899612427e-01 -5.817193537950515747e-02 -6.825368106365203857e-02 2.829782292246818542e-02 1.630997061729431152e-01 3.146345913410186768e-02 -1.732252985239028931e-01 7.609003037214279175e-02 4.578848183155059814e-01 -4.945579171180725098e-02 -1.926864981651306152e-01 -2.225677967071533203e-01 -4.041083157062530518e-01 -1.607535779476165771e-01 -1.294357031583786011e-01 2.424696236848831177e-01 -1.976185590028762817e-01 -6.281969696283340454e-02 -2.230630442500114441e-02 -2.062122523784637451e-01 -1.117529273033142090e-01 1.520237177610397339e-01 -1.128914207220077515e-01 -8.714605122804641724e-03 -1.950812339782714844e-01
-2.242529243230819702e-01 8.191355317831039429e-02 1.513727456331253052e-01 7.820384204387664795e-02 2.469046562910079956e-01 -2.358320504426956177e-01 -3.420468186959624290e-03 -3.794812262058258057e-01 -6.661067157983779907e-02 -9.469626098871231079e-02 -2.200975418090820312e-01 7.050507515668869019e-02 2.131118625402450562e-01 -5.559269338846206665e-02 -1.330636590719223022e-01 3.884470090270042419e-02 -2.767813019454479218e-02 -1.403001975268125534e-02 -3.038325309753417969e-01 -1.913602501153945923e-01 -1.284865140914916992e-01 6.976439803838729858e-02 -3.778613731265068054e-02 9.449426829814910889e-02 6.462682038545608521e-02 -4.439010024070739746e-01 -1.418661475181579590e-01 2.606140822172164917e-02 3.527980670332908630e-02 -1.313593685626983643e-01 -2.048155665397644043e-01 -2.733615934848785400e-01
-1.473199725151062012e-01 5.016305670142173767e-02 2.260244041681289673e-01 5.988206714391708374e-02 2.102271765470504761e-01 -7.982199639081954956e-02 -2.189478874206542969e-01 -2.556513249874114990e-01 -4.602195695042610168e-02 4.362338036298751831e-02 2.252808660268783569e-01 1.417922228574752808e-01 -4.216863587498664856e-02 -5.646818131208419800e-02 -1.534535139799118042e-01 1.790766119956970215e-01 -1.610439717769622803e-01 1.652086228132247925e-01 -5.474184453487396240e-02 -4.041214585304260254e-01 -4.028036724776029587e-03 3.449103236198425293e-01 -1.790841221809387207e-01 1.800539493560791016e-01 -1.799345612525939941e-01 3.759630396962165833e-02 5.534656718373298645e-02 5.607698857784271240e-02 1.863193064928054810e-01 -2.954517900943756104e-01 -1.333920955657958984e-01 -1.974240541458129883e-01
-1.593271940946578979e-01 2.610466778278350830e-01 -8.059766888618469238e-02 -3.696254640817642212e-02 -8.828598260879516602e-02 -5.096491798758506775e-02 4.402021318674087524e-02 -2.173825949430465698e-01 -3.343583643436431885e-01 -2.512318789958953857e-01 6.741641461849212646e-02 1.925545483827590942e-01 6.481296569108963013e-02 -4.158356040716171265e-02 -3.062322437763214111e-01 2.031997144222259521e-01 1.427702605724334717e-01 1.056334748864173889e-01 -4.063583314418792725e-01 -1.197051480412483215e-01 -2.860408723354339600e-01 3.072856366634368896e-02 -7.351054251194000244e-02 2.425901740789413452e-01 6.921257078647613525e-02 -6.672278791666030884e-02 -1.576298773288726807e-01 -4.258021712303161621e-02 1.139967367053031921e-01 -1.450725644826889038e-01 1.229628846049308777e-01 -1.959841102361679077e-01
1.456340402364730835e-01 8.709832280874252319e-02 -1.939123719930648804e-01 3.932694904506206512e-03 3.417930603027343750e-01 -1.764478236436843872e-01 -1.403104513883590698e-01 -2.425515651702880859e-01 -2.809488475322723389e-01 1.212781295180320740e-02 3.366523981094360352e-01 1.295310705900192261e-01 -1.859733313322067261e-01 1.144952625036239624e-01 -1.534011363983154297e-01 2.783622741699218750e-01 2.537283115088939667e-02 3.583420068025588989e-02 -1.349224299192428589e-01 -8.005359768867492676e-02 -1.884703338146209717e-01 5.917155742645263672e-02 9.524508565664291382e-02 1.409888416528701782e-01 1.556965708732604980e-01 -1.273120492696762085e-01 3.444581106305122375e-02 4.219390451908111572e-02 3.779152035713195801e-01 1.440899074077606201e-02 5.351967737078666687e-02 -2.557079195976257324e-01
-2.401426732540130615e-01 2.719643712043762207e-01 -1.279877126216888428e-01 1.587987393140792847e-01 3.735073804855346680e-01 -6.341008096933364868e-02 -6.232041493058204651e-02 -3.592087030410766602e-01 -1.001941114664077759e-01 -1.417854521423578262e-02 1.069142222404479980e-01 1.952012330293655396e-01 -1.931127756834030151e-01 2.251148521900177002e-01 -2.370809614658355713e-01 1.614324897527694702e-01 1.964003890752792358e-01 -7.870060205459594727e-02 -1.243044137954711914e-01 -2.308539301156997681e-01 -6.098730023950338364e-03 1.732442826032638550e-01 3.025767765939235687e-02 -1.414715778082609177e-02 2.503204345703125000e-01 -2.106317132711410522e-01 -1.249495968222618103e-01 -5.012990161776542664e-02 1.586280167102813721e-01 -1.626099832355976105e-02 1.509360671043395996e-01 -4.770513251423835754e-02
-2.468217611312866211e-01 3.753353655338287354e-01 2.917510457336902618e-02 1.056222915649414062e-01 -1.996672153472900391e-02 -1.369883418083190918e-01 7.551298290491104126e-02 -3.780890703201293945e-01 -2.197302430868148804e-01 -1.610464751720428467e-01 2.005586922168731689e-01 2.034497708082199097e-01 -6.598313897848129272e-02 -2.649407088756561279e-01 -2.229706943035125732e-01 1.776923090219497681e-01 -2.140931189060211182e-01 8.135271072387695312e-02 -3.171448409557342529e-01 -9.820697829127311707e-03 6.802592426538467407e-02 -1.496841907501220703e-01 -1.979753188788890839e-02 1.826027184724807739e-01 1.372732222080230713e-02 -1.123496890068054199e-01 8.463562279939651489e-02 -8.057684451341629028e-02 5.128677561879158020e-02 -1.375279575586318970e-02 3.727056086063385010e-02 -2.492605894804000854e-01
-2.442527860403060913e-01 9.697173535823822021e-02 8.661222457885742188e-02 1.987537741661071777e-02 2.612117230892181396e-01 -1.212034896016120911e-01 -2.804543375968933105e-01 -2.666971087455749512e-01 -1.409654319286346436e-01 8.587668091058731079e-02 4.951630532741546631e-02 8.265327662229537964e-02 -1.558322608470916748e-01 2.439419925212860107e-02 9.215673804283142090e-02 1.827130466699600220e-01 1.293909549713134766e-01 5.735113099217414856e-02 -2.475013732910156250e-01 -2.470034956932067871e-01 -2.312135547399520874e-01 1.931627281010150909e-02 -5.855393037199974060e-02 -1.661013439297676086e-02 -1.103139761835336685e-02 -8.652361482381820679e-02 3.193495571613311768e-01 -6.576984375715255737e-02 3.265963792800903320e-01 -1.340576410293579102e-01 1.778826415538787842e-01 -3.420796692371368408e-01
-2.496124655008316040e-01 -1.483734697103500366e-01 4.962317645549774170e-02 -6.177114322781562805e-02 -8.312764763832092285e-02 -9.153682738542556763e-02 -1.611410453915596008e-02 -3.968519270420074463e-01 1.952422857284545898e-01 -1.246556565165519714e-01 8.267386257648468018e-02 2.910152673721313477e-01 2.358842790126800537e-01 -1.514609009027481079e-01 -2.047740966081619263e-01 9.707681834697723389e-02 -1.834295876324176788e-02 -4.149554297327995300e-02 -3.661961555480957031e-01 -3.219382166862487793e-01 -2.100891172885894775e-01 5.267534777522087097e-02 -2.927939221262931824e-02 1.562849879264831543e-01 5.003895610570907593e-02 -1.288121342658996582e-01 -2.499314993619918823e-01 2.746407175436615944e-03 2.345213294029235840e-01 7.417610287666320801e-02 3.004815243184566498e-02 -7.916729152202606201e-02
2.255322486162185669e-01 1.440136730670928955e-01 -9.430155903100967407e-02 2.113463133573532104e-01 8.514447510242462158e-02 -1.228309124708175659e-01 -1.825623512268066406e-01 -3.554545640945434570e-01 1.210300624370574951e-01 -3.245676755905151367e-01 -7.847118377685546875e-02 -1.080707907676696777e-01 1.582649499177932739e-01 -4.835782572627067566e-02 -1.135168969631195068e-01 2.142826616764068604e-01 -5.602157488465309143e-02 -1.269324421882629395e-01 -4.558974206447601318e-01 -2.345963865518569946e-01 -8.846606314182281494e-02 2.731913328170776367e-01 1.094329655170440674e-01 -1.558702997863292694e-02 -1.249068230390548706e-01 -1.562142223119735718e-01 3.884957730770111084e-02 1.415284574031829834e-01 1.002750694751739502e-01 -1.243327111005783081e-01 -1.078378781676292419e-02 -6.943866610527038574e-02
-2.902422845363616943e-02 -9.133959561586380005e-02 -2.501243650913238525e-01 3.518470004200935364e-02 -7.618935406208038330e-02 1.186002790927886963e-01 -4.611483216285705566e-02 -3.750963211059570312e-01 -2.232065647840499878e-01 -5.492973700165748596e-02 2.330005615949630737e-01 5.085928365588188171e-02 -1.524152308702468872e-01 8.304022252559661865e-03 -2.813381254673004150e-01 1.331694424152374268e-01 3.292095065116882324e-01 1.202678009867668152e-01 1.803199350833892822e-01 -2.177312821149826050e-01 -1.188149601221084595e-01 7.158100605010986328e-02 -3.218077868223190308e-02 -5.063847452402114868e-02 -2.113182544708251953e-01 -1.624450832605361938e-01 -8.209773153066635132e-02 -2.243859320878982544e-01 -1.641736477613449097e-01 -9.908502548933029175e-02 1.300213783979415894e-01 -3.563782274723052979e-01
-1.553584188222885132e-01 3.391545265913009644e-03 8.644107729196548462e-02 -9.958653897047042847e-02 2.019924521446228027e-01 2.551596425473690033e-02 -8.314877003431320190e-02 -3.538842797279357910e-01 -4.984001070261001587e-02 -1.206635609269142151e-01 2.058769166469573975e-01 8.662839978933334351e-02 2.577842175960540771e-01 -7.727203518152236938e-02 -8.479012548923492432e-02 2.466208785772323608e-01 -2.273671329021453857e-01 -7.105457037687301636e-02 -3.327697515487670898e-01 -2.434506565332412720e-01 -3.088548220694065094e-02 -1.645341068506240845e-01 -2.832031548023223877e-01 -1.240791566669940948e-02 -1.040595322847366333e-01 -1.215616464614868164e-01 -2.418447881937026978e-01 1.513549834489822388e-01 2.252561599016189575e-01 2.148281782865524292e-01 -1.243333816528320312e-01 -1.516882777214050293e-01
-1.336303800344467163e-01 -1.478485576808452606e-02 -2.084965407848358154e-01 -9.777976572513580322e-02 1.121988147497177124e-02 -6.691350042819976807e-02 -1.857677549123764038e-01 -4.562813639640808105e-01 -4.950036853551864624e-02 -1.413562297821044922e-01 6.744182109832763672e-02 -1.102319881319999695e-01 -1.427651345729827881e-01 -1.617400795221328735e-01 -1.084633842110633850e-01 -5.772636458277702332e-02 -1.904939562082290649e-01 2.086019702255725861e-02 -6.175852194428443909e-02 -1.739864945411682129e-01 5.667380057275295258e-03 8.023074269294738770e-02 3.605235815048217773e-01 3.996015712618827820e-02 -2.711705267429351807e-01 -1.817398667335510254e-01 -7.819563895463943481e-02 -2.551009319722652435e-02 1.420708023943006992e-03 -2.695653401315212250e-02 2.386999279260635376e-01 -4.482534527778625488e-01
-4.259791076183319092e-01 2.194393239915370941e-02 -3.905452042818069458e-02 -2.394550945609807968e-03 1.669020056724548340e-01 9.332261979579925537e-02 -1.773017793893814087e-01 -2.460171133279800415e-01 -2.886432409286499023e-01 -3.178352415561676025e-01 -9.038512408733367920e-02 9.877703338861465454e-02 -1.275299638509750366e-01 5.992897227406501770e-02 -2.360794246196746826e-01 3.301701247692108154e-01 -1.021139770746231079e-01 1.486763060092926025e-01 -3.039681017398834229e-01 -8.899784833192825317e-02 6.394424708560109138e-04 1.241027265787124634e-01 2.703273594379425049e-01 6.484311819076538086e-02 -1.416397988796234131e-01 -6.243432685732841492e-02 -1.097029745578765869e-01 5.819553509354591370e-02 1.555697470903396606e-01 -3.128397464752197266e-02 1.047298014163970947e-01 -8.879519999027252197e-03
-1.539601981639862061e-01 1.868215203285217285e-01 2.325290627777576447e-02 -7.272627204656600952e-02 2.405878901481628418e-01 1.433978229761123657e-01 -1.242704018950462341e-01 2.826386364176869392e-03 -1.798080652952194214e-01 8.784091332927346230e-04 1.745312213897705078e-01 5.430099740624427795e-02 1.739483699202537537e-02 -1.715060509741306305e-02 -2.501640021800994873e-01 5.793241038918495178e-02 6.241091713309288025e-02 1.166651844978332520e-01 -1.405380070209503174e-01 -1.310723721981048584e-01 -9.023390710353851318e-02 3.090409040451049805e-01 -9.694136679172515869e-02 2.917555868625640869e-01 -2.508100271224975586e-01 -3.676184415817260742e-01 4.098381102085113525e-02 -1.399464756250381470e-01 3.372265994548797607e-01 -1.412876248359680176e-01 1.505090147256851196e-01 -2.848442792892456055e-01
-3.682990968227386475e-01 1.699524223804473877e-01 -8.353581279516220093e-02 1.935451030731201172e-01 1.521349698305130005e-01 -2.898600101470947266e-01 -1.524586677551269531e-01 -1.992276906967163086e-01 -5.128946900367736816e-02 -2.064611762762069702e-01 2.094749659299850464e-01 -1.114666610956192017e-01 2.314048074185848236e-02 -9.839610755443572998e-02 -3.136490285396575928e-01 -5.376007780432701111e-02 3.956829383969306946e-02 1.343640834093093872e-01 -3.908813893795013428e-01 -1.204094812273979187e-01 -1.194946169853210449e-01 -3.734824806451797485e-02 -3.521947190165519714e-02 -4.084978997707366943e-02 -1.138008162379264832e-01 1.969095170497894287e-01 -9.855810552835464478e-03 1.394290924072265625e-01 -7.748156785964965820e-02 7.537920773029327393e-02 -9.660664200782775879e-02 -3.318454623222351074e-01
-1.955517828464508057e-01 8.106008172035217285e-02 -2.208307236433029175e-01 -2.103946171700954437e-02 1.318544596433639526e-01 -2.258633822202682495e-01 -2.247213572263717651e-01 -3.149807453155517578e-01 -2.957561425864696503e-02 -1.009843647480010986e-01 1.640676409006118774e-01 1.221876665949821472e-01 1.255977153778076172e-01 -2.063310146331787109e-01 -4.779557511210441589e-02 2.036632001399993896e-01 -2.231858074665069580e-01 1.820903420448303223e-01 -4.785884916782379150e-01 -4.867004603147506714e-02 -1.313398331403732300e-01 1.118980869650840759e-01 3.073867876082658768e-03 -1.803639903664588928e-02 -6.545074284076690674e-02 -2.642892599105834961e-01 -1.500089764595031738e-01 4.173347726464271545e-02 2.756510674953460693e-01 3.193949908018112183e-02 9.850012511014938354e-02 5.712382867932319641e-02
-1.786723136901855469e-01 -1.595031321048736572e-01 -3.381153643131256104e-01 1.317072063684463501e-01 -2.658351361751556396e-01 -2.588240504264831543e-01 -2.901739478111267090e-01 -1.156178023666143417e-02 1.941545493900775909e-02 7.388349622488021851e-02 -2.009243518114089966e-01 2.673474252223968506e-01 3.413355350494384766e-02 -1.811648011207580566e-01 -3.251951932907104492e-02 2.238261699676513672e-01 -1.620109230279922485e-01 1.668190658092498779e-01 -2.970753610134124756e-01 -1.778455525636672974e-01 5.052253603935241699e-02 1.643840037286281586e-02 2.971272915601730347e-02 -3.757183253765106201e-02 1.310167014598846436e-01 5.342129245400428772e-02 1.072032283991575241e-02 -2.835182845592498779e-01 2.005909681320190430e-01 -6.557156890630722046e-02 -3.127056732773780823e-02 -2.470704019069671631e-01
-1.468107104301452637e-01 3.583197668194770813e-02 -5.182637274265289307e-02 4.070622101426124573e-02 1.422314345836639404e-01 -3.279435038566589355e-01 -8.956845104694366455e-02 -1.618193686008453369e-01 1.231195107102394104e-01 -2.708863914012908936e-01 -4.944311454892158508e-02 -4.131484031677246094e-02 6.334643810987472534e-02 9.673363715410232544e-02 -7.627990841865539551e-02 1.248964145779609680e-01 1.433095037937164307e-01 -1.514631509780883789e-01 -4.519834220409393311e-01 -2.321290969848632812e-01 -1.390972733497619629e-01 3.241392374038696289e-01 2.969818376004695892e-02 1.504624336957931519e-01 -1.414567381143569946e-01 -4.924455285072326660e-02 1.740749180316925049e-01 -1.014483124017715454e-01 1.366065591573715210e-01 7.032682001590728760e-02 -1.109329462051391602e-01 -3.671900331974029541e-01
5.867148935794830322e-02 -9.072536975145339966e-02 1.674644649028778076e-01 1.808727383613586426e-01 1.480791531503200531e-02 -3.812592849135398865e-02 -2.388155907392501831e-01 -4.787841737270355225e-01 -1.165365949273109436e-01 -2.339596450328826904e-01 3.197579979896545410e-01 -1.164486631751060486e-01 9.284608066082000732e-02 -1.190160438418388367e-01 2.166192419826984406e-02 1.573873162269592285e-01 1.300231833010911942e-02 4.794543981552124023e-02 -1.626775562763214111e-01 -2.012365311384201050e-02 -2.695323228836059570e-01 3.981650620698928833e-02 9.273683652281761169e-03 -2.290827184915542603e-01 8.252342045307159424e-02 -2.498623915016651154e-02 -7.704828679561614990e-02 -2.788053154945373535e-01 -8.878014236688613892e-02 -1.185053139925003052e-01 -1.215776056051254272e-01 -3.514742851257324219e-01
-2.756794989109039307e-01 2.355289012193679810e-01 -8.365613967180252075e-02 -1.347809135913848877e-01 -8.655904978513717651e-02 -8.735112845897674561e-02 -2.569358944892883301e-01 -3.023014366626739502e-01 -1.012617722153663635e-01 -8.133097738027572632e-02 1.502764523029327393e-01 2.266527414321899414e-01 -1.266599446535110474e-01 1.184640154242515564e-01 -4.223171472549438477e-01 1.675071567296981812e-01 5.496599897742271423e-02 -1.869418323040008545e-01 -9.875295311212539673e-02 -1.498613208532333374e-01 -1.358629912137985229e-01 1.138656213879585266e-01 9.997656196355819702e-02 1.111179217696189880e-01 -1.933879703283309937e-01 -1.554993093013763428e-01 -3.272279351949691772e-02 1.309586167335510254e-01 3.426265120506286621e-01 -9.656316787004470825e-02 -6.410313770174980164e-03 -1.141214892268180847e-01
-1.342926472425460815e-01 -4.849824681878089905e-02 -1.086724102497100830e-01 2.142309248447418213e-01 5.971574038267135620e-02 1.877084933221340179e-02 1.207660660147666931e-01 -3.622060716152191162e-01 -7.222149521112442017e-02 -1.148290783166885376e-01 3.514694571495056152e-01 4.028991162776947021e-01 -8.380066603422164917e-02 -7.473500072956085205e-02 -1.551328301429748535e-01 2.278111577033996582e-01 -4.783165454864501953e-02 -1.054921895265579224e-01 -3.102778494358062744e-01 3.197837486368371174e-06 -3.533222675323486328e-01 -1.209495514631271362e-01 -1.806859970092773438e-01 -3.743764758110046387e-02 7.381320744752883911e-02 -2.455155253410339355e-01 3.005576878786087036e-02 7.489662151783704758e-03 1.906779967248439789e-02 -1.725184172391891479e-02 -1.294925659894943237e-01 -1.098286509513854980e-01
-1.692436933517456055e-01 1.240388080477714539e-01 -1.484830677509307861e-01 1.813781708478927612e-01 1.060481369495391846e-01 5.438127368688583374e-02 -2.857024073600769043e-01 -2.767358720302581787e-01 -1.905779838562011719e-01 1.598306298255920410e-01 2.712103426456451416e-01 2.145556807518005371e-01 -2.341353595256805420e-01 -3.929464519023895264e-02 3.402209281921386719e-02 8.975624293088912964e-02 2.444912120699882507e-02 -1.557804495096206665e-01 -2.518612444400787354e-01 1.178634613752365112e-01 -1.881145834922790527e-01 6.086326017975807190e-02 1.983632892370223999e-01 1.442269682884216309e-01 4.243994131684303284e-02 -1.798186302185058594e-01 -1.304343193769454956e-01 -9.272678941488265991e-02 3.204654753208160400e-01 -1.091353595256805420e-01 -1.244990751147270203e-01 -3.004886507987976074e-01
-1.928887218236923218e-01 8.218002319335937500e-02 -1.072766780853271484e-01 7.425997406244277954e-02 3.234101459383964539e-02 -1.634810119867324829e-01 -1.553018111735582352e-02 2.830427698791027069e-02 -2.764418721199035645e-01 1.160779669880867004e-01 1.391637921333312988e-01 2.734855413436889648e-01 9.834918379783630371e-02 6.859720498323440552e-02 -3.489478826522827148e-01 1.452222932130098343e-02 -1.283274739980697632e-01 8.475264161825180054e-02 -4.692659974098205566e-01 -2.679173946380615234e-01 -2.325493395328521729e-01 1.177575718611478806e-02 -1.978444904088973999e-01 -2.223725765943527222e-01 2.206870466470718384e-01 -2.221883982419967651e-01 -5.724360793828964233e-02 -5.343088135123252869e-02 1.540531069040298462e-01 1.999928057193756104e-02 -2.725974097847938538e-02 -4.759863764047622681e-02
-9.119978547096252441e-02 1.278559416532516479e-01 -9.316895157098770142e-02 1.321835517883300781e-01 2.551385164260864258e-01 5.019827187061309814e-02 7.606372982263565063e-02 -2.942157685756683350e-01 -2.439997494220733643e-01 -7.734350115060806274e-02 1.646214872598648071e-01 2.982215210795402527e-02 -5.341490730643272400e-02 1.163209676742553711e-01 -1.777032464742660522e-01 2.242667227983474731e-01 4.323933646082878113e-02 9.276217967271804810e-02 -3.124364614486694336e-01 2.971825897693634033e-01 -3.608403503894805908e-01 6.474750488996505737e-02 -1.720109730958938599e-01 -2.789149433374404907e-02 7.431001216173171997e-02 1.779029667377471924e-01 -1.005720570683479309e-01 -7.133021205663681030e-02 5.562481936067342758e-03 -7.021293044090270996e-02 -1.212426647543907166e-01 -4.052729606628417969e-01
-3.889589309692382812e-01 4.190141707658767700e-02 1.973879933357238770e-01 2.182087749242782593e-01 5.128431320190429688e-02 -7.013434171676635742e-02 6.469482183456420898e-02 -8.522554486989974976e-02 -1.710862666368484497e-01 7.861887663602828979e-02 1.166753005236387253e-02 8.619169890880584717e-02 -2.353869229555130005e-01 1.498928517103195190e-01 -1.334327906370162964e-01 3.594483435153961182e-01 2.328792400658130646e-02 -2.481159567832946777e-02 -1.729094237089157104e-01 -3.029154539108276367e-01 -1.668499410152435303e-01 2.784216403961181641e-01 -1.958147138357162476e-01 8.405352011322975159e-03 2.628944255411624908e-02 -1.878004968166351318e-01 1.455559432506561279e-01 1.244131941348314285e-02 1.866093426942825317e-01 -1.706797778606414795e-01 2.687401883304119110e-02 -2.914077043533325195e-01
-1.706464588642120361e-02 3.397962749004364014e-01 -1.216695308685302734e-01 2.760554850101470947e-01 2.541409730911254883e-01 6.868598610162734985e-02 3.529308829456567764e-03 -2.448870539665222168e-01 1.380670368671417236e-01 3.099495768547058105e-01 5.424023047089576721e-02 1.609989255666732788e-01 1.015338674187660217e-01 -4.463333636522293091e-02 4.792395606637001038e-02 2.415893226861953735e-01 -1.733541786670684814e-01 7.107904553413391113e-02 -1.493537127971649170e-01 1.769973896443843842e-02 -2.474770098924636841e-01 7.510009407997131348e-02 -8.561391383409500122e-02 1.413875818252563477e-01 4.538691788911819458e-02 -2.335393279790878296e-01 -2.168907225131988525e-01 -6.455661356449127197e-02 -6.619203835725784302e-02 4.038353264331817627e-02 5.755239352583885193e-02 -4.218169748783111572e-01
-1.555915474891662598e-01 -9.707256220281124115e-03 -2.102601714432239532e-02 2.899283468723297119e-01 1.870710700750350952e-01 2.272700518369674683e-02 -6.472160667181015015e-02 -1.749886125326156616e-01 -1.309719681739807129e-01 1.124012172222137451e-01 -2.999082580208778381e-02 1.416035443544387817e-01 -1.386129409074783325e-01 7.573349028825759888e-02 -2.495927214622497559e-01 1.826027333736419678e-01 -1.423399448394775391e-01 1.363815814256668091e-01 -1.018685400485992432e-01 -2.365208864212036133e-01 -2.525177001953125000e-01 1.940874308347702026e-01 9.724057465791702271e-02 4.493928328156471252e-02 -3.087029159069061279e-01 -1.331274062395095825e-01 1.037807390093803406e-01 4.559032991528511047e-02 1.862137764692306519e-01 -3.944516181945800781e-01 -2.315644770860671997e-01 -2.483888715505599976e-01
1.059058830142021179e-01 -4.472159780561923981e-03 -9.582673013210296631e-02 7.760012149810791016e-02 1.111996825784444809e-02 2.652949281036853790e-02 -1.425505131483078003e-01 -2.709938585758209229e-01 -2.366835027933120728e-01 2.725550346076488495e-02 2.402612119913101196e-01 7.172498852014541626e-02 -8.765404671430587769e-02 -1.555658578872680664e-01 9.161326102912425995e-03 1.225957721471786499e-01 1.922658681869506836e-01 -5.851171445101499557e-03 -3.974302709102630615e-01 -3.057367801666259766e-01 -1.317833960056304932e-01 8.057696372270584106e-02 1.865846812725067139e-01 1.180392429232597351e-01 2.335717529058456421e-01 -3.142927289009094238e-01 -4.097351804375648499e-02 5.173166096210479736e-02 2.294044047594070435e-01 1.066635176539421082e-02 -1.443640887737274170e-01 -3.464672267436981201e-01
-1.356842219829559326e-01 -3.723511472344398499e-02 -1.144542172551155090e-02 -1.961332932114601135e-02 4.407623410224914551e-02 -1.284044235944747925e-01 3.988929465413093567e-02 -4.219267368316650391e-01 -3.389433026313781738e-02 -1.928708851337432861e-01 -6.903931498527526855e-02 -1.790569722652435303e-02 -2.391346991062164307e-01 5.504054017364978790e-03 -1.328492313623428345e-01 1.557688415050506592e-01 -2.718639969825744629e-01 3.852995857596397400e-02 -2.162222713232040405e-01 7.247591763734817505e-02 -1.904682219028472900e-01 3.260735571384429932e-01 -3.100928068161010742e-01 2.139570564031600952e-01 -2.195810228586196899e-01 -6.154356524348258972e-02 -1.169531345367431641e-01 -1.511328071355819702e-01 1.963372826576232910e-01 7.242350280284881592e-02 7.845440506935119629e-02 -2.977791726589202881e-01
-7.198938727378845215e-02 1.395979225635528564e-01 7.652042433619499207e-03 1.622136533260345459e-01 8.280950784683227539e-02 -7.237861305475234985e-02 -4.522543251514434814e-01 -3.408450782299041748e-01 -3.462572395801544189e-01 2.104917913675308228e-02 1.223260089755058289e-01 3.675157204270362854e-02 -2.806601822376251221e-01 -1.183260157704353333e-01 -2.174767702817916870e-01 8.163608610630035400e-02 1.675125658512115479e-01 -9.728619456291198730e-02 -7.495573908090591431e-02 -2.527412772178649902e-01 -1.259217709302902222e-01 -1.022555772215127945e-02 7.126051932573318481e-02 2.343116402626037598e-01 -8.873110264539718628e-02 -1.293599307537078857e-01 -1.721538454294204712e-01 -3.645936399698257446e-02 2.221280932426452637e-01 2.267289720475673676e-02 5.489377677440643311e-02 -2.033842206001281738e-01
-2.058806270360946655e-01 -5.362321063876152039e-02 -1.261989176273345947e-01 -1.187737211585044861e-01 8.984450995922088623e-02 -2.192440032958984375e-01 -5.617848131805658340e-03 -2.575948834419250488e-01 2.458105236291885376e-01 -8.019157499074935913e-02 1.213296949863433838e-01 -1.335962265729904175e-01 -2.047702223062515259e-01 -1.839709579944610596e-01 -2.750050127506256104e-01 4.103530943393707275e-01 5.408172681927680969e-02 6.670480221509933472e-02 -2.446051537990570068e-01 -2.670927345752716064e-01 -2.300086170434951782e-01 7.766749709844589233e-02 2.911492192652076483e-04 -1.973927766084671021e-01 -1.542554050683975220e-01 -2.357072532176971436e-01 -7.739988714456558228e-02 -1.230218857526779175e-01 -4.788864031434059143e-02 8.106901496648788452e-02 3.720318898558616638e-02 -1.891818046569824219e-01
-1.850347071886062622e-01 1.006223931908607483e-01 -3.427705764770507812e-01 -2.493637986481189728e-02 9.652852267026901245e-02 5.393284559249877930e-02 -1.415196955204010010e-01 -1.630976349115371704e-01 -3.004762530326843262e-01 6.581089645624160767e-02 1.208927780389785767e-01 2.400155812501907349e-01 -2.810443043708801270e-01 -1.303760409355163574e-01 1.520456373691558838e-01 1.787101328372955322e-01 1.708271168172359467e-02 -1.705337911844253540e-01 -1.703750640153884888e-01 -3.035274147987365723e-01 -1.670654863119125366e-01 2.928141131997108459e-02 3.113784827291965485e-03 1.594054698944091797e-01 1.352002769708633423e-01 -2.021301984786987305e-01 3.775276243686676025e-02 1.347417533397674561e-01 2.205591350793838501e-01 -1.196820102632045746e-02 -5.070814490318298340e-02 -3.549568355083465576e-01
3.111689165234565735e-02 1.424892246723175049e-01 -3.698551356792449951e-01 2.727617137134075165e-02 1.974522918462753296e-01 1.153118163347244263e-02 -1.470640599727630615e-01 -2.319505512714385986e-01 -1.396420598030090332e-01 -2.186163701117038727e-02 1.833691745996475220e-01 2.274714708328247070e-01 -6.869511306285858154e-02 -1.960881352424621582e-01 1.831296458840370178e-02 7.214838638901710510e-03 -1.141613945364952087e-01 -1.272103339433670044e-01 -2.328924983739852905e-01 -6.624834984540939331e-02 -3.991388380527496338e-01 9.192826598882675171e-02 2.504562139511108398e-01 1.449893116950988770e-01 -4.985097795724868774e-03 -2.949238717555999756e-01 -1.396857649087905884e-01 1.141191497445106506e-01 1.319024115800857544e-01 2.509740553796291351e-02 -5.469001084566116333e-02 -3.127694427967071533e-01
7.803276181221008301e-02 1.645207405090332031e-02 -1.169555112719535828e-01 1.685504615306854248e-01 6.305697560310363770e-02 -6.944065913558006287e-03 -1.305568665266036987e-01 -1.210785582661628723e-01 -3.235782980918884277e-01 6.061090156435966492e-03 6.076519191265106201e-02 3.137278258800506592e-01 -1.174566820263862610e-01 -6.758057326078414917e-02 5.675289407372474670e-02 2.397930324077606201e-01 -1.341361552476882935e-01 -1.459216624498367310e-01 -8.663222193717956543e-02 -1.819595694541931152e-01 -1.214380189776420593e-01 -6.689471006393432617e-02 2.557404637336730957e-01 1.298897247761487961e-02 8.169056475162506104e-02 -3.860731422901153564e-01 -7.489477843046188354e-02 1.572393067181110382e-02 3.544618785381317139e-01 -1.268284320831298828e-01 -1.135033741593360901e-01 -3.859959244728088379e-01
-1.413462460041046143e-01 -1.297067478299140930e-02 -2.693797647953033447e-02 2.027381807565689087e-01 -2.867595991119742393e-03 5.635172501206398010e-02 -2.900588512420654297e-01 -2.869617938995361328e-01 -2.742744088172912598e-01 -4.757765680551528931e-02 2.071760296821594238e-01 -9.120658785104751587e-02 -1.982289403676986694e-01 -6.052013859152793884e-02 -2.094634771347045898e-01 2.813442647457122803e-01 1.123178601264953613e-01 -1.065159440040588379e-01 -1.673458367586135864e-01 -1.694203615188598633e-01 -2.613064348697662354e-01 3.510390222072601318e-02 1.095108985900878906e-01 1.358678489923477173e-01 1.635061353445053101e-01 -1.534124165773391724e-01 -1.343508660793304443e-01 1.034163311123847961e-01 2.293108552694320679e-01 -1.463134288787841797e-01 3.445284366607666016e-01 -1.459504663944244385e-01
-1.979617178440093994e-01 2.393636256456375122e-01 8.217006921768188477e-02 2.613586485385894775e-01 1.186820939183235168e-01 1.037909314036369324e-01 -1.158597841858863831e-01 -1.241445690393447876e-01 1.612712740898132324e-01 8.744742721319198608e-02 -8.127621561288833618e-02 1.877948492765426636e-01 9.699370712041854858e-02 -6.843779981136322021e-02 -4.221023321151733398e-01 4.016668498516082764e-01 3.017235733568668365e-02 1.008908599615097046e-01 -6.750176101922988892e-02 5.423122551292181015e-03 4.698908701539039612e-02 2.112614363431930542e-01 -4.331715777516365051e-02 1.551320105791091919e-01 -1.983044594526290894e-01 -5.716961622238159180e-02 -2.774200439453125000e-01 -1.950974017381668091e-01 1.430402100086212158e-01 2.418412566184997559e-01 -9.324409812688827515e-02 -1.091751605272293091e-01
1.126295700669288635e-01 1.402027755975723267e-01 -3.131738901138305664e-01 2.891336083412170410e-01 4.246933758258819580e-02 2.434106767177581787e-01 -1.642668992280960083e-02 -2.623034715652465820e-01 -1.768121123313903809e-01 -2.795750796794891357e-01 1.273864954710006714e-01 2.556501626968383789e-01 -9.377343207597732544e-02 4.903706163167953491e-02 2.480495255440473557e-03 6.829670071601867676e-02 1.250852644443511963e-01 -2.093116492033004761e-01 -2.989671826362609863e-01 -3.698046505451202393e-01 -5.021938309073448181e-02 9.386341273784637451e-02 4.654343798756599426e-02 4.873694106936454773e-02 -1.095837503671646118e-01 6.350192427635192871e-02 5.743226036429405212e-02 -8.194293826818466187e-02 1.626521199941635132e-01 -1.385264843702316284e-01 1.329388618469238281e-01 -2.411182969808578491e-01
-4.808004572987556458e-02 3.622537478804588318e-02 -1.865063011646270752e-01 2.115930616855621338e-01 1.279646009206771851e-01 -1.611540615558624268e-01 -2.728420197963714600e-01 -2.435066103935241699e-01 -1.241711974143981934e-01 -9.951942600309848785e-03 2.013456523418426514e-01 1.985217928886413574e-01 -2.201455086469650269e-01 -1.196442171931266785e-01 5.722263455390930176e-02 3.185081779956817627e-01 2.316899225115776062e-02 7.390053570270538330e-02 -1.816910505294799805e-01 -2.900548577308654785e-01 -2.563127875328063965e-01 -1.691288948059082031e-01 2.590320110321044922e-01 3.877772018313407898e-02 5.351688340306282043e-02 -2.101295143365859985e-01 -1.351079940795898438e-01 8.395642787218093872e-02 2.749696671962738037e-01 -2.585718967020511627e-02 -1.243390515446662903e-01 -1.663270592689514160e-01
-3.636606931686401367e-01 1.455500572919845581e-01 1.000012457370758057e-01 -3.734524920582771301e-02 1.953033357858657837e-01 -2.955588512122631073e-03 1.198024824261665344e-01 -2.286396920680999756e-01 -2.074940949678421021e-01 -9.600150585174560547e-02 -1.205302327871322632e-01 4.863337874412536621e-01 -7.332123816013336182e-02 -8.820785582065582275e-02 -2.597202062606811523e-01 1.375138014554977417e-01 -5.361251160502433777e-02 4.565221071243286133e-02 -3.073095679283142090e-01 -3.032643795013427734e-01 5.936018377542495728e-02 1.266001816838979721e-02 -1.763914898037910461e-02 1.220718324184417725e-01 2.060748403891921043e-03 1.165888234972953796e-01 -1.219851598143577576e-01 -5.799464136362075806e-02 9.605314582586288452e-02 -2.501587569713592529e-01 -8.407873660326004028e-02 -8.106505870819091797e-02
-3.162539005279541016e-02 -8.352614939212799072e-02 -1.913335174322128296e-01 1.831021457910537720e-01 3.930379450321197510e-01 1.599707901477813721e-01 1.349914371967315674e-01 -2.244186252355575562e-01 -7.476066797971725464e-02 -2.241450697183609009e-01 -8.615655452013015747e-02 8.342865109443664551e-02 -3.385915234684944153e-02 -2.005665898323059082e-01 -2.111962139606475830e-01 2.717362344264984131e-01 -5.110882967710494995e-02 -6.882568448781967163e-02 -2.499477565288543701e-01 1.075079068541526794e-01 -3.940218985080718994e-01 -8.698072284460067749e-02 1.007379442453384399e-01 -1.176548451185226440e-01 1.383645385503768921e-01 4.575325921177864075e-02 -1.500627398490905762e-01 -8.641047775745391846e-02 6.469044089317321777e-02 -2.160205841064453125e-01 -1.390212923288345337e-01 -2.315385341644287109e-01
-3.255835771560668945e-01 2.211585938930511475e-01 7.222457230091094971e-02 8.238279074430465698e-02 2.056106626987457275e-01 1.896133124828338623e-01 -9.427259117364883423e-02 -3.223104774951934814e-01 -3.159986734390258789e-01 2.409139461815357208e-02 -8.499259501695632935e-02 1.079624593257904053e-01 6.411124020814895630e-02 2.233184278011322021e-01 -2.168205529451370239e-01 1.331844925880432129e-01 -1.280575990676879883e-02 -1.451933681964874268e-01 -2.066633105278015137e-01 -1.744575798511505127e-01 3.767127171158790588e-02 3.891575336456298828e-01 3.565295366570353508e-03 2.490275353193283081e-02 -5.665626376867294312e-02 2.225194871425628662e-01 8.274251967668533325e-02 -2.191150002181529999e-02 1.987565308809280396e-01 8.274834603071212769e-02 3.964391071349382401e-03 -2.230032533407211304e-01
-8.608461916446685791e-02 -6.525028031319379807e-03 -2.682344242930412292e-02 2.754713594913482666e-01 1.867267787456512451e-01 -1.739116460084915161e-01 4.195373132824897766e-02 -2.627058327198028564e-01 -2.085544541478157043e-02 2.108687907457351685e-01 2.658460736274719238e-01 2.088417559862136841e-01 -1.108742039650678635e-02 -3.230838477611541748e-02 9.702949784696102142e-03 2.405930869281291962e-02 -2.174407243728637695e-02 -2.294889092445373535e-01 -1.437956392765045166e-01 -1.218740120530128479e-01 -4.235716760158538818e-01 -6.640674546360969543e-03 2.158055752515792847e-01 -4.494542255997657776e-03 6.644293665885925293e-03 -1.351166218519210815e-01 5.247790738940238953e-02 5.256572738289833069e-02 2.523198723793029785e-01 2.988440692424774170e-01 -5.940500646829605103e-02 -3.521210253238677979e-01
6.772875785827636719e-02 3.542686998844146729e-01 -2.555106282234191895e-01 2.743845991790294647e-02 6.390783935785293579e-02 -2.300348505377769470e-02 -2.754911184310913086e-01 -3.792649209499359131e-01 -1.250826865434646606e-01 -3.517947718501091003e-02 3.106541633605957031e-01 3.903186023235321045e-01 -1.079290062189102173e-01 -1.145190075039863586e-01 -9.786245971918106079e-02 -8.005746454000473022e-02 -3.300194442272186279e-02 -2.189443632960319519e-02 -2.948685586452484131e-01 -3.409578502178192139e-01 -2.027181675657629967e-03 1.773144006729125977e-01 -8.184455335140228271e-03 -6.689023971557617188e-02 9.949593245983123779e-02 8.337324857711791992e-02 -6.787880510091781616e-02 -2.772941626608371735e-02 3.722397238016128540e-02 -8.431031554937362671e-02 2.036011964082717896e-02 -3.377303481101989746e-02
-2.510505020618438721e-01 1.447820961475372314e-01 -5.585555359721183777e-02 1.079911664128303528e-01 -2.372509688138961792e-01 5.419628694653511047e-03 -4.347899183630943298e-02 -1.713298857212066650e-01 -2.328533232212066650e-01 1.488016992807388306e-01 -9.443031251430511475e-02 -6.351631879806518555e-02 -1.280623376369476318e-01 -1.718605458736419678e-01 -1.705773025751113892e-01 6.631515920162200928e-02 -3.106650412082672119e-01 -1.042538210749626160e-01 -6.273610144853591919e-02 -7.256067544221878052e-02 -1.651816070079803467e-01 1.182052940130233765e-01 -6.028670817613601685e-03 -1.670731306076049805e-01 -2.213094681501388550e-01 7.458982616662979126e-02 -6.516668200492858887e-02 -2.721847593784332275e-01 1.924216933548450470e-02 -4.762580990791320801e-01 -2.334060221910476685e-01 -2.111654877662658691e-01
6.900379806756973267e-02 1.527870446443557739e-01 -8.590071648359298706e-02 3.303365111351013184e-01 1.375946849584579468e-01 4.737804830074310303e-02 -1.414452046155929565e-01 -2.648911476135253906e-01 -1.237524747848510742e-01 1.226912289857864380e-01 2.658944763243198395e-02 2.095578759908676147e-01 2.404221147298812866e-02 1.492426693439483643e-01 -1.788391470909118652e-01 -5.108070746064186096e-02 -4.494421929121017456e-02 -2.542369961738586426e-01 -3.716877698898315430e-01 -2.116342484951019287e-01 1.410491764545440674e-01 1.880437433719635010e-01 5.149020254611968994e-02 -7.964263111352920532e-02 -4.397776722908020020e-02 -2.246882915496826172e-01 3.722386360168457031e-01 -9.969125688076019287e-02 1.881444007158279419e-01 -3.316872566938400269e-02 -4.380489885807037354e-02 -2.417147159576416016e-01
4.372891411185264587e-02 -7.841449975967407227e-02 1.090670470148324966e-02 -5.860331282019615173e-02 1.691780686378479004e-01 6.715716421604156494e-02 -1.374932378530502319e-01 -4.817274212837219238e-01 -2.842529714107513428e-01 2.156375199556350708e-01 -2.074243724346160889e-01 -1.007014811038970947e-01 4.345875233411788940e-02 -1.700715124607086182e-01 -2.474218457937240601e-01 4.021770507097244263e-02 -4.461311921477317810e-02 1.172682642936706543e-01 -2.076274305582046509e-01 -2.606685757637023926e-01 1.434106975793838501e-01 -1.484815329313278198e-01 3.662616759538650513e-02 7.734911888837814331e-02 -1.531046181917190552e-01 1.032242029905319214e-01 -1.236291751265525818e-01 -2.949705421924591064e-01 -1.401807218790054321e-01 -1.249165236949920654e-01 -1.029882580041885376e-01 -2.668128907680511475e-01
-2.406765371561050415e-01 -6.453429907560348511e-02 -2.475626468658447266e-01 -3.019802458584308624e-02 1.935394667088985443e-02 -1.023163944482803345e-01 -4.119604453444480896e-02 1.631892099976539612e-02 6.270836293697357178e-02 -5.793661810457706451e-03 1.644182577729225159e-02 -2.990071661770343781e-02 5.407631024718284607e-02 1.462291479110717773e-01 -3.125002682209014893e-01 4.434146583080291748e-01 -2.544532297179102898e-03 3.533869981765747070e-02 -3.153531253337860107e-01 -2.374349683523178101e-01 1.045966055244207382e-03 1.987824589014053345e-01 -1.268509924411773682e-01 -1.713620573282241821e-01 -8.282957226037979126e-02 -3.634631261229515076e-02 -2.987882792949676514e-01 -3.266021311283111572e-01 2.607111632823944092e-01 -2.118963561952114105e-02 -1.325086355209350586e-01 -8.390936255455017090e-02
-2.697676122188568115e-01 1.665776818990707397e-01 1.502519845962524414e-01 3.028352372348308563e-02 2.637796103954315186e-01 6.131730973720550537e-02 -5.640374869108200073e-02 -1.208007931709289551e-01 -1.426996439695358276e-01 -7.840780541300773621e-03 1.974438130855560303e-01 1.199993863701820374e-01 6.648244708776473999e-02 -1.467100251466035843e-02 5.384076014161109924e-02 2.320574969053268433e-01 -9.559404850006103516e-02 -2.958804666996002197e-01 -4.254917502403259277e-01 8.281802386045455933e-02 -3.172290027141571045e-01 1.827091425657272339e-01 -7.611070573329925537e-02 -2.301666326820850372e-02 -1.848805509507656097e-02 1.283981949090957642e-01 7.718653976917266846e-02 -7.453142851591110229e-02 1.210874095559120178e-01 4.774907976388931274e-02 1.248113512992858887e-01 -4.048358201980590820e-01
6.564420461654663086e-02 1.777947843074798584e-01 -1.776865273714065552e-01 1.645283401012420654e-01 1.674377731978893280e-02 -1.007141694426536560e-01 -3.532104939222335815e-02 -1.341781318187713623e-01 1.998434774577617645e-02 1.762722283601760864e-01 2.500246651470661163e-02 1.299779713153839111e-01 1.884986311197280884e-01 3.309558629989624023e-01 -2.531999945640563965e-01 2.334401607513427734e-01 -3.793743252754211426e-02 1.697474718093872070e-01 -3.390419781208038330e-01 -1.183671355247497559e-01 -2.060370892286300659e-01 -1.386415511369705200e-01 -2.548238039016723633e-01 2.015479505062103271e-01 -1.292911171913146973e-01 5.354154389351606369e-03 -1.320374161005020142e-01 -3.970088660717010498e-01 -9.595829993486404419e-02 3.251416236162185669e-02 1.133245229721069336e-01 -1.475073546171188354e-01
1.296827793121337891e-01 3.184694424271583557e-02 -3.111156262457370758e-02 -2.702668309211730957e-02 -8.170909434556961060e-02 -5.787025392055511475e-02 5.207864940166473389e-02 -1.909815818071365356e-01 1.655421555042266846e-01 -3.866258077323436737e-03 1.791623048484325409e-02 -2.580227795988321304e-03 2.535773813724517822e-01 -8.049041964113712311e-03 1.015680730342864990e-01 9.456884860992431641e-02 2.315330803394317627e-01 1.513859629631042480e-01 -4.018343985080718994e-02 -4.440284967422485352e-01 -2.805757522583007812e-01 2.203668951988220215e-01 2.514715790748596191e-01 -1.216593757271766663e-01 -1.137537211179733276e-01 -1.121583115309476852e-02 -1.242540031671524048e-01 -2.957373559474945068e-01 1.612332016229629517e-01 -8.768417686223983765e-02 7.420527189970016479e-02 -4.290743172168731689e-01
-2.486720979213714600e-01 -1.950731575489044189e-01 -4.236127734184265137e-01 -4.677210748195648193e-02 7.701474428176879883e-02 1.098411157727241516e-01 7.274179905652999878e-02 -3.955234587192535400e-01 2.895665466785430908e-01 -1.565436124801635742e-01 2.996282465755939484e-02 -4.293960332870483398e-02 3.901597484946250916e-02 5.827372521162033081e-02 -3.088375627994537354e-01 1.812200248241424561e-01 -3.711667656898498535e-02 3.095578402280807495e-02 -2.779471874237060547e-01 -1.925218403339385986e-01 1.921622157096862793e-01 -8.415332064032554626e-03 -5.802718549966812134e-02 1.955733634531497955e-02 1.093225926160812378e-01 -1.176381632685661316e-01 -1.080761253833770752e-01 -6.890007108449935913e-02 3.269814699888229370e-02 -4.287768155336380005e-02 4.188657179474830627e-02 -3.003815412521362305e-01
-7.711721211671829224e-02 -5.591676011681556702e-02 -2.638635039329528809e-01 -1.285011172294616699e-01 2.536018788814544678e-01 1.098962407559156418e-02 -9.779391810297966003e-03 -2.588050365447998047e-01 -1.989025622606277466e-01 -6.940727122128009796e-03 8.811108767986297607e-02 -6.958854943513870239e-02 -1.769021153450012207e-01 1.133589595556259155e-01 3.620724380016326904e-02 2.765572071075439453e-01 4.629879444837570190e-02 3.107838332653045654e-01 -3.779265880584716797e-01 -1.815493255853652954e-01 -9.731799364089965820e-02 1.979271769523620605e-01 1.826112121343612671e-01 -1.180879026651382446e-02 -3.210653662681579590e-01 5.484306439757347107e-02 -2.212638258934020996e-01 -4.530736058950424194e-02 2.458633035421371460e-01 2.334990538656711578e-02 -4.954334720969200134e-02 -1.480626463890075684e-01
-1.035641878843307495e-01 1.054193228483200073e-01 -1.039930433034896851e-01 -2.581587135791778564e-01 8.212073147296905518e-02 4.353348165750503540e-03 -9.410292655229568481e-02 -3.442343473434448242e-01 2.256522774696350098e-01 1.185377910733222961e-01 1.023323163390159607e-01 1.295996159315109253e-01 2.275263965129852295e-01 -1.971120536327362061e-01 -2.108521014451980591e-01 1.746122837066650391e-01 -4.321392253041267395e-02 -2.309289723634719849e-01 -1.570242643356323242e-01 1.350882500410079956e-01 -7.657919079065322876e-02 3.318076953291893005e-03 -3.836210966110229492e-01 -1.243812367320060730e-01 -8.683467283844947815e-03 -8.968565613031387329e-02 1.094058156013488770e-01 -3.276231586933135986e-01 1.145728453993797302e-01 -1.122025251388549805e-01 1.292709559202194214e-01 -2.689099311828613281e-01
-6.416086852550506592e-02 -7.501432299613952637e-02 6.377024203538894653e-02 1.386783719062805176e-01 4.924618452787399292e-02 -4.599172249436378479e-02 -2.739385664463043213e-01 -3.103121221065521240e-01 -2.363229542970657349e-01 -6.348570436239242554e-02 1.522516179829835892e-02 4.272139668464660645e-01 -1.843464821577072144e-01 8.515647053718566895e-02 -1.991991102695465088e-01 -8.021692186594009399e-02 1.201318949460983276e-01 -1.079891696572303772e-01 -2.451318055391311646e-01 -1.376036405563354492e-01 -1.596907675266265869e-01 2.186908721923828125e-01 7.129407674074172974e-02 -1.292744576930999756e-01 1.256381720304489136e-01 -5.210109055042266846e-02 -1.351346075534820557e-02 9.427960962057113647e-02 8.058626949787139893e-02 -2.477161213755607605e-02 2.439159452915191650e-01 -4.082840383052825928e-01
1.838093847036361694e-01 2.082234174013137817e-01 2.622904442250728607e-02 9.307204931974411011e-02 1.696630269289016724e-01 -1.691857725381851196e-01 1.336330473423004150e-01 -1.667431890964508057e-01 -3.870267868041992188e-01 2.441958189010620117e-01 2.237883210182189941e-01 1.237180382013320923e-01 -4.221606627106666565e-02 -2.318933159112930298e-01 -3.060934841632843018e-01 1.215653717517852783e-01 -1.294528245925903320e-01 -1.802174597978591919e-01 -1.089559644460678101e-01 -2.871175706386566162e-01 -6.896145641803741455e-02 4.032082110643386841e-02 -6.283552944660186768e-02 -1.723769307136535645e-01 -1.889581680297851562e-01 3.070555813610553741e-02 1.573613286018371582e-01 -3.867650777101516724e-02 -4.376578610390424728e-03 2.258591204881668091e-01 1.055271103978157043e-01 -2.508740723133087158e-01
-9.293580800294876099e-02 -2.824929952621459961e-01 -2.049600183963775635e-01 3.132719919085502625e-02 2.050070315599441528e-01 -1.624963879585266113e-01 -1.730427443981170654e-01 -2.367638945579528809e-01 1.668159514665603638e-01 8.082947134971618652e-02 1.990697719156742096e-02 -1.807641834020614624e-01 -3.420034795999526978e-02 -7.511571049690246582e-02 -2.574175596237182617e-01 2.822491824626922607e-01 -4.349537484813481569e-04 8.744249492883682251e-02 -2.486174106597900391e-01 -1.920779496431350708e-01 -1.527718156576156616e-01 -7.946418970823287964e-02 -3.097407519817352295e-02 -1.206002458930015564e-01 -1.890030503273010254e-01 -3.912181258201599121e-01 -1.660307794809341431e-01 -2.872794866561889648e-01 -2.777003496885299683e-02 1.168823018670082092e-01 -8.672913163900375366e-02 -1.470743268728256226e-01
-1.526654660701751709e-01 4.035767912864685059e-02 -2.177694439888000488e-01 -1.612638831138610840e-01 9.585399925708770752e-02 -1.008262932300567627e-01 1.676113228313624859e-03 -2.524661272764205933e-02 2.267486788332462311e-02 1.711438037455081940e-02 -1.045087575912475586e-01 5.295077338814735413e-02 1.393930613994598389e-01 1.140887066721916199e-01 -3.421707749366760254e-01 4.318631887435913086e-01 1.203355342149734497e-01 1.400777846574783325e-01 -3.312580287456512451e-01 -1.834657043218612671e-01 -9.058967232704162598e-03 1.738540530204772949e-01 -1.597817391157150269e-01 -2.922745347023010254e-01 5.050989985466003418e-02 -2.959153801202774048e-02 -2.766498625278472900e-01 -7.772771269083023071e-02 3.319886922836303711e-01 -1.960389502346515656e-02 -8.763183839619159698e-03 -1.250494122505187988e-01
1.272358298301696777e-01 3.390862047672271729e-01 -3.972693160176277161e-02 1.534687578678131104e-01 1.308075897395610809e-02 -2.829210460186004639e-02 -2.513564005494117737e-02 -3.498013019561767578e-01 -2.546191215515136719e-01 5.108390375971794128e-02 8.413591980934143066e-02 2.150322943925857544e-01 -2.237028032541275024e-01 -3.765618503093719482e-01 -2.119725942611694336e-01 2.097210586071014404e-01 3.420752659440040588e-02 -3.082550466060638428e-01 1.789979077875614166e-02 -2.001179605722427368e-01 -9.877849370241165161e-02 1.714494228363037109e-01 -6.999728083610534668e-02 1.649414300918579102e-01 -1.313513815402984619e-01 -3.405275568366050720e-02 -7.544256001710891724e-02 -2.306982278823852539e-01 -1.860794611275196075e-02 -2.010739222168922424e-02 -1.764781475067138672e-01 -3.440907597541809082e-02
-2.503873109817504883e-01 3.725064918398857117e-02 -1.112603843212127686e-01 2.504729926586151123e-01 2.378247529268264771e-01 2.374019287526607513e-02 9.361607581377029419e-02 -1.542488783597946167e-01 -2.182632982730865479e-01 -3.164231181144714355e-01 5.542523786425590515e-02 2.919729948043823242e-01 -1.599750816822052002e-01 -8.386787027120590210e-02 -2.215832620859146118e-01 2.190565168857574463e-01 -1.427111774682998657e-01 1.035591959953308105e-01 -1.907680928707122803e-01 -2.309968024492263794e-01 -2.076844274997711182e-01 1.734725199639797211e-02 1.232281848788261414e-01 9.506819397211074829e-02 1.802416443824768066e-01 -2.204616963863372803e-01 1.795431375503540039e-01 -7.699515670537948608e-02 2.172158658504486084e-01 1.428501009941101074e-01 -1.245327759534120560e-02 -1.727151572704315186e-01
1.646695882081985474e-01 1.064053773880004883e-01 -1.320627983659505844e-02 -2.163491845130920410e-01 -2.026465684175491333e-01 9.675579518079757690e-02 -1.163698807358741760e-01 -3.285651803016662598e-01 9.211173653602600098e-02 -2.050370424985885620e-01 3.621016442775726318e-01 -1.746969372034072876e-01 -1.120004989206790924e-02 -3.398694470524787903e-02 -1.985964924097061157e-01 1.058711633086204529e-01 -1.459817588329315186e-01 -1.080669537186622620e-01 -6.718768179416656494e-02 -2.891096472740173340e-01 -7.264373451471328735e-02 5.571902170777320862e-02 1.257114671170711517e-02 4.785595461726188660e-03 -1.025625020265579224e-01 -4.967330768704414368e-02 -5.252266302704811096e-02 -3.572874665260314941e-01 -2.880704775452613831e-02 1.306875199079513550e-01 1.203936040401458740e-01 -4.160665273666381836e-01
2.045127190649509430e-02 1.088961586356163025e-01 -2.857642173767089844e-01 2.969776652753353119e-02 2.674590647220611572e-01 5.887141823768615723e-02 9.832387417554855347e-02 -1.493766605854034424e-01 -8.390799909830093384e-02 -1.729198498651385307e-03 1.534478068351745605e-01 4.833533614873886108e-02 -6.451582908630371094e-02 -2.284176945686340332e-01 1.306430250406265259e-01 9.577788412570953369e-02 7.655805349349975586e-02 1.298940926790237427e-01 1.151866186410188675e-02 -3.197586536407470703e-01 -5.770532414317131042e-02 8.516012877225875854e-02 8.526287227869033813e-02 -2.529897093772888184e-01 -1.403808742761611938e-01 3.028783202171325684e-02 -9.601686149835586548e-02 -1.598566472530364990e-01 -2.578791677951812744e-01 2.094487100839614868e-02 -8.960364758968353271e-02 -5.876740217208862305e-01
-1.442032754421234131e-01 -1.338871568441390991e-01 -1.863411962985992432e-01 6.054068217054009438e-05 2.319908291101455688e-01 -1.439084112644195557e-01 -6.218788027763366699e-02 -2.323682308197021484e-01 9.797879308462142944e-02 -3.940762579441070557e-02 1.154159083962440491e-01 -2.517373561859130859e-01 -1.023727431893348694e-01 -2.192252725362777710e-01 -3.224655389785766602e-01 4.790667295455932617e-01 1.172256916761398315e-01 -3.430467844009399414e-02 -7.204879075288772583e-02 -2.371462285518646240e-01 -8.542583882808685303e-02 4.029355943202972412e-03 -6.511588394641876221e-02 1.947786659002304077e-02 -9.710924327373504639e-02 -2.823291122913360596e-01 -2.275607585906982422e-01 -2.322959154844284058e-01 7.141983509063720703e-02 -8.363776654005050659e-02 8.965622633695602417e-02 -1.048326790332794189e-01
-4.663316607475280762e-01 1.445292234420776367e-01 -1.656602136790752411e-03 -5.466587468981742859e-02 1.719984412193298340e-01 -1.201936826109886169e-01 -8.149034529924392700e-02 -2.229942232370376587e-01 -1.489848494529724121e-01 -1.231047064065933228e-01 -1.042528823018074036e-01 6.287973374128341675e-02 -2.411466687917709351e-01 1.911373883485794067e-01 -2.837214171886444092e-01 1.959435045719146729e-01 -3.623251989483833313e-02 -2.619962207973003387e-03 -2.595067024230957031e-01 -2.143499404191970825e-01 -2.877725847065448761e-02 9.465415030717849731e-02 -1.254586689174175262e-02 -2.970068752765655518e-01 -5.430955439805984497e-02 2.878609858453273773e-02 1.039724424481391907e-02 1.426401883363723755e-01 2.174096554517745972e-01 2.258872389793395996e-01 -2.680601738393306732e-02 -2.376905828714370728e-01
8.717931807041168213e-02 3.533636406064033508e-02 -4.418929815292358398e-01 1.239639520645141602e-01 6.785137206315994263e-02 -2.993778586387634277e-01 -9.084431082010269165e-02 -1.628154963254928589e-01 -9.822655469179153442e-02 3.771485090255737305e-01 4.423896223306655884e-02 1.361708492040634155e-01 -8.607784286141395569e-03 -5.132377520203590393e-02 -2.104564905166625977e-01 3.207607269287109375e-01 -6.150932610034942627e-02 -2.465433627367019653e-02 -3.753758072853088379e-01 9.168153628706932068e-03 -7.200241088867187500e-02 1.685116142034530640e-01 8.129615336656570435e-02 -2.477561384439468384e-01 9.496454149484634399e-02 -3.478265553712844849e-02 -9.658995270729064941e-02 4.680606722831726074e-02 -5.061819776892662048e-02 2.174596190452575684e-01 -8.854229003190994263e-02 5.339924991130828857e-02
-6.693881750106811523e-02 2.382993139326572418e-02 -2.050129175186157227e-01 -1.511076092720031738e-01 -6.397359818220138550e-02 5.232293531298637390e-02 -2.349563241004943848e-01 -2.144070416688919067e-01 1.278579831123352051e-01 -2.479264279827475548e-03 2.035642117261886597e-01 1.767270453274250031e-02 1.251465408131480217e-03 -2.366426736116409302e-01 -3.134594261646270752e-01 3.900939822196960449e-01 4.995065182447433472e-02 -8.036729693412780762e-02 -2.544964551925659180e-01 -1.300902813673019409e-01 1.168834194540977478e-01 1.366360038518905640e-01 -1.776335388422012329e-01 -3.117446042597293854e-02 -2.821614742279052734e-01 -2.502447366714477539e-02 -3.375507593154907227e-01 -5.505343154072761536e-02 9.406842291355133057e-02 3.670924901962280273e-02 -2.682173848152160645e-01 -1.506461203098297119e-01
-7.087099552154541016e-02 -2.237910032272338867e-02 -2.421688139438629150e-01 -5.009319260716438293e-02 -2.010537870228290558e-02 -1.560210436582565308e-01 -6.265791505575180054e-02 -2.764451801776885986e-01 2.685402929782867432e-01 2.491194568574428558e-02 1.360406428575515747e-01 -6.230361387133598328e-02 6.960722967050969601e-04 -1.656243652105331421e-01 -4.556899368762969971e-01 3.805223107337951660e-01 2.189056761562824249e-02 1.022141892462968826e-02 -2.647146880626678467e-01 -1.287818551063537598e-01 -9.980472177267074585e-02 6.196980550885200500e-02 -5.350886657834053040e-02 6.260104477405548096e-02 -2.102802544832229614e-01 -3.503000438213348389e-01 -9.919167309999465942e-02 -2.264722883701324463e-01 4.337932169437408447e-02 -1.666473224759101868e-02 -1.061929911375045776e-01 -6.246757879853248596e-02
-1.322561800479888916e-01 2.721029520034790039e-01 -3.162567317485809326e-02 2.628110647201538086e-01 -7.958425581455230713e-02 7.597853988409042358e-02 -3.274929225444793701e-01 1.002322137355804443e-02 9.742569178342819214e-02 -2.814897149801254272e-02 -7.643552497029304504e-03 6.527700275182723999e-02 6.222181022167205811e-03 -2.678933441638946533e-01 -2.590823471546173096e-01 3.072367012500762939e-01 -1.112419813871383667e-01 1.829018443822860718e-01 -2.370826303958892822e-01 -1.262903660535812378e-01 5.267696082592010498e-02 1.852138042449951172e-01 -1.396827399730682373e-01 -2.001527845859527588e-01 -1.455884128808975220e-01 -1.158860623836517334e-01 -3.432103395462036133e-01 -1.435385495424270630e-01 1.282619591802358627e-02 1.944550424814224243e-01 -5.970736220479011536e-02 -2.044785320758819580e-01
-9.205158054828643799e-02 2.911738678812980652e-02 -3.257254362106323242e-01 1.688432097434997559e-01 -8.476885408163070679e-02 7.975324988365173340e-02 -1.580152511596679688e-01 -1.940124332904815674e-01 1.738825812935829163e-02 1.863083243370056152e-01 -4.507335647940635681e-02 2.413789182901382446e-02 1.691816896200180054e-01 -2.896821200847625732e-01 -2.719750404357910156e-01 5.153158903121948242e-01 6.173619627952575684e-02 3.766105324029922485e-02 -1.764154583215713501e-01 -4.695139825344085693e-02 -1.755283214151859283e-03 1.830838322639465332e-01 4.222190007567405701e-02 -6.019625812768936157e-02 -1.328867580741643906e-02 2.215780019760131836e-01 1.731288731098175049e-01 -2.433804608881473541e-02 3.976731747388839722e-02 3.615794777870178223e-01 -9.792691096663475037e-03 -2.211716957390308380e-02
-7.537677884101867676e-02 6.251060962677001953e-02 6.020734831690788269e-02 2.020240277051925659e-01 1.725839674472808838e-01 -9.908781200647354126e-02 -2.270956784486770630e-01 -1.886583715677261353e-01 -2.058482766151428223e-01 4.120926186442375183e-02 6.204986199736595154e-02 2.413862049579620361e-01 -2.001191973686218262e-01 9.467332065105438232e-02 -1.536648720502853394e-01 7.116669416427612305e-02 8.616514503955841064e-02 -1.664226800203323364e-01 -2.756803929805755615e-01 8.523931354284286499e-02 -3.303616642951965332e-01 8.635855466127395630e-02 1.115587428212165833e-01 1.879277378320693970e-01 -8.071260899305343628e-02 -1.459984928369522095e-01 -2.060456126928329468e-01 -9.312868118286132812e-02 1.539869904518127441e-01 -2.355877757072448730e-01 8.288149535655975342e-02 -4.330597817897796631e-01
-2.272708714008331299e-01 -1.782589592039585114e-02 -2.620857357978820801e-01 -1.673582643270492554e-01 -7.635200396180152893e-03 4.473255947232246399e-02 -2.751097455620765686e-02 -2.653124332427978516e-01 -2.806647419929504395e-01 -1.454276144504547119e-01 3.275664150714874268e-02 -4.747939854860305786e-02 -6.958669424057006836e-02 -1.713140010833740234e-01 -1.502506881952285767e-01 1.025376468896865845e-01 -1.032966673374176025e-01 -4.767843335866928101e-02 6.665733456611633301e-02 -6.536447256803512573e-02 1.503123044967651367e-01 3.751327991485595703e-01 1.926648765802383423e-01 -1.875576190650463104e-02 -1.705153584480285645e-01 -2.368212342262268066e-01 3.398375213146209717e-02 -1.503110378980636597e-01 -4.770939797163009644e-02 -1.925975382328033447e-01 1.205546483397483826e-01 -4.715250432491302490e-01
-2.759927511215209961e-02 -2.958738803863525391e-02 7.516967505216598511e-02 3.495773971080780029e-01 3.487389385700225830e-01 -1.315207313746213913e-02 -3.589682579040527344e-01 -2.545416355133056641e-01 -1.197501048445701599e-01 -3.061130642890930176e-01 1.316641569137573242e-01 1.675327271223068237e-01 1.053410470485687256e-01 -1.400181800127029419e-01 -1.403408199548721313e-01 1.806382834911346436e-01 1.530484259128570557e-01 -1.251981109380722046e-01 2.493790537118911743e-02 -1.900012493133544922e-01 -1.738053709268569946e-01 -1.406408250331878662e-01 7.032560533843934536e-04 8.019682765007019043e-02 -1.652591675519943237e-01 9.260911494493484497e-02 -1.771396994590759277e-01 -2.302318811416625977e-01 7.502568513154983521e-02 1.273686140775680542e-01 6.828397512435913086e-02 -1.989061534404754639e-01
-3.690208494663238525e-02 1.730843186378479004e-01 -2.269628047943115234e-01 1.248615607619285583e-01 -4.948964808136224747e-03 -1.619311422109603882e-02 -3.044465184211730957e-01 -9.582822769880294800e-02 -1.081439927220344543e-01 4.664102569222450256e-02 1.766309887170791626e-02 1.772894710302352905e-01 6.969612091779708862e-02 2.068744301795959473e-01 -3.259166777133941650e-01 1.477065384387969971e-01 -2.908455133438110352e-01 -4.881780967116355896e-02 -2.887744307518005371e-01 -1.640206873416900635e-01 -2.463504225015640259e-01 9.915021806955337524e-02 -1.293844431638717651e-01 9.112858213484287262e-03 2.808816134929656982e-01 -3.179809153079986572e-01 7.579313218593597412e-02 -1.613387912511825562e-01 2.572561800479888916e-01 -1.022422537207603455e-01 -6.972149014472961426e-02 -1.502093020826578140e-02
-1.240386515855789185e-01 1.630142629146575928e-01 -2.301306426525115967e-01 7.969728112220764160e-02 8.702186495065689087e-02 6.482793390750885010e-02 -1.466505378484725952e-01 -2.501313984394073486e-01 -2.626862823963165283e-01 1.190160438418388367e-01 1.783326417207717896e-01 3.428994417190551758e-01 -2.572175115346908569e-02 -1.054457500576972961e-01 4.919416736811399460e-03 1.416648179292678833e-01 9.015472233295440674e-02 -2.435436099767684937e-02 -2.298425585031509399e-01 -4.598254859447479248e-01 -2.199037075042724609e-01 -7.285865396261215210e-02 1.167541518807411194e-01 2.364416122436523438e-01 1.106613352894783020e-01 -2.226397842168807983e-01 1.013750769197940826e-02 -2.462838776409626007e-02 2.743573188781738281e-01 -4.589987918734550476e-02 -3.697043657302856445e-02 -3.157435730099678040e-02
1.370157897472381592e-01 1.463353335857391357e-01 3.386355563998222351e-02 1.857161819934844971e-01 1.287218332290649414e-01 -7.573148608207702637e-02 -1.126809697598218918e-02 -4.478667974472045898e-01 -2.167055159807205200e-01 2.228694409132003784e-02 -3.585349395871162415e-02 1.725396960973739624e-01 1.687238663434982300e-01 -8.753468841314315796e-02 -4.420273900032043457e-01 1.163523867726325989e-01 -4.151493310928344727e-02 -1.225494444370269775e-01 1.935809850692749023e-01 -3.569346964359283447e-01 5.034543201327323914e-02 9.040903300046920776e-02 -7.914610207080841064e-02 -1.048659309744834900e-01 1.902323514223098755e-01 1.151407286524772644e-01 5.420003458857536316e-02 -7.556197047233581543e-02 -8.951242081820964813e-03 1.458220034837722778e-01 -2.717365622520446777e-01 -1.213446110486984253e-01
-1.388246268033981323e-01 4.207104444503784180e-03 7.730080187320709229e-02 1.827416270971298218e-01 2.682470381259918213e-01 1.644902229309082031e-01 -5.580134317278862000e-02 -2.785825431346893311e-01 -1.008492335677146912e-02 1.570627689361572266e-01 1.277092993259429932e-01 3.549858033657073975e-01 2.265903055667877197e-01 4.409677162766456604e-02 3.989339247345924377e-02 1.480325609445571899e-01 -1.720946580171585083e-01 2.535201609134674072e-02 -3.311285674571990967e-01 -1.762051433324813843e-01 -1.206003576517105103e-01 1.450382359325885773e-02 -1.301085501909255981e-01 -2.204968184232711792e-01 8.549978584051132202e-02 -2.751209735870361328e-01 -3.817932307720184326e-01 6.882074475288391113e-02 1.586511731147766113e-02 -3.054659813642501831e-02 -6.381725519895553589e-02 -1.664325743913650513e-01
-1.475538015365600586e-01 2.668055295944213867e-01 -1.646690219640731812e-01 2.256391644477844238e-01 1.016126051545143127e-01 -1.708351969718933105e-01 -2.161253839731216431e-01 -4.630498290061950684e-01 -2.269527614116668701e-01 -1.027359962463378906e-01 1.477518826723098755e-01 7.883890718221664429e-02 -2.145377397537231445e-01 2.687514759600162506e-02 -1.906526982784271240e-01 6.351830810308456421e-02 1.764414459466934204e-01 -1.662208884954452515e-02 -2.417713850736618042e-01 2.426401525735855103e-02 1.110787689685821533e-01 2.694814205169677734e-01 3.151214867830276489e-02 1.346504241228103638e-01 7.699356973171234131e-02 -7.570941466838121414e-03 -9.016992524266242981e-03 2.396536059677600861e-02 2.008365988731384277e-01 -6.400512158870697021e-02 2.551990151405334473e-01 -2.010136097669601440e-01
-2.000094652175903320e-01 2.299125343561172485e-01 -1.863279491662979126e-01 8.407738804817199707e-02 2.228713780641555786e-01 -2.250704169273376465e-02 1.497080028057098389e-01 -4.573203027248382568e-01 5.803843215107917786e-02 -7.036639750003814697e-02 -6.032148376107215881e-02 2.413752526044845581e-01 1.565417945384979248e-01 -3.393495455384254456e-02 -2.666805982589721680e-01 3.780420422554016113e-01 1.633704304695129395e-01 -1.313070356845855713e-01 -1.124391406774520874e-01 8.814888447523117065e-02 4.623986408114433289e-02 -4.804560169577598572e-02 -1.442475467920303345e-01 9.275511652231216431e-02 -2.279210537672042847e-01 8.355607837438583374e-02 -1.255876421928405762e-01 -1.077412813901901245e-01 2.139585465192794800e-01 -1.280506849288940430e-01 -6.087044253945350647e-02 -1.526861637830734253e-01
-9.342998266220092773e-02 3.203653264790773392e-03 -4.679861292243003845e-02 4.654553830623626709e-01 2.179351896047592163e-01 -4.658828303217887878e-02 9.789568930864334106e-02 -1.043401286005973816e-01 -5.388506501913070679e-02 2.796170711517333984e-01 -3.404296562075614929e-02 2.581841051578521729e-01 -1.158305928111076355e-01 3.962492197751998901e-02 -8.747519925236701965e-03 2.214737683534622192e-01 -1.037718206644058228e-01 3.338567912578582764e-01 -8.504451811313629150e-02 -1.634311079978942871e-01 -2.107269018888473511e-01 2.293623685836791992e-01 -1.018293350934982300e-01 3.929801285266876221e-02 -8.976653218269348145e-02 -1.743043661117553711e-01 -1.149493753910064697e-01 -5.492169782519340515e-02 1.689164191484451294e-01 -1.079032197594642639e-01 1.934379488229751587e-01 -3.031539320945739746e-01
-4.168364405632019043e-02 3.349536284804344177e-02 1.451988797634840012e-02 1.513556391000747681e-01 1.568506807088851929e-01 3.164183720946311951e-02 -1.584892719984054565e-01 -1.546013653278350830e-01 -2.517490088939666748e-01 2.166527062654495239e-01 3.829131424427032471e-01 6.465493887662887573e-02 -2.203073799610137939e-01 -7.447730749845504761e-02 -1.646532267332077026e-01 1.912798583507537842e-01 1.564593762159347534e-01 8.095762878656387329e-02 -3.608557879924774170e-01 -2.300771921873092651e-01 -2.189002037048339844e-01 8.253797888755798340e-02 8.137885481119155884e-02 1.632232815027236938e-01 -2.364038974046707153e-01 -1.641630232334136963e-01 3.937928751111030579e-02 5.720444396138191223e-02 2.343302518129348755e-01 -1.148421838879585266e-01 9.934238344430923462e-02 -2.295429557561874390e-01
1.009231060743331909e-01 9.019414894282817841e-03 -1.691751778125762939e-01 2.515696883201599121e-01 2.438517361879348755e-01 6.671862304210662842e-02 2.903503552079200745e-02 -3.072341382503509521e-01 -8.772559463977813721e-02 9.559182822704315186e-02 1.794419586658477783e-01 1.211632490158081055e-01 1.162043809890747070e-01 1.324760764837265015e-01 -1.695761829614639282e-01 1.065492723137140274e-02 6.778460741043090820e-02 -1.054114177823066711e-01 -3.404386937618255615e-01 -1.489265114068984985e-01 2.552992664277553558e-02 4.263549149036407471e-01 2.959692478179931641e-01 1.155705675482749939e-01 2.697151387110352516e-03 2.203253284096717834e-02 1.097568348050117493e-01 -5.743927508592605591e-02 2.640813887119293213e-01 1.686712354421615601e-01 -3.614892810583114624e-02 -2.500711381435394287e-01
-1.050772741436958313e-01 2.865323126316070557e-01 -3.230079114437103271e-01 -8.860555291175842285e-02 4.597208276391029358e-02 6.139819696545600891e-02 -3.329211473464965820e-01 1.190187036991119385e-01 -1.366057991981506348e-01 1.694488078355789185e-01 -9.995930641889572144e-02 4.061902686953544617e-02 -4.719648510217666626e-02 -2.277243435382843018e-01 -1.261998564004898071e-01 3.730150163173675537e-01 -4.310249090194702148e-01 -1.359705328941345215e-01 -1.731768250465393066e-01 -9.191759862005710602e-03 -1.156254932284355164e-01 1.311262696981430054e-01 -2.277562627568840981e-03 -1.021238788962364197e-01 7.234939187765121460e-02 1.080329623073339462e-02 -1.031201034784317017e-01 -3.168690204620361328e-02 9.139420837163925171e-02 2.079827934503555298e-01 2.064831405878067017e-01 -9.509318321943283081e-02
-3.095389008522033691e-01 -1.039601191878318787e-01 -1.511266231536865234e-01 8.925421535968780518e-02 -1.761410534381866455e-01 3.075369261205196381e-02 -1.609140932559967041e-01 -2.463502734899520874e-01 2.589699253439903259e-02 1.797991693019866943e-01 -1.483475416898727417e-01 1.113863065838813782e-01 5.772316828370094299e-02 6.215678155422210693e-02 -4.269226193428039551e-01 1.603207886219024658e-01 -4.147179722785949707e-01 -9.783419966697692871e-02 8.116568624973297119e-02 -1.396069079637527466e-01 -8.417837321758270264e-02 2.249949127435684204e-01 -1.125204470008611679e-02 -6.335414480417966843e-03 2.451006323099136353e-01 -1.578443348407745361e-01 -2.076262421905994415e-02 -2.712592184543609619e-01 -1.081982180476188660e-01 1.245378106832504272e-01 -8.359565585851669312e-02 -5.218475311994552612e-02
-8.382593840360641479e-02 2.515975832939147949e-01 -1.677284240722656250e-01 1.952737867832183838e-01 2.278682887554168701e-01 -3.884550929069519043e-02 -1.849297285079956055e-01 -1.721756532788276672e-02 -1.524515450000762939e-01 1.926415264606475830e-01 -4.054159857332706451e-03 -5.615769699215888977e-02 1.479759216308593750e-01 1.860686205327510834e-02 -1.729870289564132690e-01 4.212709367275238037e-01 -2.315260656177997589e-02 1.205270066857337952e-01 -1.464404761791229248e-01 -4.097949713468551636e-02 -1.358288526535034180e-01 1.459693610668182373e-01 -2.019234448671340942e-01 -3.698944300413131714e-02 -1.570623964071273804e-01 1.853651553392410278e-02 -4.527838230133056641e-01 -1.092170029878616333e-01 1.429653316736221313e-01 1.633454710245132446e-01 -2.094123363494873047e-01 -1.711917966604232788e-01
-1.653693914413452148e-01 1.098731830716133118e-01 -2.040461003780364990e-01 -2.627154439687728882e-02 4.140073433518409729e-02 -1.987665593624114990e-01 -1.291887313127517700e-01 2.474694156262557954e-05 -5.299381911754608154e-02 7.664079777896404266e-03 1.093695685267448425e-01 9.837298840284347534e-02 7.406783103942871094e-02 -4.527071863412857056e-02 -2.409944236278533936e-01 4.160889685153961182e-01 -8.001639693975448608e-02 7.189579308032989502e-02 -2.270024567842483521e-01 -1.264806836843490601e-01 1.542701721191406250e-01 1.193627268075942993e-01 -6.976734101772308350e-02 -1.633015275001525879e-01 2.510164678096771240e-02 1.317553073167800903e-01 -5.076276063919067383e-01 -2.810378670692443848e-01 1.790399402379989624e-01 7.240501581691205502e-04 -1.799591779708862305e-01 -1.712156981229782104e-01
-1.439575254917144775e-01 4.562770947813987732e-02 2.630422823131084442e-03 2.876478731632232666e-01 2.735724747180938721e-01 3.899396955966949463e-02 1.135932325269095600e-04 -1.291652768850326538e-01 -1.903011202812194824e-01 -2.402021139860153198e-01 1.454368680715560913e-01 1.390316784381866455e-01 -7.737648487091064453e-02 -1.675382442772388458e-02 -4.330828189849853516e-01 3.742068707942962646e-01 1.525166817009449005e-02 -1.661056280136108398e-01 -9.361115843057632446e-02 1.344116926193237305e-01 -1.620394438505172729e-01 2.791789174079895020e-01 1.587995886802673340e-01 3.041774034500122070e-02 1.073234379873611033e-04 -2.603065073490142822e-01 1.040960177779197693e-01 4.907552152872085571e-02 -1.127102971076965332e-01 1.037713140249252319e-01 -1.203543990850448608e-01 -1.708589643239974976e-01
-3.128087222576141357e-01 -1.321591585874557495e-01 -8.817974478006362915e-02 -3.327470645308494568e-02 -1.269427537918090820e-01 9.932079166173934937e-02 1.739525347948074341e-01 -3.866539597511291504e-01 -1.730764806270599365e-01 -1.663998216390609741e-01 1.474649161100387573e-01 -1.394686251878738403e-01 -1.415898352861404419e-01 6.084839254617691040e-02 6.041043996810913086e-02 3.215843737125396729e-01 -2.075719274580478668e-02 -5.730064585804939270e-02 -3.495780229568481445e-01 -2.574356496334075928e-01 -3.058592043817043304e-02 2.241959273815155029e-01 -2.169724702835083008e-01 8.235727250576019287e-02 -1.947484761476516724e-01 3.409793227910995483e-02 -1.940311044454574585e-01 -1.537476014345884323e-02 1.340310722589492798e-01 -7.701151538640260696e-03 4.573262110352516174e-02 -2.146245688199996948e-01
5.423504486680030823e-02 2.371639907360076904e-01 -9.528661519289016724e-02 -1.053599417209625244e-01 3.015950918197631836e-01 -2.004353143274784088e-02 -6.318803876638412476e-02 -1.918824166059494019e-01 -4.772831685841083527e-03 7.508789747953414917e-02 6.338656693696975708e-02 1.256747543811798096e-01 -1.921858042478561401e-01 2.653793990612030029e-01 -1.297819018363952637e-01 3.176266252994537354e-01 1.925635337829589844e-02 3.689198940992355347e-02 -3.807319104671478271e-01 -2.806732058525085449e-01 8.129712194204330444e-02 -1.845472157001495361e-01 -4.521596059203147888e-02 1.836568862199783325e-01 1.423649489879608154e-01 -4.021091386675834656e-03 -1.506713181734085083e-01 -3.715976700186729431e-02 1.218834221363067627e-01 5.180231854319572449e-02 -2.217976599931716919e-01 -3.533934056758880615e-01
1.678084023296833038e-02 6.085375323891639709e-02 -8.796259760856628418e-02 -2.389433234930038452e-02 2.206773906946182251e-01 -9.985587745904922485e-02 -3.026765957474708557e-02 -6.337073445320129395e-02 -2.653470635414123535e-01 2.637073695659637451e-01 -9.534598141908645630e-02 1.755305677652359009e-01 1.082647517323493958e-01 -2.876978218555450439e-01 -3.898576200008392334e-01 1.616209298372268677e-01 -1.898552477359771729e-02 -2.321731746196746826e-01 -2.226660847663879395e-01 -3.800690770149230957e-01 1.928236335515975952e-01 1.132642030715942383e-01 1.750536710023880005e-01 -5.253807455301284790e-02 9.423922002315521240e-02 -2.295996434986591339e-02 1.232872605323791504e-01 -3.093054890632629395e-02 -1.800530999898910522e-01 2.645797282457351685e-02 2.778334617614746094e-01 -6.375527381896972656e-02
-2.895259857177734375e-01 2.686332166194915771e-01 -4.305794835090637207e-02 1.779868900775909424e-01 -6.653922051191329956e-02 -1.898919418454170227e-02 -9.268932044506072998e-02 6.682715564966201782e-02 2.230505049228668213e-01 3.522512316703796387e-02 4.010763950645923615e-03 2.790550589561462402e-01 3.148956596851348877e-02 -2.758957445621490479e-01 -1.465983837842941284e-01 3.013335764408111572e-01 -8.578679710626602173e-02 -4.078760370612144470e-02 -2.366798669099807739e-01 -2.622210085391998291e-01 -2.568513341248035431e-02 1.788374632596969604e-01 -1.711483895778656006e-01 -6.767790764570236206e-02 -2.253059297800064087e-01 4.083803668618202209e-02 -1.835404038429260254e-01 -2.192392200231552124e-01 2.154690027236938477e-01 2.113998979330062866e-01 -1.114493012428283691e-01 -1.905596405267715454e-01
-1.527118682861328125e-01 -1.830124258995056152e-01 -1.976045966148376465e-01 -1.836277730762958527e-02 -5.493712052702903748e-02 -1.296205669641494751e-01 -2.023916989564895630e-01 -2.733508050441741943e-01 1.042097434401512146e-01 5.608506873250007629e-02 1.213583052158355713e-01 -2.581631839275360107e-01 -7.403651624917984009e-02 -1.733579486608505249e-01 -2.567021846771240234e-01 3.360669016838073730e-01 -4.974387958645820618e-02 -8.288752287626266479e-02 -2.126500159502029419e-01 -2.530632317066192627e-01 -1.235474944114685059e-01 3.035957552492618561e-02 6.412712484598159790e-02 -8.939621597528457642e-02 -1.055173650383949280e-01 -3.794259428977966309e-01 -1.293209791183471680e-01 -2.042555809020996094e-01 1.242943257093429565e-01 2.699512243270874023e-01 9.888941049575805664e-02 -2.423308556899428368e-03
-2.986065857112407684e-02 1.141366809606552124e-01 -4.965708032250404358e-02 2.869683550670742989e-03 -7.404489908367395401e-03 -2.472879886627197266e-01 7.523111067712306976e-03 -3.333829715847969055e-02 -4.553925618529319763e-02 7.757780700922012329e-02 1.326963454484939575e-01 -4.806758090853691101e-02 3.367981016635894775e-01 2.073459178209304810e-01 -1.606400310993194580e-01 3.420704603195190430e-01 -2.823196910321712494e-02 -1.011541709303855896e-01 -2.737126648426055908e-01 -3.380782306194305420e-01 -2.545296251773834229e-01 -1.368009746074676514e-01 1.187122911214828491e-01 -1.381396949291229248e-01 -2.432278171181678772e-02 2.203272655606269836e-03 -2.286273390054702759e-01 -3.980398178100585938e-01 -4.029379040002822876e-02 -1.904247999191284180e-01 -1.518977731466293335e-01 -6.927409768104553223e-02
-3.257439732551574707e-01 -1.241238554939627647e-03 5.057534202933311462e-02 7.801206409931182861e-02 2.347045987844467163e-01 5.128069594502449036e-02 9.734801948070526123e-02 3.031433559954166412e-02 -8.881275355815887451e-02 4.004866257309913635e-02 -5.010278522968292236e-02 4.594655334949493408e-02 1.229968294501304626e-01 -1.115011870861053467e-01 -4.121858477592468262e-01 2.973109483718872070e-01 -1.601752787828445435e-01 1.061051189899444580e-01 -1.272722985595464706e-02 -3.049788773059844971e-01 -2.974492907524108887e-01 -1.516132056713104248e-01 4.640451073646545410e-02 -1.395199894905090332e-01 2.040439099073410034e-02 2.963916631415486336e-03 -2.117015421390533447e-01 -1.116452589631080627e-01 3.432717323303222656e-01 -2.729507386684417725e-01 4.812891408801078796e-02 -4.047063365578651428e-02
-1.732645779848098755e-01 3.899191915988922119e-01 -3.450537025928497314e-01 9.681291878223419189e-02 -1.493789255619049072e-01 -2.063866555690765381e-01 -2.142441719770431519e-01 -5.133356526494026184e-02 1.486359089612960815e-01 1.253081560134887695e-01 -1.270135492086410522e-01 6.037398707121610641e-03 -1.634329110383987427e-01 4.137495532631874084e-02 -2.329119145870208740e-01 3.476683199405670166e-01 -1.893399804830551147e-01 -2.233859300613403320e-01 -1.018234044313430786e-01 -8.833899348974227905e-02 -4.160773754119873047e-02 -9.435436129570007324e-02 -1.737225502729415894e-01 -1.449695825576782227e-01 -6.052813492715358734e-03 -5.415906663984060287e-03 -1.464684009552001953e-01 -6.285862624645233154e-02 1.263990849256515503e-01 2.150108963251113892e-01 -1.077300310134887695e-02 -2.549710869789123535e-01
-3.946740180253982544e-02 1.507124155759811401e-01 -2.886966168880462646e-01 -5.351570621132850647e-02 1.063899719156324863e-03 -1.950256079435348511e-01 -1.693104058504104614e-01 -4.436022415757179260e-02 -2.769652605056762695e-01 3.414186835289001465e-02 2.767000198364257812e-01 3.042053878307342529e-01 -1.032666787505149841e-01 -5.423808842897415161e-02 -2.406395599246025085e-02 1.496658325195312500e-01 1.491414755582809448e-01 -6.512839347124099731e-02 -9.523756057024002075e-02 -3.786971867084503174e-01 -1.955656856298446655e-01 2.390736192464828491e-01 9.677936881780624390e-02 5.429606884717941284e-02 2.670664712786674500e-02 -2.237306982278823853e-01 4.816503077745437622e-02 1.356728821992874146e-01 -3.251957520842552185e-02 -2.722473740577697754e-01 -5.895019695162773132e-02 -3.169453144073486328e-01
3.962315153330564499e-03 1.891688257455825806e-01 -2.439450025558471680e-01 -3.838348016142845154e-02 1.564876884222030640e-01 6.638758629560470581e-02 1.154887210577726364e-02 -3.894931375980377197e-01 -2.699910402297973633e-01 -1.820420771837234497e-01 2.307995595037937164e-02 3.334168493747711182e-01 4.175900481641292572e-03 -1.834769845008850098e-01 -2.558622322976589203e-02 2.624870538711547852e-01 6.104459986090660095e-02 1.537060588598251343e-01 -2.894550263881683350e-01 -2.608764730393886566e-02 -5.305967107415199280e-02 -1.186026558279991150e-01 2.418313175439834595e-01 1.617367714643478394e-01 1.352729052305221558e-01 -3.134210780262947083e-02 2.233295701444149017e-02 4.246290028095245361e-02 3.025785982608795166e-01 4.598879069089889526e-02 9.875644743442535400e-02 -2.513348162174224854e-01
-1.336594074964523315e-01 2.089879959821701050e-01 -1.532022655010223389e-01 1.440482437610626221e-01 6.291586160659790039e-02 -2.084523737430572510e-01 -1.865531504154205322e-02 -1.121812909841537476e-01 -1.805668473243713379e-01 5.074186623096466064e-02 8.756241947412490845e-02 -5.794744566082954407e-02 -9.192465245723724365e-02 -1.323691606521606445e-01 -3.611105978488922119e-01 6.665847450494766235e-02 -3.580968677997589111e-01 -1.563329622149467468e-02 3.900725767016410828e-02 -2.629671394824981689e-01 -3.564195632934570312e-01 2.907652854919433594e-01 -1.311340034008026123e-01 -2.569226622581481934e-01 1.036911681294441223e-01 1.774672120809555054e-01 -2.812495827674865723e-01 6.467648595571517944e-02 -6.007318734191358089e-04 7.457789778709411621e-02 -6.564558017998933792e-03 -4.245892539620399475e-02
-3.945822715759277344e-01 -1.020619198679924011e-01 -1.944057047367095947e-01 -7.399453967809677124e-02 1.921626329421997070e-01 1.740016192197799683e-01 7.829367369413375854e-02 -1.851057112216949463e-01 7.037854287773370743e-03 -1.483742445707321167e-01 -5.553362518548965454e-02 -2.278458476066589355e-01 -1.323717236518859863e-01 -1.563746929168701172e-01 -3.677075356245040894e-02 2.165351957082748413e-01 -9.112534672021865845e-02 -1.798125356435775757e-01 -2.772048711776733398e-01 -1.719539761543273926e-01 -3.283788263797760010e-02 1.997398436069488525e-01 1.714802783681079745e-04 -2.969794906675815582e-02 -7.354822009801864624e-02 -3.150154352188110352e-01 -1.558901518583297729e-01 -3.705157935619354248e-01 6.328917294740676880e-02 -3.975647315382957458e-02 -4.489401355385780334e-03 -2.345374673604965210e-01
-2.834610044956207275e-01 -1.434953808784484863e-01 -2.644048333168029785e-01 8.833579719066619873e-02 1.484212279319763184e-01 -2.385840378701686859e-02 -3.655494451522827148e-01 -1.344583332538604736e-01 -2.154296338558197021e-01 -3.006213717162609100e-02 3.957093227654695511e-03 2.495960742235183716e-01 1.112144142389297485e-01 -6.070652604103088379e-02 -2.280207127332687378e-01 6.781961023807525635e-02 -1.269479244947433472e-01 -1.106357350945472717e-01 -3.943598866462707520e-01 -2.021544575691223145e-01 -1.762191206216812134e-01 -4.635459557175636292e-02 -1.792884916067123413e-01 -1.062124222517013550e-01 2.411579340696334839e-02 -2.947905957698822021e-01 7.812498509883880615e-02 -4.311574995517730713e-02 2.026436030864715576e-01 -1.143450215458869934e-01 -1.075741425156593323e-01 -4.734266549348831177e-02
-1.097536981105804443e-01 -2.247959971427917480e-01 -2.852951586246490479e-01 -4.652553424239158630e-02 9.047072380781173706e-02 -1.341747194528579712e-01 -1.244749501347541809e-01 -2.703727483749389648e-01 1.179318428039550781e-01 -1.444421559572219849e-01 1.067610234022140503e-01 -2.535700798034667969e-01 -9.929762780666351318e-02 -1.729760169982910156e-01 -2.468796968460083008e-01 3.377321064472198486e-01 2.199509739875793457e-02 -1.328657269477844238e-01 -3.170220851898193359e-01 -2.510932087898254395e-01 -2.054848372936248779e-01 -2.246019802987575531e-02 -2.659128978848457336e-02 -6.519297137856483459e-03 -8.460915833711624146e-02 -1.786295771598815918e-01 -9.984647482633590698e-02 -2.850686311721801758e-01 1.014388576149940491e-01 2.089168690145015717e-02 -1.128925681114196777e-01 -1.867658793926239014e-01
-1.433667391538619995e-01 -8.567970246076583862e-02 8.251445740461349487e-02 3.691207766532897949e-01 5.891897529363632202e-02 -2.175382152199745178e-02 -1.485669910907745361e-01 -2.796054482460021973e-01 -2.166028171777725220e-01 1.793100982904434204e-01 9.088420867919921875e-02 1.445712745189666748e-01 6.270382553339004517e-02 -1.628396958112716675e-01 -9.623353183269500732e-02 -5.856694653630256653e-02 -3.043115139007568359e-01 -3.697841763496398926e-01 7.818719372153282166e-03 -1.250865906476974487e-01 -1.351169794797897339e-01 1.995352953672409058e-01 -1.154882535338401794e-01 5.571205914020538330e-02 -5.027433112263679504e-02 -1.148229017853736877e-01 -2.667178809642791748e-01 1.552694290876388550e-01 1.532593220472335815e-01 9.699764102697372437e-02 1.250125318765640259e-01 -3.072965145111083984e-01
-4.693574607372283936e-01 4.077763110399246216e-02 6.880418956279754639e-02 -1.123438123613595963e-02 1.636791229248046875e-01 7.474591583013534546e-02 -1.506735086441040039e-01 -2.696489691734313965e-01 -1.905100792646408081e-01 2.614397555589675903e-02 -7.118427660316228867e-03 1.183809340000152588e-01 -6.151967495679855347e-02 2.563681602478027344e-01 -3.065415918827056885e-01 1.545231193304061890e-01 1.317140460014343262e-01 -1.203801184892654419e-01 -2.213275432586669922e-01 -1.163426339626312256e-01 -2.351007461547851562e-01 2.351681590080261230e-01 1.584829390048980713e-01 2.445169538259506226e-02 -1.062561720609664917e-01 1.144130900502204895e-01 -1.086865067481994629e-01 1.719876229763031006e-01 2.061636298894882202e-01 -2.282011695206165314e-02 5.146547034382820129e-02 -2.547432780265808105e-01
2.955598756670951843e-02 -1.139564160257577896e-02 -3.203831911087036133e-01 -1.868896000087261200e-02 2.857732474803924561e-01 -8.910076320171356201e-02 -3.650273680686950684e-01 -1.770528256893157959e-01 -2.184342443943023682e-01 -1.030446365475654602e-01 1.138648465275764465e-01 3.149346411228179932e-01 -1.890033334493637085e-01 1.586333662271499634e-01 -4.176392033696174622e-02 1.252673566341400146e-01 -1.898453831672668457e-01 -1.221778169274330139e-01 -2.286567836999893188e-01 -2.606687843799591064e-01 -1.913611963391304016e-02 3.615900129079818726e-02 -1.150460243225097656e-01 -1.892588585615158081e-01 2.914603427052497864e-02 -3.313926160335540771e-01 -1.043325513601303101e-01 1.725935004651546478e-02 -9.443257004022598267e-03 -1.994473636150360107e-01 6.789257377386093140e-02 -6.884597986936569214e-02
6.770989298820495605e-02 1.102061010897159576e-02 -9.281283617019653320e-02 -8.268824964761734009e-02 5.443869531154632568e-02 2.623095642775297165e-03 5.347317084670066833e-02 -2.535111904144287109e-01 1.010841727256774902e-01 -1.391762495040893555e-01 1.338177621364593506e-01 9.042811393737792969e-02 -9.900085628032684326e-02 -1.356521099805831909e-01 -1.438407748937606812e-01 1.249042004346847534e-01 -5.325710400938987732e-03 -1.394351273775100708e-01 7.599680870771408081e-02 -3.419879078865051270e-01 -3.096458017826080322e-01 -9.319864213466644287e-02 -1.985373795032501221e-01 -4.557868838310241699e-02 -2.867858409881591797e-01 3.826109319925308228e-02 -3.010336458683013916e-01 -3.919986486434936523e-01 3.722071275115013123e-02 9.272526204586029053e-02 2.477979362010955811e-01 -3.192713260650634766e-01
2.101518213748931885e-03 6.283917278051376343e-02 -5.445981770753860474e-02 -2.036549150943756104e-01 9.022209793329238892e-02 -9.503205120563507080e-02 -3.627106547355651855e-01 -2.766835689544677734e-01 -2.934058308601379395e-01 6.498255580663681030e-02 -1.110077798366546631e-01 5.010998994112014771e-02 7.107687741518020630e-02 -1.821107119321823120e-01 -2.363315671682357788e-01 5.021017044782638550e-02 -1.031060144305229187e-01 2.196904271841049194e-01 1.032199710607528687e-01 -3.045195937156677246e-01 -3.069874644279479980e-01 9.212174266576766968e-02 2.264278233051300049e-01 -1.008461937308311462e-01 1.066162362694740295e-01 1.870026141405105591e-01 6.644543725997209549e-03 -1.756082624197006226e-01 2.271909415721893311e-01 1.317428499460220337e-01 -2.081964351236820221e-02 -2.269691377878189087e-01
6.730159744620323181e-03 5.069385282695293427e-03 6.124662235379219055e-02 8.359050750732421875e-02 1.547292917966842651e-01 5.376886948943138123e-02 -2.334560900926589966e-01 -9.313754737377166748e-02 -9.791570156812667847e-02 6.832842528820037842e-02 1.328826099634170532e-01 2.074598520994186401e-01 -3.685975968837738037e-01 1.829215697944164276e-02 -9.894302487373352051e-02 2.025440633296966553e-01 1.605647355318069458e-01 -1.747570782899856567e-01 -3.442321121692657471e-01 -3.879012167453765869e-02 -3.549008071422576904e-01 1.935148984193801880e-01 -1.644364744424819946e-01 -7.889976724982261658e-03 2.640193700790405273e-02 -1.252319812774658203e-01 -9.216875582933425903e-02 -4.802088066935539246e-02 1.559284627437591553e-01 6.417140364646911621e-02 -5.388770624995231628e-02 -4.602969884872436523e-01
-2.426937520503997803e-01 1.343347579240798950e-01 2.551590465009212494e-02 3.002288043498992920e-01 1.447440683841705322e-01 -4.952268209308385849e-03 6.581673026084899902e-02 -4.244795441627502441e-01 -3.821139931678771973e-01 -1.005066558718681335e-01 -1.727184355258941650e-01 2.694039046764373779e-01 1.140550747513771057e-01 -1.127214208245277405e-01 1.762222051620483398e-01 2.960319519042968750e-01 -1.029463112354278564e-01 1.065467968583106995e-01 -2.688060104846954346e-01 1.409435737878084183e-02 4.802529886364936829e-02 1.059682220220565796e-01 9.530342184007167816e-03 2.041585370898246765e-02 -9.940633922815322876e-02 4.331111442297697067e-03 -1.036919001489877701e-02 -1.612242013216018677e-01 5.399827286601066589e-02 -2.710553407669067383e-01 5.387429520487785339e-02 -1.047779899090528488e-02
-1.103039979934692383e-01 1.099431440234184265e-01 1.940711028873920441e-02 2.748320996761322021e-01 8.946386724710464478e-02 1.163920015096664429e-01 -4.487211257219314575e-02 -2.914467453956604004e-01 8.444441482424736023e-03 4.007414877414703369e-01 -3.493534401059150696e-02 2.040587961673736572e-01 -1.403866708278656006e-01 2.378239035606384277e-01 -1.238094270229339600e-01 2.206210643053054810e-01 -1.516732126474380493e-01 2.902474403381347656e-01 -1.600655019283294678e-01 -1.168280765414237976e-01 -1.360656768083572388e-01 3.074319362640380859e-01 -1.039386019110679626e-01 7.858802378177642822e-02 -1.648003011941909790e-01 -1.927713900804519653e-01 1.217009499669075012e-02 3.145853057503700256e-02 4.107865318655967712e-02 -4.499040544033050537e-02 4.661742970347404480e-02 -3.156988620758056641e-01
9.010810405015945435e-03 -1.201916784048080444e-01 -2.708773016929626465e-01 1.644470244646072388e-01 6.671051681041717529e-02 3.745813667774200439e-02 -3.901861235499382019e-02 -4.452063739299774170e-01 -1.250588744878768921e-01 1.522132605314254761e-01 -9.939704835414886475e-02 -1.131684111896902323e-04 2.554657757282257080e-01 3.960265964269638062e-02 -4.687972366809844971e-01 3.638811111450195312e-01 1.964365839958190918e-01 -1.329275872558355331e-02 -2.235984802246093750e-01 7.612581551074981689e-02 2.717860974371433258e-02 -1.713349521160125732e-01 -9.175159968435764313e-03 -9.453118592500686646e-02 -1.377371251583099365e-01 -1.078195646405220032e-01 1.209075897932052612e-01 1.231932342052459717e-01 7.176498323678970337e-02 -3.988487645983695984e-02 4.612216353416442871e-02 -9.402555972337722778e-02
-2.054635584354400635e-01 -1.698323935270309448e-01 -6.977179646492004395e-02 7.977935671806335449e-02 3.305641412734985352e-01 1.491004228591918945e-01 -2.010937184095382690e-01 -7.727970182895660400e-02 -2.348781675100326538e-01 1.417635679244995117e-01 2.620109021663665771e-01 -4.544057697057723999e-02 -1.154161617159843445e-01 1.757068000733852386e-02 -5.984198302030563354e-02 3.042239546775817871e-01 -3.114726208150386810e-02 1.781598776578903198e-01 -1.980870813131332397e-01 -4.167568087577819824e-01 -9.509155899286270142e-02 1.064546313136816025e-02 -9.260545670986175537e-02 1.952164769172668457e-01 2.430477365851402283e-02 -2.378438562154769897e-01 8.351794444024562836e-03 5.816325917840003967e-02 2.612505257129669189e-01 1.411427929997444153e-02 -1.528094150125980377e-02 -2.308203279972076416e-01
6.932979077100753784e-02 5.288908630609512329e-02 -1.588012725114822388e-01 1.947279274463653564e-01 2.295320481061935425e-01 -7.943659275770187378e-02 -7.444217056035995483e-02 -1.577150225639343262e-01 -1.480435207486152649e-02 -7.320464402437210083e-02 -1.414907863363623619e-03 4.224372208118438721e-01 9.735149331390857697e-03 2.841041088104248047e-01 -2.400013059377670288e-01 3.398585617542266846e-01 -4.058026522397994995e-02 -1.801587194204330444e-01 -3.121741116046905518e-01 -3.879854083061218262e-01 3.760910779237747192e-02 2.014342844486236572e-01 6.972685456275939941e-02 -2.796161174774169922e-02 8.675664663314819336e-02 -5.729995202273130417e-03 -4.664378240704536438e-02 -3.658922389149665833e-02 2.400440424680709839e-01 -4.454921465367078781e-03 -4.514658357948064804e-03 5.867017060518264771e-02
-1.055904328823089600e-01 -9.682691097259521484e-02 -3.375468850135803223e-01 -2.617610692977905273e-01 -1.506358683109283447e-01 -6.436376832425594330e-03 -9.561413526535034180e-02 -3.521615862846374512e-01 -3.210472166538238525e-01 -2.903552539646625519e-02 -3.475760295987129211e-02 5.059081315994262695e-02 1.585131585597991943e-01 -2.145869284868240356e-01 -9.560647606849670410e-02 1.672398149967193604e-01 -2.428536303341388702e-02 -1.228724271059036255e-01 1.512129558250308037e-03 -9.854880720376968384e-02 -1.450544297695159912e-01 1.769478023052215576e-01 2.601997554302215576e-01 1.030269488692283630e-01 -3.897116780281066895e-01 -1.949825286865234375e-01 -1.028783768415451050e-01 -1.534749716520309448e-01 -1.800610125064849854e-02 -1.952319890260696411e-01 3.503578156232833862e-02 -7.341475039720535278e-02
-9.627617150545120239e-02 1.738346181809902191e-02 2.030609250068664551e-01 2.196410894393920898e-01 6.333965808153152466e-02 -2.089766412973403931e-02 -3.002819232642650604e-02 -1.271594017744064331e-01 -3.339732438325881958e-02 3.627170324325561523e-01 -5.399893969297409058e-02 2.504923939704895020e-01 -1.292642951011657715e-01 1.484268903732299805e-01 -1.136750355362892151e-01 2.564173340797424316e-01 -2.119402438402175903e-01 2.721292674541473389e-01 -3.345054090023040771e-01 -1.683088093996047974e-01 -1.183637306094169617e-01 9.982965886592864990e-02 2.023921906948089600e-02 1.122777909040451050e-02 -4.300128202885389328e-03 -1.257869750261306763e-01 8.839424699544906616e-02 -1.369975358247756958e-01 3.037077188491821289e-02 -1.990698724985122681e-01 2.744869589805603027e-01 -3.487931787967681885e-01
-3.741706013679504395e-01 6.072452664375305176e-02 -4.780263304710388184e-01 2.119799554347991943e-01 -1.810013502836227417e-01 2.259498238563537598e-01 -1.656431555747985840e-01 -5.727236345410346985e-02 3.984636440873146057e-02 2.441710829734802246e-01 -8.290441706776618958e-03 8.492202311754226685e-02 5.421793833374977112e-02 8.374593220651149750e-03 -1.833423227071762085e-01 1.765987873077392578e-01 -1.837100535631179810e-01 1.896123588085174561e-01 -4.194366559386253357e-02 -2.144667059183120728e-01 5.326434969902038574e-02 6.676535308361053467e-02 1.669646203517913818e-01 5.765989422798156738e-02 7.003872841596603394e-02 9.130847454071044922e-02 -1.320048272609710693e-01 -3.349584341049194336e-02 2.627920806407928467e-01 1.072216928005218506e-01 -9.192786365747451782e-02 -2.351207882165908813e-01
-2.734884060919284821e-02 -2.038564085960388184e-01 -3.695159256458282471e-01 8.789607882499694824e-02 1.167457401752471924e-01 -1.208708882331848145e-01 -8.848602324724197388e-02 -2.131157070398330688e-01 2.262175530195236206e-01 9.557712823152542114e-02 2.083153277635574341e-01 -1.522215455770492554e-01 -1.486328989267349243e-01 -2.369257658720016479e-01 -3.702298998832702637e-01 3.039311468601226807e-01 -1.563468202948570251e-02 3.398431837558746338e-02 -1.948581784963607788e-01 -1.780730187892913818e-01 -1.737444102764129639e-01 -6.501919124275445938e-03 -4.940418526530265808e-02 -1.672030612826347351e-02 -2.103574275970458984e-01 -2.020065337419509888e-01 -2.281245291233062744e-01 -9.630926698446273804e-02 -1.060599237680435181e-01 1.375345736742019653e-01 7.344954460859298706e-02 -1.069217771291732788e-01
1.932753026485443115e-01 9.137180447578430176e-02 -2.718361914157867432e-01 2.573354542255401611e-01 1.837927103042602539e-01 7.522609829902648926e-02 -2.253236770629882812e-01 -3.568303287029266357e-01 -2.414671033620834351e-01 -1.555810123682022095e-01 1.572443842887878418e-01 2.357406765222549438e-01 -7.482782006263732910e-02 2.268586009740829468e-01 -2.480579540133476257e-02 2.786580622196197510e-01 4.238444566726684570e-02 -2.165783792734146118e-01 -2.938055694103240967e-01 -1.826069802045822144e-01 -2.395950257778167725e-02 1.329169273376464844e-01 4.296971112489700317e-02 1.344364285469055176e-01 -1.650310009717941284e-01 -5.031436681747436523e-02 1.762992469593882561e-03 4.833947867155075073e-02 9.567204862833023071e-02 8.529723435640335083e-02 1.712852120399475098e-01 -1.187311112880706787e-01
-8.006510138511657715e-02 5.379140004515647888e-02 6.065361946821212769e-02 2.381077259778976440e-01 2.832553088665008545e-01 8.194842189550399780e-02 -9.848458319902420044e-02 -1.562446206808090210e-01 -1.954368501901626587e-01 -8.072066307067871094e-02 1.756563931703567505e-01 2.080196738243103027e-01 1.171632260084152222e-01 -2.797576189041137695e-01 -1.282114535570144653e-01 4.219105839729309082e-01 -3.120129182934761047e-02 -2.870678901672363281e-01 -3.103231787681579590e-01 1.137563958764076233e-01 -2.578737735748291016e-01 1.283173412084579468e-01 9.344701655209064484e-03 1.314001530408859253e-01 -1.624177247285842896e-01 1.934701763093471527e-02 8.403334021568298340e-02 5.155266821384429932e-02 9.238630533218383789e-02 5.990664288401603699e-02 4.021636769175529480e-02 -2.466366142034530640e-01
-2.340194135904312134e-01 3.133476078510284424e-01 2.336585707962512970e-02 2.159267663955688477e-01 -1.904524676501750946e-02 1.428370773792266846e-01 -1.756730675697326660e-01 -7.086198776960372925e-02 1.893834322690963745e-01 -1.169317737221717834e-01 -8.300796151161193848e-02 2.147361636161804199e-01 1.395462304353713989e-01 -1.838963180780410767e-01 -1.572555154561996460e-01 3.500659167766571045e-01 -1.874540448188781738e-01 -8.644087612628936768e-02 3.345683217048645020e-02 -1.733130216598510742e-01 1.358163654804229736e-01 2.543027400970458984e-01 6.448765844106674194e-02 -7.711070030927658081e-02 -2.981344759464263916e-01 -1.571891158819198608e-01 -1.865683645009994507e-01 -1.074938103556632996e-01 1.183478683233261108e-01 1.091749593615531921e-01 -7.327675819396972656e-02 -2.861539423465728760e-01
-5.987676605582237244e-02 -6.980377435684204102e-02 -3.002316653728485107e-01 1.103299856185913086e-01 -5.149854347109794617e-02 -2.552565932273864746e-01 1.772067509591579437e-02 -2.003469318151473999e-01 -2.501126825809478760e-01 1.367554962635040283e-01 -7.588966935873031616e-02 2.539708912372589111e-01 1.970112323760986328e-02 8.490982651710510254e-02 -3.684650957584381104e-01 6.549004465341567993e-02 -3.884248435497283936e-01 1.641145497560501099e-01 1.317590754479169846e-02 -1.875421404838562012e-01 -3.283283412456512451e-01 7.776118814945220947e-02 -2.228061109781265259e-02 -2.010441571474075317e-01 -4.221490025520324707e-02 -4.981216974556446075e-03 -1.870195418596267700e-01 -2.012670040130615234e-01 -1.743451058864593506e-01 -1.063813921064138412e-02 7.614968717098236084e-02 -1.681840978562831879e-02
4.187011718750000000e-02 1.546606868505477905e-01 -1.721699088811874390e-01 2.314953207969665527e-01 3.242481052875518799e-01 2.070269361138343811e-02 -6.745976209640502930e-02 -1.652058809995651245e-01 8.353912830352783203e-02 -1.737740263342857361e-02 1.604583561420440674e-01 -2.530209533870220184e-02 2.000727355480194092e-01 3.198105692863464355e-01 -4.452456906437873840e-02 1.303760409355163574e-01 5.419412045739591122e-04 -1.930358856916427612e-01 -4.243812859058380127e-01 -4.046938419342041016e-01 2.618700638413429260e-02 1.487865746021270752e-01 1.728489845991134644e-01 -1.150989383459091187e-01 -7.098365575075149536e-02 -6.933864951133728027e-02 -1.362490504980087280e-01 1.793155446648597717e-02 1.907944977283477783e-01 1.084235962480306625e-02 -3.954976424574851990e-02 -2.117204815149307251e-01
-1.197751685976982117e-01 -1.870265603065490723e-01 -8.825298398733139038e-02 -5.323520675301551819e-02 1.704742759466171265e-01 -3.509826585650444031e-02 3.954027220606803894e-02 -3.677380681037902832e-01 -3.349825739860534668e-02 -2.096227137371897697e-03 2.010391652584075928e-01 4.880195483565330505e-02 7.866080105304718018e-02 -1.986447423696517944e-01 -1.009134128689765930e-01 -2.874837024137377739e-03 1.583196669816970825e-01 1.959070377051830292e-02 8.162563294172286987e-02 -1.696474254131317139e-01 -9.018287062644958496e-02 -1.490469127893447876e-01 -8.056634664535522461e-02 -1.712939292192459106e-01 -4.682863131165504456e-02 -4.513936862349510193e-02 -9.987653233110904694e-03 -3.673987090587615967e-01 -1.896153837442398071e-01 8.613736717961728573e-04 3.902923688292503357e-02 -6.077317595481872559e-01
-2.934859693050384521e-01 1.948100924491882324e-01 -2.191898785531520844e-02 4.732375591993331909e-02 -5.684572458267211914e-02 1.319266576319932938e-02 -1.201247498393058777e-01 -3.225877881050109863e-01 -2.054344862699508667e-01 1.016707159578800201e-02 4.137064218521118164e-01 2.531910873949527740e-02 1.106227189302444458e-02 2.460039407014846802e-01 -3.784515857696533203e-01 1.582417190074920654e-01 9.448032081127166748e-02 -1.542057394981384277e-01 -1.576241999864578247e-01 -2.230559587478637695e-01 -1.759307980537414551e-01 -1.205325946211814880e-01 1.490016728639602661e-01 8.770300447940826416e-02 -4.094171524047851562e-02 -1.450017988681793213e-01 9.718457609415054321e-02 1.667476445436477661e-01 1.715988069772720337e-01 -2.608262747526168823e-02 9.209209680557250977e-02 -1.644767224788665771e-01
-1.864148303866386414e-02 8.237352222204208374e-02 -1.933288872241973877e-01 3.474154323339462280e-02 1.033388823270797729e-01 1.678116736002266407e-03 -3.578900694847106934e-01 -1.444458365440368652e-01 -3.280697166919708252e-01 -2.722647227346897125e-02 1.224175095558166504e-01 1.536461710929870605e-01 -2.931101322174072266e-01 9.597510099411010742e-02 -2.286943048238754272e-01 1.417563762515783310e-03 6.844981107860803604e-03 7.803935557603836060e-03 -8.321009576320648193e-02 -2.839010059833526611e-01 -8.040833286941051483e-03 1.242107376456260681e-01 6.512146443128585815e-02 8.128643967211246490e-03 2.457880526781082153e-01 -1.675091534852981567e-01 2.566278539597988129e-02 3.657360002398490906e-02 -5.735834315419197083e-02 -3.241310417652130127e-01 -2.096343189477920532e-01 -3.873815238475799561e-01
-9.519018232822418213e-02 1.092818155884742737e-01 -5.526243895292282104e-02 2.197840362787246704e-01 7.609881460666656494e-02 8.996240794658660889e-02 -6.864818185567855835e-02 -2.463653087615966797e-01 2.445200644433498383e-02 3.469817936420440674e-01 6.848642230033874512e-02 1.360545754432678223e-01 -1.400933563709259033e-01 1.482164114713668823e-01 8.316934853792190552e-02 3.165560960769653320e-01 -1.423215568065643311e-01 2.788461148738861084e-01 -2.050899118185043335e-01 -1.669499278068542480e-01 -1.867900341749191284e-01 1.428453773260116577e-01 -9.799779206514358521e-02 -1.333924680948257446e-01 -6.773781776428222656e-02 -7.475993782281875610e-02 -7.114367187023162842e-02 8.104335516691207886e-02 1.583409607410430908e-01 -2.791544497013092041e-01 2.026381641626358032e-01 -3.727260529994964600e-01
-2.207757532596588135e-01 6.807963550090789795e-02 -1.243027970194816589e-01 2.648340538144111633e-02 -4.007119685411453247e-02 -2.790465205907821655e-02 6.452721357345581055e-02 -3.232509791851043701e-01 -7.078965753316879272e-02 -1.370532810688018799e-01 2.803292572498321533e-01 5.200351029634475708e-02 -9.016381204128265381e-02 -1.558599621057510376e-01 -1.425734162330627441e-01 8.143872022628784180e-02 1.785051226615905762e-01 -3.675776068121194839e-03 6.263333559036254883e-02 -2.593644261360168457e-01 -2.105665355920791626e-01 -1.465160399675369263e-01 2.515416964888572693e-02 -2.482525557279586792e-01 -8.012999594211578369e-02 -6.842244416475296021e-02 6.644317507743835449e-02 -4.389951527118682861e-01 -1.815112531185150146e-01 1.591523550450801849e-02 -3.375964239239692688e-02 -4.257410764694213867e-01
-1.741093546152114868e-01 -1.464410778135061264e-02 -3.143144547939300537e-01 -4.921844229102134705e-02 -8.786531537771224976e-02 -1.353926360607147217e-01 -3.286074101924896240e-01 -1.286997944116592407e-01 8.827746845781803131e-03 -9.031104855239391327e-03 2.145455777645111084e-02 1.238676607608795166e-01 1.551057696342468262e-01 -3.778355568647384644e-02 4.798925668001174927e-02 4.412545859813690186e-01 -3.024775385856628418e-01 2.598868608474731445e-01 -1.257187426090240479e-01 -4.253669083118438721e-02 2.247777767479419708e-02 -5.985022336244583130e-02 6.427451968193054199e-02 -1.858957707881927490e-01 2.082869857549667358e-01 -5.247832089662551880e-02 -5.949416011571884155e-02 -2.395162135362625122e-01 2.657103240489959717e-01 2.900213748216629028e-02 -9.599810093641281128e-02 -2.684635221958160400e-01
-1.864175647497177124e-01 1.303897351026535034e-01 -2.854593396186828613e-01 -3.166103363037109375e-02 3.361737728118896484e-02 -2.136348634958267212e-01 -1.341521888971328735e-01 -1.567573659121990204e-02 -1.416715700179338455e-02 -1.220339611172676086e-01 9.712447971105575562e-02 9.211444109678268433e-02 3.959175571799278259e-02 6.115423887968063354e-02 -3.092069029808044434e-01 4.415511786937713623e-01 -1.895722374320030212e-02 7.274022698402404785e-02 -3.151243329048156738e-01 -1.532252877950668335e-01 2.616616711020469666e-02 9.119085967540740967e-03 -1.332581937313079834e-01 -6.830359250307083130e-02 -1.160371676087379456e-01 1.240503340959548950e-01 -3.079486489295959473e-01 -2.011831551790237427e-01 3.512090444564819336e-01 -1.096834614872932434e-01 -1.057157441973686218e-01 -9.753574430942535400e-02
-3.066784143447875977e-01 8.528223633766174316e-02 -2.354839593172073364e-01 1.344237923622131348e-01 -3.824317455291748047e-02 3.426942974328994751e-02 1.705300249159336090e-02 -5.002061724662780762e-01 -2.618001699447631836e-01 8.095283806324005127e-02 2.094420194625854492e-01 2.518788445740938187e-03 1.551981121301651001e-01 -7.441060245037078857e-02 -1.473642289638519287e-01 3.844790160655975342e-02 -7.742387056350708008e-02 2.010310441255569458e-01 -1.769775524735450745e-02 -2.495227009057998657e-01 -1.762274503707885742e-01 4.021499678492546082e-02 -3.846105188131332397e-02 2.262645512819290161e-01 5.363769829273223877e-02 -3.515132069587707520e-01 1.899348348379135132e-01 -9.956616163253784180e-02 2.871829830110073090e-02 1.655812263488769531e-01 2.405830100178718567e-02 6.824347376823425293e-02
1.021294072270393372e-01 3.671717941761016846e-01 -8.754582703113555908e-02 1.497514545917510986e-01 1.567273288965225220e-01 1.871512457728385925e-02 1.186468154191970825e-01 -9.050540626049041748e-02 -2.840553224086761475e-01 1.864941716194152832e-01 1.677023917436599731e-01 -5.987122654914855957e-02 4.236634820699691772e-02 -1.843279600143432617e-01 -3.309969305992126465e-01 2.448604404926300049e-01 -8.913178741931915283e-02 -1.098654326051473618e-02 -2.322510778903961182e-01 -3.450780212879180908e-01 4.198710620403289795e-02 2.252059429883956909e-01 -3.911403566598892212e-02 -8.540455251932144165e-03 -5.148032680153846741e-02 4.056014865636825562e-02 5.495975259691476822e-03 -6.442786008119583130e-02 -2.134362161159515381e-01 2.977710962295532227e-01 1.870011985301971436e-01 -1.103758513927459717e-01
1.504113674163818359e-01 1.192906275391578674e-01 -2.860408425331115723e-01 1.174407452344894409e-01 8.669401705265045166e-02 -6.552599370479583740e-02 -7.417119294404983521e-02 -3.350334763526916504e-01 -1.670683622360229492e-01 3.823177516460418701e-02 -1.128365620970726013e-01 -1.918236762285232544e-01 4.306555092334747314e-01 -6.211436167359352112e-02 -1.640314906835556030e-01 1.354272067546844482e-01 7.982517778873443604e-02 -1.370053887367248535e-01 -1.660640537738800049e-02 -1.635394990444183350e-01 -1.257818341255187988e-01 -2.754743210971355438e-02 5.835886579006910324e-03 -6.792802363634109497e-02 -2.650231309235095978e-02 -2.246983498334884644e-01 -4.801852256059646606e-02 2.389265894889831543e-01 2.584442198276519775e-01 -1.412024945020675659e-01 8.642740547657012939e-02 -3.825291097164154053e-01
-1.566834002733230591e-01 1.187107488512992859e-01 -1.472791284322738647e-01 1.916105449199676514e-01 2.991327941417694092e-01 -2.526875399053096771e-02 -7.330778986215591431e-02 -2.601632475852966309e-01 -8.751207962632179260e-03 -1.889722049236297607e-01 8.695226907730102539e-02 -3.920252621173858643e-02 -6.103686988353729248e-03 -3.062913715839385986e-01 -4.268608614802360535e-02 3.805867955088615417e-02 6.225056946277618408e-02 1.733637601137161255e-02 1.201083511114120483e-01 -2.518802583217620850e-01 5.948934704065322876e-02 -8.565410971641540527e-02 7.819601893424987793e-02 -9.430307149887084961e-02 1.496269702911376953e-01 3.501857072114944458e-02 -1.769374497234821320e-02 -3.163206577301025391e-01 -7.410351186990737915e-02 -1.442522108554840088e-01 -1.801477558910846710e-02 -5.824329257011413574e-01
-2.119906097650527954e-01 -7.265874743461608887e-02 -2.826403379440307617e-01 1.863387078046798706e-01 9.990437328815460205e-02 -1.068087369203567505e-01 -3.120090365409851074e-01 -1.231127530336380005e-01 -2.120122164487838745e-01 5.480363965034484863e-02 1.222951263189315796e-01 3.393608033657073975e-01 1.406539678573608398e-01 -1.679026484489440918e-01 -2.701237797737121582e-01 7.177499681711196899e-02 -1.225760299712419510e-02 1.145617365837097168e-01 -4.292289614677429199e-01 -9.659045189619064331e-02 -6.870636343955993652e-02 4.799980670213699341e-02 -2.285571098327636719e-01 -5.105482414364814758e-03 -7.370910793542861938e-02 -1.008242964744567871e-01 1.864854013547301292e-03 -1.047952920198440552e-01 2.851494252681732178e-01 -9.793911129236221313e-02 -1.154122352600097656e-01 -1.313952356576919556e-02
-2.080363221466541290e-02 -1.441283375024795532e-01 8.591973781585693359e-02 1.707990169525146484e-01 2.608232200145721436e-01 -5.066343396902084351e-02 6.249305605888366699e-02 -7.072731107473373413e-02 -2.856127321720123291e-01 4.342838376760482788e-02 2.807345390319824219e-01 3.034338355064392090e-01 4.481419920921325684e-02 -1.271541714668273926e-01 -1.534897089004516602e-01 3.811765909194946289e-01 -4.809615388512611389e-02 -2.480127662420272827e-01 -3.506807982921600342e-01 1.254780590534210205e-01 -1.823168396949768066e-01 1.810047775506973267e-01 -5.320968478918075562e-02 2.425995469093322754e-02 1.152934320271015167e-02 3.704200312495231628e-02 -6.493879854679107666e-02 1.274271160364151001e-01 3.495164588093757629e-02 -4.682890698313713074e-02 9.095183573663234711e-03 -3.520460724830627441e-01
6.673178076744079590e-02 -4.167370032519102097e-03 -2.837750017642974854e-01 2.067465782165527344e-01 1.849336326122283936e-01 1.869364380836486816e-01 -1.689875125885009766e-01 -2.373748570680618286e-01 -1.795208640396595001e-02 6.054985523223876953e-02 -4.991296306252479553e-02 1.048197075724601746e-01 5.005442723631858826e-02 1.430271863937377930e-01 -9.406610578298568726e-02 -1.306154951453208923e-02 8.276288956403732300e-02 -3.371741771697998047e-01 -3.626649081707000732e-01 -3.009142577648162842e-01 -2.384098172187805176e-01 3.569958806037902832e-01 9.690362960100173950e-02 6.357292830944061279e-02 -6.567458063364028931e-02 -8.882876485586166382e-02 1.055671200156211853e-01 9.322402998805046082e-03 2.323342859745025635e-01 5.841131880879402161e-02 2.089003100991249084e-02 -2.171829640865325928e-01
8.409944176673889160e-02 1.283002048730850220e-01 -1.080194041132926941e-01 -4.471158981323242188e-02 1.059585511684417725e-01 1.417879462242126465e-01 -4.448789730668067932e-02 6.413915008306503296e-02 -1.146495118737220764e-01 1.239941567182540894e-01 -2.859542705118656158e-02 2.847326993942260742e-01 3.575372993946075439e-01 1.646722406148910522e-01 -2.271896451711654663e-01 3.407920300960540771e-01 -3.741185367107391357e-02 -3.038003854453563690e-02 -3.501973748207092285e-01 -3.744387626647949219e-01 -2.176114767789840698e-01 1.585668474435806274e-01 -7.841145247220993042e-02 6.248659640550613403e-02 -6.131373718380928040e-02 1.800032109022140503e-01 -1.372088938951492310e-01 -2.778610289096832275e-01 2.848225831985473633e-02 -2.860229089856147766e-02 -7.958912849426269531e-02 -6.623802334070205688e-02
-3.249572217464447021e-01 1.091801300644874573e-01 -1.721114516258239746e-01 1.040700525045394897e-01 1.530830413103103638e-01 -1.950963288545608521e-01 -2.407341748476028442e-01 -3.704482018947601318e-01 1.580275744199752808e-01 6.479064375162124634e-02 2.162499278783798218e-01 -1.801040139980614185e-03 3.120951056480407715e-01 -3.502546250820159912e-02 -1.212959960103034973e-01 2.596511244773864746e-01 3.799375146627426147e-02 1.062116995453834534e-01 -1.210100352764129639e-01 1.649332940578460693e-01 9.066936559975147247e-03 -4.891692474484443665e-02 4.947983846068382263e-02 4.744671657681465149e-02 -1.195373311638832092e-01 -2.033608853816986084e-01 5.985317379236221313e-02 -1.292003244161605835e-01 2.305891513824462891e-01 -2.212691903114318848e-01 -2.210074216127395630e-01 -2.000184208154678345e-01
9.978652000427246094e-02 1.234766393899917603e-01 -2.857086658477783203e-01 -5.706832185387611389e-02 3.584944084286689758e-02 2.232597768306732178e-02 -2.849639058113098145e-01 -1.318353116512298584e-01 -2.928940653800964355e-01 -9.842699021100997925e-02 2.089708447456359863e-01 3.512406349182128906e-01 -3.149319887161254883e-01 -6.838579475879669189e-02 5.569694621954113245e-05 1.545373350381851196e-01 -9.272725135087966919e-02 1.458588838577270508e-01 -1.758870780467987061e-01 -2.134432643651962280e-01 -3.125994205474853516e-01 1.744803786277770996e-01 1.282473951578140259e-01 -3.188511729240417480e-02 1.416452601552009583e-02 -5.844891816377639771e-02 7.417897880077362061e-02 5.152297392487525940e-02 1.844629459083080292e-02 -1.223538517951965332e-01 -6.563971936702728271e-02 -3.404416441917419434e-01
-5.170744657516479492e-02 1.714597195386886597e-01 -1.405316442251205444e-01 -7.571887224912643433e-02 -1.913808435201644897e-01 8.029644936323165894e-02 -3.762269914150238037e-01 -2.630116045475006104e-01 -2.151648998260498047e-01 2.144775167107582092e-02 3.009160459041595459e-01 2.173595726490020752e-01 -5.756693705916404724e-02 5.813618749380111694e-02 -2.215229906141757965e-02 -1.600150391459465027e-02 -1.670097857713699341e-01 -8.691732585430145264e-02 -2.903256118297576904e-01 -3.515951037406921387e-01 -6.579904258251190186e-02 2.023793905973434448e-01 1.762724816799163818e-01 -9.936743229627609253e-02 2.268974632024765015e-01 -8.164989203214645386e-02 4.775250330567359924e-02 4.219257459044456482e-02 -2.046665996313095093e-01 -6.437256932258605957e-02 -1.289991382509469986e-02 -2.422008365392684937e-01
-1.992827653884887695e-01 -7.965605705976486206e-02 -3.609041273593902588e-01 -1.483081723563373089e-05 1.715839803218841553e-01 -1.618597060441970825e-01 3.456800058484077454e-02 -2.667636275291442871e-01 1.531943082809448242e-01 -7.216784358024597168e-02 1.496504992246627808e-01 -1.003602370619773865e-01 6.363703310489654541e-02 -9.112878888845443726e-02 -2.770212888717651367e-01 3.333877325057983398e-01 2.130215615034103394e-01 -1.225180551409721375e-01 -1.782188564538955688e-01 -1.587649136781692505e-01 1.293741017580032349e-01 1.432236582040786743e-01 9.993482381105422974e-02 9.878749959170818329e-03 -1.903476715087890625e-01 -3.068503439426422119e-01 -1.828425377607345581e-01 -2.042305469512939453e-01 1.950955204665660858e-02 1.744722127914428711e-01 -1.570449471473693848e-01 -9.272629022598266602e-02
-4.609959572553634644e-02 3.496762737631797791e-02 1.757019609212875366e-01 2.143085598945617676e-01 1.510139107704162598e-01 -7.971637696027755737e-02 -5.731121078133583069e-02 -3.579957485198974609e-01 -2.285362929105758667e-01 -4.129520431160926819e-02 -9.612920880317687988e-02 1.692814826965332031e-01 2.072556167840957642e-01 -2.132315337657928467e-01 -5.513295531272888184e-02 1.861846446990966797e-01 1.047524735331535339e-01 8.472087793052196503e-03 -2.001171559095382690e-01 7.581835985183715820e-02 -4.074500799179077148e-01 -6.254734098911285400e-02 1.041700039058923721e-02 1.243725419044494629e-02 -1.050793379545211792e-01 1.683319211006164551e-01 -8.506523072719573975e-02 -3.274484872817993164e-01 -7.816126197576522827e-02 -1.007797718048095703e-01 -4.890706762671470642e-02 -3.765163421630859375e-01
-4.663365185260772705e-01 3.792114257812500000e-01 -3.377547860145568848e-01 2.059292197227478027e-01 2.583477497100830078e-01 4.180870205163955688e-02 -1.600313186645507812e-01 -4.218477290123701096e-03 -1.097165271639823914e-01 1.084412485361099243e-01 -8.183805644512176514e-02 7.422906160354614258e-02 -1.583692431449890137e-01 -1.048452854156494141e-01 -2.330241352319717407e-01 2.091526389122009277e-01 -2.847847640514373779e-01 3.717257082462310791e-02 1.011452302336692810e-01 -1.107991561293601990e-01 8.179754018783569336e-02 5.201819539070129395e-02 7.894051820039749146e-02 -3.101392576354555786e-05 -5.121266469359397888e-02 1.237522289156913757e-01 -2.430162951350212097e-02 6.982330232858657837e-02 9.851007163524627686e-02 1.026854664087295532e-01 -2.140579000115394592e-02 -2.308074980974197388e-01
-2.907477915287017822e-01 -1.654175519943237305e-01 -1.574831902980804443e-01 1.510919537395238876e-02 3.680390119552612305e-01 -2.323538213968276978e-01 2.711467817425727844e-02 -3.089668452739715576e-01 -3.458457887172698975e-01 1.747186779975891113e-01 -2.352516911923885345e-02 2.169103324413299561e-01 2.293499857187271118e-01 -7.764035463333129883e-02 -6.915785372257232666e-02 1.732909381389617920e-01 -2.219864539802074432e-02 -1.945132911205291748e-01 4.923085868358612061e-02 2.892040833830833435e-02 -7.301672548055648804e-02 -1.566908881068229675e-02 -7.793990522623062134e-02 -1.748833805322647095e-01 -1.064036488533020020e-01 5.777076259255409241e-02 -2.413943558931350708e-01 2.185034006834030151e-01 6.715864688158035278e-02 -6.003297865390777588e-02 -1.392015516757965088e-01 -2.329502403736114502e-01
-2.342423796653747559e-01 1.262682080268859863e-01 -5.132116749882698059e-02 5.732428282499313354e-02 1.149167567491531372e-01 1.980933248996734619e-01 -1.801892369985580444e-01 1.771335676312446594e-02 -1.024397928267717361e-02 3.641276806592941284e-02 2.467183172702789307e-01 1.480232775211334229e-01 -1.089033763855695724e-02 -2.682222053408622742e-02 -3.285059332847595215e-01 6.274056434631347656e-02 -2.414106428623199463e-01 -1.715346574783325195e-01 -2.966763675212860107e-01 -3.221016526222229004e-01 -1.966369897127151489e-01 -5.369576439261436462e-02 1.594137400388717651e-01 -2.431046776473522186e-02 4.886855557560920715e-02 -1.787452250719070435e-01 1.200084611773490906e-01 -5.252527445554733276e-02 3.974871635437011719e-01 2.269505709409713745e-01 -1.165561657398939133e-02 -1.815930157899856567e-01
-1.023674160242080688e-01 9.548622369766235352e-02 -1.423087716102600098e-01 2.163666188716888428e-01 1.490255594253540039e-01 -2.514107823371887207e-01 -3.457940220832824707e-01 -2.182469815015792847e-01 -1.854565292596817017e-01 -1.244356408715248108e-01 -2.505002543330192566e-02 1.471498757600784302e-01 5.595598369836807251e-02 4.789064452052116394e-02 -2.110679000616073608e-01 1.467378251254558563e-02 -1.381280422210693359e-01 -9.874823689460754395e-02 -4.456342458724975586e-01 -1.195602491497993469e-01 1.117608845233917236e-01 -9.161974489688873291e-02 1.746789515018463135e-01 -3.024456463754177094e-02 2.269051820039749146e-01 -3.077508509159088135e-02 -1.899477094411849976e-01 -3.519199192523956299e-01 -1.868367940187454224e-02 1.601501703262329102e-01 7.306802272796630859e-02 -2.535963244736194611e-02
-3.036865293979644775e-01 1.804702281951904297e-01 -1.767727434635162354e-01 1.440503001213073730e-01 2.597935795783996582e-01 2.544980347156524658e-01 -7.238564640283584595e-02 -1.768394932150840759e-02 9.064069390296936035e-02 1.518513355404138565e-02 3.956220671534538269e-02 -9.738558530807495117e-02 1.813509017229080200e-01 -1.988506168127059937e-01 -1.817983388900756836e-01 3.625946938991546631e-01 1.119522154331207275e-01 3.124481253325939178e-02 3.019121289253234863e-02 -2.085326462984085083e-01 -2.010628767311573029e-02 1.321529895067214966e-01 -6.716302037239074707e-02 -8.992262929677963257e-02 -1.283004134893417358e-01 -1.807761788368225098e-01 -3.942577540874481201e-01 -1.189407110214233398e-01 -8.274099789559841156e-03 3.442433848977088928e-02 -2.522131800651550293e-01 -2.386972308158874512e-01
-1.722716093063354492e-01 2.641432285308837891e-01 -2.768535315990447998e-01 3.469812572002410889e-01 2.820785902440547943e-02 -8.158344775438308716e-02 -4.541368037462234497e-02 -2.749980092048645020e-01 -3.574417531490325928e-01 -2.127942591905593872e-01 1.874372661113739014e-01 2.289826273918151855e-01 -1.594647020101547241e-01 -1.418376415967941284e-01 -6.270395219326019287e-02 -2.394922636449337006e-02 5.719154328107833862e-02 1.278395652770996094e-01 -2.401467114686965942e-01 -1.307526975870132446e-01 -9.857348352670669556e-02 1.484614461660385132e-01 8.672524243593215942e-02 2.480296939611434937e-01 6.843934953212738037e-02 -1.599957942962646484e-01 3.376704826951026917e-02 -7.629705220460891724e-02 1.421552617102861404e-02 1.669993996620178223e-01 -1.032706946134567261e-01 -1.911209523677825928e-01
-1.226179674267768860e-01 2.162633650004863739e-02 -1.737030297517776489e-01 4.472105205059051514e-01 -3.950272873044013977e-02 -7.987439632415771484e-02 2.861587144434452057e-02 -2.258061170578002930e-01 -1.635200716555118561e-02 3.528378605842590332e-01 1.197614669799804688e-01 9.129574149847030640e-02 2.109306901693344116e-01 -1.158574689179658890e-02 -1.419075876474380493e-01 2.464682161808013916e-01 3.643770515918731689e-02 -1.621081233024597168e-01 -1.515848487615585327e-01 -4.064081981778144836e-02 -1.863551437854766846e-01 1.250836253166198730e-01 -2.193316966295242310e-01 1.035369932651519775e-01 1.038458719849586487e-01 -9.602786600589752197e-02 -3.459251821041107178e-01 1.879100799560546875e-01 9.036135673522949219e-02 1.264360547065734863e-01 -3.210728988051414490e-02 -2.450119405984878540e-01
-7.207687199115753174e-02 9.605258703231811523e-02 -1.144074276089668274e-01 4.034442827105522156e-02 2.260755747556686401e-01 9.162328392267227173e-02 -1.328566521406173706e-01 -2.278837859630584717e-01 -1.552776247262954712e-02 -1.839714497327804565e-01 1.920626163482666016e-01 5.244606733322143555e-02 3.201878070831298828e-01 1.350452899932861328e-01 -2.777826786041259766e-01 1.068021506071090698e-01 -3.381543755531311035e-01 9.455283731222152710e-02 2.376236319541931152e-01 -3.229117989540100098e-01 -1.340627521276473999e-01 5.982814356684684753e-02 2.599952518939971924e-01 1.075706109404563904e-01 -1.160381454974412918e-02 -2.973674982786178589e-02 -2.654664516448974609e-01 -1.167871803045272827e-01 2.505118250846862793e-01 -2.567753195762634277e-02 9.825122356414794922e-02 -1.256036758422851562e-01
-2.184620313346385956e-02 1.859500259160995483e-01 -2.633513212203979492e-01 -7.359050214290618896e-02 3.497383594512939453e-01 4.369904473423957825e-02 3.231999278068542480e-02 -4.865504801273345947e-02 -5.813410039991140366e-03 -6.628665328025817871e-02 -4.757817834615707397e-02 2.128044515848159790e-01 -7.076150178909301758e-02 2.070144563913345337e-02 -9.948647767305374146e-02 1.205984354019165039e-01 1.055668070912361145e-01 -7.116833329200744629e-02 -4.354524314403533936e-01 -3.771156668663024902e-01 -1.188791394233703613e-01 -6.043528765439987183e-02 -6.065143644809722900e-02 1.929210573434829712e-01 -6.782714277505874634e-02 -5.073098093271255493e-02 -2.487228810787200928e-01 9.244456142187118530e-02 1.888246834278106689e-01 -3.045500628650188446e-02 -2.984479255974292755e-02 -3.986238539218902588e-01
-1.406449973583221436e-01 -6.530994176864624023e-02 -1.289261728525161743e-01 -1.026548258960247040e-02 9.529642015695571899e-02 -1.138322614133358002e-02 -1.232041344046592712e-01 -2.891052961349487305e-01 -3.084299564361572266e-01 1.911453530192375183e-02 5.714870989322662354e-02 -1.102436780929565430e-01 1.479422152042388916e-01 -4.360020905733108521e-02 -3.990757167339324951e-01 1.489673405885696411e-01 -2.132041454315185547e-01 7.496926933526992798e-03 6.859868764877319336e-02 -3.705058693885803223e-01 -1.388981193304061890e-01 -7.361538242548704147e-03 2.065106481313705444e-01 -2.397431582212448120e-01 1.620339751243591309e-01 3.074992001056671143e-01 -1.057633087038993835e-01 7.448249962180852890e-03 1.403700262308120728e-01 4.808358103036880493e-02 -1.846743375062942505e-01 -1.999100893735885620e-01
-2.045385986566543579e-01 -4.250342026352882385e-02 -2.857930660247802734e-01 -2.060017436742782593e-01 2.209918648004531860e-01 -1.480859220027923584e-01 1.338115781545639038e-01 -3.357400596141815186e-01 -6.162386015057563782e-02 -1.528038531541824341e-01 1.473074108362197876e-01 -3.956859465688467026e-03 2.684831432998180389e-02 -1.837147623300552368e-01 -1.551721543073654175e-01 3.521498441696166992e-01 -3.290298208594322205e-02 7.543068379163742065e-02 -3.055599927902221680e-01 -5.200912430882453918e-02 5.070947110652923584e-02 7.480861991643905640e-02 -6.679438054561614990e-02 -9.147562086582183838e-02 -4.715658724308013916e-02 -2.825959920883178711e-01 -3.480358421802520752e-01 -7.857454568147659302e-02 -2.236797362565994263e-01 7.198897749185562134e-02 1.047045513987541199e-01 4.615664016455411911e-03
-1.237511932849884033e-01 -4.831053316593170166e-03 -3.417806625366210938e-01 6.735867261886596680e-02 7.205393910408020020e-02 -1.256460100412368774e-01 -3.800907433032989502e-01 -2.759197056293487549e-01 -3.621205091476440430e-01 -1.350629478693008423e-01 1.593388468027114868e-01 1.648539006710052490e-01 -1.696749031543731689e-01 -7.414515316486358643e-02 1.262300014495849609e-01 1.141099557280540466e-01 -2.991149574518203735e-02 -1.702423542737960815e-01 -1.571243554353713989e-01 -3.376663029193878174e-01 6.605563219636678696e-03 9.382081031799316406e-02 9.615280479192733765e-02 -3.623786568641662598e-02 9.552735835313796997e-02 -3.410844504833221436e-02 -7.617121096700429916e-03 -2.363615902140736580e-03 2.234286069869995117e-02 -3.747573792934417725e-01 -8.665224164724349976e-02 -9.878753870725631714e-02
-9.853659570217132568e-02 -4.579203575849533081e-02 -1.053204238414764404e-01 -5.791324749588966370e-02 -6.438458710908889771e-02 3.430987522006034851e-02 7.041976600885391235e-02 -2.540523409843444824e-01 -1.476912647485733032e-01 -1.937345862388610840e-01 -1.490447074174880981e-01 4.185149446129798889e-02 -1.764594614505767822e-01 -1.106949672102928162e-01 -1.654467731714248657e-01 2.174230664968490601e-01 1.668493077158927917e-02 3.551570773124694824e-01 1.011405810713768005e-01 -3.067042231559753418e-01 3.544009849429130554e-02 3.217875957489013672e-01 -9.871979057788848877e-02 -2.353465184569358826e-02 -1.406285762786865234e-01 -2.925073206424713135e-01 -3.165355324745178223e-02 -2.283284664154052734e-01 -1.732331663370132446e-01 9.545181691646575928e-02 1.699578464031219482e-01 -3.539504706859588623e-01
-9.751959145069122314e-02 2.379419356584548950e-01 -2.810207307338714600e-01 -3.445137292146682739e-02 2.100770473480224609e-01 -1.464155316352844238e-01 -2.500192821025848389e-01 -9.790903888642787933e-03 -1.019089072942733765e-01 5.504588410258293152e-02 2.445321530103683472e-01 1.703014820814132690e-01 -1.959510147571563721e-01 -1.876789778470993042e-01 -3.546373844146728516e-01 2.070645689964294434e-01 -2.726424038410186768e-01 -1.339562386274337769e-01 -2.679202854633331299e-01 -2.274815738201141357e-01 -2.307535409927368164e-01 1.282270997762680054e-01 -1.079192310571670532e-01 -3.704040125012397766e-02 1.386643350124359131e-01 -8.532837778329849243e-02 9.828836657106876373e-03 1.731989979743957520e-01 -6.141891703009605408e-02 6.323912739753723145e-02 -1.333047598600387573e-01 -2.002317085862159729e-02
-1.397479027509689331e-01 -2.297400683164596558e-01 -2.803706526756286621e-01 1.689052283763885498e-01 -1.053215861320495605e-01 -2.407183311879634857e-02 9.133207052946090698e-02 -3.845806121826171875e-01 -8.565894514322280884e-02 1.102990806102752686e-01 -8.928020298480987549e-02 1.833949834108352661e-01 2.530545368790626526e-02 1.608444750308990479e-01 -3.039623498916625977e-01 2.423333376646041870e-01 -3.756132125854492188e-01 1.757172197103500366e-01 -8.321042172610759735e-03 1.552339270710945129e-02 -2.728038430213928223e-01 5.106220394372940063e-02 7.956783473491668701e-02 -3.263990953564643860e-02 1.996089518070220947e-01 -4.468296095728874207e-02 -2.799403071403503418e-01 -1.494631022214889526e-01 -6.128700822591781616e-02 9.419996291399002075e-02 3.513107821345329285e-02 2.813923545181751251e-02
-7.052544504404067993e-02 1.340280473232269287e-01 1.297019720077514648e-01 -9.401539713144302368e-02 1.890946775674819946e-01 6.968011707067489624e-02 -2.223016470670700073e-01 -1.675094366073608398e-01 -2.087858766317367554e-01 -1.195572093129158020e-01 1.495679914951324463e-01 4.679816365242004395e-01 -5.281618982553482056e-02 -5.143470689654350281e-02 -2.865500152111053467e-01 1.175601854920387268e-01 2.146821282804012299e-02 6.146923825144767761e-02 -1.232903227210044861e-01 5.253575369715690613e-02 -5.270621925592422485e-02 3.159698843955993652e-01 1.637077480554580688e-01 -2.230018749833106995e-02 2.827503383159637451e-01 -1.239561066031455994e-01 -5.875343084335327148e-02 -1.531054377555847168e-01 -7.636680454015731812e-02 2.643496990203857422e-01 1.251720339059829712e-01 -2.588112950325012207e-01
-8.535140752792358398e-02 3.015232384204864502e-01 -1.407426148653030396e-01 2.441672086715698242e-01 9.026630222797393799e-02 -1.904524564743041992e-01 -2.993011176586151123e-01 -3.445303440093994141e-02 -1.523777544498443604e-01 3.099412024021148682e-01 1.023559272289276123e-01 2.082335650920867920e-01 -8.453740924596786499e-02 -2.308722734451293945e-01 -2.410846352577209473e-01 -1.128793358802795410e-01 -1.902463585138320923e-01 -1.668597459793090820e-01 -1.080647781491279602e-01 -1.697129756212234497e-01 3.349421918392181396e-02 7.667303830385208130e-02 9.574857540428638458e-03 -6.733895093202590942e-02 -2.294853888452053070e-02 2.105004191398620605e-01 -2.252799421548843384e-01 -1.591240465641021729e-01 1.456598490476608276e-01 -8.601504564285278320e-02 2.864446341991424561e-01 -1.871738135814666748e-01
-3.065840601921081543e-01 7.842138409614562988e-02 -1.200484186410903931e-01 1.784336008131504059e-02 2.221769243478775024e-01 -1.706653274595737457e-02 -1.919532716274261475e-01 -2.081918865442276001e-01 -2.572759091854095459e-01 6.331197172403335571e-02 6.600438803434371948e-02 2.383779501542448997e-03 -3.631169348955154419e-02 8.065115660429000854e-02 -2.128379940986633301e-01 2.229206711053848267e-01 1.849332600831985474e-01 9.454537183046340942e-02 -2.559389770030975342e-01 -3.643618151545524597e-02 -2.904410660266876221e-01 5.164411067962646484e-01 8.810447901487350464e-02 4.985659569501876831e-02 -1.167912259697914124e-01 1.526447534561157227e-01 -6.718352437019348145e-02 1.906016469001770020e-01 1.207849755883216858e-01 -5.212033912539482117e-02 -5.851190164685249329e-02 -9.002675861120223999e-02
-2.576064765453338623e-01 1.914704591035842896e-01 -1.728921979665756226e-01 5.246308818459510803e-02 4.140356928110122681e-02 -2.661850452423095703e-01 2.094575911760330200e-01 -5.673866271972656250e-01 1.147688105702400208e-01 -5.752186104655265808e-02 -1.776272654533386230e-01 2.141653001308441162e-01 5.678279697895050049e-02 -1.724206060171127319e-01 -1.536336690187454224e-01 1.746529638767242432e-01 4.785032570362091064e-02 8.447406440973281860e-02 -2.080070525407791138e-01 5.335965007543563843e-02 -8.980413526296615601e-02 1.220437362790107727e-01 -3.925127163529396057e-02 -4.225122556090354919e-02 -1.500260233879089355e-01 1.325675547122955322e-01 -2.315415069460868835e-02 -5.323503538966178894e-02 1.352643966674804688e-01 -1.764317750930786133e-01 -4.696343094110488892e-02 -2.609577775001525879e-01
-2.437204569578170776e-01 -2.075172662734985352e-01 -6.806462258100509644e-02 1.866331100463867188e-01 -2.511266432702541351e-02 -1.377995163202285767e-01 3.355524316430091858e-02 -7.759273797273635864e-02 -1.393757760524749756e-01 1.538453251123428345e-01 -3.000269532203674316e-01 -1.267857402563095093e-01 1.873744428157806396e-01 -9.149996936321258545e-02 -4.272631108760833740e-01 -4.801270738244056702e-02 3.586659952998161316e-02 -3.735093399882316589e-03 -1.704085618257522583e-01 -3.570665419101715088e-01 -2.336916029453277588e-01 3.776051998138427734e-01 -3.914484009146690369e-02 -9.379932284355163574e-02 1.400748342275619507e-01 -5.697376281023025513e-02 -8.694291114807128906e-03 2.438920922577381134e-02 -1.014600172638893127e-01 -3.206668049097061157e-02 -7.773621380329132080e-02 -2.179777920246124268e-01
-2.192782759666442871e-01 6.789987534284591675e-02 1.246822699904441833e-01 1.710739284753799438e-01 7.554216682910919189e-02 7.186973839998245239e-02 -2.956231534481048584e-01 -4.305665194988250732e-01 -1.453204154968261719e-01 -3.093033134937286377e-01 -1.111314352601766586e-02 2.360466308891773224e-02 1.365330964326858521e-01 1.744429580867290497e-02 -1.620259732007980347e-01 2.403930574655532837e-01 6.467574834823608398e-02 -1.316442061215639114e-02 -8.410346508026123047e-02 -2.874314486980438232e-01 1.179071664810180664e-01 -9.240896254777908325e-02 -1.790969669818878174e-01 -1.203740481287240982e-02 -9.467572718858718872e-02 -9.188230335712432861e-02 -2.261055707931518555e-01 1.423742249608039856e-02 2.146272957324981689e-01 1.773074618540704250e-03 3.487986028194427490e-01 -1.149728670716285706e-01
-3.113479614257812500e-01 6.878372281789779663e-02 -3.403374850749969482e-01 8.985273540019989014e-02 3.623617589473724365e-01 6.966230273246765137e-02 1.037360951304435730e-01 -3.159215748310089111e-01 -2.818202376365661621e-01 8.827596902847290039e-02 1.309709995985031128e-01 3.151105344295501709e-01 9.374266862869262695e-02 -2.587446570396423340e-01 -9.213630110025405884e-02 -2.106335200369358063e-02 -7.173652201890945435e-02 4.195223748683929443e-02 -8.309481781907379627e-04 -1.078922525048255920e-01 -2.344574928283691406e-01 1.762411147356033325e-01 3.118513524532318115e-02 1.916670054197311401e-01 3.788023814558982849e-02 -1.658282279968261719e-01 1.623099446296691895e-01 -1.366451978683471680e-01 1.376903206110000610e-01 -2.440283633768558502e-02 5.718307197093963623e-02 -1.752080395817756653e-02
-6.621195375919342041e-02 -9.177447110414505005e-02 -3.802337870001792908e-02 -1.434705704450607300e-01 2.717866376042366028e-02 -1.341052353382110596e-01 1.213573068380355835e-01 -2.501769065856933594e-01 1.425943076610565186e-01 -9.985551238059997559e-02 -3.821996226906776428e-02 -1.926755905151367188e-01 -2.287800237536430359e-02 -9.032025933265686035e-02 -4.002496302127838135e-01 5.695439577102661133e-01 -1.408021748065948486e-01 -1.213208138942718506e-01 -1.292687952518463135e-01 -3.505270928144454956e-02 -1.199615187942981720e-02 1.108594238758087158e-01 -3.656367585062980652e-02 -2.192758768796920776e-01 -8.777569234371185303e-02 1.227544695138931274e-01 -5.257971957325935364e-02 -2.046383023262023926e-01 2.151888161897659302e-01 -3.414882346987724304e-02 -1.807498745620250702e-02 -2.782544791698455811e-01
-1.340977549552917480e-01 1.849284470081329346e-01 1.671849042177200317e-01 1.385411173105239868e-01 2.598671019077301025e-01 -4.130641818046569824e-01 -1.189946681261062622e-01 -2.739567756652832031e-01 -3.144092857837677002e-01 1.533687859773635864e-02 8.688461780548095703e-02 4.037668928503990173e-02 3.575287759304046631e-02 2.168269157409667969e-01 -2.342365533113479614e-01 1.266920417547225952e-01 2.866793051362037659e-02 -6.426315754652023315e-02 -1.407455950975418091e-01 -3.610104322433471680e-01 -1.134273363277316093e-03 2.117399722337722778e-01 -1.198906227946281433e-01 -1.246021464467048645e-01 1.143236979842185974e-01 3.411097452044487000e-02 2.530806325376033783e-02 -1.341028660535812378e-01 2.416228652000427246e-01 -9.690777957439422607e-02 1.085293814539909363e-01 -5.999656766653060913e-02
-4.709983244538307190e-03 -9.061434306204319000e-03 -2.812858521938323975e-01 1.670583933591842651e-01 1.523493975400924683e-01 7.254801690578460693e-02 -9.726105630397796631e-02 -3.793110251426696777e-01 -1.153657063841819763e-01 -2.036369889974594116e-01 1.412269324064254761e-01 3.259114921092987061e-02 3.445977866649627686e-01 -1.408088952302932739e-01 -3.996852338314056396e-01 9.360543638467788696e-02 5.963381752371788025e-02 1.873082965612411499e-01 -1.277604252099990845e-01 -2.793262004852294922e-01 -1.576069742441177368e-01 1.325109153985977173e-01 -3.192609548568725586e-01 1.719321124255657196e-02 1.684227585792541504e-01 -8.101201802492141724e-02 -9.606725722551345825e-02 -1.522377878427505493e-02 3.016470745205879211e-02 -4.239580407738685608e-02 5.498981475830078125e-02 2.135975100100040436e-02
-1.589317768812179565e-01 1.377035975456237793e-01 -2.759084105491638184e-01 1.198527682572603226e-02 2.174987643957138062e-01 -4.747327882796525955e-03 1.736242324113845825e-01 -4.587976634502410889e-01 -2.952400445938110352e-01 -7.551845908164978027e-02 2.103919386863708496e-01 2.484306991100311279e-01 1.816907152533531189e-02 -5.285439267754554749e-02 -1.186834722757339478e-01 1.060281023383140564e-01 -1.709054410457611084e-01 1.695092469453811646e-01 -1.090207770466804504e-01 -1.925733685493469238e-01 -2.223297059535980225e-01 1.836682856082916260e-01 3.147918730974197388e-02 1.886224597692489624e-01 2.087416499853134155e-01 -1.687761545181274414e-01 1.463248282670974731e-01 -7.767865806818008423e-02 1.600113213062286377e-01 -4.695131629705429077e-02 -6.996707618236541748e-02 -7.337627559900283813e-02
-8.859956264495849609e-02 -5.744006484746932983e-02 -1.309651732444763184e-01 2.936333417892456055e-01 -7.818260788917541504e-02 -1.928120404481887817e-01 -1.339604407548904419e-01 -1.606459170579910278e-01 -1.340302973985671997e-01 -1.433801800012588501e-01 2.518907785415649414e-01 2.291514426469802856e-01 -2.531092762947082520e-01 -5.155581235885620117e-02 -2.720361053943634033e-01 2.125838957726955414e-02 -1.279911249876022339e-01 -1.314628720283508301e-01 -1.578859984874725342e-01 -3.932795226573944092e-01 -3.249565660953521729e-01 8.568228036165237427e-02 8.696502447128295898e-02 -1.080142110586166382e-01 2.054574191570281982e-01 -2.813161909580230713e-02 1.027087271213531494e-01 2.300301939249038696e-01 2.632354851812124252e-03 -9.860321879386901855e-02 3.385094925761222839e-02 -2.000149339437484741e-01
2.130731195211410522e-02 -9.116160869598388672e-02 -7.239999622106552124e-02 2.929268181324005127e-01 5.959731712937355042e-02 -3.085305094718933105e-01 -2.891427837312221527e-02 -1.959986388683319092e-01 -1.506826467812061310e-02 2.989872731268405914e-02 -8.221034705638885498e-02 1.041499525308609009e-02 1.947837620973587036e-01 -1.671631485223770142e-01 -2.909381985664367676e-01 3.096613585948944092e-01 -1.529026962816715240e-02 -1.317635923624038696e-01 -3.443957865238189697e-01 -1.225323006510734558e-01 8.401190489530563354e-02 4.391138255596160889e-01 -2.346537820994853973e-02 -2.928681075572967529e-01 -1.368775367736816406e-01 2.069848822429776192e-03 1.637677550315856934e-01 -3.473813878372311592e-03 6.442689150571823120e-02 -8.628588169813156128e-02 7.986341416835784912e-02 -8.258645236492156982e-02
-2.651289403438568115e-01 4.609494283795356750e-02 -3.795362114906311035e-01 8.224056661128997803e-02 -1.256568133831024170e-01 -2.839867174625396729e-01 -2.431685328483581543e-01 6.275358796119689941e-02 -1.318163871765136719e-01 1.937710493803024292e-01 -8.546182513236999512e-02 7.529591023921966553e-02 2.053426504135131836e-01 1.743064820766448975e-02 -3.662050962448120117e-01 2.599239945411682129e-01 -2.520856857299804688e-01 -6.687263399362564087e-02 -2.352298647165298462e-01 -1.548159718513488770e-01 -3.692251071333885193e-02 1.372654438018798828e-01 -1.146447006613016129e-02 2.135064005851745605e-01 3.966196998953819275e-02 -4.322166554629802704e-03 -6.210764124989509583e-02 -5.575046315789222717e-02 2.305622994899749756e-01 1.661434918642044067e-01 2.034872397780418396e-02 -4.749771207571029663e-02
-5.127074718475341797e-01 1.599074155092239380e-02 -1.443775445222854614e-01 -4.611311852931976318e-02 -3.106412105262279510e-02 2.924546599388122559e-02 -6.872677803039550781e-02 -2.898867726325988770e-01 -1.776773035526275635e-01 6.374452495947480202e-04 1.117799431085586548e-02 2.252847552299499512e-01 -7.145028561353683472e-02 1.531776934862136841e-01 -3.144440650939941406e-01 2.827078700065612793e-01 -3.523265942931175232e-02 1.137281209230422974e-01 -3.522216677665710449e-01 -1.468215137720108032e-01 -1.601472645998001099e-01 -7.280012965202331543e-02 -1.320006102323532104e-01 2.671208977699279785e-01 1.877078175311908126e-04 -1.269148588180541992e-01 6.051218137145042419e-02 7.302373647689819336e-02 4.683637246489524841e-02 7.198215276002883911e-02 -7.425855100154876709e-02 -1.265030801296234131e-01
-4.212459921836853027e-01 1.997902691364288330e-01 -1.111539304256439209e-01 -7.685495540499687195e-03 3.750225305557250977e-01 -7.619259878993034363e-03 1.137163415551185608e-01 -1.693509668111801147e-01 -1.885212957859039307e-01 -1.260019652545452118e-02 1.542726531624794006e-02 4.103060364723205566e-01 -3.988895192742347717e-02 -3.671674802899360657e-02 -1.619054824113845825e-01 1.755933165550231934e-01 1.253862231969833374e-01 1.825807094573974609e-01 -2.620663046836853027e-01 -1.590478420257568359e-01 -1.438468545675277710e-01 1.224044561386108398e-01 1.540109515190124512e-01 5.902829393744468689e-02 -2.507884502410888672e-01 1.172178387641906738e-01 -1.350976973772048950e-01 6.746226549148559570e-02 1.491709845140576363e-03 2.448743768036365509e-02 -8.809191174805164337e-03 -1.326989531517028809e-01
-2.931979298591613770e-01 2.379423230886459351e-01 -3.000359237194061279e-01 1.215561926364898682e-01 1.438085585832595825e-01 2.913348078727722168e-01 -3.134180903434753418e-01 1.050325483083724976e-01 -1.377390772104263306e-01 1.265593320131301880e-01 -7.655891031026840210e-02 5.163899064064025879e-02 -2.064170688390731812e-02 -3.598458319902420044e-02 -2.243002206087112427e-01 2.395728081464767456e-01 -2.695986330509185791e-01 -1.713398993015289307e-01 3.677341714501380920e-02 -2.013630270957946777e-01 -4.610978811979293823e-02 5.123276263475418091e-03 -3.130549937486648560e-02 -6.280905008316040039e-02 4.765588045120239258e-02 1.140482798218727112e-01 -1.914360225200653076e-01 5.646205972880125046e-03 1.705637425184249878e-01 2.581666707992553711e-01 1.030397787690162659e-01 -2.748147845268249512e-01
-5.003576353192329407e-02 -2.015995830297470093e-01 -4.442169368267059326e-01 1.402554959058761597e-01 2.810324728488922119e-01 -1.469811201095581055e-01 -5.182879418134689331e-02 -1.233241185545921326e-01 6.938057392835617065e-02 1.153429150581359863e-01 7.324629928916692734e-03 1.835747063159942627e-01 1.506296694278717041e-01 -1.805757880210876465e-01 -2.531578838825225830e-01 6.053836271166801453e-02 9.512703120708465576e-02 3.894220292568206787e-02 -1.982659995555877686e-01 -3.296725749969482422e-01 -2.492385953664779663e-01 2.959952056407928467e-01 -8.013763278722763062e-02 -3.024935163557529449e-02 -2.127862423658370972e-01 7.982140779495239258e-02 2.404433488845825195e-01 -3.385446593165397644e-02 -1.654738187789916992e-02 4.881878197193145752e-02 -1.212372407317161560e-01 -5.348711460828781128e-02
-1.715133637189865112e-01 2.320697456598281860e-01 -2.676222026348114014e-01 1.078615337610244751e-01 1.837183237075805664e-01 -2.841758728027343750e-01 2.436436712741851807e-02 -7.228179369121789932e-03 -1.351649165153503418e-01 3.646283447742462158e-01 1.601572893559932709e-02 7.078000158071517944e-02 6.065021082758903503e-02 -3.428597003221511841e-02 -2.214499711990356445e-01 3.028719723224639893e-01 -3.953360393643379211e-02 -2.760220170021057129e-01 -1.208621188998222351e-01 1.020989269018173218e-01 -1.005875542759895325e-01 2.741588354110717773e-01 1.678595840930938721e-01 -1.639514863491058350e-01 1.205252408981323242e-01 4.723593965172767639e-02 1.429946422576904297e-01 -2.902192175388336182e-01 1.186723336577415466e-01 2.008341625332832336e-02 -5.876259878277778625e-02 -1.836002171039581299e-01
-1.381235718727111816e-01 3.070765407755970955e-03 -3.092416822910308838e-01 -4.394406452775001526e-02 1.028278842568397522e-02 -1.169556677341461182e-01 8.863494545221328735e-02 -1.918692886829376221e-01 1.330510675907135010e-01 -1.809114813804626465e-01 2.230023499578237534e-03 1.514979824423789978e-02 2.924427390098571777e-01 -1.456637121737003326e-02 -2.935115396976470947e-01 2.587815821170806885e-01 -1.575225740671157837e-01 1.625929027795791626e-02 -3.644440174102783203e-01 -1.181662455201148987e-01 1.186172366142272949e-01 1.392890512943267822e-01 -8.517897129058837891e-02 -8.731344342231750488e-02 -8.243655413389205933e-02 1.899818778038024902e-01 -1.759594231843948364e-01 -2.064371295273303986e-02 1.335090398788452148e-01 -1.006351187825202942e-01 -3.033129274845123291e-01 -3.477647900581359863e-01
5.142553150653839111e-02 3.770108893513679504e-02 -4.984691366553306580e-02 2.020203918218612671e-01 2.471632361412048340e-01 -1.217162236571311951e-01 -7.294968515634536743e-02 2.767093665897846222e-02 -2.215034961700439453e-01 1.333275716751813889e-02 1.525224000215530396e-01 -1.371990889310836792e-02 1.531543489545583725e-02 -2.986359894275665283e-01 -1.781177818775177002e-01 2.163766324520111084e-01 -3.387755155563354492e-01 -1.884315907955169678e-01 3.526976704597473145e-02 -2.823311984539031982e-01 -2.314207330346107483e-02 3.023996055126190186e-01 -1.178157255053520203e-01 1.069446355104446411e-01 1.493562310934066772e-01 2.568511068820953369e-01 -6.095440313220024109e-02 7.428937405347824097e-02 7.366946339607238770e-02 2.271349728107452393e-01 1.109176427125930786e-01 -3.385650515556335449e-01
-2.154089361429214478e-01 1.624225080013275146e-01 -1.931640803813934326e-01 -1.405616551637649536e-01 1.291217952966690063e-01 -1.078748852014541626e-01 -9.732661396265029907e-02 -2.390565127134323120e-01 -1.192961931228637695e-01 -2.868547439575195312e-01 1.547711621969938278e-02 -5.394513905048370361e-02 -1.587358862161636353e-01 1.091112196445465088e-01 -3.194013535976409912e-01 1.292880326509475708e-01 -9.220725297927856445e-02 -1.932800859212875366e-01 -1.491162553429603577e-02 -1.685445010662078857e-01 4.167249426245689392e-02 1.300568729639053345e-01 2.153075337409973145e-01 -8.825863152742385864e-02 -2.899384796619415283e-01 -1.873770654201507568e-01 -3.444612771272659302e-02 -2.195906639099121094e-01 -1.457316577434539795e-01 -1.177214980125427246e-01 1.808733642101287842e-01 -3.688314855098724365e-01
-2.145810425281524658e-01 3.776963427662849426e-02 -2.867071926593780518e-01 2.178877443075180054e-01 -1.414050161838531494e-02 -5.789319425821304321e-02 -1.634830236434936523e-01 -3.234830796718597412e-01 1.591989025473594666e-02 -1.461354941129684448e-01 2.435220330953598022e-01 3.979145735502243042e-02 1.682942658662796021e-01 1.486623007804155350e-02 -1.756851524114608765e-01 2.392436116933822632e-01 2.594846673309803009e-02 1.105846688151359558e-01 -3.608579635620117188e-01 -2.369817942380905151e-01 -9.993108361959457397e-02 -1.999962180852890015e-01 2.531901746988296509e-02 -2.058107703924179077e-01 1.981952041387557983e-01 -7.764779031276702881e-02 -1.716708838939666748e-01 -4.126783460378646851e-02 3.299182355403900146e-01 4.837230220437049866e-02 -5.220114067196846008e-02 7.829781621694564819e-02
-4.841320216655731201e-01 8.470918238162994385e-02 -2.136573940515518188e-01 -7.104676961898803711e-02 7.903591543436050415e-02 -1.491071581840515137e-01 -2.559974193572998047e-01 -2.140915021300315857e-02 -1.727277189493179321e-01 -9.956186264753341675e-02 -1.484810858964920044e-01 2.013386487960815430e-01 3.231211379170417786e-02 5.568516999483108521e-02 3.506803419440984726e-03 2.019707858562469482e-01 -1.580446660518646240e-01 -7.287605851888656616e-02 3.717462066560983658e-03 -3.104777634143829346e-01 -1.447384655475616455e-01 1.136976405978202820e-01 -2.173411101102828979e-01 1.776084452867507935e-01 -1.881765127182006836e-01 -9.608035534620285034e-02 7.323324680328369141e-02 -1.574845612049102783e-01 4.850022494792938232e-02 1.322256177663803101e-01 3.232078552246093750e-01 -1.659126579761505127e-01
-1.797851175069808960e-01 -2.737306952476501465e-01 -2.853576540946960449e-01 1.825718954205513000e-02 5.197210237383842468e-02 -9.245029091835021973e-02 -1.537778973579406738e-01 3.349892795085906982e-02 -1.451003253459930420e-01 1.077734753489494324e-01 1.375795006752014160e-01 7.081539183855056763e-02 3.075515627861022949e-01 -2.384112626314163208e-01 -1.473981537856161594e-04 2.913304865360260010e-01 -2.546679675579071045e-01 6.505801528692245483e-02 -7.632083445787429810e-02 1.641477458178997040e-02 -5.066266655921936035e-02 1.452794969081878662e-01 1.548339240252971649e-02 2.426165491342544556e-01 2.997688353061676025e-01 -1.262783110141754150e-01 -1.044713407754898071e-01 -1.226115133613348007e-02 1.398070752620697021e-01 -7.875012606382369995e-02 -5.870524048805236816e-02 -4.219371676445007324e-01
-3.410635516047477722e-02 3.297545388340950012e-02 7.893496751785278320e-02 2.863778360188007355e-02 1.447965055704116821e-01 5.279750749468803406e-02 -4.095803499221801758e-01 -3.153749406337738037e-01 -1.976632177829742432e-01 -8.846140652894973755e-02 5.474206060171127319e-02 3.595247864723205566e-01 2.357668578624725342e-01 -1.779090985655784607e-02 -3.909279778599739075e-02 2.350276112556457520e-01 -2.547923661768436432e-02 -2.328220605850219727e-01 -1.091223806142807007e-01 1.454683691263198853e-01 -1.837756484746932983e-01 -1.949494355358183384e-03 -1.214393675327301025e-01 -4.354156181216239929e-02 4.330958425998687744e-02 1.141047384589910507e-02 -2.179119288921356201e-01 -1.800989955663681030e-01 -1.940193921327590942e-01 2.937721312046051025e-01 1.419282257556915283e-01 -2.086787968873977661e-01
-3.193689286708831787e-01 -1.797266304492950439e-01 -3.649557530879974365e-01 1.871053427457809448e-01 3.561617806553840637e-02 -1.482256352901458740e-01 -2.509225904941558838e-01 -8.295294642448425293e-02 -7.047491520643234253e-02 1.132863163948059082e-01 9.001629054546356201e-02 2.733429372310638428e-01 -6.793145090341567993e-02 -1.164460256695747375e-01 -2.791484892368316650e-01 2.296732515096664429e-01 -1.636341065168380737e-01 -7.563689351081848145e-02 -1.748593002557754517e-01 -2.126942723989486694e-01 9.384422563016414642e-03 -3.777210041880607605e-02 -2.919087111949920654e-01 1.554243117570877075e-01 1.288041174411773682e-01 -8.440091460943222046e-02 1.156960427761077881e-01 -1.779924631118774414e-01 3.183839842677116394e-02 -1.073198914527893066e-01 -2.328300029039382935e-01 1.530019193887710571e-02
-1.974272876977920532e-01 -1.779108792543411255e-01 -2.324361801147460938e-01 -1.292273700237274170e-01 1.859850138425827026e-01 -1.955826580524444580e-01 -9.486845880746841431e-02 -1.829755455255508423e-01 1.024925187230110168e-01 1.067538782954216003e-01 1.735642403364181519e-01 -2.317643910646438599e-01 -8.250097185373306274e-02 -1.389140486717224121e-01 -3.211619257926940918e-01 2.077075392007827759e-01 -4.620003327727317810e-02 -1.728322803974151611e-01 -2.149628400802612305e-01 -3.877954781055450439e-01 -1.633237451314926147e-01 4.744723439216613770e-02 -4.265712574124336243e-02 1.652307063341140747e-02 -9.313178062438964844e-02 -3.007849752902984619e-01 -2.150917053222656250e-01 -1.918221116065979004e-01 -1.227305680513381958e-01 2.602052129805088043e-02 -8.576337248086929321e-03 -8.690498024225234985e-02
-1.186168193817138672e-01 2.381179109215736389e-02 -2.528044022619724274e-02 1.485269963741302490e-01 1.133976504206657410e-01 2.429465949535369873e-01 6.392399221658706665e-02 -2.855844795703887939e-01 -3.076539561152458191e-02 -1.018733233213424683e-01 1.772916615009307861e-01 9.572618454694747925e-02 3.238025009632110596e-01 7.533958554267883301e-02 -2.602696716785430908e-01 1.654990017414093018e-01 -1.504769176244735718e-01 1.642741262912750244e-01 -1.136765480041503906e-01 -2.723288238048553467e-01 -3.186207115650177002e-01 -5.323017388582229614e-02 2.136043310165405273e-01 -3.185109198093414307e-01 1.412676274776458740e-01 -9.061420708894729614e-02 -1.605729162693023682e-01 -3.768447786569595337e-02 2.684906423091888428e-01 -1.639200747013092041e-01 1.959539204835891724e-02 -6.860488653182983398e-02
-3.083600103855133057e-01 -1.653015315532684326e-01 -2.240636646747589111e-01 1.101971492171287537e-01 1.493250727653503418e-01 -1.099778804928064346e-02 -5.589306727051734924e-02 -3.425540030002593994e-01 1.414475142955780029e-01 -3.414123356342315674e-01 6.159833446145057678e-02 -7.932657003402709961e-02 -8.256275951862335205e-02 -1.219639331102371216e-01 -2.288097143173217773e-01 2.595573365688323975e-01 -2.704317569732666016e-01 -6.754324585199356079e-02 -2.297751978039741516e-02 -1.393364667892456055e-01 1.850921958684921265e-01 1.094444766640663147e-01 5.434398725628852844e-02 -1.518671959638595581e-01 -2.618385255336761475e-01 -1.302624493837356567e-01 -2.489434778690338135e-01 -2.126117348670959473e-01 3.491929545998573303e-02 4.786425083875656128e-02 -5.853684991598129272e-02 -1.214464902877807617e-01
-9.098232537508010864e-02 -1.415868252515792847e-01 -2.425571233034133911e-01 1.010027453303337097e-01 1.426107436418533325e-01 -1.723363101482391357e-01 -5.563577637076377869e-02 -2.452575713396072388e-01 1.441648602485656738e-01 2.653225325047969818e-03 1.104879453778266907e-01 -2.030995041131973267e-01 -2.025745064020156860e-02 -1.553060263395309448e-01 -3.948540985584259033e-01 4.643349945545196533e-01 -2.074818499386310577e-02 1.177609786391258240e-01 -1.866626590490341187e-01 -1.410709023475646973e-01 7.566133886575698853e-02 9.010486304759979248e-02 -7.535152137279510498e-02 8.020357042551040649e-02 -1.450351774692535400e-01 -2.221539318561553955e-01 -8.124379068613052368e-02 -3.093432784080505371e-01 5.728484317660331726e-02 1.764258295297622681e-01 -2.487300522625446320e-02 -1.278952956199645996e-01
-2.765135467052459717e-01 -7.586760818958282471e-02 -4.925361573696136475e-01 -1.552943587303161621e-01 -6.073247268795967102e-02 -5.667301267385482788e-02 -3.510038927197456360e-02 -5.112806335091590881e-02 -7.021152228116989136e-02 5.086841806769371033e-02 1.360879745334386826e-02 1.912858635187149048e-01 1.479385048151016235e-01 -1.320474147796630859e-01 5.103130824863910675e-03 3.841235339641571045e-01 -2.294839471578598022e-01 1.433523446321487427e-01 -1.090463623404502869e-01 -2.040927708148956299e-01 6.718263775110244751e-02 -2.375479089096188545e-03 1.833330281078815460e-02 1.156863197684288025e-01 2.047239989042282104e-01 -2.505588904023170471e-02 -2.059475332498550415e-01 -2.805807292461395264e-01 2.365568280220031738e-01 8.371005952358245850e-02 -3.387169912457466125e-02 -1.906511783599853516e-01
6.626879423856735229e-02 -4.839566722512245178e-02 -1.504923403263092041e-01 1.153110861778259277e-01 1.870930045843124390e-01 5.584936216473579407e-02 -5.300509184598922729e-02 -4.491390883922576904e-01 2.133935391902923584e-01 -5.780903249979019165e-02 1.368333697319030762e-01 2.272416278719902039e-02 3.030495643615722656e-01 -7.910584658384323120e-02 -3.787522614002227783e-01 3.905251026153564453e-01 8.897836506366729736e-02 -3.898187726736068726e-02 -2.831687405705451965e-02 -8.920751512050628662e-02 1.854614466428756714e-01 5.205214768648147583e-02 1.511781364679336548e-01 -1.275731436908245087e-02 7.034538779407739639e-03 -1.609901934862136841e-01 -2.819733321666717529e-02 -3.844330459833145142e-02 1.696353405714035034e-01 -2.981164455413818359e-01 1.669327318668365479e-01 -2.022712491452693939e-02
-8.510767668485641479e-02 1.773332804441452026e-01 -2.442342489957809448e-01 3.907691314816474915e-02 1.615928858518600464e-01 -1.662679202854633331e-02 1.408253610134124756e-01 -3.000133335590362549e-01 -1.243224292993545532e-01 1.065317541360855103e-01 -3.280083090066909790e-02 3.442707285284996033e-02 -8.049880713224411011e-02 -1.627377718687057495e-01 1.234325617551803589e-01 2.495956048369407654e-02 6.590653210878372192e-02 1.013177782297134399e-01 5.671856924891471863e-02 -1.020938083529472351e-01 6.725044548511505127e-02 9.576095640659332275e-02 5.276561528444290161e-02 -2.639204859733581543e-01 1.511942744255065918e-01 -3.377586603164672852e-02 -2.165498733520507812e-01 -4.114847779273986816e-01 -7.094432413578033447e-02 -6.827295757830142975e-03 3.454252704977989197e-02 -5.702176690101623535e-01
-3.277081251144409180e-02 2.812514826655387878e-02 -1.117323189973831177e-01 3.100979328155517578e-02 -9.185504913330078125e-02 5.855967849493026733e-02 -5.036446452140808105e-02 -9.544116258621215820e-02 -2.669704854488372803e-01 1.254366785287857056e-01 -2.823805510997772217e-01 1.978622674942016602e-01 -1.473847329616546631e-01 -2.988571226596832275e-01 -1.287504006177186966e-02 4.801541566848754883e-01 1.314633488655090332e-01 -1.752242445945739746e-01 -5.425868555903434753e-02 -3.160569369792938232e-01 -1.582433283329010010e-01 4.202345013618469238e-01 5.471191182732582092e-02 -2.710803970694541931e-02 -1.949988305568695068e-02 -2.137470394372940063e-01 1.243467722088098526e-02 -3.753755614161491394e-02 8.457341045141220093e-02 -4.238124191761016846e-02 2.377409674227237701e-02 1.398603245615959167e-02
7.862967252731323242e-02 2.674432992935180664e-01 -1.483621746301651001e-01 3.358982503414154053e-01 9.068118035793304443e-02 -1.175122037529945374e-01 -1.292480081319808960e-01 -1.746366918087005615e-01 -1.011121273040771484e-01 8.831395208835601807e-02 8.620380610227584839e-02 -9.581883996725082397e-02 -1.052859425544738770e-01 -1.892154961824417114e-01 -4.613219499588012695e-01 1.831046640872955322e-01 -2.505234181880950928e-01 1.692201383411884308e-02 -2.167323976755142212e-01 -2.856973111629486084e-01 -2.111801132559776306e-02 -2.152360742911696434e-03 -1.601146347820758820e-02 -7.466296851634979248e-02 2.467491477727890015e-01 4.512353613972663879e-02 1.922000795602798462e-01 1.567145623266696930e-02 1.865750104188919067e-01 7.238724082708358765e-02 2.195966243743896484e-01 -6.358303129673004150e-02
-1.481526494026184082e-01 1.261032670736312866e-01 1.965206302702426910e-02 -1.492134016007184982e-02 -1.841650903224945068e-01 -4.153232648968696594e-02 -3.372653201222419739e-02 5.956746637821197510e-02 -2.620294988155364990e-01 -1.083223819732666016e-01 1.123046576976776123e-01 1.619966924190521240e-01 3.296473920345306396e-01 -9.728530049324035645e-02 -3.261193037033081055e-01 1.034568771719932556e-01 -2.867287695407867432e-01 8.946858346462249756e-02 5.942232534289360046e-02 -3.710188567638397217e-01 -9.949031472206115723e-02 1.064009293913841248e-01 2.894012331962585449e-01 1.721052452921867371e-02 1.266778856515884399e-01 -8.079347014427185059e-02 -1.775185167789459229e-01 -1.260450482368469238e-01 2.721032202243804932e-01 -2.390473037958145142e-01 3.941367939114570618e-02 -1.654992401599884033e-01
-9.182862192392349243e-02 2.004525065422058105e-01 -3.646086454391479492e-01 1.079547032713890076e-01 1.719528734683990479e-01 1.721690446138381958e-01 -2.014857530593872070e-01 -1.041613668203353882e-01 -1.569017618894577026e-01 -7.604676485061645508e-02 2.398823052644729614e-01 1.921212822198867798e-01 9.948192536830902100e-02 -1.499535739421844482e-01 -4.095275998115539551e-01 1.245999429374933243e-02 -1.997992843389511108e-01 7.143972069025039673e-02 -1.539058834314346313e-01 -3.027517795562744141e-01 -2.393069118261337280e-01 -9.947538375854492188e-02 -2.772606164216995239e-02 3.315611928701400757e-02 -9.599158167839050293e-02 -4.730248823761940002e-02 1.301606148481369019e-01 4.279995337128639221e-02 2.440846413373947144e-01 2.006819248199462891e-01 7.366779446601867676e-02 -7.827419787645339966e-02
7.650022953748703003e-02 1.706990972161293030e-02 3.834650292992591858e-02 3.700813949108123779e-01 4.504301026463508606e-02 -7.407698035240173340e-02 -2.950694859027862549e-01 -1.121505200862884521e-01 1.884790807962417603e-01 1.362146437168121338e-01 1.157588958740234375e-01 9.811140596866607666e-02 -2.443083524703979492e-01 -1.617621630430221558e-02 -4.292241483926773071e-02 1.393478512763977051e-01 2.477219328284263611e-03 1.403578072786331177e-01 -1.521240621805191040e-01 -4.804258048534393311e-01 -9.128672629594802856e-02 5.643114075064659119e-02 3.521455824375152588e-02 1.578030288219451904e-01 2.212375402450561523e-02 -1.373977214097976685e-02 -4.156438261270523071e-02 1.693571358919143677e-02 1.238457784056663513e-01 -1.668197363615036011e-01 8.928626775741577148e-02 -4.741355776786804199e-01
1.992563903331756592e-02 1.660700291395187378e-01 -1.329696476459503174e-01 8.257640898227691650e-02 -5.191333126276731491e-03 9.892860800027847290e-02 -2.324763834476470947e-01 -1.352398097515106201e-02 -1.153404340147972107e-01 1.126332581043243408e-02 4.853498563170433044e-02 1.715417951345443726e-01 2.453782558441162109e-01 2.537454962730407715e-01 5.080859176814556122e-03 4.088166356086730957e-01 -1.539030950516462326e-02 3.881465271115303040e-02 -2.167740315198898315e-01 -4.680726826190948486e-01 6.703314185142517090e-02 -4.291106015443801880e-02 -7.850669324398040771e-02 -5.646746233105659485e-02 -1.477776616811752319e-01 -4.597526416182518005e-02 -2.096970379352569580e-01 -2.436047643423080444e-01 -1.760880798101425171e-01 -2.958242297172546387e-01 -4.920962732285261154e-03 -1.311141699552536011e-01
-6.316398829221725464e-02 1.678942441940307617e-01 -1.567488014698028564e-01 3.221645057201385498e-01 -7.903406396508216858e-03 -1.659325212240219116e-01 -1.979213673621416092e-03 -1.440256983041763306e-01 2.507947087287902832e-01 2.841331064701080322e-01 1.582506150007247925e-01 3.913286328315734863e-01 1.169395283795893192e-03 1.494814157485961914e-01 -7.126049604266881943e-03 1.987950652837753296e-01 -2.144705206155776978e-01 9.151984751224517822e-02 -1.499578505754470825e-01 -7.343047857284545898e-02 -1.398460566997528076e-01 2.583147585391998291e-01 1.059881001710891724e-01 1.846210211515426636e-01 1.389444172382354736e-01 -5.750674754381179810e-02 -2.238614857196807861e-01 -7.021889090538024902e-02 8.091784082353115082e-03 -2.145891934633255005e-01 -2.196387620642781258e-03 -2.641218602657318115e-01
7.677549868822097778e-02 3.519749641418457031e-02 -7.406113296747207642e-02 6.968187540769577026e-02 9.703107923269271851e-02 -4.219243302941322327e-02 1.558004762046039104e-03 -2.975809872150421143e-01 -3.721419870853424072e-01 3.722211718559265137e-02 -2.830012738704681396e-01 2.179117128252983093e-02 1.197220385074615479e-02 -3.353199660778045654e-01 -2.154270112514495850e-01 2.229454666376113892e-01 -2.274114079773426056e-02 -2.958032488822937012e-01 -2.001610957086086273e-02 -3.401507139205932617e-01 -1.925704628229141235e-01 1.432425081729888916e-01 5.598938092589378357e-02 -2.093186229467391968e-01 9.406235069036483765e-02 -1.486075073480606079e-01 -2.292020767927169800e-01 -3.457038477063179016e-02 -5.466985981911420822e-03 -2.450431883335113525e-01 -1.497135777026414871e-02 -2.484895521774888039e-03
9.667710401117801666e-03 1.616040766239166260e-01 -3.571799397468566895e-02 -9.032328426837921143e-02 2.431326657533645630e-01 -6.421392410993576050e-02 9.608297795057296753e-02 -1.497637629508972168e-01 -1.314826905727386475e-01 -1.462186127901077271e-01 8.672270178794860840e-02 8.177307248115539551e-02 3.268788456916809082e-01 3.777751699090003967e-02 -3.550850152969360352e-01 1.633270233869552612e-01 -3.154360651969909668e-01 -5.096835643053054810e-02 1.407220810651779175e-01 -3.495640158653259277e-01 -7.720100879669189453e-02 -1.293764859437942505e-01 1.875792741775512695e-01 7.143282145261764526e-02 8.617908507585525513e-02 -1.084703952074050903e-01 -1.139406189322471619e-01 -3.718028664588928223e-01 1.752096861600875854e-01 -1.435584127902984619e-01 1.311742700636386871e-02 -1.630060821771621704e-01
1.811940371990203857e-01 2.404404431581497192e-01 -5.508447065949440002e-02 6.479287892580032349e-02 1.431563645601272583e-01 3.693122789263725281e-02 -1.016942970454692841e-02 -2.006252408027648926e-01 -3.044869005680084229e-01 3.084105849266052246e-01 1.205868273973464966e-01 -1.471074968576431274e-01 -4.952382668852806091e-02 -3.228150606155395508e-01 -2.653586268424987793e-01 1.790895909070968628e-01 -2.367858402431011200e-02 -2.829277515411376953e-01 -2.395602464675903320e-01 -3.048279583454132080e-01 -2.572632953524589539e-02 -4.133382067084312439e-02 -5.339827388525009155e-02 3.581689670681953430e-02 1.369707286357879639e-01 -1.656686365604400635e-01 -8.584734052419662476e-03 -8.389681577682495117e-02 -1.523524820804595947e-01 2.471069842576980591e-01 9.519951045513153076e-02 -1.505775302648544312e-01
-3.856486976146697998e-01 1.972820609807968140e-01 -1.720680445432662964e-01 -6.158516183495521545e-02 1.286450475454330444e-01 -2.781405858695507050e-02 -1.200675144791603088e-01 -1.285267174243927002e-01 -2.276138961315155029e-02 -1.418540775775909424e-01 1.660882532596588135e-01 2.939314246177673340e-01 -1.716740876436233521e-01 2.448795177042484283e-02 -2.399879693984985352e-01 -9.778848290443420410e-02 6.678985804319381714e-02 -8.801307529211044312e-02 -2.850573658943176270e-01 -2.671718001365661621e-01 -2.746741175651550293e-01 1.930481344461441040e-01 1.529482305049896240e-01 -1.025265157222747803e-01 4.131116718053817749e-02 -1.062411069869995117e-01 1.431704163551330566e-01 -8.087897300720214844e-02 -1.283359229564666748e-01 9.184039197862148285e-03 -2.231600135564804077e-01 -2.845952808856964111e-01
2.490524575114250183e-02 1.607919633388519287e-01 -1.123485937714576721e-01 -2.072743475437164307e-01 9.513620287179946899e-02 3.979674726724624634e-02 -4.191404208540916443e-02 -3.909648060798645020e-01 -7.836142554879188538e-03 2.810452580451965332e-01 1.112053468823432922e-01 6.181044876575469971e-02 -1.165151372551918030e-01 -1.854919344186782837e-01 -3.714019060134887695e-01 1.762787997722625732e-01 -5.367647483944892883e-02 5.645269062370061874e-03 -2.142101675271987915e-01 -1.310067474842071533e-01 2.899192087352275848e-02 1.125110387802124023e-01 -5.018726363778114319e-02 3.300350159406661987e-02 -5.108429118990898132e-02 -1.214008554816246033e-01 -2.243352979421615601e-01 -9.433475323021411896e-03 -1.868727058172225952e-02 -5.315727591514587402e-01 8.187384903430938721e-02 -3.162043401971459389e-03
-3.276001214981079102e-01 3.039836585521697998e-01 -2.051365375518798828e-02 2.015579491853713989e-01 1.143424585461616516e-01 3.393546864390373230e-02 -7.487510889768600464e-02 -6.183687970042228699e-02 1.673392057418823242e-01 5.516294762492179871e-02 -3.187994286417961121e-02 1.340515762567520142e-01 1.081306766718626022e-02 -1.814647763967514038e-01 -3.772001266479492188e-01 1.697470098733901978e-01 -5.487238615751266479e-02 -7.994977384805679321e-02 -5.552570894360542297e-02 -2.039224058389663696e-01 2.012761831283569336e-01 1.230452135205268860e-01 -7.230887562036514282e-02 1.335624754428863525e-01 -5.201970785856246948e-02 -7.037720829248428345e-02 -4.012511074542999268e-01 -1.834386140108108521e-01 1.784047633409500122e-01 7.189998030662536621e-02 -1.953582763671875000e-01 -2.667095065116882324e-01
-1.791025549173355103e-01 1.715050265192985535e-02 4.788062535226345062e-03 4.043404161930084229e-01 2.360782623291015625e-01 1.368902623653411865e-01 -1.908946037292480469e-01 -4.918116033077239990e-01 -1.909665912389755249e-01 8.565964177250862122e-03 -9.958499670028686523e-02 -3.812279179692268372e-02 -1.361277252435684204e-01 5.922882258892059326e-02 -1.033771932125091553e-01 1.598053723573684692e-01 1.108208391815423965e-02 -1.150928065180778503e-01 -2.120200842618942261e-01 5.707107484340667725e-02 -3.796663582324981689e-01 -4.136765748262405396e-02 -4.268926009535789490e-02 7.751605659723281860e-02 3.805113583803176880e-02 -9.955327957868576050e-02 -2.109763473272323608e-01 -1.774768829345703125e-01 2.079642750322818756e-02 -5.267419666051864624e-02 1.637725234031677246e-01 -1.117270961403846741e-01
6.933578103780746460e-02 4.188895225524902344e-03 -4.537806287407875061e-02 3.098458945751190186e-01 2.462113499641418457e-01 1.695568300783634186e-02 -1.735831052064895630e-01 -3.149182498455047607e-01 -1.228443998843431473e-02 -1.913922876119613647e-01 6.164093315601348877e-02 3.060919940471649170e-01 -4.387091845273971558e-02 1.778156682848930359e-02 -1.151822656393051147e-01 2.429070919752120972e-01 1.766877919435501099e-01 7.771325111389160156e-02 1.623234152793884277e-01 7.541275769472122192e-02 -2.612435817718505859e-01 5.920453369617462158e-02 5.135628953576087952e-02 -1.527380198240280151e-01 8.946307748556137085e-02 4.395511001348495483e-02 3.212958574295043945e-03 -3.838981091976165771e-01 2.330662161111831665e-01 8.981004357337951660e-02 1.084715574979782104e-01 -3.156336843967437744e-01
-2.429243475198745728e-01 1.992810666561126709e-01 -1.888864785432815552e-01 -1.435810793191194534e-02 9.445761144161224365e-02 -1.029598265886306763e-01 -3.046400286257266998e-02 -2.888601720333099365e-01 -1.248509529978036880e-02 -2.030363231897354126e-01 2.654880583286285400e-01 -1.766171753406524658e-01 1.367861777544021606e-01 -2.830362021923065186e-01 -3.575274348258972168e-01 3.819388747215270996e-01 2.659688331186771393e-02 -1.385392341762781143e-02 -2.714963257312774658e-01 6.665528565645217896e-02 -3.399895038455724716e-03 1.517042219638824463e-01 -6.705085933208465576e-02 -1.207554638385772705e-01 1.005299761891365051e-01 -2.104183137416839600e-01 -1.657976768910884857e-02 -2.170492112636566162e-01 3.195485100150108337e-02 -1.230483129620552063e-01 1.944022253155708313e-02 8.034806698560714722e-02
-2.069388478994369507e-01 5.596561823040246964e-03 2.049723826348781586e-02 -2.413414046168327332e-02 3.669238463044166565e-02 2.574524581432342529e-01 -2.400420606136322021e-01 -2.589475810527801514e-01 -6.472841836512088776e-03 -1.508523076772689819e-01 7.250832021236419678e-02 1.396795958280563354e-01 1.910737603902816772e-01 -2.473942637443542480e-01 -2.972911596298217773e-01 3.444685339927673340e-01 -1.426778882741928101e-01 2.506572008132934570e-01 -3.339823186397552490e-01 -1.254078745841979980e-01 6.386477500200271606e-03 3.530376404523849487e-02 -4.019542783498764038e-02 -4.477051645517349243e-02 9.067972004413604736e-02 -4.005140662193298340e-01 -1.466607209295034409e-02 -5.211756378412246704e-02 3.024815581738948822e-02 -2.260044589638710022e-02 1.420031487941741943e-01 5.476699769496917725e-02
-9.450601041316986084e-02 1.760845421813428402e-03 -4.037814587354660034e-02 -8.663315325975418091e-02 -6.082899868488311768e-02 -6.672590225934982300e-02 -5.751043558120727539e-02 -1.149778291583061218e-01 -1.550133824348449707e-01 5.936466157436370850e-02 4.975013434886932373e-02 8.705727756023406982e-03 3.162829875946044922e-01 3.114036619663238525e-01 -7.421558350324630737e-02 4.052008092403411865e-01 1.428483575582504272e-01 -6.420417875051498413e-02 -1.708987057209014893e-01 -4.437023401260375977e-01 -2.813401818275451660e-01 6.941646337509155273e-03 -1.807713508605957031e-01 -1.187916025519371033e-01 -9.774960577487945557e-02 8.729787915945053101e-02 -2.670892179012298584e-01 -2.493838816881179810e-01 -5.780405551195144653e-02 -4.672368243336677551e-02 -6.452483683824539185e-02 -1.531476676464080811e-01
-2.128434628248214722e-01 4.056293368339538574e-01 -1.144350543618202209e-01 1.008778624236583710e-02 2.850441029295325279e-03 6.488500535488128662e-02 -4.859262332320213318e-02 -2.427837252616882324e-01 -2.420568168163299561e-01 -9.645342826843261719e-02 9.407978504896163940e-02 3.699568212032318115e-01 3.973219543695449829e-02 -3.095961809158325195e-01 -2.197448164224624634e-02 1.372710466384887695e-01 4.146518930792808533e-02 5.296647176146507263e-02 -2.426496148109436035e-01 -2.427252531051635742e-01 -1.679407954216003418e-01 6.962304469197988510e-03 2.420434951782226562e-01 1.769210845232009888e-01 -3.336765989661216736e-02 -1.162979975342750549e-01 3.640614822506904602e-02 -2.156065218150615692e-02 1.958254128694534302e-01 1.551610827445983887e-01 -1.353796422481536865e-01 -2.084139138460159302e-01
-9.766854345798492432e-02 1.377770751714706421e-01 -3.732737898826599121e-02 2.425665408372879028e-01 3.336531221866607666e-01 1.416996866464614868e-01 -1.345926374197006226e-01 -3.055504858493804932e-01 -5.838295072317123413e-02 -4.458976164460182190e-02 4.082067608833312988e-01 2.053484171628952026e-01 2.500937581062316895e-01 -7.964990288019180298e-02 -2.011148929595947266e-01 2.770026326179504395e-01 3.507828414440155029e-01 9.918846935033798218e-02 -1.157731413841247559e-01 -4.905465990304946899e-02 -3.087686933577060699e-02 -2.943290024995803833e-02 1.362142413854598999e-01 4.901828244328498840e-02 7.896688580513000488e-02 3.029293566942214966e-02 1.136425435543060303e-01 -2.521799802780151367e-01 -5.184911191463470459e-02 -4.053807631134986877e-02 1.290535740554332733e-02 -9.201144427061080933e-02
-2.168772667646408081e-01 -1.447991281747817993e-01 -3.913235664367675781e-01 -1.363400742411613464e-02 -3.005783855915069580e-01 -4.921996220946311951e-02 -1.975640654563903809e-01 2.676424756646156311e-02 -1.853796690702438354e-01 1.182431802153587341e-01 4.446636885404586792e-02 3.029277920722961426e-01 1.333401799201965332e-01 1.183175444602966309e-01 -1.992442160844802856e-01 2.156695425510406494e-01 -1.544867455959320068e-01 1.189899295568466187e-01 5.939113907516002655e-03 -8.495317399501800537e-02 -2.977522462606430054e-02 -9.387025237083435059e-02 3.014431521296501160e-02 -1.227510794997215271e-01 2.280172705650329590e-01 -3.396518528461456299e-02 -8.528916537761688232e-02 -2.252294719219207764e-01 8.721767365932464600e-02 8.265459537506103516e-02 3.611725941300392151e-02 -4.338626563549041748e-01
-2.970792949199676514e-01 -7.242289185523986816e-02 -2.607879936695098877e-01 -1.083775386214256287e-01 -5.159693956375122070e-02 -2.044894248247146606e-01 -1.418089419603347778e-01 -1.281739026308059692e-01 -8.773168176412582397e-02 3.554503619670867920e-01 -4.484260827302932739e-02 3.365668356418609619e-01 -9.753350168466567993e-02 -1.768225617706775665e-02 -1.893200576305389404e-01 2.617091536521911621e-01 -1.238773241639137268e-01 2.554938793182373047e-01 -1.043042987585067749e-01 -9.842590242624282837e-02 -1.373535692691802979e-01 -8.145172894001007080e-02 -1.012650504708290100e-01 6.475132703781127930e-02 7.587791234254837036e-02 2.834316492080688477e-01 -6.497699767351150513e-02 -1.767068207263946533e-01 1.979154348373413086e-02 1.358305215835571289e-01 -1.110974401235580444e-01 -2.972824573516845703e-01
1.502101961523294449e-02 -1.156699284911155701e-01 -1.830270290374755859e-01 2.742595598101615906e-02 1.380810141563415527e-01 -1.798662543296813965e-01 -4.807436838746070862e-02 -1.776239424943923950e-01 1.805798113346099854e-01 -9.098479151725769043e-02 2.063957154750823975e-01 -1.075958162546157837e-01 4.853135719895362854e-02 -2.571013271808624268e-01 -4.007108509540557861e-01 2.822484970092773438e-01 1.271082907915115356e-01 -4.507085308432579041e-02 -1.693050861358642578e-01 -2.659856975078582764e-01 -1.392180174589157104e-01 1.565892547369003296e-01 6.791069172322750092e-03 -6.997481733560562134e-02 -1.585371345281600952e-01 -3.561595678329467773e-01 -2.525297999382019043e-01 -1.442864537239074707e-01 1.415285915136337280e-01 1.033104881644248962e-01 1.236905623227357864e-02 -1.709856390953063965e-01
-3.953969106078147888e-03 1.346612442284822464e-02 9.316761046648025513e-02 1.393295675516128540e-01 1.763394623994827271e-01 -1.402921825647354126e-01 -1.501180827617645264e-01 -5.215601995587348938e-03 -1.249235346913337708e-01 3.670052587985992432e-01 5.451120808720588684e-02 -1.482233405113220215e-01 -2.209179252386093140e-01 -7.221485674381256104e-02 -7.784580439329147339e-02 1.783827096223831177e-01 -8.341514319181442261e-02 9.329354017972946167e-02 -2.280106991529464722e-01 -3.306134641170501709e-01 -2.043356895446777344e-01 2.134667187929153442e-01 -4.202722385525703430e-02 9.428927302360534668e-02 -1.500736773014068604e-01 -2.034138739109039307e-01 -5.769273638725280762e-02 1.011615619063377380e-01 2.557794153690338135e-01 -5.815760791301727295e-02 1.387202460318803787e-02 -4.580791592597961426e-01
-1.568739712238311768e-01 9.275364875793457031e-02 4.512913152575492859e-02 -1.246555894613265991e-01 1.490605175495147705e-01 1.589995324611663818e-01 -2.643527388572692871e-01 -3.607331514358520508e-01 -6.747414171695709229e-02 -1.492109894752502441e-01 2.719442546367645264e-01 -6.103996187448501587e-02 1.388702243566513062e-01 -3.652396798133850098e-01 -2.301555871963500977e-01 4.058269560337066650e-01 -1.153247877955436707e-01 5.914017930626869202e-02 -9.142291545867919922e-02 -9.043927490711212158e-02 -1.784801185131072998e-01 9.086745977401733398e-02 -1.058303415775299072e-01 8.782862871885299683e-02 2.043192833662033081e-02 -9.017135202884674072e-02 -5.398445762693881989e-03 -3.141829743981361389e-02 3.274282217025756836e-01 -1.135532706975936890e-01 -3.776322817429900169e-03 6.935182958841323853e-02
-1.571895182132720947e-01 -1.193304583430290222e-01 -4.160150513052940369e-02 -8.351629227399826050e-02 2.164015322923660278e-01 -1.290436536073684692e-01 -1.010174229741096497e-01 -3.057465255260467529e-01 -7.548407465219497681e-02 2.306118905544281006e-01 -2.167957574129104614e-01 1.595097482204437256e-01 1.962383985519409180e-01 7.486731559038162231e-02 -3.291527926921844482e-01 1.411623507738113403e-01 -1.005877107381820679e-01 -2.283720299601554871e-02 -2.172634601593017578e-01 1.093811318278312683e-01 -3.104363083839416504e-01 7.641014456748962402e-02 -1.675724238157272339e-01 -2.549381852149963379e-01 -3.378694411367177963e-03 -1.109431684017181396e-01 -3.062748610973358154e-01 8.165483921766281128e-02 2.346135079860687256e-01 -1.179961953312158585e-02 3.814641386270523071e-02 -2.166849821805953979e-01
8.623663336038589478e-02 4.864742979407310486e-02 1.083709374070167542e-01 -3.400082234293222427e-03 -1.022673547267913818e-01 -5.447070579975843430e-03 -1.154149621725082397e-01 -3.531252443790435791e-01 -2.700405418872833252e-01 -5.875735357403755188e-02 2.454248219728469849e-01 6.632487475872039795e-02 2.395227365195751190e-02 -2.599479556083679199e-01 -4.745907485485076904e-01 5.204424634575843811e-02 -1.465418338775634766e-01 3.847831115126609802e-02 5.538232624530792236e-02 -3.182332515716552734e-01 -2.147521227598190308e-01 6.610629148781299591e-03 -1.766902022063732147e-02 1.740846931934356689e-01 1.758131086826324463e-01 2.153045088052749634e-01 -1.052502393722534180e-01 2.982458285987377167e-02 6.686966121196746826e-02 -7.473080605268478394e-02 -1.863844692707061768e-01 -2.339503169059753418e-01
-6.261415779590606689e-02 -2.849678136408329010e-02 -1.294686645269393921e-01 -9.263099730014801025e-02 1.711125224828720093e-01 -7.187779247760772705e-02 2.329741232097148895e-02 -2.617104053497314453e-01 1.410316228866577148e-01 -1.952508464455604553e-02 2.240593433380126953e-01 1.067317202687263489e-01 -3.871604427695274353e-02 -3.394678831100463867e-01 -3.696981370449066162e-01 1.763733774423599243e-01 6.281745433807373047e-02 8.358427882194519043e-02 -4.092371165752410889e-01 -2.004813402891159058e-01 -8.684599399566650391e-02 6.339122192002832890e-04 -2.930091693997383118e-02 -2.066936045885086060e-01 -2.084320634603500366e-01 -9.988655149936676025e-02 -1.502025574445724487e-01 -1.110919043421745300e-01 2.999171912670135498e-01 -1.971064656972885132e-01 1.129383221268653870e-01 -2.129159681499004364e-02
5.413722246885299683e-02 8.081252127885818481e-02 -1.180889233946800232e-01 1.174517124891281128e-01 1.344856154173612595e-02 -1.290615051984786987e-01 1.219338327646255493e-01 -4.353234469890594482e-01 -2.443470656871795654e-01 1.082519963383674622e-01 1.085874512791633606e-01 -1.697354018688201904e-01 3.954610526561737061e-01 -2.009668499231338501e-01 -3.962478339672088623e-01 1.011153459548950195e-01 -7.347609847784042358e-02 -4.506839066743850708e-02 8.517128974199295044e-02 9.141901507973670959e-03 -8.461455255746841431e-02 -1.178599074482917786e-01 -1.193273365497589111e-01 3.887814283370971680e-02 -8.913413435220718384e-02 -1.509031802415847778e-01 -1.413338333368301392e-01 1.402135044336318970e-01 9.700500965118408203e-02 -5.606732890009880066e-02 1.618251055479049683e-01 -3.238613009452819824e-01
-2.321658581495285034e-01 3.171959221363067627e-01 1.411971170455217361e-02 1.398664414882659912e-01 -7.198733091354370117e-02 1.449378281831741333e-01 -1.350492537021636963e-01 -1.009088456630706787e-01 1.073833554983139038e-01 9.493507444858551025e-02 9.326522797346115112e-02 2.123981527984142303e-02 1.354451328516006470e-01 -7.308770716190338135e-02 -3.150478899478912354e-01 3.589598834514617920e-01 5.341273173689842224e-02 -4.308390989899635315e-02 -1.548688560724258423e-01 -1.870199441909790039e-01 2.257393002510070801e-01 2.466879040002822876e-01 -1.505066454410552979e-01 -1.313943509012460709e-02 -8.799286931753158569e-02 -5.297270417213439941e-02 -3.589404821395874023e-01 -6.058042123913764954e-02 1.949459910392761230e-01 1.526905596256256104e-01 -9.251350909471511841e-02 -2.799708545207977295e-01
5.908491089940071106e-02 1.793434768915176392e-01 -2.662844061851501465e-01 4.502424597740173340e-01 3.700907826423645020e-01 1.095053181052207947e-01 -1.092050746083259583e-01 -2.718361318111419678e-01 -9.118894487619400024e-02 1.719956994056701660e-01 7.659409195184707642e-02 2.724579162895679474e-02 4.495401680469512939e-02 -1.314460858702659607e-02 -5.726844444870948792e-02 4.356769621372222900e-01 8.062943071126937866e-02 2.359048724174499512e-01 -2.244474552571773529e-02 -1.594614982604980469e-02 -1.705996841192245483e-01 4.475504532456398010e-02 9.382670372724533081e-02 1.793980970978736877e-02 2.034773863852024078e-02 2.498133294284343719e-02 5.420030280947685242e-02 -1.602710932493209839e-01 2.325073033571243286e-01 9.221298992633819580e-02 -8.599948137998580933e-02 1.156773269176483154e-01
-3.202104568481445312e-01 2.205782085657119751e-01 -4.071228206157684326e-02 6.551561504602432251e-02 -6.477358192205429077e-02 -1.491330265998840332e-01 -2.648938298225402832e-01 4.671280737966299057e-03 -3.165076952427625656e-03 2.303966730833053589e-01 4.302608221769332886e-02 4.831801727414131165e-02 9.708115458488464355e-02 -1.681404411792755127e-01 -2.429565936326980591e-01 3.982473313808441162e-01 -8.174202591180801392e-02 -4.643785580992698669e-02 -2.331946194171905518e-01 3.605940192937850952e-02 1.307209283113479614e-01 1.514876633882522583e-01 -1.521487087011337280e-01 -1.793204098939895630e-01 -1.565081924200057983e-01 -1.169710904359817505e-01 -1.823641657829284668e-01 -1.559382081031799316e-01 4.177179560065269470e-02 1.642911136150360107e-01 -2.893875539302825928e-01 -2.560054063796997070e-01
1.241703331470489502e-01 -3.767625987529754639e-02 7.705894857645034790e-02 1.159967705607414246e-01 2.937707006931304932e-01 -2.048135250806808472e-01 -1.895151287317276001e-01 -1.676293760538101196e-01 -2.109065949916839600e-01 3.716406971216201782e-02 -6.655280292034149170e-02 1.561159789562225342e-01 4.699037224054336548e-02 -4.485759437084197998e-01 6.473546475172042847e-02 3.411269187927246094e-01 -2.686839997768402100e-01 -1.747850887477397919e-02 -6.394967436790466309e-02 -2.742538154125213623e-01 9.361597895622253418e-02 5.749933049082756042e-02 -7.137954235076904297e-02 5.382084846496582031e-02 2.186034470796585083e-01 6.193481013178825378e-02 -9.294652193784713745e-02 -4.587796982377767563e-03 5.040977150201797485e-02 7.772727310657501221e-02 2.191708683967590332e-01 -2.899779975414276123e-01
-8.212366083171218634e-05 2.154522985219955444e-01 -9.489066898822784424e-02 1.692149788141250610e-01 -2.693100459873676300e-02 -1.585141718387603760e-01 -4.704152643680572510e-01 -5.431294068694114685e-02 6.001333147287368774e-02 2.175194323062896729e-01 1.668345630168914795e-01 1.272538602352142334e-01 -1.209549009799957275e-01 -7.913376390933990479e-02 -1.844791024923324585e-01 9.385956823825836182e-02 -3.673901557922363281e-01 -9.917375445365905762e-02 -2.354433946311473846e-02 -1.828321814537048340e-01 3.570790588855743408e-02 1.896172314882278442e-01 1.307288557291030884e-01 4.125313460826873779e-02 -9.206977486610412598e-02 -7.085970789194107056e-02 -1.039533466100692749e-01 -4.842444658279418945e-01 1.086323559284210205e-01 -2.325216680765151978e-02 2.051932923495769501e-02 -2.824349142611026764e-02
-2.419006228446960449e-01 -3.553723543882369995e-02 -1.563661694526672363e-01 -1.844367384910583496e-02 8.913280814886093140e-02 -5.212043598294258118e-02 2.491313368082046509e-01 -1.840717345476150513e-01 -1.376006156206130981e-01 2.687132060527801514e-01 -7.036433368921279907e-02 1.022502034902572632e-01 7.140935957431793213e-02 -2.953007519245147705e-01 -2.506414651870727539e-01 1.361349374055862427e-01 -1.663153804838657379e-02 5.367988720536231995e-02 -4.094971809536218643e-03 -8.073887974023818970e-02 -9.294425696134567261e-02 4.303106665611267090e-01 1.394336111843585968e-02 -3.672532141208648682e-01 1.846938133239746094e-01 -9.737917035818099976e-02 1.681097894906997681e-01 -2.351544946432113647e-01 7.620001584291458130e-02 5.926266685128211975e-02 -1.602957993745803833e-01 -1.669812053442001343e-01
-1.564386487007141113e-01 1.631056219339370728e-01 -1.857085973024368286e-01 -3.737486898899078369e-02 -9.294386953115463257e-03 -8.359908126294612885e-03 -1.519812643527984619e-01 -2.100902050733566284e-01 -1.017666608095169067e-01 9.578116238117218018e-02 9.763773530721664429e-02 2.998036798089742661e-04 -1.980119012296199799e-02 -2.929136753082275391e-01 3.870914503931999207e-02 2.886260449886322021e-01 -2.481221109628677368e-01 -7.344326586462557316e-04 -4.185497164726257324e-01 -3.252273499965667725e-01 -3.196841180324554443e-01 8.452749997377395630e-02 -3.468193113803863525e-02 1.511037200689315796e-01 -5.087720230221748352e-02 -5.156478285789489746e-02 -5.408325046300888062e-02 -1.398260295391082764e-01 -4.649466276168823242e-02 -3.274925649166107178e-01 2.902567759156227112e-02 1.780726313591003418e-01
1.250613927841186523e-01 -5.344872921705245972e-02 -2.788598537445068359e-01 2.289403080940246582e-01 1.533535718917846680e-01 -8.464179001748561859e-03 2.843277901411056519e-02 -2.686049640178680420e-01 6.968055665493011475e-02 1.048969998955726624e-01 1.790112629532814026e-02 1.715012490749359131e-01 -9.601643681526184082e-02 2.666384577751159668e-01 -2.222824841737747192e-01 1.888727098703384399e-01 7.393576204776763916e-02 -2.734113633632659912e-01 -3.822355568408966064e-01 -3.193667531013488770e-01 -1.853450238704681396e-01 2.334836423397064209e-01 -6.454025954008102417e-02 1.513678580522537231e-01 -7.128319889307022095e-02 1.766243949532508850e-02 1.309841871261596680e-01 -4.463206231594085693e-02 4.738837108016014099e-02 9.006071090698242188e-02 -1.160385683178901672e-01 -2.261917889118194580e-01
-4.210448265075683594e-02 -1.296778619289398193e-01 -2.483160048723220825e-01 -1.362408697605133057e-01 -1.474429201334714890e-02 -6.390509754419326782e-02 -1.316638290882110596e-01 -3.506540954113006592e-01 -1.036889106035232544e-01 -1.218402385711669922e-01 -7.856512069702148438e-02 -1.337879244238138199e-02 -6.719639897346496582e-02 -2.151163518428802490e-01 -2.039888501167297363e-01 1.563741862773895264e-01 8.923260867595672607e-02 -4.168388992547988892e-02 -8.815106749534606934e-02 -7.945866882801055908e-02 -1.176006719470024109e-01 2.793537676334381104e-01 2.761234343051910400e-01 -6.905794143676757812e-02 -3.879262506961822510e-01 -3.347361683845520020e-01 -2.834892272949218750e-02 -1.308187544345855713e-01 -3.145549818873405457e-02 -1.764578223228454590e-01 7.770153135061264038e-02 -3.041518032550811768e-01
-1.295055150985717773e-01 -8.208112418651580811e-02 -2.042148262262344360e-01 1.938227713108062744e-01 1.432348638772964478e-01 -1.005224883556365967e-01 2.581288572400808334e-03 -3.673512935638427734e-01 -6.146657094359397888e-02 -1.052582785487174988e-01 6.282675266265869141e-02 8.215536177158355713e-02 1.343080103397369385e-01 -1.563740372657775879e-01 -1.143395435065031052e-02 1.090361848473548889e-01 4.858900606632232666e-02 5.707435309886932373e-02 1.516822129487991333e-01 -2.201371788978576660e-01 -6.458406150341033936e-02 -1.298724859952926636e-01 1.035005822777748108e-01 -2.816903889179229736e-01 -7.507658749818801880e-02 -3.256330639123916626e-02 -1.002942323684692383e-01 -3.835036158561706543e-01 -1.999668478965759277e-01 -2.928736060857772827e-02 -8.008866757154464722e-02 -5.022993087768554688e-01
-1.776532083749771118e-01 -7.134307175874710083e-02 -2.384850829839706421e-01 2.786335349082946777e-01 1.603263467550277710e-01 -2.829139120876789093e-02 5.664937943220138550e-02 -2.015160471200942993e-01 -2.950053894892334938e-03 2.020358294248580933e-01 1.369328647851943970e-01 1.552220433950424194e-01 4.878117237240076065e-03 -9.870178997516632080e-02 -1.205008327960968018e-01 1.495835334062576294e-01 4.838414117693901062e-02 -1.185909435153007507e-01 -2.385746985673904419e-01 -4.524345397949218750e-01 -2.446117252111434937e-01 4.088883996009826660e-01 -4.733919352293014526e-02 -1.379941105842590332e-01 -1.519088745117187500e-01 6.304907053709030151e-02 2.059682458639144897e-01 -5.550197139382362366e-02 3.957424778491258621e-03 1.665495932102203369e-01 3.542131185531616211e-02 1.702555827796459198e-02
-1.067998558282852173e-01 7.239378243684768677e-02 4.331972077488899231e-02 4.471860453486442566e-02 -2.708725929260253906e-01 -3.339057788252830505e-02 -1.100079044699668884e-01 -3.198294043540954590e-01 -2.821384668350219727e-01 3.194434940814971924e-01 -1.196600645780563354e-01 1.630088239908218384e-01 7.875768095254898071e-02 5.268654599785804749e-02 -2.724339962005615234e-01 1.277462989091873169e-01 -2.297578603029251099e-01 2.819620771333575249e-03 -2.214481830596923828e-01 8.166078478097915649e-02 -1.412779241800308228e-01 3.048165142536163330e-01 -5.531305074691772461e-02 -4.300389438867568970e-02 6.788292527198791504e-02 3.296696767210960388e-02 -1.679505854845046997e-01 -2.781253457069396973e-01 -1.060898676514625549e-01 -2.245441526174545288e-01 -2.464421093463897705e-01 -9.269129484891891479e-02
-1.656061224639415741e-02 -3.746238350868225098e-02 -2.217176109552383423e-01 -5.315135419368743896e-02 3.570872172713279724e-02 -1.787078529596328735e-01 7.904337346553802490e-02 -3.810366392135620117e-01 -1.920878738164901733e-01 -1.059543415904045105e-01 4.170984029769897461e-02 -2.299657613039016724e-01 -1.283831000328063965e-01 -3.315034881234169006e-02 -6.048643961548805237e-02 2.671253681182861328e-01 1.286832392215728760e-01 6.157540250569581985e-03 1.908127516508102417e-01 -2.439661622047424316e-01 -1.763861924409866333e-01 2.115241624414920807e-02 -8.272162079811096191e-02 6.227541714906692505e-02 -6.907633692026138306e-02 -2.219091355800628662e-01 -5.082865059375762939e-02 -1.097903400659561157e-01 -1.925638765096664429e-01 2.001015990972518921e-01 -3.187998011708259583e-02 -5.145376920700073242e-01
-2.873365581035614014e-01 1.048753857612609863e-01 -2.075077891349792480e-01 9.950226545333862305e-02 1.912271380424499512e-01 -4.449739307165145874e-02 2.755244374275207520e-01 -1.836169213056564331e-01 -3.813496232032775879e-02 -7.058785110712051392e-02 7.982706278562545776e-02 8.218008093535900116e-03 1.728456765413284302e-01 -1.612258702516555786e-01 -1.347769498825073242e-01 1.803580224514007568e-01 -3.206071853637695312e-01 1.796154677867889404e-01 -3.079228103160858154e-01 -7.506334781646728516e-02 1.932396739721298218e-01 1.664903908967971802e-01 -1.921305619180202484e-02 3.115154430270195007e-02 -1.039929836988449097e-01 1.273994594812393188e-01 -1.859598755836486816e-01 -1.843195259571075439e-01 2.503857910633087158e-01 -4.975783079862594604e-02 -2.086636126041412354e-01 -2.822246253490447998e-01
-2.627295553684234619e-01 -8.212605863809585571e-02 1.757996976375579834e-01 3.692183792591094971e-01 -2.347476966679096222e-02 -3.742852434515953064e-02 -2.049210369586944580e-01 -1.984053850173950195e-01 -2.617557346820831299e-01 1.428759545087814331e-01 1.563517153263092041e-01 1.453247964382171631e-01 -1.816086620092391968e-01 -7.724404335021972656e-02 5.708022788166999817e-02 8.720128238201141357e-02 2.529210448265075684e-01 4.481539875268936157e-02 -2.229434847831726074e-01 -1.570083200931549072e-01 -3.192881643772125244e-01 1.733265817165374756e-01 -4.907341673970222473e-02 -9.217788279056549072e-02 -1.985434792004525661e-04 -8.724486827850341797e-02 -2.447859048843383789e-01 -2.838611602783203125e-01 1.073457822203636169e-01 -1.066321954131126404e-01 1.701545715332031250e-01 -7.877901196479797363e-02
-2.364425808191299438e-01 2.788057029247283936e-01 -1.254137605428695679e-01 -1.458962708711624146e-01 -1.607511192560195923e-02 -3.618866903707385063e-03 1.093250736594200134e-01 -3.191699087619781494e-01 4.628159105777740479e-02 -7.975824177265167236e-02 -8.439715951681137085e-02 4.330541193485260010e-01 1.090293377637863159e-01 -1.933587789535522461e-01 -2.214462757110595703e-01 6.850180029869079590e-02 3.142141178250312805e-02 -1.665490269660949707e-01 -9.688960760831832886e-02 4.565149918198585510e-02 4.025169089436531067e-02 1.130743920803070068e-01 -2.624450325965881348e-01 1.339613273739814758e-02 -1.787787675857543945e-01 -1.374444812536239624e-01 1.619205027818679810e-01 -1.882306635379791260e-01 5.931577645242214203e-03 -1.795217990875244141e-01 5.765715986490249634e-02 -3.705903291702270508e-01
-4.890053719282150269e-02 -2.146742120385169983e-02 -2.130566835403442383e-01 5.659933015704154968e-02 -5.007689073681831360e-02 1.866302452981472015e-02 -9.288531728088855743e-03 -8.792656660079956055e-02 3.320850431919097900e-02 1.010643243789672852e-01 1.272362023591995239e-01 1.785065084695816040e-01 -6.017462536692619324e-02 -1.663743108510971069e-01 -2.232238203287124634e-01 1.213507056236267090e-01 -1.711554527282714844e-01 -2.104484736919403076e-01 -5.129060745239257812e-01 -4.317797422409057617e-01 -2.131506949663162231e-01 -3.085397183895111084e-02 -1.807672679424285889e-01 1.895729005336761475e-01 3.662608936429023743e-02 -2.125688269734382629e-02 -8.662884682416915894e-02 -1.494878083467483521e-01 6.266503036022186279e-02 -3.213586807250976562e-01 -9.292296133935451508e-03 7.505469769239425659e-02
-1.517353802919387817e-01 9.374471008777618408e-02 1.525852978229522705e-01 1.626584380865097046e-01 1.354867368936538696e-01 4.967850819230079651e-02 -6.393551081418991089e-02 -3.227640986442565918e-01 -5.179823189973831177e-02 1.058156788349151611e-01 -5.375928059220314026e-02 -7.554207742214202881e-02 2.805443294346332550e-02 -2.639011479914188385e-02 -3.777832388877868652e-01 1.789128780364990234e-01 -2.947485446929931641e-01 9.177037328481674194e-02 1.075183749198913574e-01 -2.803816199302673340e-01 -4.824407398700714111e-01 -5.846236646175384521e-02 4.981454834342002869e-02 -1.821063831448554993e-02 1.005791500210762024e-01 -1.768888980150222778e-01 -1.849449612200260162e-02 -1.191958710551261902e-01 2.662226259708404541e-01 4.059931263327598572e-02 -1.841344833374023438e-01 -6.190774962306022644e-02
-1.922979354858398438e-01 3.189455270767211914e-01 -3.040444552898406982e-01 8.037214726209640503e-02 8.981260657310485840e-02 -1.675223112106323242e-01 5.328100174665451050e-02 -1.896370947360992432e-01 -8.550185710191726685e-03 -1.689420789480209351e-01 -5.698860809206962585e-02 2.269532233476638794e-01 1.241279244422912598e-01 -2.432925403118133545e-01 -4.706571251153945923e-02 2.217544615268707275e-01 1.843755990266799927e-01 -1.293686777353286743e-02 -1.652627140283584595e-01 3.081480786204338074e-02 -2.867901027202606201e-01 4.493105039000511169e-02 -2.749983221292495728e-02 -1.608262360095977783e-01 4.450360313057899475e-02 -1.229909434914588928e-01 1.116960048675537109e-01 -2.904984056949615479e-01 3.064764738082885742e-01 -2.120249271392822266e-01 -1.554380357265472412e-01 -1.666566133499145508e-01
-2.103012651205062866e-01 -7.127812132239341736e-04 -3.411271572113037109e-01 -8.926184475421905518e-02 -4.320919513702392578e-02 -2.589563429355621338e-01 -1.922701150178909302e-01 -2.655186057090759277e-01 -3.399367332458496094e-01 1.251236442476511002e-02 1.177909001708030701e-01 1.901211887598037720e-01 -1.635018885135650635e-01 -5.954097956418991089e-02 -6.766492128372192383e-02 -2.029571495950222015e-02 -6.198059767484664917e-02 -1.087606996297836304e-01 -3.331485390663146973e-01 -1.226701438426971436e-01 -2.355613261461257935e-01 1.191898882389068604e-01 1.628219336271286011e-01 1.995440758764743805e-02 1.799935847520828247e-01 -1.750224381685256958e-01 1.200081035494804382e-01 -6.315264850854873657e-02 4.619584232568740845e-02 -2.924086749553680420e-01 -2.442001737654209137e-02 -2.146545946598052979e-01
-1.064991578459739685e-01 -4.612791538238525391e-02 3.627900406718254089e-02 1.084603294730186462e-01 2.570925354957580566e-01 1.413398534059524536e-01 -1.533161103725433350e-01 -1.081661731004714966e-01 -3.082123398780822754e-01 1.128258630633354187e-01 1.279549300670623779e-01 -2.309843152761459351e-02 -2.218077778816223145e-01 7.705532759428024292e-02 -3.079679906368255615e-01 2.610113918781280518e-01 5.366761237382888794e-02 1.463605612516403198e-01 -2.766013443470001221e-01 -2.232584357261657715e-01 -1.327906399965286255e-01 4.072720929980278015e-02 -3.632367774844169617e-02 3.033929169178009033e-01 -1.444240361452102661e-01 -1.368324905633926392e-01 -4.482599347829818726e-02 6.272475421428680420e-02 2.505005300045013428e-01 -7.108193635940551758e-02 7.326610386371612549e-02 -3.569646775722503662e-01
-8.092448860406875610e-02 3.861940279603004456e-02 -1.094061732292175293e-01 3.060814142227172852e-01 2.887073159217834473e-01 -1.113029867410659790e-01 1.062845066189765930e-01 -1.371663063764572144e-01 -3.725226819515228271e-01 5.328892916440963745e-02 2.674156129360198975e-01 1.661265194416046143e-01 5.075193196535110474e-02 -3.855320438742637634e-02 -2.821233570575714111e-01 1.864419132471084595e-01 1.067206561565399170e-01 -2.836329340934753418e-01 -3.080720305442810059e-01 -1.544307619333267212e-01 -2.477143108844757080e-01 1.231267005205154419e-01 1.563409417867660522e-01 -1.288747601211071014e-02 -1.461330205202102661e-01 4.690222907811403275e-03 2.735401131212711334e-02 -2.494723163545131683e-02 -2.469958364963531494e-01 5.517153441905975342e-02 -2.030658908188343048e-02 4.877272620797157288e-02
-2.820197939872741699e-01 1.216386258602142334e-01 -1.563678383827209473e-01 -2.634578049182891846e-01 7.961684465408325195e-02 -7.365641742944717407e-02 7.726556062698364258e-02 -2.623661458492279053e-01 8.619247376918792725e-02 -4.157904163002967834e-02 -1.191166713833808899e-01 1.259049475193023682e-01 1.309918314218521118e-01 -2.467329949140548706e-01 -2.275265604257583618e-01 3.382289111614227295e-01 -4.440315067768096924e-02 -2.843691268935799599e-03 -1.919088810682296753e-01 6.163644418120384216e-02 5.413476005196571350e-02 -9.015268832445144653e-02 -1.304768621921539307e-01 -1.224716827273368835e-01 1.184715181589126587e-01 -3.644035756587982178e-02 -6.196036934852600098e-02 -1.969654560089111328e-01 4.135508835315704346e-01 -8.535845577716827393e-02 -5.225333571434020996e-02 -3.422100841999053955e-01
-3.173618316650390625e-01 -2.448870055377483368e-02 1.554732210934162140e-03 8.070620894432067871e-02 2.510448992252349854e-01 -7.792117446660995483e-02 -8.972247689962387085e-02 -2.063069045543670654e-01 -2.109633833169937134e-01 7.425425201654434204e-02 -1.029800251126289368e-02 3.216227591037750244e-01 -3.845553845167160034e-02 -2.626983448863029480e-02 -2.812092900276184082e-01 3.983063995838165283e-02 -3.787291347980499268e-01 7.448578625917434692e-02 1.213561296463012695e-01 -2.795777022838592529e-01 -3.687756359577178955e-01 1.313758939504623413e-01 1.619741320610046387e-01 -8.415359258651733398e-02 8.848808705806732178e-02 -9.085803478956222534e-02 -7.596206665039062500e-02 -1.771042197942733765e-01 -1.666711717844009399e-01 3.567909076809883118e-02 -1.476001739501953125e-01 -5.958507210016250610e-02
-5.775456875562667847e-02 1.498277485370635986e-01 6.759865581989288330e-02 1.231546476483345032e-01 1.878036260604858398e-01 -2.891041897237300873e-02 -1.604661643505096436e-01 -3.893574178218841553e-01 -4.447593912482261658e-02 -2.040052264928817749e-01 6.990510970354080200e-02 7.492829114198684692e-02 -7.045849226415157318e-03 -1.478365957736968994e-01 -1.174114830791950226e-02 2.933282852172851562e-01 1.822764873504638672e-01 -3.521619737148284912e-02 1.980287954211235046e-02 -4.856791347265243530e-02 -4.808223247528076172e-02 -9.097465127706527710e-02 -4.593588039278984070e-02 -1.195481941103935242e-01 -1.585516631603240967e-01 7.950127869844436646e-02 -2.921413816511631012e-02 -2.898269295692443848e-01 -2.727398574352264404e-01 -1.568029671907424927e-01 -6.202898547053337097e-02 -5.436016917228698730e-01
-1.900970041751861572e-01 4.905555397272109985e-02 -2.382632791996002197e-01 2.212214320898056030e-01 -1.069550216197967529e-01 -3.628802299499511719e-01 6.781497504562139511e-03 -1.789780557155609131e-01 8.003637194633483887e-02 2.499043643474578857e-01 1.136669218540191650e-01 6.942466646432876587e-02 -5.677937343716621399e-02 -4.658611118793487549e-02 -2.453448027372360229e-01 1.879758536815643311e-01 -4.532148130238056183e-03 4.226864278316497803e-01 -9.108934551477432251e-02 -2.457856684923171997e-01 -5.095832049846649170e-03 -2.863808535039424896e-02 -8.152814954519271851e-02 1.972356289625167847e-01 7.937595248222351074e-02 2.361834496259689331e-01 -2.557121217250823975e-01 -1.370740383863449097e-01 -1.285111457109451294e-01 -3.041163086891174316e-03 -4.138258844614028931e-02 -1.863914579153060913e-01
6.550720334053039551e-02 2.385737746953964233e-01 -2.443954646587371826e-01 7.320743799209594727e-02 2.098397314548492432e-01 -1.133051514625549316e-01 1.849806010723114014e-01 -2.569077014923095703e-01 -3.275088965892791748e-01 2.096518129110336304e-01 3.408461064100265503e-02 1.096556857228279114e-01 -2.511657774448394775e-01 -1.477656513452529907e-01 -1.559272706508636475e-01 1.968528330326080322e-01 -2.439663708209991455e-01 -3.372090458869934082e-01 -1.855760253965854645e-02 -1.494942903518676758e-01 -1.061650291085243225e-01 1.292550414800643921e-01 -9.815943986177444458e-02 -7.060799002647399902e-02 1.321624070405960083e-01 -2.179371565580368042e-01 5.601053312420845032e-02 -2.319173067808151245e-01 -1.141370683908462524e-01 1.515016406774520874e-01 3.791454806923866272e-02 -8.001530170440673828e-02
-1.662125736474990845e-01 1.914391852915287018e-02 -1.422692984342575073e-01 1.898001432418823242e-01 -1.385642886161804199e-01 -1.002501025795936584e-01 1.316268444061279297e-01 -2.042929828166961670e-01 -6.190784648060798645e-02 1.514454782009124756e-01 1.306447386741638184e-01 4.777697324752807617e-01 2.327952533960342407e-01 -1.147343590855598450e-02 1.601132750511169434e-02 1.791013926267623901e-01 -8.455342054367065430e-02 -1.443495601415634155e-01 -4.063487797975540161e-02 4.704849421977996826e-02 -2.722693607211112976e-02 3.708581626415252686e-01 -1.178054809570312500e-01 4.493904858827590942e-02 -7.553757727146148682e-02 -2.753365337848663330e-01 -1.340671628713607788e-01 -9.157920256257057190e-03 7.988880574703216553e-02 2.659108042716979980e-01 6.961939507164061069e-04 -3.255465924739837646e-01
-2.879137396812438965e-01 2.244579792022705078e-01 2.058806270360946655e-01 1.455380469560623169e-01 1.296998709440231323e-01 2.968772128224372864e-02 -4.714886471629142761e-02 -3.412690460681915283e-01 -3.400855511426925659e-02 -1.757603585720062256e-01 1.085960399359464645e-02 2.603048682212829590e-01 -1.559119224548339844e-01 -1.523787900805473328e-02 -4.018883705139160156e-01 2.307244539260864258e-01 4.861737787723541260e-02 2.888755500316619873e-02 -1.774474382400512695e-01 -8.569674938917160034e-02 -3.266135454177856445e-01 2.011458426713943481e-01 9.498995542526245117e-02 -1.791355162858963013e-01 1.184422671794891357e-01 1.603064686059951782e-01 2.196092344820499420e-02 5.289535969495773315e-02 -4.283294081687927246e-03 -9.188900142908096313e-02 -8.316589891910552979e-02 -1.971998810768127441e-01
-3.635667562484741211e-01 -9.535252116620540619e-03 7.015419751405715942e-02 1.598692238330841064e-01 1.444295942783355713e-01 -1.007499173283576965e-01 -3.687602579593658447e-01 -1.704202443361282349e-01 -1.607546210289001465e-01 -1.760844737291336060e-01 2.157577313482761383e-02 1.172298863530158997e-01 -5.816350504755973816e-02 1.339315921068191528e-01 -1.209582909941673279e-01 -1.215017959475517273e-02 1.590244323015213013e-01 -1.590561270713806152e-01 -1.767968088388442993e-01 -2.199291586875915527e-01 -1.509460061788558960e-01 2.972046732902526855e-01 -9.066451340913772583e-02 -2.940481007099151611e-01 1.239772420376539230e-02 2.149697095155715942e-01 -1.539647579193115234e-01 -1.134339645504951477e-01 3.933010622859001160e-02 1.202580258250236511e-01 6.654962897300720215e-02 -3.076794147491455078e-01
5.107048153877258301e-02 3.045210242271423340e-01 -1.067119166254997253e-01 5.468962341547012329e-02 -1.310409456491470337e-01 6.033495813608169556e-02 3.232052922248840332e-02 -3.224331736564636230e-01 1.298128813505172729e-01 1.079775840044021606e-01 1.436159163713455200e-01 -8.677736856043338776e-03 3.325852751731872559e-01 -2.755146324634552002e-01 -4.047357439994812012e-01 3.737097978591918945e-01 1.229519620537757874e-01 1.897064149379730225e-01 -3.557141870260238647e-02 3.750300034880638123e-02 -1.694092154502868652e-02 1.494440138339996338e-01 -2.298989333212375641e-02 -7.459117472171783447e-02 -8.067508041858673096e-02 -3.961642738431692123e-03 5.916185304522514343e-02 -6.294583529233932495e-02 1.724589765071868896e-01 -5.984327569603919983e-02 1.996776312589645386e-01 -2.357678711414337158e-01
-2.153901308774948120e-01 3.224651813507080078e-01 -1.469388604164123535e-01 5.772742629051208496e-02 1.360765844583511353e-01 -1.067556813359260559e-01 5.864096060395240784e-02 -3.377338647842407227e-01 -3.078541159629821777e-01 -2.556266784667968750e-01 1.769009828567504883e-01 3.204627037048339844e-01 1.637514978647232056e-01 -1.309449076652526855e-01 -6.939524412155151367e-02 1.356982043944299221e-03 1.064130365848541260e-01 -6.983433663845062256e-02 -3.537886440753936768e-01 -2.539819478988647461e-01 -6.415513902902603149e-02 5.072417110204696655e-02 -4.790381342172622681e-02 6.687206774950027466e-02 1.737334877252578735e-01 -9.205147624015808105e-02 8.999495767056941986e-03 -1.449564099311828613e-01 6.925516575574874878e-02 3.705057129263877869e-02 1.699287593364715576e-01 -1.423757821321487427e-01
-2.046521902084350586e-01 1.812430284917354584e-02 -3.204513490200042725e-01 -1.967431455850601196e-01 -9.512660652399063110e-02 -1.655865013599395752e-01 7.338901609182357788e-02 -3.446242213249206543e-01 -2.259022444486618042e-01 -2.003740817308425903e-01 1.382982134819030762e-01 1.862006634473800659e-02 -2.102142572402954102e-02 -1.782437562942504883e-01 -2.543224953114986420e-02 2.290296256542205811e-01 1.799152791500091553e-01 1.179764121770858765e-01 2.030187994241714478e-01 -2.763762176036834717e-01 -1.270337104797363281e-01 9.614968299865722656e-02 9.222551435232162476e-02 4.966328665614128113e-02 -1.157837510108947754e-01 -8.035723865032196045e-02 3.890996053814888000e-02 -2.350847572088241577e-01 -3.036694787442684174e-02 3.482285887002944946e-02 2.274528443813323975e-01 -3.592345118522644043e-01
-1.942071318626403809e-01 2.090894430875778198e-01 -2.805567979812622070e-01 4.194295406341552734e-02 2.291256338357925415e-01 -1.387339085340499878e-01 -2.002278715372085571e-02 -2.844640910625457764e-01 7.980739325284957886e-02 -1.053896173834800720e-01 3.189319744706153870e-02 -2.383521795272827148e-01 7.607641816139221191e-02 -2.584746479988098145e-02 -2.206236869096755981e-01 2.920421957969665527e-01 -1.000627595931291580e-02 1.556584984064102173e-01 -2.359407842159271240e-01 -7.149586081504821777e-02 2.344828844070434570e-02 1.207647174596786499e-01 7.399825379252433777e-03 -1.172825545072555542e-01 -2.652303874492645264e-01 -1.562952622771263123e-02 -2.401653528213500977e-01 -3.046384751796722412e-01 2.232753932476043701e-01 1.398762967437505722e-02 -2.283944934606552124e-01 -1.787818372249603271e-01
-2.144555896520614624e-01 8.589238673448562622e-02 -5.887503549456596375e-02 -2.950931787490844727e-01 6.863573193550109863e-02 2.285465970635414124e-02 2.903655171394348145e-01 -2.819077670574188232e-01 6.748601794242858887e-03 -1.917758584022521973e-02 2.456318959593772888e-02 1.005814149975776672e-01 -3.607463557273149490e-03 3.889363631606101990e-02 -1.322605013847351074e-01 4.528863131999969482e-01 1.128951981663703918e-01 3.591348230838775635e-01 -2.165427505970001221e-01 -1.090692207217216492e-01 -6.331695616245269775e-02 3.206062316894531250e-01 -2.753843739628791809e-02 1.149879842996597290e-01 -7.827292196452617645e-03 2.102508023381233215e-02 6.294677406549453735e-02 4.239773750305175781e-02 -5.311384052038192749e-02 -2.258123606443405151e-01 1.036983579397201538e-01 -2.443220615386962891e-01
-1.842812597751617432e-01 8.086055517196655273e-02 3.428752347826957703e-02 2.257125824689865112e-01 2.105490267276763916e-01 4.265068098902702332e-02 6.899067014455795288e-02 -3.992649018764495850e-01 -1.176074519753456116e-01 1.840731948614120483e-01 2.570860683917999268e-01 2.121571153402328491e-01 -2.885813266038894653e-02 -6.828190758824348450e-03 -4.694412462413311005e-03 2.690967619419097900e-01 -2.417825311422348022e-01 -3.260115683078765869e-01 -1.496017277240753174e-01 -1.623072102665901184e-02 -1.624266505241394043e-01 2.625990509986877441e-01 1.775438711047172546e-02 2.014257758855819702e-01 5.494529753923416138e-02 5.566124618053436279e-02 2.150938659906387329e-02 -1.277614291757345200e-02 2.910686731338500977e-01 1.589935123920440674e-01 4.424973577260971069e-02 -1.503644734621047974e-01
-3.848079219460487366e-02 -2.031662762165069580e-01 -1.705387383699417114e-01 1.959187984466552734e-01 1.288186907768249512e-01 -1.428456306457519531e-01 -8.263763040304183960e-02 -2.392001301050186157e-01 -1.884555667638778687e-01 -9.811309725046157837e-02 2.219594717025756836e-01 2.179752886295318604e-01 3.774997591972351074e-02 -7.897651195526123047e-02 -1.119677573442459106e-01 6.773766875267028809e-02 2.728733420372009277e-01 -7.182599604129791260e-02 -9.007840603590011597e-02 -7.041039317846298218e-02 -1.237378939986228943e-01 3.636103868484497070e-02 -1.020918041467666626e-01 -5.385886132717132568e-02 -2.763913758099079132e-02 2.753786444664001465e-01 -2.723619639873504639e-01 -3.245566487312316895e-01 1.754519194364547729e-01 3.525778949260711670e-01 1.779956966638565063e-01 -2.376597970724105835e-01
2.557690441608428955e-01 3.881693584844470024e-03 8.834767341613769531e-02 1.102587580680847168e-01 -1.562156081199645996e-01 1.653788089752197266e-01 -1.581670343875885010e-01 -3.073223829269409180e-01 -3.629758358001708984e-01 1.655712127685546875e-01 -2.186992764472961426e-01 6.331797689199447632e-02 1.459844708442687988e-01 -1.725931912660598755e-01 -2.248473167419433594e-01 2.212819308042526245e-01 -4.213274642825126648e-02 1.435046344995498657e-01 -2.073223143815994263e-01 -2.074554860591888428e-01 -1.314318622462451458e-03 4.101071506738662720e-02 -1.277226954698562622e-01 -1.626318544149398804e-01 -4.763349518179893494e-02 2.164151519536972046e-01 -1.980866678059101105e-02 -3.939144313335418701e-01 1.459470018744468689e-02 8.339320868253707886e-02 6.714157760143280029e-02 -1.121871843934059143e-01
-2.508158087730407715e-01 1.586779654026031494e-01 2.038313746452331543e-01 1.232448518276214600e-01 2.599401399493217468e-02 2.186363041400909424e-01 -1.119814161211252213e-02 -1.058660447597503662e-01 -7.442975044250488281e-02 2.894093394279479980e-01 1.639064699411392212e-01 9.326598607003688812e-03 3.046230375766754150e-01 -4.367821291089057922e-02 -1.326201558113098145e-01 2.405993491411209106e-01 -6.267768144607543945e-02 -1.863111853599548340e-01 1.647042855620384216e-02 2.442501112818717957e-02 -4.735875129699707031e-02 3.956273496150970459e-01 -5.768967792391777039e-02 -2.990540862083435059e-01 7.189138233661651611e-02 -1.106583774089813232e-01 -2.354908287525177002e-01 -5.717806890606880188e-02 6.163950636982917786e-02 1.782876998186111450e-02 1.394516974687576294e-01 -3.438027203083038330e-01
-8.057190477848052979e-02 9.648401290178298950e-02 -9.245376288890838623e-02 9.881646186113357544e-02 1.017644181847572327e-01 -5.563173815608024597e-02 2.455994859337806702e-02 -2.459992915391921997e-01 4.348890483379364014e-02 1.862533688545227051e-01 4.491334855556488037e-01 3.669520020484924316e-01 -6.382424384355545044e-02 -1.653272360563278198e-01 -1.531435251235961914e-01 1.581741720438003540e-01 -1.074886023998260498e-01 -2.672148644924163818e-01 -1.707422882318496704e-01 -1.435312181711196899e-01 -5.356893688440322876e-02 1.591339856386184692e-01 1.323986500501632690e-01 1.301909983158111572e-01 1.872123926877975464e-01 2.164003998041152954e-01 -8.006517589092254639e-02 1.236126497387886047e-01 -2.001575678586959839e-01 6.945925205945968628e-02 2.434643171727657318e-02 -3.066747486591339111e-01
-1.022593602538108826e-01 3.686158359050750732e-01 -2.556616663932800293e-01 9.211162477731704712e-02 9.369443356990814209e-02 -3.299007564783096313e-02 -1.775173991918563843e-01 -6.597030162811279297e-02 -2.684824466705322266e-01 -2.849438488483428955e-01 2.052091360092163086e-01 2.501884400844573975e-01 -1.997672393918037415e-02 -7.843474298715591431e-02 4.932311363518238068e-03 7.588300108909606934e-02 -1.365660876035690308e-02 5.475143715739250183e-02 -6.426779180765151978e-02 -3.141781687736511230e-01 -2.899082899093627930e-01 2.022097706794738770e-01 8.512865006923675537e-02 -2.076141983270645142e-01 3.731293231248855591e-02 -8.573769032955169678e-02 6.583753973245620728e-02 1.420209854841232300e-01 1.135642379522323608e-01 1.890613324940204620e-02 2.938935905694961548e-02 -3.675562739372253418e-01
1.249841749668121338e-01 2.872706651687622070e-01 -3.530251979827880859e-01 1.464035063982009888e-01 6.549988687038421631e-02 5.820555984973907471e-02 2.108456566929817200e-02 -3.714626133441925049e-01 -3.036185204982757568e-01 6.562922894954681396e-02 -9.677730500698089600e-02 4.240525595378130674e-04 -1.401072889566421509e-01 -2.822887301445007324e-01 -2.898153960704803467e-01 2.658737003803253174e-01 -5.752552300691604614e-02 -2.717573344707489014e-01 -6.853073835372924805e-02 -2.451443225145339966e-01 4.339169338345527649e-02 1.086554527282714844e-01 -7.733509689569473267e-02 8.710239082574844360e-02 6.803029775619506836e-02 -8.663708716630935669e-02 9.999930858612060547e-02 8.869627118110656738e-02 -7.808727025985717773e-02 1.287242025136947632e-01 -1.507363915443420410e-01 -7.232275605201721191e-02
-3.325646817684173584e-01 2.712046504020690918e-01 -3.393551707267761230e-01 -2.676632441580295563e-02 9.179514646530151367e-02 -6.951318681240081787e-02 -1.761346012353897095e-01 -1.756612770259380341e-02 -1.634698808193206787e-01 -1.227974370121955872e-01 1.866800636053085327e-01 2.227063924074172974e-01 -9.133136272430419922e-02 1.784091070294380188e-02 -1.663573384284973145e-01 1.962986439466476440e-01 -3.287030756473541260e-01 -2.513794600963592529e-01 -5.219822749495506287e-03 -1.013236567378044128e-01 -2.025565057992935181e-01 2.174219638109207153e-01 -1.922227889299392700e-01 -9.217277169227600098e-03 -1.661515086889266968e-01 8.970845490694046021e-02 1.802402362227439880e-02 8.794976770877838135e-02 4.654368013143539429e-02 2.479256689548492432e-01 1.452099978923797607e-01 -1.377054452896118164e-01
-6.407018750905990601e-02 -2.089045010507106781e-02 1.007103361189365387e-02 -1.214243918657302856e-01 1.342923045158386230e-01 -5.538131296634674072e-02 -8.545146556571125984e-04 -3.331742286682128906e-01 2.645576931536197662e-02 -4.841328784823417664e-02 4.003111273050308228e-02 -5.501198582351207733e-03 -6.094004493206739426e-03 -1.711528301239013672e-01 -1.740137487649917603e-01 2.029288932681083679e-02 1.984748393297195435e-01 7.643091678619384766e-02 9.151539206504821777e-02 -2.828394770622253418e-01 -6.457355618476867676e-02 1.266075074672698975e-01 1.504828184843063354e-01 -2.597776055335998535e-01 1.831453479826450348e-02 1.039120368659496307e-02 -2.340728193521499634e-01 -2.354639023542404175e-01 -2.235867679119110107e-01 -3.923065587878227234e-02 2.367240004241466522e-02 -6.140875220298767090e-01
-2.712731063365936279e-01 -4.305337741971015930e-02 -8.599578402936458588e-03 1.599082648754119873e-01 5.832911655306816101e-02 2.539170160889625549e-02 -3.098719418048858643e-01 -2.823311686515808105e-01 -2.727823555469512939e-01 -3.610609844326972961e-02 3.587413579225540161e-02 -9.838249534368515015e-03 -9.676074981689453125e-02 2.317658811807632446e-01 -3.692571520805358887e-01 2.038054354488849640e-02 2.414278835058212280e-01 -9.033185429871082306e-03 -1.723131090402603149e-01 -1.367738693952560425e-01 -2.388396263122558594e-01 1.138647422194480896e-01 -1.581813842058181763e-01 -1.279004197567701340e-02 1.412857174873352051e-01 1.274830996990203857e-01 -1.032437831163406372e-01 -3.399870097637176514e-01 6.256876885890960693e-02 1.857875883579254150e-01 -5.665092542767524719e-02 -1.900646537542343140e-01
-2.853622138500213623e-01 -7.193326205015182495e-02 -2.676279246807098389e-01 -3.028193721547722816e-03 3.239327371120452881e-01 8.864468336105346680e-02 -4.547772705554962158e-01 -1.254048943519592285e-01 1.374401152133941650e-01 -7.977526634931564331e-02 1.758414357900619507e-01 1.753800213336944580e-01 1.146716251969337463e-01 -1.011768355965614319e-01 -2.644408643245697021e-01 2.271684557199478149e-01 -1.086742430925369263e-01 -1.855910196900367737e-02 -3.334370553493499756e-01 -1.107666492462158203e-01 -1.167011260986328125e-01 -9.634761512279510498e-02 -1.239859461784362793e-01 -2.610061764717102051e-01 -9.048040956258773804e-02 -7.437269389629364014e-02 3.551074769347906113e-03 -2.774953283369541168e-02 -5.379270389676094055e-02 -8.457837253808975220e-02 -6.167612969875335693e-02 -6.491258740425109863e-02
-2.891908027231693268e-02 2.792533636093139648e-01 -2.254813313484191895e-01 2.355190366506576538e-01 8.773901313543319702e-02 1.315389759838581085e-03 -2.108211517333984375e-01 -3.175244331359863281e-01 -1.710496097803115845e-02 3.066479563713073730e-01 2.056352943181991577e-01 -1.443780362606048584e-01 1.598676443099975586e-01 -2.256288826465606689e-01 -1.726998090744018555e-01 2.687451243400573730e-01 -9.298096597194671631e-02 -2.604601979255676270e-01 9.341783076524734497e-02 -1.712166219949722290e-01 7.774904370307922363e-02 1.828179210424423218e-01 -6.875614821910858154e-02 -2.045761495828628540e-01 -1.537150442600250244e-01 2.396634034812450409e-02 2.234691381454467773e-01 -6.850786507129669189e-02 1.606251485645771027e-02 -1.635309308767318726e-01 1.297070533037185669e-01 -5.195558443665504456e-02
-1.426985859870910645e-01 -3.517134860157966614e-02 -2.103275358676910400e-01 -1.476762592792510986e-01 8.319120109081268311e-02 -2.763880491256713867e-01 9.876175969839096069e-02 -3.802058994770050049e-01 1.027068421244621277e-01 -1.314856410026550293e-01 7.301075011491775513e-02 1.099990122020244598e-02 -2.516058273613452911e-03 -1.003736630082130432e-01 -4.040464460849761963e-01 2.609180212020874023e-01 -1.979410350322723389e-01 -1.910728514194488525e-01 -1.869027763605117798e-01 -8.948885649442672729e-02 -1.412694808095693588e-02 -8.883526176214218140e-02 -1.880579441785812378e-01 -2.073471546173095703e-01 -2.948438003659248352e-02 -2.699137330055236816e-01 -3.073295354843139648e-01 -9.093622118234634399e-02 -5.541300028562545776e-02 9.007356315851211548e-02 -6.876029539853334427e-03 -8.529910445213317871e-02
-6.047929823398590088e-02 -8.604110032320022583e-02 -2.903472185134887695e-01 -2.496743649244308472e-01 9.229782968759536743e-02 -5.319559480994939804e-03 -4.602548480033874512e-02 -2.997756004333496094e-01 -8.183686435222625732e-02 7.558593153953552246e-02 1.424374151974916458e-02 2.531474828720092773e-02 -3.570344299077987671e-02 -1.955449581146240234e-01 -8.297661691904067993e-02 1.031432226300239563e-01 -1.352397948503494263e-01 -1.203739643096923828e-01 -1.794964969158172607e-01 1.187636256217956543e-01 -2.586783766746520996e-01 3.670546784996986389e-02 5.013355240225791931e-02 -1.745074987411499023e-01 -1.972634494304656982e-01 6.815810501575469971e-02 -2.126539647579193115e-01 -5.353218913078308105e-01 -4.460145160555839539e-02 -1.882785111665725708e-01 -9.809392504394054413e-03 -2.797564268112182617e-01
6.517101824283599854e-02 8.040615916252136230e-02 -2.597516179084777832e-01 9.843537211418151855e-02 -1.803053766489028931e-01 7.664844451937824488e-05 -1.695647463202476501e-02 -2.314997911453247070e-01 -1.860758066177368164e-01 2.849744260311126709e-01 -1.685470789670944214e-01 3.216828405857086182e-01 4.719757288694381714e-02 -1.306715160608291626e-01 -1.656526476144790649e-01 4.936223328113555908e-01 -3.504623472690582275e-02 -1.879906207323074341e-01 1.963515281677246094e-01 -1.938627958297729492e-01 -1.177282631397247314e-02 1.457498818635940552e-01 -1.298952400684356689e-01 -2.276310026645660400e-01 -1.538623869419097900e-01 -1.692154705524444580e-01 -8.389544486999511719e-02 2.171951532363891602e-02 1.455574631690979004e-01 -5.974526330828666687e-02 1.639003494346980006e-05 -1.608621142804622650e-02
4.987274855375289917e-02 -1.472402829676866531e-02 1.379328314214944839e-02 2.299623191356658936e-01 1.439817547798156738e-01 1.044138893485069275e-02 -1.549358367919921875e-01 -1.362451463937759399e-01 -2.504454553127288818e-01 3.643042445182800293e-01 2.001956254243850708e-01 2.078456990420818329e-02 -1.238025948405265808e-01 4.533986374735832214e-02 -9.266158193349838257e-02 3.352109193801879883e-01 -5.590915307402610779e-02 1.867809146642684937e-01 -1.311406791210174561e-01 -3.238989114761352539e-01 -4.135862365365028381e-02 1.089279651641845703e-01 -1.304113864898681641e-01 1.836769729852676392e-01 -2.712379097938537598e-01 -2.271400839090347290e-01 -2.576887607574462891e-02 5.899146199226379395e-02 2.670854032039642334e-01 -1.243024971336126328e-02 8.190899342298507690e-02 -2.730987071990966797e-01
1.217532679438591003e-01 -9.307427704334259033e-02 -2.110543251037597656e-01 1.596180349588394165e-01 2.715981192886829376e-02 1.696859598159790039e-01 -2.099409401416778564e-01 -1.091603711247444153e-01 -1.821320056915283203e-01 2.229922860860824585e-01 4.388012737035751343e-02 -3.137026354670524597e-02 1.248523890972137451e-01 1.802394911646842957e-02 -2.134737223386764526e-01 2.197764068841934204e-01 -2.928893566131591797e-01 3.216253519058227539e-01 -6.904724240303039551e-02 -2.716466486454010010e-01 3.759935731068253517e-03 -3.352757077664136887e-03 -8.170501142740249634e-02 -2.132980972528457642e-01 2.794423401355743408e-01 -4.027632996439933777e-03 1.218284144997596741e-01 -2.901709675788879395e-01 3.749796748161315918e-02 8.843927830457687378e-02 -2.349351793527603149e-01 -2.526360750198364258e-01
-3.687277138233184814e-01 5.937881395220756531e-02 -1.254238486289978027e-01 -2.792610973119735718e-02 -2.781221270561218262e-02 1.129907369613647461e-01 1.056217998266220093e-01 -4.984097480773925781e-01 -7.427828758955001831e-02 -1.057069674134254456e-01 -2.267537266016006470e-01 -1.559920422732830048e-02 1.164131388068199158e-01 -3.557041287422180176e-02 -1.776439547538757324e-01 2.436523884534835815e-01 -7.678805291652679443e-02 1.438227593898773193e-01 -1.535779386758804321e-01 5.307172238826751709e-02 -1.439953744411468506e-01 1.176112815737724304e-01 9.989768266677856445e-02 7.144938409328460693e-02 -3.387851119041442871e-01 7.751607894897460938e-02 -9.726858884096145630e-02 -2.385155111551284790e-01 -5.979154631495475769e-02 -1.154149100184440613e-01 -1.697663664817810059e-01 -2.476176619529724121e-01
-1.099356785416603088e-01 4.230498895049095154e-02 2.882998287677764893e-01 -1.415741741657257080e-01 1.680426485836505890e-02 1.000545360147953033e-02 9.319259226322174072e-02 -2.786361873149871826e-01 -1.546688973903656006e-01 -1.161876395344734192e-01 5.420310795307159424e-02 2.642436623573303223e-01 -3.133025020360946655e-02 7.924812287092208862e-02 -3.161822678521275520e-03 2.991449236869812012e-01 -3.186836466193199158e-02 -1.309874802827835083e-01 -3.532868325710296631e-01 -8.643004298210144043e-02 -1.908674091100692749e-01 2.011550515890121460e-01 -1.590563654899597168e-01 7.912955433130264282e-02 -1.513672620058059692e-01 -1.236010491847991943e-01 -2.594227194786071777e-01 -1.515825092792510986e-01 2.688876092433929443e-01 -1.278482228517532349e-01 5.379547551274299622e-02 -3.322636783123016357e-01
6.215787306427955627e-02 1.722888201475143433e-01 -2.703527212142944336e-01 1.660930812358856201e-01 9.539136290550231934e-02 1.176426038146018982e-01 1.004687994718551636e-01 -1.741133779287338257e-01 -3.224600255489349365e-01 3.485052287578582764e-01 -2.846806049346923828e-01 2.841299474239349365e-01 1.115525513887405396e-01 -2.611006796360015869e-01 -8.155032992362976074e-02 1.793496459722518921e-01 3.741803020238876343e-02 -5.962274223566055298e-02 -6.352114677429199219e-02 -2.955970168113708496e-01 7.536603510379791260e-02 3.101868927478790283e-01 -1.674638986587524414e-01 -7.022251188755035400e-02 -1.046991646289825439e-01 -9.492991864681243896e-02 -7.871013134717941284e-02 4.958844743669033051e-03 1.413151621818542480e-01 -4.427955672144889832e-02 5.868170782923698425e-02 -1.139149367809295654e-01
8.110670745372772217e-02 2.993561327457427979e-01 -4.685384631156921387e-01 3.765915334224700928e-01 -3.861393034458160400e-02 1.719502806663513184e-01 -2.671299278736114502e-01 -1.534433104097843170e-03 -1.035556718707084656e-01 5.078431591391563416e-02 1.089003980159759521e-01 8.666590601205825806e-02 -4.491302371025085449e-02 3.049015253782272339e-02 -3.263876438140869141e-01 1.667273193597793579e-01 3.960541798733174801e-04 -6.565227359533309937e-02 1.079925075173377991e-01 -3.220027685165405273e-01 -5.414461344480514526e-02 1.542971730232238770e-01 3.079313226044178009e-02 9.289121255278587341e-03 1.008720099925994873e-01 1.968431770801544189e-01 -1.761523038148880005e-01 6.066107004880905151e-02 8.232609927654266357e-02 -2.399180084466934204e-02 2.264858596026897430e-02 -1.765291243791580200e-01
7.268959283828735352e-02 1.187476515769958496e-01 -1.473001018166542053e-02 1.160609126091003418e-01 2.645759284496307373e-01 2.083952724933624268e-02 -2.104821801185607910e-01 -1.983118206262588501e-01 -2.766576707363128662e-01 1.571261286735534668e-01 -9.634339809417724609e-02 2.039181888103485107e-01 3.329005837440490723e-01 -2.167523205280303955e-01 -1.788996607065200806e-01 2.220513969659805298e-01 -1.127016991376876831e-01 -6.831347011029720306e-03 -2.052859514951705933e-01 2.006385177373886108e-01 1.680595427751541138e-01 -1.189666315913200378e-01 1.045889481902122498e-01 -9.357988834381103516e-02 -1.667031198740005493e-01 -1.012786179780960083e-01 1.372761745005846024e-02 1.736536435782909393e-02 1.415343582630157471e-01 -2.135253250598907471e-01 2.065495699644088745e-01 -3.429131507873535156e-01
1.643816567957401276e-02 -9.378700703382492065e-02 -1.465831398963928223e-01 1.732464879751205444e-01 6.803905963897705078e-02 3.538330271840095520e-02 -3.960340917110443115e-01 -4.784476757049560547e-02 -1.719806790351867676e-01 -1.974678337574005127e-01 3.068789541721343994e-01 2.172670327126979828e-02 -7.204514741897583008e-02 6.931562721729278564e-02 -9.338971227407455444e-03 2.661388516426086426e-01 3.351993113756179810e-02 -3.977223336696624756e-01 -2.058073729276657104e-01 -2.672396600246429443e-01 -1.355944126844406128e-01 -6.305850297212600708e-02 1.854079961776733398e-01 -1.485637575387954712e-01 1.221696287393569946e-01 -7.958943396806716919e-02 5.613540858030319214e-02 -7.211946696043014526e-02 5.968776345252990723e-02 -9.796975553035736084e-02 1.421429216861724854e-01 -3.397381901741027832e-01
-1.342266798019409180e-01 1.542864367365837097e-02 -1.463386863470077515e-01 2.624258399009704590e-01 -7.719494402408599854e-03 -2.969010770320892334e-01 2.347020953893661499e-01 -1.047902777791023254e-01 -2.622053623199462891e-01 2.177181392908096313e-01 -8.793057501316070557e-02 5.701425299048423767e-02 -1.518550515174865723e-01 -2.526498436927795410e-01 -3.312485814094543457e-01 2.293007969856262207e-01 -9.190159291028976440e-02 1.253052949905395508e-01 1.871074736118316650e-02 -6.117657199501991272e-02 -4.688610136508941650e-02 2.302945703268051147e-01 7.136549055576324463e-02 -3.531228303909301758e-01 -1.564472019672393799e-01 -2.135296538472175598e-02 5.226488783955574036e-02 -3.098104894161224365e-02 1.596395671367645264e-01 3.559955209493637085e-02 -1.754392683506011963e-01 -2.478683739900588989e-01
-1.103095859289169312e-01 -4.271169751882553101e-02 -2.340911701321601868e-02 3.147045969963073730e-01 1.528488844633102417e-01 1.831445842981338501e-01 -6.148507818579673767e-02 -3.676084876060485840e-01 5.113693326711654663e-02 -5.311685055494308472e-02 8.200599998235702515e-02 1.434397250413894653e-01 4.226819276809692383e-01 -2.032416127622127533e-02 -1.624579429626464844e-01 3.061665594577789307e-01 8.022548258304595947e-02 1.779310554265975952e-01 -2.298631817102432251e-01 -1.540709435939788818e-01 1.061795949935913086e-01 8.057127147912979126e-02 4.137436300516128540e-02 -9.696502238512039185e-02 -1.875544190406799316e-01 -3.390980362892150879e-01 1.803372651338577271e-01 -1.274844165891408920e-02 1.140880435705184937e-01 -1.220602821558713913e-02 -1.285273283720016479e-01 -5.075922608375549316e-02
-6.196097936481237411e-03 3.435637056827545166e-01 -3.225621953606605530e-02 1.644071042537689209e-01 3.402474820613861084e-01 -1.300876438617706299e-01 -7.358881086111068726e-02 7.111079990863800049e-02 -1.702921390533447266e-01 1.096049323678016663e-01 5.001859739422798157e-02 -1.214980240911245346e-02 4.835407249629497528e-03 -2.362712174654006958e-01 -3.146844506263732910e-01 2.358332276344299316e-01 -4.833463579416275024e-02 -1.944075226783752441e-01 -5.422496795654296875e-02 -4.260645210742950439e-01 -8.116059005260467529e-02 7.461380958557128906e-02 -1.275846958160400391e-01 -1.199757903814315796e-01 7.992392778396606445e-02 -1.020673736929893494e-01 6.600896269083023071e-02 -9.331503510475158691e-02 -5.383513495326042175e-02 2.235691100358963013e-01 2.744336128234863281e-01 -1.761966049671173096e-01
-2.548611909151077271e-02 1.215663850307464600e-01 -1.039263755083084106e-01 -4.839445278048515320e-02 -5.356259271502494812e-02 8.287326432764530182e-03 -3.522957861423492432e-02 -2.212495207786560059e-01 -2.390584200620651245e-01 -1.584595590829849243e-01 -4.352733492851257324e-02 -1.119490414857864380e-01 -4.542118310928344727e-02 -3.002391941845417023e-02 -3.701669871807098389e-01 1.203296706080436707e-01 -6.339563429355621338e-02 -1.070407480001449585e-01 4.104578495025634766e-02 -2.262744158506393433e-01 -6.973090022802352905e-02 2.370723038911819458e-01 1.952307224273681641e-01 4.470640420913696289e-02 -3.690415620803833008e-01 -1.816657036542892456e-01 -5.790620297193527222e-02 -1.634629070758819580e-01 -2.141253836452960968e-02 -2.447084933519363403e-01 1.896813958883285522e-01 -4.494643509387969971e-01
-1.795746982097625732e-01 3.511355072259902954e-02 -7.965786010026931763e-02 2.394230365753173828e-01 2.154247090220451355e-02 -2.559454143047332764e-01 2.299221903085708618e-01 -1.981614977121353149e-01 -3.645293414592742920e-02 1.101884394884109497e-01 -1.520527601242065430e-01 5.764602869749069214e-02 -4.877397790551185608e-02 -2.613215446472167969e-01 -3.229582011699676514e-01 3.059526383876800537e-01 1.393421143293380737e-01 2.532273530960083008e-01 1.584206521511077881e-01 -2.263827323913574219e-01 2.444664947688579559e-02 3.434603512287139893e-01 1.535436660051345825e-01 -1.731796860694885254e-01 6.445089727640151978e-02 -1.574047356843948364e-01 1.095363125205039978e-01 2.725314721465110779e-02 8.607968688011169434e-02 4.059410654008388519e-03 -7.085100561380386353e-02 -2.238825857639312744e-01
3.287913510575890541e-03 1.422723978757858276e-01 -2.439166232943534851e-02 2.842583954334259033e-01 8.717335760593414307e-02 -1.564701646566390991e-01 -5.979159474372863770e-02 -1.879909038543701172e-01 -9.236782044172286987e-02 1.016282439231872559e-01 6.732887774705886841e-02 5.569809675216674805e-02 8.941204100847244263e-02 -3.326999545097351074e-01 3.932484984397888184e-02 3.854868412017822266e-01 -3.322947919368743896e-01 -7.174780219793319702e-02 9.957051277160644531e-02 -1.563038378953933716e-01 -1.678541675209999084e-02 1.408255696296691895e-01 -4.004021733999252319e-02 -3.135748952627182007e-02 1.186065524816513062e-01 -8.621521294116973877e-02 1.597901135683059692e-01 -2.077722102403640747e-01 -7.843827456235885620e-02 4.447003602981567383e-01 6.453203968703746796e-03 -2.554565370082855225e-01
-3.155627250671386719e-01 9.443409740924835205e-02 1.394586563110351562e-01 3.872925043106079102e-01 1.587005257606506348e-01 -1.574739217758178711e-01 -9.785550832748413086e-02 -2.190914005041122437e-01 -2.497838884592056274e-01 1.838273555040359497e-01 1.840865015983581543e-01 3.260161876678466797e-01 6.859555095434188843e-02 -2.130314111709594727e-01 -5.053182318806648254e-02 -9.508584626019001007e-03 -7.086158543825149536e-02 -1.886813640594482422e-01 -5.719111114740371704e-02 -1.183853149414062500e-01 -2.099814414978027344e-01 1.698631793260574341e-01 -5.670777335762977600e-02 -4.959104210138320923e-02 -1.381948497146368027e-02 -1.986387744545936584e-02 -1.463200449943542480e-01 1.813336014747619629e-01 -1.039607077836990356e-02 1.155379936099052429e-01 6.104419380426406860e-02 -3.417865931987762451e-01
-1.410267651081085205e-01 2.743711769580841064e-01 -3.439949750900268555e-01 1.432563662528991699e-01 1.315714418888092041e-01 8.088381588459014893e-02 -2.641645371913909912e-01 -2.468089163303375244e-01 -1.836161762475967407e-01 -2.317960709333419800e-01 1.411197632551193237e-01 2.560271620750427246e-01 -1.190545633435249329e-01 -6.373482942581176758e-02 -1.673482507467269897e-01 -6.380563974380493164e-02 -4.678528383374214172e-02 -3.721841052174568176e-02 -3.059592843055725098e-01 -1.998870223760604858e-01 -9.620302170515060425e-02 1.343949884176254272e-01 -9.381705522537231445e-02 -1.114420145750045776e-01 1.438143104314804077e-01 -1.559810042381286621e-01 1.841459721326828003e-01 6.037408486008644104e-03 -1.213750243186950684e-01 -1.765192747116088867e-01 -8.505387604236602783e-02 -2.654101848602294922e-01
-9.848050028085708618e-02 -5.364396795630455017e-02 -7.342052459716796875e-02 2.122203074395656586e-02 2.144422084093093872e-01 -6.558912247419357300e-02 1.576569862663745880e-02 -3.261608779430389404e-01 -3.007297031581401825e-02 -1.511500775814056396e-01 1.391894519329071045e-01 -1.100480183959007263e-01 7.806192338466644287e-02 -1.418119668960571289e-01 -1.187824159860610962e-01 1.774941235780715942e-01 2.807441651821136475e-01 7.633578777313232422e-02 -7.879064232110977173e-02 -1.804328709840774536e-01 -1.979465037584304810e-01 -1.518395394086837769e-01 3.845926374197006226e-02 -1.695248484611511230e-01 -7.790443021804094315e-03 -1.540617365390062332e-02 3.741521388292312622e-02 -3.979390263557434082e-01 -1.739083677530288696e-01 1.145553514361381531e-01 -1.807704567909240723e-02 -5.272588133811950684e-01
8.884260430932044983e-03 5.250435788184404373e-03 -1.527218520641326904e-01 6.733685731887817383e-02 2.829008400440216064e-01 -2.716489732265472412e-01 -1.151564046740531921e-01 -6.377449631690979004e-02 -2.975795231759548187e-02 2.606299221515655518e-01 5.609972402453422546e-03 1.944208443164825439e-01 1.896267533302307129e-01 -2.453260421752929688e-01 -2.169104814529418945e-01 1.305167376995086670e-01 -4.017452299594879150e-01 -2.241592556238174438e-01 -9.695713222026824951e-02 -2.746168076992034912e-01 -6.590894609689712524e-02 3.978343307971954346e-02 3.861394524574279785e-02 3.158359229564666748e-01 2.922832220792770386e-02 1.837324723601341248e-02 -1.228035986423492432e-01 1.207784004509449005e-02 -1.252927035093307495e-01 1.482397466897964478e-01 8.064036071300506592e-02 -2.641634047031402588e-01
-7.511709630489349365e-02 8.133311755955219269e-03 8.423857390880584717e-03 4.134515523910522461e-01 1.302197426557540894e-01 -1.888120472431182861e-01 -1.031168624758720398e-01 -2.681020796298980713e-01 4.760286211967468262e-02 3.435860276222229004e-01 1.247612200677394867e-02 3.547972142696380615e-01 2.875657752156257629e-02 -5.448115617036819458e-02 -3.276303410530090332e-02 2.921874821186065674e-01 -3.430840969085693359e-01 -1.113703399896621704e-01 -1.058949008584022522e-01 1.402302086353302002e-01 -1.591436564922332764e-01 1.071849986910820007e-01 -7.605779170989990234e-02 1.590266823768615723e-02 -1.850645691156387329e-01 -1.832012981176376343e-01 -1.963929235935211182e-01 -3.497907519340515137e-02 4.761673137545585632e-02 -5.174556747078895569e-02 3.111813962459564209e-02 -1.849405616521835327e-01
-1.318934112787246704e-01 -2.328526377677917480e-01 -2.219893783330917358e-01 3.026826307177543640e-02 5.975497514009475708e-02 -2.120862752199172974e-01 -3.190425932407379150e-01 -2.193908989429473877e-01 -1.562899798154830933e-01 -9.839557111263275146e-02 1.569193154573440552e-01 2.803505957126617432e-01 2.350061945617198944e-02 -3.814417868852615356e-02 -3.529069721698760986e-01 6.130643188953399658e-02 -4.552911221981048584e-02 -7.990086823701858521e-02 -3.442944586277008057e-01 -1.265598088502883911e-01 -1.152506545186042786e-01 4.330785572528839111e-02 -2.263633161783218384e-01 -6.645624339580535889e-02 3.927856311202049255e-02 -2.456249296665191650e-01 -8.297104388475418091e-02 1.087428554892539978e-01 2.587522864341735840e-01 -6.009471789002418518e-02 -1.617736816406250000e-01 -1.446801126003265381e-01
-2.851566374301910400e-01 1.437251716852188110e-01 -7.262776046991348267e-02 1.275583654642105103e-01 1.311246305704116821e-01 -1.791567206382751465e-01 3.590082749724388123e-02 -4.069077670574188232e-01 -1.194465458393096924e-01 2.203014940023422241e-01 -4.035646468400955200e-02 1.635487377643585205e-02 -1.769855022430419922e-01 -2.524434216320514679e-02 -3.689492642879486084e-01 7.794395787641406059e-04 -2.259398698806762695e-01 1.971113681793212891e-01 1.614834368228912354e-01 -2.023449391126632690e-01 -2.085547149181365967e-01 6.881005316972732544e-02 1.098636165261268616e-01 -2.728731334209442139e-01 1.238529235124588013e-01 -3.877449035644531250e-02 9.077703580260276794e-03 -2.184816300868988037e-01 -9.948153793811798096e-02 2.076658755540847778e-01 2.456528320908546448e-02 -1.325931251049041748e-01
3.217798098921775818e-02 2.348401844501495361e-01 -1.149615570902824402e-01 2.614480070769786835e-02 9.099614620208740234e-02 3.895166888833045959e-02 -1.532950848340988159e-01 7.145364768803119659e-03 -3.766304850578308105e-01 1.473966091871261597e-01 2.153454869985580444e-01 -1.365739107131958008e-01 3.552705794572830200e-02 -2.577600777149200439e-01 -2.102170884609222412e-01 1.934725642204284668e-01 -2.404048293828964233e-01 -1.990635693073272705e-01 -2.004530727863311768e-01 -3.841235935688018799e-01 -1.253925859928131104e-01 7.223516702651977539e-02 1.418588906526565552e-01 -7.884646952152252197e-02 4.153952002525329590e-02 -7.200479507446289062e-02 7.150381803512573242e-02 4.758885502815246582e-02 -8.203950524330139160e-02 2.809205949306488037e-01 2.578363716602325439e-01 -1.406773924827575684e-01
4.810638725757598877e-03 1.692397519946098328e-02 2.272853851318359375e-01 -1.830846071243286133e-02 1.800454258918762207e-01 1.865275651216506958e-01 -5.003313720226287842e-02 -3.203116357326507568e-02 -3.220647573471069336e-01 9.135596454143524170e-02 -7.060503214597702026e-02 2.878987193107604980e-01 1.771344542503356934e-01 -1.142749637365341187e-01 -3.945094943046569824e-01 3.988810181617736816e-01 3.432217985391616821e-02 8.521054685115814209e-02 -2.291883379220962524e-01 -2.572944946587085724e-02 -3.620309531688690186e-01 -8.400782942771911621e-02 -4.924670606851577759e-02 -1.604099199175834656e-02 1.212193071842193604e-01 8.498802036046981812e-02 1.526502519845962524e-01 -1.155868768692016602e-01 -7.675969600677490234e-02 -1.256442070007324219e-01 1.348189450800418854e-02 -1.869822889566421509e-01
-2.015303224325180054e-01 -1.648292236495763063e-04 -5.520024802535772324e-03 2.710549831390380859e-01 -8.115572482347488403e-02 -1.509033143520355225e-01 1.236982420086860657e-01 -2.784120142459869385e-01 1.279089450836181641e-01 1.729102581739425659e-01 3.266448527574539185e-02 3.032006919384002686e-01 1.750349253416061401e-01 -1.503442227840423584e-02 1.352643966674804688e-02 1.501040160655975342e-01 -1.770988404750823975e-01 -1.618637144565582275e-01 -1.101800426840782166e-01 -1.657855212688446045e-01 -1.070216223597526550e-01 2.244760841131210327e-01 -3.405960276722908020e-02 -1.653991453349590302e-02 1.695289090275764465e-02 -2.661416828632354736e-01 -3.103359937667846680e-01 2.016853392124176025e-01 -2.095866948366165161e-02 6.102279573678970337e-02 3.871765360236167908e-02 -4.434484839439392090e-01
6.012882292270660400e-02 4.439817368984222412e-02 -3.456256985664367676e-01 1.790623813867568970e-01 1.960851810872554779e-02 9.186118841171264648e-02 5.797993391752243042e-02 -2.693820893764495850e-01 2.301664836704730988e-02 -1.740815043449401855e-01 -8.768147230148315430e-02 -1.065380871295928955e-01 -4.041820764541625977e-02 6.376658380031585693e-02 -3.823129534721374512e-01 3.538000285625457764e-01 4.281403496861457825e-02 -3.821172937750816345e-02 -1.910704374313354492e-01 -1.800234615802764893e-01 3.462402820587158203e-01 1.512232273817062378e-01 1.088814288377761841e-01 -2.589468359947204590e-01 -5.522822216153144836e-02 -2.858932316303253174e-01 7.176697254180908203e-02 -6.956921517848968506e-02 -3.807767480611801147e-02 -1.148746442049741745e-02 5.303910747170448303e-02 -1.954278051853179932e-01
-8.971778303384780884e-02 -1.823036074638366699e-01 4.441717267036437988e-02 2.214859127998352051e-01 1.423902213573455811e-01 -5.340281501412391663e-02 -5.690687149763107300e-02 7.225073873996734619e-02 -1.947175264358520508e-01 4.482937231659889221e-02 1.401945948600769043e-01 2.577360272407531738e-01 1.150666773319244385e-01 -1.369858384132385254e-01 -1.116038113832473755e-01 5.122064948081970215e-01 -1.189804449677467346e-02 -2.568747103214263916e-01 -2.477601915597915649e-01 1.969183981418609619e-01 -2.408210933208465576e-01 2.155702412128448486e-01 6.807946413755416870e-02 4.686314985156059265e-02 -1.321693509817123413e-01 -3.985551744699478149e-02 2.283293753862380981e-02 6.165792793035507202e-02 9.001943469047546387e-02 6.556245684623718262e-02 4.923935234546661377e-02 -3.570538163185119629e-01
-3.218833506107330322e-01 1.402578353881835938e-01 1.866881698369979858e-01 1.903883218765258789e-01 -1.597387529909610748e-02 -2.179874777793884277e-01 -1.962214857339859009e-01 -3.080018758773803711e-01 -1.447928547859191895e-01 -9.011236578226089478e-02 1.105291396379470825e-01 -1.600862890481948853e-01 6.874088943004608154e-02 1.992085129022598267e-01 -2.130095362663269043e-01 1.005613878369331360e-01 -3.437824547290802002e-02 -1.430454254150390625e-01 -1.232928261160850525e-01 -1.365804225206375122e-01 -1.233870610594749451e-01 4.338592588901519775e-01 1.307945251464843750e-01 -4.700889065861701965e-02 1.248468160629272461e-01 -5.398694053292274475e-02 1.074955165386199951e-01 -2.000603079795837402e-01 1.458658874034881592e-01 9.181374311447143555e-02 1.182801127433776855e-01 -2.561256885528564453e-01
6.290495395660400391e-02 5.684927478432655334e-02 6.143961101770401001e-02 2.814121246337890625e-01 5.365715548396110535e-02 -1.555671691894531250e-01 -5.013278126716613770e-02 -1.207567378878593445e-01 6.999883800745010376e-02 1.526277661323547363e-01 -2.767428569495677948e-02 1.130063757300376892e-01 -1.569389402866363525e-01 2.756381034851074219e-01 -1.355444490909576416e-01 3.746598064899444580e-01 -1.202858090400695801e-01 3.300194740295410156e-01 -6.775055825710296631e-02 -1.025676652789115906e-01 -2.761718630790710449e-01 2.281098961830139160e-01 -3.472882881760597229e-02 -1.959769614040851593e-02 -1.183371469378471375e-01 -1.610977947711944580e-01 -5.714312195777893066e-02 3.322116658091545105e-02 9.946154803037643433e-02 -8.472441136837005615e-02 2.460708767175674438e-01 -4.174374639987945557e-01
-3.411441147327423096e-01 -1.393193155527114868e-01 -2.202961444854736328e-01 -1.640252470970153809e-01 1.779908984899520874e-01 2.271402180194854736e-01 -5.922729149460792542e-02 -2.011805921792984009e-01 -7.004549354314804077e-02 -2.666976451873779297e-01 -1.809546537697315216e-02 -2.208385169506072998e-01 -1.830280423164367676e-01 -9.318933635950088501e-02 -2.519917190074920654e-01 2.170185595750808716e-01 3.786322847008705139e-02 -1.312945634126663208e-01 -3.124686777591705322e-01 -1.663412898778915405e-01 2.711385861039161682e-02 1.161282584071159363e-01 -3.705474734306335449e-02 -6.423489004373550415e-02 -1.399979293346405029e-01 5.130099505186080933e-02 -1.724893599748611450e-01 -1.524197608232498169e-01 6.549753248691558838e-02 -1.697314903140068054e-02 9.601583331823348999e-02 -3.617997467517852783e-01
-1.740392297506332397e-01 -4.947924241423606873e-02 -1.986422091722488403e-01 -2.673318609595298767e-02 1.224106643348932266e-02 9.669736027717590332e-02 1.920970343053340912e-02 -2.721195518970489502e-01 2.358634620904922485e-01 -8.382178097963333130e-02 1.375690698623657227e-01 -2.106654942035675049e-01 -1.617668196558952332e-02 -2.092396020889282227e-01 -3.417431414127349854e-01 3.410314917564392090e-01 2.366468496620655060e-02 3.930960223078727722e-02 -2.479916214942932129e-01 -1.436270028352737427e-01 -1.346882432699203491e-01 1.668803244829177856e-01 -1.447745412588119507e-02 -4.158747382462024689e-03 -1.981798708438873291e-01 -2.145365327596664429e-01 -2.848918437957763672e-01 -2.429828941822052002e-01 4.803305491805076599e-02 1.477540656924247742e-02 -2.111031115055084229e-01 -1.924268603324890137e-01
-6.432398408651351929e-02 3.466776385903358459e-02 1.363423317670822144e-01 4.122987762093544006e-02 2.242477089166641235e-01 -1.717812195420265198e-02 -1.407743692398071289e-01 -3.912352919578552246e-01 -2.651540338993072510e-01 -1.491447240114212036e-01 1.153459586203098297e-02 -1.838635355234146118e-01 -9.295976907014846802e-02 -2.935695350170135498e-01 -7.005179673433303833e-02 2.253633588552474976e-01 -1.474174261093139648e-01 -1.613483950495719910e-02 -2.196690291166305542e-01 -2.426429651677608490e-02 -2.588684558868408203e-01 -7.758294232189655304e-03 2.627869509160518646e-02 -2.414038330316543579e-01 -2.137582898139953613e-01 1.682923436164855957e-01 3.066267073154449463e-02 -2.720722258090972900e-01 -1.187870800495147705e-01 -1.174828931689262390e-01 -1.867250204086303711e-01 -2.554693818092346191e-01
-3.307645320892333984e-01 3.583768308162689209e-01 -2.151656746864318848e-01 -6.206849217414855957e-02 1.567883491516113281e-01 -1.828492730855941772e-01 -2.745235562324523926e-01 -1.379762291908264160e-01 -6.915105879306793213e-02 -5.686809774488210678e-03 1.180283129215240479e-01 -8.683939278125762939e-02 -1.311265528202056885e-01 -3.932745009660720825e-02 -2.087326496839523315e-01 2.267142981290817261e-01 -2.146602272987365723e-01 -2.090687155723571777e-01 -3.574141114950180054e-02 -5.651027429848909378e-03 -2.368848174810409546e-01 2.651785016059875488e-01 -3.514002542942762375e-03 1.121554076671600342e-01 2.146659418940544128e-02 2.663215100765228271e-01 5.281063541769981384e-02 -4.210306704044342041e-02 2.500603199005126953e-01 -1.625445298850536346e-02 1.716369837522506714e-01 -1.458525359630584717e-01
-1.176296994090080261e-01 -6.829771399497985840e-02 -5.429306253790855408e-02 2.500955164432525635e-01 -1.201664358377456665e-01 -2.301574200391769409e-01 7.368563115596771240e-02 -1.804630160331726074e-01 -2.712072245776653290e-02 8.081664144992828369e-02 6.399045884609222412e-02 3.128316998481750488e-01 1.994419842958450317e-01 -1.077935099601745605e-02 3.725146874785423279e-02 1.100275889039039612e-01 -1.697924733161926270e-01 -2.345790117979049683e-01 -2.069764137268066406e-01 3.247472643852233887e-02 -1.406228095293045044e-01 4.930489063262939453e-01 5.822885781526565552e-02 -8.137426525354385376e-02 -1.226432472467422485e-01 -7.920664548873901367e-02 -3.637787420302629471e-03 -7.474227249622344971e-02 1.966666281223297119e-01 2.434831410646438599e-01 1.471970789134502411e-02 -3.496483266353607178e-01
-2.143165469169616699e-01 -3.139488026499748230e-02 -2.223717123270034790e-01 -1.377586722373962402e-01 -2.155266702175140381e-01 -2.660257220268249512e-01 5.617732927203178406e-02 -8.406808227300643921e-02 -2.300019562244415283e-01 3.049950674176216125e-02 -2.329461574554443359e-01 9.258384257555007935e-02 1.098296791315078735e-01 -2.612907588481903076e-01 -4.554733633995056152e-02 4.088262915611267090e-01 -4.714474081993103027e-02 -3.502055704593658447e-01 3.931166604161262512e-02 -1.928279846906661987e-01 -2.970208823680877686e-01 1.873964369297027588e-01 -1.848047226667404175e-01 -1.229718625545501709e-01 1.292166393250226974e-02 -5.442002043128013611e-02 4.553549457341432571e-03 -9.648946672677993774e-02 2.721153013408184052e-02 9.263659268617630005e-02 -9.861587733030319214e-02 -1.525810211896896362e-01
-3.278382867574691772e-02 4.023824352771043777e-03 7.454814016819000244e-02 6.618223153054714203e-03 3.603913784027099609e-01 2.310294285416603088e-02 -4.278817400336265564e-02 -1.625447869300842285e-01 -1.408395767211914062e-01 -1.105654314160346985e-01 1.217513307929039001e-01 2.647396624088287354e-01 1.053131520748138428e-01 -9.215931594371795654e-02 -4.119569361209869385e-01 3.168819546699523926e-01 -1.099213436245918274e-01 -5.973412841558456421e-02 3.082449175417423248e-02 6.779199093580245972e-02 -4.232129156589508057e-01 -5.858472734689712524e-02 1.088093370199203491e-01 -1.026565358042716980e-01 9.442614763975143433e-02 -1.711534559726715088e-01 -3.363879024982452393e-02 -2.489649802446365356e-01 1.854576617479324341e-01 -2.461899518966674805e-01 2.617963775992393494e-02 -6.951531022787094116e-02
9.364449977874755859e-02 -7.464404404163360596e-02 -6.737061589956283569e-02 2.175083458423614502e-01 1.344066411256790161e-01 -2.809436619281768799e-01 -1.716134399175643921e-01 -1.479176431894302368e-01 5.833296850323677063e-02 2.745819389820098877e-01 1.598854809999465942e-01 2.624816894531250000e-01 1.972093433141708374e-01 -9.038278460502624512e-02 -1.190605014562606812e-01 1.245299279689788818e-01 -1.852537244558334351e-01 -7.174216210842132568e-02 5.021055042743682861e-02 -2.644697763025760651e-02 -1.259691268205642700e-01 1.731259673833847046e-01 -3.868003785610198975e-01 -7.014554738998413086e-02 1.414835602045059204e-01 -1.052963584661483765e-01 -1.538757085800170898e-01 -9.096388518810272217e-02 -1.584787517786026001e-01 -2.447218820452690125e-02 1.470177471637725830e-01 -4.266564548015594482e-01
-9.550940245389938354e-02 1.714445203542709351e-01 -3.052746355533599854e-01 -2.768002636730670929e-02 -5.474086850881576538e-03 -4.236354678869247437e-02 4.814321547746658325e-02 -4.151898622512817383e-01 2.194650098681449890e-02 -1.137042492628097534e-01 1.395435184240341187e-01 -1.738306730985641479e-01 -1.691202819347381592e-01 -5.972122028470039368e-02 -1.024192795157432556e-01 1.811854690313339233e-01 3.402828425168991089e-02 1.437342260032892227e-02 2.774449437856674194e-02 -1.513541042804718018e-01 -1.681604385375976562e-01 -6.473818421363830566e-02 -5.565910413861274719e-02 8.485049009323120117e-02 -2.020055204629898071e-01 8.708757162094116211e-02 -1.657685339450836182e-01 -4.845971763134002686e-01 -9.156502038240432739e-02 1.386449187994003296e-01 1.132674440741539001e-01 -3.653298318386077881e-01
1.558498479425907135e-02 1.051328629255294800e-01 9.928787499666213989e-02 2.417286038398742676e-01 3.260357379913330078e-01 -9.899440407752990723e-02 4.744720831513404846e-02 -1.103976294398307800e-01 -1.185113657265901566e-02 2.807602286338806152e-01 1.515627950429916382e-01 1.975070834159851074e-01 -2.599079310894012451e-01 1.071668788790702820e-01 -1.353660970926284790e-01 2.419337034225463867e-01 -2.330892682075500488e-01 1.804665476083755493e-01 -2.522985935211181641e-01 1.781756058335304260e-02 -1.957599222660064697e-01 2.037178725004196167e-01 6.474744528532028198e-02 -1.975174061954021454e-02 -1.049901358783245087e-02 -1.481828093528747559e-01 1.005302071571350098e-01 -8.243606239557266235e-02 1.620055921375751495e-02 -1.697714626789093018e-01 4.895309358835220337e-02 -4.327906072139739990e-01
-2.650350332260131836e-01 1.777901947498321533e-01 3.050950355827808380e-03 1.987003982067108154e-01 1.115603744983673096e-01 1.386594474315643311e-01 -1.620844304561614990e-01 -4.944660663604736328e-01 -2.629422247409820557e-01 -1.760739088058471680e-01 -8.987586479634046555e-04 -3.967456985265016556e-03 1.746917963027954102e-01 -1.527589396573603153e-03 -1.191272959113121033e-01 -3.937560599297285080e-03 -1.835307329893112183e-01 1.230795122683048248e-02 -8.194408565759658813e-02 -1.002403497695922852e-01 1.330859959125518799e-01 1.367557197809219360e-01 -1.263110041618347168e-01 -2.465231418609619141e-01 -6.198005750775337219e-02 -1.522177755832672119e-01 -2.163106948137283325e-01 1.747261285781860352e-01 1.406117826700210571e-01 -2.843531072139739990e-01 5.922371149063110352e-02 -1.978000104427337646e-01
-1.366893798112869263e-01 -7.101461291313171387e-02 -8.438804745674133301e-02 -1.725117266178131104e-01 3.519338741898536682e-02 -9.059772640466690063e-02 -3.176252543926239014e-01 -2.033914476633071899e-01 -7.308109663426876068e-03 1.585226804018020630e-01 4.612476825714111328e-01 -9.270356595516204834e-02 6.564887240529060364e-03 -1.839694976806640625e-01 -2.357261180877685547e-01 7.860960066318511963e-02 9.485701471567153931e-02 -9.744378738105297089e-03 -5.831488594412803650e-02 -1.071882341057062149e-02 1.746484935283660889e-01 2.667148411273956299e-01 -7.211450487375259399e-02 -1.226994618773460388e-01 -1.369464844465255737e-01 -1.543237715959548950e-01 -3.321649730205535889e-01 -2.280238419771194458e-01 -1.901543140411376953e-02 -4.819393157958984375e-02 -1.304213404655456543e-01 -2.939986586570739746e-01
-2.284949086606502533e-02 -1.955105066299438477e-01 -3.820801079273223877e-01 -7.734283059835433960e-02 -1.868712902069091797e-01 -1.949088275432586670e-01 -1.506970822811126709e-01 -5.168114230036735535e-02 5.257527530193328857e-02 -5.652098730206489563e-02 1.042729988694190979e-01 1.453438103199005127e-01 1.300431191921234131e-01 -9.277957677841186523e-02 -3.197346255183219910e-02 2.735851407051086426e-01 -2.637560963630676270e-01 6.834126263856887817e-02 -1.066182255744934082e-01 -3.967524468898773193e-01 -7.172762881964445114e-03 -8.081714808940887451e-02 -6.981673836708068848e-02 -2.265361398458480835e-01 2.037003189325332642e-01 -1.276304721832275391e-01 -1.935479938983917236e-01 -1.796220690011978149e-01 2.467204034328460693e-01 1.313749849796295166e-01 -7.713370025157928467e-02 -2.329525798559188843e-01
-7.291361689567565918e-02 1.177777051925659180e-01 6.437444686889648438e-02 1.465002149343490601e-01 3.780202567577362061e-01 1.251873373985290527e-02 -1.596410125494003296e-01 -3.152245879173278809e-01 -3.825551643967628479e-02 -3.476373106241226196e-02 -1.029951050877571106e-01 -5.467770248651504517e-02 1.549694389104843140e-01 -1.924821138381958008e-01 -1.695018410682678223e-01 2.880104482173919678e-01 -8.774485439062118530e-02 -8.311197906732559204e-02 -3.564616441726684570e-01 3.274848312139511108e-02 1.948659121990203857e-02 1.672146171331405640e-01 1.211590841412544250e-01 1.771188378334045410e-01 6.764087826013565063e-02 -2.452450990676879883e-01 9.173886477947235107e-02 -3.739608228206634521e-01 2.219047695398330688e-01 9.335090219974517822e-02 4.534940421581268311e-02 9.028438478708267212e-02
6.825339049100875854e-02 9.988003224134445190e-02 -1.156001985073089600e-01 2.251647412776947021e-02 9.128547459840774536e-02 1.064804568886756897e-01 7.662305980920791626e-02 1.913067847490310669e-01 -1.265946626663208008e-01 8.009564876556396484e-02 7.606767863035202026e-02 2.050882428884506226e-01 2.180313467979431152e-01 1.978385746479034424e-01 -9.723763167858123779e-02 2.066988646984100342e-01 -1.653618514537811279e-01 1.477796882390975952e-01 -2.771930694580078125e-01 -3.381688594818115234e-01 -2.681500017642974854e-01 1.726958900690078735e-01 -1.600609570741653442e-01 -1.532631218433380127e-01 -1.868665814399719238e-01 1.144288927316665649e-01 1.262826621532440186e-01 -2.829832732677459717e-01 -1.135156080126762390e-01 -1.175787746906280518e-01 -1.184335723519325256e-01 -3.524433970451354980e-01
-4.829816222190856934e-01 1.655143201351165771e-01 -2.021711617708206177e-01 -6.066583469510078430e-02 4.457699134945869446e-02 -1.190882399678230286e-01 -2.058863788843154907e-01 -5.567539855837821960e-02 -1.444645524024963379e-01 1.733577996492385864e-02 2.662964463233947754e-01 2.726848721504211426e-01 -3.819124400615692139e-02 3.046144843101501465e-01 -4.205208718776702881e-01 2.479228228330612183e-01 -5.118554830551147461e-02 -1.132116001099348068e-02 -3.275311365723609924e-02 -1.945028305053710938e-01 -5.853674933314323425e-02 -7.422114908695220947e-02 9.461531788110733032e-02 1.286090165376663208e-01 -4.997783526778221130e-02 -1.096047684550285339e-01 -5.406760424375534058e-02 3.162925830110907555e-03 1.163077652454376221e-01 9.779454767704010010e-02 8.650157600641250610e-02 -1.001529395580291748e-01
-1.445668004453182220e-02 -3.474464267492294312e-02 -6.155135110020637512e-02 -2.129391282796859741e-01 -1.099998354911804199e-01 -8.465724438428878784e-02 -8.078597486019134521e-02 -3.709959685802459717e-01 -2.190444469451904297e-01 -1.882751584053039551e-01 -8.659941703081130981e-02 8.700968325138092041e-02 -3.541241213679313660e-02 -7.907168567180633545e-02 -1.543661057949066162e-01 6.296668946743011475e-02 3.595908358693122864e-02 -1.912507414817810059e-01 -9.708137065172195435e-02 -2.005420625209808350e-01 4.889633506536483765e-02 2.775702476501464844e-01 1.357740312814712524e-01 -2.736073732376098633e-01 -3.045208454132080078e-01 -1.888285875320434570e-01 7.531639933586120605e-02 -3.236261606216430664e-01 -2.872040309011936188e-02 -3.876894339919090271e-02 1.874704807996749878e-01 -3.401627838611602783e-01
-1.681104451417922974e-01 1.128359138965606689e-01 -1.693370938301086426e-01 -2.710425853729248047e-01 -1.579540036618709564e-02 -1.597126126289367676e-01 -3.444351255893707275e-02 -3.930071890354156494e-01 -2.565934062004089355e-01 -2.039143145084381104e-01 2.370442897081375122e-01 3.115920908749103546e-02 -1.955447159707546234e-02 -1.039980128407478333e-01 3.112915158271789551e-02 2.682757675647735596e-01 7.695464789867401123e-02 7.307261228561401367e-02 6.974358856678009033e-02 -2.235388606786727905e-01 -8.503746241331100464e-02 8.303955197334289551e-02 4.663540050387382507e-03 6.282951682806015015e-02 -2.064649313688278198e-01 2.384365350008010864e-02 -7.200309634208679199e-02 -2.483895123004913330e-01 -2.345180213451385498e-01 6.130434572696685791e-02 2.954445481300354004e-01 -2.939969003200531006e-01
3.473503887653350830e-02 1.502205710858106613e-02 -2.500900030136108398e-01 -5.257302895188331604e-02 -3.283922001719474792e-02 8.245690166950225830e-02 -3.508732318878173828e-01 -1.770790368318557739e-01 -3.490781038999557495e-02 1.886005103588104248e-01 -8.271098136901855469e-02 -2.591919712722301483e-02 3.847205340862274170e-01 5.503306630998849869e-03 -1.109804511070251465e-01 4.540717005729675293e-01 -1.697306334972381592e-01 -3.898216411471366882e-02 -8.456064015626907349e-02 -1.540837734937667847e-01 -1.695257723331451416e-01 3.729593008756637573e-02 -3.280235826969146729e-02 9.049328416585922241e-02 2.623215019702911377e-01 1.306007057428359985e-01 -1.049720197916030884e-01 -1.702429354190826416e-01 -2.909015119075775146e-01 -9.460479021072387695e-02 -5.637587606906890869e-02 -1.919231116771697998e-01
-1.821214109659194946e-01 -1.455295830965042114e-01 -1.587326079607009888e-01 -1.278616338968276978e-01 -1.229014843702316284e-01 -1.494684368371963501e-01 -7.054697722196578979e-02 -4.047745168209075928e-01 -1.753425896167755127e-01 -1.265977174043655396e-01 -1.378942728042602539e-01 4.746814444661140442e-02 -7.511282805353403091e-03 -1.615553945302963257e-01 -1.307097375392913818e-01 1.022968962788581848e-01 -1.148295402526855469e-01 -1.510580480098724365e-01 -6.549692153930664062e-02 -7.416721433401107788e-02 -5.374173447489738464e-02 2.736574411392211914e-01 2.488354444503784180e-01 1.060651466250419617e-01 -3.844003975391387939e-01 -1.921017169952392578e-01 -4.398406669497489929e-02 -1.844340711832046509e-01 -8.034329116344451904e-02 -1.924508512020111084e-01 7.389800995588302612e-02 -3.313402533531188965e-01
-1.164805963635444641e-01 -1.798925995826721191e-01 -1.885415464639663696e-01 1.294478587806224823e-02 1.096735969185829163e-01 -1.774551421403884888e-01 -1.572776399552822113e-02 -1.927760839462280273e-01 1.540837734937667847e-01 1.748238317668437958e-02 7.819719612598419189e-02 -7.246734201908111572e-02 -1.434530913829803467e-01 -2.025439143180847168e-01 -3.361274003982543945e-01 3.572374880313873291e-01 1.710085868835449219e-01 -3.222038224339485168e-02 -3.148561716079711914e-01 -3.534257411956787109e-01 -1.190534606575965881e-02 -5.131700262427330017e-02 4.520483687520027161e-02 -1.671851575374603271e-01 -1.340889632701873779e-01 -2.588489949703216553e-01 -1.778625547885894775e-01 -2.622653841972351074e-01 -2.525340951979160309e-02 2.905409224331378937e-02 -6.295878440141677856e-02 -1.478766947984695435e-01
-4.055704772472381592e-01 5.554427951574325562e-02 -3.106928169727325439e-01 2.735667228698730469e-01 1.092367246747016907e-02 -6.384155899286270142e-02 -2.437013834714889526e-01 -7.869618386030197144e-02 2.992638945579528809e-02 6.497204303741455078e-02 -5.733980983495712280e-02 1.465059071779251099e-01 3.421957045793533325e-02 1.023958623409271240e-01 -2.838008999824523926e-01 3.573491871356964111e-01 -1.083565428853034973e-01 1.781416088342666626e-01 -5.954880733042955399e-03 -1.463913768529891968e-01 -1.724096760153770447e-02 -6.447773426771163940e-02 3.385071456432342529e-01 -5.279780016280710697e-04 7.228802889585494995e-02 1.997711211442947388e-01 -2.674777247011661530e-02 8.094041608273983002e-03 1.925405263900756836e-01 6.488987803459167480e-02 4.911404103040695190e-02 -2.606163024902343750e-01
1.728587783873081207e-02 5.314902402460575104e-03 -3.505139648914337158e-01 1.548111140727996826e-01 1.473402082920074463e-01 1.922893077135086060e-01 -2.425358444452285767e-01 -1.605367362499237061e-01 -1.192650049924850464e-01 5.770351737737655640e-03 1.087527871131896973e-01 3.750296682119369507e-02 -1.837655156850814819e-02 -2.820285260677337646e-01 -5.179265737533569336e-01 5.993821844458580017e-02 -1.150434613227844238e-01 3.693124279379844666e-02 -2.206898331642150879e-01 -1.069552674889564514e-01 -1.552850604057312012e-01 -1.162757873535156250e-01 -9.989531710743904114e-03 -7.229413837194442749e-02 -1.490658372640609741e-01 -1.579075157642364502e-01 6.731066852807998657e-02 1.439805328845977783e-01 3.318173885345458984e-01 1.763487048447132111e-02 1.684936136007308960e-01 -3.787708282470703125e-02
-2.737849652767181396e-01 -1.251001656055450439e-01 -3.177271485328674316e-01 -7.055989932268857956e-03 1.444784700870513916e-01 8.734264969825744629e-02 9.844672866165637970e-03 -2.361501157283782959e-01 -1.115738973021507263e-01 -1.316191852092742920e-01 5.644344910979270935e-02 -2.709412574768066406e-01 -2.732773423194885254e-01 -2.059835940599441528e-01 -1.154262796044349670e-01 2.750473022460937500e-01 -1.849579252302646637e-02 -1.985861063003540039e-01 -3.230526745319366455e-01 -5.319660529494285583e-02 -8.800142258405685425e-02 -5.970943346619606018e-02 2.943752706050872803e-02 -1.804080158472061157e-01 -1.572088301181793213e-01 -1.939052045345306396e-01 -1.594600826501846313e-01 -2.765999138355255127e-01 -4.381876066327095032e-02 -8.123552799224853516e-02 -1.133381947875022888e-01 -1.851084977388381958e-01
2.194301970303058624e-02 7.055045664310455322e-02 -2.344499230384826660e-01 -6.233409047126770020e-03 -1.974576562643051147e-01 -1.261547058820724487e-01 6.711560487747192383e-02 -1.387802064418792725e-01 -3.659020364284515381e-01 1.524938344955444336e-01 -1.554767787456512451e-01 -6.006323918700218201e-02 1.431060954928398132e-02 -5.411608889698982239e-02 -1.097961217164993286e-01 4.614317715167999268e-01 -1.577891409397125244e-01 -3.450415730476379395e-01 1.149197518825531006e-01 -2.320876717567443848e-01 -1.429677307605743408e-01 8.950506150722503662e-02 -1.750273704528808594e-01 -2.911965548992156982e-02 2.390099503099918365e-02 -3.485034778714179993e-02 -3.350780010223388672e-01 -1.091552153229713440e-01 3.906476777046918869e-03 1.718240380287170410e-01 -9.503752738237380981e-02 -1.110625788569450378e-01
-1.047935783863067627e-01 -1.113297864794731140e-01 -5.785479769110679626e-02 -8.711794018745422363e-02 5.640978366136550903e-02 2.351347506046295166e-01 -1.222755163908004761e-01 -2.207000702619552612e-01 -2.622115612030029297e-01 7.002280652523040771e-02 -2.665113508701324463e-01 -5.514664575457572937e-02 1.208763048052787781e-01 -2.975834906101226807e-01 -8.929098024964332581e-03 7.312814891338348389e-02 1.851036697626113892e-01 1.910148859024047852e-01 -1.697663366794586182e-01 -2.588550150394439697e-01 1.912414008984342217e-04 8.167279511690139771e-02 1.592177748680114746e-01 -7.215271145105361938e-02 1.262119412422180176e-01 -4.387276247143745422e-02 -3.256773948669433594e-02 -3.900679647922515869e-01 -6.926885992288589478e-02 -2.714371867477893829e-02 -2.149128615856170654e-01 -4.008006751537322998e-01
-3.548536598682403564e-01 6.441754847764968872e-02 -4.044472277164459229e-01 1.556336134672164917e-01 -1.341343019157648087e-02 4.265529289841651917e-02 -1.671155840158462524e-01 8.632928878068923950e-02 -7.361304759979248047e-02 1.659790868870913982e-03 -1.777853667736053467e-01 1.989233493804931641e-01 1.917624846100807190e-02 1.088858991861343384e-01 -2.715686261653900146e-01 1.809511780738830566e-01 -2.305051386356353760e-01 1.018193066120147705e-01 -4.076031595468521118e-02 -1.534616798162460327e-01 -1.342026293277740479e-01 2.318185120820999146e-01 2.769039571285247803e-01 5.818265303969383240e-02 1.114475652575492859e-01 1.269378364086151123e-01 -1.424804627895355225e-01 -8.471076190471649170e-02 6.121593341231346130e-02 1.696817278861999512e-01 -1.625650078058242798e-01 -3.064860999584197998e-01
-3.428216874599456787e-01 9.447804186493158340e-04 -1.972328126430511475e-01 1.402442902326583862e-02 2.323653735220432281e-02 2.529290504753589630e-02 -3.442646265029907227e-01 -1.810033023357391357e-01 9.078064560890197754e-02 -1.917501688003540039e-01 1.486480981111526489e-01 1.849812865257263184e-01 7.345538586378097534e-02 -9.960075467824935913e-02 -5.885664746165275574e-02 9.030297398567199707e-02 -1.545314043760299683e-01 -7.620650529861450195e-02 -1.722508519887924194e-01 -3.143520355224609375e-01 9.923390299081802368e-02 2.397376596927642822e-01 9.486791491508483887e-02 -1.061687394976615906e-01 4.091260433197021484e-01 -5.036472156643867493e-02 -1.732308566570281982e-01 6.621324270963668823e-02 1.128442287445068359e-01 2.008961588144302368e-01 1.396798044443130493e-01 -1.999274045228958130e-01
-3.487425744533538818e-01 1.090665087103843689e-01 4.073611274361610413e-02 2.558467537164688110e-02 3.756273388862609863e-01 -8.676654100418090820e-02 7.499792613089084625e-03 -2.092430740594863892e-01 -2.822422087192535400e-01 1.344183385372161865e-01 -1.071848198771476746e-01 2.115814536809921265e-01 2.032404690980911255e-01 8.579856157302856445e-02 -1.663299649953842163e-01 1.857168525457382202e-01 8.956080675125122070e-02 7.386097311973571777e-02 -2.886756658554077148e-01 1.453009843826293945e-01 -1.598412990570068359e-01 1.415364295244216919e-01 5.054032430052757263e-02 -1.957175284624099731e-01 -2.084663361310958862e-01 5.740431696176528931e-02 -1.561830341815948486e-01 2.890970371663570404e-02 1.389625221490859985e-01 1.757908314466476440e-01 1.332175135612487793e-01 -2.501813173294067383e-01
-1.822944134473800659e-01 1.197224110364913940e-01 2.084078788757324219e-01 1.337387263774871826e-01 -1.810385473072528839e-02 1.671798061579465866e-03 5.215251818299293518e-03 -1.911404356360435486e-02 -1.116895526647567749e-01 1.352215260267257690e-01 2.882697880268096924e-01 8.203785121440887451e-02 1.210238412022590637e-01 1.858698576688766479e-01 3.918477520346641541e-02 3.295514583587646484e-01 -2.088249623775482178e-01 1.773531734943389893e-01 -9.409599751234054565e-02 -7.701701670885086060e-02 -8.711119741201400757e-02 1.701079756021499634e-01 6.031011253071483225e-06 -1.453046500682830811e-01 -9.158493578433990479e-02 -4.256083667278289795e-01 -1.312013566493988037e-01 -8.945310860872268677e-02 1.874430626630783081e-01 1.368102878332138062e-01 8.495812118053436279e-02 -4.326284229755401611e-01
5.945361778140068054e-02 2.761237621307373047e-01 -1.376773566007614136e-01 2.914611697196960449e-01 1.445089429616928101e-01 -2.454559691250324249e-02 8.757908642292022705e-02 -1.470292359590530396e-01 -3.466675579547882080e-01 -5.848957691341638565e-03 7.653800398111343384e-02 2.219422459602355957e-01 -1.204732656478881836e-01 -2.718052566051483154e-01 -1.003351360559463501e-01 3.662905991077423096e-01 -9.297027438879013062e-02 -3.695310354232788086e-01 -7.245232164859771729e-02 -2.139127552509307861e-01 -3.046315014362335205e-01 2.406102046370506287e-02 9.447831660509109497e-02 -1.909531094133853912e-02 -1.813547499477863312e-02 -1.311005651950836182e-01 -5.142619833350181580e-02 -3.698730096220970154e-02 -8.825066685676574707e-02 -2.911326708272099495e-03 -1.624455749988555908e-01 -5.474948510527610779e-02
-2.352402806282043457e-01 1.199735552072525024e-01 -3.327012360095977783e-01 2.316857129335403442e-01 -3.973724320530891418e-02 9.076069295406341553e-02 -8.116985112428665161e-02 -2.905644178390502930e-01 -1.888382881879806519e-01 -8.894882351160049438e-02 3.366242945194244385e-01 1.690463721752166748e-01 1.095116734504699707e-01 -2.685147225856781006e-01 -1.179432645440101624e-01 6.524178385734558105e-02 -2.066608816385269165e-01 1.696522980928421021e-01 -4.391193762421607971e-02 -1.711833924055099487e-01 -3.710303306579589844e-01 -2.108704298734664917e-02 1.303763091564178467e-01 1.115516722202301025e-01 -3.137269616127014160e-02 -2.246954441070556641e-01 2.049126327037811279e-01 6.324819475412368774e-02 -3.342016716487705708e-04 -4.114759340882301331e-02 -4.170922189950942993e-02 -7.858344912528991699e-02
-2.933684885501861572e-01 -1.155687347054481506e-01 -3.420460224151611328e-01 -6.116605363786220551e-03 -1.409899722784757614e-02 1.535977125167846680e-01 -1.893160939216613770e-01 -1.950873136520385742e-01 2.790281549096107483e-02 3.552389517426490784e-02 -8.231821656227111816e-02 -2.061127275228500366e-01 -1.836470216512680054e-01 -1.149477344006299973e-02 -2.514970302581787109e-01 1.138366013765335083e-01 -1.376260370016098022e-01 -2.127226740121841431e-01 -9.585442394018173218e-02 1.468103285878896713e-02 -4.738049954175949097e-02 1.160929724574089050e-01 -1.023957431316375732e-01 7.831905782222747803e-02 -2.361723482608795166e-01 -3.970016241073608398e-01 -1.495819389820098877e-01 -2.283058315515518188e-01 -2.474711276590824127e-02 -1.502202153205871582e-01 7.139920443296432495e-02 -3.199829459190368652e-01
5.051253736019134521e-02 2.905125021934509277e-01 -4.145192354917526245e-02 1.169714629650115967e-01 9.414565563201904297e-02 -8.643032610416412354e-02 1.147054955363273621e-01 3.476111590862274170e-02 -2.740724682807922363e-01 2.025679796934127808e-01 1.936473548412322998e-01 3.899664059281349182e-02 -4.297251999378204346e-02 -2.326219826936721802e-01 -4.116007983684539795e-01 2.281715273857116699e-01 1.799544692039489746e-02 -1.476785689592361450e-01 -1.970237791538238525e-01 -3.172937035560607910e-01 -6.939607858657836914e-02 6.690403074026107788e-02 1.167219653725624084e-01 4.418762028217315674e-02 2.605924196541309357e-02 -1.254967600107192993e-01 1.463004201650619507e-01 -2.418761998414993286e-01 -2.542318962514400482e-02 3.462743759155273438e-01 1.088678911328315735e-01 -1.382333636283874512e-01
-2.740311920642852783e-01 1.989591866731643677e-01 -2.408675253391265869e-01 1.834026426076889038e-01 1.791406273841857910e-01 2.676773965358734131e-01 2.910848893225193024e-02 -3.056778907775878906e-01 -3.383719623088836670e-01 -2.400858402252197266e-01 3.081247508525848389e-01 2.196061015129089355e-01 3.724941611289978027e-02 -8.602312952280044556e-02 -1.224823221564292908e-01 1.083712726831436157e-01 -9.456977993249893188e-02 -1.123012378811836243e-01 -9.310366213321685791e-02 -1.108920946717262268e-01 -2.768184542655944824e-01 8.109385520219802856e-02 6.548313051462173462e-02 1.044259890913963318e-01 8.015251904726028442e-02 -1.463132947683334351e-01 -1.036093849688768387e-02 -1.539153605699539185e-01 1.116176545619964600e-01 -1.440403014421463013e-01 -1.207035332918167114e-01 -6.692470610141754150e-02
8.062016963958740234e-02 2.769815362989902496e-02 -8.748407661914825439e-02 1.886388659477233887e-02 -3.327943012118339539e-02 -1.532720923423767090e-01 3.037950582802295685e-02 -9.447090327739715576e-03 -5.456986278295516968e-02 4.210641384124755859e-01 3.906465694308280945e-02 1.744509041309356689e-01 9.651151299476623535e-02 -1.378967016935348511e-01 -3.659048974514007568e-01 2.047488093376159668e-01 -3.043451905250549316e-02 -2.684780657291412354e-01 -2.041982263326644897e-01 -3.369072079658508301e-01 1.545135304331779480e-02 3.197672665119171143e-01 -2.388435602188110352e-02 -6.418187916278839111e-02 -1.536751240491867065e-01 -3.728150576353073120e-02 2.115396410226821899e-01 -1.862678676843643188e-02 -2.105144858360290527e-01 1.126227006316184998e-01 1.041602566838264465e-01 -2.634390890598297119e-01
-1.786130815744400024e-01 1.938978768885135651e-02 -4.073038995265960693e-01 7.701484113931655884e-02 8.233671635389328003e-02 1.066240109503269196e-02 1.229891255497932434e-01 -1.965921521186828613e-01 -1.495508998632431030e-01 4.270100221037864685e-02 1.265179514884948730e-01 2.577538490295410156e-01 -4.160349443554878235e-02 -6.163180246949195862e-02 -1.709912121295928955e-01 1.059407144784927368e-01 -9.092520922422409058e-02 -6.044472008943557739e-02 -2.658756673336029053e-01 -3.985649347305297852e-01 -3.943532407283782959e-01 1.953021623194217682e-02 -6.383350491523742676e-02 3.442989885807037354e-01 1.055154651403427124e-01 -4.581927880644798279e-02 -2.290299907326698303e-02 -2.396230399608612061e-02 -8.510057628154754639e-02 -1.937487572431564331e-01 -4.628393054008483887e-02 3.702167049050331116e-02
-1.198593154549598694e-01 2.411953061819076538e-01 -3.441649973392486572e-01 1.975947022438049316e-01 -2.125703543424606323e-02 2.655009366571903229e-02 -1.097321510314941406e-01 -2.668081223964691162e-01 -2.585503458976745605e-01 -2.156871259212493896e-01 2.087644785642623901e-01 2.309088110923767090e-01 -1.719324141740798950e-01 -3.355051204562187195e-02 2.620994858443737030e-02 1.486515551805496216e-01 1.300016939640045166e-01 4.300403222441673279e-02 -1.462673842906951904e-01 -2.884519696235656738e-01 -1.848648190498352051e-01 1.366507261991500854e-01 2.298333197832107544e-01 -1.283970028162002563e-01 1.607126444578170776e-01 -9.147444367408752441e-02 1.215864568948745728e-01 1.176119968295097351e-01 -4.810837656259536743e-02 1.145293489098548889e-01 3.554622828960418701e-02 -3.111698627471923828e-01
1.353093385696411133e-01 1.052095443010330200e-01 -6.247283145785331726e-02 1.552229076623916626e-01 -1.785115748643875122e-01 1.080680042505264282e-01 -1.065107509493827820e-01 -1.648039072751998901e-01 -4.940879642963409424e-01 2.195885330438613892e-01 -1.788537204265594482e-01 -2.133625447750091553e-01 2.247528284788131714e-01 -7.513196021318435669e-02 -9.113011509180068970e-02 2.366044819355010986e-01 -9.595189243555068970e-02 -9.789971262216567993e-02 -2.171134799718856812e-01 -5.441050231456756592e-02 5.404251813888549805e-02 1.008874699473381042e-01 6.444708257913589478e-02 -1.871545612812042236e-02 -6.453110277652740479e-02 1.313921362161636353e-01 -2.517670094966888428e-01 -2.833113372325897217e-01 7.054068893194198608e-02 3.696717694401741028e-02 -9.141324460506439209e-02 -3.224975466728210449e-01
-3.006871640682220459e-01 2.580155134201049805e-01 -1.916378587484359741e-01 -2.517614699900150299e-02 1.590111851692199707e-02 8.648411929607391357e-02 -1.122812479734420776e-01 -2.545904517173767090e-01 -2.103285491466522217e-01 -8.459758758544921875e-02 3.097774684429168701e-01 2.370183616876602173e-01 2.417288124561309814e-01 -1.139212623238563538e-01 -4.154124483466148376e-02 1.723595261573791504e-01 1.813168078660964966e-01 3.757327795028686523e-02 -2.486135065555572510e-01 -2.361230403184890747e-01 -2.124002575874328613e-02 1.322604417800903320e-01 -8.877383917570114136e-02 -1.403306126594543457e-01 3.106581866741180420e-01 -2.226750403642654419e-01 -1.584915518760681152e-01 -1.197205558419227600e-01 1.198569685220718384e-02 1.367760002613067627e-01 1.095233410596847534e-01 -1.902230456471443176e-02
4.313456267118453979e-02 4.268230870366096497e-02 -1.241763755679130554e-01 3.584630489349365234e-01 1.774187982082366943e-01 1.365960836410522461e-01 -4.153247922658920288e-02 -1.598524898290634155e-01 -2.023895829916000366e-01 1.024758741259574890e-01 2.464125156402587891e-01 -1.036543399095535278e-01 -7.734554260969161987e-02 2.025783658027648926e-01 -1.092256382107734680e-01 2.795934677124023438e-01 -1.363846659660339355e-01 8.399269729852676392e-02 -2.592906951904296875e-01 -8.813645690679550171e-02 -8.901302516460418701e-02 1.512384563684463501e-01 -2.769227325916290283e-01 -1.798311918973922729e-01 -2.628540396690368652e-01 -1.951702237129211426e-01 -5.134556069970130920e-02 2.364623695611953735e-01 -1.107721868902444839e-02 1.017717365175485611e-02 1.049543693661689758e-01 -3.122273385524749756e-01
-3.462919294834136963e-01 9.600359946489334106e-02 -7.698693871498107910e-02 1.185073256492614746e-01 -6.794960238039493561e-03 1.414016634225845337e-01 1.016102358698844910e-01 -3.233780562877655029e-01 -2.478643506765365601e-01 -3.231523931026458740e-02 2.153017222881317139e-01 1.333817541599273682e-01 1.044690683484077454e-01 -1.624226719141006470e-01 -1.250865608453750610e-01 1.309085637331008911e-01 2.039091289043426514e-02 2.083495855331420898e-01 -1.224954724311828613e-01 -3.515812754631042480e-01 -3.419923186302185059e-01 1.057131066918373108e-01 1.845191232860088348e-02 1.297250241041183472e-01 1.420012116432189941e-01 -1.993391662836074829e-01 1.812152564525604248e-01 -1.151072531938552856e-01 2.489702403545379639e-01 9.314526617527008057e-02 1.173490360379219055e-01 -3.294478729367256165e-02
5.104245617985725403e-02 -2.116711586713790894e-01 2.203970961272716522e-02 5.762629583477973938e-02 1.363949775695800781e-01 1.136105954647064209e-01 -3.326065242290496826e-01 -1.590480804443359375e-01 -2.692518234252929688e-01 -5.224486812949180603e-02 2.806538641452789307e-01 1.748548448085784912e-01 -1.930158883333206177e-01 -3.618265315890312195e-02 -3.383112698793411255e-02 -1.290595345199108124e-02 -3.380613774061203003e-02 -3.477932512760162354e-01 -1.690215617418289185e-01 -3.608692586421966553e-01 3.142476454377174377e-02 -8.261923491954803467e-02 -1.786059327423572540e-02 -6.958832591772079468e-02 1.302496939897537231e-01 -1.406897902488708496e-01 8.352144807577133179e-02 -1.673441529273986816e-01 3.315047919750213623e-02 -6.318126618862152100e-02 -2.211325801908969879e-02 -4.309472143650054932e-01
-1.652004569768905640e-01 1.053923740983009338e-01 -1.994607895612716675e-01 -8.966644294559955597e-03 -1.615619957447052002e-01 -1.698462814092636108e-01 -2.208841592073440552e-01 5.683291237801313400e-03 -1.085701137781143188e-01 -3.415624424815177917e-02 6.493177264928817749e-03 7.462660968303680420e-02 1.710829138755798340e-01 3.591860085725784302e-02 -1.447449475526809692e-01 4.178654551506042480e-01 -6.156310439109802246e-02 1.276484727859497070e-01 -2.576401829719543457e-01 -2.096907049417495728e-01 2.123776637017726898e-02 8.543090522289276123e-02 -5.158782005310058594e-02 -1.866716444492340088e-01 5.837517604231834412e-02 1.361558735370635986e-01 -4.771869778633117676e-01 -1.887095272541046143e-01 2.940395772457122803e-01 2.021490409970283508e-02 -7.211349159479141235e-02 -1.423154920339584351e-01
-1.220792755484580994e-01 2.985694631934165955e-02 -1.334592998027801514e-01 -1.861223429441452026e-01 -3.790715942159295082e-03 -2.788337506353855133e-02 7.153709977865219116e-02 -3.618195056915283203e-01 -2.297541648149490356e-01 -2.417220026254653931e-01 1.494933813810348511e-01 1.278247497975826263e-02 -2.413240671157836914e-01 -1.065415591001510620e-01 -3.405056297779083252e-01 1.929209232330322266e-01 -2.117471396923065186e-02 1.916390508413314819e-01 -2.053767442703247070e-02 -2.074456363916397095e-01 -4.852608591318130493e-02 -1.324270386248826981e-02 1.908741295337677002e-01 7.882704585790634155e-02 -1.468769311904907227e-01 -1.626469939947128296e-01 -1.448998153209686279e-01 -7.152750343084335327e-02 -1.603830754756927490e-01 -8.105523139238357544e-02 1.433560252189636230e-01 -4.308845996856689453e-01
1.857671290636062622e-01 1.700421124696731567e-01 -2.319676578044891357e-01 -1.475699543952941895e-01 4.524455219507217407e-02 9.366296231746673584e-02 -5.514332652091979980e-02 -3.598867952823638916e-01 1.762096136808395386e-01 -4.276336729526519775e-02 8.502743393182754517e-02 -9.878111630678176880e-02 -1.829334050416946411e-01 6.533609330654144287e-02 -2.350142151117324829e-01 1.825428605079650879e-01 2.385262399911880493e-02 -9.167714975774288177e-03 8.027417957782745361e-02 -2.439520061016082764e-01 -2.330562323331832886e-01 1.004732325673103333e-01 1.197937130928039551e-01 -1.664740890264511108e-01 -1.892950087785720825e-01 5.119479447603225708e-02 -1.844106018543243408e-01 -2.643433213233947754e-01 9.418652392923831940e-03 2.171368151903152466e-01 1.088994741439819336e-01 -4.085829555988311768e-01
7.010190747678279877e-03 -7.387610524892807007e-02 -2.018299698829650879e-01 -6.076627597212791443e-02 1.759252697229385376e-02 -2.354738861322402954e-01 4.504219070076942444e-02 -3.363116085529327393e-01 -2.293437868356704712e-01 -2.695269584655761719e-01 1.405368894338607788e-01 -8.438385277986526489e-02 7.741574198007583618e-02 -1.506340950727462769e-01 1.669473573565483093e-02 1.991095989942550659e-01 2.215164750814437866e-01 1.199973048642277718e-03 1.654920876026153564e-01 -1.637081652879714966e-01 -1.662818044424057007e-01 1.917272955179214478e-01 -3.827722370624542236e-02 -6.640259921550750732e-02 -1.286897957324981689e-01 -1.047571524977684021e-01 -9.432798624038696289e-02 -2.056331634521484375e-01 -1.359184682369232178e-01 1.750030070543289185e-01 5.600272119045257568e-02 -5.039397478103637695e-01
-1.681022644042968750e-01 8.175149559974670410e-03 -1.368781179189682007e-01 1.246885806322097778e-01 1.649527847766876221e-01 5.046270415186882019e-02 1.540976762771606445e-02 9.772933088243007660e-03 -7.613079994916915894e-02 5.375982820987701416e-02 4.360068440437316895e-01 4.521381482481956482e-02 -1.176125407218933105e-01 -1.854469813406467438e-02 -1.462897956371307373e-01 2.693548500537872314e-01 2.431918308138847351e-02 -1.465856377035379410e-02 -6.332200020551681519e-02 -1.949680149555206299e-01 6.877966970205307007e-02 -1.336540877819061279e-01 -2.695748507976531982e-01 -5.890633538365364075e-02 -3.063275218009948730e-01 2.415080368518829346e-01 -2.695520818233489990e-01 -4.183692336082458496e-01 2.032451704144477844e-02 -7.445972412824630737e-02 1.366561651229858398e-02 -2.253451198339462280e-01
-1.677911877632141113e-01 1.983329653739929199e-01 4.219583421945571899e-02 7.835147529840469360e-02 2.680791914463043213e-01 -1.139435246586799622e-01 -2.361436635255813599e-01 3.016855381429195404e-02 5.631922185420989990e-02 9.186578541994094849e-02 1.341351270675659180e-01 2.908501029014587402e-01 1.490524690598249435e-02 -1.858005076646804810e-01 -2.790648043155670166e-01 3.517706692218780518e-01 -3.125805854797363281e-01 -3.424097895622253418e-01 -1.692896485328674316e-01 -2.982330620288848877e-01 1.878562271595001221e-01 9.603571891784667969e-02 -4.351856559514999390e-02 -8.992376923561096191e-02 2.730731666088104248e-02 -7.371593266725540161e-02 8.924547582864761353e-02 1.341840028762817383e-01 -1.266590505838394165e-02 -6.352441012859344482e-02 1.940280012786388397e-02 -9.347758442163467407e-02
-1.303317844867706299e-01 1.265961974859237671e-01 -1.311462819576263428e-01 4.262923076748847961e-02 3.278098404407501221e-01 -8.869799971580505371e-02 -1.016802806407213211e-02 -3.618344664573669434e-02 -4.148502051830291748e-01 2.643340826034545898e-01 2.523268163204193115e-01 3.844570741057395935e-02 -6.400122772902250290e-03 -1.227832213044166565e-01 -1.757716983556747437e-01 3.831276595592498779e-01 -2.272958308458328247e-01 -1.601907163858413696e-01 -9.705729037523269653e-02 6.427569687366485596e-02 -8.660106919705867767e-03 1.071645244956016541e-01 1.528021395206451416e-01 -2.870258688926696777e-01 2.254258990287780762e-01 7.356076687574386597e-02 -6.197529286146163940e-02 1.475647836923599243e-02 -2.116858810186386108e-01 -8.912528306245803833e-02 5.079465452581644058e-03 -1.003876775503158569e-01
3.492306172847747803e-02 -8.502706885337829590e-03 -8.119251579046249390e-02 6.275973469018936157e-02 1.379359066486358643e-01 -2.488036081194877625e-02 -1.864959776867181063e-04 6.829827278852462769e-02 -1.994416415691375732e-01 5.927094072103500366e-02 -7.911467552185058594e-02 3.921457827091217041e-01 8.138185739517211914e-02 -2.117028832435607910e-01 -3.650080859661102295e-01 3.737393319606781006e-01 4.645194858312606812e-02 -3.867010772228240967e-01 -8.691710978746414185e-02 -2.112865447998046875e-01 -2.417420148849487305e-01 2.949347496032714844e-01 -5.507148429751396179e-02 -1.626960933208465576e-01 4.600360617041587830e-02 -1.060584634542465210e-01 -1.920676827430725098e-01 -1.571042276918888092e-02 -3.243389725685119629e-02 1.846951805055141449e-02 -7.077703624963760376e-02 -2.148881927132606506e-02
1.483020931482315063e-02 9.420883655548095703e-02 -1.227241680026054382e-01 1.725051254034042358e-01 1.010563224554061890e-01 -9.294938296079635620e-02 -9.716083854436874390e-02 -2.132414728403091431e-01 -3.740046918392181396e-01 -1.156150251626968384e-01 1.339562684297561646e-01 1.641212999820709229e-01 -2.051787972450256348e-01 -2.163359224796295166e-01 2.324598878622055054e-01 2.016261219978332520e-01 -2.834107168018817902e-02 -7.606954872608184814e-02 -2.756825387477874756e-01 -1.993626803159713745e-01 -3.518667817115783691e-01 -4.589830338954925537e-02 6.926632672548294067e-02 9.625583142042160034e-02 2.139430493116378784e-02 -2.536396980285644531e-01 -1.220100671052932739e-01 -4.962385818362236023e-02 2.310084849596023560e-01 7.982206344604492188e-02 1.256016194820404053e-01 -2.657758295536041260e-01
-4.377180710434913635e-03 -7.579229027032852173e-02 -1.480852952226996422e-03 8.120635151863098145e-02 2.608888745307922363e-01 -7.536733895540237427e-02 -8.121980726718902588e-02 -2.175800353288650513e-01 -2.760654985904693604e-01 -7.222933322191238403e-02 2.822717418894171715e-03 9.980183839797973633e-02 -2.748704887926578522e-02 -9.062667191028594971e-02 -2.690705955028533936e-01 3.516483604907989502e-01 -4.797093197703361511e-02 -1.790631413459777832e-01 -1.660417169332504272e-01 -4.482585936784744263e-02 -4.370182454586029053e-01 -4.152635484933853149e-02 1.143382191658020020e-01 6.131798774003982544e-02 1.955114752054214478e-01 -9.856594353914260864e-02 -8.573853224515914917e-02 -2.931265234947204590e-01 -2.847456037998199463e-01 9.631367027759552002e-02 -2.350118309259414673e-01 -5.700178444385528564e-02
-2.263568192720413208e-01 -1.162181422114372253e-01 -2.989606261253356934e-01 4.746599122881889343e-02 1.858213543891906738e-01 -1.720002591609954834e-01 -3.064790070056915283e-01 -2.332951873540878296e-01 -1.359568089246749878e-01 1.346695870161056519e-01 -7.807287573814392090e-02 2.057504951953887939e-01 1.960423290729522705e-01 -7.183878123760223389e-02 -1.330260336399078369e-01 2.670323252677917480e-01 -2.329369336366653442e-01 -1.842277646064758301e-01 -1.551256924867630005e-01 -2.319054603576660156e-01 6.611819565296173096e-02 -4.819676652550697327e-02 -2.962872684001922607e-01 -3.504005447030067444e-02 2.963914871215820312e-01 1.240139603614807129e-01 1.463046818971633911e-01 -6.456875056028366089e-02 5.484089255332946777e-02 5.171459913253784180e-02 -8.170324563980102539e-02 -1.029588207602500916e-01
-1.148761585354804993e-01 -1.211154237389564514e-01 -3.852659761905670166e-01 3.193502426147460938e-01 1.414199471473693848e-01 -7.100128382444381714e-02 -4.541479423642158508e-02 -3.251550197601318359e-01 3.813658654689788818e-02 2.525394223630428314e-02 8.922577649354934692e-02 1.146052852272987366e-01 2.166677415370941162e-01 -1.038076821714639664e-02 -6.032213568687438965e-02 1.053737327456474304e-01 4.786332696676254272e-02 -1.233722791075706482e-01 -8.308872929774224758e-04 -3.095040023326873779e-01 -2.172607481479644775e-01 2.621715664863586426e-01 -1.049257814884185791e-01 -2.114746719598770142e-01 -2.891601622104644775e-01 -1.678479164838790894e-01 1.746776700019836426e-01 -2.076767385005950928e-01 -2.845595777034759521e-02 1.413039565086364746e-01 -1.035889312624931335e-01 4.472445696592330933e-02
6.550193578004837036e-02 1.251738220453262329e-01 -1.204703003168106079e-01 -2.011798024177551270e-01 5.700049921870231628e-02 9.971687942743301392e-02 -2.077437788248062134e-01 -4.471961855888366699e-01 8.255171775817871094e-02 3.519020229578018188e-02 8.512525819242000580e-03 -1.577355414628982544e-01 -1.995261162519454956e-01 1.666473299264907837e-01 -2.096071690320968628e-01 6.327024102210998535e-02 -1.361773014068603516e-01 -1.374700013548135757e-02 -8.891335129737854004e-02 -2.655759751796722412e-01 1.500828862190246582e-01 3.137458488345146179e-02 2.296265214681625366e-02 -1.653971225023269653e-01 -2.364174574613571167e-01 -6.989502906799316406e-02 -4.576400853693485260e-03 -3.005012869834899902e-01 -7.248480618000030518e-02 7.881879061460494995e-02 -7.787597179412841797e-02 -4.505552947521209717e-01
5.971095059067010880e-03 4.816232714802026749e-03 -3.263680934906005859e-01 9.494380652904510498e-02 1.829889863729476929e-01 -1.064235642552375793e-01 -6.477317656390368938e-04 -1.004282608628273010e-01 -4.196645021438598633e-01 1.136569976806640625e-01 2.374628186225891113e-02 1.140779815614223480e-02 2.833507359027862549e-01 -8.952187001705169678e-02 -1.168873533606529236e-01 1.433010995388031006e-01 1.372737288475036621e-01 6.415267288684844971e-02 -1.680729389190673828e-01 3.975969925522804260e-02 1.347336024045944214e-01 3.441886277869343758e-03 -1.808164864778518677e-01 -3.744320943951606750e-02 -1.307360678911209106e-01 -2.350478768348693848e-01 -1.726606395095586777e-03 6.262868642807006836e-02 1.371946483850479126e-01 -1.275929063558578491e-01 2.684074938297271729e-01 -4.783547222614288330e-01
-2.410479038953781128e-01 3.182327151298522949e-01 -3.914848566055297852e-01 -1.456602960824966431e-01 1.672097891569137573e-01 6.324684619903564453e-02 -1.914281994104385376e-01 -2.633574306964874268e-01 1.554452180862426758e-01 -5.979903414845466614e-02 -6.993373855948448181e-03 2.732918858528137207e-01 2.270058393478393555e-01 -2.676313221454620361e-01 -6.404431909322738647e-02 2.728386819362640381e-01 6.383872032165527344e-02 6.493748724460601807e-02 -2.605946920812129974e-02 1.199000887572765350e-02 -1.589669138193130493e-01 2.599357999861240387e-02 7.361847162246704102e-02 -2.160366922616958618e-01 -9.968135505914688110e-02 -1.536303758621215820e-01 1.007537990808486938e-01 -6.669049710035324097e-02 2.071708887815475464e-01 -7.963110506534576416e-02 2.749065868556499481e-02 -1.967256516218185425e-01
3.494757413864135742e-01 9.955239947885274887e-04 -1.863610744476318359e-01 1.090646162629127502e-01 1.844376623630523682e-01 -9.549443423748016357e-02 -5.587601568549871445e-03 -1.411164253950119019e-01 -3.588013648986816406e-01 1.390000283718109131e-01 -4.691172391176223755e-02 -2.742080483585596085e-03 1.143426969647407532e-01 -1.299337446689605713e-01 -4.720881879329681396e-01 3.622359037399291992e-01 -1.668880507349967957e-02 -3.264011582359671593e-03 -1.128289178013801575e-01 -2.079224437475204468e-01 -1.238053515553474426e-01 1.921588182449340820e-01 -1.076659709215164185e-01 -2.729480713605880737e-02 4.799951985478401184e-02 1.467188447713851929e-01 -1.198629662394523621e-01 -1.361792981624603271e-01 -1.182711049914360046e-01 -5.949297919869422913e-02 -1.966045349836349487e-01 9.367332793772220612e-03
-4.574865475296974182e-02 1.927580386400222778e-01 -3.061894178390502930e-01 6.591299921274185181e-02 3.502749800682067871e-01 -2.459372878074645996e-01 -1.334842145442962646e-01 1.106920652091503143e-02 -1.368854790925979614e-01 3.342765867710113525e-01 1.064550783485174179e-02 7.825868576765060425e-02 1.021518483757972717e-01 -1.481471657752990723e-01 -7.979581132531166077e-03 4.055344164371490479e-01 -1.179988756775856018e-01 -5.118731409311294556e-02 -3.020079731941223145e-01 -6.593031436204910278e-02 -4.240538924932479858e-02 1.934183090925216675e-01 1.642854139208793640e-02 -2.644180953502655029e-01 1.674864739179611206e-01 6.141691282391548157e-02 2.605951391160488129e-03 -7.802049815654754639e-02 2.411620169878005981e-01 -8.859711140394210815e-02 5.143176764249801636e-03 -4.968116059899330139e-02
-1.538276076316833496e-01 -1.050220616161823273e-02 1.325938254594802856e-01 8.849923312664031982e-02 1.291199773550033569e-01 -3.259139833971858025e-03 -1.883625239133834839e-01 -1.572040319442749023e-01 -1.603537201881408691e-01 8.719021081924438477e-02 1.230502203106880188e-01 2.339067608118057251e-01 -9.989593923091888428e-02 2.004174292087554932e-01 -7.807458192110061646e-02 1.427620649337768555e-01 2.061016410589218140e-01 -1.969425380229949951e-01 -2.554547488689422607e-01 -2.945250645279884338e-02 -3.831632137298583984e-01 5.662705376744270325e-02 -1.001948677003383636e-02 1.140218973159790039e-01 1.403187513351440430e-01 -1.168263852596282959e-01 -8.223970979452133179e-02 -1.637991815805435181e-01 5.165348947048187256e-02 -2.494860067963600159e-02 7.061854749917984009e-02 -5.553608536720275879e-01
-9.108761698007583618e-02 1.486202981323003769e-02 1.366495247930288315e-02 1.727113425731658936e-01 1.046352740377187729e-02 1.401376277208328247e-01 -1.297725439071655273e-01 -3.141058981418609619e-01 -2.700497806072235107e-01 2.328802794218063354e-01 2.868346273899078369e-01 2.538686394691467285e-01 -1.912171207368373871e-02 -7.466091960668563843e-02 -1.828218847513198853e-01 1.596409082412719727e-01 -9.888773411512374878e-02 -3.051198422908782959e-01 6.262717396020889282e-02 -1.695192754268646240e-01 -3.298845291137695312e-01 4.384208470582962036e-02 6.199422851204872131e-02 8.636151999235153198e-02 1.348010152578353882e-01 -1.265562027692794800e-01 6.489910930395126343e-02 1.839931756258010864e-01 2.116888165473937988e-01 -1.533719599246978760e-01 -1.765336692333221436e-01 -2.411362081766128540e-01
-2.883949317038059235e-02 -1.438784003257751465e-01 -1.889712363481521606e-01 9.357714653015136719e-02 1.630191206932067871e-01 -1.067746430635452271e-01 1.814219653606414795e-01 -3.102526366710662842e-01 -2.017320245504379272e-01 2.982433326542377472e-02 9.416753053665161133e-02 -7.227944582700729370e-02 4.255543351173400879e-01 -7.834809273481369019e-02 -2.281802743673324585e-01 2.323640137910842896e-01 2.380555123090744019e-01 5.861410126090049744e-02 -1.426040977239608765e-01 -2.152944505214691162e-01 1.409812131896615028e-03 -5.957429111003875732e-02 -1.968462020158767700e-01 -2.107132971286773682e-02 8.520320057868957520e-02 -1.319484263658523560e-01 -3.658321499824523926e-02 5.226666852831840515e-02 6.975153833627700806e-02 -8.799230307340621948e-02 3.581310808658599854e-01 -2.806053161621093750e-01
-7.885687798261642456e-02 5.604505166411399841e-02 -3.181061744689941406e-01 -1.156973168253898621e-01 -1.450241357088088989e-01 -2.615120820701122284e-02 -1.079957187175750732e-01 -2.477580457925796509e-01 -4.334734752774238586e-02 1.167243197560310364e-01 4.700603485107421875e-01 2.573728794232010841e-03 5.641621071845293045e-03 5.693831015378236771e-03 -2.326116561889648438e-01 1.397712230682373047e-01 -1.704594194889068604e-01 3.601558506488800049e-02 -4.941613599658012390e-02 -6.230137776583433151e-03 2.211713045835494995e-01 9.874273836612701416e-02 -1.322883963584899902e-01 -3.467635810375213623e-01 -2.671875655651092529e-01 -1.898854225873947144e-01 -1.117774173617362976e-01 -2.594866752624511719e-01 5.908728018403053284e-02 -1.629386655986309052e-02 -6.210463494062423706e-02 -2.167752683162689209e-01
-9.295223280787467957e-03 1.415634453296661377e-01 -7.507681846618652344e-02 -1.560734510421752930e-01 1.737606078386306763e-01 1.462927162647247314e-01 -1.012818235903978348e-02 -1.184097602963447571e-01 8.184359967708587646e-02 3.294652700424194336e-01 -3.308098763227462769e-02 5.684024188667535782e-03 5.262258648872375488e-02 -1.024749223142862320e-02 2.328402362763881683e-02 4.887616634368896484e-01 5.264315381646156311e-02 -1.019893512129783630e-01 -2.893240889534354210e-03 -1.528602689504623413e-01 -3.395684361457824707e-01 2.438639998435974121e-01 -1.177261844277381897e-01 2.500916421413421631e-01 1.974432766437530518e-01 1.157286483794450760e-02 -1.330869551748037338e-02 -1.762451082468032837e-01 -3.491461649537086487e-02 1.236162483692169189e-01 2.887356579303741455e-01 -2.598624825477600098e-01
-6.002322584390640259e-02 1.632952541112899780e-01 1.734537035226821899e-01 2.067078500986099243e-01 7.260235957801342010e-03 8.848002552986145020e-02 -1.566852033138275146e-01 -9.561195038259029388e-03 -1.803525909781455994e-02 1.126092001795768738e-01 -1.256166398525238037e-01 1.497467905282974243e-01 2.790093421936035156e-01 -3.275796771049499512e-01 -2.754608690738677979e-01 1.288049817085266113e-01 -3.688348829746246338e-02 -2.683019936084747314e-01 9.672866016626358032e-02 -1.798496693372726440e-01 -2.532799169421195984e-02 -1.395720895379781723e-02 -1.848771423101425171e-02 -6.210122630000114441e-02 -3.223681151866912842e-01 -3.258903920650482178e-01 4.366260394454002380e-02 -1.817344874143600464e-01 1.940755248069763184e-01 3.508871793746948242e-02 9.027832001447677612e-02 -3.512420356273651123e-01
5.273180454969406128e-02 3.412028774619102478e-02 -1.204877793788909912e-01 1.629624813795089722e-01 4.083457887172698975e-01 -3.446572422981262207e-01 -1.489971280097961426e-01 -9.628286212682723999e-02 -3.963657468557357788e-02 1.224520131945610046e-01 1.123631224036216736e-01 2.747997641563415527e-01 1.491860598325729370e-01 -2.984412312507629395e-01 -1.437740772962570190e-01 6.149716302752494812e-02 -3.534348309040069580e-01 -5.496044456958770752e-02 2.381562069058418274e-02 -2.134927213191986084e-01 -1.015664786100387573e-01 1.626005023717880249e-01 -1.034871209412813187e-02 1.553033739328384399e-01 1.288734958507120609e-03 -1.110086068511009216e-01 7.615368068218231201e-02 8.035396784543991089e-02 -6.575090438127517700e-02 -5.234301090240478516e-02 7.376537472009658813e-02 -3.540400266647338867e-01
-1.135324835777282715e-01 1.625803411006927490e-01 2.415389120578765869e-01 1.694368124008178711e-01 7.760067284107208252e-02 -1.016620621085166931e-01 -1.003255471587181091e-01 -3.280055522918701172e-01 -1.384326815605163574e-01 2.403673082590103149e-01 2.265141308307647705e-01 8.290261775255203247e-02 3.233283758163452148e-01 -1.117168068885803223e-01 2.897495403885841370e-02 1.837950944900512695e-01 -2.282761223614215851e-02 6.593479216098785400e-02 3.711847588419914246e-02 -1.825168430805206299e-01 7.001563161611557007e-02 2.968073785305023193e-01 -5.710189789533615112e-02 -4.491303488612174988e-02 1.717950776219367981e-02 -1.556476950645446777e-01 -2.217845171689987183e-01 2.469968199729919434e-01 2.922562137246131897e-02 -1.776681281626224518e-02 1.051156744360923767e-01 -4.099816381931304932e-01
-1.933561712503433228e-01 1.154225170612335205e-01 -2.025303393602371216e-01 4.508209973573684692e-02 -8.150672167539596558e-02 -9.346592426300048828e-02 -1.207245811820030212e-01 -1.193521022796630859e-01 2.546284794807434082e-01 2.953625842928886414e-02 2.124591358006000519e-02 -1.195790618658065796e-01 -1.163559481501579285e-01 -2.224018126726150513e-01 -3.911535143852233887e-01 1.586787104606628418e-01 -5.544880777597427368e-02 2.464363351464271545e-02 -1.676717549562454224e-01 -7.817582786083221436e-02 -5.390042066574096680e-02 2.236425131559371948e-01 9.060387313365936279e-02 -1.914107054471969604e-02 -9.212701022624969482e-02 -8.326558768749237061e-02 -3.683926761150360107e-01 -3.838867545127868652e-01 9.659609198570251465e-02 -5.117275938391685486e-02 -2.867362201213836670e-01 -2.198361903429031372e-01
-5.917242169380187988e-01 1.415646821260452271e-01 -4.327491298317909241e-02 -7.161043584346771240e-02 8.585804700851440430e-02 -2.830373309552669525e-02 -1.858867257833480835e-01 -2.472114413976669312e-01 -9.606657922267913818e-02 2.451951950788497925e-01 1.664940416812896729e-01 7.985221594572067261e-02 1.651069074869155884e-01 -1.283062994480133057e-01 -1.139436513185501099e-01 7.905311882495880127e-02 5.338889732956886292e-02 6.848607957363128662e-02 -1.712179332971572876e-01 3.268921002745628357e-02 9.077405184507369995e-02 7.985848933458328247e-02 1.604556143283843994e-01 -1.576517522335052490e-01 -3.543935716152191162e-02 1.530055236071348190e-02 -4.315092042088508606e-02 -1.681284047663211823e-02 -8.448898047208786011e-02 -2.849149703979492188e-01 -2.110717147588729858e-01 -3.360600173473358154e-01
1.371993683278560638e-02 2.039868012070655823e-02 -2.131980657577514648e-01 2.045330964028835297e-02 1.142691001296043396e-01 1.778476056642830372e-03 -4.071258753538131714e-02 -2.718219757080078125e-01 -2.360310405492782593e-01 -8.871653676033020020e-02 1.315408349037170410e-01 -1.536480933427810669e-01 7.340132445096969604e-02 -8.596572279930114746e-02 -1.821399480104446411e-01 3.301798552274703979e-02 1.459520459175109863e-01 2.637920901179313660e-02 1.688831448554992676e-01 -1.756782382726669312e-01 -2.071626782417297363e-01 -8.075999468564987183e-02 -5.423424392938613892e-02 -3.052850961685180664e-01 -8.404211699962615967e-02 5.669728666543960571e-02 -7.131607830524444580e-02 -3.954061865806579590e-01 -1.466316264122724533e-02 6.761360168457031250e-02 1.141413152217864990e-01 -5.448833703994750977e-01
-7.003632187843322754e-02 1.311777383089065552e-01 -3.230454400181770325e-02 1.348620504140853882e-01 3.872522339224815369e-02 5.057497322559356689e-02 4.459658265113830566e-02 -1.900386661291122437e-01 4.082953184843063354e-02 2.071966975927352905e-01 -2.561675570905208588e-02 -1.175460591912269592e-01 2.335389256477355957e-01 -5.098623037338256836e-02 2.521482855081558228e-02 3.723283708095550537e-01 -2.929943203926086426e-01 -1.156459562480449677e-03 -6.902648601680994034e-03 -1.099119931459426880e-01 -3.771460354328155518e-01 1.628576666116714478e-01 -3.793599456548690796e-02 2.522254884243011475e-01 2.271111905574798584e-01 4.249126836657524109e-02 -7.430174946784973145e-02 -4.926772415637969971e-02 -9.992855042219161987e-02 -1.746754944324493408e-01 1.236533373594284058e-01 -4.605494141578674316e-01
2.141694575548171997e-01 2.044280022382736206e-01 -2.864055335521697998e-02 2.944841794669628143e-02 5.353613197803497314e-02 -1.582747846841812134e-01 9.199649840593338013e-02 -1.862143427133560181e-01 -4.891493357717990875e-03 -5.871962010860443115e-02 1.308300048112869263e-01 -6.598393619060516357e-02 2.489728331565856934e-01 7.910796254873275757e-02 -2.685710191726684570e-01 1.624120175838470459e-01 -2.870264947414398193e-01 2.782250987365841866e-03 3.820568323135375977e-02 -2.811481058597564697e-01 -1.514840275049209595e-01 1.742139309644699097e-01 3.618067800998687744e-01 8.751296997070312500e-02 9.400524944067001343e-02 -4.665176197886466980e-02 -1.062622964382171631e-01 -2.552395462989807129e-01 3.833516538143157959e-01 -1.261094063520431519e-01 -2.666675485670566559e-03 -2.069379389286041260e-01
-1.452407240867614746e-01 -6.796227395534515381e-02 -9.023553878068923950e-02 2.542130649089813232e-01 2.078645080327987671e-01 2.187594771385192871e-01 3.631583647802472115e-03 -2.187315523624420166e-01 -2.524721622467041016e-01 -1.925834864377975464e-01 4.937236383557319641e-02 1.636584699153900146e-01 2.954958975315093994e-01 -8.999991230666637421e-03 -2.818905189633369446e-02 4.533123970031738281e-01 -8.470048010349273682e-02 -2.260440289974212646e-01 -2.857327647507190704e-02 2.162552922964096069e-01 -1.313465833663940430e-01 1.629264838993549347e-02 4.589530453085899353e-02 -5.537504330277442932e-02 1.556638330221176147e-01 3.533639758825302124e-02 1.381563842296600342e-01 -1.248834282159805298e-01 -1.913093589246273041e-02 1.044392436742782593e-01 -5.132792983204126358e-03 -3.726338148117065430e-01
-2.256298363208770752e-01 1.714403182268142700e-01 -3.245367482304573059e-02 1.329071074724197388e-01 2.468569427728652954e-01 1.083881035447120667e-01 -2.435125708580017090e-01 -1.885303556919097900e-01 -6.789478659629821777e-02 -1.018257513642311096e-01 -1.072228103876113892e-01 3.750723227858543396e-02 8.593970537185668945e-02 -2.413886971771717072e-02 -2.545722723007202148e-01 1.762167364358901978e-01 -5.498876571655273438e-01 -1.820683628320693970e-01 -9.485561400651931763e-02 -2.532898485660552979e-01 -2.132066525518894196e-02 2.192097753286361694e-01 -1.688823401927947998e-01 -3.678867965936660767e-02 -1.227354556322097778e-01 3.060260415077209473e-01 -1.994875259697437286e-02 -2.747016027569770813e-03 -1.524372305721044540e-02 3.695336729288101196e-02 4.716868698596954346e-02 -4.170241579413414001e-02
-8.456173539161682129e-02 3.319761157035827637e-02 -2.245630174875259399e-01 -8.981462568044662476e-03 6.349582970142364502e-02 7.453695684671401978e-02 -2.479453980922698975e-01 -8.095017075538635254e-02 4.847921058535575867e-02 3.075959980487823486e-01 -1.420668698847293854e-02 2.673500962555408478e-02 3.149508535861968994e-01 1.935147494077682495e-02 -3.162819519639015198e-02 3.532446622848510742e-01 -1.489441692829132080e-01 1.556033734232187271e-02 -7.559383660554885864e-02 -2.551252543926239014e-01 -2.502359449863433838e-01 -1.391101628541946411e-02 2.524878829717636108e-03 2.165923267602920532e-01 1.411036849021911621e-01 2.181705534458160400e-01 -1.958200931549072266e-01 -2.149588316679000854e-01 -2.440619766712188721e-01 -1.710010319948196411e-01 -4.448654502630233765e-02 -3.075386583805084229e-01
-1.003269776701927185e-01 -2.923372387886047363e-01 -3.716883659362792969e-01 7.070149481296539307e-02 3.884341195225715637e-02 -5.396479740738868713e-02 -3.185918629169464111e-01 -1.393763720989227295e-01 -2.428853958845138550e-01 1.261197328567504883e-01 -8.220320940017700195e-02 2.377219647169113159e-01 3.269527852535247803e-02 1.738703399896621704e-01 -1.693685352802276611e-01 1.501479893922805786e-01 -1.528975516557693481e-01 2.314642816781997681e-01 -3.148491028696298599e-03 -1.586560159921646118e-01 3.127628937363624573e-02 -1.013801712542772293e-02 2.410751730203628540e-01 -9.946649894118309021e-03 1.641831099987030029e-01 2.057153917849063873e-02 -2.437122911214828491e-01 -2.138614505529403687e-01 1.454249918460845947e-01 7.182384282350540161e-02 -1.543439477682113647e-01 -2.668398320674896240e-01
-2.390874922275543213e-01 8.273239247500896454e-03 -4.328818619251251221e-01 3.116138279438018799e-02 8.867003023624420166e-02 3.877404704689979553e-02 6.934683024883270264e-02 -2.231564968824386597e-01 2.302225232124328613e-01 -2.527079284191131592e-01 -6.773155927658081055e-02 2.973835542798042297e-02 -7.031178474426269531e-02 -1.027780324220657349e-01 -2.813679575920104980e-01 1.878962367773056030e-01 -1.622144728899002075e-01 -6.520938873291015625e-02 -2.961104214191436768e-01 -2.127335816621780396e-01 2.560993134975433350e-01 2.513922154903411865e-01 1.052141636610031128e-01 -1.857722252607345581e-01 2.461931668221950531e-02 -4.935096204280853271e-02 -5.312827881425619125e-03 -2.415948957204818726e-01 9.627012908458709717e-02 2.119191922247409821e-02 9.988792985677719116e-02 -1.382758915424346924e-01
-1.272077262401580811e-01 -3.036117181181907654e-02 -1.274717450141906738e-01 -3.223610520362854004e-01 -1.903370022773742676e-01 4.601401835680007935e-02 -2.177324146032333374e-01 -6.628461927175521851e-02 -3.145679365843534470e-03 -9.250748157501220703e-02 -4.372318461537361145e-02 3.860952705144882202e-02 1.460020691156387329e-01 -4.629500210285186768e-01 -8.563208580017089844e-02 3.337620794773101807e-01 -9.119600057601928711e-02 -4.685221239924430847e-02 -1.533169001340866089e-01 -1.708308458328247070e-01 1.157057136297225952e-01 -1.237249448895454407e-01 -8.411573618650436401e-02 6.595449894666671753e-02 1.168477907776832581e-01 -7.037244737148284912e-02 2.042024582624435425e-02 -2.650485336780548096e-01 2.102734595537185669e-01 -3.776415437459945679e-02 1.044706851243972778e-01 -3.963509500026702881e-01
2.398254582658410072e-03 2.239511311054229736e-01 -1.607806831598281860e-01 8.159943670034408569e-02 3.675311505794525146e-01 -4.521498829126358032e-02 2.656939998269081116e-02 -2.741827368736267090e-01 2.881776541471481323e-02 -2.710878849029541016e-01 -6.882504373788833618e-02 8.797257393598556519e-02 1.509046703577041626e-01 8.437446504831314087e-02 -2.163031548261642456e-01 3.338276743888854980e-01 2.161528617143630981e-01 1.812742464244365692e-02 -2.196881026029586792e-01 -2.317487746477127075e-01 1.208855137228965759e-01 2.248647212982177734e-01 1.144067347049713135e-01 1.564765125513076782e-01 -9.694074839353561401e-02 6.230187043547630310e-02 5.846102163195610046e-02 -2.622144855558872223e-02 3.166296780109405518e-01 -9.395445697009563446e-03 1.086937822401523590e-02 -2.445278465747833252e-01
-1.077952980995178223e-02 -1.863770745694637299e-02 -1.224406808614730835e-01 -6.911133974790573120e-02 8.501263707876205444e-02 6.520676612854003906e-02 -1.747504323720932007e-01 -2.545860707759857178e-01 -2.078579179942607880e-02 2.902996540069580078e-01 -2.895920872688293457e-01 1.753180325031280518e-01 -1.304538846015930176e-01 -1.242112964391708374e-01 -2.369695603847503662e-01 3.077801167964935303e-01 1.809732243418693542e-02 -1.263876259326934814e-01 6.198082119226455688e-02 -3.525472879409790039e-01 -3.368169665336608887e-01 2.480309456586837769e-01 -1.576390266418457031e-01 -2.787158787250518799e-01 4.767386987805366516e-02 -7.980594784021377563e-02 -1.415202170610427856e-01 -1.290778964757919312e-01 -1.336548198014497757e-02 1.195672377943992615e-01 8.238404244184494019e-02 -4.217328876256942749e-02
-1.365185678005218506e-01 1.932532787322998047e-01 -3.128535747528076172e-01 -7.172152865678071976e-03 4.349538683891296387e-02 -1.617722064256668091e-01 -1.063559874892234802e-01 -1.338482797145843506e-01 -1.746814846992492676e-01 -2.617130279541015625e-01 1.270334124565124512e-01 3.459886610507965088e-01 -2.739270329475402832e-01 -7.095228135585784912e-02 1.149062812328338623e-01 -3.092407621443271637e-02 -4.474436119198799133e-02 -1.439726948738098145e-01 -1.097767576575279236e-01 -3.090150356292724609e-01 -1.893050521612167358e-01 2.379109710454940796e-01 5.146900191903114319e-02 -2.387775108218193054e-02 7.496912777423858643e-02 -1.035184487700462341e-01 3.709676116704940796e-02 -8.153174817562103271e-02 -3.937068860977888107e-03 -1.115360409021377563e-01 -2.797177433967590332e-02 -4.429312944412231445e-01
-6.841009855270385742e-02 8.761169761419296265e-02 -1.987530142068862915e-01 2.165930122137069702e-01 6.755225360393524170e-02 6.808893382549285889e-02 1.461103707551956177e-01 -2.569521367549896240e-01 2.415576279163360596e-01 3.052855730056762695e-01 -9.284783899784088135e-02 1.030461341142654419e-01 7.280077040195465088e-02 5.336648598313331604e-02 -1.396246850490570068e-01 2.207323014736175537e-01 -1.944626569747924805e-01 5.740619730204343796e-03 -8.764900267124176025e-02 -1.252527534961700439e-01 -1.619682312011718750e-01 1.664067357778549194e-01 -6.344161182641983032e-02 1.353319138288497925e-01 9.045805782079696655e-02 -7.913160324096679688e-02 -2.246386855840682983e-01 1.443355381488800049e-01 -1.101299077272415161e-01 -1.275279968976974487e-01 3.388096019625663757e-02 -5.520318746566772461e-01
-2.389816641807556152e-01 3.098553419113159180e-02 5.808831751346588135e-02 1.481274217367172241e-01 1.094725206494331360e-01 -1.878573298454284668e-01 -4.741623625159263611e-02 -2.394182682037353516e-01 -3.169237077236175537e-01 2.687802612781524658e-01 1.162222176790237427e-01 4.221924021840095520e-02 -1.449981778860092163e-01 -2.525409758090972900e-01 -1.925147511065006256e-02 3.383845388889312744e-01 -1.139267534017562866e-01 -1.353649199008941650e-01 -3.360897600650787354e-01 -2.040914148092269897e-01 1.641108542680740356e-01 1.259898245334625244e-01 4.202711582183837891e-02 -4.951447248458862305e-02 1.991187930107116699e-01 1.102610975503921509e-01 1.470599770545959473e-01 -4.071787372231483459e-02 -1.949335634708404541e-01 2.205143272876739502e-01 -4.703956469893455505e-02 -1.589119285345077515e-01
-2.275041192770004272e-01 1.004460230469703674e-01 -2.390149980783462524e-01 -1.709732413291931152e-01 -1.043675020337104797e-01 2.744906768202781677e-02 1.614069379866123199e-02 -3.299997150897979736e-01 -1.908784955739974976e-01 -1.279545575380325317e-01 1.447115838527679443e-01 2.201637625694274902e-02 -9.011366963386535645e-02 -1.058013811707496643e-01 -7.517911493778228760e-02 1.315405368804931641e-01 9.433796256780624390e-02 -2.367581799626350403e-02 1.775054037570953369e-01 -3.222449123859405518e-01 -1.461735069751739502e-01 8.836582303047180176e-03 1.303858682513237000e-02 -1.111647635698318481e-01 -2.070625722408294678e-01 -4.023315384984016418e-02 -1.102381967939436436e-03 -2.097779214382171631e-01 -9.541533887386322021e-02 5.853854492306709290e-02 2.066948562860488892e-01 -5.403202772140502930e-01
-1.815047860145568848e-01 -3.495989739894866943e-02 5.586165934801101685e-02 2.115169018507003784e-01 8.364628255367279053e-02 -1.322130206972360611e-02 1.094363406300544739e-01 3.665386885404586792e-02 -3.407289832830429077e-02 3.269317150115966797e-01 9.180354885756969452e-03 1.580629646778106689e-01 -2.907806448638439178e-02 -9.975925087928771973e-02 -3.251971006393432617e-01 2.062643766403198242e-01 -6.638173758983612061e-02 -1.909553706645965576e-01 -2.479995936155319214e-01 -4.783969819545745850e-01 1.742347776889801025e-01 2.223089635372161865e-01 -8.472338318824768066e-02 -2.128903418779373169e-01 -4.087828472256660461e-02 -1.744253486394882202e-01 8.294711261987686157e-02 1.886966675519943237e-01 3.852771222591400146e-02 -1.963267475366592407e-02 1.525298804044723511e-01 -2.050347477197647095e-01
2.593798097223043442e-03 -3.338181227445602417e-02 -1.614286564290523529e-02 1.583380997180938721e-01 -4.080709815025329590e-02 -1.348407417535781860e-01 -2.476620525121688843e-01 -2.956631779670715332e-01 -1.404440999031066895e-01 6.745313853025436401e-02 -1.874501705169677734e-01 -9.773589670658111572e-03 1.538716554641723633e-01 -2.007468342781066895e-01 -1.869392395019531250e-01 2.999652922153472900e-01 -1.286740303039550781e-01 -3.712075948715209961e-02 -2.727232873439788818e-01 -1.114128082990646362e-01 -1.205161064863204956e-01 7.653615623712539673e-02 -1.870077103376388550e-01 -1.725538671016693115e-01 2.659001350402832031e-01 5.942491441965103149e-02 3.643047530204057693e-03 -4.065649956464767456e-02 -1.342890858650207520e-01 2.561978101730346680e-01 -3.434692025184631348e-01 -2.985657751560211182e-01
-9.963012486696243286e-02 -7.176481187343597412e-02 3.969099000096321106e-02 2.312218546867370605e-01 -3.731705620884895325e-02 9.031242132186889648e-02 1.958246231079101562e-01 -2.720417976379394531e-01 -1.632367968559265137e-01 1.349295377731323242e-01 -1.509165763854980469e-01 2.057888656854629517e-01 2.924632132053375244e-01 3.402452170848846436e-02 1.603318564593791962e-02 1.242985650897026062e-01 -1.526547223329544067e-01 -2.052163630723953247e-01 -8.810986578464508057e-02 -1.331513077020645142e-01 5.250669643282890320e-02 3.604816496372222900e-01 1.980379670858383179e-01 -1.471304446458816528e-01 1.240795403718948364e-01 -1.213450208306312561e-01 -8.729949593544006348e-02 -2.838618494570255280e-02 9.602280706167221069e-02 2.115342468023300171e-01 -1.497945338487625122e-01 -4.429133236408233643e-01
-2.164486944675445557e-01 -6.211817264556884766e-02 -2.296144217252731323e-01 1.819246411323547363e-01 6.316541880369186401e-02 5.431677773594856262e-02 5.248623341321945190e-02 -3.145755529403686523e-01 -3.225668370723724365e-01 1.211281679570674896e-02 7.279388606548309326e-02 1.769662797451019287e-01 9.779775142669677734e-02 -5.799362063407897949e-02 1.135441288352012634e-01 9.617907553911209106e-02 -3.376847803592681885e-01 -3.531413525342941284e-02 3.404898941516876221e-02 -2.423514276742935181e-01 -2.435826510190963745e-01 2.854846715927124023e-01 7.934186607599258423e-02 -2.052354812622070312e-02 -2.063212543725967407e-02 -4.306899383664131165e-02 4.007122814655303955e-01 -2.263222187757492065e-01 -5.075397714972496033e-02 -4.240319505333900452e-02 1.791313290596008301e-01 -7.536581158638000488e-02
-1.935905516147613525e-01 -1.645734719932079315e-02 7.208097726106643677e-02 -1.978263556957244873e-01 -1.184409856796264648e-01 -7.519240677356719971e-02 -2.420862019062042236e-01 -1.835348755121231079e-01 -1.648693382740020752e-01 2.732662856578826904e-01 -1.647927612066268921e-01 1.653584092855453491e-01 1.386912912130355835e-01 -9.963890910148620605e-02 -3.167888522148132324e-01 1.390242278575897217e-01 -1.215907707810401917e-01 -8.572799153625965118e-03 -1.118605211377143860e-01 -3.765229582786560059e-01 -2.701669037342071533e-01 -7.111607491970062256e-02 -1.366358846426010132e-01 -2.863052785396575928e-01 -6.258728355169296265e-02 1.690616905689239502e-01 -1.010753139853477478e-01 1.179412826895713806e-01 -5.017006769776344299e-02 1.513987630605697632e-01 1.562695577740669250e-02 -2.657245099544525146e-01
-3.725376725196838379e-02 -9.074722975492477417e-02 2.330820076167583466e-02 2.486446052789688110e-01 3.064014613628387451e-01 -1.479851901531219482e-01 -2.802124023437500000e-01 -1.482443809509277344e-01 -2.320781648159027100e-01 -1.377618908882141113e-01 1.020306348800659180e-01 1.801509112119674683e-01 -5.350413918495178223e-02 -4.034611582756042480e-02 -1.628496497869491577e-01 1.225054264068603516e-02 6.746887415647506714e-02 8.410605788230895996e-02 -2.685366570949554443e-01 -3.011082671582698822e-02 -2.604323029518127441e-01 8.686430007219314575e-02 5.735655128955841064e-02 -9.942337870597839355e-02 1.762149780988693237e-01 -1.091194972395896912e-01 -1.998850107192993164e-01 -3.476652503013610840e-01 -1.078872010111808777e-01 3.572162389755249023e-01 1.449742615222930908e-01 -1.662369370460510254e-01
-3.370528221130371094e-01 4.963501915335655212e-02 1.487659872509539127e-03 -2.102739661931991577e-01 1.421261131763458252e-01 -2.554943859577178955e-01 -1.055775135755538940e-01 -2.779166698455810547e-01 -8.947905153036117554e-02 1.127887293696403503e-01 -1.335825771093368530e-01 -2.299532853066921234e-02 -1.648385822772979736e-02 5.979140102863311768e-02 -3.643782138824462891e-01 1.482104361057281494e-01 -9.870886057615280151e-02 3.265713751316070557e-01 -1.166313067078590393e-01 -1.272702664136886597e-01 -1.766964048147201538e-01 1.164328604936599731e-01 9.979815781116485596e-02 -3.180913254618644714e-02 2.990269958972930908e-01 2.601922750473022461e-01 -1.425870060920715332e-01 -1.122552379965782166e-01 9.879982471466064453e-02 6.729005277156829834e-02 -3.428145870566368103e-02 -2.463957816362380981e-01
-4.435090720653533936e-01 -8.633196353912353516e-02 -9.116674214601516724e-02 1.924128979444503784e-01 2.596749663352966309e-01 -8.978332579135894775e-02 -3.389173448085784912e-01 -4.504301398992538452e-02 2.356468699872493744e-02 2.633643336594104767e-03 2.127399742603302002e-01 1.656060218811035156e-01 3.079608380794525146e-01 -1.432091891765594482e-01 -1.311060339212417603e-01 1.115565281361341476e-02 -9.836503863334655762e-02 -8.505953848361968994e-02 -1.207925751805305481e-01 -2.521154470741748810e-02 -3.324349597096443176e-02 1.618108302354812622e-01 -2.341535240411758423e-01 -2.884226851165294647e-02 1.337509304285049438e-01 -1.199438795447349548e-01 -6.563325971364974976e-02 -1.411908422596752644e-03 -1.127678528428077698e-01 -9.027971327304840088e-02 -1.568813025951385498e-01 -3.937885463237762451e-01
-4.376916959881782532e-02 -1.528521925210952759e-01 -7.347133010625839233e-02 -8.323656948050484061e-05 -7.916517788544297218e-04 1.835140027105808258e-02 5.390280112624168396e-02 -2.680539190769195557e-01 -5.571931228041648865e-02 -2.832084000110626221e-01 -7.921827584505081177e-02 -1.783354431390762329e-01 -1.251548081636428833e-01 -1.485549062490463257e-01 -3.623419404029846191e-01 1.307359188795089722e-01 6.508293747901916504e-02 -7.916406542062759399e-02 -1.133782267570495605e-01 -3.152455985546112061e-01 -1.447362601757049561e-01 -1.240090504288673401e-01 5.841966345906257629e-02 -1.859647482633590698e-01 -2.432178556919097900e-01 -3.543262779712677002e-01 -1.299055293202400208e-02 -1.435710042715072632e-01 -3.937043249607086182e-02 4.130643606185913086e-02 -1.364816538989543915e-02 -4.251287877559661865e-01
-3.343883454799652100e-01 2.942631840705871582e-01 -2.862737178802490234e-01 1.113717481493949890e-01 1.071113906800746918e-02 4.564565792679786682e-02 -1.146401315927505493e-01 -3.058876469731330872e-02 -3.637820109724998474e-02 2.439239770174026489e-01 -4.838855192065238953e-02 -5.786558613181114197e-02 1.729153394699096680e-01 1.349566429853439331e-01 -2.772671282291412354e-01 1.012271121144294739e-01 -1.681704670190811157e-01 -7.791831623762845993e-03 1.516913473606109619e-01 -2.027986496686935425e-01 -2.630507349967956543e-01 4.011906310915946960e-02 7.367900013923645020e-02 -1.665141284465789795e-01 1.966637969017028809e-01 -1.818177103996276855e-01 -2.521495819091796875e-01 -3.367308974266052246e-01 3.386020287871360779e-02 -1.454517394304275513e-01 -1.201649196445941925e-02 -1.470479816198348999e-01
-6.703061610460281372e-02 -3.770813345909118652e-02 1.078338548541069031e-01 1.028110608458518982e-01 3.196749463677406311e-02 1.484932452440261841e-01 -3.686961829662322998e-01 -2.049885392189025879e-01 -1.884746849536895752e-01 1.491885036230087280e-01 2.494525760412216187e-01 2.855882346630096436e-01 -9.884336590766906738e-02 -8.050145953893661499e-02 -6.425780057907104492e-02 2.271318584680557251e-01 2.647154927253723145e-01 -1.102764010429382324e-01 -1.126435175538063049e-01 -1.800963580608367920e-01 -3.460358083248138428e-01 6.246854364871978760e-02 -2.637499012053012848e-03 1.403618007898330688e-01 -9.650895744562149048e-02 -2.071942389011383057e-01 -1.813158839941024780e-01 -6.924995034933090210e-02 2.239262312650680542e-01 -3.056200407445430756e-02 2.317473292350769043e-01 -1.786437034606933594e-01
-2.199070155620574951e-01 7.390102744102478027e-02 -1.343207806348800659e-02 2.425115853548049927e-01 7.854136824607849121e-02 -3.863542154431343079e-02 -7.755159586668014526e-02 -4.576457738876342773e-01 -3.671413660049438477e-01 -1.800390034914016724e-01 1.231231614947319031e-01 2.446320839226245880e-02 -1.589950919151306152e-01 2.290179952979087830e-02 -2.837528884410858154e-01 5.098699033260345459e-02 -5.319403111934661865e-02 -9.525232017040252686e-03 -1.589980125427246094e-01 -1.004226803779602051e-01 1.098912879824638367e-01 -7.932525128126144409e-02 -1.652627289295196533e-01 -4.722379520535469055e-02 -2.264661341905593872e-02 -1.589414291083812714e-02 -2.385760843753814697e-01 3.817627578973770142e-02 2.237413376569747925e-01 -1.150894612073898315e-01 3.383370935916900635e-01 -2.215241938829421997e-01
-7.630887627601623535e-02 2.528790533542633057e-01 -2.240805886685848236e-02 -1.088328137993812561e-01 1.836567521095275879e-01 -2.792494744062423706e-02 -2.162431478500366211e-01 1.043851859867572784e-02 2.166181057691574097e-01 -1.437449175864458084e-02 1.561925411224365234e-01 -2.801777794957160950e-02 2.668343484401702881e-01 1.748028546571731567e-01 -1.779552400112152100e-01 4.939711391925811768e-01 1.698275655508041382e-02 -1.346769928932189941e-01 -1.914083212614059448e-01 -3.065390884876251221e-01 -1.339167952537536621e-01 2.313834615051746368e-02 -3.769693896174430847e-03 -2.002108544111251831e-01 -6.087898835539817810e-02 -1.677368395030498505e-02 -1.217950507998466492e-01 -2.847287356853485107e-01 -1.009444445371627808e-01 -7.285317033529281616e-02 -1.280490458011627197e-01 -2.176600694656372070e-01
-1.950109004974365234e-01 -1.008060425519943237e-01 3.378101810812950134e-02 1.783501207828521729e-01 1.382419466972351074e-01 7.435908168554306030e-02 -2.242031693458557129e-01 -5.287095904350280762e-01 -9.050191938877105713e-02 -1.307953894138336182e-02 -7.426900416612625122e-02 1.358852982521057129e-01 -2.011630684137344360e-01 5.641147121787071228e-02 -1.124340966343879700e-01 2.583091855049133301e-01 1.298308968544006348e-01 1.949163079261779785e-01 -1.353607624769210815e-01 6.932769902050495148e-03 -4.200209081172943115e-01 1.188156753778457642e-01 6.169016659259796143e-02 -5.482412874698638916e-03 8.798368275165557861e-02 -7.119545340538024902e-02 -2.516434788703918457e-01 -2.474449016153812408e-02 -1.218272596597671509e-01 -1.728286892175674438e-01 1.392854899168014526e-01 -2.476778998970985413e-02
-2.950146496295928955e-01 2.955695986747741699e-01 8.956722915172576904e-03 2.581250071525573730e-01 8.899182081222534180e-03 1.208096891641616821e-01 -1.606488078832626343e-01 -1.899435818195343018e-01 1.776867508888244629e-01 2.847856469452381134e-02 4.844404757022857666e-02 -5.907650664448738098e-02 1.400807797908782959e-01 -3.827692568302154541e-02 -3.351899683475494385e-01 2.765587866306304932e-01 -9.770083427429199219e-02 1.584938913583755493e-02 -6.348104029893875122e-02 -1.173577532172203064e-01 -8.237798511981964111e-02 1.391407251358032227e-01 -1.291574211791157722e-03 -1.419363170862197876e-01 -3.424332141876220703e-01 -1.342824846506118774e-01 -2.523279488086700439e-01 -6.624133884906768799e-02 1.135529950261116028e-01 8.790768682956695557e-02 -2.609605193138122559e-01 -2.611994743347167969e-01
-7.309465110301971436e-02 5.294779315590858459e-02 -5.988116189837455750e-02 1.163072437047958374e-01 3.756238520145416260e-02 2.881670594215393066e-01 8.372554183006286621e-02 -3.514724671840667725e-01 -1.044532209634780884e-01 2.060481533408164978e-02 -1.371742635965347290e-01 1.946056485176086426e-01 4.421780817210674286e-03 8.432129025459289551e-02 -1.957182288169860840e-01 -2.005305327475070953e-02 -2.896857261657714844e-01 7.121189683675765991e-02 -1.905402243137359619e-01 5.680808424949645996e-02 -2.586005069315433502e-02 1.080654859542846680e-01 -2.992457449436187744e-01 1.419325768947601318e-01 9.157688915729522705e-02 1.632480174303054810e-01 -2.947882413864135742e-01 -2.710947990417480469e-01 6.591694056987762451e-02 1.614884883165359497e-01 7.916847971500828862e-05 -4.116701185703277588e-01
-1.402117609977722168e-01 1.027083545923233032e-01 -1.828335821628570557e-01 -1.290890574455261230e-01 -3.511692956089973450e-02 -1.709082126617431641e-01 7.272373139858245850e-02 -4.083939492702484131e-01 -2.598678767681121826e-01 -1.907284706830978394e-01 -4.136181250214576721e-02 -1.044417694211006165e-01 -1.698952615261077881e-01 -3.207460418343544006e-02 -2.121654450893402100e-01 1.544215679168701172e-01 -3.527629747986793518e-02 1.359098702669143677e-01 3.592825960367918015e-04 -2.592619657516479492e-01 4.818726703524589539e-02 -2.585786022245883942e-02 2.204296141862869263e-01 -1.733716018497943878e-02 -2.688860595226287842e-01 -2.183913439512252808e-01 -7.252074778079986572e-02 -2.092999517917633057e-01 -1.464491337537765503e-01 -4.374676942825317383e-02 1.007675975561141968e-01 -4.006405174732208252e-01
-2.566034197807312012e-01 1.124225743114948273e-02 -2.387265712022781372e-01 -1.615160107612609863e-01 2.782931029796600342e-01 1.606985330581665039e-01 -1.435905843973159790e-01 -9.009306132793426514e-02 -6.757751852273941040e-02 -1.731975823640823364e-01 -2.913638576865196228e-02 -2.821271121501922607e-01 -2.469493895769119263e-01 -9.463613480329513550e-02 -2.160930633544921875e-01 2.478672116994857788e-01 -1.325233653187751770e-02 -1.948962062597274780e-01 -3.503423333168029785e-01 -3.636428341269493103e-02 1.353611610829830170e-02 5.738296359777450562e-02 -1.213378906250000000e-01 -1.014150828123092651e-01 -5.565024912357330322e-02 -1.041825860738754272e-02 -1.046011298894882202e-01 -2.786877751350402832e-01 3.559850528836250305e-02 3.368211537599563599e-02 1.549752801656723022e-02 -3.750992715358734131e-01
-1.170716434717178345e-01 9.358495473861694336e-02 -1.840369403362274170e-01 1.961947232484817505e-01 2.914396300911903381e-02 3.943358734250068665e-02 -2.612454295158386230e-01 -1.762145310640335083e-01 1.087947785854339600e-01 3.227433189749717712e-02 2.021134793758392334e-01 -1.079124808311462402e-01 4.720084369182586670e-02 -3.692875057458877563e-02 4.169753193855285645e-02 3.715945482254028320e-01 8.409447222948074341e-02 2.005999162793159485e-02 -2.702346742153167725e-01 -2.580049037933349609e-01 6.754997372627258301e-02 2.826286852359771729e-01 -1.936575472354888916e-01 -1.053051203489303589e-01 -3.680269420146942139e-01 -2.215639948844909668e-01 -2.011438012123107910e-01 -1.828799247741699219e-01 4.396587610244750977e-02 6.688736379146575928e-02 -1.980582028627395630e-01 -1.025140807032585144e-01
-4.927560687065124512e-01 1.071712225675582886e-01 -4.725266620516777039e-02 3.369956836104393005e-02 1.445944607257843018e-01 -6.433317065238952637e-02 1.947310417890548706e-01 -2.906042039394378662e-01 -2.895606160163879395e-01 -5.249613896012306213e-02 1.553774327039718628e-01 5.950810015201568604e-02 1.743569076061248779e-01 6.539516150951385498e-02 -2.553510367870330811e-01 -1.188611462712287903e-01 1.110915690660476685e-01 5.400494113564491272e-02 -3.233579993247985840e-01 -9.455695748329162598e-02 -2.539826631546020508e-01 1.606332063674926758e-01 1.136796548962593079e-01 -5.439620465040206909e-02 -1.649552881717681885e-01 1.595317870378494263e-01 -1.216753944754600525e-02 -2.689583972096443176e-02 8.747778087854385376e-02 1.404359098523855209e-02 1.837256364524364471e-02 -2.644913494586944580e-01
-2.669273614883422852e-01 1.830104142427444458e-01 -4.294687137007713318e-02 4.382644221186637878e-02 -3.766870498657226562e-02 -1.226061396300792694e-02 -2.651129364967346191e-01 -6.033913791179656982e-02 1.902690082788467407e-01 -5.663604661822319031e-02 3.634623065590858459e-02 1.161749586462974548e-01 3.477291017770767212e-02 -7.372607290744781494e-02 1.743865571916103363e-02 4.201033115386962891e-01 -4.271686822175979614e-02 6.436394900083541870e-02 -1.979799568653106689e-01 -2.557372152805328369e-01 -2.788165025413036346e-02 2.114969044923782349e-01 -2.452370524406433105e-01 -1.784635782241821289e-01 -1.027944460511207581e-01 -8.862931281328201294e-02 -3.652813136577606201e-01 -1.391237229108810425e-01 1.463430821895599365e-01 1.854736059904098511e-01 -1.872477829456329346e-01 -2.611200213432312012e-01
-1.902674734592437744e-01 -1.944542378187179565e-01 -4.177738726139068604e-01 2.008013278245925903e-01 2.409363836050033569e-01 -1.427771747112274170e-01 -2.863376960158348083e-02 -3.757717609405517578e-01 -1.197864674031734467e-02 9.823776781558990479e-04 2.164618074893951416e-01 5.676508322358131409e-02 1.223515942692756653e-01 -4.711026698350906372e-02 -2.599734999239444733e-02 1.164743900299072266e-01 1.751181669533252716e-02 1.028980836272239685e-01 -6.683286279439926147e-02 -2.335896193981170654e-01 -2.142366766929626465e-01 2.377686500549316406e-01 -1.907618641853332520e-01 -2.818032801151275635e-01 -1.750284880399703979e-01 -8.698271960020065308e-02 1.290687620639801025e-01 -1.793786585330963135e-01 1.149090975522994995e-01 1.290404647588729858e-01 -4.707013070583343506e-02 4.181485623121261597e-02
-1.189538612961769104e-01 3.226733580231666565e-02 -1.332822442054748535e-01 3.562097996473312378e-02 3.693134784698486328e-01 1.254858672618865967e-01 -2.156058400869369507e-01 -1.963605880737304688e-01 -2.023073472082614899e-02 2.006649039685726166e-02 1.138291954994201660e-01 2.835958898067474365e-01 -5.330977495759725571e-03 1.471263468265533447e-01 -3.004234097898006439e-02 1.335840076208114624e-01 1.109119877219200134e-01 -5.581828206777572632e-02 -4.171920120716094971e-01 -3.027564287185668945e-01 -1.546220779418945312e-01 1.546920835971832275e-01 4.010204598307609558e-02 2.571465075016021729e-01 5.355816334486007690e-02 3.095117956399917603e-02 -5.568289011716842651e-02 1.469101756811141968e-01 1.059378236532211304e-01 -1.186999958008527756e-02 -5.967214331030845642e-02 -3.922293186187744141e-01
-1.382062137126922607e-01 -7.247248291969299316e-02 -7.894529402256011963e-02 3.698057830333709717e-01 1.027029454708099365e-01 -1.463396102190017700e-01 -2.371033877134323120e-01 -1.301809549331665039e-01 1.999640837311744690e-02 -2.283594757318496704e-02 1.224667802453041077e-01 2.037154287099838257e-01 2.716639935970306396e-01 -2.772625088691711426e-01 -3.055109381675720215e-01 -8.748775720596313477e-02 -2.385215088725090027e-02 1.152505800127983093e-01 -3.487908244132995605e-01 -1.173521205782890320e-01 -9.736166894435882568e-02 -5.068083480000495911e-02 -1.667017042636871338e-01 -1.617545783519744873e-01 -1.440992951393127441e-01 -2.483883351087570190e-01 -1.518925130367279053e-01 1.044944152235984802e-01 1.836306303739547729e-01 3.885103017091751099e-02 -3.721856698393821716e-02 -2.238237708806991577e-01
5.565128475427627563e-02 -7.590739428997039795e-02 -8.088447898626327515e-02 5.128354579210281372e-02 2.129663378000259399e-01 1.428442001342773438e-01 -3.572650849819183350e-01 -9.931518882513046265e-02 -2.280568033456802368e-01 7.969558984041213989e-02 2.751956284046173096e-01 1.666934229433536530e-02 -4.359633103013038635e-02 -1.387520786374807358e-02 -2.013238966464996338e-01 2.782008647918701172e-01 8.861370384693145752e-03 8.857161551713943481e-02 -1.154005229473114014e-01 -2.712482810020446777e-01 -2.343211174011230469e-01 6.737411767244338989e-02 1.602852791547775269e-01 2.289833575487136841e-01 -1.618954539299011230e-01 -1.828693598508834839e-01 -1.516416817903518677e-01 1.057421043515205383e-01 3.840207755565643311e-01 4.136693477630615234e-02 5.800723284482955933e-02 -2.134314626455307007e-01
2.151466533541679382e-02 1.431138962507247925e-01 -1.363644301891326904e-01 1.148319989442825317e-02 -5.203900858759880066e-02 -1.343900263309478760e-01 7.969954609870910645e-02 -2.381782680749893188e-01 4.070928320288658142e-02 1.530206203460693359e-01 -2.925668843090534210e-02 -8.253647387027740479e-02 1.169779375195503235e-01 1.685754209756851196e-01 -1.949964314699172974e-01 6.594136357307434082e-02 -7.120727002620697021e-02 1.215436235070228577e-01 -3.245791792869567871e-02 -2.676412761211395264e-01 -4.178385436534881592e-01 1.187950558960437775e-02 6.098718941211700439e-02 -1.967336237430572510e-01 -6.020704284310340881e-02 -4.973641782999038696e-02 -2.737242579460144043e-01 -4.562660753726959229e-01 6.707368046045303345e-02 -2.099355608224868774e-01 -6.289786100387573242e-02 -3.284080922603607178e-01
-1.390767693519592285e-01 1.358804553747177124e-01 -6.099018454551696777e-01 2.808581292629241943e-01 7.053250074386596680e-02 1.453195512294769287e-01 -1.475961804389953613e-01 3.847841173410415649e-02 1.126508601009845734e-02 1.081938520073890686e-01 -1.972937583923339844e-01 1.340752840042114258e-01 6.744714826345443726e-02 -4.563466180115938187e-03 -2.958298623561859131e-01 2.763371467590332031e-01 -5.212840810418128967e-02 1.453929245471954346e-01 -3.450991958379745483e-02 -1.352875381708145142e-01 -1.357255280017852783e-01 7.031655870378017426e-03 3.280819952487945557e-01 2.850627712905406952e-02 3.458310291171073914e-02 1.012655869126319885e-01 -2.656092308461666107e-02 -9.968452155590057373e-02 5.643958691507577896e-03 1.016231402754783630e-01 -1.812639832496643066e-02 -1.474485099315643311e-01
-1.235449593514204025e-02 -7.911933213472366333e-02 -7.827441394329071045e-02 -2.382662445306777954e-01 6.788622587919235229e-02 1.003857795149087906e-02 1.728639304637908936e-01 -3.025233745574951172e-01 -3.211614191532135010e-01 -1.266534328460693359e-01 -5.633925274014472961e-02 -7.498366385698318481e-02 -1.370794922113418579e-01 -2.738586626946926117e-02 2.001250628381967545e-03 1.655260324478149414e-01 -3.022785484790802002e-02 3.505188971757888794e-02 -1.825429499149322510e-01 -2.853667736053466797e-01 -2.016583532094955444e-01 4.430138766765594482e-01 -1.851919740438461304e-01 3.159658983349800110e-02 -1.434608101844787598e-01 -2.333278805017471313e-01 -2.227342501282691956e-02 -1.694559454917907715e-01 2.346696406602859497e-01 -2.947683259844779968e-02 2.474854737520217896e-01 -1.382383406162261963e-01
1.601781249046325684e-01 1.094899848103523254e-01 -7.486678659915924072e-02 1.492842435836791992e-01 6.872087251394987106e-03 -1.458160132169723511e-01 -2.592097595334053040e-02 -3.477306067943572998e-01 -2.047820240259170532e-01 2.020417749881744385e-01 4.185085371136665344e-02 1.015186086297035217e-01 1.225321292877197266e-01 -1.251790672540664673e-02 -4.718564450740814209e-01 3.338093459606170654e-01 -3.361729159951210022e-02 -5.167415738105773926e-02 1.044519469141960144e-01 -1.897629797458648682e-01 -1.744885146617889404e-01 3.767290385439991951e-03 -1.137630362063646317e-02 -4.144802317023277283e-02 1.541953086853027344e-01 1.430371850728988647e-01 1.805189847946166992e-01 -1.117400452494621277e-01 -1.228063851594924927e-01 1.732612699270248413e-01 -3.067215383052825928e-01 -1.897049397230148315e-01
-8.712765574455261230e-02 7.541678845882415771e-02 -1.611262857913970947e-01 -1.371481567621231079e-01 2.830125987529754639e-01 1.482120901346206665e-02 -1.506769955158233643e-01 -1.697249412536621094e-01 -1.389589011669158936e-01 1.217155531048774719e-01 1.814006417989730835e-01 1.644899398088455200e-01 2.084872722625732422e-01 -9.886469691991806030e-02 -5.716083049774169922e-01 6.128049269318580627e-02 -8.134725689888000488e-02 1.710962355136871338e-01 1.248633675277233124e-02 -9.834972023963928223e-02 -4.546221494674682617e-01 1.439283490180969238e-01 4.548250231891870499e-03 -3.498436510562896729e-02 -6.769821792840957642e-02 -1.443424075841903687e-01 9.255315363407135010e-02 -7.927445322275161743e-02 1.257888078689575195e-01 3.655780106782913208e-02 1.721145771443843842e-02 -1.479764562100172043e-02
-1.238708868622779846e-01 -2.837321348488330841e-02 -2.492639273405075073e-01 2.302896827459335327e-01 -2.519493689760565758e-03 -9.230720251798629761e-02 -1.362972855567932129e-01 -1.605497747659683228e-01 3.521412238478660583e-02 3.294249475002288818e-01 -5.851108953356742859e-02 2.138890326023101807e-01 1.181228980422019958e-01 -5.256497859954833984e-02 -7.468068599700927734e-02 4.221946597099304199e-01 -1.307871937751770020e-01 -9.672328829765319824e-02 -1.743736118078231812e-01 2.196036092936992645e-02 -2.493384331464767456e-01 1.516154110431671143e-01 -9.151928126811981201e-02 1.370571851730346680e-01 1.052123308181762695e-02 -2.890382707118988037e-01 -1.904008537530899048e-01 3.157071173191070557e-01 8.673299849033355713e-02 1.173435822129249573e-01 6.467116624116897583e-02 -2.039910703897476196e-01
-1.596515923738479614e-01 -1.184776723384857178e-01 -2.652347087860107422e-01 2.802866697311401367e-01 3.994842469692230225e-01 7.280546426773071289e-02 -4.919946938753128052e-02 -2.665380239486694336e-01 9.975425899028778076e-03 -9.472061693668365479e-02 2.469650954008102417e-01 -2.737475372850894928e-02 3.797109723091125488e-01 -1.183515191078186035e-01 -2.422675723209977150e-03 2.052319645881652832e-01 -6.421615183353424072e-02 -9.027502685785293579e-02 -7.430119812488555908e-02 -2.294296473264694214e-01 -1.448916345834732056e-01 3.187506496906280518e-01 -1.138172522187232971e-01 -2.564212083816528320e-01 -3.345423936843872070e-02 -7.998823374509811401e-02 -1.500478293746709824e-02 6.712953746318817139e-02 3.874006867408752441e-02 8.327049016952514648e-02 8.070268668234348297e-03 -9.800188243389129639e-02
4.387285932898521423e-02 4.843377321958541870e-02 -1.494427174329757690e-01 2.204041555523872375e-02 2.978066727519035339e-02 1.227122470736503601e-01 -2.132616564631462097e-02 -3.754212558269500732e-01 4.087033122777938843e-02 1.575121581554412842e-01 5.307409167289733887e-02 1.970311999320983887e-01 1.031374484300613403e-01 -2.267582565546035767e-01 -2.259907424449920654e-01 3.726163804531097412e-01 1.307701468467712402e-01 -7.118485867977142334e-02 -1.700818389654159546e-01 1.359241548925638199e-02 -9.889522194862365723e-02 -9.442223608493804932e-02 -1.169865354895591736e-01 -2.758028805255889893e-01 -2.846485972404479980e-01 4.590835422277450562e-02 8.514890819787979126e-02 -7.092800736427307129e-02 2.548659145832061768e-01 -2.362050861120223999e-01 3.133251070976257324e-01 -1.463354676961898804e-01
3.578414767980575562e-02 1.795234680175781250e-01 -3.650936484336853027e-01 5.627717450261116028e-02 1.264660954475402832e-01 1.568724960088729858e-02 -3.417076468467712402e-01 -1.653732657432556152e-01 -1.512182354927062988e-01 1.106429751962423325e-02 4.808535426855087280e-02 3.492812216281890869e-01 -1.681009866297245026e-02 1.021358296275138855e-01 -2.959566116333007812e-01 5.815500020980834961e-02 -1.684549301862716675e-01 -1.570544391870498657e-01 -3.103695213794708252e-01 -3.153850436210632324e-01 9.199330210685729980e-02 1.360381543636322021e-01 1.448729634284973145e-02 8.309987187385559082e-02 1.518277674913406372e-01 1.113844811916351318e-01 -1.910302489995956421e-01 -1.025671362876892090e-01 -4.201656207442283630e-02 3.201870620250701904e-02 2.248878031969070435e-01 4.395540431141853333e-02
-1.268435716629028320e-01 -8.350526541471481323e-02 7.975648157298564911e-03 2.578499615192413330e-01 2.764796614646911621e-01 -6.996480375528335571e-02 2.926844358444213867e-02 -2.685189545154571533e-01 -2.637107968330383301e-01 1.657187342643737793e-01 -5.231346003711223602e-03 -1.437825150787830353e-02 -9.543952345848083496e-02 -3.629367649555206299e-01 -3.438971042633056641e-01 3.139713779091835022e-02 -1.386326551437377930e-01 1.136279031634330750e-01 4.526319354772567749e-02 -2.126913070678710938e-01 -1.721258014440536499e-01 2.012445032596588135e-01 6.620801985263824463e-02 -1.502261012792587280e-01 1.660212427377700806e-01 -1.916764527559280396e-01 1.821395009756088257e-01 -1.291676759719848633e-01 -2.423241436481475830e-01 7.458476722240447998e-02 -1.482417583465576172e-01 -1.478277146816253662e-01
4.047637805342674255e-02 -1.585734784603118896e-01 -2.243259400129318237e-01 -4.622826725244522095e-02 1.792889833450317383e-01 2.200175672769546509e-01 1.920656412839889526e-01 -3.294683098793029785e-01 1.645404696464538574e-01 -1.595260351896286011e-01 6.779337674379348755e-02 4.165609180927276611e-02 9.921603649854660034e-02 -8.773717284202575684e-02 -9.064215421676635742e-02 3.677758872509002686e-01 -8.548931777477264404e-02 -9.113407135009765625e-02 -3.688108325004577637e-01 -3.242039680480957031e-01 2.079651802778244019e-01 -4.129013419151306152e-02 6.218139082193374634e-02 -2.203557081520557404e-02 -1.916854977607727051e-01 -1.428810358047485352e-01 -5.395587650127708912e-04 -2.933739423751831055e-01 7.205749303102493286e-02 -1.888454519212245941e-02 7.263282686471939087e-02 -1.216337308287620544e-01
-1.920193731784820557e-01 6.122059375047683716e-02 1.959061026573181152e-01 1.024974361062049866e-01 -4.548803344368934631e-02 -8.493535965681076050e-02 9.374254941940307617e-02 3.929014503955841064e-02 -1.320975571870803833e-01 8.526937663555145264e-02 1.811633408069610596e-01 1.091536507010459900e-02 1.147260367870330811e-01 8.050362765789031982e-02 7.960394024848937988e-02 4.400586783885955811e-01 -2.540391981601715088e-01 1.808751821517944336e-01 -1.878720372915267944e-01 -1.208067089319229126e-01 -9.090073406696319580e-02 1.603453010320663452e-01 1.570692285895347595e-02 -1.957136392593383789e-01 -2.320695668458938599e-02 -4.253409802913665771e-01 8.475224487483501434e-03 -1.669084876775741577e-01 1.279796361923217773e-01 8.605089038610458374e-02 1.569323241710662842e-01 -3.689563572406768799e-01
-1.751642376184463501e-01 5.709478631615638733e-02 -1.184278577566146851e-01 -1.437903344631195068e-01 -3.515193611383438110e-02 -2.106548547744750977e-01 1.049298271536827087e-01 -3.438356518745422363e-01 -2.393864393234252930e-01 -1.188460588455200195e-01 1.050802767276763916e-01 2.959789335727691650e-02 -2.825606763362884521e-01 -1.232427284121513367e-01 -2.328214198350906372e-01 1.482606679201126099e-01 9.250383079051971436e-02 7.359317690134048462e-02 -7.318410277366638184e-02 -4.310993552207946777e-01 -3.478369489312171936e-02 -3.518431261181831360e-02 -7.998172193765640259e-02 -2.562284283339977264e-02 -1.687776595354080200e-01 -2.806136906147003174e-01 -2.437627129256725311e-02 -6.867060065269470215e-02 -2.364461421966552734e-01 -5.666157696396112442e-03 1.330245435237884521e-01 -3.179574608802795410e-01
-1.069013774394989014e-01 -3.700657188892364502e-02 3.435324504971504211e-02 -1.056954544037580490e-02 -2.535580471158027649e-02 2.432774156332015991e-01 -1.034401655197143555e-01 -2.564212083816528320e-01 -2.950705885887145996e-01 2.083073705434799194e-01 -1.685559600591659546e-01 -1.265130192041397095e-01 1.228299736976623535e-01 -2.425707131624221802e-01 -7.778454571962356567e-02 2.525483965873718262e-01 5.700495094060897827e-02 -1.059640105813741684e-02 -9.578245133161544800e-02 -1.940027326345443726e-01 7.712586224079132080e-02 -1.498316228389739990e-01 2.127795517444610596e-01 1.488766819238662720e-01 5.570511147379875183e-02 7.050047069787979126e-02 -2.509408891201019287e-01 -3.325953185558319092e-01 1.622329354286193848e-01 -1.771444976329803467e-01 9.273804724216461182e-03 -3.814935982227325439e-01
-1.661984063684940338e-02 -7.084805518388748169e-03 -2.063310295343399048e-01 1.569288671016693115e-01 2.629574835300445557e-01 -4.265913963317871094e-01 -1.892247498035430908e-01 -1.761532425880432129e-01 -3.781988285481929779e-03 8.239892125129699707e-02 4.006951674818992615e-02 2.155451774597167969e-01 1.660079061985015869e-01 -3.780615329742431641e-01 -1.054446324706077576e-01 1.131765320897102356e-01 -2.736419439315795898e-01 -1.688351631164550781e-01 -2.674887888133525848e-02 -1.287260949611663818e-01 -6.195198372006416321e-02 1.521346569061279297e-01 -4.101708531379699707e-03 1.295316591858863831e-02 9.561383724212646484e-02 1.465114653110504150e-01 -5.287572368979454041e-02 -2.016828861087560654e-03 -1.915640085935592651e-01 1.177888885140419006e-01 1.383180469274520874e-01 -3.380482196807861328e-01
-3.536038100719451904e-02 2.331640571355819702e-01 -2.479503005743026733e-01 1.407191753387451172e-01 -2.049241587519645691e-02 -2.508649602532386780e-02 -1.663557291030883789e-01 -7.399398088455200195e-02 -1.929336637258529663e-01 -1.974484473466873169e-01 3.030020594596862793e-01 3.499236106872558594e-01 -1.972031742334365845e-01 -2.178630977869033813e-02 2.837356552481651306e-02 1.386358588933944702e-01 -6.928318738937377930e-02 8.812414854764938354e-02 -1.853944659233093262e-01 -2.733971476554870605e-01 -1.137866750359535217e-01 6.080215051770210266e-02 -1.606287993490695953e-02 -8.650163561105728149e-02 1.614800691604614258e-01 -2.490918487310409546e-01 1.172511428594589233e-01 8.846887946128845215e-02 -1.193919703364372253e-01 -5.721750482916831970e-02 -1.124869566410779953e-03 -4.536021947860717773e-01
8.636182546615600586e-02 2.295084856450557709e-02 -2.276534736156463623e-01 1.471046507358551025e-01 4.122587144374847412e-01 -1.111219264566898346e-02 -1.489461660385131836e-01 -1.403050273656845093e-01 -2.913931757211685181e-02 3.131901100277900696e-02 -2.643752377480268478e-03 1.709298193454742432e-01 -7.853855192661285400e-02 5.360327288508415222e-02 -1.077270656824111938e-01 1.524931937456130981e-01 5.371065810322761536e-02 -8.322170935571193695e-03 -4.188503026962280273e-01 -3.467064201831817627e-01 -9.279789030551910400e-02 -5.392406880855560303e-02 8.253834396600723267e-02 2.464470267295837402e-01 1.799844205379486084e-02 -1.117005348205566406e-01 -1.073074564337730408e-01 1.974351108074188232e-01 1.112839654088020325e-01 -9.862018376588821411e-02 -7.591241598129272461e-02 -4.034982621669769287e-01
-2.012483924627304077e-01 -6.517714262008666992e-02 -2.735255956649780273e-01 -1.134426519274711609e-01 -4.957346618175506592e-02 9.592080861330032349e-02 -1.846787184476852417e-01 -3.477602005004882812e-01 -9.610339254140853882e-02 2.333862241357564926e-03 7.266462594270706177e-02 8.020637929439544678e-02 -1.012203767895698547e-01 -5.541703477501869202e-02 -8.858750760555267334e-02 2.935966551303863525e-01 -2.525172829627990723e-01 -1.204141750931739807e-01 -1.240849271416664124e-01 2.221967838704586029e-02 -7.204010337591171265e-02 1.427120119333267212e-01 3.678289949893951416e-01 -9.800429642200469971e-02 -2.616830766201019287e-01 -7.402397692203521729e-02 -5.131049826741218567e-02 -3.592822700738906860e-02 -1.796398162841796875e-01 -3.487539589405059814e-01 9.625615924596786499e-02 -2.586210370063781738e-01
-3.393433690071105957e-01 4.794380813837051392e-02 -1.163173988461494446e-01 -8.259323239326477051e-02 1.449081599712371826e-01 -1.766587942838668823e-01 1.593800187110900879e-01 -3.007627427577972412e-01 -1.348283886909484863e-01 1.682723313570022583e-02 1.532860696315765381e-01 3.252949714660644531e-01 2.772633219137787819e-03 1.856915839016437531e-02 -3.240045905113220215e-01 1.058750301599502563e-01 3.394322469830513000e-02 1.766489595174789429e-01 -3.393627107143402100e-01 -2.171026021242141724e-01 -2.581619024276733398e-01 -1.871490664780139923e-02 -1.486557573080062866e-01 5.587190017104148865e-02 2.879561185836791992e-01 -1.502038538455963135e-01 -1.322406083345413208e-01 -1.045421883463859558e-02 8.899226039648056030e-02 5.811953544616699219e-02 2.259059250354766846e-02 -8.973612636327743530e-02
7.083338499069213867e-02 -1.238686149008572102e-03 1.619137227535247803e-01 -9.496005624532699585e-02 1.053291708230972290e-01 3.946740180253982544e-02 2.577105760574340820e-01 -8.974395692348480225e-02 -2.716047763824462891e-01 2.982973158359527588e-01 3.138673603534698486e-01 1.354818195104598999e-01 3.973600864410400391e-01 -4.710051789879798889e-02 -1.484470367431640625e-01 1.496127694845199585e-01 4.002667497843503952e-03 2.280604392290115356e-01 -2.187263220548629761e-02 -2.935734391212463379e-01 -7.409360259771347046e-02 2.491607964038848877e-01 1.308972239494323730e-01 4.340979084372520447e-02 -7.612632215023040771e-02 -6.347444653511047363e-02 -8.227214962244033813e-02 -3.385040163993835449e-01 6.974426656961441040e-02 -2.127873338758945465e-02 -6.505656987428665161e-02 -1.498878747224807739e-01
-2.256682068109512329e-01 2.323476672172546387e-01 -2.427718788385391235e-01 1.384279578924179077e-01 -4.858409240841865540e-02 9.770474396646022797e-03 1.086946427822113037e-01 -4.095601141452789307e-01 -1.752061992883682251e-01 -2.405590713024139404e-01 1.282367557287216187e-01 2.749237120151519775e-01 4.582933709025382996e-02 -2.590255625545978546e-02 -2.541834115982055664e-01 5.730812624096870422e-02 3.164006397128105164e-02 -1.336691379547119141e-01 -2.998471558094024658e-01 -1.604978591203689575e-01 -1.545195281505584717e-01 1.137843653559684753e-01 1.087052151560783386e-01 -5.609190464019775391e-02 2.901752293109893799e-01 -2.313395738601684570e-01 1.438089758157730103e-01 -1.094525158405303955e-01 -7.085046917200088501e-02 1.332556307315826416e-01 3.688839823007583618e-02 -5.365470424294471741e-02
-3.822724893689155579e-02 -8.937428146600723267e-02 4.574838653206825256e-02 1.630980670452117920e-01 1.502850800752639771e-01 -1.303205341100692749e-01 -9.521378576755523682e-02 -1.418121606111526489e-01 -1.823344528675079346e-01 5.907747521996498108e-02 1.997560113668441772e-01 -8.238709717988967896e-02 7.834428548812866211e-02 -2.483278065919876099e-01 -2.695196270942687988e-01 -3.790111839771270752e-02 1.629517823457717896e-01 -6.308529525995254517e-02 -8.009470999240875244e-02 -8.715669810771942139e-02 -2.623892724514007568e-01 1.418472379446029663e-01 -1.105353794991970062e-02 -1.491356492042541504e-01 -2.332490086555480957e-01 2.877511084079742432e-01 -1.840542405843734741e-01 -3.943399488925933838e-01 -1.074629742652177811e-02 1.007635071873664856e-01 -2.504250407218933105e-01 -3.352007865905761719e-01
-1.585707366466522217e-01 5.529546737670898438e-02 -2.520579993724822998e-01 3.128663450479507446e-02 6.899586319923400879e-02 -8.525247126817703247e-02 -1.834053397178649902e-01 -8.889902383089065552e-02 -2.503915131092071533e-01 -1.233565881848335266e-01 2.015710622072219849e-01 3.678718805313110352e-01 -1.450474411249160767e-01 1.589887775480747223e-02 1.553647965192794800e-02 3.565868828445672989e-03 -1.588904410600662231e-01 5.877637118101119995e-02 -1.058131232857704163e-01 -3.004596531391143799e-01 -3.176948130130767822e-01 1.666310280561447144e-01 2.346278280019760132e-01 -6.923353299498558044e-03 1.064729169011116028e-01 -2.088247984647750854e-01 2.872671559453010559e-02 3.151750192046165466e-02 -5.141713097691535950e-02 -2.273540347814559937e-01 -7.110910955816507339e-03 -3.913866579532623291e-01
-2.931898236274719238e-01 -4.295343533158302307e-02 -2.421266436576843262e-01 1.969126462936401367e-01 -1.312773376703262329e-01 -2.401604950428009033e-01 -2.936187088489532471e-01 7.089864462614059448e-02 -1.716112047433853149e-01 2.153830975294113159e-01 8.212117105722427368e-02 8.600628376007080078e-02 2.723400592803955078e-01 -6.423902814276516438e-04 -2.742864489555358887e-01 4.068043828010559082e-01 -5.546362325549125671e-02 8.469961583614349365e-02 -4.805805534124374390e-02 -6.773162633180618286e-02 2.102199569344520569e-02 1.539265215396881104e-01 3.531140834093093872e-02 3.096465580165386200e-02 2.236799001693725586e-01 -3.792741894721984863e-02 9.797184169292449951e-02 -2.081259936094284058e-01 6.715198606252670288e-02 2.500512003898620605e-01 1.590395122766494751e-01 -5.974156036972999573e-02
-1.461495906114578247e-01 6.539233773946762085e-02 -1.089184731245040894e-01 -4.366078972816467285e-02 2.912406623363494873e-01 1.868697404861450195e-01 -2.699421644210815430e-01 -2.177162021398544312e-01 -1.028631031513214111e-01 7.989817857742309570e-02 4.221327230334281921e-02 1.377186328172683716e-01 2.717128209769725800e-02 -4.061621427536010742e-01 -3.508981168270111084e-01 1.534101366996765137e-01 -1.773725450038909912e-01 1.418880075216293335e-01 -2.781118452548980713e-01 -8.864865452051162720e-02 -4.357117041945457458e-02 1.095245778560638428e-01 -2.462316453456878662e-01 -1.318002585321664810e-02 1.003161296248435974e-01 -1.638186126947402954e-01 -6.852619349956512451e-03 -2.888585627079010010e-02 2.316080778837203979e-01 5.085011571645736694e-02 2.549350261688232422e-01 1.982559449970722198e-03
-2.399042807519435883e-02 -7.787171006202697754e-02 -9.286307543516159058e-02 2.781003415584564209e-01 1.614335626363754272e-01 -1.089528948068618774e-01 -2.368902266025543213e-01 -7.722909748554229736e-02 -2.427058666944503784e-01 2.285091578960418701e-01 1.417487859725952148e-01 -9.017349779605865479e-02 -2.142266929149627686e-01 1.257886588573455811e-01 1.232174504548311234e-02 3.716724216938018799e-01 -1.744600683450698853e-01 1.675389111042022705e-01 -2.041433602571487427e-01 -1.237883418798446655e-01 1.220088973641395569e-01 8.162760734558105469e-02 -1.045324094593524933e-02 7.128737866878509521e-02 -1.471518576145172119e-01 -3.381591141223907471e-01 6.604603677988052368e-02 -2.559138927608728409e-03 1.731059104204177856e-01 -1.635452061891555786e-01 -4.207642003893852234e-02 -3.562702834606170654e-01
1.284244209527969360e-01 -2.579293027520179749e-02 -2.310261875391006470e-01 -8.039824664592742920e-03 5.142747238278388977e-02 -2.641192078590393066e-01 -3.789445459842681885e-01 -2.008298337459564209e-01 -2.221950143575668335e-01 1.255323290824890137e-01 -1.382114831358194351e-02 2.513983845710754395e-01 -1.953376084566116333e-02 -5.230903252959251404e-02 -4.958046972751617432e-02 3.292547762393951416e-01 -3.585569933056831360e-02 -1.175878196954727173e-02 4.247494786977767944e-02 -6.672912836074829102e-02 2.908820807933807373e-01 3.599113523960113525e-01 -2.561356872320175171e-02 1.801787912845611572e-01 2.228420041501522064e-02 -6.588279269635677338e-03 -9.589084237813949585e-02 -1.676590293645858765e-01 -2.366514205932617188e-01 -3.294359892606735229e-02 -1.225687116384506226e-01 -2.562347948551177979e-01
-8.741826750338077545e-04 -2.457270026206970215e-01 8.613973855972290039e-02 -6.327123194932937622e-02 -4.227283596992492676e-02 2.943165302276611328e-01 -8.988457173109054565e-02 -3.571718335151672363e-01 -2.077231407165527344e-01 3.161927461624145508e-01 -4.907493665814399719e-02 1.267017722129821777e-01 2.119796723127365112e-01 -1.313667595386505127e-01 -1.642207652330398560e-01 9.407374262809753418e-02 -1.700229495763778687e-01 -1.217637211084365845e-01 -1.602717787027359009e-01 1.389776170253753662e-02 -1.868574023246765137e-01 -9.691379219293594360e-02 -9.470602124929428101e-02 6.226410716772079468e-02 -4.717118665575981140e-02 2.577580045908689499e-03 -1.885078996419906616e-01 -2.904195785522460938e-01 6.697771698236465454e-02 -3.205927088856697083e-02 -1.109638288617134094e-01 -4.216977655887603760e-01
-1.262319982051849365e-01 -1.471682339906692505e-01 -1.330196857452392578e-01 2.496426105499267578e-01 3.166000545024871826e-01 -2.589987218379974365e-01 -3.165341615676879883e-01 -4.685740545392036438e-02 -1.476508378982543945e-01 6.713036447763442993e-02 8.469892293214797974e-02 1.415883898735046387e-01 1.665055006742477417e-01 1.847972273826599121e-01 -1.343005616217851639e-02 1.419629156589508057e-01 -2.638558447360992432e-01 6.695587933063507080e-02 -4.478531777858734131e-01 -1.927666813135147095e-01 9.842323511838912964e-02 -3.463725792244076729e-03 -2.605035006999969482e-01 -6.007647141814231873e-02 -1.380992382764816284e-01 4.001478850841522217e-02 2.655506692826747894e-02 -9.535997360944747925e-02 -7.691556960344314575e-02 -5.843605846166610718e-02 2.077500894665718079e-02 -2.090716063976287842e-01
-1.432081907987594604e-01 7.417842000722885132e-02 -1.062915101647377014e-01 1.125462204217910767e-01 2.486046217381954193e-02 -9.909810125827789307e-02 -1.623467952013015747e-01 -2.363375872373580933e-01 3.094432353973388672e-01 5.138331279158592224e-02 1.257162988185882568e-01 1.663439162075519562e-02 -7.098222617059946060e-03 -1.142761111259460449e-01 4.265424609184265137e-02 3.387458622455596924e-01 1.356223970651626587e-01 8.134634792804718018e-02 -2.873790860176086426e-01 -1.806916892528533936e-01 -9.620987693779170513e-04 3.123629987239837646e-01 -1.428551673889160156e-01 -5.097442865371704102e-02 -2.759392857551574707e-01 -1.642238795757293701e-01 -1.978269517421722412e-01 -2.404783368110656738e-01 3.402526676654815674e-02 1.689652353525161743e-01 -2.622995674610137939e-01 -2.319699525833129883e-01
-1.051401644945144653e-01 -1.026163324713706970e-01 -1.670736521482467651e-01 -2.549864165484905243e-02 5.687913298606872559e-02 -1.350424289703369141e-01 -2.348608970642089844e-01 -5.598501861095428467e-02 -1.424123197793960571e-01 -6.461065262556076050e-02 -2.457768283784389496e-02 1.944045424461364746e-01 3.599945828318595886e-02 7.363726943731307983e-02 -1.846156716346740723e-01 3.307799100875854492e-01 -7.566764205694198608e-02 -1.273279190063476562e-01 -3.092935085296630859e-01 -5.549108609557151794e-04 -1.727262735366821289e-01 1.622139364480972290e-01 1.832097172737121582e-01 -1.508852541446685791e-01 3.534073531627655029e-01 5.988741293549537659e-03 -3.561314940452575684e-01 -2.693780660629272461e-01 7.483910769224166870e-02 2.910644114017486572e-01 -8.504556864500045776e-02 7.111100852489471436e-02
-1.071116104722023010e-01 1.744124740362167358e-01 -9.871728718280792236e-02 6.528469920158386230e-02 2.811274528503417969e-01 -2.027791738510131836e-01 4.156503826379776001e-03 -3.113830983638763428e-01 -6.004486978054046631e-02 -2.422704547643661499e-02 5.346190556883811951e-02 1.757994294166564941e-02 -4.345310851931571960e-02 -2.471561580896377563e-01 -4.181101452559232712e-03 6.771820783615112305e-02 2.042229473590850830e-01 1.422635316848754883e-01 -8.348803035914897919e-03 -1.345663219690322876e-01 -8.221238851547241211e-03 3.015619888901710510e-02 -1.440311521291732788e-01 -8.458845317363739014e-02 2.504055015742778778e-02 4.260498657822608948e-02 -1.682288348674774170e-01 -4.433009922504425049e-01 -1.968496888875961304e-01 3.278426826000213623e-02 -7.350683212280273438e-02 -5.201410055160522461e-01
-6.529776751995086670e-02 1.858560182154178619e-02 -1.072476655244827271e-01 -2.125571817159652710e-01 -7.052564620971679688e-02 -1.064042970538139343e-01 7.767964899539947510e-02 -2.223811745643615723e-01 -3.768850862979888916e-01 1.116828694939613342e-01 -2.563631832599639893e-01 1.156023144721984863e-01 3.249856084585189819e-02 -4.793368875980377197e-01 -2.021485269069671631e-01 1.870377212762832642e-01 -2.719359695911407471e-01 -3.137856721878051758e-01 -1.175549160689115524e-02 -1.186680346727371216e-01 -9.476356953382492065e-02 1.297246366739273071e-01 3.076533600687980652e-02 2.689638547599315643e-02 2.308337762951850891e-02 -1.557507365942001343e-01 -2.263992130756378174e-01 -7.488452643156051636e-02 6.684574484825134277e-02 2.468777634203433990e-02 -1.087807193398475647e-01 -1.182383373379707336e-01
-1.817090213298797607e-01 9.438568353652954102e-02 -1.441163569688796997e-01 -2.383128181099891663e-02 1.717245206236839294e-02 -1.841758377850055695e-02 -2.640819847583770752e-01 -2.715436518192291260e-01 -1.210636422038078308e-01 -1.316074281930923462e-01 1.531824469566345215e-01 4.391981065273284912e-01 -4.764903709292411804e-02 7.697843760251998901e-02 6.418164074420928955e-02 -1.286592893302440643e-02 -2.283003032207489014e-01 -1.488212049007415771e-01 -9.236547350883483887e-02 -3.215050995349884033e-01 1.757718920707702637e-01 -2.892540581524372101e-02 1.042186692357063293e-01 -4.709170013666152954e-02 2.303946018218994141e-01 -1.129826158285140991e-01 7.882193475961685181e-02 -1.457432210445404053e-01 5.385348200798034668e-02 -2.000937908887863159e-01 1.293372362852096558e-01 -3.845319151878356934e-01
-2.391189634799957275e-01 -2.163506485521793365e-02 -3.580243885517120361e-01 3.170333802700042725e-01 1.659118682146072388e-01 3.357240855693817139e-01 1.701868027448654175e-01 -2.221346944570541382e-01 -2.786855697631835938e-01 -1.263532489538192749e-01 1.378054320812225342e-01 2.076824009418487549e-01 7.597674429416656494e-02 -1.052831858396530151e-01 -2.314058840274810791e-01 1.534632593393325806e-01 1.339465677738189697e-01 1.612569540739059448e-01 -1.049961298704147339e-01 -1.578260362148284912e-01 1.321776360273361206e-01 2.054644972085952759e-01 -1.178758144378662109e-01 -9.089108556509017944e-02 2.133275866508483887e-01 -1.374409645795822144e-01 2.452246285974979401e-02 3.469244018197059631e-02 1.210452765226364136e-01 2.356249094009399414e-02 -2.679230272769927979e-02 -3.947320953011512756e-02
-2.415963709354400635e-01 2.032101601362228394e-01 -5.597255006432533264e-02 9.337163530290126801e-03 -1.209860891103744507e-01 -9.972153604030609131e-02 -2.651306092739105225e-01 -1.072489172220230103e-01 -2.830088697373867035e-02 -4.059962928295135498e-02 6.690225005149841309e-02 6.773644685745239258e-02 9.478759020566940308e-02 -1.728431135416030884e-02 3.550673276185989380e-02 3.860047757625579834e-01 -9.509465098381042480e-02 4.501605778932571411e-02 -2.096267193555831909e-01 -1.414435803890228271e-01 6.068730726838111877e-02 2.568255662918090820e-01 -2.143763154745101929e-01 -1.984296739101409912e-01 -5.561037734150886536e-02 -1.749387569725513458e-02 -4.464063644409179688e-01 -5.492345243692398071e-02 3.148923516273498535e-01 5.491299182176589966e-02 -1.767486333847045898e-01 -2.249034494161605835e-01
-2.199955284595489502e-01 5.301780626177787781e-02 -1.320663243532180786e-01 1.604631543159484863e-01 1.780601888895034790e-01 1.910539418458938599e-01 3.969135284423828125e-01 -3.599744662642478943e-02 -1.305258870124816895e-01 -8.809018880128860474e-02 1.521929204463958740e-01 6.534758955240249634e-02 1.551065742969512939e-01 -1.269642114639282227e-01 -1.576983556151390076e-02 1.535050421953201294e-01 -2.927747368812561035e-01 2.063226103782653809e-01 -4.024364352226257324e-01 -1.211597844958305359e-01 -4.376432672142982483e-02 1.926851719617843628e-01 -1.331628113985061646e-01 -6.542327255010604858e-02 -1.368758678436279297e-01 5.390886589884757996e-02 -1.801519542932510376e-01 -6.273972988128662109e-02 -8.965075016021728516e-03 -4.772853851318359375e-02 -1.543349176645278931e-01 -3.348903656005859375e-01
-1.248795762658119202e-01 9.447174519300460815e-02 -1.607566922903060913e-01 4.791526868939399719e-02 5.822710692882537842e-02 1.726504601538181305e-02 -3.494589403271675110e-02 -3.329881727695465088e-01 -1.310355961322784424e-01 -8.257967233657836914e-02 -1.379452794790267944e-01 1.906540691852569580e-01 -3.231061622500419617e-02 -1.736518293619155884e-01 -1.784982383251190186e-01 1.524465531110763550e-01 -4.017130285501480103e-02 -1.292615756392478943e-02 -3.750427365303039551e-01 -1.024454683065414429e-01 -1.882709264755249023e-01 -2.499677538871765137e-01 2.422496825456619263e-01 3.015894889831542969e-01 1.395562589168548584e-01 -2.126094549894332886e-01 -3.445465816184878349e-03 4.443431273102760315e-02 2.070488333702087402e-01 8.647231757640838623e-02 9.758307039737701416e-02 -3.726187348365783691e-01
-1.240808740258216858e-01 3.331429362297058105e-01 -3.093685209751129150e-01 -8.365933597087860107e-02 2.073953002691268921e-01 7.523386925458908081e-02 -3.286831378936767578e-01 6.976896524429321289e-02 3.902645036578178406e-02 1.768040060997009277e-01 1.172358393669128418e-01 9.964691102504730225e-02 -8.608752489089965820e-02 -6.912502646446228027e-02 -2.349370121955871582e-01 1.579876542091369629e-01 -3.059435188770294189e-01 4.666004795581102371e-03 1.130299121141433716e-01 -4.043815433979034424e-01 -2.403039112687110901e-02 1.641529612243175507e-02 -3.669140860438346863e-02 -1.550654768943786621e-01 2.195276319980621338e-02 -2.849615924060344696e-02 -3.171383440494537354e-01 -2.252140045166015625e-01 -3.212931379675865173e-02 6.022262969054281712e-04 9.137341380119323730e-02 -4.900600761175155640e-02
-1.533059477806091309e-01 -2.969162166118621826e-02 -3.067704141139984131e-01 4.726583138108253479e-02 5.195109546184539795e-02 -1.119171455502510071e-01 3.752807155251502991e-03 7.947841659188270569e-03 7.884951680898666382e-02 -2.409306168556213379e-01 2.846449017524719238e-01 -8.575031161308288574e-02 3.032880835235118866e-02 1.310925632715225220e-01 -2.112986743450164795e-01 4.540255963802337646e-01 -1.871807277202606201e-01 3.362299501895904541e-02 -3.069312572479248047e-01 -2.028299681842327118e-02 -1.523126810789108276e-01 -9.442488849163055420e-02 -9.297643601894378662e-02 -4.577915370464324951e-02 -1.364971995353698730e-01 -1.970497891306877136e-03 -3.368243575096130371e-01 -1.221545711159706116e-01 2.104777693748474121e-01 1.028547957539558411e-01 3.989814221858978271e-02 -2.555763423442840576e-01
-3.967078030109405518e-02 -1.755114048719406128e-01 -1.114943996071815491e-01 1.551088243722915649e-01 1.521038562059402466e-01 -7.171999663114547729e-02 -2.926686406135559082e-01 -1.373034119606018066e-01 -2.405868321657180786e-01 1.233150884509086609e-01 6.677887588739395142e-02 -1.702346801757812500e-01 -2.134596407413482666e-01 6.099590659141540527e-02 -2.524994611740112305e-01 1.599017381668090820e-01 -9.871780872344970703e-02 2.036413252353668213e-01 -2.493987679481506348e-01 -1.960842311382293701e-01 6.761129200458526611e-02 5.457637459039688110e-02 -9.945441037416458130e-02 3.060675263404846191e-01 -1.791778355836868286e-01 -1.049226820468902588e-01 1.070761829614639282e-01 -2.007753700017929077e-01 2.691806852817535400e-01 -5.678109079599380493e-02 -4.343116655945777893e-03 -3.458829820156097412e-01
-4.902891442179679871e-02 2.016607075929641724e-01 1.526563614606857300e-02 1.103949397802352905e-01 5.534127354621887207e-02 5.406800657510757446e-02 -1.964155137538909912e-01 -1.525655835866928101e-01 -6.864120066165924072e-02 -1.998573243618011475e-01 2.850459516048431396e-01 1.782215833663940430e-01 -3.116748295724391937e-02 -2.779712714254856110e-02 -2.503196001052856445e-01 1.216065809130668640e-01 -5.523035302758216858e-03 -1.300318073481321335e-02 -2.001600116491317749e-01 -1.737260669469833374e-01 -1.397592425346374512e-01 1.733460724353790283e-01 7.859144359827041626e-02 2.239000499248504639e-01 3.389317691326141357e-01 -4.553118720650672913e-02 -2.837158739566802979e-01 1.183924078941345215e-02 -2.538175880908966064e-01 2.743829786777496338e-01 1.048686802387237549e-01 -3.393867313861846924e-01
-2.591409534215927124e-02 6.338639557361602783e-02 -5.192771553993225098e-02 3.489159047603607178e-01 8.817228674888610840e-02 2.967437356710433960e-02 -1.332153975963592529e-01 -1.663919687271118164e-01 -1.101404801011085510e-01 1.471293717622756958e-01 9.276162087917327881e-02 -1.665887385606765747e-01 -1.638177968561649323e-02 1.776752024888992310e-01 -3.860633820295333862e-02 2.153583467006683350e-01 -2.272206097841262817e-01 1.567173600196838379e-01 -3.234237432479858398e-01 -1.185304969549179077e-01 -9.694781154394149780e-02 2.033416628837585449e-01 -2.067741751670837402e-01 -8.377199620008468628e-02 -2.578818798065185547e-01 -3.666481971740722656e-01 -5.883723869919776917e-02 1.346481144428253174e-01 9.425482153892517090e-02 -7.972253859043121338e-02 1.560402959585189819e-01 -3.308582901954650879e-01
-9.457556903362274170e-02 -1.163966059684753418e-01 -2.449185550212860107e-01 1.733725517988204956e-01 1.839731186628341675e-01 -3.125373739749193192e-03 -3.352503478527069092e-01 -1.192965731024742126e-02 -2.377178817987442017e-01 1.219791471958160400e-01 -9.491897374391555786e-02 -5.982164759188890457e-03 2.843862585723400116e-02 -6.237523257732391357e-02 -2.331061661243438721e-01 9.240098297595977783e-03 -3.091368973255157471e-01 2.255089879035949707e-01 -8.751728385686874390e-02 -2.805196344852447510e-01 7.984069734811782837e-02 -5.181267485022544861e-02 2.369729131460189819e-01 -7.407413423061370850e-02 -1.388043463230133057e-01 1.398929655551910400e-01 -3.764174878597259521e-02 -3.477784991264343262e-01 1.262091547250747681e-01 6.823133211582899094e-03 -2.854911386966705322e-01 -1.983914971351623535e-01
-2.322322428226470947e-01 1.254908367991447449e-02 1.086198315024375916e-01 2.394565641880035400e-01 2.377503514289855957e-01 -2.078345715999603271e-01 3.054513409733772278e-02 -1.937164217233657837e-01 -2.136378884315490723e-01 2.568798661231994629e-01 2.116714715957641602e-01 2.377332448959350586e-01 1.135977730154991150e-01 -1.291488260030746460e-01 -5.250893160700798035e-02 4.273311421275138855e-02 -1.852392554283142090e-01 -3.658396005630493164e-01 5.642933025956153870e-02 -1.755150109529495239e-01 -2.687031626701354980e-01 7.328940089792013168e-03 1.055281423032283783e-02 3.658857569098472595e-02 1.007733400911092758e-03 -1.098085790872573853e-01 -2.374684363603591919e-01 1.073862612247467041e-01 1.123411655426025391e-01 7.636651396751403809e-02 4.071527346968650818e-02 -3.399067819118499756e-01
-1.355270147323608398e-01 1.378313899040222168e-01 1.446206960827112198e-02 3.988763093948364258e-01 1.081763878464698792e-01 -1.913672387599945068e-01 5.983033403754234314e-02 -2.143128663301467896e-01 -2.331096529960632324e-01 2.930136919021606445e-01 5.872909724712371826e-02 5.239929072558879852e-03 1.007142364978790283e-01 -2.506831288337707520e-01 -1.341846734285354614e-01 4.987336993217468262e-01 -1.227055862545967102e-01 -2.341702282428741455e-01 1.265203058719635010e-01 -1.568770222365856171e-02 -4.470884054899215698e-02 2.417742311954498291e-01 -8.870691806077957153e-02 1.077488884329795837e-01 5.904741585254669189e-02 1.565172336995601654e-02 1.685013435781002045e-02 -6.063465401530265808e-02 7.181358523666858673e-03 1.805567443370819092e-01 3.853582590818405151e-02 -1.190918907523155212e-01
7.150216028094291687e-03 1.133599281311035156e-01 -1.803393214941024780e-01 2.058373242616653442e-01 -7.925338298082351685e-02 1.360687911510467529e-01 1.487875133752822876e-01 -1.459721177816390991e-01 -2.660806775093078613e-01 -8.792059123516082764e-02 -2.702494151890277863e-02 7.918658852577209473e-02 2.026714086532592773e-01 -9.946599602699279785e-02 -3.916193246841430664e-01 2.117592096328735352e-01 -3.413489460945129395e-01 2.521156668663024902e-01 -6.242829188704490662e-02 -9.635769575834274292e-02 1.112086623907089233e-01 7.641369849443435669e-02 -1.477802991867065430e-01 1.485324651002883911e-01 -2.925426140427589417e-02 2.811726331710815430e-01 -1.273539382964372635e-02 -1.664010435342788696e-01 -2.875690720975399017e-02 4.814491420984268188e-02 -1.472240537405014038e-01 -3.482861518859863281e-01
-9.250558167695999146e-02 -2.825879752635955811e-01 -2.763581871986389160e-01 -1.793879643082618713e-02 1.518215388059616089e-01 -1.475949883460998535e-01 -5.738743767142295837e-02 -7.792548835277557373e-02 -4.563065990805625916e-02 2.187108248472213745e-01 -9.766661375761032104e-02 1.730572283267974854e-01 1.405672449618577957e-02 -6.458237022161483765e-02 -1.481339335441589355e-01 2.886218130588531494e-01 -1.177109330892562866e-01 9.724411368370056152e-02 -7.693400979042053223e-02 -1.928764283657073975e-01 -1.395910531282424927e-01 1.425858587026596069e-01 7.118593901395797729e-02 -2.705413997173309326e-01 4.950684607028961182e-01 1.343645751476287842e-01 3.294206457212567329e-03 -2.863914519548416138e-02 2.526456415653228760e-01 -9.267210215330123901e-02 5.935845524072647095e-02 -2.392586767673492432e-01
-1.434928923845291138e-01 1.049131006002426147e-01 -2.472999542951583862e-01 1.797480285167694092e-01 -3.827688843011856079e-02 2.820992283523082733e-02 2.827658057212829590e-01 -1.088226884603500366e-01 -1.027066335082054138e-01 -7.967233657836914062e-02 -1.268771477043628693e-02 4.063944146037101746e-02 3.579109311103820801e-01 -2.972674667835235596e-01 -1.816540956497192383e-01 1.228022202849388123e-01 -2.639041543006896973e-01 1.574605703353881836e-01 -1.328343898057937622e-01 -1.446566730737686157e-01 -5.314192920923233032e-02 6.409223377704620361e-02 -8.412668853998184204e-02 7.782816141843795776e-02 -1.279815584421157837e-01 3.041313886642456055e-01 7.978456467390060425e-02 -1.909075379371643066e-01 1.281712669879198074e-02 -7.523646205663681030e-02 -1.443880796432495117e-01 -4.076588153839111328e-01
-1.236362382769584656e-01 4.550823271274566650e-01 -1.497732400894165039e-01 5.277465656399726868e-02 5.795707926154136658e-02 -6.132191047072410583e-02 -1.076543703675270081e-01 -1.641072630882263184e-01 -1.269525885581970215e-01 1.796836405992507935e-01 4.080883227288722992e-03 8.328974246978759766e-02 7.620184868574142456e-02 2.877162955701351166e-02 -1.091536134481430054e-01 8.657710254192352295e-02 -2.968171238899230957e-01 1.272160708904266357e-01 7.326953113079071045e-02 -2.910397350788116455e-01 -2.836418747901916504e-01 1.877265423536300659e-01 1.162073090672492981e-01 -2.764289975166320801e-01 2.620276510715484619e-01 -3.684252151288092136e-04 -7.533769309520721436e-02 -3.549890518188476562e-01 1.116226613521575928e-02 7.275848649442195892e-03 6.679095327854156494e-02 -1.428193002939224243e-01
-1.012833714485168457e-01 2.043929882347583771e-02 -2.319183796644210815e-01 -1.975772231817245483e-01 -3.521665930747985840e-02 2.780973725020885468e-02 -1.231890171766281128e-01 -1.705557554960250854e-01 6.175282225012779236e-02 1.710155978798866272e-02 4.198490381240844727e-01 -1.039878353476524353e-01 -6.233118474483489990e-02 -8.380328863859176636e-02 -2.044528424739837646e-01 1.830834895372390747e-01 -2.737438678741455078e-01 2.165459655225276947e-02 -1.751206219196319580e-01 -6.863366346806287766e-03 2.515689134597778320e-01 1.167905777692794800e-01 7.446324825286865234e-02 -3.475753068923950195e-01 -9.746939688920974731e-02 -9.254971891641616821e-02 -1.946318000555038452e-01 -2.241006940603256226e-01 9.697525948286056519e-02 1.487749218940734863e-01 -7.939843833446502686e-02 -3.455305695533752441e-01
-1.790970377624034882e-02 -2.082839161157608032e-01 -1.446929574012756348e-01 -5.055978149175643921e-02 -1.616155803203582764e-01 8.999648503959178925e-03 8.537786453962326050e-02 -1.692177355289459229e-01 -5.705918185412883759e-03 -1.507055461406707764e-01 -6.159379333257675171e-02 1.264315396547317505e-01 -2.728988230228424072e-01 -3.357789292931556702e-02 -1.490514576435089111e-01 3.111542165279388428e-01 -1.592439264059066772e-01 2.665103077888488770e-01 3.965856507420539856e-02 -4.106040894985198975e-01 -1.031447052955627441e-01 2.404907047748565674e-01 2.473778277635574341e-02 4.410124197602272034e-02 -1.517504304647445679e-01 -2.810493409633636475e-01 -8.110135793685913086e-02 -1.214722916483879089e-01 -2.380733788013458252e-01 -1.381489448249340057e-02 6.781590729951858521e-02 -3.333422541618347168e-01
-1.245342195034027100e-01 -9.565655887126922607e-02 -1.844613254070281982e-01 1.398253887891769409e-01 1.062291767448186874e-02 -3.713370114564895630e-02 -3.150205910205841064e-01 -5.550665408372879028e-02 -1.731705814599990845e-01 2.937536537647247314e-01 -1.358462572097778320e-01 1.779398024082183838e-01 -4.975720494985580444e-02 -6.518009305000305176e-02 -1.844992637634277344e-01 2.838760614395141602e-01 -5.483039654791355133e-03 7.536293566226959229e-02 1.750202029943466187e-01 -1.480872184038162231e-01 3.363301604986190796e-02 6.790597108192741871e-04 -9.963402152061462402e-02 2.145911157131195068e-01 2.515723705291748047e-01 6.423579156398773193e-02 -1.549342274665832520e-01 -2.092119306325912476e-01 1.215800791978836060e-01 -1.661624610424041748e-01 -1.498804390430450439e-01 -4.634467661380767822e-01
-2.572893500328063965e-01 1.982660293579101562e-01 1.702183932065963745e-01 2.334920167922973633e-01 7.639548927545547485e-02 -2.831883132457733154e-01 1.557114440947771072e-02 -2.350829839706420898e-01 -2.380808293819427490e-01 -1.084262728691101074e-01 1.722029596567153931e-01 -6.159190833568572998e-02 -8.699879795312881470e-02 1.109068989753723145e-01 -8.641988039016723633e-02 1.605406403541564941e-01 -1.029925048351287842e-01 -1.826242953538894653e-01 -1.368585228919982910e-01 -2.249158322811126709e-01 2.246889472007751465e-02 4.195061624050140381e-01 1.830807030200958252e-01 -1.802718639373779297e-01 1.593607515096664429e-01 1.366686522960662842e-01 -7.534728199243545532e-02 -1.283014416694641113e-01 1.856079250574111938e-01 -3.053713962435722351e-02 -6.648980826139450073e-02 -2.294886708259582520e-01
-2.162538021802902222e-01 3.867246210575103760e-02 -2.551446855068206787e-01 1.763233840465545654e-01 -4.032194614410400391e-02 -2.529940903186798096e-01 -2.504383623600006104e-01 3.409073129296302795e-02 -1.642708778381347656e-01 3.144775927066802979e-01 9.954363107681274414e-02 2.952526509761810303e-01 2.311566025018692017e-01 5.234902724623680115e-02 -2.660419344902038574e-01 3.008018732070922852e-01 -5.104176327586174011e-02 -2.900076657533645630e-02 -2.068236470222473145e-01 -1.369503289461135864e-01 1.682816073298454285e-02 1.842159777879714966e-01 -1.925043314695358276e-01 1.844990253448486328e-01 1.480062603950500488e-01 -1.563293673098087311e-02 -2.872365713119506836e-02 -1.307478398084640503e-01 6.439029425382614136e-02 2.277779430150985718e-01 1.671270816586911678e-03 -1.387175023555755615e-01
-9.236780554056167603e-02 -5.518707633018493652e-02 -2.942658662796020508e-01 -2.182920873165130615e-01 -4.775930196046829224e-02 1.700011938810348511e-01 -4.186753556132316589e-02 -1.354641169309616089e-01 7.632903754711151123e-02 -6.461449712514877319e-02 3.763893842697143555e-01 3.394671017304062843e-03 -4.628873988986015320e-02 -1.092823147773742676e-01 -2.123609185218811035e-01 2.364255338907241821e-01 -2.198794782161712646e-01 1.067118123173713684e-01 -4.707727953791618347e-02 -1.683562807738780975e-02 1.623024940490722656e-01 2.095319181680679321e-01 -1.409808173775672913e-02 -3.239109814167022705e-01 -1.712315231561660767e-01 -1.852013766765594482e-01 -1.022989824414253235e-01 -2.812997698783874512e-01 1.287055909633636475e-01 1.276114284992218018e-01 -4.294578358530998230e-02 -3.326072096824645996e-01
-2.089055627584457397e-01 1.962802559137344360e-01 -1.793491542339324951e-01 2.422413229942321777e-02 1.238074526190757751e-01 -1.020751614123582840e-02 1.089230552315711975e-01 -3.109209537506103516e-01 -2.518253326416015625e-01 -1.329046785831451416e-01 2.034819722175598145e-01 9.117123484611511230e-02 2.180894464254379272e-01 -1.392641216516494751e-01 -1.685650944709777832e-01 8.202614635229110718e-02 2.950415713712573051e-03 2.131635844707489014e-01 3.433022648096084595e-02 -3.796933293342590332e-01 -3.902848362922668457e-01 2.154008746147155762e-01 -8.786419779062271118e-02 1.947377622127532959e-01 1.692487150430679321e-01 -6.908582895994186401e-02 1.086727529764175415e-01 -7.008892297744750977e-02 9.711750596761703491e-02 1.361519992351531982e-01 8.855652064085006714e-02 -8.430277556180953979e-02
-6.798187643289566040e-02 -7.940661162137985229e-02 -2.980304881930351257e-02 -9.256224334239959717e-02 -1.169952079653739929e-01 -1.765011623501777649e-02 -2.314546406269073486e-01 -2.809625267982482910e-01 -3.421599268913269043e-01 -1.139665767550468445e-01 -4.496452212333679199e-02 -1.192946135997772217e-01 5.765539035201072693e-02 -2.470150776207447052e-02 -2.618807554244995117e-01 1.511225849390029907e-01 -1.082527190446853638e-01 -2.187131792306900024e-01 9.192889183759689331e-02 -1.658976227045059204e-01 1.060002669692039490e-01 5.330725759267807007e-02 1.570903509855270386e-01 -1.208207979798316956e-01 -4.000145196914672852e-01 -1.123365908861160278e-01 1.202841475605964661e-01 -5.440253391861915588e-02 -8.546489477157592773e-02 -1.261009424924850464e-01 -4.719789698719978333e-02 -4.765139520168304443e-01
-3.313302695751190186e-01 1.125175207853317261e-01 -2.706051468849182129e-01 4.642347395420074463e-01 2.135902941226959229e-01 1.506879031658172607e-01 -1.949529722332954407e-02 -2.912741899490356445e-02 -4.148503392934799194e-02 -4.837528336793184280e-03 -1.171813085675239563e-01 6.743790954351425171e-02 3.325784951448440552e-02 5.839372519403696060e-03 -2.839592993259429932e-01 2.149623781442642212e-01 -2.500769197940826416e-01 -4.698876291513442993e-02 -3.742265328764915466e-02 -2.679475843906402588e-01 -8.611788600683212280e-02 7.635904848575592041e-02 3.096690773963928223e-01 1.029633358120918274e-01 1.749578416347503662e-01 8.738806843757629395e-02 1.102166846394538879e-01 1.674178242683410645e-02 4.333662614226341248e-02 1.407340466976165771e-01 3.675838187336921692e-02 -1.996519863605499268e-01
6.041130982339382172e-03 1.187482997775077820e-01 -9.360616095364093781e-03 -2.405574470758438110e-01 4.205399006605148315e-02 1.574369221925735474e-01 -3.173999115824699402e-02 -4.098002612590789795e-01 7.018742710351943970e-02 1.170882582664489746e-01 1.361215561628341675e-01 -1.672037243843078613e-01 -1.265270113945007324e-01 9.420602768659591675e-02 -2.042687386274337769e-01 2.215826511383056641e-01 1.621197164058685303e-02 1.082958842744119465e-04 2.329877018928527832e-02 -2.672613561153411865e-01 -1.062059774994850159e-01 1.501316428184509277e-01 -2.467192895710468292e-02 -1.849623769521713257e-01 -1.152826622128486633e-01 -8.429239690303802490e-02 -1.842780858278274536e-01 -2.454597949981689453e-01 -1.618625819683074951e-01 2.871751189231872559e-01 2.192974686622619629e-01 -3.732824027538299561e-01
-2.789384126663208008e-01 2.015891671180725098e-01 -1.316689550876617432e-01 4.013353586196899414e-02 5.828693974763154984e-05 1.024665832519531250e-01 -5.354118719696998596e-02 5.452896002680063248e-03 8.668516576290130615e-02 -1.330792205408215523e-03 -6.863788515329360962e-02 2.399396151304244995e-01 1.090938821434974670e-01 -3.429161608219146729e-01 -1.713601946830749512e-01 3.212062418460845947e-01 4.423393309116363525e-02 7.907995581626892090e-02 -8.052588999271392822e-02 9.726397693157196045e-03 5.265622958540916443e-02 -1.091572716832160950e-01 -1.677259802818298340e-01 -1.874790787696838379e-01 2.020304352045059204e-01 -1.632513254880905151e-01 -1.035033017396926880e-01 -2.781763970851898193e-01 1.513110846281051636e-01 -2.048900574445724487e-01 -2.967715635895729065e-02 -4.508963227272033691e-01
-3.582554459571838379e-01 -1.922381296753883362e-02 -2.266395837068557739e-01 -1.191637217998504639e-01 2.166637331247329712e-01 -7.824958115816116333e-02 -2.974669821560382843e-02 -2.781316637992858887e-01 8.036519587039947510e-02 -2.449195981025695801e-01 4.567964375019073486e-02 -1.709799468517303467e-01 -1.360474675893783569e-01 -1.124993618577718735e-02 -2.411966770887374878e-01 1.895601451396942139e-01 -2.166026979684829712e-01 -1.876926571130752563e-01 -2.779353857040405273e-01 -2.288938127458095551e-02 3.334975615143775940e-02 2.241961359977722168e-01 -1.319995075464248657e-01 -1.432043313980102539e-01 -2.384603582322597504e-02 -1.306816190481185913e-01 -3.057540059089660645e-01 -1.977231204509735107e-01 -1.180752646178007126e-02 -3.829356655478477478e-02 1.025109961628913879e-01 -2.287687808275222778e-01
-2.269832193851470947e-01 3.775187730789184570e-01 -1.674921214580535889e-01 1.561330705881118774e-01 3.826359659433364868e-02 -2.618058957159519196e-02 -4.113370552659034729e-02 -2.881147265434265137e-01 -3.117617368698120117e-01 -3.191098868846893311e-01 9.640016406774520874e-02 1.817319393157958984e-01 2.587886992841959000e-03 -2.041548341512680054e-01 8.650977164506912231e-03 1.461373418569564819e-01 -1.466072513721883297e-03 3.023485653102397919e-02 -1.035121977329254150e-01 -2.082191407680511475e-01 -2.774426043033599854e-01 3.331620991230010986e-02 9.589234739542007446e-02 8.566584438085556030e-02 1.130620613694190979e-01 -1.538105010986328125e-01 5.689034704118967056e-03 -7.183291018009185791e-02 2.348477989435195923e-01 2.690527737140655518e-01 -1.017542779445648193e-01 -1.818739920854568481e-01
-6.219666451215744019e-02 3.654672801494598389e-01 -9.925378859043121338e-02 7.263288646936416626e-02 2.416068315505981445e-01 1.647598445415496826e-01 -1.728053390979766846e-01 -1.512739341706037521e-02 -1.511638164520263672e-01 -1.140585467219352722e-01 1.262575834989547729e-01 2.936929464340209961e-01 -1.105982959270477295e-01 1.033319011330604553e-01 -3.396681845188140869e-01 1.574688553810119629e-01 -1.037982031702995300e-01 7.713978644460439682e-03 -1.509571969509124756e-01 -8.763929456472396851e-02 -1.938008815050125122e-01 -4.193599149584770203e-02 -1.584652960300445557e-01 -1.601735129952430725e-02 3.456782102584838867e-01 1.362528502941131592e-01 -6.748916953802108765e-02 -2.489753812551498413e-02 3.887540474534034729e-02 -9.109546244144439697e-02 2.754610590636730194e-02 -4.134036302566528320e-01
1.333959549665451050e-01 6.452721357345581055e-02 5.433283280581235886e-03 1.862076371908187866e-01 -7.894396036863327026e-02 -9.666855633258819580e-02 -6.188841164112091064e-02 -9.958614408969879150e-02 -3.397790193557739258e-01 3.690368533134460449e-01 -2.750515341758728027e-01 2.992115356028079987e-02 -1.533139497041702271e-01 -1.565799713134765625e-01 -2.610040605068206787e-01 2.990610003471374512e-01 2.060997188091278076e-01 -1.612287014722824097e-02 -2.482382021844387054e-02 -2.333330214023590088e-01 -7.663156837224960327e-02 4.290603101253509521e-01 -8.218818344175815582e-03 -1.725820451974868774e-01 3.354972868692129850e-04 -1.047596484422683716e-01 -8.910371363162994385e-02 -8.151205629110336304e-02 8.265138417482376099e-02 4.466095194220542908e-02 -1.213540555909276009e-03 -1.680600345134735107e-01
-3.048531711101531982e-01 1.100088506937026978e-01 -1.715702265501022339e-01 2.066626846790313721e-01 -1.484050881117582321e-02 3.425303101539611816e-01 2.362149953842163086e-01 -1.874692738056182861e-01 -5.649585276842117310e-02 9.423903375864028931e-02 1.574172824621200562e-02 -2.570030093193054199e-01 1.660892963409423828e-01 -1.507899612188339233e-01 -9.407491981983184814e-02 2.233006805181503296e-01 1.708092726767063141e-02 1.657774001359939575e-01 -1.244132742285728455e-01 -1.734642535448074341e-01 5.162779241800308228e-03 1.139944568276405334e-01 2.263103425502777100e-01 1.910238116979598999e-01 1.492083072662353516e-01 -8.349622786045074463e-02 -9.677816182374954224e-02 -3.385516703128814697e-01 -4.334060475230216980e-02 1.153001636266708374e-01 -1.145683005452156067e-01 -2.670820653438568115e-01
-2.314168065786361694e-01 9.947678074240684509e-03 -7.197113335132598877e-02 4.684147611260414124e-02 -1.242720782756805420e-01 1.275599151849746704e-01 -1.890248060226440430e-01 -7.868008315563201904e-02 2.516456693410873413e-02 1.708659529685974121e-01 -1.883823610842227936e-02 2.066743373870849609e-01 -2.219159156084060669e-01 1.808667778968811035e-01 -1.789576113224029541e-01 3.678471446037292480e-01 2.257505804300308228e-01 -4.425478726625442505e-02 -1.404602527618408203e-01 -3.894253075122833252e-01 7.574143260717391968e-02 -1.943390443921089172e-02 3.122870028018951416e-01 1.643875688314437866e-01 -3.761714790016412735e-03 -1.681061983108520508e-01 -1.926932483911514282e-02 -2.527302503585815430e-01 1.317052692174911499e-01 1.306721419095993042e-01 -5.527172610163688660e-02 -2.412152588367462158e-01
-1.788498610258102417e-01 -5.618529766798019409e-02 -2.048486769199371338e-01 1.647038608789443970e-01 1.286516934633255005e-01 -1.464885771274566650e-01 -8.254115283489227295e-02 -3.262860774993896484e-01 -2.988706529140472412e-01 3.466805517673492432e-01 -2.112395465373992920e-01 2.133285850286483765e-01 2.362011671066284180e-01 6.722418963909149170e-02 1.235580164939165115e-02 1.638528257608413696e-01 -1.880182512104511261e-02 -6.218498572707176208e-02 -1.029003225266933441e-02 5.440823361277580261e-02 -1.510819047689437866e-01 -2.070802962407469749e-03 -4.396213963627815247e-02 -3.802433609962463379e-02 -4.102705791592597961e-02 -3.561715409159660339e-02 -1.260404288768768311e-01 1.093985363841056824e-01 2.099470347166061401e-01 2.631906270980834961e-01 3.818092122673988342e-02 -4.223989844322204590e-01
-2.417358309030532837e-01 1.255492120981216431e-02 -3.116729855537414551e-01 1.673879921436309814e-01 -4.971775226294994354e-03 1.149891838431358337e-01 8.998688310384750366e-02 -2.618097662925720215e-01 -1.578914225101470947e-01 3.437762707471847534e-02 1.406904160976409912e-01 1.695262342691421509e-01 -4.741143435239791870e-03 -2.598695755004882812e-01 -1.297582685947418213e-01 -8.769367821514606476e-03 4.984970018267631531e-02 7.880083471536636353e-02 5.010065436363220215e-02 -3.788507282733917236e-01 -4.812327325344085693e-01 1.119012832641601562e-01 -7.037234306335449219e-02 1.716416776180267334e-01 1.458998173475265503e-01 -1.858855038881301880e-01 1.526899635791778564e-01 -1.145960465073585510e-01 1.016334518790245056e-01 -9.664263576269149780e-02 1.366139054298400879e-01 -5.808043107390403748e-02
5.845747888088226318e-02 2.090748697519302368e-01 -2.328325659036636353e-01 9.966904670000076294e-02 -1.756935752928256989e-02 -4.794289916753768921e-02 -1.573293060064315796e-01 -2.300498187541961670e-01 -1.174257174134254456e-01 -1.984113752841949463e-01 1.316835731267929077e-01 2.188866138458251953e-01 -1.348736584186553955e-01 -1.515179723501205444e-01 -1.970987319946289062e-01 2.379947155714035034e-01 2.147447168827056885e-01 -7.196380943059921265e-02 -2.691092491149902344e-01 -1.952904462814331055e-01 -7.800196856260299683e-02 -9.329377114772796631e-02 6.039233505725860596e-02 2.973694503307342529e-01 1.982784569263458252e-01 -1.157016009092330933e-01 -5.221875011920928955e-02 1.168699488043785095e-01 2.943087816238403320e-01 -4.146800935268402100e-02 2.714780531823635101e-02 -3.556968271732330322e-01
-1.232019439339637756e-01 7.570668309926986694e-02 -1.416136026382446289e-01 2.101502269506454468e-01 -9.252560883760452271e-02 4.350392147898674011e-02 -1.656330078840255737e-01 -2.097423076629638672e-01 -2.625007629394531250e-01 -1.467714160680770874e-01 3.290895819664001465e-01 4.089277684688568115e-01 2.299280315637588501e-01 -2.374615222215652466e-01 -1.904027163982391357e-01 1.263832300901412964e-01 -2.021776437759399414e-01 -2.927517332136631012e-02 -2.960525453090667725e-01 -1.064863055944442749e-02 -1.678218245506286621e-01 -1.058953534811735153e-02 -1.210441254079341888e-02 8.836825191974639893e-02 -2.031460106372833252e-01 -1.567769050598144531e-01 -2.299378961324691772e-01 5.521721020340919495e-02 7.319633383303880692e-03 -1.124924197793006897e-01 -6.118919700384140015e-02 3.995421528816223145e-02
-4.726143181324005127e-02 -1.299539059400558472e-01 3.201181301847100258e-03 -5.950051918625831604e-02 -7.100502401590347290e-02 6.654990464448928833e-02 -2.523146942257881165e-02 -1.296120733022689819e-01 1.670066565275192261e-01 -2.763930261135101318e-01 -7.942180149257183075e-03 5.119216442108154297e-02 -1.947921812534332275e-01 -1.509146182797849178e-03 -1.859714537858963013e-01 4.059520065784454346e-01 -1.130269020795822144e-01 2.998297810554504395e-01 -1.062730550765991211e-01 -3.694961965084075928e-01 -1.019956991076469421e-01 6.187532097101211548e-02 4.608180373907089233e-02 -9.835202991962432861e-02 1.572784781455993652e-02 -1.620816439390182495e-02 -1.856488734483718872e-01 -4.274746477603912354e-01 -4.901351779699325562e-02 3.426669910550117493e-02 9.347405284643173218e-02 -3.155595064163208008e-01
-1.680384576320648193e-01 2.776966989040374756e-01 -1.926213949918746948e-01 1.045558974146842957e-01 7.247750461101531982e-02 -2.939355559647083282e-02 -1.458018869161605835e-01 -2.459562420845031738e-01 -2.503621280193328857e-01 -2.796929776668548584e-01 2.164974212646484375e-01 2.935318350791931152e-01 1.427792850881814957e-02 -1.006994396448135376e-03 -1.081695631146430969e-01 6.497333198785781860e-02 -6.830021739006042480e-02 -1.581961214542388916e-01 -3.893996477127075195e-01 -1.866627633571624756e-01 -8.412117511034011841e-02 1.848693490028381348e-01 1.875541359186172485e-01 -9.814161807298660278e-02 1.410316377878189087e-01 -1.570875942707061768e-01 1.085899174213409424e-01 -1.630612313747406006e-01 -3.380671143531799316e-03 4.657095298171043396e-02 2.710874974727630615e-01 -8.849481493234634399e-02
5.604476109147071838e-02 -6.748729944229125977e-02 -1.899015307426452637e-01 3.866181150078773499e-02 1.381666809320449829e-01 -1.218871306627988815e-02 -5.190601944923400879e-02 -5.012733340263366699e-01 -1.628400683403015137e-01 9.163031727075576782e-02 2.476912178099155426e-02 -1.639747172594070435e-01 -1.038359105587005615e-01 -2.427093535661697388e-01 -1.344444900751113892e-01 8.465711772441864014e-02 -5.960855633020401001e-02 2.599688805639743805e-02 -9.563987702131271362e-02 1.896229237318038940e-01 -1.212306544184684753e-01 1.305624246597290039e-01 1.047063320875167847e-01 -8.299789577722549438e-02 -1.761581599712371826e-01 1.637301445007324219e-01 8.152437210083007812e-02 -4.443518221378326416e-01 -1.394941657781600952e-02 -7.558386772871017456e-02 -9.528928995132446289e-02 -3.851536214351654053e-01
-1.109425202012062073e-01 -2.318628318607807159e-02 -9.753212332725524902e-02 -1.201821640133857727e-01 1.181034967303276062e-01 -2.706488370895385742e-01 -9.790885448455810547e-02 -3.516646027565002441e-01 3.229413628578186035e-01 6.461278349161148071e-02 1.769591569900512695e-01 -3.717551007866859436e-02 3.678056970238685608e-02 -2.608265578746795654e-01 -2.779032886028289795e-01 3.284128010272979736e-01 8.181137032806873322e-03 2.081175521016120911e-02 -3.124089837074279785e-01 -2.803093492984771729e-01 -2.165164798498153687e-02 8.213909715414047241e-02 -7.630912214517593384e-02 -7.170286774635314941e-02 -1.211754530668258667e-01 -2.380835562944412231e-01 -1.663201749324798584e-01 -1.583656072616577148e-01 8.387598395347595215e-02 1.138110607862472534e-01 -6.829369068145751953e-02 -5.915408954024314880e-02
9.951845556497573853e-02 1.357242316007614136e-01 5.088389292359352112e-02 1.295588016510009766e-01 1.190900132060050964e-01 -5.805159732699394226e-02 -7.938362658023834229e-02 -4.250926077365875244e-01 -2.534264326095581055e-01 4.879880696535110474e-02 -1.022353693842887878e-01 -8.323211222887039185e-02 1.414219290018081665e-01 -6.677065044641494751e-02 -3.009023964405059814e-01 3.299287557601928711e-01 -2.592781186103820801e-01 1.065311357378959656e-01 1.086164116859436035e-01 -2.494731992483139038e-01 -7.614121586084365845e-02 3.575481474399566650e-02 -2.107018791139125824e-02 -7.228127121925354004e-02 1.209552362561225891e-01 -1.254068408161401749e-02 6.883844733238220215e-02 -1.234445869922637939e-01 -8.465231955051422119e-02 3.519747257232666016e-01 -2.798800170421600342e-01 -1.743568629026412964e-01
8.535618335008621216e-02 9.492191672325134277e-02 -1.275014579296112061e-01 2.301831394433975220e-01 1.382554471492767334e-01 1.181452162563800812e-02 5.650788918137550354e-02 9.534245356917381287e-03 -1.330529004335403442e-01 2.467317879199981689e-01 1.190155968070030212e-01 2.096003852784633636e-02 -5.646079662255942822e-04 -5.421703681349754333e-02 -2.581499516963958740e-01 2.504336833953857422e-01 2.941225469112396240e-02 -1.035271510481834412e-01 -1.175956875085830688e-01 -3.489896357059478760e-01 -9.116379916667938232e-02 2.641883194446563721e-01 8.262602984905242920e-02 -2.469272315502166748e-01 -6.251785904169082642e-02 -2.731631696224212646e-01 2.405376732349395752e-01 5.658722296357154846e-02 -2.244392335414886475e-01 2.074871659278869629e-01 2.343000024557113647e-01 -2.922738492488861084e-01
-8.093179017305374146e-02 8.034693449735641479e-02 -8.316768705844879150e-02 1.180912181735038757e-01 -8.554252982139587402e-02 1.955431550741195679e-01 -2.914125323295593262e-01 -2.311708182096481323e-01 -2.697505056858062744e-02 1.816114783287048340e-01 -9.563653171062469482e-02 3.756019175052642822e-01 -2.955532670021057129e-01 3.903136774897575378e-02 -1.166563779115676880e-01 1.703952252864837646e-01 1.027110666036605835e-01 5.592233687639236450e-02 -1.741049140691757202e-01 -2.753460109233856201e-01 2.317081689834594727e-01 -1.814203113317489624e-01 1.793779134750366211e-01 5.919106304645538330e-02 -4.237489029765129089e-02 -2.195626199245452881e-01 -4.203037172555923462e-02 1.202708575874567032e-02 -8.543256670236587524e-02 4.502237588167190552e-02 -8.393618464469909668e-02 -3.954638540744781494e-01
1.390318274497985840e-01 1.078834682703018188e-01 -1.878269463777542114e-01 1.514413058757781982e-01 2.497707754373550415e-01 -4.761942848563194275e-02 -1.656274050474166870e-01 -1.218599379062652588e-01 9.568241238594055176e-02 8.605827391147613525e-02 -1.797222532331943512e-02 5.061421915888786316e-02 -2.105751931667327881e-01 9.043090790510177612e-02 -8.964605629444122314e-02 1.191081628203392029e-01 3.360092267394065857e-02 5.263043195009231567e-02 -3.374464511871337891e-01 -4.450085759162902832e-01 -1.806904226541519165e-01 -9.349484741687774658e-02 1.074937656521797180e-01 6.202270090579986572e-02 1.122350469231605530e-01 -4.891735315322875977e-02 -9.624788910150527954e-02 7.117685675621032715e-02 7.691904157400131226e-02 -9.349454939365386963e-02 -1.264691054821014404e-01 -5.264297127723693848e-01
-9.996079653501510620e-02 8.231841772794723511e-02 -1.763268411159515381e-01 3.828573739156126976e-03 2.060464769601821899e-01 2.446216531097888947e-02 -4.883837327361106873e-02 -3.743928670883178711e-01 1.801579631865024567e-02 2.257765680551528931e-01 -1.088708788156509399e-01 2.097797542810440063e-01 1.676671802997589111e-01 -9.409641474485397339e-02 -3.510790169239044189e-01 7.082417607307434082e-02 1.953064501285552979e-01 -1.004441529512405396e-01 -2.303008735179901123e-01 -1.778276860713958740e-01 1.926051080226898193e-02 -2.139678001403808594e-01 -2.483229935169219971e-01 -2.183668166399002075e-01 -1.699409782886505127e-01 -4.636893048882484436e-02 -6.125313043594360352e-02 9.262410551309585571e-02 1.006195098161697388e-01 -1.472101360559463501e-01 2.711083889007568359e-01 -2.388839125633239746e-01
-2.925765812397003174e-01 1.310007423162460327e-01 -1.140338629484176636e-01 -1.584367305040359497e-01 2.027909010648727417e-01 -3.603790700435638428e-02 -9.517642855644226074e-02 -1.441096365451812744e-01 -2.012815177440643311e-01 3.600070178508758545e-01 1.513190716505050659e-01 4.935016483068466187e-02 -7.587724179029464722e-02 -1.044223904609680176e-01 -9.291124343872070312e-02 4.161227941513061523e-01 -1.272711753845214844e-01 -2.661777436733245850e-01 -1.140092089772224426e-01 -5.075269564986228943e-02 2.297210097312927246e-01 1.732288151979446411e-01 7.587344199419021606e-02 -1.317946705967187881e-02 2.034020572900772095e-01 -1.132143363356590271e-01 2.496952563524246216e-01 6.215149536728858948e-02 -1.423741430044174194e-01 7.810607552528381348e-02 3.999079018831253052e-02 -2.308134734630584717e-01
-1.052062287926673889e-01 -7.679012417793273926e-02 -1.454154998064041138e-01 -6.052895262837409973e-02 1.468508690595626831e-01 -9.238041192293167114e-02 -5.780432745814323425e-02 -2.734587490558624268e-01 1.577440649271011353e-01 -3.468526303768157959e-01 1.918649375438690186e-01 3.674530237913131714e-02 -2.722387947142124176e-02 -5.921799689531326294e-02 -2.442093044519424438e-01 3.094433546066284180e-01 1.338760554790496826e-01 -1.006077602505683899e-01 -1.740538626909255981e-01 -8.790550380945205688e-02 5.083526298403739929e-02 3.606441020965576172e-01 4.406516626477241516e-02 -1.794195622205734253e-01 -2.585043907165527344e-01 -1.804194301366806030e-01 -2.039297223091125488e-01 -1.580522060394287109e-01 -2.713018655776977539e-02 -2.405920624732971191e-02 -2.281594127416610718e-01 -2.341966331005096436e-01
[truncated: 3,283,589 more chars]
