# Supplementary material for: The Language of Innovation
Source: PLoS One. 2020 Apr 30;15(4):e0230107. doi: 10.1371/journal.pone.0230107 (PMC7194493; doi:10.1371/journal.pone.0230107)
Supplement: S5 File — (GZ) [file pone.0230107.s005.tar.gz › 1983-1987/V2Run_13_VS_4500_embeddings1983-1987ED32.txt]

5.899394303560256958e-02 -1.902361810207366943e-01 -4.634213447570800781e-02 -2.057937160134315491e-02 -2.753574587404727936e-02 -1.032899245619773865e-01 1.682983785867691040e-01 2.387938499450683594e-01 1.834081858396530151e-01 -1.200724020600318909e-01 -1.463866680860519409e-01 -3.163999915122985840e-01 4.042818546295166016e-01 -6.217625364661216736e-02 -1.281726807355880737e-01 1.190146133303642273e-01 3.250901997089385986e-01 3.584790602326393127e-02 4.949080571532249451e-02 -8.604559116065502167e-03 -8.324031531810760498e-02 1.288708858191967010e-02 5.855535343289375305e-02 -1.845867186784744263e-01 2.241877764463424683e-01 -1.756948083639144897e-01 -2.509353458881378174e-01 -1.279740035533905029e-01 3.777649626135826111e-02 2.720046937465667725e-01 -2.598215267062187195e-02 3.206820487976074219e-01
2.250376790761947632e-01 -7.241515815258026123e-02 -7.280627638101577759e-02 1.263835877180099487e-01 -2.753722667694091797e-01 -7.955531775951385498e-02 3.059890866279602051e-01 2.896817624568939209e-01 1.259022504091262817e-01 1.015818342566490173e-01 7.554674148559570312e-02 -1.482807993888854980e-01 3.128065466880798340e-01 1.382408887147903442e-01 3.043651878833770752e-01 9.068349748849868774e-02 2.080861926078796387e-01 -1.223678290843963623e-01 7.514049112796783447e-02 2.799352258443832397e-02 -2.589770853519439697e-01 8.905312418937683105e-02 -1.330141127109527588e-01 3.889515697956085205e-01 1.107721030712127686e-01 -1.254426389932632446e-01 -8.363413810729980469e-02 -1.887814998626708984e-01 -7.911407947540283203e-02 3.210344165563583374e-02 6.956537067890167236e-02 -2.077809534966945648e-03
-3.975161164999008179e-02 2.918799221515655518e-01 7.456633448600769043e-02 9.767845273017883301e-02 1.579040102660655975e-02 -1.595267057418823242e-01 2.304973602294921875e-01 1.808217167854309082e-01 3.770753368735313416e-02 2.104759514331817627e-01 2.028140798211097717e-02 -1.390751302242279053e-01 1.908092945814132690e-01 3.868452459573745728e-02 -2.278317511081695557e-01 2.087976969778537750e-02 2.611200213432312012e-01 -7.008424960076808929e-03 4.559516964945942163e-04 2.384688891470432281e-02 -1.448674201965332031e-01 3.170035481452941895e-01 2.626891247928142548e-02 1.177329868078231812e-01 2.809572815895080566e-01 -1.897929906845092773e-01 -7.109387218952178955e-02 -3.623043596744537354e-01 1.601135730743408203e-01 1.923014074563980103e-01 3.154859840869903564e-01 -1.123504489660263062e-01
3.839339315891265869e-01 -1.335314214229583740e-01 -3.543564081192016602e-01 1.868932880461215973e-02 -1.280757933855056763e-01 -2.307442128658294678e-01 3.058985173702239990e-01 3.794117867946624756e-01 1.088796332478523254e-01 -8.889932185411453247e-02 3.540669009089469910e-02 -1.850226521492004395e-01 2.091785520315170288e-01 -6.505323108285665512e-04 -9.379248321056365967e-02 1.301670372486114502e-01 -1.476711127907037735e-02 -9.261669218540191650e-02 -1.341983228921890259e-01 -2.530307509005069733e-02 -1.524890959262847900e-02 -1.370283216238021851e-02 1.289092302322387695e-01 4.530410096049308777e-02 2.076049149036407471e-01 -2.166543006896972656e-01 -1.200298778712749481e-02 -3.178419470787048340e-01 -2.492256276309490204e-02 3.755579516291618347e-02 9.159212559461593628e-02 -1.696130037307739258e-01
5.432945862412452698e-02 1.977887190878391266e-02 -1.253306567668914795e-01 2.868078052997589111e-01 -2.650763466954231262e-02 -3.134748041629791260e-01 1.852611899375915527e-01 3.601289093494415283e-01 1.837411671876907349e-01 3.054197644814848900e-03 2.080314308404922485e-01 -1.203493401408195496e-01 -1.062543913722038269e-01 3.681724192574620247e-03 -2.010492384433746338e-01 8.679861575365066528e-02 1.199453547596931458e-01 -5.643743276596069336e-02 -3.147859275341033936e-01 -5.925716087222099304e-02 -3.041341006755828857e-01 -1.508623063564300537e-01 1.337464991956949234e-02 6.616374105215072632e-02 3.786657452583312988e-01 9.995401650667190552e-02 -1.717613041400909424e-01 -4.421221092343330383e-02 -4.065466672182083130e-02 -4.200089722871780396e-02 2.379053384065628052e-01 -8.891824632883071899e-03
5.088763684034347534e-02 1.899284683167934418e-02 -1.637900322675704956e-01 1.003423035144805908e-01 -2.248962670564651489e-01 -3.754492700099945068e-01 -1.702489554882049561e-01 4.332775771617889404e-01 4.707410186529159546e-02 -1.681273281574249268e-01 -5.238370969891548157e-03 1.239408645778894424e-02 1.019944399595260620e-01 1.298880279064178467e-01 -4.196358844637870789e-03 2.823176085948944092e-01 1.555536389350891113e-01 5.278357863426208496e-02 -1.900010257959365845e-01 7.159942388534545898e-02 -3.955540433526039124e-02 1.282474249601364136e-01 2.213157713413238525e-01 2.462209612131118774e-01 3.378438651561737061e-01 -6.694259494543075562e-02 -1.618709117174148560e-01 -1.887102425098419189e-01 -1.519506275653839111e-01 1.068711187690496445e-02 1.193817332386970520e-01 2.291226200759410858e-02
1.300523430109024048e-01 -2.262336611747741699e-01 -1.945734024047851562e-01 1.775434017181396484e-01 1.118978601880371571e-03 -3.708016276359558105e-01 3.104517757892608643e-01 1.409447342157363892e-01 2.272529900074005127e-01 2.499702945351600647e-02 1.576785370707511902e-02 -1.280564814805984497e-01 2.606085240840911865e-01 7.028530538082122803e-02 -1.782593689858913422e-02 2.311309576034545898e-01 1.728512495756149292e-01 6.409476697444915771e-02 1.842756271362304688e-01 -5.388260260224342346e-02 -1.426335871219635010e-01 8.589043468236923218e-02 1.984943151473999023e-01 -6.934174895286560059e-02 3.107457756996154785e-01 -2.529205679893493652e-01 -8.491136878728866577e-02 -2.000488787889480591e-01 -1.579712182283401489e-01 -1.528387814760208130e-01 -2.674501016736030579e-02 -1.170638501644134521e-01
3.132899105548858643e-02 1.819343417882919312e-01 7.357393205165863037e-02 2.591249048709869385e-01 -8.616083115339279175e-02 -8.404245972633361816e-02 1.928900927305221558e-01 2.575181722640991211e-01 2.254070043563842773e-01 -5.039558559656143188e-02 2.194923013448715210e-01 -1.194787323474884033e-01 2.578899562358856201e-01 1.823037564754486084e-01 -6.786896288394927979e-02 2.311276197433471680e-01 1.658291369676589966e-01 -2.832712605595588684e-02 -3.601383864879608154e-01 1.352757066488265991e-01 -1.612140089273452759e-01 1.226400658488273621e-01 1.560545619577169418e-02 2.087888270616531372e-01 3.120707571506500244e-01 -2.404331713914871216e-01 1.794989779591560364e-02 -9.835431724786758423e-02 1.633248478174209595e-01 -2.028094083070755005e-01 7.131509482860565186e-02 5.030073598027229309e-02
2.897789180278778076e-01 -1.970281153917312622e-01 -3.176879286766052246e-01 -1.035921797156333923e-01 -3.664203584194183350e-01 -1.957892328500747681e-01 2.465849518775939941e-01 -2.447068318724632263e-02 9.898139536380767822e-02 -1.637086123228073120e-01 1.307636946439743042e-01 -1.702534258365631104e-01 1.878064423799514771e-01 1.475052684545516968e-01 -1.292078197002410889e-01 4.033425450325012207e-02 5.902965366840362549e-02 -3.623590990900993347e-02 6.044285371899604797e-02 -1.510430723428726196e-01 -1.212431490421295166e-01 1.154350712895393372e-01 -2.158382385969161987e-01 -9.143310599029064178e-03 2.472931295633316040e-01 -2.155670672655105591e-01 -1.871331036090850830e-01 -2.511654496192932129e-01 -1.004663631319999695e-01 4.066503420472145081e-02 6.478115171194076538e-02 2.142142504453659058e-01
-2.248991131782531738e-01 7.102273404598236084e-02 -2.064869999885559082e-01 1.098153591156005859e-01 -1.607268154621124268e-01 -2.643082439899444580e-01 2.981967031955718994e-01 1.357322484254837036e-01 1.483935713768005371e-01 1.351841837167739868e-01 7.375115156173706055e-02 -1.749300211668014526e-01 2.765047848224639893e-01 -1.361245512962341309e-01 3.638558462262153625e-02 2.115485966205596924e-01 -1.827912032604217529e-01 -1.758298277854919434e-01 -1.078289151191711426e-01 4.762419685721397400e-02 -6.323476880788803101e-02 -2.400732040405273438e-01 1.974624246358871460e-01 4.027586057782173157e-02 6.857001036405563354e-02 -2.374073117971420288e-02 9.247805178165435791e-02 -3.193945586681365967e-01 -1.074859052896499634e-01 2.671986222267150879e-01 1.330678313970565796e-01 2.688670456409454346e-01
9.804074652493000031e-03 -3.489114642143249512e-01 1.350122094154357910e-01 1.366387307643890381e-01 1.491344440728425980e-02 -1.988778859376907349e-01 -9.995995461940765381e-02 2.387632876634597778e-01 1.199134737253189087e-01 -8.798889815807342529e-02 -1.451777666807174683e-01 3.829971328377723694e-02 1.731010526418685913e-01 2.390343546867370605e-01 2.481401413679122925e-01 3.719804883003234863e-01 3.290429478511214256e-03 -2.088635042309761047e-02 -5.737350136041641235e-02 -4.624217003583908081e-02 -2.390626631677150726e-02 -1.121532171964645386e-01 -5.673537403345108032e-02 -1.624965518712997437e-01 4.704918265342712402e-01 -1.112804040312767029e-01 2.406212687492370605e-02 1.967240869998931885e-01 1.649205982685089111e-01 -2.189424633979797363e-02 2.279186695814132690e-01 -3.848449885845184326e-02
3.085584640502929688e-01 6.871393322944641113e-02 -2.608236968517303467e-01 9.868721663951873779e-02 -3.451967835426330566e-01 -4.417247772216796875e-01 1.553160846233367920e-01 1.736825704574584961e-01 7.319425791501998901e-02 1.120312735438346863e-01 1.080263406038284302e-01 9.740038774907588959e-03 9.229208528995513916e-02 1.326359510421752930e-01 1.250848770141601562e-01 5.350684374570846558e-02 -2.576550841331481934e-02 1.055292859673500061e-01 3.283341228961944580e-02 4.964299034327268600e-03 2.908568643033504486e-02 7.635092735290527344e-02 -2.109924852848052979e-01 1.802734285593032837e-01 1.431983709335327148e-01 -4.105156064033508301e-01 -1.647712588310241699e-01 -4.380932077765464783e-02 -9.974949061870574951e-03 1.356637328863143921e-01 -6.484508514404296875e-02 2.050313651561737061e-01
1.398974061012268066e-01 -2.301705926656723022e-01 -1.708296388387680054e-01 1.932363063097000122e-01 -1.287193298339843750e-01 7.280958443880081177e-02 7.882212847471237183e-02 2.066383957862854004e-01 2.320326417684555054e-01 1.757860779762268066e-01 1.119442582130432129e-01 -3.020817413926124573e-02 3.401319682598114014e-01 1.909120082855224609e-01 -3.571385145187377930e-02 7.642007619142532349e-02 2.324440330266952515e-02 -5.924747511744499207e-02 5.126720666885375977e-02 1.619641184806823730e-01 -5.724558234214782715e-02 -4.242796301841735840e-01 4.285557568073272705e-02 -1.659482717514038086e-02 3.477602601051330566e-01 -2.249666899442672729e-01 2.904412709176540375e-02 2.152138650417327881e-01 5.257572233676910400e-02 2.119439989328384399e-01 2.028033137321472168e-01 -8.290553838014602661e-02
2.961305379867553711e-01 -1.968036890029907227e-01 -1.815549880266189575e-01 -5.523606017231941223e-02 1.499137841165065765e-02 -1.877819448709487915e-01 9.971341490745544434e-02 1.745115369558334351e-01 1.387042701244354248e-01 -1.004675701260566711e-01 -1.927797682583332062e-03 7.011268287897109985e-02 4.943467080593109131e-01 9.663287550210952759e-02 -2.136267870664596558e-01 9.264265745878219604e-02 -3.299110382795333862e-02 -1.447801440954208374e-01 -2.405723035335540771e-01 1.142242476344108582e-01 -8.024951070547103882e-02 1.765924273058772087e-03 3.221002873033285141e-03 -1.193989813327789307e-01 2.867375910282135010e-01 -3.154899552464485168e-02 -3.548167943954467773e-01 -2.102130949497222900e-01 9.576316177845001221e-02 -1.626112312078475952e-01 1.194702833890914917e-01 5.122833326458930969e-02
3.462958931922912598e-01 2.951382696628570557e-01 4.112439695745706558e-03 3.008757829666137695e-01 -3.150382339954376221e-01 -1.682630926370620728e-01 2.594902515411376953e-01 2.346956729888916016e-01 1.102838143706321716e-01 3.872728347778320312e-02 1.017397195100784302e-01 -1.137798950076103210e-01 2.337531149387359619e-01 1.484035551548004150e-01 -2.094698846340179443e-01 2.938063815236091614e-02 7.011035829782485962e-02 4.695140291005373001e-03 -1.881645321846008301e-01 7.676755636930465698e-02 2.174919843673706055e-01 -7.138665020465850830e-02 1.395111344754695892e-02 9.444501250982284546e-02 1.862567365169525146e-01 -7.337944954633712769e-02 -1.148114427924156189e-01 -1.066905185580253601e-01 3.217121586203575134e-02 9.604310244321823120e-02 3.319641351699829102e-01 3.516113385558128357e-02
2.016523331403732300e-01 -7.023764401674270630e-02 -6.856743991374969482e-02 5.510427430272102356e-02 -4.638010635972023010e-02 -9.970026463270187378e-02 3.156802356243133545e-01 4.355587065219879150e-01 2.265597283840179443e-01 -9.178521484136581421e-02 3.049637973308563232e-01 7.087565027177333832e-03 2.323944568634033203e-01 1.883456483483314514e-02 -8.070580661296844482e-02 3.638676106929779053e-01 -7.116111367940902710e-02 8.487940579652786255e-02 -1.590159088373184204e-01 1.904845833778381348e-01 1.458713561296463013e-01 1.523578464984893799e-01 -1.629980653524398804e-01 -9.920355677604675293e-02 -6.033701077103614807e-02 -2.011007517576217651e-01 -1.496889889240264893e-01 -5.197206139564514160e-02 -1.819764077663421631e-01 -1.616775542497634888e-01 7.103420048952102661e-02 1.043815985321998596e-01
2.217974066734313965e-01 -1.383484750986099243e-01 -1.746377162635326385e-02 1.946458593010902405e-02 -3.222285807132720947e-01 -2.488837540149688721e-01 2.925815582275390625e-01 9.809107333421707153e-02 9.236161410808563232e-02 -8.482735604047775269e-02 1.179590821266174316e-01 -5.939037725329399109e-02 4.464952945709228516e-01 -8.854670077562332153e-02 -1.971942037343978882e-01 -1.626225374639034271e-02 5.138450488448143005e-02 1.348980218172073364e-01 5.363285914063453674e-02 -5.575428530573844910e-02 -1.071367859840393066e-01 -9.192459285259246826e-02 3.539077937602996826e-02 9.670269489288330078e-02 2.131218612194061279e-01 -1.985086500644683838e-01 -2.651011347770690918e-01 -2.945024669170379639e-01 -1.606065630912780762e-01 8.950600028038024902e-02 -1.029741168022155762e-01 2.164797037839889526e-01
-1.885075867176055908e-01 -2.569582164287567139e-01 -1.446428801864385605e-02 1.588724255561828613e-01 -2.165392786264419556e-01 -1.876636594533920288e-01 -7.962241023778915405e-02 1.452740430831909180e-01 -5.140985548496246338e-02 4.517266154289245605e-02 3.475157916545867920e-02 -1.937611028552055359e-02 2.343882173299789429e-01 4.909765720367431641e-02 -2.442747652530670166e-01 3.799599409103393555e-01 6.937912665307521820e-03 -1.174437478184700012e-01 3.238902091979980469e-01 -7.414549589157104492e-02 2.465938404202461243e-02 1.175519749522209167e-01 -2.734739482402801514e-01 -4.679891467094421387e-02 1.387388259172439575e-01 -6.277423352003097534e-02 1.125014722347259521e-01 -2.681429684162139893e-01 -1.609197854995727539e-01 2.907418012619018555e-01 -1.091348938643932343e-02 -2.486807256937026978e-01
-1.972492039203643799e-02 -1.065839156508445740e-01 -2.533238530158996582e-01 3.594689667224884033e-01 1.874833181500434875e-02 -8.931719511747360229e-02 1.220670416951179504e-01 2.900569736957550049e-01 2.800901653245091438e-03 -1.342678163200616837e-02 2.049836069345474243e-01 -4.134320095181465149e-02 3.214786350727081299e-01 -7.639958709478378296e-02 -8.017140626907348633e-02 2.089396268129348755e-01 6.940788030624389648e-02 -1.203135773539543152e-01 6.378782540559768677e-02 1.878060400485992432e-01 1.233427673578262329e-01 9.595558978617191315e-03 3.782445564866065979e-02 2.285897135734558105e-01 6.990535557270050049e-02 -1.494420170783996582e-01 1.847745478153228760e-02 -3.113134503364562988e-01 -1.031472682952880859e-01 1.524865180253982544e-01 4.251380562782287598e-01 1.325893253087997437e-01
-2.180443108081817627e-01 -2.131466194987297058e-02 1.400906294584274292e-01 1.316433250904083252e-01 6.056128814816474915e-02 -2.673970758914947510e-01 1.312347054481506348e-01 3.094002008438110352e-01 2.070880979299545288e-01 1.176066994667053223e-01 -3.399507999420166016e-01 -2.917910516262054443e-01 1.118884384632110596e-01 1.098522450774908066e-02 1.272268295288085938e-01 2.148144096136093140e-01 1.052521616220474243e-01 -6.178564205765724182e-02 -1.251315623521804810e-01 3.904843926429748535e-01 -1.796376258134841919e-01 7.306651026010513306e-02 3.654874116182327271e-02 -7.388897985219955444e-02 7.535821199417114258e-02 -1.034905016422271729e-01 -4.654507339000701904e-02 9.771157056093215942e-03 -1.456268429756164551e-01 2.589243352413177490e-01 2.387696057558059692e-01 5.642791837453842163e-02
1.042789295315742493e-01 2.302622646093368530e-01 -1.636999398469924927e-01 6.306258589029312134e-02 -1.719841659069061279e-01 -2.575687170028686523e-01 2.898365259170532227e-01 4.481419920921325684e-01 4.724661260843276978e-02 -9.032654762268066406e-02 -2.728139422833919525e-02 -1.719194054603576660e-01 4.047399461269378662e-01 1.226656585931777954e-01 -2.006358057260513306e-01 2.768768668174743652e-01 -3.166408836841583252e-02 -3.046064823865890503e-02 -2.616398502141237259e-03 -5.484119430184364319e-02 -1.118151098489761353e-01 -1.178019493818283081e-01 5.326766055077314377e-03 -1.325678080320358276e-01 1.035640537738800049e-01 -4.020528122782707214e-02 -2.702658176422119141e-01 7.358148694038391113e-02 8.813987672328948975e-02 -1.510822623968124390e-01 6.730049103498458862e-02 -1.151278242468833923e-01
1.774194538593292236e-01 -7.893111556768417358e-02 -5.345296487212181091e-02 1.742406636476516724e-01 -1.670711040496826172e-01 -4.496254324913024902e-01 3.510229289531707764e-01 2.885707318782806396e-01 2.991078495979309082e-01 -3.522650003433227539e-01 4.737282544374465942e-02 -3.166512772440910339e-02 2.793131023645401001e-02 -8.192465454339981079e-02 3.404690325260162354e-02 1.995512396097183228e-01 8.550609648227691650e-02 7.516174111515283585e-03 -1.599646508693695068e-01 -4.411305859684944153e-02 -3.033626079559326172e-01 2.029345333576202393e-01 6.925632059574127197e-02 -7.267046719789505005e-02 9.693570435047149658e-02 -1.497391164302825928e-01 4.939899663440883160e-04 8.404173702001571655e-02 -3.349120542407035828e-02 -3.551115840673446655e-02 8.814405649900436401e-02 -3.121712710708379745e-03
1.892274171113967896e-01 7.229417562484741211e-02 3.353407373651862144e-03 4.184901714324951172e-01 -1.289971731603145599e-02 -1.252214014530181885e-01 1.076754108071327209e-01 2.866088747978210449e-01 1.143209189176559448e-01 -2.395017594099044800e-01 4.803035035729408264e-02 -1.491900533437728882e-01 1.096099093556404114e-01 7.669471949338912964e-02 -3.056353144347667694e-02 1.464356333017349243e-01 1.589960455894470215e-01 -2.400350719690322876e-01 -3.826319277286529541e-01 -4.100256413221359253e-02 -2.820362448692321777e-01 -1.539389342069625854e-01 1.257845759391784668e-01 -6.083789467811584473e-02 1.610900014638900757e-01 -9.010764211416244507e-02 -3.387360274791717529e-01 2.511459775269031525e-02 -3.709935024380683899e-02 1.028370484709739685e-01 -3.950250521302223206e-02 1.492085605859756470e-01
2.772342264652252197e-01 -1.340877860784530640e-01 -9.820505976676940918e-02 2.293769866228103638e-01 -5.153668522834777832e-01 -1.391278356313705444e-01 8.814958482980728149e-02 3.129824101924896240e-01 8.418411016464233398e-02 -3.587999194860458374e-02 1.311489194631576538e-01 8.926942944526672363e-02 1.864947527647018433e-01 3.267998620867729187e-02 -1.846583485603332520e-01 1.986852586269378662e-01 5.234557017683982849e-02 2.723277173936367035e-02 1.051313988864421844e-02 -1.281290650367736816e-01 -2.693043053150177002e-01 -1.209863871335983276e-01 -3.173108026385307312e-02 5.198372900485992432e-02 7.301335781812667847e-02 3.196942508220672607e-01 -1.088339760899543762e-01 -1.495498567819595337e-01 3.662412927951663733e-04 1.068476662039756775e-01 -7.754575461149215698e-02 -1.979729235172271729e-01
1.108177304267883301e-01 -2.209151238203048706e-01 5.616394337266683578e-03 2.152568399906158447e-01 -4.221404716372489929e-02 -2.916065752506256104e-01 2.709316909313201904e-01 3.919722437858581543e-01 1.798579841852188110e-01 -2.389312088489532471e-01 -1.265416145324707031e-01 -2.379506081342697144e-01 1.214775517582893372e-01 7.322677224874496460e-02 5.727821961045265198e-03 -3.213274851441383362e-02 3.444225341081619263e-02 -1.587940305471420288e-01 -9.134674817323684692e-02 4.502817392349243164e-01 1.334091555327177048e-02 1.406400501728057861e-01 -5.449695140123367310e-02 -9.279887378215789795e-02 8.520620316267013550e-02 3.144539892673492432e-03 -2.265932708978652954e-01 -1.677651107311248779e-01 1.512524187564849854e-01 1.707698032259941101e-02 1.277255266904830933e-01 1.227052509784698486e-02
6.001505628228187561e-02 2.060576379299163818e-01 1.129280775785446167e-01 6.611846387386322021e-02 -1.081447899341583252e-01 -2.062572836875915527e-01 9.271670877933502197e-02 3.448658287525177002e-01 1.085069850087165833e-01 2.458504773676395416e-02 1.030384674668312073e-01 -8.393102139234542847e-02 2.173170745372772217e-01 -1.339439749717712402e-01 -2.177599817514419556e-02 3.859765827655792236e-01 3.024247288703918457e-01 -1.859807074069976807e-01 -1.797309815883636475e-01 -4.115470498800277710e-02 1.174127459526062012e-01 1.061337590217590332e-01 5.593910813331604004e-02 1.748326569795608521e-01 3.186089992523193359e-01 -6.340229511260986328e-02 -9.565252065658569336e-02 -1.535647064447402954e-01 3.709169626235961914e-01 -5.871909484267234802e-02 7.755574584007263184e-02 -7.931473851203918457e-02
4.441449884325265884e-03 -8.088022470474243164e-02 -1.821758598089218140e-02 2.718189656734466553e-01 -3.007781803607940674e-01 -1.599840521812438965e-01 7.026980072259902954e-02 -4.832252487540245056e-02 3.267916440963745117e-01 1.368926912546157837e-01 6.488291919231414795e-02 -3.502316474914550781e-01 9.976308792829513550e-02 -1.922280043363571167e-01 1.460261642932891846e-01 3.053164482116699219e-01 1.088295131921768188e-01 1.652847602963447571e-02 8.232107385993003845e-03 -1.069886162877082825e-01 -1.597130894660949707e-01 1.230728924274444580e-01 1.170378848910331726e-01 -1.229954324662685394e-02 4.762928932905197144e-02 -2.932166457176208496e-01 -5.232219398021697998e-02 -2.166626602411270142e-01 2.740620672702789307e-01 1.580646187067031860e-01 -6.590329110622406006e-02 2.480671256780624390e-01
1.110830157995223999e-01 2.043370157480239868e-01 1.017145141959190369e-01 1.619322150945663452e-01 -2.163699269294738770e-01 -1.195064112544059753e-01 1.356865912675857544e-01 1.647216677665710449e-01 1.228846088051795959e-01 -1.936321333050727844e-02 6.230251863598823547e-02 -8.755740709602832794e-03 2.987154126167297363e-01 3.899653255939483643e-02 -1.345319449901580811e-01 -3.403861541301012039e-03 2.687190771102905273e-01 -1.944141685962677002e-01 -6.152246892452239990e-02 2.086901217699050903e-01 -2.230511456727981567e-01 2.200802862644195557e-01 -3.478367999196052551e-02 1.006146073341369629e-01 3.235042095184326172e-01 1.272710859775543213e-01 -1.115875020623207092e-01 -1.741266101598739624e-01 3.201048374176025391e-01 2.358036637306213379e-01 2.901963293552398682e-01 -4.035357385873794556e-02
1.289989352226257324e-01 -2.466549351811408997e-02 -5.943400412797927856e-02 4.062726795673370361e-01 3.424755856394767761e-02 -2.957832813262939453e-02 1.160400733351707458e-01 3.391443490982055664e-01 4.688254371285438538e-02 -1.108714118599891663e-01 5.326710268855094910e-02 -1.098534613847732544e-01 -6.090929359197616577e-02 1.945012509822845459e-01 -5.871108546853065491e-02 3.196284770965576172e-01 1.234155818819999695e-01 -3.493191674351692200e-02 -7.778201252222061157e-02 -2.938268892467021942e-02 -4.223135709762573242e-01 -1.235373094677925110e-01 -2.603466250002384186e-02 1.410020887851715088e-01 1.477453261613845825e-01 -2.194877117872238159e-01 -1.566942185163497925e-01 -2.273904979228973389e-01 -2.769166603684425354e-02 2.544547915458679199e-01 2.390985190868377686e-01 2.456919103860855103e-02
1.296200603246688843e-01 -7.860179245471954346e-02 -1.677678078413009644e-01 6.244079396128654480e-02 -3.496681153774261475e-02 -3.760370314121246338e-01 2.478517144918441772e-01 2.151063084602355957e-01 -1.256238520145416260e-01 -1.536753326654434204e-01 2.221230566501617432e-01 -2.686201930046081543e-01 2.391353845596313477e-01 8.661380037665367126e-03 3.262801095843315125e-03 8.558680117130279541e-02 2.284788787364959717e-01 -2.510124146938323975e-01 -8.637903630733489990e-02 5.419946834444999695e-02 6.488779187202453613e-02 2.817192673683166504e-01 -1.899385601282119751e-01 -5.630418285727500916e-02 1.988863348960876465e-01 -2.944221496582031250e-01 -8.191297948360443115e-02 7.679907232522964478e-02 6.215334683656692505e-02 -7.607131451368331909e-02 2.274512350559234619e-01 1.431593894958496094e-01
1.384241320192813873e-02 9.926849603652954102e-02 -5.931524932384490967e-02 2.021408528089523315e-01 5.261418223381042480e-02 -1.849044859409332275e-01 6.603522598743438721e-02 3.909001350402832031e-01 2.432152181863784790e-01 -6.243148446083068848e-02 -1.510192751884460449e-01 -1.924355179071426392e-01 1.570450514554977417e-01 6.052716821432113647e-02 -1.479506492614746094e-01 1.961376070976257324e-01 4.020564374513924122e-04 9.860373102128505707e-03 -4.382119178771972656e-01 -7.217378914356231689e-02 -2.303763180971145630e-01 -1.220368221402168274e-01 4.658091813325881958e-02 -1.004841700196266174e-01 1.257112026214599609e-01 -2.967799901962280273e-01 -2.734627127647399902e-01 -1.207506060600280762e-01 1.108197942376136780e-01 -1.044890470802783966e-02 2.316338419914245605e-01 5.495510995388031006e-02
4.309242963790893555e-02 -2.825324833393096924e-01 9.340225905179977417e-02 -1.344541162252426147e-01 -1.245837192982435226e-02 -1.705736219882965088e-01 1.514147669076919556e-01 1.923535317182540894e-01 7.612551003694534302e-02 -1.744390577077865601e-01 2.895989418029785156e-01 1.319166272878646851e-02 4.363525807857513428e-01 -4.885141178965568542e-02 2.305085361003875732e-01 2.273935824632644653e-01 -1.528554558753967285e-01 -2.601834759116172791e-02 -9.032304584980010986e-02 -1.963186822831630707e-02 2.782134525477886200e-02 -1.079100668430328369e-01 -1.866280287504196167e-01 -1.839779466390609741e-01 3.556170463562011719e-01 -3.189336955547332764e-01 -4.924031719565391541e-02 -1.417793929576873779e-01 -4.860328626818954945e-04 1.290168166160583496e-01 1.675174199044704437e-02 -5.590616539120674133e-02
3.442706763744354248e-01 6.211785972118377686e-02 -5.124694854021072388e-02 3.860634565353393555e-01 -3.192887827754020691e-02 -9.651479125022888184e-02 3.286900743842124939e-02 3.545631766319274902e-01 6.834561377763748169e-02 -2.567154169082641602e-01 1.132064238190650940e-01 -1.197533607482910156e-01 6.350938230752944946e-02 2.260758727788925171e-01 -8.450727909803390503e-02 1.676986515522003174e-01 8.801407366991043091e-02 2.176368832588195801e-01 -2.569141983985900879e-01 -4.167604446411132812e-02 -2.596442401409149170e-01 1.123074963688850403e-01 1.502309888601303101e-01 3.817571792751550674e-03 2.579769194126129150e-01 -8.514135330915451050e-02 -8.775189518928527832e-02 -1.148494146764278412e-02 2.975031919777393341e-02 2.468244582414627075e-01 1.782442331314086914e-01 1.127003575675189495e-03
3.609211742877960205e-01 1.104397606104612350e-02 -9.873596578836441040e-02 2.854133844375610352e-01 -6.674530357122421265e-02 6.120391190052032471e-02 1.754896193742752075e-01 2.399618774652481079e-01 3.542421460151672363e-01 -7.973898947238922119e-02 1.970686763525009155e-01 -8.955995738506317139e-02 -3.204624354839324951e-02 1.227901950478553772e-01 -1.744188368320465088e-01 2.729400694370269775e-01 6.783916801214218140e-02 -7.332941144704818726e-02 3.220032900571823120e-02 4.597669467329978943e-02 -2.988286912441253662e-01 8.197560161352157593e-02 2.719850838184356689e-01 4.793645069003105164e-02 2.320591211318969727e-01 -1.484970934689044952e-02 -1.614689975976943970e-01 9.000413864850997925e-02 -1.313509345054626465e-01 2.926305532455444336e-01 7.434726506471633911e-02 4.379855934530496597e-03
2.454032003879547119e-01 -7.846559397876262665e-03 -1.174045652151107788e-01 2.915200293064117432e-01 1.167459711432456970e-01 9.542123298160731792e-04 3.197748661041259766e-01 2.804405093193054199e-01 1.026927158236503601e-01 1.000152155756950378e-02 6.476946175098419189e-02 -2.480599433183670044e-01 2.235769527032971382e-03 -1.092450469732284546e-01 -1.868677139282226562e-01 1.056407839059829712e-01 1.635256111621856689e-01 8.483051508665084839e-02 -1.521750986576080322e-01 -1.684576645493507385e-02 -3.468095958232879639e-01 -9.937717020511627197e-02 1.557580977678298950e-01 -2.919561788439750671e-02 2.603777050971984863e-01 -1.870865523815155029e-01 -1.182102710008621216e-01 4.442378133535385132e-02 2.742995508015155792e-02 4.009608626365661621e-01 1.176754683256149292e-01 7.254439592361450195e-02
1.084826886653900146e-01 1.589858531951904297e-02 -1.835824251174926758e-01 1.965480893850326538e-01 -1.058513820171356201e-01 6.553782522678375244e-02 3.342767432332038879e-02 3.461219370365142822e-01 3.204161822795867920e-01 3.190290555357933044e-02 -4.185028374195098877e-02 -5.943164601922035217e-02 2.147553414106369019e-01 7.619173079729080200e-02 -7.080669701099395752e-02 1.645028740167617798e-01 3.189466893672943115e-01 7.099086418747901917e-03 -3.790878057479858398e-01 1.225695945322513580e-02 -1.569007188081741333e-01 -2.600353062152862549e-01 2.346488833427429199e-02 4.495335742831230164e-02 1.976057589054107666e-01 -2.557004429399967194e-02 -3.489573597908020020e-01 -2.421784698963165283e-01 5.414661020040512085e-02 1.831656694412231445e-02 1.496473103761672974e-01 5.657883826643228531e-03
-9.523982554674148560e-02 -1.723421216011047363e-01 -2.378408908843994141e-01 1.839701086282730103e-02 -9.838754683732986450e-02 -2.759437859058380127e-01 1.379039436578750610e-01 2.516017556190490723e-01 -2.302114367485046387e-01 -6.507479399442672729e-02 1.898643672466278076e-01 -1.203199625015258789e-01 2.503041923046112061e-01 1.188277155160903931e-01 -3.560279682278633118e-02 6.107696890830993652e-02 1.796458065509796143e-01 1.011818423867225647e-01 -1.012117937207221985e-01 5.103756487369537354e-02 -1.189610511064529419e-01 6.118870154023170471e-02 5.634433403611183167e-02 -2.188637405633926392e-01 -7.398552447557449341e-02 -1.734566092491149902e-01 -2.079231739044189453e-01 -3.350239098072052002e-01 3.063301444053649902e-01 3.483142852783203125e-01 6.878105551004409790e-02 -1.067263931035995483e-01
-1.025422662496566772e-01 -1.411680728197097778e-01 -1.080655753612518311e-01 1.504152119159698486e-01 7.915149629116058350e-02 -2.282869666814804077e-01 1.298534870147705078e-01 1.886296123266220093e-01 1.048761531710624695e-01 -1.326301842927932739e-01 3.401648998260498047e-02 -7.458147406578063965e-02 2.270228117704391479e-01 2.485695630311965942e-01 5.572757497429847717e-02 2.771165370941162109e-01 -1.048209238797426224e-02 1.566597670316696167e-01 -3.205775916576385498e-01 -3.179391101002693176e-02 -1.102499943226575851e-02 -1.458469927310943604e-01 2.548153102397918701e-01 1.902157068252563477e-01 3.137353956699371338e-01 -9.813740849494934082e-02 -9.491813927888870239e-02 -3.285479843616485596e-01 -5.810995586216449738e-03 3.193459212779998779e-01 -8.011770248413085938e-02 1.072805076837539673e-01
2.322944998741149902e-01 -5.036566406488418579e-02 7.101321220397949219e-02 2.083999961614608765e-01 5.867665261030197144e-02 -1.047019585967063904e-01 2.910255789756774902e-01 1.351503282785415649e-01 1.570376604795455933e-01 -1.090927869081497192e-01 9.604439139366149902e-03 -1.368595808744430542e-01 8.878813683986663818e-02 1.037526577711105347e-01 -8.370959758758544922e-02 2.613455653190612793e-01 -3.588249441236257553e-03 1.088130027055740356e-01 -2.202533036470413208e-01 -5.754218995571136475e-02 -4.830965101718902588e-01 4.099462181329727173e-03 1.408623065799474716e-02 1.613730937242507935e-02 3.861177265644073486e-01 -5.514562129974365234e-02 -3.392223417758941650e-01 -7.100129872560501099e-02 5.623369291424751282e-02 1.410713344812393188e-01 1.078791916370391846e-01 1.544172614812850952e-01
1.523875147104263306e-01 -1.335337944328784943e-02 -2.147634923458099365e-01 -7.369659841060638428e-02 -2.541962862014770508e-01 -1.211151257157325745e-01 2.851523756980895996e-01 2.290451824665069580e-01 1.036200672388076782e-01 -4.061454534530639648e-02 1.249154284596443176e-01 4.790184274315834045e-02 1.119382828474044800e-01 5.759238451719284058e-02 -5.319028720259666443e-02 4.137222766876220703e-01 1.749079227447509766e-01 -2.547573447227478027e-01 2.229152619838714600e-01 9.079145640134811401e-02 -1.294335722923278809e-01 3.159672394394874573e-02 -4.800258949398994446e-02 -8.776934444904327393e-02 2.989431619644165039e-01 6.640716642141342163e-02 -2.115056514739990234e-01 -3.847192525863647461e-01 9.383521229028701782e-02 -4.569213092327117920e-02 5.887874588370323181e-02 -9.895458072423934937e-02
6.214904040098190308e-02 4.365596547722816467e-02 -1.748996526002883911e-01 9.442944079637527466e-02 -2.618189156055450439e-01 -4.217936098575592041e-01 2.585106790065765381e-01 3.166335821151733398e-01 1.445949524641036987e-01 4.430938512086868286e-02 -1.884011626243591309e-01 -1.084612533450126648e-01 1.117287203669548035e-01 8.722857385873794556e-02 1.116100400686264038e-01 -1.974876523017883301e-01 5.856255441904067993e-02 -2.972447276115417480e-01 -3.403568640351295471e-02 3.314840495586395264e-01 -1.249581277370452881e-01 4.551640152931213379e-02 -5.355721339583396912e-03 -1.802998185157775879e-01 2.542685270309448242e-01 6.515820324420928955e-02 -1.048691496253013611e-01 1.116848737001419067e-01 -8.564640581607818604e-02 1.829513162374496460e-01 -6.992123275995254517e-02 -9.159398823976516724e-02
-1.570258289575576782e-01 -1.408382058143615723e-01 -7.933592423796653748e-03 -3.047958016395568848e-02 -1.672178357839584351e-01 -3.133271932601928711e-01 3.097336888313293457e-01 2.670023441314697266e-01 -2.351840957999229431e-02 4.901817534118890762e-03 1.027422547340393066e-01 -1.041004341095685959e-02 2.056874781847000122e-01 2.493852525949478149e-01 -1.748592257499694824e-01 3.332336246967315674e-01 1.188533753156661987e-02 -2.054182887077331543e-01 -2.634673714637756348e-01 1.380668878555297852e-01 1.419144272804260254e-01 2.780204117298126221e-01 -1.126607954502105713e-01 1.219606399536132812e-01 2.313188314437866211e-01 6.381737440824508667e-02 -1.271304190158843994e-01 -2.234389930963516235e-01 1.383385360240936279e-01 2.579566836357116699e-02 6.395101547241210938e-02 -2.034916356205940247e-02
6.657271832227706909e-02 -3.662215545773506165e-03 -9.273194521665573120e-02 2.309720218181610107e-01 -1.639994382858276367e-01 -1.028346493840217590e-01 3.496556282043457031e-01 3.739717602729797363e-01 1.388288587331771851e-01 4.325386881828308105e-02 2.200095504522323608e-01 1.400056108832359314e-02 -1.238607764244079590e-01 7.762651145458221436e-02 1.858510226011276245e-01 3.499665558338165283e-01 2.367490530014038086e-01 2.162533067166805267e-02 -2.224499285221099854e-01 -2.268120944499969482e-01 -1.021288409829139709e-01 3.562997281551361084e-02 1.084390934556722641e-02 1.429901123046875000e-01 1.992955654859542847e-01 1.209270581603050232e-01 -2.660546898841857910e-01 2.687065117061138153e-02 1.671609282493591309e-01 2.038667201995849609e-01 -2.763851312920451164e-03 2.869321033358573914e-02
5.007249419577419758e-04 -2.575350701808929443e-01 -1.739681959152221680e-01 1.718712300062179565e-01 -2.744434475898742676e-01 -9.915450215339660645e-02 -8.389697410166263580e-03 4.473469257354736328e-01 7.062648981809616089e-02 -3.620610535144805908e-01 7.296918332576751709e-02 8.463975787162780762e-02 1.760599086992442608e-03 2.152141928672790527e-01 -1.308354288339614868e-01 1.242739483714103699e-01 -1.201948150992393494e-01 4.929788783192634583e-02 -1.668334156274795532e-01 -7.837565243244171143e-02 -1.287993788719177246e-01 -4.799295961856842041e-02 6.957143545150756836e-02 6.133976206183433533e-02 3.812337815761566162e-01 -4.337934777140617371e-02 1.430536359548568726e-01 -2.882887721061706543e-01 1.027978062629699707e-01 2.160250209271907806e-02 8.164694905281066895e-02 1.193260475993156433e-01
6.347683072090148926e-02 5.851235985755920410e-02 -2.955541945993900299e-02 1.194467693567276001e-01 -3.204037249088287354e-01 1.049699038267135620e-01 -2.447500824928283691e-01 1.607094109058380127e-01 2.583470940589904785e-01 -4.777491092681884766e-02 -3.222984820604324341e-02 -6.549756973981857300e-02 1.360475569963455200e-01 -1.303549408912658691e-01 3.494242578744888306e-02 1.203430294990539551e-01 1.893892139196395874e-01 -2.592132985591888428e-01 -1.634575724601745605e-01 2.833744585514068604e-01 -8.820277452468872070e-02 -2.419268339872360229e-02 -1.644183322787284851e-02 -3.873734474182128906e-01 1.330905258655548096e-01 -2.729612290859222412e-01 4.757814481854438782e-02 -1.259555667638778687e-01 -2.483888268470764160e-01 3.207189142704010010e-01 -6.950386613607406616e-02 -6.268210709095001221e-02
-3.962889313697814941e-03 -1.477786451578140259e-01 1.089583784341812134e-01 3.024156689643859863e-01 -2.831503562629222870e-02 -1.921940147876739502e-01 2.144082188606262207e-01 3.594876229763031006e-01 -2.347148209810256958e-02 -3.697773814201354980e-02 3.344415128231048584e-02 1.233389973640441895e-02 3.031554520130157471e-01 -1.429077684879302979e-01 -5.344681441783905029e-02 2.117020040750503540e-01 -2.294775471091270447e-02 1.367439627647399902e-01 -2.988095581531524658e-01 -9.892702847719192505e-02 -3.538391739130020142e-02 2.426553890109062195e-02 8.680076897144317627e-02 3.133211135864257812e-01 2.465039044618606567e-01 1.496263444423675537e-01 2.631518840789794922e-01 -1.436764746904373169e-01 3.042404726147651672e-02 1.561689823865890503e-01 1.502441316843032837e-01 2.278391122817993164e-01
2.028876394033432007e-01 -1.337278783321380615e-01 -1.650208979845046997e-01 -9.788680821657180786e-02 -1.103837937116622925e-01 -1.810523718595504761e-01 5.676880478858947754e-02 2.956084609031677246e-01 1.679643094539642334e-01 -1.124563142657279968e-01 -1.022901758551597595e-01 -1.727336496114730835e-01 -9.865332394838333130e-02 -1.549946963787078857e-01 2.140656709671020508e-01 1.162013858556747437e-01 -7.066924870014190674e-02 -2.230726927518844604e-01 -1.927228569984436035e-01 -1.541118174791336060e-01 -1.453966088593006134e-02 -1.528875976800918579e-01 -2.654335200786590576e-01 -3.428199887275695801e-01 1.728634834289550781e-01 -2.155677527189254761e-01 1.345333606004714966e-01 -4.640301689505577087e-02 -5.154249444603919983e-02 3.605322539806365967e-01 9.420289844274520874e-02 -1.702769547700881958e-01
9.605956077575683594e-02 8.950416743755340576e-02 1.446116156876087189e-02 4.366219788789749146e-02 -1.131602227687835693e-01 -4.250576794147491455e-01 -1.733501404523849487e-01 2.197406440973281860e-01 -1.815294027328491211e-01 -2.069972604513168335e-01 1.552986502647399902e-01 -5.242305621504783630e-02 5.270017981529235840e-01 -7.335209846496582031e-02 -4.294873401522636414e-02 2.505781054496765137e-01 1.931703463196754456e-02 8.855593204498291016e-02 3.486735001206398010e-02 5.949866399168968201e-02 -1.205368563532829285e-01 7.208831608295440674e-02 -2.147667557001113892e-01 -2.381843924522399902e-01 1.236625537276268005e-01 -1.549683809280395508e-01 2.404837310314178467e-02 -7.424272596836090088e-03 6.006523594260215759e-02 2.777770757675170898e-01 2.134454203769564629e-03 4.638337716460227966e-02
1.127553880214691162e-01 -3.270617499947547913e-02 -4.566108062863349915e-02 2.663149535655975342e-01 -3.762062638998031616e-02 -2.399505227804183960e-01 2.520139217376708984e-01 3.497030735015869141e-01 1.492742300033569336e-01 8.052907139062881470e-02 1.261341571807861328e-01 -1.293554455041885376e-01 9.520014375448226929e-02 -7.053821533918380737e-02 -4.862815886735916138e-02 3.293607234954833984e-01 1.309306621551513672e-01 -2.323945909738540649e-01 -2.399600744247436523e-01 2.993117868900299072e-01 1.264292448759078979e-01 2.717115283012390137e-01 1.505398303270339966e-01 3.756058961153030396e-02 3.303445503115653992e-02 -1.712960153818130493e-01 -1.754529923200607300e-01 2.708170376718044281e-02 -6.823185831308364868e-02 6.995224952697753906e-02 -1.922789067029953003e-01 2.035849839448928833e-01
1.782296746969223022e-01 -1.418817490339279175e-01 4.014262929558753967e-03 4.553922414779663086e-01 -5.126836150884628296e-02 -3.125832378864288330e-01 -1.403525937348604202e-02 1.696503907442092896e-02 1.399095654487609863e-01 -2.725408077239990234e-01 5.357818678021430969e-02 -1.922928690910339355e-01 3.736436665058135986e-01 -4.539994522929191589e-02 8.883523195981979370e-02 2.987050712108612061e-01 4.079218953847885132e-02 2.777846455574035645e-01 1.862762682139873505e-02 1.322414819151163101e-02 2.119360864162445068e-02 1.312011331319808960e-01 1.534661836922168732e-02 -6.377299875020980835e-02 1.185560971498489380e-01 -1.589863002300262451e-02 1.463545262813568115e-01 -1.932843476533889771e-01 1.758673787117004395e-01 1.600255221128463745e-01 -1.618364155292510986e-01 -1.013198867440223694e-01
3.036530315876007080e-01 -1.030813604593276978e-01 2.472452372312545776e-01 1.806783974170684814e-01 -1.738788485527038574e-01 -2.024405896663665771e-01 -3.112419247627258301e-01 2.665397226810455322e-01 1.428425759077072144e-01 -9.264504164457321167e-02 -1.759442239999771118e-01 -3.716495931148529053e-01 2.692848145961761475e-01 -2.333987504243850708e-01 5.665882956236600876e-03 1.738063432276248932e-02 1.222738027572631836e-01 2.551266364753246307e-02 -3.929976373910903931e-02 2.154411002993583679e-02 -1.173601523041725159e-01 -9.561741352081298828e-02 -1.139047220349311829e-01 -5.996581166982650757e-02 2.621687352657318115e-01 2.641757717356085777e-03 7.787778228521347046e-02 2.369198352098464966e-01 1.456047296524047852e-01 7.553868740797042847e-02 1.439501792192459106e-01 5.667822435498237610e-02
5.237918719649314880e-02 -1.758738756179809570e-01 7.476637512445449829e-02 -4.374752938747406006e-02 -5.765201523900032043e-02 -4.310847222805023193e-01 1.296824216842651367e-01 2.553513944149017334e-01 2.516426704823970795e-02 -1.470360457897186279e-01 2.197351157665252686e-01 1.467968970537185669e-01 2.118700891733169556e-01 -1.329870969057083130e-01 2.819957397878170013e-02 1.451877206563949585e-01 -1.934334076941013336e-02 -1.081089079380035400e-01 6.975768506526947021e-02 1.364770531654357910e-01 1.722160726785659790e-01 -1.300083249807357788e-01 -5.869645997881889343e-02 -1.416994780302047729e-01 3.888494074344635010e-01 -2.451610565185546875e-02 2.401396185159683228e-01 -1.460538953542709351e-01 -2.453705221414566040e-01 3.162449002265930176e-01 7.186266779899597168e-02 9.634792059659957886e-02
9.139579534530639648e-02 8.676319569349288940e-02 1.954299025237560272e-02 6.755585223436355591e-02 -8.998103439807891846e-03 -4.227008223533630371e-01 1.078844591975212097e-01 -4.611746221780776978e-02 8.500883728265762329e-02 -6.001171469688415527e-02 1.443396210670471191e-01 -5.497388169169425964e-02 2.405285239219665527e-01 2.151210755109786987e-01 -1.351511478424072266e-01 1.101428195834159851e-01 -1.517861485481262207e-01 -2.670693695545196533e-01 -1.470748782157897949e-01 1.566641628742218018e-01 3.801683662459254265e-03 -7.495833933353424072e-02 -3.631425201892852783e-01 -3.054583910852670670e-03 3.143920898437500000e-01 -5.709338188171386719e-02 -2.329898476600646973e-01 -1.978115439414978027e-01 2.282384969294071198e-02 1.106590628623962402e-01 3.610257804393768311e-01 2.759762853384017944e-02
1.918602138757705688e-01 -2.088250666856765747e-01 3.110824823379516602e-01 -1.128664538264274597e-01 -3.167783915996551514e-01 -3.126601576805114746e-01 9.140732884407043457e-02 2.243884354829788208e-01 9.647865593433380127e-02 1.068972330540418625e-02 2.612781226634979248e-01 -1.085195913910865784e-01 1.532555073499679565e-01 2.475078999996185303e-01 -7.110831886529922485e-02 -3.193722665309906006e-02 1.935887336730957031e-01 -1.294255107641220093e-01 -2.816100977361202240e-02 2.405349165201187134e-01 -6.801709532737731934e-02 8.438223600387573242e-02 1.251777410507202148e-01 -6.009016558527946472e-02 9.122449159622192383e-02 -2.351699173450469971e-01 1.783203929662704468e-01 1.917292922735214233e-02 -3.027993142604827881e-01 9.249074012041091919e-02 2.326297806575894356e-03 -1.817322969436645508e-01
1.157326847314834595e-01 6.258361786603927612e-02 -7.022488117218017578e-02 1.742105185985565186e-01 -7.826411724090576172e-02 -1.120707616209983826e-01 1.371818333864212036e-01 5.014422535896301270e-01 -5.380936432629823685e-03 -4.257660359144210815e-02 1.580488681793212891e-02 2.699617296457290649e-03 1.274872943758964539e-02 2.249356061220169067e-01 1.338515728712081909e-01 5.201983451843261719e-01 -1.385643705725669861e-02 -6.344390660524368286e-02 -3.165843486785888672e-01 7.760362327098846436e-02 -6.915093213319778442e-02 -1.879227720201015472e-02 1.401333808898925781e-01 -1.339509058743715286e-02 2.501035332679748535e-01 -3.799337521195411682e-02 9.623641148209571838e-03 -2.116504609584808350e-01 2.361191809177398682e-01 -5.843103304505348206e-02 -4.845423251390457153e-02 -1.061392277479171753e-01
6.604310125112533569e-02 -1.311423778533935547e-01 -2.039923071861267090e-01 1.992728710174560547e-01 -2.683360874652862549e-02 -1.451174765825271606e-01 -4.697199538350105286e-02 5.966779589653015137e-01 -2.238375879824161530e-02 1.975048929452896118e-01 8.132470399141311646e-02 6.086602434515953064e-02 6.072187796235084534e-02 3.140109032392501831e-02 -9.894363582134246826e-02 -7.324058562517166138e-02 -6.846194155514240265e-03 -7.580898702144622803e-02 -1.119171828031539917e-01 -1.877277344465255737e-01 3.964110836386680603e-02 2.203861325979232788e-01 8.640699088573455811e-02 -2.062827497720718384e-01 2.555746138095855713e-01 -2.068776935338973999e-01 1.984401941299438477e-01 2.784063816070556641e-01 -1.687256619334220886e-02 2.099269926548004150e-01 1.329476982355117798e-01 -8.183303475379943848e-02
-1.861138269305229187e-02 -3.929017111659049988e-02 2.715782523155212402e-01 6.344211101531982422e-02 -1.559326648712158203e-01 -9.645469486713409424e-02 8.393212407827377319e-02 1.089901104569435120e-01 -4.410316422581672668e-02 -2.208824269473552704e-02 3.007890880107879639e-01 8.187519758939743042e-02 4.952308833599090576e-01 -1.514590252190828323e-02 1.317979395389556885e-01 2.551087141036987305e-01 6.733776628971099854e-02 -4.447724670171737671e-02 -2.222587317228317261e-01 1.202711835503578186e-02 -1.956392228603363037e-01 -1.612690538167953491e-01 -1.811646372079849243e-01 -1.306644976139068604e-01 1.849612891674041748e-01 -4.389198720455169678e-01 -9.989219717681407928e-03 -2.405770123004913330e-02 -7.314591668546199799e-03 1.955404281616210938e-01 4.359370097517967224e-02 4.776173830032348633e-02
2.655539810657501221e-01 -9.396413806825876236e-04 1.641233414411544800e-01 2.845235541462898254e-02 -2.321643233299255371e-01 -4.734919071197509766e-01 -1.055395007133483887e-01 1.260341703891754150e-01 -3.699269890785217285e-02 -6.521898508071899414e-02 2.543695569038391113e-01 -4.419813305139541626e-02 4.255363941192626953e-01 -2.865413017570972443e-02 -1.299116313457489014e-01 1.367680579423904419e-01 4.155611246824264526e-02 -1.212614551186561584e-01 -1.071980502456426620e-02 -8.287008106708526611e-02 -2.193412035703659058e-01 -1.243083253502845764e-01 -2.058741748332977295e-01 -3.195615112781524658e-01 -1.108070742338895798e-02 1.281730979681015015e-01 -5.849733576178550720e-02 -9.821136295795440674e-02 -1.106531694531440735e-01 1.575447916984558105e-01 1.830172538757324219e-02 9.139855951070785522e-02
-1.071533560752868652e-02 -8.451598137617111206e-02 8.289235830307006836e-02 2.193952798843383789e-01 1.450146883726119995e-01 -1.170569434762001038e-01 -2.779294271022081375e-03 1.579331308603286743e-01 2.144572883844375610e-01 1.691124029457569122e-02 -2.484749406576156616e-01 1.955436319112777710e-01 2.834197878837585449e-01 -2.865245565772056580e-02 -2.595408633351325989e-02 5.597242340445518494e-02 -7.280630618333816528e-02 -1.365528702735900879e-01 -1.804499924182891846e-01 1.014402601867914200e-02 -2.038008272647857666e-01 3.447811305522918701e-01 1.607811301946640015e-01 -2.316014617681503296e-01 1.534040272235870361e-01 -4.547986686229705811e-01 -8.147562295198440552e-02 2.098981291055679321e-02 2.690878883004188538e-02 3.031685650348663330e-01 1.286951452493667603e-01 6.068710237741470337e-02
1.091102436184883118e-01 -7.934947311878204346e-02 -8.235509693622589111e-02 2.501368224620819092e-01 -1.224952936172485352e-01 -3.751457855105400085e-02 3.599697947502136230e-01 2.503069341182708740e-01 7.934484630823135376e-02 -9.901478886604309082e-02 4.945251345634460449e-02 -6.409525871276855469e-02 1.972667872905731201e-01 -3.967599570751190186e-02 -2.128008604049682617e-01 1.052333787083625793e-01 -2.144130319356918335e-02 -4.006609693169593811e-02 -1.776128113269805908e-01 -8.154765516519546509e-02 -3.025026619434356689e-01 1.196283772587776184e-01 2.892402708530426025e-01 -7.435413450002670288e-02 3.671559989452362061e-01 -1.964013278484344482e-01 -1.741113066673278809e-01 -2.313837260007858276e-01 -5.098461732268333435e-02 -7.278452813625335693e-02 2.528141066431999207e-02 -2.885634601116180420e-01
-6.519864499568939209e-02 -2.663769423961639404e-01 3.652408421039581299e-01 1.180058270692825317e-01 -5.841986089944839478e-02 -8.554305136203765869e-02 -5.091187078505754471e-03 2.284010350704193115e-01 2.149569541215896606e-01 -8.694198727607727051e-02 1.712494641542434692e-01 -1.734254509210586548e-01 1.318172961473464966e-01 1.179616432636976242e-02 -1.682176142930984497e-01 4.406144097447395325e-02 -1.004347205162048340e-02 2.439024392515420914e-03 -7.794389128684997559e-02 3.140266537666320801e-01 -1.106054335832595825e-01 -7.460789382457733154e-02 -2.417372763156890869e-01 -1.683546155691146851e-01 3.655723929405212402e-01 -9.866249561309814453e-02 3.291924595832824707e-01 8.840807527303695679e-02 7.762638852000236511e-04 -5.860548466444015503e-02 2.688219845294952393e-01 -9.478633850812911987e-02
1.963118650019168854e-02 -2.154007405042648315e-01 -1.600119024515151978e-01 -1.027590874582529068e-02 -8.209591358900070190e-02 -1.685255765914916992e-01 -6.348585337400436401e-02 2.845408320426940918e-01 1.799914836883544922e-01 3.454764187335968018e-01 -2.521750926971435547e-01 -3.285783231258392334e-01 1.163247302174568176e-01 2.046063244342803955e-01 -5.667657032608985901e-02 4.331690445542335510e-02 1.278328001499176025e-01 4.522809758782386780e-02 6.140981614589691162e-02 9.601553902029991150e-03 -4.875132068991661072e-02 4.042834974825382233e-03 5.388254765421152115e-03 -3.930600732564926147e-02 4.331887960433959961e-01 -1.989941298961639404e-01 9.139273315668106079e-02 1.356109529733657837e-01 2.446034252643585205e-01 -5.447326228022575378e-02 2.284214943647384644e-01 -1.685130447149276733e-01
-9.742371737957000732e-03 -1.290229856967926025e-01 2.646155059337615967e-01 -2.404993772506713867e-01 -5.887297168374061584e-02 -1.969634294509887695e-01 4.165698587894439697e-02 1.917944997549057007e-01 5.511894822120666504e-03 -1.554333418607711792e-01 2.574248611927032471e-01 -7.707371562719345093e-02 4.447179138660430908e-01 -1.113671530038118362e-02 6.037931889295578003e-02 1.498867720365524292e-01 4.093861579895019531e-02 -8.157036453485488892e-02 -1.026101559400558472e-01 -5.688197538256645203e-02 -2.506557106971740723e-01 -9.245860576629638672e-02 -5.095552280545234680e-02 -1.524891555309295654e-01 3.394887149333953857e-01 -3.609828054904937744e-01 8.331225812435150146e-02 -1.704394221305847168e-01 -3.591623902320861816e-02 2.078484147787094116e-01 5.970423296093940735e-02 7.266688346862792969e-02
-8.233866840600967407e-02 -4.938834160566329956e-02 -2.405662238597869873e-01 6.237882003188133240e-02 -4.991070553660392761e-02 -3.343973457813262939e-01 1.128421574831008911e-01 2.311808019876480103e-01 1.911866068840026855e-01 1.132288053631782532e-01 1.525310128927230835e-01 1.369544565677642822e-01 3.881404697895050049e-01 3.026510775089263916e-02 -3.818545490503311157e-02 4.719107449054718018e-01 6.693261116743087769e-02 -4.434295371174812317e-02 -6.373351067304611206e-02 1.088799163699150085e-01 -3.439109027385711670e-02 1.303196847438812256e-01 -2.775767743587493896e-01 4.252182692289352417e-02 1.664047241210937500e-01 3.847888112068176270e-02 -1.276109516620635986e-01 -1.555602550506591797e-01 8.941956609487533569e-02 -1.947256326675415039e-01 1.961249262094497681e-01 -8.936198055744171143e-02
-8.029944449663162231e-02 -1.248673573136329651e-01 -4.016220569610595703e-02 1.483523845672607422e-01 -1.718697398900985718e-01 -9.930875152349472046e-02 1.981008611619472504e-02 1.245379671454429626e-01 7.932478934526443481e-02 -2.299541085958480835e-01 3.528791368007659912e-01 6.495178677141666412e-03 3.916599452495574951e-01 1.846819818019866943e-01 -1.525859981775283813e-01 1.026241257786750793e-01 8.067837357521057129e-02 -4.501293227076530457e-02 -4.402705281972885132e-02 -2.089627683162689209e-01 -7.355841342359781265e-03 4.242541193962097168e-01 9.296329319477081299e-02 -1.240536570549011230e-01 1.098137199878692627e-01 6.233256310224533081e-02 3.509334754198789597e-03 -4.827417433261871338e-03 -3.028042018413543701e-01 2.970629632472991943e-01 -1.405265182256698608e-01 1.417672932147979736e-01
1.818798333406448364e-01 -2.282709479331970215e-01 -7.154812663793563843e-02 -7.327144593000411987e-02 -1.401911377906799316e-01 -3.065489232540130615e-01 -2.378817796707153320e-01 2.232210040092468262e-01 -1.817134767770767212e-01 -1.817233301699161530e-02 2.744568884372711182e-01 -4.705024883151054382e-02 3.946742415428161621e-01 -1.425590515136718750e-01 2.051834203302860260e-02 2.146205753087997437e-01 -8.471448905766010284e-03 -1.814628690481185913e-01 -1.312350481748580933e-01 2.392404899001121521e-02 -2.667911648750305176e-01 5.534784868359565735e-02 -1.621465682983398438e-01 -1.059309318661689758e-01 2.599391900002956390e-02 -2.633055746555328369e-01 1.240418180823326111e-01 -1.284683644771575928e-01 -5.272803828120231628e-02 2.483716458082199097e-01 1.430782526731491089e-01 3.786251693964004517e-02
7.402843236923217773e-02 -1.326913535594940186e-01 7.891298830509185791e-02 -1.905756443738937378e-01 -2.190056145191192627e-01 -1.621863394975662231e-01 7.508479803800582886e-02 1.882537603378295898e-01 -3.534315899014472961e-02 -4.335494711995124817e-02 3.675548434257507324e-01 1.370301842689514160e-01 4.185313284397125244e-01 -6.338696461170911789e-03 8.193829655647277832e-02 2.327277362346649170e-01 -1.823599636554718018e-02 -5.005956068634986877e-02 -5.591272190213203430e-02 -1.659536734223365784e-02 -1.325722485780715942e-01 -9.336827695369720459e-02 -1.021511182188987732e-01 -7.461261004209518433e-02 3.505007326602935791e-01 -2.694547176361083984e-01 3.046821951866149902e-01 -1.758316904306411743e-01 -4.278175905346870422e-02 2.029217034578323364e-01 1.008081287145614624e-01 -7.088296860456466675e-02
-5.061940848827362061e-02 -7.755936682224273682e-02 -2.577050356194376945e-03 9.644208848476409912e-02 -1.250614970922470093e-01 -3.211188912391662598e-01 -6.796818226575851440e-02 4.301530420780181885e-01 -1.674581021070480347e-01 1.333377659320831299e-01 3.236200213432312012e-01 -1.433316022157669067e-01 3.096808791160583496e-01 -7.070041447877883911e-02 -8.014596998691558838e-03 8.107679337263107300e-02 2.928927913308143616e-02 -3.132753819227218628e-02 -6.393273919820785522e-02 7.309509068727493286e-02 -1.686579585075378418e-01 -4.967996478080749512e-02 5.355058982968330383e-02 -1.677660644054412842e-01 -5.899623408913612366e-02 -3.648768961429595947e-01 -1.018983274698257446e-01 -1.462151259183883667e-01 8.483742922544479370e-02 3.059234917163848877e-01 -1.630285829305648804e-01 -1.616574078798294067e-01
-8.465487509965896606e-02 -3.310025632381439209e-01 1.533487439155578613e-01 1.733288466930389404e-01 -2.763501107692718506e-01 -5.998013913631439209e-02 9.939328581094741821e-02 1.486786156892776489e-01 -2.254642695188522339e-01 -3.616860136389732361e-03 3.056759946048259735e-02 -1.270192265510559082e-01 4.017458260059356689e-01 2.026759833097457886e-02 -1.376328617334365845e-01 -5.528008565306663513e-02 7.965192943811416626e-02 -2.704906091094017029e-02 1.267662458121776581e-02 -1.461588740348815918e-01 -1.044844165444374084e-01 2.562066614627838135e-01 7.966256886720657349e-02 -3.749818503856658936e-01 -4.111450910568237305e-02 -6.280125677585601807e-02 -1.632728800177574158e-02 -1.606548428535461426e-01 -1.941120326519012451e-01 2.802888453006744385e-01 2.290936857461929321e-01 1.161222383379936218e-01
2.054073512554168701e-01 2.038879506289958954e-02 -1.817353814840316772e-01 1.698452979326248169e-01 4.704231768846511841e-02 -2.091264575719833374e-01 2.531113475561141968e-02 3.467599749565124512e-01 8.782973885536193848e-02 5.121025443077087402e-02 5.001638550311326981e-03 -3.549939393997192383e-01 4.365858063101768494e-02 -2.620558999478816986e-02 2.209045458585023880e-03 3.241037428379058838e-01 1.008219122886657715e-01 -2.027220427989959717e-01 -4.107472896575927734e-01 1.621309667825698853e-01 -2.259182780981063843e-01 1.511176582425832748e-02 8.041521161794662476e-02 -5.042577162384986877e-02 1.959936320781707764e-01 1.950450055301189423e-02 -2.816580235958099365e-01 -2.039653062820434570e-01 2.975892834365367889e-02 -1.480692345649003983e-02 -2.222529053688049316e-02 1.296155601739883423e-01
1.375356763601303101e-01 -2.417085766792297363e-01 -1.086414828896522522e-01 1.251481324434280396e-01 -1.686227321624755859e-01 -7.098414748907089233e-02 -1.507198661565780640e-01 1.477523446083068848e-01 2.886933684349060059e-01 3.369686007499694824e-02 1.447438150644302368e-01 9.484659880399703979e-03 2.327712625265121460e-01 1.333184540271759033e-01 7.612287253141403198e-02 3.302850127220153809e-01 -1.642971783876419067e-01 -2.798167169094085693e-01 1.010187193751335144e-01 2.417673170566558838e-01 -3.289970755577087402e-02 -7.811641693115234375e-02 4.660404101014137268e-02 -3.329131379723548889e-02 2.852540314197540283e-01 -1.735881567001342773e-01 -6.143160909414291382e-02 2.818460166454315186e-01 1.592233777046203613e-01 2.458774894475936890e-01 2.383572161197662354e-01 -5.540192499756813049e-02
-6.000643596053123474e-02 -1.935185678303241730e-02 -7.837220281362533569e-02 2.011543512344360352e-01 -6.850627064704895020e-02 -2.322221398353576660e-01 2.849243879318237305e-01 1.351466625928878784e-01 1.975114494562149048e-01 1.551493555307388306e-01 -2.425041645765304565e-01 9.935181587934494019e-02 4.647070914506912231e-02 3.235073983669281006e-01 5.718208849430084229e-02 3.209575712680816650e-01 5.180227383971214294e-02 2.591425776481628418e-01 -1.924322098493576050e-01 3.022444546222686768e-01 -2.078424096107482910e-01 8.480899035930633545e-02 -2.646063566207885742e-01 -1.052782312035560608e-01 3.057570457458496094e-01 -5.824837833642959595e-02 -1.627757400274276733e-02 -1.119850501418113708e-01 -4.069149866700172424e-02 4.462559893727302551e-02 3.780090808868408203e-02 4.492587596178054810e-02
2.170702666044235229e-01 -1.028635278344154358e-01 -7.828912138938903809e-02 1.415614187717437744e-01 -3.482089936733245850e-01 -1.113811582326889038e-01 -2.192297391593456268e-02 2.697683572769165039e-01 1.076747775077819824e-01 -1.206247657537460327e-01 6.594881415367126465e-02 -6.565945595502853394e-02 2.291632592678070068e-01 -1.411460787057876587e-01 -3.590257763862609863e-01 6.729273498058319092e-02 -7.914087921380996704e-02 -6.855993531644344330e-03 -1.664509922266006470e-01 -1.567569375038146973e-01 -2.854238748550415039e-01 -1.206531897187232971e-01 1.539485603570938110e-01 -5.471562594175338745e-02 1.154876872897148132e-01 1.911351382732391357e-01 -7.720236480236053467e-02 -3.992082178592681885e-01 -5.549654737114906311e-02 1.809222102165222168e-01 -1.818881183862686157e-01 5.611690878868103027e-02
2.214560955762863159e-01 6.914580613374710083e-02 -1.994544714689254761e-01 2.737823128700256348e-01 -1.519541144371032715e-01 -9.283498674631118774e-02 2.910754829645156860e-02 1.020798757672309875e-01 1.652044653892517090e-01 -1.634188890457153320e-01 -4.626798257231712341e-02 -9.011136740446090698e-02 6.220707297325134277e-02 1.194601356983184814e-01 -1.060969009995460510e-01 2.897466719150543213e-01 4.923329874873161316e-02 5.686624348163604736e-02 -1.251595765352249146e-01 -1.828947365283966064e-01 -5.325529575347900391e-01 7.773373275995254517e-02 1.584514528512954712e-01 -4.402635246515274048e-02 2.962044477462768555e-01 -1.440486758947372437e-01 -4.607195407152175903e-02 -2.886746227741241455e-01 -5.117316730320453644e-03 1.508541852235794067e-01 1.386381983757019043e-01 5.858614668250083923e-02
-2.014452517032623291e-01 -1.071584448218345642e-01 3.871939703822135925e-02 2.066354453563690186e-01 -1.991573870182037354e-01 4.797471687197685242e-02 3.341514766216278076e-01 2.497900873422622681e-01 8.719569444656372070e-02 5.426181107759475708e-02 -5.743606388568878174e-02 8.172997087240219116e-02 7.914905250072479248e-02 -8.383975178003311157e-02 -1.638563722372055054e-01 -3.353165695443749428e-03 -5.527329165488481522e-03 6.747522950172424316e-02 -3.178003132343292236e-01 -2.961758524179458618e-02 2.454472184181213379e-01 2.603163421154022217e-01 -1.187590584158897400e-01 -3.175311684608459473e-01 1.424649506807327271e-01 -2.329195141792297363e-01 -1.435865461826324463e-01 -1.631949096918106079e-01 4.567449167370796204e-02 2.830552458763122559e-01 2.554640769958496094e-01 -9.154221415519714355e-02
1.975027918815612793e-01 8.998411707580089569e-03 -4.437420982867479324e-03 2.159005105495452881e-01 -3.396928310394287109e-01 -3.807469308376312256e-01 1.256518959999084473e-01 2.692431211471557617e-01 6.936141848564147949e-02 1.692293733358383179e-01 -8.727933466434478760e-02 -2.680030167102813721e-01 2.590205334126949310e-02 -5.923660844564437866e-02 -6.730772554874420166e-02 6.054363027215003967e-02 1.352042406797409058e-01 -1.642058342695236206e-01 -1.495615672320127487e-02 -6.361185014247894287e-02 -2.639509439468383789e-01 1.232125163078308105e-01 -1.659465953707695007e-02 2.044926434755325317e-01 -4.252151027321815491e-02 -2.864367067813873291e-01 -3.829143196344375610e-02 -1.588621437549591064e-01 2.371644601225852966e-02 1.904628574848175049e-01 -2.793425619602203369e-01 1.961744576692581177e-01
8.150234818458557129e-02 -1.791136711835861206e-02 8.433587849140167236e-02 1.123523414134979248e-01 -1.811344325542449951e-01 -1.772336214780807495e-01 5.741690844297409058e-02 5.058555603027343750e-01 -7.147529721260070801e-02 -9.009959548711776733e-02 -4.167841002345085144e-02 -1.021612659096717834e-01 3.231953680515289307e-01 2.080273628234863281e-01 -1.416903436183929443e-01 2.582096457481384277e-01 1.865018010139465332e-01 -8.084145933389663696e-02 -3.154286146163940430e-01 8.148840069770812988e-02 -4.044460877776145935e-02 -8.926646411418914795e-02 1.511317789554595947e-01 2.157133221626281738e-01 1.622620820999145508e-01 -4.092762619256973267e-02 -1.097996085882186890e-01 -1.886763274669647217e-01 -2.118691951036453247e-01 -1.187536939978599548e-01 1.637760400772094727e-01 4.593249037861824036e-02
2.189539223909378052e-01 -5.863758176565170288e-02 -9.233739972114562988e-02 -3.681449592113494873e-02 -4.535017907619476318e-02 -5.295799374580383301e-01 2.771397680044174194e-02 1.387520730495452881e-01 1.197179313749074936e-02 1.116592809557914734e-01 5.605949088931083679e-02 -8.492538332939147949e-02 3.529333472251892090e-01 2.164915353059768677e-01 -1.374034862965345383e-02 1.547490209341049194e-01 3.996876478195190430e-01 -9.650564938783645630e-02 1.590124666690826416e-01 1.496342122554779053e-01 -1.485329270362854004e-01 5.018359422683715820e-02 2.313597053289413452e-01 -1.643343865871429443e-01 6.000779941678047180e-02 -9.968046844005584717e-02 7.098396122455596924e-02 -2.081802487373352051e-01 -1.107122898101806641e-01 1.341280341148376465e-01 5.115487426519393921e-02 3.229670226573944092e-02
5.166523531079292297e-02 1.799271106719970703e-01 -3.454919904470443726e-02 1.499893665313720703e-01 -2.137080579996109009e-01 -5.282589197158813477e-01 -7.900387048721313477e-02 2.327771112322807312e-02 1.680600792169570923e-01 1.892737746238708496e-01 -2.043508924543857574e-03 -1.805594116449356079e-01 3.871056064963340759e-02 -1.034830510616302490e-01 9.115586988627910614e-03 2.160028964281082153e-01 1.224506571888923645e-01 -1.281410902738571167e-01 -9.134454280138015747e-02 -2.096907421946525574e-02 -5.209373310208320618e-02 2.313784211874008179e-01 2.806630544364452362e-02 4.612627997994422913e-02 3.384340107440948486e-01 2.740941708907485008e-03 2.571366168558597565e-02 -1.033763214945793152e-01 4.282406866550445557e-01 1.503980457782745361e-01 1.500023007392883301e-01 1.913041248917579651e-02
7.002490758895874023e-02 3.778805732727050781e-01 -3.003963502123951912e-04 3.470727205276489258e-01 -1.337263286113739014e-01 -1.392334848642349243e-01 2.034102082252502441e-01 2.477161884307861328e-01 1.472292244434356689e-01 1.082076281309127808e-01 8.407463878393173218e-02 -1.062320098280906677e-01 2.358127534389495850e-01 2.082707732915878296e-01 -8.222152292728424072e-02 2.061789482831954956e-02 1.794164627790451050e-02 -2.033402174711227417e-01 -2.142026573419570923e-01 -2.480356767773628235e-02 -1.963675767183303833e-01 -2.035036981105804443e-01 1.913875713944435120e-02 4.975439980626106262e-02 2.447058111429214478e-01 -1.300395727157592773e-01 -2.693201601505279541e-01 -1.842173933982849121e-01 2.354639768600463867e-01 8.845140784978866577e-02 1.280770450830459595e-01 3.507670015096664429e-03
-1.142423674464225769e-01 -1.962030082941055298e-01 -5.784894898533821106e-02 3.351962864398956299e-01 -3.316871076822280884e-02 -2.231515944004058838e-01 7.571946084499359131e-02 8.788516372442245483e-02 1.948860287666320801e-01 -1.644391193985939026e-02 1.938228160142898560e-01 9.642901131883263588e-04 2.786814272403717041e-01 2.852961122989654541e-01 -2.036470919847488403e-03 2.312956899404525757e-01 1.084620356559753418e-01 -2.411380708217620850e-01 -2.968945205211639404e-01 -1.276043057441711426e-01 2.231680043041706085e-02 1.233853632584214211e-03 6.655190885066986084e-02 3.580408394336700439e-01 1.906222701072692871e-01 1.471042186021804810e-01 1.313166171312332153e-01 -1.432158946990966797e-01 -1.716739498078823090e-02 1.781722903251647949e-01 8.361797034740447998e-02 1.944004595279693604e-01
-1.350976079702377319e-01 -2.018301934003829956e-01 -2.504916787147521973e-01 -9.224021434783935547e-02 -7.070313394069671631e-02 -1.369604747742414474e-02 -1.084348186850547791e-01 4.357745349407196045e-01 3.189970850944519043e-01 8.323181420564651489e-03 3.739120960235595703e-01 -7.957615703344345093e-02 2.554020285606384277e-01 -8.725512027740478516e-02 -6.821067631244659424e-02 -5.160127580165863037e-02 6.282454729080200195e-02 1.833460666239261627e-02 -1.056651100516319275e-01 -1.096358746290206909e-01 -5.555755272507667542e-02 2.825580537319183350e-01 -1.637358814477920532e-01 -5.055103078484535217e-02 1.130245551466941833e-01 4.042503982782363892e-02 -3.235896527767181396e-01 -4.076257720589637756e-02 -1.765757054090499878e-02 2.457722127437591553e-01 -7.554969191551208496e-02 8.844223618507385254e-02
-3.989594802260398865e-02 -1.024404093623161316e-01 -4.571695253252983093e-02 -7.023398578166961670e-02 -5.101197361946105957e-01 -1.126570850610733032e-01 -1.167505457997322083e-01 2.176809161901473999e-01 9.079279005527496338e-02 2.050349414348602295e-01 1.834898628294467926e-02 -1.110519766807556152e-01 -3.934498503804206848e-02 4.731944762170314789e-03 1.137274503707885742e-02 2.178246080875396729e-01 -1.484447419643402100e-01 -1.486742123961448669e-02 -2.496365606784820557e-01 4.626427311450242996e-03 -8.908247947692871094e-02 3.059233427047729492e-01 -1.596488654613494873e-01 -1.124528050422668457e-01 3.031392991542816162e-01 6.676372885704040527e-02 -1.338611450046300888e-02 -6.312739104032516479e-02 -1.530325114727020264e-01 3.485938608646392822e-01 -1.810811758041381836e-01 -1.799055486917495728e-01
1.018132716417312622e-01 -1.180486381053924561e-01 2.964206337928771973e-01 5.480703711509704590e-02 -1.454208195209503174e-01 -3.532530665397644043e-01 -7.434796541929244995e-02 4.089290797710418701e-01 -1.780201345682144165e-01 -1.645329594612121582e-02 1.969312131404876709e-01 -7.040756940841674805e-02 3.310474455356597900e-01 -5.403395742177963257e-02 -5.137783288955688477e-02 3.659327700734138489e-02 6.074487045407295227e-02 1.433635037392377853e-02 -1.403523981571197510e-01 -5.865328013896942139e-02 -1.264199167490005493e-01 7.730834186077117920e-02 -2.176874130964279175e-01 -6.134916096925735474e-02 -3.181480616331100464e-02 -3.575482219457626343e-02 -1.321190595626831055e-01 -3.619889914989471436e-01 1.378827244043350220e-01 2.706402838230133057e-01 -1.159045323729515076e-01 1.316578835248947144e-01
-2.525088936090469360e-02 8.886621333658695221e-03 -5.859447270631790161e-02 3.229108080267906189e-02 -1.297774463891983032e-01 -3.490439653396606445e-01 -3.069020509719848633e-01 2.660027742385864258e-01 8.929719030857086182e-02 6.730888504534959793e-03 3.455642163753509521e-01 -9.428954124450683594e-02 3.633718192577362061e-01 -7.220838963985443115e-02 -4.688062891364097595e-02 9.719220548868179321e-02 2.292350083589553833e-01 6.178929470479488373e-03 2.029996924102306366e-02 1.990110799670219421e-02 -2.512361109256744385e-01 1.144886687397956848e-01 -2.487744987010955811e-01 -1.896198540925979614e-01 8.746408671140670776e-02 -1.836134642362594604e-01 -7.724288851022720337e-02 -1.143510937690734863e-01 -1.805004626512527466e-01 1.722986698150634766e-01 -2.130007296800613403e-01 -1.022537946701049805e-01
7.160506397485733032e-02 -2.493986934423446655e-01 -8.792998641729354858e-02 1.409470438957214355e-01 1.046927273273468018e-01 -2.696526646614074707e-01 3.040851354598999023e-01 2.601476907730102539e-01 3.315238654613494873e-01 2.013410329818725586e-01 -7.798438519239425659e-02 6.614471971988677979e-02 2.228848934173583984e-01 1.191012263298034668e-01 -4.422068968415260315e-02 -3.305082023143768311e-02 -9.113352745771408081e-02 -1.059164032340049744e-01 -2.996650338172912598e-01 -1.408316381275653839e-02 7.965234667062759399e-02 1.783529967069625854e-01 2.994656264781951904e-01 -2.064342843368649483e-03 2.354572117328643799e-01 9.625282883644104004e-02 -2.311705201864242554e-01 -2.073875814676284790e-01 6.390297412872314453e-02 1.077324748039245605e-01 3.876929357647895813e-02 1.331829577684402466e-01
1.249773874878883362e-01 -2.912849001586437225e-02 1.105059683322906494e-01 1.897776722908020020e-01 4.701795428991317749e-02 -3.168903887271881104e-01 2.850533723831176758e-01 7.336686551570892334e-02 -1.873144060373306274e-01 -1.980203539133071899e-01 4.234786704182624817e-02 -1.641540527343750000e-01 3.384850621223449707e-01 1.207283809781074524e-01 6.703144311904907227e-02 3.856148421764373779e-01 1.307723373174667358e-01 -1.640328764915466309e-02 9.940293431282043457e-02 1.188048049807548523e-01 1.467158049345016479e-01 -7.165135815739631653e-03 -1.358525604009628296e-01 -3.830188885331153870e-02 2.945515513420104980e-01 -2.975610792636871338e-01 -1.912963390350341797e-01 -8.084665983915328979e-02 1.593831926584243774e-01 9.755312651395797729e-02 1.545891463756561279e-01 2.327396720647811890e-02
2.912991642951965332e-01 6.017660349607467651e-02 -1.017004549503326416e-01 5.667979717254638672e-01 1.378959268331527710e-01 -3.807552158832550049e-01 9.042716585099697113e-03 1.172758415341377258e-01 -1.430469453334808350e-01 -7.139523327350616455e-02 1.638702899217605591e-01 -6.430794298648834229e-02 1.611679643392562866e-01 1.850586533546447754e-01 -1.716846972703933716e-01 2.185125499963760376e-01 -7.284504175186157227e-02 -7.290420681238174438e-02 -6.779387593269348145e-02 7.924594730138778687e-02 -1.434233337640762329e-01 -1.010961532592773438e-01 -1.344750523567199707e-01 -2.852372266352176666e-02 3.131177425384521484e-01 -4.244834557175636292e-02 -1.011012401431798935e-02 -1.800284981727600098e-01 -2.540704980492591858e-02 -3.328204527497291565e-02 1.551596634089946747e-02 5.064855515956878662e-02
-1.553846746683120728e-01 -3.370707854628562927e-03 -4.483299329876899719e-02 1.893257200717926025e-01 -1.813310682773590088e-01 1.372400224208831787e-01 -2.325152605772018433e-01 4.823495149612426758e-01 1.311788707971572876e-01 -4.350414872169494629e-02 2.055340260267257690e-01 -5.588862113654613495e-04 1.583708822727203369e-01 -6.812726706266403198e-02 3.125618025660514832e-02 1.713013201951980591e-01 2.269657105207443237e-01 -1.894693225622177124e-01 -1.733016818761825562e-01 -2.449843585491180420e-01 -4.829643666744232178e-02 1.808572411537170410e-01 2.136555612087249756e-01 -1.138647049665451050e-01 1.238995492458343506e-01 -2.102819830179214478e-01 1.789686977863311768e-01 1.867721229791641235e-01 -1.122538596391677856e-01 2.256736755371093750e-01 6.702184677124023438e-02 1.119715347886085510e-01
3.161762654781341553e-02 -1.373654603958129883e-01 -1.063103154301643372e-01 1.765585839748382568e-01 -8.100284636020660400e-02 -3.407874107360839844e-01 -1.089602783322334290e-01 2.576929032802581787e-01 -1.731668859720230103e-01 1.178269609808921814e-01 4.268839061260223389e-01 -3.846390172839164734e-02 3.189597129821777344e-01 -1.033886149525642395e-02 -4.522727802395820618e-02 2.122267894446849823e-02 1.073278337717056274e-01 -1.460133045911788940e-01 -1.565467268228530884e-01 1.631992310285568237e-02 -1.585686802864074707e-01 1.115055531263351440e-01 4.312035441398620605e-02 -3.079922497272491455e-01 6.799756083637475967e-03 -6.532536447048187256e-02 -2.984243929386138916e-01 -1.578084081411361694e-01 7.941830903291702271e-02 1.983971297740936279e-01 -9.569332003593444824e-02 -1.993863731622695923e-01
-1.993949152529239655e-02 4.884448833763599396e-03 1.763447374105453491e-01 -1.055555492639541626e-01 -1.083723604679107666e-01 -1.274423301219940186e-01 1.727904081344604492e-01 1.847417056560516357e-01 -1.067697778344154358e-01 3.647018969058990479e-02 3.608567714691162109e-01 -3.606269508600234985e-02 2.587618827819824219e-01 -1.151399407535791397e-02 -1.776761561632156372e-02 1.417886614799499512e-01 -1.862083971500396729e-01 -4.662316665053367615e-02 -1.884485036134719849e-01 -1.082410439848899841e-01 -1.712714284658432007e-01 -3.520833328366279602e-02 -1.958150565624237061e-01 -2.626896500587463379e-01 3.639142215251922607e-01 -4.775703549385070801e-01 9.544850140810012817e-02 -4.588055983185768127e-02 -8.721568435430526733e-02 1.117358505725860596e-01 1.359364986419677734e-01 3.629312664270401001e-02
2.640555799007415771e-01 -1.485942304134368896e-01 -8.409541845321655273e-02 3.115749359130859375e-01 -1.695443093776702881e-01 -1.015939339995384216e-01 -2.039478421211242676e-01 4.056521877646446228e-02 5.209935456514358521e-02 -2.143746241927146912e-02 -6.770205497741699219e-02 -2.835871279239654541e-01 5.364311933517456055e-01 1.358129829168319702e-01 -5.367092788219451904e-02 6.871280819177627563e-02 5.235087499022483826e-02 1.682212203741073608e-01 -2.681479789316654205e-02 -1.277148351073265076e-02 5.314491689205169678e-02 2.105896174907684326e-02 -1.469179987907409668e-01 -1.113648712635040283e-01 2.294675260782241821e-01 4.732080176472663879e-02 1.675065457820892334e-01 -3.778475522994995117e-01 2.366504818201065063e-02 2.632358856499195099e-02 -5.776707082986831665e-02 -1.423517763614654541e-01
2.355357408523559570e-01 -7.660699076950550079e-03 1.611684113740921021e-01 7.317277044057846069e-02 -3.021377921104431152e-01 -1.795340627431869507e-01 1.031908914446830750e-01 1.669523268938064575e-01 4.720361158251762390e-02 -1.784660518169403076e-01 6.128821149468421936e-02 -2.351935021579265594e-02 4.274372160434722900e-01 -3.040971159934997559e-01 -5.151952058076858521e-02 1.329718530178070068e-01 1.931587904691696167e-01 1.405721753835678101e-01 -1.292930394411087036e-01 4.951743036508560181e-02 1.707676500082015991e-01 2.361974567174911499e-01 -6.468654423952102661e-02 -2.966449856758117676e-01 2.157041728496551514e-01 4.985073581337928772e-02 -1.828381717205047607e-01 -9.930652379989624023e-02 -1.832366585731506348e-01 7.521873805671930313e-03 9.535042941570281982e-02 -1.696772426366806030e-01
-3.889456018805503845e-02 4.737623780965805054e-02 -3.120485246181488037e-01 -1.080364286899566650e-01 -1.001734286546707153e-01 -2.481328696012496948e-01 -1.532977670431137085e-01 4.267257750034332275e-01 1.367265284061431885e-01 1.756276041269302368e-01 1.692203730344772339e-01 -8.913283050060272217e-02 4.578827619552612305e-01 2.886076830327510834e-02 9.755938313901424408e-03 3.694302216172218323e-02 -1.768521405756473541e-02 -1.090930849313735962e-01 -6.833323836326599121e-02 -2.385839074850082397e-01 -1.603612750768661499e-01 4.715809598565101624e-02 -2.234133034944534302e-01 -2.218181937932968140e-01 1.079463772475719452e-02 1.113054975867271423e-01 -1.403485238552093506e-01 -9.627091884613037109e-02 5.077019333839416504e-02 1.849136203527450562e-01 -1.735989302396774292e-01 5.183819308876991272e-02
1.796913594007492065e-01 8.663307875394821167e-02 5.433735623955726624e-02 7.266054302453994751e-02 -8.656606823205947876e-02 3.877967223525047302e-02 1.117794737219810486e-01 3.050020635128021240e-01 3.106360323727130890e-02 -8.391810953617095947e-02 7.628059387207031250e-02 -1.602188497781753540e-01 -5.506389588117599487e-02 2.964397668838500977e-01 -1.972188651561737061e-01 1.620023250579833984e-01 -5.131267756223678589e-02 -5.174801498651504517e-02 -2.849133908748626709e-01 9.341038018465042114e-02 -3.300195336341857910e-01 7.265678793191909790e-02 1.494576483964920044e-01 -5.995208770036697388e-02 3.754697740077972412e-01 -3.573431447148323059e-02 1.174522638320922852e-01 -1.774904578924179077e-01 1.808764338493347168e-01 3.822904527187347412e-01 1.037870272994041443e-01 1.714308559894561768e-01
8.633217960596084595e-02 -5.122686922550201416e-02 -2.320265918970108032e-01 9.104415774345397949e-02 -8.346438407897949219e-02 -2.930647432804107666e-01 1.788842976093292236e-01 2.182173877954483032e-01 1.756340414285659790e-01 -5.405601486563682556e-02 1.759502738714218140e-01 -2.283383160829544067e-01 3.890829533338546753e-02 1.169902011752128601e-01 2.922293031588196754e-03 1.466034203767776489e-01 4.814202897250652313e-03 5.791302025318145752e-02 -4.519636556506156921e-02 3.232979401946067810e-02 -3.400824368000030518e-01 2.602165192365646362e-02 2.268755882978439331e-01 6.867665052413940430e-02 2.225679457187652588e-01 -3.851362168788909912e-01 -2.865090966224670410e-01 -1.695268899202346802e-01 -2.580569088459014893e-01 1.772619783878326416e-01 4.537293687462806702e-02 -1.183359622955322266e-01
-4.526963084936141968e-02 -2.081761211156845093e-01 -2.212652713060379028e-01 1.156866401433944702e-01 -3.085616827011108398e-01 8.920849859714508057e-02 4.849477484822273254e-02 1.957331299781799316e-01 -3.838419541716575623e-02 -7.973065599799156189e-03 -2.401410974562168121e-02 6.456431746482849121e-02 3.402906358242034912e-01 -5.295055359601974487e-02 2.078431472182273865e-02 8.780661970376968384e-02 2.368876338005065918e-01 -5.128123611211776733e-02 -4.461169615387916565e-02 -6.497699767351150513e-02 -1.098209097981452942e-01 2.723754048347473145e-01 2.535002678632736206e-02 -1.911168247461318970e-01 3.366182446479797363e-01 1.573584675788879395e-01 -4.117583632469177246e-01 -8.521389961242675781e-02 -7.979250699281692505e-02 2.616855502128601074e-01 8.242256939411163330e-03 -1.929905563592910767e-01
4.766719043254852295e-02 -1.100461781024932861e-01 5.904354900121688843e-02 -5.826028808951377869e-02 -2.089019864797592163e-02 -1.473510265350341797e-01 2.425134927034378052e-01 3.567525148391723633e-01 -4.321327898651361465e-03 1.232361942529678345e-01 7.705768942832946777e-02 -1.182772591710090637e-02 4.147333800792694092e-01 -1.842615306377410889e-01 3.803645819425582886e-02 7.666152715682983398e-02 1.049176752567291260e-01 -3.643505871295928955e-01 -2.672050148248672485e-02 9.448262862861156464e-03 -3.354535996913909912e-02 -3.656032383441925049e-01 -1.988934725522994995e-01 4.010104015469551086e-02 1.076847836375236511e-01 -3.055513799190521240e-01 -7.347638159990310669e-02 3.989515081048011780e-02 3.397371619939804077e-02 2.057665437459945679e-01 2.073811143636703491e-01 -1.302718073129653931e-01
2.409338057041168213e-01 -1.287844330072402954e-01 7.798001915216445923e-02 1.248403340578079224e-01 -3.592977821826934814e-01 -1.762949228286743164e-01 4.001624882221221924e-01 2.990937232971191406e-01 -2.643508650362491608e-02 -6.910461187362670898e-02 2.319977432489395142e-02 4.177154973149299622e-02 2.219677567481994629e-01 1.229342296719551086e-01 -1.766490489244461060e-01 1.037436053156852722e-01 -1.225751563906669617e-01 2.618817389011383057e-01 -6.749382615089416504e-02 -7.729000598192214966e-02 -4.073696732521057129e-01 9.880068898200988770e-02 -6.997504830360412598e-02 -1.783324331045150757e-01 1.254968941211700439e-01 4.445216618478298187e-03 -9.503066539764404297e-02 -1.221876889467239380e-01 1.184704601764678955e-01 1.852038875222206116e-02 -7.328077405691146851e-02 1.174965277314186096e-01
-1.522062718868255615e-01 -9.770918637514114380e-02 1.514578014612197876e-01 -1.078779622912406921e-01 2.622711099684238434e-02 -3.154780864715576172e-01 9.716520458459854126e-02 1.368998289108276367e-01 4.716747254133224487e-02 7.168493419885635376e-02 1.516081392765045166e-01 2.167530171573162079e-02 3.669989407062530518e-01 -8.889722637832164764e-03 7.506565749645233154e-02 3.292333483695983887e-01 -2.816321142017841339e-02 -1.236542314291000366e-01 2.201182395219802856e-02 -9.027004987001419067e-02 -1.923836320638656616e-01 -7.470322400331497192e-02 -1.978280991315841675e-01 -1.451784074306488037e-01 2.695630788803100586e-01 -4.427455365657806396e-01 9.897036850452423096e-02 -1.426361203193664551e-01 1.429967861622571945e-02 1.907484829425811768e-01 2.470272183418273926e-01 -2.711997926235198975e-02
1.113990023732185364e-01 -3.343387544155120850e-01 -8.855912089347839355e-02 3.333124220371246338e-01 -1.746362149715423584e-01 -1.807221621274948120e-01 2.754919417202472687e-02 3.350998163223266602e-01 -3.149504587054252625e-02 1.228063702583312988e-01 -2.668171375989913940e-02 -2.520107105374336243e-02 -1.058608368039131165e-01 -4.066175967454910278e-02 4.067505709826946259e-03 8.737750351428985596e-02 4.243384301662445068e-01 -2.061798125505447388e-01 -9.960413724184036255e-02 -1.410297304391860962e-01 -1.992191225290298462e-01 1.495708078145980835e-01 1.405066400766372681e-01 3.486265614628791809e-02 1.906930655241012573e-01 1.138591766357421875e-01 -9.612375870347023010e-03 -9.173429012298583984e-02 2.620496153831481934e-01 1.921657472848892212e-01 -2.676030620932579041e-02 2.077914327383041382e-01
8.364556729793548584e-02 1.134189665317535400e-01 -1.196627691388130188e-01 2.675495110452175140e-02 8.872564882040023804e-02 -3.794335126876831055e-01 1.726571023464202881e-01 3.081158101558685303e-01 1.237902864813804626e-01 8.054095506668090820e-02 2.094887458952143788e-04 6.261108815670013428e-02 3.278166949748992920e-01 1.625633537769317627e-01 -2.000369578599929810e-01 3.600030243396759033e-01 1.995922774076461792e-01 -2.632759511470794678e-01 -2.752964496612548828e-01 1.425791084766387939e-01 4.680158197879791260e-02 1.412455141544342041e-01 -3.102562576532363892e-02 3.172286227345466614e-02 1.786870509386062622e-01 -7.607254665344953537e-03 -2.116006165742874146e-01 -1.523476839065551758e-01 1.335365325212478638e-01 -1.720803976058959961e-02 3.472180292010307312e-02 1.029313355684280396e-01
2.337062545120716095e-02 4.700136557221412659e-02 -1.308801025152206421e-01 1.030530780553817749e-01 -1.864892542362213135e-01 -2.330125272274017334e-01 3.888019174337387085e-02 4.317671358585357666e-01 -1.690786629915237427e-01 -1.518441438674926758e-01 2.153733223676681519e-01 9.774537384510040283e-02 -1.893404573202133179e-01 7.016383856534957886e-02 -2.324330657720565796e-01 2.399578094482421875e-01 3.516809269785881042e-02 5.270986258983612061e-02 -7.933676242828369141e-02 -1.891907118260860443e-02 -2.069554328918457031e-01 -9.851865470409393311e-02 6.499242037534713745e-03 -6.904715299606323242e-02 4.829908609390258789e-01 -1.743972897529602051e-01 -2.943377569317817688e-02 -2.054280042648315430e-01 5.495423823595046997e-02 1.727859973907470703e-01 -1.521279364824295044e-01 4.162571206688880920e-02
1.266279667615890503e-01 -4.011077880859375000e-01 2.602555751800537109e-01 8.606933802366256714e-02 -1.384746581315994263e-01 -2.048587203025817871e-01 -6.206046789884567261e-03 1.468713432550430298e-01 -1.097442209720611572e-02 3.265242278575897217e-02 -1.202683970332145691e-01 -2.649663686752319336e-01 2.537287473678588867e-01 1.438458263874053955e-01 -3.997201099991798401e-02 1.482642907649278641e-02 9.775987267494201660e-02 7.133109867572784424e-02 -9.935338795185089111e-02 9.894747287034988403e-02 -2.766531519591808319e-02 -7.641410827636718750e-02 -3.895898163318634033e-01 -1.085630618035793304e-02 4.319633245468139648e-01 -2.612010836601257324e-01 7.431659102439880371e-02 1.615240722894668579e-01 -3.829947486519813538e-02 -7.651511579751968384e-02 -5.969654023647308350e-02 -4.809689149260520935e-02
2.301304191350936890e-01 -3.394707292318344116e-02 -2.112923189997673035e-02 2.143003642559051514e-01 1.413420308381319046e-02 1.325570326298475266e-02 8.559802919626235962e-02 1.008723080158233643e-01 1.408854126930236816e-01 3.281601071357727051e-01 -7.998217642307281494e-02 -4.597395658493041992e-03 1.396237611770629883e-01 -3.974324464797973633e-02 -5.814330652356147766e-02 1.346808567177504301e-04 5.764516443014144897e-02 9.124043397605419159e-03 -3.319951146841049194e-02 -1.465060710906982422e-01 1.397481262683868408e-01 1.023973599076271057e-01 -2.126359045505523682e-01 -3.337946832180023193e-01 3.890380263328552246e-01 1.626597940921783447e-01 -1.943428963422775269e-01 -2.562441527843475342e-01 2.039483003318309784e-02 3.019926846027374268e-01 2.208784371614456177e-01 -2.982715368270874023e-01
2.057033330202102661e-01 -8.457022905349731445e-02 -2.838259935379028320e-01 3.303053975105285645e-01 -3.336562588810920715e-02 -2.317811101675033569e-01 4.359506443142890930e-02 2.785779237747192383e-01 9.482439607381820679e-02 3.151746699586510658e-03 5.213000997900962830e-02 9.165652096271514893e-03 -9.092872589826583862e-02 -2.087236568331718445e-02 -8.404495567083358765e-02 2.136126160621643066e-01 7.224405184388160706e-03 -2.211503535509109497e-01 -3.753189444541931152e-01 1.489672213792800903e-01 -5.712577328085899353e-02 1.825299859046936035e-02 -8.359303325414657593e-02 -8.181831799447536469e-03 3.003209829330444336e-01 -2.529034912586212158e-01 -1.955678462982177734e-01 -2.139327228069305420e-01 2.068022936582565308e-01 2.082239836454391479e-02 9.034446626901626587e-02 2.028207629919052124e-01
3.658741712570190430e-02 -1.858526319265365601e-01 -2.604039311408996582e-01 8.162382990121841431e-02 -1.469138860702514648e-01 -1.433217823505401611e-01 1.099947765469551086e-01 1.353662610054016113e-01 3.198253214359283447e-01 1.832283660769462585e-02 -1.500714421272277832e-01 -4.278445616364479065e-02 1.762959659099578857e-01 -3.072234988212585449e-02 3.969282656908035278e-02 2.221539616584777832e-01 4.514665603637695312e-01 -4.395512938499450684e-01 -1.040813401341438293e-01 -2.123381942510604858e-02 -6.707783043384552002e-02 -8.878971636295318604e-02 1.209797058254480362e-02 -8.903525769710540771e-02 -9.530974552035331726e-03 -8.801295608282089233e-02 -1.862263530492782593e-01 -3.355376720428466797e-01 -2.892164327204227448e-02 1.024083867669105530e-01 1.047398597002029419e-01 3.172922506928443909e-02
1.349972933530807495e-01 2.497055530548095703e-01 2.296263584867119789e-03 2.537928819656372070e-01 -2.750113904476165771e-01 -3.895031511783599854e-01 7.111204788088798523e-03 5.790687724947929382e-02 -1.678910851478576660e-02 1.730565428733825684e-01 1.075421348214149475e-01 -2.921146154403686523e-01 1.904174387454986572e-01 -2.554439473897218704e-03 -5.081534385681152344e-02 2.681403756141662598e-01 1.575650274753570557e-01 -1.940606534481048584e-01 -8.501404523849487305e-02 -3.805603086948394775e-02 -5.367381498217582703e-02 1.871385723352432251e-01 1.417362987995147705e-01 -9.297365322709083557e-03 1.632526218891143799e-01 -1.625316590070724487e-01 -4.929355159401893616e-02 8.186849206686019897e-02 4.153385162353515625e-01 1.274879872798919678e-01 7.782892137765884399e-02 1.138100866228342056e-02
-1.787493005394935608e-02 -3.666804730892181396e-01 2.390287667512893677e-01 -7.678613066673278809e-02 -8.704577386379241943e-02 -3.883148729801177979e-01 8.705362677574157715e-03 1.926300860941410065e-02 1.833706200122833252e-01 1.346340924501419067e-01 2.360125631093978882e-01 3.066843748092651367e-02 2.358513772487640381e-01 1.147027760744094849e-01 9.366744756698608398e-02 2.844365239143371582e-01 -1.862141862511634827e-02 -5.889772251248359680e-02 -3.151914849877357483e-02 -5.551070719957351685e-02 -1.748487353324890137e-01 8.229129761457443237e-02 1.829677224159240723e-01 -3.435605466365814209e-01 7.080179452896118164e-02 1.280234754085540771e-01 -1.596112102270126343e-01 -2.469213306903839111e-01 -1.467681974172592163e-01 3.873587399721145630e-02 2.086535543203353882e-01 7.318919152021408081e-02
1.113809272646903992e-01 3.858705759048461914e-01 6.953500676900148392e-03 2.645272314548492432e-01 -2.139818966388702393e-01 -8.928275108337402344e-02 1.418163329362869263e-01 1.872480809688568115e-01 3.293289244174957275e-01 9.711872041225433350e-02 1.399668157100677490e-01 -1.305797696113586426e-01 1.962624341249465942e-01 -1.300955861806869507e-01 -1.338912397623062134e-01 -5.241774022579193115e-03 7.648720592260360718e-02 -5.285759270191192627e-02 -2.696958184242248535e-01 -1.150906011462211609e-01 -1.816974282264709473e-01 -5.053866282105445862e-02 -7.515694200992584229e-02 1.223442927002906799e-01 3.045420050621032715e-01 -2.227393537759780884e-01 -1.500386446714401245e-01 -2.656180560588836670e-01 6.820917129516601562e-02 1.305213719606399536e-01 1.313029974699020386e-01 8.154529333114624023e-02
-7.622440811246633530e-03 -3.243815153837203979e-02 -1.678106933832168579e-01 2.752265334129333496e-01 -2.544516026973724365e-01 -2.746291160583496094e-01 2.383059635758399963e-02 3.035220801830291748e-01 -1.197521612048149109e-01 -7.946177572011947632e-02 4.011822398751974106e-03 2.264687232673168182e-02 2.307695299386978149e-01 1.060904785990715027e-01 -2.369598150253295898e-01 1.282519698143005371e-01 5.484037101268768311e-02 5.969029851257801056e-03 -8.792368322610855103e-02 5.699225142598152161e-02 -1.281334310770034790e-01 -1.791101507842540741e-02 -3.491496434435248375e-03 3.170409202575683594e-01 3.052535653114318848e-01 2.451096177101135254e-01 1.993372663855552673e-02 -2.599034607410430908e-01 -1.200942322611808777e-01 3.544506728649139404e-01 -6.551121920347213745e-02 8.357009291648864746e-02
4.093738496303558350e-01 -2.018124014139175415e-01 -1.205745860934257507e-01 -5.897078663110733032e-02 -2.041493505239486694e-01 5.337546020746231079e-02 -1.467022448778152466e-01 2.763487398624420166e-01 2.170372158288955688e-01 -1.385530084371566772e-01 3.202874585986137390e-02 -2.193928696215152740e-02 2.668001651763916016e-01 2.061544060707092285e-01 6.291809678077697754e-02 1.261885911226272583e-01 -1.727301627397537231e-02 -5.219322070479393005e-02 1.170339211821556091e-01 2.082195281982421875e-01 1.467780768871307373e-01 -6.199727579951286316e-02 1.095741465687751770e-01 -2.252723090350627899e-02 3.364544510841369629e-01 -1.444714367389678955e-01 -1.454829424619674683e-01 7.266396284103393555e-02 5.012195906601846218e-04 4.078816175460815430e-01 4.120448604226112366e-02 -5.760686472058296204e-02
7.749311625957489014e-02 1.096027195453643799e-01 -1.255763471126556396e-01 2.972512841224670410e-01 -2.163860052824020386e-01 -1.338479518890380859e-01 -3.375480649992823601e-03 -2.758066169917583466e-02 1.660123765468597412e-01 1.424765437841415405e-01 6.452701240777969360e-02 -3.719364404678344727e-01 1.919043213129043579e-01 -8.267570286989212036e-02 -1.624671667814254761e-01 1.639775037765502930e-01 1.144481673836708069e-01 -3.190427124500274658e-01 2.804306894540786743e-02 8.296696096658706665e-02 -1.373591180890798569e-02 2.408136129379272461e-01 4.726944118738174438e-02 2.708687633275985718e-02 4.298168420791625977e-01 -3.791175782680511475e-02 -5.646397173404693604e-02 -1.460174769163131714e-01 3.537935614585876465e-01 5.625867471098899841e-02 -2.455444261431694031e-02 -4.130022972822189331e-02
-2.576479613780975342e-01 -1.272282302379608154e-01 -4.810231178998947144e-02 -1.103097293525934219e-02 -1.641907840967178345e-01 -2.936145961284637451e-01 8.281142450869083405e-03 1.537134796380996704e-01 1.979388147592544556e-01 1.792068779468536377e-01 -3.191545605659484863e-02 -2.379582971334457397e-01 3.407661318778991699e-01 -1.377241909503936768e-01 -1.402259320020675659e-01 1.563281118869781494e-01 -1.460362672805786133e-01 -8.598327636718750000e-03 -5.557076260447502136e-02 -1.814144253730773926e-01 -6.675292551517486572e-02 1.589967459440231323e-01 -3.391235470771789551e-01 8.563105016946792603e-02 6.763158738613128662e-02 -1.960701942443847656e-01 -3.425491452217102051e-01 -1.660320460796356201e-01 -3.627434372901916504e-02 1.697612851858139038e-01 -7.988506555557250977e-02 -1.899683475494384766e-01
-1.346620023250579834e-01 -1.584453731775283813e-01 8.037022501230239868e-02 -9.461625665426254272e-02 -1.514843702316284180e-01 -3.533755987882614136e-02 3.843571245670318604e-02 1.240943148732185364e-01 -5.525079742074012756e-02 1.865812577307224274e-02 2.118925303220748901e-01 -2.927565388381481171e-02 3.960390686988830566e-01 -1.061716899275779724e-01 1.314710825681686401e-01 1.638867110013961792e-01 9.920319914817810059e-02 -8.478755131363868713e-03 -1.071926504373550415e-01 -1.417486965656280518e-01 -8.778110146522521973e-02 -1.366546452045440674e-01 -8.289413154125213623e-02 -7.418837398290634155e-02 4.084987938404083252e-01 -5.723108649253845215e-01 7.022280478850007057e-04 -1.546024233102798462e-01 -9.567049890756607056e-02 1.727983355522155762e-01 -2.529131062328815460e-02 -2.531511709094047546e-02
-8.933433331549167633e-03 2.467012032866477966e-02 -1.650296151638031006e-01 2.886336445808410645e-01 6.133540347218513489e-02 -3.446672558784484863e-01 2.034182101488113403e-01 3.317163586616516113e-01 2.988741919398307800e-02 1.030959933996200562e-01 -1.433046907186508179e-02 -1.468625515699386597e-01 1.599011272192001343e-01 2.011080384254455566e-01 -1.120622754096984863e-01 3.175628185272216797e-01 -1.350757665932178497e-02 1.302018761634826660e-01 -2.163325399160385132e-01 6.540288031101226807e-02 2.085719257593154907e-02 -1.510799080133438110e-01 2.859858274459838867e-01 1.416673660278320312e-01 2.836611866950988770e-01 1.710374206304550171e-01 1.040562801063060760e-02 -1.307342648506164551e-01 -5.037126597017049789e-03 2.724651992321014404e-01 7.164666056632995605e-02 4.938833415508270264e-02
-2.622222155332565308e-02 -1.579650193452835083e-01 2.388975350186228752e-03 1.238592118024826050e-01 -5.385423451662063599e-02 -1.905820220708847046e-01 3.489545583724975586e-01 2.309990078210830688e-01 3.360055685043334961e-01 1.926155835390090942e-01 -6.080620735883712769e-02 -1.690584421157836914e-01 1.695552915334701538e-01 -2.057642303407192230e-02 -5.801764503121376038e-02 1.405882835388183594e-01 2.227745577692985535e-02 -1.017991229891777039e-01 -3.307859301567077637e-01 -1.978994905948638916e-02 -1.674638316035270691e-02 2.726490497589111328e-01 2.984614372253417969e-01 -1.788370460271835327e-01 4.159322474151849747e-03 -7.341556251049041748e-02 -2.858515679836273193e-01 -8.698111772537231445e-02 -8.399964123964309692e-02 1.141977682709693909e-01 -1.007453426718711853e-01 2.622935771942138672e-01
4.381405934691429138e-02 -2.440762072801589966e-01 -6.911156326532363892e-02 3.548061009496450424e-03 -1.147564053535461426e-01 -3.060443997383117676e-01 -5.842596665024757385e-02 3.801068663597106934e-01 -1.696912497282028198e-01 1.320007145404815674e-01 4.121653437614440918e-01 -6.526156514883041382e-02 1.907582134008407593e-01 5.908631533384323120e-02 1.032472252845764160e-01 1.328281462192535400e-01 6.798417773097753525e-03 -1.199658587574958801e-01 -1.792820692062377930e-01 -1.013990268111228943e-01 6.412357091903686523e-02 -1.484498679637908936e-01 1.892278529703617096e-02 -1.102242022752761841e-01 3.273462131619453430e-02 -2.695727534592151642e-02 -1.613380163908004761e-01 -2.871967554092407227e-01 2.455065697431564331e-01 2.707756459712982178e-01 4.766748752444982529e-03 -2.258426845073699951e-01
1.592388600111007690e-01 7.075923960655927658e-03 -1.938291825354099274e-02 -4.370975121855735779e-02 -3.414949178695678711e-01 -1.971017941832542419e-02 -1.297000497579574585e-01 2.589507997035980225e-01 -3.360106050968170166e-02 -4.741015657782554626e-02 -5.011985823512077332e-02 4.133548960089683533e-02 1.968092843890190125e-02 1.108972951769828796e-01 -1.055312007665634155e-01 4.079836606979370117e-01 1.886441707611083984e-01 -2.937445417046546936e-02 -5.852362886071205139e-02 -1.241343915462493896e-01 -6.167573109269142151e-02 6.010653078556060791e-02 -1.232075020670890808e-01 -1.225920692086219788e-01 2.414648979902267456e-01 1.725337505340576172e-01 -2.202449291944503784e-01 -9.775254875421524048e-02 -4.641367122530937195e-02 4.571833908557891846e-01 -3.698572143912315369e-02 -3.492372334003448486e-01
8.641346544027328491e-02 -2.642519772052764893e-02 -8.222126215696334839e-02 2.860394120216369629e-01 -1.666961610317230225e-02 -3.218518793582916260e-01 -6.531607825309038162e-03 2.132866680622100830e-01 -5.211575329303741455e-02 1.797671057283878326e-02 1.887259632349014282e-01 -2.883756756782531738e-01 3.447164297103881836e-01 1.812819540500640869e-01 -1.673494093120098114e-02 1.922566741704940796e-01 -5.480269342660903931e-02 -8.303643018007278442e-02 -9.711475670337677002e-02 -4.743985459208488464e-02 -5.348899215459823608e-02 -5.234123393893241882e-02 7.664242386817932129e-02 3.206580281257629395e-01 2.178293317556381226e-01 2.334793508052825928e-01 -4.546212032437324524e-03 -2.717151045799255371e-01 -1.447035521268844604e-01 2.795461714267730713e-01 -8.694873005151748657e-02 1.573819369077682495e-01
8.760032802820205688e-02 -2.230609357357025146e-01 1.683847233653068542e-02 1.504985243082046509e-01 5.818942934274673462e-02 -1.919115334749221802e-01 1.174865961074829102e-01 2.874258756637573242e-01 3.293178975582122803e-01 1.923280358314514160e-01 -1.862705349922180176e-01 -2.346099466085433960e-01 3.282017409801483154e-01 1.513632237911224365e-01 9.602276980876922607e-02 9.811298549175262451e-02 1.375203728675842285e-01 -1.008328422904014587e-01 -1.965661905705928802e-02 -4.629823938012123108e-02 -2.022328525781631470e-01 -1.612015515565872192e-01 -2.224915474653244019e-01 -2.659670636057853699e-02 1.346974372863769531e-01 -7.799219340085983276e-02 1.603398472070693970e-01 3.008739650249481201e-01 1.159114949405193329e-02 3.837726637721061707e-02 2.297527194023132324e-01 -2.340823709964752197e-01
1.680931746959686279e-01 2.208780944347381592e-01 -2.121961861848831177e-01 2.121896594762802124e-01 -1.045919582247734070e-01 -1.267074495553970337e-01 1.614171415567398071e-01 4.077727198600769043e-01 2.317575663328170776e-01 1.151764914393424988e-01 -4.177972301840782166e-02 -5.697306245565414429e-03 3.753237426280975342e-01 4.929077625274658203e-02 -2.567853629589080811e-01 3.309080600738525391e-01 1.623434573411941528e-01 3.502591699361801147e-02 -1.145374551415443420e-01 -4.447931051254272461e-02 -1.653109341859817505e-01 -9.999333322048187256e-02 1.821153908967971802e-01 8.338377624750137329e-02 1.677934676408767700e-01 -7.934233546257019043e-02 -1.490891724824905396e-01 2.368201874196529388e-02 6.447458267211914062e-02 -4.292570427060127258e-02 1.675442419946193695e-02 -2.060167342424392700e-01
1.333123743534088135e-01 4.837751388549804688e-02 6.396523118019104004e-02 1.027658358216285706e-01 -1.243911385536193848e-01 -6.169694289565086365e-02 -1.690913923084735870e-02 4.654055833816528320e-01 6.983866542577743530e-02 -1.841586232185363770e-01 1.240833476185798645e-02 -6.031075492501258850e-02 -1.136198341846466064e-01 1.163781359791755676e-01 -2.182762920856475830e-01 1.263838261365890503e-01 1.053760573267936707e-01 1.064443364739418030e-01 -1.032036393880844116e-01 3.084276802837848663e-02 -8.758401125669479370e-02 -1.593318879604339600e-01 2.603050470352172852e-01 -1.335125565528869629e-01 4.750073850154876709e-01 6.052004918456077576e-02 -4.745049774646759033e-02 -2.064723521471023560e-01 3.035075068473815918e-01 2.158969491720199585e-01 6.882698088884353638e-02 1.615300625562667847e-01
1.474128216505050659e-01 8.088881522417068481e-02 1.053051501512527466e-01 1.743339002132415771e-01 -3.068508505821228027e-01 -2.541654706001281738e-01 -8.443369716405868530e-02 -4.223447665572166443e-02 6.698048114776611328e-02 1.613495498895645142e-01 1.984858512878417969e-01 -1.935548037290573120e-01 2.430621907114982605e-02 -3.416791558265686035e-02 -1.002694964408874512e-01 1.841742694377899170e-01 1.780062317848205566e-01 -3.394365608692169189e-01 -1.189581826329231262e-01 1.227747946977615356e-01 -1.639922559261322021e-01 1.185183674097061157e-01 -2.788560651242733002e-02 1.417080610990524292e-01 3.961583673954010010e-01 -1.604203134775161743e-01 -3.311584517359733582e-02 -6.786814332008361816e-02 3.948705196380615234e-01 1.499593853950500488e-01 6.365301460027694702e-02 2.634705044329166412e-02
9.197805076837539673e-02 -2.617332637310028076e-01 1.338065415620803833e-01 1.939925998449325562e-01 1.071888301521539688e-02 -1.115693897008895874e-01 1.593325287103652954e-01 3.752301931381225586e-01 1.120494231581687927e-01 1.800597608089447021e-01 -2.374780476093292236e-01 -1.777943372726440430e-01 2.423455715179443359e-01 1.753444820642471313e-01 1.288203746080398560e-01 2.163606137037277222e-01 1.529473364353179932e-01 1.178051307797431946e-01 4.179332032799720764e-02 -1.010050252079963684e-02 -5.225555971264839172e-02 -2.483227998018264771e-01 -1.054123491048812866e-01 -1.501292288303375244e-01 2.168757468461990356e-01 -2.064897716045379639e-01 3.814372420310974121e-02 1.124750971794128418e-01 1.429789606481790543e-02 3.560463711619377136e-02 3.788114190101623535e-01 -1.302709877490997314e-01
-9.553537517786026001e-02 8.354777097702026367e-02 -5.183915421366691589e-02 1.160252988338470459e-01 -2.711688876152038574e-01 -3.271676301956176758e-01 8.932062773965299129e-04 6.898161023855209351e-02 2.635114453732967377e-02 9.253253042697906494e-02 2.197190821170806885e-01 -1.700278073549270630e-01 3.924922645092010498e-01 1.823683679103851318e-01 -1.810861825942993164e-01 2.801963388919830322e-01 -9.833139181137084961e-02 -5.173869058489799500e-02 1.651550084352493286e-01 -1.447327807545661926e-02 7.600481808185577393e-02 2.891498245298862457e-02 -2.648964524269104004e-01 -8.120369166135787964e-02 1.842332631349563599e-01 -1.946394145488739014e-02 -7.679998129606246948e-02 -6.912815570831298828e-02 -1.636325865983963013e-01 3.498886525630950928e-01 -1.598509997129440308e-01 -2.332457900047302246e-01
6.541510671377182007e-02 1.217948347330093384e-01 1.634563505649566650e-02 1.711991578340530396e-01 -1.615465879440307617e-01 -4.565053582191467285e-01 -2.254017889499664307e-01 1.594774425029754639e-01 4.629766568541526794e-02 -3.456199169158935547e-02 2.006872594356536865e-01 -2.498696744441986084e-02 5.411819219589233398e-01 1.616216078400611877e-02 -1.351359784603118896e-01 1.785924732685089111e-01 7.339879870414733887e-02 -4.133808426558971405e-03 1.039498820900917053e-01 1.425474286079406738e-01 -1.493014842271804810e-01 8.040360361337661743e-02 -1.236473992466926575e-01 -2.334861606359481812e-01 9.577488154172897339e-02 -1.995265483856201172e-01 -5.507989600300788879e-02 -1.715750247240066528e-01 -7.598376274108886719e-02 2.548896148800849915e-02 -1.538923233747482300e-01 7.994966953992843628e-02
6.656914949417114258e-02 -5.985938757658004761e-02 -1.231790110468864441e-01 1.585047245025634766e-01 -2.222883105278015137e-01 -8.478589355945587158e-02 5.447427183389663696e-02 2.464453279972076416e-01 1.774562597274780273e-01 -1.222061142325401306e-01 4.242653027176856995e-02 2.527186572551727295e-01 2.410705238580703735e-01 5.914065241813659668e-02 -2.270117402076721191e-02 1.657333374023437500e-01 2.156467288732528687e-01 -2.069771587848663330e-01 -1.373422592878341675e-01 -2.783719003200531006e-01 -2.988689839839935303e-01 1.240164339542388916e-01 7.606900483369827271e-02 1.350363790988922119e-01 9.200312197208404541e-02 -1.917043924331665039e-01 1.874603331089019775e-01 -2.817064821720123291e-01 4.940110817551612854e-02 1.789205521345138550e-01 1.272457987070083618e-01 -3.239095211029052734e-01
-1.837521605193614960e-02 -1.717140078544616699e-01 -6.546238064765930176e-02 3.462360501289367676e-01 -1.492798607796430588e-02 -9.784861654043197632e-02 -1.407140791416168213e-01 4.117676615715026855e-01 -7.926171272993087769e-02 4.591675475239753723e-02 -6.831527687609195709e-03 -2.070807069540023804e-01 2.346343249082565308e-01 -2.438541501760482788e-02 -8.062084764242172241e-02 6.009476631879806519e-02 1.071736216545104980e-01 -4.033812135457992554e-02 -2.143254131078720093e-01 -6.497159600257873535e-02 -1.344964466989040375e-02 4.095114767551422119e-01 2.071087211370468140e-01 -2.249076515436172485e-01 3.213231861591339111e-01 1.073227543383836746e-02 5.586833134293556213e-02 2.636388838291168213e-01 -5.962234735488891602e-02 1.575924158096313477e-01 2.296549826860427856e-02 -1.571174897253513336e-02
4.206112027168273926e-02 -2.024120986461639404e-01 3.152096271514892578e-01 2.299883514642715454e-01 -2.257643491029739380e-01 -1.530892848968505859e-01 1.192224398255348206e-01 -4.526786506175994873e-02 7.052277028560638428e-02 4.216268956661224365e-01 2.147088795900344849e-01 1.014478430151939392e-01 2.393138594925403595e-02 1.451423019170761108e-01 1.015285477042198181e-01 3.410665988922119141e-01 2.259770333766937256e-01 -3.243786841630935669e-02 7.953486591577529907e-02 1.012159213423728943e-01 -9.495675330981612206e-04 6.411784142255783081e-02 3.642436861991882324e-02 -1.249068006873130798e-01 1.849048733711242676e-01 1.050905417650938034e-02 -2.110708653926849365e-01 -2.806093096733093262e-01 -5.168561637401580811e-02 1.381348669528961182e-01 2.360889762639999390e-01 4.603809863328933716e-02
-9.671547450125217438e-03 2.364490553736686707e-02 -1.384150385856628418e-01 7.342698425054550171e-02 2.879116684198379517e-02 -2.987898886203765869e-01 8.641788363456726074e-02 1.568984240293502808e-01 3.159093558788299561e-01 3.130518198013305664e-01 -1.820295751094818115e-01 -3.463654518127441406e-01 2.114602476358413696e-01 2.233533412218093872e-01 1.991822868585586548e-01 1.196390017867088318e-01 1.229107379913330078e-01 3.704533353447914124e-02 6.194244325160980225e-02 -6.677495688199996948e-02 -5.162463709712028503e-02 8.006364852190017700e-02 -1.435273140668869019e-01 -2.181578129529953003e-01 3.133385479450225830e-01 -1.588520407676696777e-01 -8.188913017511367798e-02 1.933735907077789307e-01 9.461285918951034546e-02 -8.821858093142509460e-03 2.724250853061676025e-01 -1.766903884708881378e-02
2.505882680416107178e-01 -6.653850525617599487e-02 5.659068375825881958e-02 9.672735631465911865e-02 -5.195087790489196777e-01 -2.035101950168609619e-01 1.645074784755706787e-01 2.273783981800079346e-01 9.833568334579467773e-02 -3.932924568653106689e-02 9.814105182886123657e-02 1.736600100994110107e-01 2.372208535671234131e-01 5.137030780315399170e-02 -2.991649508476257324e-01 1.900689899921417236e-01 1.100623980164527893e-01 3.445318341255187988e-01 4.757486656308174133e-02 9.163923561573028564e-02 -2.084201574325561523e-01 8.354963362216949463e-02 2.884948067367076874e-02 -1.973759829998016357e-01 4.126458987593650818e-02 -8.868880569934844971e-02 -1.457992643117904663e-01 -7.948148995637893677e-02 1.055143401026725769e-01 1.088224723935127258e-01 -2.670473977923393250e-02 4.568667337298393250e-02
-3.186663612723350525e-02 -8.908125758171081543e-02 -8.131163567304611206e-02 2.188488841056823730e-01 -1.002574898302555084e-02 -2.024585753679275513e-01 3.020502924919128418e-01 3.197820782661437988e-01 3.152433633804321289e-01 2.875845134258270264e-01 1.207021698355674744e-01 -2.156699597835540771e-01 1.275634169578552246e-01 7.584875077009201050e-02 -5.253452342003583908e-03 9.153247624635696411e-02 3.981323540210723877e-02 -2.646964490413665771e-01 -1.900822371244430542e-01 1.044101789593696594e-01 -2.178053371608257294e-02 1.684740632772445679e-01 2.567696273326873779e-01 -7.971683144569396973e-02 4.036938771605491638e-02 8.811084926128387451e-02 -3.601545691490173340e-01 -7.423413544893264771e-02 3.701435029506683350e-02 1.585520654916763306e-01 -1.035510599613189697e-01 1.633666902780532837e-01
3.106499090790748596e-02 -4.582011327147483826e-02 -1.652917712926864624e-01 3.690587282180786133e-01 -2.311455830931663513e-02 -3.250479102134704590e-01 1.136974245309829712e-01 2.083970606327056885e-01 2.867548353970050812e-02 -6.710862368345260620e-02 4.145720228552818298e-02 4.080213606357574463e-02 2.232957184314727783e-01 2.182501107454299927e-01 -5.983715876936912537e-02 3.713669478893280029e-01 -1.878091543912887573e-01 -2.949377056211233139e-03 -1.151364445686340332e-01 -1.883632987737655640e-01 1.777226105332374573e-02 2.284460468217730522e-03 6.839904934167861938e-02 2.936934530735015869e-01 1.988943368196487427e-01 5.411725863814353943e-02 7.212635874748229980e-02 -1.072498336434364319e-01 1.143976487219333649e-02 2.932018935680389404e-01 2.099715918302536011e-01 2.418955564498901367e-01
9.253297001123428345e-02 -3.167506679892539978e-02 -3.663873532786965370e-03 2.219039350748062134e-01 -2.339274287223815918e-01 -1.922125965356826782e-01 -7.225973159074783325e-02 7.443075627088546753e-02 1.121808215975761414e-01 -1.523374170064926147e-01 4.618465900421142578e-02 -1.983056068420410156e-01 4.016025066375732422e-01 1.072732582688331604e-01 4.074467718601226807e-02 -7.936318218708038330e-02 1.160272285342216492e-01 2.244875878095626831e-01 -1.712373793125152588e-01 -2.414397150278091431e-02 -2.386583238840103149e-01 3.606848716735839844e-01 -1.744910925626754761e-01 -1.744709759950637817e-01 2.944222688674926758e-01 5.901666730642318726e-02 5.796942114830017090e-02 -1.499318480491638184e-01 1.818738281726837158e-01 1.976838111877441406e-01 -1.791491210460662842e-01 1.370789706707000732e-01
2.939430177211761475e-01 8.272322267293930054e-02 -3.740793839097023010e-02 4.126088693737983704e-02 -3.704639971256256104e-01 -1.234510391950607300e-01 3.633888363838195801e-01 1.271981187164783478e-02 1.634006947278976440e-01 2.181338965892791748e-01 1.097837686538696289e-01 -1.773671805858612061e-01 5.019116997718811035e-01 1.184486690908670425e-02 -3.206574171781539917e-02 2.482250630855560303e-01 -3.691026195883750916e-02 1.055635958909988403e-01 -1.805963367223739624e-01 2.057136744260787964e-01 -1.323307156562805176e-01 7.098914356902241707e-04 2.227698639035224915e-02 -1.056924834847450256e-01 -1.232111230492591858e-01 -1.635512560606002808e-01 -2.855197712779045105e-02 1.667276024818420410e-02 1.048068404197692871e-01 1.237621381878852844e-01 2.182251773774623871e-02 6.543364841490983963e-03
1.764520853757858276e-01 8.235272765159606934e-02 1.477667391300201416e-01 -4.806518089026212692e-03 1.617963239550590515e-02 -1.006568968296051025e-01 -5.900026112794876099e-02 4.223955571651458740e-01 1.527977287769317627e-01 -6.695378571748733521e-02 1.975848823785781860e-01 1.594693213701248169e-02 -9.183275699615478516e-02 1.010502800345420837e-01 -9.941230714321136475e-02 1.118833869695663452e-01 4.400425776839256287e-02 1.318174749612808228e-01 -2.692675888538360596e-01 6.371023505926132202e-02 -2.868647873401641846e-01 -4.443387500941753387e-03 2.627143561840057373e-01 4.170415177941322327e-02 3.573685884475708008e-01 -2.409267723560333252e-01 -1.040324494242668152e-01 -2.075466066598892212e-01 1.145928874611854553e-01 3.428954482078552246e-01 1.109242737293243408e-01 -9.026599675416946411e-02
2.122280895709991455e-01 -9.767853468656539917e-02 -2.633069083094596863e-02 1.041642054915428162e-01 -1.950260400772094727e-01 -9.735538810491561890e-02 3.089249879121780396e-02 4.077204167842864990e-01 1.767987757921218872e-01 -2.904937043786048889e-02 1.890159584581851959e-02 3.164156153798103333e-02 1.826177351176738739e-02 2.379298806190490723e-01 -2.470516562461853027e-01 2.302663326263427734e-01 -1.782705634832382202e-01 3.420257568359375000e-02 -1.515019387006759644e-01 -1.761920563876628876e-02 -3.745597973465919495e-02 -1.437862068414688110e-01 3.167643845081329346e-01 -1.006216183304786682e-02 4.150327444076538086e-01 -1.285429149866104126e-01 1.846953332424163818e-01 -6.230269744992256165e-02 2.923749685287475586e-01 5.827534571290016174e-02 -1.358551383018493652e-01 4.327510297298431396e-02
6.991519033908843994e-02 -1.371850967407226562e-01 7.475373893976211548e-02 2.230902947485446930e-02 8.350137621164321899e-02 -2.988898754119873047e-01 6.984130293130874634e-02 1.440816372632980347e-01 -1.096149981021881104e-01 -3.007514774799346924e-02 3.280897140502929688e-01 -8.567311614751815796e-02 5.387009978294372559e-01 7.140029966831207275e-02 1.110882684588432312e-01 1.242832243442535400e-01 -4.122041910886764526e-02 6.842184811830520630e-02 -2.340236008167266846e-01 -4.743555560708045959e-02 -1.544054746627807617e-01 -7.604794949293136597e-02 -3.670442849397659302e-02 -4.272115603089332581e-02 3.338058292865753174e-01 -3.005059063434600830e-01 4.423847049474716187e-02 -8.074513822793960571e-02 -2.225338667631149292e-01 1.835176944732666016e-01 8.232704550027847290e-02 2.992948889732360840e-02
2.989613823592662811e-02 -1.529449373483657837e-01 -4.282169789075851440e-02 2.674821615219116211e-01 -3.290863940492272377e-03 -3.644786775112152100e-01 1.517199128866195679e-01 1.449373513460159302e-01 1.215495914220809937e-01 -4.672771319746971130e-02 -2.211628705263137817e-01 -2.155511379241943359e-01 4.718917980790138245e-02 3.867430090904235840e-01 1.747985482215881348e-01 5.542733147740364075e-02 1.037258803844451904e-01 -2.872141599655151367e-01 -1.523502916097640991e-01 2.197991162538528442e-01 -7.734409719705581665e-02 2.488025873899459839e-01 -1.278473734855651855e-01 -1.423963904380798340e-01 -4.799599759280681610e-03 -1.221903860569000244e-01 4.924584552645683289e-02 -1.987246721982955933e-01 -5.711800605058670044e-02 2.844572067260742188e-01 8.264502137899398804e-02 -1.026502028107643127e-01
-3.313269615173339844e-01 4.269168712198734283e-03 -1.274504363536834717e-01 -1.561214625835418701e-01 -1.957032680511474609e-01 -3.449498116970062256e-01 6.002598255872726440e-02 4.348514378070831299e-01 2.236919552087783813e-01 6.777768582105636597e-02 4.139911010861396790e-02 -6.938000768423080444e-02 4.303121864795684814e-01 -1.184291541576385498e-01 1.021135076880455017e-01 -2.401927486062049866e-02 -7.552853226661682129e-02 1.413906812667846680e-01 3.051230218261480331e-03 -2.561419829726219177e-02 4.733761772513389587e-03 1.888062953948974609e-01 -9.020601958036422729e-02 1.754378080368041992e-01 1.855180710554122925e-01 3.163645789027214050e-02 -1.295925676822662354e-01 -7.157786935567855835e-02 2.225590124726295471e-02 2.582571804523468018e-01 1.053927093744277954e-02 -5.152269080281257629e-02
2.350429296493530273e-01 -2.002719789743423462e-01 1.631582528352737427e-01 1.246953755617141724e-01 -1.137845870107412338e-02 -3.103048801422119141e-01 1.164706200361251831e-01 1.680903434753417969e-01 4.870384559035301208e-02 1.851508617401123047e-01 -1.717232912778854370e-01 5.528860539197921753e-02 1.768642961978912354e-01 1.587045006453990936e-02 7.430329918861389160e-02 3.825976848602294922e-01 1.131370589137077332e-01 -8.074102923274040222e-03 -1.665198206901550293e-01 -3.163045048713684082e-01 -1.206928212195634842e-02 1.510373800992965698e-01 1.586986333131790161e-01 -1.392869204282760620e-01 -5.443177744746208191e-02 2.738145366311073303e-02 -3.014796674251556396e-01 -2.405209690332412720e-01 8.532367646694183350e-02 2.403392642736434937e-01 -6.741937994956970215e-02 2.034123092889785767e-01
2.271292507648468018e-01 1.603898853063583374e-01 -1.342941224575042725e-01 2.854344248771667480e-01 -2.492581158876419067e-01 -7.282390445470809937e-02 8.973001502454280853e-03 4.314796626567840576e-01 -6.196108460426330566e-02 2.394492924213409424e-01 3.410186246037483215e-02 6.803369149565696716e-03 2.300466001033782959e-01 -1.514058113098144531e-01 -1.208622232079505920e-01 8.321059495210647583e-02 -8.682464808225631714e-02 8.851253241300582886e-02 3.451024368405342102e-02 -2.267767637968063354e-01 -3.078696727752685547e-01 9.735694527626037598e-02 2.630488574504852295e-01 -4.043044894933700562e-02 2.886693179607391357e-01 -1.434672325849533081e-01 -1.733502447605133057e-01 -1.466335654258728027e-01 6.876518577337265015e-02 -3.283193334937095642e-02 2.793315239250659943e-02 6.779312342405319214e-02
-1.826815605163574219e-01 -2.668928727507591248e-02 1.405988335609436035e-01 3.183408677577972412e-01 -2.225330471992492676e-01 -2.983661293983459473e-01 -6.491843611001968384e-02 3.662846982479095459e-01 4.719058796763420105e-02 3.431618958711624146e-02 -3.624842315912246704e-02 1.023602485656738281e-01 2.686637639999389648e-01 2.043401151895523071e-01 -1.600481718778610229e-01 2.015395611524581909e-01 1.256393343210220337e-01 6.783529371023178101e-02 -1.567747592926025391e-01 -1.928126066923141479e-01 -2.173194140195846558e-01 -6.831085681915283203e-02 3.981768712401390076e-02 -9.170383214950561523e-02 2.112283557653427124e-01 4.750336334109306335e-02 9.948448091745376587e-02 -1.352742016315460205e-01 -6.609241664409637451e-02 -2.069346606731414795e-01 -2.827972769737243652e-01 -1.620295792818069458e-01
7.403287291526794434e-02 -2.406701445579528809e-01 6.970049440860748291e-02 -1.735349595546722412e-01 -1.021434143185615540e-01 -2.672521173954010010e-01 3.565017133951187134e-02 3.541357815265655518e-01 -1.389634460210800171e-01 1.573315709829330444e-01 1.487531065940856934e-01 -2.135316729545593262e-01 2.919816076755523682e-01 -1.113008186221122742e-01 1.716040670871734619e-01 1.024771258234977722e-01 -9.202457219362258911e-02 -7.499837875366210938e-02 -2.392444908618927002e-01 6.473044306039810181e-02 -2.644552588462829590e-01 1.406168788671493530e-01 -1.370377540588378906e-01 -1.129344776272773743e-01 -6.529073417186737061e-02 -1.659649312496185303e-01 -8.611948229372501373e-03 -3.534957766532897949e-01 1.736294627189636230e-01 1.798810511827468872e-01 -1.091871596872806549e-02 -1.657640337944030762e-01
1.190742477774620056e-01 -1.034119650721549988e-01 1.540491729974746704e-02 1.389345526695251465e-01 2.970101544633507729e-03 -1.842384487390518188e-01 2.279211729764938354e-01 3.784687519073486328e-01 1.940598636865615845e-01 -1.091418415307998657e-01 7.858656346797943115e-02 -4.757406190037727356e-02 -3.936589136719703674e-02 1.619741767644882202e-01 -2.346511930227279663e-01 1.973272114992141724e-01 8.727201074361801147e-02 -1.553831398487091064e-01 -2.609815597534179688e-01 -1.020131260156631470e-01 -1.393799334764480591e-01 -1.216024253517389297e-02 2.114766091108322144e-01 1.563570797443389893e-01 1.859851181507110596e-01 -2.309953719377517700e-01 -7.401696592569351196e-02 -3.069016337394714355e-01 -2.878552675247192383e-01 1.839819252490997314e-01 -1.983506791293621063e-02 -2.071480751037597656e-01
8.012300729751586914e-02 -1.514659374952316284e-01 2.023798525333404541e-01 2.614085376262664795e-01 -3.338043093681335449e-01 -3.481287062168121338e-01 6.472007930278778076e-02 3.486515879631042480e-01 1.132406517863273621e-01 -6.223283708095550537e-02 2.060533314943313599e-01 -7.876933366060256958e-02 -1.785579696297645569e-02 -4.027237370610237122e-02 1.213073879480361938e-01 -4.240533709526062012e-02 1.773793846368789673e-01 -3.358599543571472168e-02 1.436892449855804443e-01 -1.795433759689331055e-01 -5.400347337126731873e-02 1.882716417312622070e-01 5.763516575098037720e-02 -1.742108725011348724e-02 6.961950659751892090e-02 -3.301318734884262085e-02 -1.769739538431167603e-01 -3.399138897657394409e-02 2.565799653530120850e-01 3.111869692802429199e-01 -1.748316735029220581e-01 2.450654506683349609e-01
6.677401065826416016e-02 -1.334780454635620117e-01 1.588709056377410889e-01 1.073231250047683716e-01 -5.253639072179794312e-02 -2.387588620185852051e-01 8.194408292183652520e-05 1.737205833196640015e-01 9.351869672536849976e-02 2.202987298369407654e-02 -8.940231055021286011e-02 4.154735710471868515e-03 5.943125113844871521e-02 -3.284011483192443848e-01 -2.292822860181331635e-02 1.963174343109130859e-01 2.252837866544723511e-01 2.736259102821350098e-01 -1.704878062009811401e-01 -7.686425000429153442e-02 -2.913908958435058594e-01 1.834041178226470947e-01 5.049362033605575562e-02 -2.284265160560607910e-01 2.441839873790740967e-01 2.311788499355316162e-02 1.475478336215019226e-02 -4.058721065521240234e-01 -3.901869431138038635e-02 1.182795539498329163e-01 2.874603569507598877e-01 -1.618857979774475098e-01
1.921659857034683228e-01 -2.834895066916942596e-02 -1.780762225389480591e-01 3.042857348918914795e-01 3.408546000719070435e-02 -3.933558762073516846e-01 -4.561299830675125122e-02 3.114423453807830811e-01 2.432662397623062134e-01 -1.327738016843795776e-01 3.103033304214477539e-01 -5.072141066193580627e-02 1.282174587249755859e-01 6.609544903039932251e-02 -1.062270700931549072e-01 9.569622576236724854e-02 -1.202426292002201080e-02 -7.702638208866119385e-02 3.426646068692207336e-02 1.175115779042243958e-01 -2.951140403747558594e-01 -2.145000994205474854e-01 -1.925238594412803650e-02 2.130610942840576172e-01 1.988468766212463379e-01 2.090314775705337524e-02 -1.174280717968940735e-01 -1.554741412401199341e-01 6.606949120759963989e-02 2.654776275157928467e-01 -7.466210424900054932e-02 8.829428255558013916e-02
1.180793792009353638e-01 -1.429348587989807129e-01 1.791608631610870361e-01 1.570149511098861694e-01 -2.380121946334838867e-01 2.014598995447158813e-02 2.131684869527816772e-01 2.547670602798461914e-01 4.603647813200950623e-02 2.505940198898315430e-01 -1.461780965328216553e-01 1.229559816420078278e-02 7.320967316627502441e-02 -1.402305066585540771e-01 1.729097217321395874e-01 5.288018286228179932e-02 -1.085824221372604370e-01 1.100667044520378113e-01 -1.654541678726673126e-02 -2.016604542732238770e-01 -3.789643570780754089e-02 1.073832586407661438e-01 -2.122927606105804443e-01 -2.506651282310485840e-01 4.629670381546020508e-01 6.427022814750671387e-02 6.137540936470031738e-02 -2.554304599761962891e-01 -9.938569366931915283e-02 2.505174279212951660e-01 -5.710106715559959412e-02 -2.196037918329238892e-01
2.879443466663360596e-01 -3.681131303310394287e-01 2.907575108110904694e-02 2.166422642767429352e-02 -4.775852710008621216e-02 -2.622015476226806641e-01 1.652867197990417480e-01 2.404474616050720215e-01 9.113715589046478271e-02 -1.758791655302047729e-01 2.158947438001632690e-01 6.327741593122482300e-02 3.751259148120880127e-01 7.310643047094345093e-02 1.365831214934587479e-02 2.064413204789161682e-02 -1.875620186328887939e-01 -4.554416984319686890e-02 1.497351191937923431e-02 -1.605799347162246704e-01 9.333808906376361847e-03 -2.971755266189575195e-01 -1.016244813799858093e-01 6.252685189247131348e-02 1.673100292682647705e-01 -3.624109625816345215e-01 3.471539542078971863e-02 -5.028915405273437500e-02 1.514626145362854004e-01 1.707317233085632324e-01 8.018594980239868164e-02 -8.942966349422931671e-03
1.219504550099372864e-01 -7.858031988143920898e-02 2.760678529739379883e-02 1.508797109127044678e-01 1.377066690474748611e-02 -1.528002172708511353e-01 7.338857650756835938e-02 3.375154137611389160e-01 3.015581052750349045e-03 -3.037586510181427002e-01 6.634995341300964355e-02 1.274121701717376709e-01 1.195569708943367004e-02 2.333741188049316406e-01 -2.425013780593872070e-01 1.574186831712722778e-01 5.180659517645835876e-02 -9.387526661157608032e-03 -2.615316212177276611e-01 -1.549445688724517822e-01 -2.156715691089630127e-01 -1.858766227960586548e-01 1.057897582650184631e-01 -1.774802803993225098e-01 3.628776669502258301e-01 -2.265554070472717285e-01 -8.648882061243057251e-02 -1.142789199948310852e-01 2.338471710681915283e-01 2.090695053339004517e-01 -1.586525291204452515e-01 1.242228820919990540e-01
1.941571086645126343e-01 -1.974925249814987183e-01 1.080671250820159912e-01 -1.320170611143112183e-01 5.003678426146507263e-02 -2.052543759346008301e-01 1.171403825283050537e-01 2.781110703945159912e-01 1.779804229736328125e-01 -8.875273168087005615e-02 9.978811442852020264e-02 -1.925695985555648804e-01 6.040125712752342224e-02 7.549712806940078735e-02 6.213318184018135071e-02 2.982624173164367676e-01 -1.572256684303283691e-01 3.071830868721008301e-01 -1.789955049753189087e-01 1.014128327369689941e-01 2.387604564428329468e-01 -8.679956197738647461e-02 -4.723569005727767944e-02 -1.646155118942260742e-01 3.421753942966461182e-01 -2.107693701982498169e-01 -1.164680439978837967e-02 1.541207879781723022e-01 1.982471048831939697e-01 2.485805898904800415e-01 1.570510268211364746e-01 -5.741848796606063843e-02
-1.121290177106857300e-01 -8.946702815592288971e-03 -2.549291849136352539e-01 1.151541173458099365e-01 -3.342412412166595459e-01 7.010125368833541870e-02 1.922581791877746582e-01 4.105913341045379639e-01 1.652793437242507935e-01 -3.917958587408065796e-02 1.925803720951080322e-01 1.493921875953674316e-01 1.329191774129867554e-01 -1.461498588323593140e-01 -1.180689409375190735e-01 5.361369624733924866e-02 9.880352020263671875e-02 -8.704999834299087524e-02 -4.729803279042243958e-02 -3.946274518966674805e-03 -4.761430323123931885e-01 1.504035890102386475e-01 -2.413505502045154572e-02 -2.447232753038406372e-01 1.966643780469894409e-01 6.509016454219818115e-02 -7.549757510423660278e-02 -5.090140923857688904e-02 9.178135544061660767e-02 1.257805824279785156e-01 4.133507143706083298e-03 1.948186606168746948e-01
1.191563755273818970e-01 1.174971312284469604e-01 -7.158498745411634445e-03 1.092301681637763977e-03 -3.415991961956024170e-01 -2.537754476070404053e-01 -1.337024122476577759e-01 2.031652480363845825e-01 -4.231789335608482361e-02 -1.265024840831756592e-01 -1.278682053089141846e-01 -1.864524036645889282e-01 -1.932151988148689270e-02 -1.426129043102264404e-01 -1.367750167846679688e-01 2.554356157779693604e-01 9.566748887300491333e-02 -2.131453007459640503e-01 -2.719248645007610321e-02 -1.016215682029724121e-01 -1.264482438564300537e-01 2.788360416889190674e-01 -7.125027012079954147e-03 -2.083448320627212524e-01 2.377142757177352905e-01 4.209575057029724121e-02 -4.720322415232658386e-02 1.579149253666400909e-02 -1.684416234493255615e-01 4.239781796932220459e-01 -2.176872640848159790e-01 -1.974895745515823364e-01
-1.346860229969024658e-01 -5.207398161292076111e-02 1.111723762005567551e-02 1.674372255802154541e-01 -2.266653180122375488e-01 -7.585768401622772217e-02 3.005602397024631500e-02 4.616724252700805664e-01 2.145355343818664551e-01 2.596833109855651855e-01 -1.130580604076385498e-01 -4.432294517755508423e-02 1.496880203485488892e-01 2.972657084465026855e-01 -5.813436955213546753e-02 1.054913848638534546e-01 -7.965578138828277588e-02 -3.753759711980819702e-02 -8.741823025047779083e-03 2.438057959079742432e-01 -1.745045185089111328e-01 1.066789031028747559e-01 1.328598260879516602e-01 1.506314724683761597e-01 2.700222432613372803e-01 -2.811759412288665771e-01 -6.370979547500610352e-02 -1.522283852100372314e-01 -1.243608891963958740e-01 -1.487012207508087158e-01 -2.145520746707916260e-01 1.185905411839485168e-01
-7.498615980148315430e-02 8.756279945373535156e-03 -1.229329407215118408e-01 2.176465988159179688e-01 -1.844363659620285034e-02 7.286348193883895874e-02 -7.339571416378021240e-02 5.562079548835754395e-01 -6.823626905679702759e-02 4.644284024834632874e-02 2.360034883022308350e-01 -1.333256363868713379e-01 3.436887562274932861e-01 9.069409966468811035e-02 4.934863001108169556e-02 1.443884223699569702e-01 4.217398911714553833e-02 -3.898320719599723816e-02 -3.046656213700771332e-02 -3.406084477901458740e-01 -1.472233533859252930e-01 4.827069118618965149e-02 -4.700517654418945312e-02 -1.919181495904922485e-01 2.898049950599670410e-01 2.257522493600845337e-01 -1.944855898618698120e-01 -4.275763034820556641e-02 -3.514721244573593140e-02 -7.287015020847320557e-02 9.065439552068710327e-02 -9.403331577777862549e-02
7.285371422767639160e-03 2.884879149496555328e-02 -1.021988987922668457e-01 5.319086834788322449e-02 2.184218168258666992e-02 -3.759063482284545898e-01 1.316197514533996582e-01 2.362445592880249023e-01 1.164016276597976685e-01 1.320276409387588501e-01 1.694106459617614746e-01 1.895641833543777466e-01 8.657816797494888306e-02 6.089384481310844421e-02 -4.447677731513977051e-01 2.652756273746490479e-01 1.966824382543563843e-01 -3.366827666759490967e-01 -3.006859123706817627e-01 4.084499925374984741e-02 4.898584634065628052e-02 1.142459735274314880e-01 4.469660110771656036e-03 -5.802841857075691223e-02 1.590781360864639282e-01 -2.041704952716827393e-02 -9.516705572605133057e-02 -2.375374734401702881e-01 1.556842122226953506e-02 2.861582115292549133e-02 1.845123171806335449e-01 8.152361959218978882e-02
2.680091559886932373e-01 -3.211086615920066833e-02 -1.489608585834503174e-01 -2.179537564516067505e-01 -4.249419271945953369e-02 -2.998968064785003662e-01 2.042640745639801025e-02 2.897882461547851562e-01 2.672595679759979248e-01 -6.398094445466995239e-02 1.911724209785461426e-01 -6.461896002292633057e-02 3.371439874172210693e-01 7.709637284278869629e-02 1.913110762834548950e-01 2.221448719501495361e-01 3.705518543720245361e-01 -2.623085975646972656e-01 9.423920512199401855e-02 7.906267419457435608e-03 8.641484193503856659e-03 1.098556369543075562e-01 1.935443282127380371e-01 -1.522865593433380127e-01 4.769841954112052917e-02 7.385745644569396973e-02 -1.246742065995931625e-02 -1.214171424508094788e-01 -3.424402698874473572e-02 1.982109248638153076e-01 6.105220690369606018e-02 -6.956838816404342651e-02
-6.104360893368721008e-02 9.375739842653274536e-03 -7.231993135064840317e-03 2.160214632749557495e-01 -5.452611446380615234e-01 3.697267174720764160e-02 -1.223169565200805664e-01 1.079378500580787659e-01 -2.353817597031593323e-02 2.359615713357925415e-01 1.180249080061912537e-01 1.245259866118431091e-01 -2.955742552876472473e-02 1.200041696429252625e-01 -8.438303321599960327e-02 1.914148330688476562e-01 1.622508913278579712e-01 -6.006958335638046265e-02 -1.632475107908248901e-01 -1.332454476505517960e-02 -3.730764612555503845e-02 1.592981219291687012e-01 -2.198746055364608765e-01 -1.088046506047248840e-01 2.559214830398559570e-01 9.065627306699752808e-02 6.869836710393428802e-03 -3.302002325654029846e-02 -1.685531586408615112e-01 3.581672608852386475e-01 2.791121304035186768e-01 1.622189432382583618e-01
2.324527800083160400e-01 2.647591196000576019e-02 -2.251756489276885986e-01 1.019444912672042847e-01 -1.887923628091812134e-01 -3.108555078506469727e-01 -5.193046852946281433e-02 2.879029512405395508e-01 2.064107060432434082e-01 2.327174842357635498e-01 -1.285028159618377686e-01 3.568083047866821289e-02 2.961941361427307129e-01 1.538331061601638794e-01 -1.609431803226470947e-01 1.448571830987930298e-01 9.556742012500762939e-02 -2.057585120201110840e-02 -1.409748494625091553e-01 -7.071777433156967163e-02 1.803116872906684875e-02 -2.149323523044586182e-01 8.598291873931884766e-02 -1.151498630642890930e-01 -7.806492503732442856e-03 -2.093952447175979614e-01 1.104289442300796509e-01 -3.263439536094665527e-01 4.568056017160415649e-02 -1.629514545202255249e-01 2.506644725799560547e-01 1.944192051887512207e-01
5.365128815174102783e-02 -1.319028735160827637e-01 -1.191438809037208557e-01 -6.493829935789108276e-02 -1.990416944026947021e-01 -2.762549221515655518e-01 3.081047534942626953e-01 7.532587647438049316e-02 3.272272348403930664e-01 -1.340801268815994263e-01 3.574350848793983459e-02 1.959607452154159546e-01 1.420836597681045532e-01 8.785503357648849487e-02 6.194704771041870117e-02 7.519987225532531738e-02 -7.289197528734803200e-04 -1.145643070340156555e-01 -7.625823467969894409e-02 -2.465822696685791016e-01 -2.971211373805999756e-01 2.671165764331817627e-01 1.212700828909873962e-02 6.086711585521697998e-02 3.821107447147369385e-01 -7.581204175949096680e-02 -2.500548399984836578e-02 -2.120174318552017212e-01 1.010854989290237427e-01 2.578046321868896484e-01 6.365962326526641846e-02 -1.461073607206344604e-01
-1.890933811664581299e-01 -1.999426335096359253e-01 1.912080124020576477e-02 -1.669527590274810791e-01 -2.497573494911193848e-01 -9.262179583311080933e-02 1.511652618646621704e-01 2.579510509967803955e-01 -3.128521889448165894e-02 -4.989561066031455994e-02 -6.773372646421194077e-03 -1.100377440452575684e-01 3.799867331981658936e-01 -1.185511983931064606e-02 -9.692730009555816650e-02 1.118538454174995422e-01 1.200953349471092224e-01 -1.624477207660675049e-01 1.650132983922958374e-01 8.820419758558273315e-02 -7.136422395706176758e-02 -2.936671078205108643e-01 -2.289527654647827148e-01 -2.511026263236999512e-01 2.187958359718322754e-01 -1.748838126659393311e-01 2.807279825210571289e-01 -1.093247309327125549e-01 -6.482049077749252319e-02 2.842890620231628418e-01 8.723961561918258667e-02 9.563644975423812866e-02
5.397254601120948792e-02 -1.097585856914520264e-01 -4.134613554924726486e-03 1.158289834856987000e-01 -1.014843881130218506e-01 -2.908149957656860352e-01 -4.451648518443107605e-02 2.976925969123840332e-01 -1.393275856971740723e-01 -1.567493975162506104e-01 -1.897202432155609131e-01 -1.120255440473556519e-01 2.931615114212036133e-01 4.854093119502067566e-02 -2.417341023683547974e-01 5.469983816146850586e-01 -6.399456411600112915e-02 -1.518279761075973511e-01 -2.079017311334609985e-01 -5.788186937570571899e-02 -9.216210991144180298e-02 2.662535607814788818e-01 1.500654779374599457e-02 1.465749740600585938e-01 1.100110411643981934e-01 -7.957303896546363831e-03 7.953848689794540405e-02 -1.033033281564712524e-01 2.976210974156856537e-02 -2.351466007530689240e-02 2.033420056104660034e-01 -2.997086942195892334e-02
4.866600781679153442e-02 -1.063929647207260132e-01 2.987311407923698425e-02 1.213539158925414085e-03 -4.777059257030487061e-01 -4.025674164295196533e-01 5.158487707376480103e-02 7.451851665973663330e-02 2.324297726154327393e-01 1.259952783584594727e-01 -8.544091135263442993e-03 3.261660039424896240e-01 1.860393732786178589e-01 1.005072444677352905e-01 -1.690606623888015747e-01 7.553625106811523438e-02 2.067396603524684906e-02 -1.041150242090225220e-01 -1.471663564443588257e-01 -1.044403836131095886e-01 -3.004050850868225098e-01 -1.212971657514572144e-01 -2.271141111850738525e-02 1.310294464929029346e-04 1.177351474761962891e-01 -4.723177105188369751e-02 -9.251888096332550049e-02 -2.617738544940948486e-01 4.897499829530715942e-02 2.627023458480834961e-01 -7.519370317459106445e-02 -1.097153723239898682e-01
-1.244362350553274155e-02 -3.795861825346946716e-02 -9.291309118270874023e-02 -5.360731482505798340e-02 -2.198255062103271484e-01 -2.041283994913101196e-01 4.178176522254943848e-01 2.302188128232955933e-01 1.643080711364746094e-01 -1.812943667173385620e-01 -3.679959103465080261e-02 2.981094829738140106e-02 9.422253072261810303e-02 1.210974249988794327e-02 -1.338621526956558228e-01 1.342710703611373901e-01 2.612681984901428223e-01 -1.476942747831344604e-01 -8.889357000589370728e-02 -2.057271003723144531e-01 -2.712309062480926514e-01 3.066533617675304413e-02 5.702617019414901733e-02 5.054335296154022217e-02 3.348000645637512207e-01 1.985990628600120544e-02 3.154252190142869949e-04 -2.598922252655029297e-01 -4.051854088902473450e-02 1.843507587909698486e-01 1.607431769371032715e-01 -3.164575695991516113e-01
1.599232852458953857e-01 3.251480311155319214e-02 -1.329228729009628296e-01 8.767540007829666138e-02 -1.683295816183090210e-01 7.647605240345001221e-02 2.952590286731719971e-01 3.331001996994018555e-01 1.631966382265090942e-01 -1.631726473569869995e-01 1.452439278364181519e-01 8.252449333667755127e-02 5.537270009517669678e-02 -1.909044757485389709e-02 -9.489411115646362305e-02 3.569020926952362061e-01 -1.523728072643280029e-01 -2.620348893105983734e-02 -2.702805399894714355e-01 -9.037976711988449097e-02 -7.385378330945968628e-02 3.835431532934308052e-03 1.441881358623504639e-01 -3.936429321765899658e-02 4.104791581630706787e-01 2.069634497165679932e-01 -2.790785767138004303e-02 -1.820352673530578613e-01 1.937406212091445923e-01 2.635762691497802734e-01 -6.028869375586509705e-02 -7.679423689842224121e-02
-4.102069512009620667e-02 2.908123657107353210e-02 -3.552532568573951721e-02 -2.964452095329761505e-02 -3.183605670928955078e-01 1.656486839056015015e-02 2.212424278259277344e-01 1.878140270709991455e-01 -1.051150932908058167e-01 3.392545580863952637e-01 2.574272155761718750e-01 -1.372063905000686646e-01 4.092749655246734619e-01 2.323759198188781738e-01 1.436291448771953583e-02 1.371731460094451904e-01 6.489483267068862915e-02 -7.994081079959869385e-02 -9.293747693300247192e-02 -1.648761034011840820e-01 -8.002419769763946533e-02 7.548220455646514893e-02 1.356000304222106934e-01 -1.064438074827194214e-01 6.545311957597732544e-02 4.858389869332313538e-02 -4.994490742683410645e-02 -5.866775289177894592e-02 -1.134996563196182251e-01 2.483880519866943359e-01 2.784309089183807373e-01 3.237128853797912598e-01
-1.141309142112731934e-01 -1.619676128029823303e-02 -6.416724622249603271e-02 -2.398513024672865868e-03 -3.562503457069396973e-01 -2.321138978004455566e-01 -7.219062745571136475e-02 2.822478115558624268e-01 9.880786389112472534e-02 -1.104431785643100739e-02 2.409464269876480103e-01 1.203565150499343872e-01 2.746505439281463623e-01 1.973938662558794022e-03 -3.670722544193267822e-01 7.415241003036499023e-02 -1.729110255837440491e-02 3.815558925271034241e-02 1.089166942983865738e-02 -2.315916121006011963e-01 2.520774863660335541e-02 2.046699970960617065e-01 -1.911770552396774292e-01 -2.081636339426040649e-01 1.699445694684982300e-01 5.989931151270866394e-02 -1.389297842979431152e-01 -1.990611702203750610e-01 2.117674201726913452e-01 2.643817961215972900e-01 -9.556809812784194946e-02 1.601014435291290283e-01
4.007882773876190186e-01 5.251378938555717468e-02 -1.386962980031967163e-01 5.637090653181076050e-02 5.065658316016197205e-02 -2.900962531566619873e-01 1.601161211729049683e-01 2.675153613090515137e-01 1.503677964210510254e-01 -8.878882974386215210e-02 1.762371808290481567e-01 1.469852924346923828e-01 2.170605510473251343e-01 6.405580788850784302e-03 -1.984303146600723267e-01 1.323259919881820679e-01 3.513118252158164978e-02 -2.200764119625091553e-01 -4.389747045934200287e-03 -1.626586467027664185e-01 -1.223972961306571960e-01 2.084393799304962158e-01 -8.348159492015838623e-02 -2.149091809988021851e-01 3.224256634712219238e-01 -9.403730183839797974e-02 -2.109719440340995789e-02 -2.530731260776519775e-01 9.806492179632186890e-02 -2.344787865877151489e-01 4.229271411895751953e-02 1.080169677734375000e-01
2.439131140708923340e-01 3.902629017829895020e-03 -5.139341577887535095e-02 2.162828855216503143e-02 1.168332621455192566e-02 -2.104189693927764893e-01 2.533413469791412354e-01 2.835789918899536133e-01 2.915177643299102783e-01 -9.498713910579681396e-02 3.694875240325927734e-01 -5.614820402115583420e-03 2.172691226005554199e-01 3.444075882434844971e-01 -2.699362635612487793e-01 2.207553833723068237e-01 9.202198684215545654e-02 -2.910375297069549561e-01 -8.886879310011863708e-03 8.908376097679138184e-02 -5.130673944950103760e-02 1.998531967401504517e-01 5.881495028734207153e-02 -1.108159869909286499e-01 5.884367972612380981e-02 -5.857637152075767517e-02 -1.408737599849700928e-01 -2.081601172685623169e-01 -4.937210120260715485e-03 -4.768951795995235443e-03 -1.423310115933418274e-02 -2.394559606909751892e-02
-3.103961646556854248e-01 -1.225338950753211975e-01 -2.123136520385742188e-01 -6.712758541107177734e-02 -1.220975220203399658e-01 -1.242769137024879456e-01 1.242727134376764297e-02 3.515872359275817871e-01 2.607761919498443604e-01 1.339707076549530029e-01 1.731465309858322144e-01 -9.203284978866577148e-02 3.415123522281646729e-01 -2.483959347009658813e-01 -1.347908191382884979e-02 6.100719794631004333e-02 -1.296973228454589844e-02 1.387661099433898926e-01 -1.937399953603744507e-01 -9.676281362771987915e-02 -1.414756029844284058e-01 6.549529731273651123e-03 -1.900221407413482666e-01 -4.320456460118293762e-02 1.790553331375122070e-01 5.153071507811546326e-02 -2.933284938335418701e-01 -9.523048251867294312e-02 1.858133822679519653e-01 2.720966339111328125e-01 -1.070363074541091919e-01 -6.400499492883682251e-02
-6.059943698346614838e-03 -6.926193088293075562e-02 -2.243462204933166504e-01 1.585984677076339722e-01 -3.810798823833465576e-01 -2.337168455123901367e-01 3.351677954196929932e-02 -1.256400835700333118e-03 4.748157411813735962e-02 -9.145263582468032837e-02 1.554999053478240967e-01 1.817113906145095825e-01 2.895813882350921631e-01 1.389425545930862427e-01 -2.679775655269622803e-01 1.017099991440773010e-01 1.310772150754928589e-01 -3.099504485726356506e-02 -2.580717206001281738e-01 -1.685047596693038940e-01 -9.608871489763259888e-02 7.204127311706542969e-02 5.161448568105697632e-02 -1.868797391653060913e-01 1.535574495792388916e-01 1.013084277510643005e-01 5.151374265551567078e-02 1.070279255509376526e-01 2.373371832072734833e-02 3.186935186386108398e-01 3.644891083240509033e-01 1.322621554136276245e-01
-1.559543460607528687e-01 -2.085835635662078857e-01 1.732704043388366699e-01 1.960087567567825317e-01 -1.046093627810478210e-01 9.622517228126525879e-02 1.073330417275428772e-01 4.914615154266357422e-01 9.217303246259689331e-02 -8.533792197704315186e-02 1.922367960214614868e-01 6.387922912836074829e-02 2.417039722204208374e-01 1.015668176114559174e-02 -1.421264857053756714e-01 2.127593457698822021e-01 5.263178050518035889e-02 -9.642349928617477417e-02 -1.307404190301895142e-01 -1.171708330512046814e-01 1.705687306821346283e-02 6.002798676490783691e-02 2.398950308561325073e-01 -1.822170615196228027e-01 -8.670263737440109253e-02 2.411474585533142090e-01 -8.617296814918518066e-02 -1.517494022846221924e-01 1.140234097838401794e-01 3.898985385894775391e-01 1.020704507827758789e-01 -2.380967885255813599e-02
3.456656262278556824e-02 8.518398553133010864e-02 -7.047089189291000366e-02 3.779342025518417358e-02 -1.469561755657196045e-01 -4.934813678264617920e-01 1.596121340990066528e-01 2.910873591899871826e-01 1.517869997769594193e-02 2.043864428997039795e-01 1.212540417909622192e-01 -5.862476676702499390e-02 4.592522978782653809e-01 -9.589020162820816040e-02 1.834844052791595459e-01 1.061638668179512024e-01 1.703075319528579712e-01 -4.940295591950416565e-02 1.594602763652801514e-01 3.367947414517402649e-02 1.300577819347381592e-01 -1.061368510127067566e-01 -1.023913323879241943e-01 -2.713574171066284180e-01 6.979125738143920898e-02 -3.970034793019294739e-02 9.788284450769424438e-02 -8.803880214691162109e-02 1.641216687858104706e-03 2.508509755134582520e-01 -1.649837046861648560e-01 2.011847309768199921e-02
-1.067158356308937073e-01 -2.792521417140960693e-01 -2.474466897547245026e-02 2.420325875282287598e-01 2.162457630038261414e-02 -9.692793712019920349e-03 -2.884116955101490021e-02 5.431162118911743164e-01 1.290270388126373291e-01 1.103402301669120789e-01 -1.555707305669784546e-01 9.551517665386199951e-03 8.672241121530532837e-02 -1.371968239545822144e-01 -1.645771414041519165e-01 7.943484932184219360e-02 1.369927525520324707e-01 -2.178435772657394409e-01 8.978022634983062744e-02 -3.693767189979553223e-01 -1.187168136239051819e-01 2.400960028171539307e-01 5.335446074604988098e-02 -2.665464282035827637e-01 8.240460604429244995e-02 -2.664704993367195129e-02 -1.003273651003837585e-01 -1.594255119562149048e-02 2.047738730907440186e-01 1.116724312305450439e-01 1.167620718479156494e-01 -9.673458989709615707e-04
-8.076193928718566895e-02 -1.918339133262634277e-01 -6.358441710472106934e-02 1.313576549291610718e-01 -2.761871218681335449e-01 -6.795956194400787354e-02 3.660022094845771790e-02 2.769235670566558838e-01 1.730576306581497192e-01 -1.075699105858802795e-01 -4.211185872554779053e-02 -1.594745814800262451e-01 3.972378969192504883e-01 -1.840926520526409149e-02 -1.126470342278480530e-01 1.643086075782775879e-01 -1.088193282485008240e-01 -5.111657828092575073e-02 1.071503236889839172e-01 2.090372592210769653e-01 1.127128005027770996e-01 -2.488684505224227905e-01 -8.450431749224662781e-03 -2.447240352630615234e-01 3.272788226604461670e-01 -2.958526909351348877e-01 -1.378514468669891357e-01 1.900611221790313721e-01 3.206992521882057190e-02 -2.689504250884056091e-02 2.315851747989654541e-01 -2.286458946764469147e-02
5.647777765989303589e-02 1.340377330780029297e-02 -4.089300706982612610e-02 2.781757526099681854e-02 -4.784451723098754883e-01 -2.094397991895675659e-01 9.551519155502319336e-02 1.625549495220184326e-01 8.833768218755722046e-02 4.153474699705839157e-03 9.026162326335906982e-02 -2.852979348972439766e-03 4.154029190540313721e-01 -6.689610332250595093e-02 -6.077698990702629089e-02 2.307282537221908569e-01 3.006059862673282623e-02 1.415975242853164673e-01 -1.548363566398620605e-01 4.738210118375718594e-04 -3.746510744094848633e-01 -1.348663121461868286e-01 -1.602151095867156982e-01 4.508483037352561951e-02 1.097110137343406677e-01 -9.506952017545700073e-02 3.342190757393836975e-02 -3.488929867744445801e-01 -2.384260892868041992e-01 4.576665163040161133e-02 -3.670302405953407288e-02 2.310095354914665222e-02
1.372303366661071777e-01 7.841142825782299042e-03 -7.790913805365562439e-03 -7.096400856971740723e-02 -1.212368905544281006e-01 -4.137083142995834351e-02 -2.987478487193584442e-02 4.494719505310058594e-01 2.269489467144012451e-01 2.911060452461242676e-01 2.338536232709884644e-01 2.081506513059139252e-02 1.314413547515869141e-01 1.406272798776626587e-01 -2.993428707122802734e-01 1.301658451557159424e-01 8.027464151382446289e-03 1.849528253078460693e-01 -7.404700666666030884e-02 -8.758728206157684326e-02 -1.981586515903472900e-01 2.878985702991485596e-01 -1.798267364501953125e-01 -1.211118251085281372e-01 2.176955789327621460e-01 -1.240646839141845703e-01 1.073413416743278503e-01 -1.245599463582038879e-01 1.318204253911972046e-01 -2.478304952383041382e-01 1.167789176106452942e-01 -1.512335240840911865e-01
-2.191316187381744385e-01 3.736386820673942566e-02 6.651699077337980270e-03 1.269553899765014648e-01 -1.507895290851593018e-01 -9.980760514736175537e-02 2.530858814716339111e-01 3.144432976841926575e-02 2.197319865226745605e-01 2.273007631301879883e-01 8.212982863187789917e-02 -4.121446907520294189e-01 2.811991274356842041e-01 4.312863573431968689e-02 -6.972309201955795288e-02 3.513447344303131104e-01 -2.224635146558284760e-02 -1.455840766429901123e-01 1.886747777462005615e-01 -1.985483765602111816e-01 -1.547138094902038574e-01 3.908868506550788879e-02 -4.611565172672271729e-02 -2.884199023246765137e-01 -3.720351308584213257e-02 -1.239740177989006042e-01 -2.007599361240863800e-02 -5.375337973237037659e-02 9.956603869795799255e-03 2.277850657701492310e-01 -2.651489973068237305e-01 3.267750889062881470e-02
-1.741346567869186401e-01 -2.962011694908142090e-01 4.090390726923942566e-02 2.636672556400299072e-01 -1.369797289371490479e-01 -2.912293374538421631e-01 1.334405392408370972e-01 3.990454971790313721e-01 2.584049999713897705e-01 3.879017196595668793e-03 3.582384437322616577e-02 -9.080877155065536499e-02 -1.863346248865127563e-01 1.193625181913375854e-01 1.702000498771667480e-01 2.493755370378494263e-01 2.417008392512798309e-02 3.365290164947509766e-02 -6.792882829904556274e-02 2.529604732990264893e-01 -1.767581552267074585e-01 1.402151286602020264e-01 -2.852015942335128784e-02 -1.569775044918060303e-01 2.229497767984867096e-02 -2.191737145185470581e-01 4.817333444952964783e-02 -1.085019931197166443e-01 -2.473164200782775879e-01 -2.566914446651935577e-02 -1.247876733541488647e-01 1.642625778913497925e-01
1.491474360227584839e-01 -1.358529478311538696e-01 -2.090193927288055420e-01 4.483436420559883118e-02 -3.719387650489807129e-01 4.421804100275039673e-02 1.758922338485717773e-01 2.414490580558776855e-01 -1.102582318708300591e-03 -6.002011150121688843e-02 6.977082788944244385e-02 7.619394361972808838e-02 2.700521945953369141e-01 -3.048365563154220581e-02 -4.505943357944488525e-01 2.303900420665740967e-01 -1.295966207981109619e-01 1.233908608555793762e-01 -1.829499006271362305e-02 -1.889575421810150146e-01 -1.083808019757270813e-01 7.282088696956634521e-02 -1.938961446285247803e-01 -2.305611222982406616e-01 5.812615528702735901e-02 -1.228867471218109131e-01 6.154239550232887268e-02 2.600252069532871246e-02 1.536301970481872559e-01 2.210339903831481934e-01 -2.151224315166473389e-01 -1.492586731910705566e-01
3.214187920093536377e-02 -2.724291570484638214e-02 1.560536026954650879e-01 -5.259900912642478943e-02 4.481896013021469116e-02 -1.024842336773872375e-01 8.173902332782745361e-02 1.919369697570800781e-01 -1.440314054489135742e-01 5.710890889167785645e-02 1.869020313024520874e-01 -3.503246605396270752e-02 3.272213041782379150e-01 -1.332457177340984344e-02 2.119088023900985718e-01 3.088817000389099121e-01 -5.800538882613182068e-02 -1.169163137674331665e-01 -6.346183270215988159e-02 -1.845549643039703369e-01 -2.276085615158081055e-01 -6.209465861320495605e-02 -1.029951944947242737e-01 -1.823729574680328369e-01 4.361104369163513184e-01 -4.151372611522674561e-01 -6.872900575399398804e-02 -2.117005437612533569e-01 -1.250937134027481079e-01 1.081685051321983337e-01 5.693753808736801147e-02 1.001380756497383118e-01
3.400672972202301025e-01 -8.830773085355758667e-02 1.978872157633304596e-02 1.654782593250274658e-01 -2.644143104553222656e-01 -3.358398079872131348e-01 1.802543364465236664e-02 1.101919114589691162e-01 8.881142735481262207e-02 -5.001027509570121765e-02 -1.338597238063812256e-01 -1.158002689480781555e-01 1.953216344118118286e-01 -1.074407994747161865e-01 -3.193468227982521057e-02 2.545198202133178711e-01 1.763158589601516724e-01 2.891751825809478760e-01 -1.031677275896072388e-01 -1.737701147794723511e-01 4.809781163930892944e-02 -2.405287697911262512e-02 2.082531899213790894e-01 -2.529056668281555176e-01 1.808013170957565308e-01 1.657087169587612152e-02 -1.458170264959335327e-01 -2.776775956153869629e-01 -1.998141258955001831e-01 7.871740497648715973e-03 1.921380609273910522e-01 -1.496405899524688721e-01
1.594513952732086182e-01 -1.788805574178695679e-01 -1.803364455699920654e-01 9.335035830736160278e-02 7.691667228937149048e-02 -3.039817810058593750e-01 -5.497965589165687561e-02 3.469116985797882080e-01 -4.502160474658012390e-02 3.759927302598953247e-02 2.431044578552246094e-01 1.179142221808433533e-01 4.222620129585266113e-01 7.366027683019638062e-02 1.072928756475448608e-01 1.471876204013824463e-01 -7.479288429021835327e-02 -1.268689781427383423e-01 -6.684386730194091797e-02 -3.384236618876457214e-02 3.691365942358970642e-02 -2.888252139091491699e-01 -2.383090555667877197e-01 -1.697122752666473389e-01 2.039080709218978882e-01 -2.252441942691802979e-01 2.120969444513320923e-01 1.223044469952583313e-01 4.183498769998550415e-02 1.768596321344375610e-01 1.084930077195167542e-02 -5.670405924320220947e-02
-8.441505022346973419e-03 -7.934471964836120605e-02 1.709919422864913940e-01 -6.787415593862533569e-02 -1.529340296983718872e-01 -2.222589701414108276e-01 -2.595083229243755341e-02 2.582238614559173584e-01 -1.147413104772567749e-01 -1.026934534311294556e-01 1.869843453168869019e-01 -4.824568331241607666e-02 3.698845803737640381e-01 -9.759519249200820923e-02 -1.554043404757976532e-02 1.709430813789367676e-01 -1.154776513576507568e-01 3.866629675030708313e-02 -2.507927417755126953e-01 -2.346940524876117706e-02 -5.783361941576004028e-02 -1.485616862773895264e-01 -1.457933336496353149e-01 -5.216501280665397644e-02 3.411331176757812500e-01 -4.747170805931091309e-01 1.396223157644271851e-01 -9.557595849037170410e-02 -5.835373327136039734e-02 2.338342517614364624e-01 5.823031812906265259e-02 1.527759879827499390e-01
-2.029396295547485352e-01 6.281970441341400146e-02 4.567344114184379578e-02 3.587025403976440430e-02 -2.717118859291076660e-01 -4.388826489448547363e-01 1.217642426490783691e-01 1.315103173255920410e-01 1.901197880506515503e-01 1.410868316888809204e-01 1.622460037469863892e-01 -1.440152376890182495e-01 2.592523694038391113e-01 4.224443808197975159e-02 -2.999725639820098877e-01 7.621059566736221313e-02 -1.693618297576904297e-01 -1.348494589328765869e-01 8.444482833147048950e-02 1.097104139626026154e-02 -8.706999011337757111e-03 2.840737067162990570e-02 -3.266867101192474365e-01 -2.331930696964263916e-01 1.309407651424407959e-01 6.833323091268539429e-02 2.163234204053878784e-01 -1.351756751537322998e-01 -4.406431317329406738e-02 2.226825952529907227e-01 -6.522204726934432983e-02 -1.620339900255203247e-01
6.846761703491210938e-02 -7.199580967426300049e-02 -9.534604847431182861e-02 -1.163853108882904053e-01 -2.388963103294372559e-01 -4.204640686511993408e-01 -2.739696018397808075e-02 -3.420727699995040894e-02 1.804034560918807983e-01 1.184068247675895691e-01 1.854167431592941284e-01 1.594004221260547638e-02 4.190196096897125244e-02 1.326896399259567261e-01 8.113370835781097412e-02 3.443625867366790771e-01 -8.965208381414413452e-02 -9.840132668614387512e-03 -8.306468278169631958e-02 -2.077476494014263153e-02 4.771640151739120483e-02 -1.798184514045715332e-01 2.034759372472763062e-01 -1.860397011041641235e-01 2.127680927515029907e-01 -1.617352664470672607e-01 2.111823707818984985e-01 -3.172928392887115479e-01 -1.215374693274497986e-01 2.104055285453796387e-01 2.716755270957946777e-01 1.741822063922882080e-01
3.336311131715774536e-02 -3.336396813392639160e-02 -8.358772844076156616e-02 1.705740541219711304e-01 -8.913446217775344849e-02 -2.925247550010681152e-01 1.039389870129525661e-03 2.347716093063354492e-01 1.789045929908752441e-01 1.212952211499214172e-01 -2.606920897960662842e-01 -4.506859481334686279e-01 1.807776093482971191e-01 1.346245706081390381e-01 3.650235012173652649e-02 1.165665835142135620e-01 3.804102912545204163e-02 2.281970158219337463e-02 -1.335491077043116093e-03 -7.184332609176635742e-02 -5.182998254895210266e-02 -3.153638914227485657e-02 1.561898039653897285e-03 -9.108313918113708496e-02 3.475805819034576416e-01 -3.426676988601684570e-01 3.196182847023010254e-01 2.056117355823516846e-01 -6.012486666440963745e-02 -4.113931953907012939e-02 1.467279642820358276e-01 -3.037089295685291290e-02
-2.321003228425979614e-01 -1.146437078714370728e-01 2.283211201429367065e-01 3.426362201571464539e-02 -5.203730612993240356e-02 9.167348034679889679e-03 1.505764871835708618e-01 2.282330095767974854e-01 3.836562335491180420e-01 1.359581351280212402e-01 7.900702953338623047e-02 1.713701486587524414e-01 2.882800996303558350e-01 -2.429079823195934296e-02 2.282640151679515839e-02 8.564134687185287476e-02 2.704885303974151611e-01 -3.423120453953742981e-02 -1.307549178600311279e-01 2.061710320413112640e-02 -2.199302799999713898e-02 -3.286538645625114441e-02 5.095366388559341431e-02 -1.562203317880630493e-01 6.960237771272659302e-02 -1.989991962909698486e-01 -1.691657751798629761e-01 1.664151400327682495e-01 -1.110551580786705017e-01 5.001816153526306152e-01 3.966418281197547913e-02 1.549898833036422729e-01
-8.268240094184875488e-02 -5.820343270897865295e-03 1.662338152527809143e-02 2.222137898206710815e-01 -3.711594045162200928e-01 -6.254815310239791870e-02 -4.273968224879354239e-04 3.857643008232116699e-01 -1.021423265337944031e-01 8.738821744918823242e-02 3.290727036073803902e-03 -7.030665129423141479e-02 1.973192840814590454e-01 -1.937625557184219360e-01 -9.486960619688034058e-02 1.726597249507904053e-01 -1.841527223587036133e-01 -9.354429692029953003e-02 -2.168528437614440918e-01 -2.927635610103607178e-01 -2.118580043315887451e-02 2.039710879325866699e-01 2.173126190900802612e-01 -2.935844659805297852e-01 3.481268286705017090e-01 2.723179571330547333e-02 -1.244799196720123291e-01 2.836028859019279480e-02 5.570671334862709045e-02 -5.048660561442375183e-02 7.075146585702896118e-02 1.221270859241485596e-01
2.204898297786712646e-01 -8.967288583517074585e-02 -5.418032780289649963e-02 4.173946380615234375e-02 -2.464323639869689941e-01 8.572991937398910522e-02 -7.093588262796401978e-02 2.191794067621231079e-01 2.545838654041290283e-01 1.472468972206115723e-01 2.793940901756286621e-02 -1.301168352365493774e-01 6.803014129400253296e-02 -2.331142574548721313e-01 -1.242583692073822021e-01 2.356452122330665588e-02 2.311123460531234741e-01 2.804394960403442383e-01 1.415316611528396606e-01 -1.148376837372779846e-01 -1.501694470643997192e-01 6.716911494731903076e-02 5.203916877508163452e-02 -1.284704953432083130e-01 4.220132231712341309e-01 7.642358541488647461e-02 2.062857151031494141e-02 -3.872792422771453857e-01 -6.101704761385917664e-02 1.306966841220855713e-01 1.889025717973709106e-01 -1.896183192729949951e-01
9.430593997240066528e-02 -8.255071938037872314e-03 -4.563937708735466003e-02 1.634522080421447754e-01 -2.995863854885101318e-01 -2.728942930698394775e-01 1.903081387281417847e-01 3.977705836296081543e-01 1.658197790384292603e-01 9.580102562904357910e-02 7.234565913677215576e-02 2.062817215919494629e-01 -2.179354801774024963e-02 -3.284550607204437256e-01 -2.004397511482238770e-01 1.669515073299407959e-01 -5.804748088121414185e-02 1.232219710946083069e-01 -7.807992398738861084e-02 -2.677834331989288330e-01 -2.763387858867645264e-01 -6.248505786061286926e-03 5.693821609020233154e-02 -1.150876656174659729e-01 3.016391396522521973e-01 -1.141632199287414551e-01 -9.456468373537063599e-02 -1.509212851524353027e-01 6.752553582191467285e-02 6.406445056200027466e-02 9.431339055299758911e-02 1.284570433199405670e-02
-3.963093459606170654e-02 1.060738563537597656e-01 1.294797193259000778e-02 4.793941080570220947e-01 2.626387961208820343e-02 -1.226581633090972900e-01 -1.597100049257278442e-01 1.348237842321395874e-01 2.171746492385864258e-01 2.020042538642883301e-01 1.194868981838226318e-01 -9.858857840299606323e-02 -3.370134159922599792e-02 -8.631021529436111450e-02 -1.070424243807792664e-01 2.460248023271560669e-01 1.358138322830200195e-01 3.002266958355903625e-02 -6.543469429016113281e-02 9.406060725450515747e-02 -2.693609595298767090e-01 7.254084106534719467e-03 5.229263752698898315e-02 1.021032035350799561e-01 2.856181859970092773e-01 -1.855923533439636230e-01 -4.908690601587295532e-02 -2.307172715663909912e-01 3.494182825088500977e-01 2.275720238685607910e-01 1.434855610132217407e-01 -1.444194316864013672e-01
1.842411905527114868e-01 -2.090606652200222015e-02 -5.279532447457313538e-02 3.105021715164184570e-01 1.969366800040006638e-03 -1.589289456605911255e-01 -1.843643784523010254e-01 -4.882935900241136551e-03 1.657328307628631592e-01 1.714812777936458588e-02 1.306268125772476196e-01 -2.605496346950531006e-01 4.087459444999694824e-01 2.059998363256454468e-01 7.156492769718170166e-02 2.092446982860565186e-01 1.417583674192428589e-01 1.139876246452331543e-01 -6.560637056827545166e-02 -5.346917733550071716e-02 -1.869041770696640015e-01 2.384918928146362305e-01 -1.721030622720718384e-01 -6.199715659022331238e-03 2.213573604822158813e-01 2.137547358870506287e-02 2.452380657196044922e-01 -1.893685311079025269e-01 1.499415338039398193e-01 1.939068287611007690e-01 -2.513979971408843994e-01 -7.453306019306182861e-02
-3.382608294486999512e-02 -1.090397760272026062e-01 -2.895375527441501617e-02 2.106065303087234497e-01 -2.076739966869354248e-01 -1.941824555397033691e-01 1.344532333314418793e-02 6.759426742792129517e-02 1.643998622894287109e-01 -5.143149942159652710e-02 1.520413160324096680e-01 -2.670592665672302246e-01 -3.266667202115058899e-02 6.839247047901153564e-02 -2.117956522852182388e-03 4.783439040184020996e-01 1.131377443671226501e-01 1.563854701817035675e-02 7.337494194507598877e-02 -4.131224006414413452e-02 -2.751572132110595703e-01 2.990501224994659424e-01 1.334702521562576294e-01 3.841265290975570679e-02 1.732068508863449097e-01 1.230142638087272644e-02 -1.428195089101791382e-01 -3.129012584686279297e-01 2.780229151248931885e-01 1.986316144466400146e-01 -1.201126649975776672e-01 -1.153835877776145935e-01
1.265851110219955444e-01 -1.435117274522781372e-01 1.058303788304328918e-01 3.260841965675354004e-02 -1.174258589744567871e-01 -6.937203556299209595e-02 1.832428872585296631e-01 1.057608947157859802e-01 3.197657763957977295e-01 4.639691114425659180e-02 7.303926348686218262e-02 -2.886023744940757751e-02 2.565128505229949951e-01 -1.330107301473617554e-01 -7.959448546171188354e-02 -1.799476593732833862e-01 4.963113367557525635e-02 -1.118769422173500061e-01 -1.283456087112426758e-01 -4.256340488791465759e-02 -8.014512807130813599e-02 1.674374938011169434e-01 2.038516663014888763e-02 -3.020454943180084229e-01 2.069229781627655029e-01 -2.851615250110626221e-01 -1.450639516115188599e-01 2.858741879463195801e-01 -2.140153013169765472e-02 5.145547986030578613e-01 -5.637722089886665344e-02 -1.733129285275936127e-02
1.551359146833419800e-01 -2.862236499786376953e-01 6.599222868680953979e-02 2.143895626068115234e-01 -1.363382190465927124e-01 -2.381749004125595093e-01 -9.443245828151702881e-02 1.054415851831436157e-02 9.992387145757675171e-02 -3.356200829148292542e-02 -1.250352561473846436e-01 -9.160404652357101440e-02 1.068542078137397766e-01 -1.600292772054672241e-01 -7.558906450867652893e-03 -1.588166803121566772e-01 8.101620525121688843e-02 1.980135738849639893e-01 -1.545536220073699951e-01 -1.783424764871597290e-01 -8.744692802429199219e-02 1.820454448461532593e-01 -9.214924275875091553e-02 -1.757312566041946411e-01 4.470702111721038818e-01 -1.332645863294601440e-01 1.594714671373367310e-01 -4.325319528579711914e-01 -8.062603324651718140e-02 -9.172155987471342087e-04 1.937274187803268433e-01 -7.809748500585556030e-02
-1.052192412316799164e-02 -1.180897280573844910e-01 -1.397394239902496338e-01 1.031671389937400818e-01 -1.277552992105484009e-01 6.458374857902526855e-02 1.145224496722221375e-01 4.203256964683532715e-01 1.133770588785409927e-02 -2.484397962689399719e-02 -3.981835767626762390e-02 -1.075104027986526489e-01 3.127652406692504883e-01 -1.206977367401123047e-01 -2.311035990715026855e-02 -3.005138784646987915e-02 2.727266214787960052e-02 -2.375999838113784790e-01 -2.307244092226028442e-01 -2.580746263265609741e-02 4.580838978290557861e-02 3.870412111282348633e-01 9.394691884517669678e-02 -1.206216737627983093e-01 2.964625060558319092e-01 -3.215529620647430420e-01 7.246369868516921997e-02 3.029398620128631592e-01 4.515806585550308228e-02 1.973433792591094971e-01 -4.296043515205383301e-02 1.623397134244441986e-02
1.526932865381240845e-01 -8.385939290747046471e-04 -9.012028574943542480e-02 1.718178205192089081e-02 -4.596984386444091797e-02 -5.369183421134948730e-02 3.849622011184692383e-01 5.006107091903686523e-01 2.388016879558563232e-02 -6.065123900771141052e-02 1.583934128284454346e-01 1.611294895410537720e-01 1.762798428535461426e-01 1.880569010972976685e-01 -1.887250542640686035e-01 3.168163001537322998e-01 -1.569450483657419682e-03 1.995964720845222473e-02 -8.075837045907974243e-02 2.559236884117126465e-01 -1.322875916957855225e-01 2.568613886833190918e-01 1.526680588722229004e-01 -4.960040096193552017e-03 2.570431530475616455e-01 1.404191832989454269e-03 1.978256404399871826e-01 -1.012647971510887146e-01 4.156747367233037949e-03 9.082540869712829590e-02 5.704447627067565918e-02 2.283878624439239502e-02
1.275788396596908569e-01 -6.786746531724929810e-02 1.454742401838302612e-01 -1.796139925718307495e-01 -2.354749441146850586e-01 -2.285929024219512939e-01 -4.278086125850677490e-02 2.018807679414749146e-01 1.793410480022430420e-01 -1.786734908819198608e-01 1.353746466338634491e-02 -1.039809361100196838e-01 2.488858997821807861e-01 1.294852495193481445e-01 9.993671439588069916e-03 8.278183639049530029e-02 -3.597842156887054443e-02 -1.544645279645919800e-01 2.339479476213455200e-01 1.511810719966888428e-01 -5.092678666114807129e-01 1.378982141613960266e-02 3.104482591152191162e-02 -2.489369660615921021e-01 1.254660487174987793e-01 4.666120558977127075e-02 7.396286725997924805e-02 -1.703580319881439209e-01 1.894102618098258972e-02 2.078800499439239502e-01 2.481558620929718018e-01 1.785336136817932129e-01
-5.705653876066207886e-02 -1.866705715656280518e-01 -5.128813907504081726e-02 3.554937243461608887e-02 -9.337356686592102051e-02 -2.298984378576278687e-01 6.335542351007461548e-02 4.457721710205078125e-01 -3.456220030784606934e-01 -9.661213494837284088e-03 2.890673875808715820e-01 -2.111402451992034912e-01 3.620964288711547852e-01 2.087795585393905640e-01 3.343883529305458069e-02 7.086546719074249268e-02 2.064705267548561096e-02 3.283435478806495667e-02 3.477969765663146973e-02 4.202417284250259399e-02 -5.901906639337539673e-02 1.556861698627471924e-01 -4.967955872416496277e-02 -2.105710059404373169e-01 4.841093719005584717e-02 -4.373360052704811096e-02 -2.527906000614166260e-01 -2.352066338062286377e-01 8.301178924739360809e-03 8.518090844154357910e-02 1.641475260257720947e-01 -1.685666143894195557e-01
4.858758300542831421e-02 -9.259665757417678833e-02 -2.164609581232070923e-01 1.494335383176803589e-01 -9.580926597118377686e-02 -3.550774604082107544e-02 2.889651060104370117e-01 2.386496365070343018e-01 7.032656669616699219e-02 -5.943751335144042969e-02 -1.992515176534652710e-01 -2.534584999084472656e-01 2.124673575162887573e-01 9.046079218387603760e-02 5.195994675159454346e-02 1.931461244821548462e-01 3.501383662223815918e-01 -7.087450474500656128e-02 -2.275024205446243286e-01 3.000474870204925537e-01 -1.557366847991943359e-01 1.744503974914550781e-01 1.072719991207122803e-01 -2.944660782814025879e-01 9.150702506303787231e-02 -3.635118529200553894e-02 -9.003191441297531128e-02 -1.781278699636459351e-01 4.300063103437423706e-02 -1.264253351837396622e-02 1.319378912448883057e-01 2.682831585407257080e-01
-4.825055971741676331e-02 -9.355274587869644165e-02 -8.939440548419952393e-02 1.911616623401641846e-01 -2.356762290000915527e-01 -2.458142787218093872e-01 3.042952418327331543e-01 2.333191633224487305e-01 1.410298496484756470e-01 3.878444805741310120e-02 -3.315026760101318359e-01 -1.109199598431587219e-01 -7.655957341194152832e-02 2.242024391889572144e-01 -2.181770950555801392e-01 2.012916803359985352e-01 1.635770946741104126e-01 2.093847692012786865e-01 -2.445683330297470093e-01 2.960699796676635742e-01 2.055965363979339600e-02 -1.214406266808509827e-01 -1.007770076394081116e-01 -2.665751576423645020e-01 1.475249230861663818e-01 -1.493281275033950806e-01 -1.401533335447311401e-01 -5.382325500249862671e-03 -1.428678078809753060e-04 6.251706928014755249e-02 7.695753872394561768e-02 -7.430263608694076538e-02
1.123368591070175171e-01 -1.792869865894317627e-01 -9.348212927579879761e-02 -2.065844088792800903e-01 -3.304772078990936279e-01 -3.405084013938903809e-01 3.306075558066368103e-02 1.196478381752967834e-01 1.816346496343612671e-01 -3.573814779520034790e-02 1.641672253608703613e-01 8.652903884649276733e-02 4.576995670795440674e-01 -1.459164768457412720e-01 -2.046359889209270477e-02 1.180876865983009338e-01 -9.787753224372863770e-02 -3.328200280666351318e-01 -2.694233953952789307e-01 -9.589292109012603760e-02 -8.558948524296283722e-03 -1.543281227350234985e-01 3.818789497017860413e-02 -9.338215738534927368e-02 1.320777088403701782e-01 -2.905682325363159180e-01 2.974254637956619263e-02 1.144064124673604965e-02 -6.180948019027709961e-02 3.209055960178375244e-02 -2.708292566239833832e-02 6.873416900634765625e-02
1.370659470558166504e-01 -1.857323497533798218e-01 1.560489535331726074e-01 1.810745103284716606e-03 -4.290911853313446045e-01 -3.771415948867797852e-01 1.282211542129516602e-01 1.482896953821182251e-01 -5.470278859138488770e-02 -1.532447487115859985e-01 -1.637765318155288696e-01 4.119614511728286743e-02 4.184212684631347656e-01 1.492885649204254150e-01 -5.256621912121772766e-02 -3.185963258147239685e-02 -1.285264343023300171e-01 -8.809337019920349121e-02 7.070451974868774414e-03 5.720864981412887573e-02 -1.650878041982650757e-01 1.552227735519409180e-01 1.245826184749603271e-01 3.379340097308158875e-02 1.152862980961799622e-01 -2.888072431087493896e-01 -1.299558281898498535e-01 -2.102380543947219849e-01 -7.215221226215362549e-02 1.688204258680343628e-01 9.547178447246551514e-02 7.221414893865585327e-02
2.492346614599227905e-01 -1.496298611164093018e-01 8.032774180173873901e-02 3.247143924236297607e-01 -2.804722264409065247e-02 -1.665457338094711304e-01 -2.064370363950729370e-01 8.833730220794677734e-02 2.293157875537872314e-01 -1.158580109477043152e-01 1.550630573183298111e-02 -2.522902488708496094e-01 4.062462747097015381e-01 8.020249009132385254e-02 -1.707589775323867798e-01 -3.911695629358291626e-02 3.240219131112098694e-02 1.191825643181800842e-01 4.284071549773216248e-02 1.577452123165130615e-01 2.961699478328227997e-02 8.294432610273361206e-02 -1.733566373586654663e-01 -6.729705631732940674e-02 2.098940759897232056e-01 1.346047408878803253e-02 2.034361511468887329e-01 -3.272467255592346191e-01 5.847903713583946228e-02 3.042255938053131104e-01 -1.312974095344543457e-01 4.861431941390037537e-02
1.904206424951553345e-01 -7.405468076467514038e-02 -1.932544559240341187e-01 1.014829352498054504e-01 -2.061798050999641418e-02 -1.753417849540710449e-01 2.801014482975006104e-01 1.420915275812149048e-01 1.975646466016769409e-01 2.215927839279174805e-02 6.086479499936103821e-02 -6.499926000833511353e-02 -3.508238494396209717e-02 3.982526659965515137e-01 -2.094175517559051514e-01 2.157976627349853516e-01 1.010840386152267456e-01 -6.383444368839263916e-02 4.189324751496315002e-02 -1.979512572288513184e-01 -2.526633441448211670e-01 1.475180238485336304e-01 2.122127860784530640e-01 7.368768751621246338e-02 2.072993218898773193e-01 -3.994651436805725098e-01 -5.835881084203720093e-02 -1.965140998363494873e-01 -1.636297106742858887e-01 1.086971014738082886e-01 8.946830779314041138e-02 2.490457519888877869e-02
3.990430757403373718e-02 -2.397668510675430298e-01 -1.356749385595321655e-01 3.393357396125793457e-01 -7.236921042203903198e-02 -3.231550455093383789e-01 1.651379764080047607e-01 4.726329818367958069e-03 2.970273196697235107e-01 9.306305646896362305e-02 -1.922811567783355713e-01 1.415524780750274658e-01 3.531061112880706787e-02 1.408403813838958740e-01 -2.972773611545562744e-01 1.093105003237724304e-01 2.445521503686904907e-01 -8.879376575350761414e-03 -1.889117062091827393e-01 3.163347542285919189e-01 -2.089463640004396439e-03 2.050306089222431183e-02 1.191732585430145264e-01 -1.210506353527307510e-02 2.056273221969604492e-01 -1.865618973970413208e-01 1.203498989343643188e-01 -1.125321835279464722e-01 -2.472857087850570679e-01 8.900525420904159546e-02 9.913475811481475830e-02 3.942679986357688904e-02
-3.427409753203392029e-02 9.054350107908248901e-02 2.432303130626678467e-01 5.327059328556060791e-02 -2.172772288322448730e-01 -1.893882602453231812e-01 2.827479131519794464e-02 2.975984215736389160e-01 1.766811013221740723e-01 7.705487310886383057e-02 7.924617826938629150e-02 -1.976968497037887573e-01 1.835855096578598022e-01 1.466431468725204468e-01 -2.858046591281890869e-01 3.152252733707427979e-01 -1.510140299797058105e-01 -1.209080405533313751e-02 3.034607172012329102e-01 -1.384737640619277954e-01 -9.723136574029922485e-02 1.220511421561241150e-01 -1.726755946874618530e-01 -2.926951274275779724e-02 1.749731451272964478e-01 -3.142455965280532837e-02 -1.034115850925445557e-01 -2.681354284286499023e-01 -1.706943064928054810e-01 2.321324646472930908e-01 -1.367523968219757080e-01 -1.795949190855026245e-01
2.293862402439117432e-02 -1.985535919666290283e-01 -4.281959310173988342e-02 4.067846760153770447e-02 -2.780071198940277100e-01 -1.342711746692657471e-01 -4.176904913038015366e-03 3.166022300720214844e-01 3.849929273128509521e-01 -2.688361331820487976e-02 4.527238197624683380e-03 3.680273145437240601e-02 2.229406237602233887e-01 -3.937745094299316406e-02 3.527208417654037476e-02 3.731373548507690430e-01 -6.355502456426620483e-02 -3.451822325587272644e-02 2.391338199377059937e-01 -1.326362788677215576e-01 1.166789755225181580e-01 1.831031143665313721e-01 -3.752999007701873779e-01 1.884192787110805511e-02 8.128405362367630005e-02 1.309759169816970825e-01 3.342968225479125977e-02 -1.122244894504547119e-01 -1.755279004573822021e-01 2.283501625061035156e-01 -1.200678199529647827e-01 -1.254889667034149170e-01
2.031708508729934692e-02 -1.572168469429016113e-01 1.696207560598850250e-02 -3.945640847086906433e-02 1.854253746569156647e-02 -2.262585610151290894e-01 3.913222998380661011e-02 2.147446945309638977e-02 -2.558255009353160858e-02 3.265212848782539368e-02 3.500695228576660156e-01 3.443183749914169312e-02 4.408667981624603271e-01 3.376272693276405334e-02 6.542654335498809814e-02 1.451390385627746582e-01 -3.308732807636260986e-02 -1.473485678434371948e-01 -2.167205065488815308e-01 -6.358100473880767822e-02 -2.484250515699386597e-01 -6.211740896105766296e-02 -1.941036991775035858e-02 -1.308589279651641846e-01 3.288651406764984131e-01 -4.552924036979675293e-01 8.406950533390045166e-02 -1.875035613775253296e-01 -1.204777061939239502e-01 9.219574183225631714e-02 1.493441313505172729e-01 -1.153851523995399475e-01
2.161323279142379761e-01 2.649113237857818604e-01 1.250416636466979980e-01 2.934673130512237549e-01 8.082463592290878296e-02 -2.732091248035430908e-01 -7.782458513975143433e-02 1.772330254316329956e-01 2.165330052375793457e-01 3.289430141448974609e-01 2.300456911325454712e-01 -1.916107982397079468e-01 1.726843714714050293e-01 1.280948668718338013e-01 -1.486709862947463989e-01 -4.242907464504241943e-02 4.329097270965576172e-02 -1.468630433082580566e-01 -1.243965625762939453e-01 -1.505468785762786865e-01 -4.838043078780174255e-02 3.972883895039558411e-02 1.555778086185455322e-01 5.685763061046600342e-02 3.147427737712860107e-01 -1.057577282190322876e-01 -8.014050126075744629e-02 -1.250958442687988281e-01 3.009144663810729980e-01 8.527611941099166870e-02 1.286937445402145386e-01 9.059921652078628540e-02
4.676129296422004700e-02 -2.474918961524963379e-02 1.496248841285705566e-01 -2.491950392723083496e-01 -2.896648943424224854e-01 -5.361254811286926270e-01 2.427275478839874268e-01 1.443052887916564941e-01 2.126064002513885498e-01 -1.678664088249206543e-01 -1.409095078706741333e-01 -4.273078963160514832e-02 3.042139708995819092e-01 6.800287961959838867e-02 5.719188600778579712e-02 -1.415200233459472656e-01 -8.405788987874984741e-02 4.607081413269042969e-02 -1.528628170490264893e-01 -1.122976243495941162e-01 -1.680435389280319214e-01 1.150291338562965393e-01 -8.769079297780990601e-02 -1.169145703315734863e-01 1.360539346933364868e-01 -1.899758428335189819e-01 -1.749942749738693237e-01 -9.174915403127670288e-02 -7.850494980812072754e-02 1.075322702527046204e-01 1.634199172258377075e-01 -6.086520384997129440e-03
3.990537226200103760e-01 -1.159155219793319702e-01 2.971337139606475830e-01 1.414554119110107422e-01 -3.927023410797119141e-01 -2.498762905597686768e-01 2.567772008478641510e-02 2.861357629299163818e-01 1.148037984967231750e-01 4.290376976132392883e-02 8.354168385267257690e-02 -3.205108223482966423e-03 1.502384096384048462e-01 -6.090806797146797180e-02 -8.651886135339736938e-03 7.840988039970397949e-02 2.351910322904586792e-01 -5.515946075320243835e-02 -3.857629373669624329e-02 -1.299883574247360229e-01 -1.032433845102787018e-02 -4.559141583740711212e-03 -1.017244383692741394e-01 -1.354532986879348755e-01 -6.252286024391651154e-03 -1.311006546020507812e-01 -3.865123987197875977e-01 -9.120367467403411865e-02 -1.528682708740234375e-01 -9.707245044410228729e-03 -8.785340934991836548e-02 2.315987050533294678e-01
2.035427242517471313e-01 -1.042046993970870972e-01 2.148217260837554932e-01 1.832625716924667358e-01 -1.344276964664459229e-01 -5.821270123124122620e-02 4.527220129966735840e-02 3.168512582778930664e-01 2.694209218025207520e-01 1.495076715946197510e-01 -2.521510124206542969e-01 3.382568433880805969e-02 -8.191420882940292358e-02 -1.352990418672561646e-01 -4.324456676840782166e-02 -6.069120485335588455e-03 5.916595086455345154e-02 1.277073770761489868e-01 1.228182762861251831e-02 1.271579861640930176e-01 1.782003045082092285e-01 1.778236925601959229e-01 2.150012850761413574e-01 -8.573321998119354248e-02 4.569330513477325439e-01 -3.478743508458137512e-02 -1.210881769657135010e-01 -1.879131346940994263e-01 -5.893431231379508972e-02 3.576738238334655762e-01 2.272284775972366333e-02 -1.118626147508621216e-01
1.518167704343795776e-01 4.120617359876632690e-02 -2.060808986425399780e-02 -3.093253970146179199e-01 -3.270244300365447998e-01 -3.389469981193542480e-01 1.221403926610946655e-01 1.744366586208343506e-01 1.831078231334686279e-01 4.232122004032135010e-02 2.844557464122772217e-01 -1.010051965713500977e-01 2.572680115699768066e-01 -9.455564618110656738e-02 -5.413729697465896606e-02 2.941280417144298553e-02 -6.631343066692352295e-02 -2.080976963043212891e-03 -2.009130455553531647e-02 5.751404538750648499e-02 -2.855031788349151611e-01 -1.921095550060272217e-01 4.887966066598892212e-02 -3.064117431640625000e-01 2.011382430791854858e-01 -3.095072507858276367e-01 -9.321040660142898560e-02 -8.742353320121765137e-02 -5.889974534511566162e-02 -8.603584021329879761e-03 1.315067112445831299e-01 1.018913090229034424e-01
2.671264708042144775e-01 -2.282949686050415039e-01 3.029359877109527588e-01 9.703063219785690308e-02 -1.883306950330734253e-01 -2.210410833358764648e-01 -3.561338409781455994e-02 1.001715958118438721e-01 2.347111552953720093e-01 1.581568717956542969e-01 2.805500626564025879e-01 -8.337585628032684326e-02 1.054921448230743408e-01 5.338409543037414551e-02 2.534858584403991699e-01 2.591038346290588379e-01 1.390582919120788574e-01 -9.270096570253372192e-02 -1.277500241994857788e-01 -2.464977093040943146e-02 2.971498109400272369e-02 1.192126795649528503e-01 1.609892696142196655e-01 -1.208022013306617737e-01 8.725561201572418213e-02 1.690544188022613525e-01 -2.146306633949279785e-01 -2.693811058998107910e-01 -1.657359004020690918e-01 2.129896283149719238e-01 1.978405714035034180e-01 -3.627000749111175537e-02
9.747886657714843750e-02 -2.587758600711822510e-01 -1.252976129762828350e-03 -5.885406956076622009e-02 -1.138338595628738403e-01 -3.285419344902038574e-01 -8.311700820922851562e-02 3.290441036224365234e-01 -3.704881668090820312e-01 5.275636911392211914e-02 3.595162928104400635e-01 -2.658033072948455811e-01 2.597733438014984131e-01 1.513288468122482300e-01 -1.629385948181152344e-01 9.101757407188415527e-02 7.618321478366851807e-02 -7.199357450008392334e-02 -1.128180101513862610e-01 4.860188812017440796e-02 -1.507225781679153442e-01 8.388873189687728882e-02 -1.537015195935964584e-02 -6.558804214000701904e-02 4.415182024240493774e-02 -1.579546332359313965e-01 -2.507914975285530090e-02 -2.595953047275543213e-01 6.266495585441589355e-02 2.266849279403686523e-01 -5.021058022975921631e-02 -7.553800940513610840e-02
-2.838027179241180420e-01 -4.209256544709205627e-02 -8.868756145238876343e-02 2.226594239473342896e-01 -2.188740670680999756e-01 -4.279694855213165283e-01 -1.039726138114929199e-01 -5.769214779138565063e-02 2.007914781570434570e-01 2.079381421208381653e-02 -5.525500699877738953e-02 1.795645356178283691e-01 1.765259653329849243e-01 -9.877634793519973755e-02 -1.048856079578399658e-01 6.599716842174530029e-02 2.328141182661056519e-01 -1.157200336456298828e-01 -4.047210514545440674e-01 -9.763008356094360352e-02 -6.849537044763565063e-02 -1.142158433794975281e-01 1.780310124158859253e-01 -2.384082674980163574e-01 1.305571496486663818e-01 -3.911567851901054382e-02 -1.211404725909233093e-01 -1.968310177326202393e-01 1.759103983640670776e-01 1.494194418191909790e-01 -8.762307465076446533e-02 -5.081650614738464355e-02
1.315777599811553955e-01 -2.318250685930252075e-01 -2.678208239376544952e-02 4.149035364389419556e-02 -2.054041326045989990e-01 -1.375157684087753296e-01 -7.281504571437835693e-02 2.945005595684051514e-01 -1.683505028486251831e-01 1.701472401618957520e-01 5.003265738487243652e-01 -1.354546397924423218e-01 3.381588160991668701e-01 6.447304785251617432e-02 -1.399621963500976562e-01 7.329673320055007935e-02 7.651809602975845337e-02 -3.595156222581863403e-02 -4.530321806669235229e-02 9.467694908380508423e-02 -2.391799241304397583e-01 1.103963851928710938e-01 -8.598886430263519287e-02 -1.156259551644325256e-01 -4.972333088517189026e-02 -1.863160133361816406e-01 -1.536428034305572510e-01 -1.297369748353958130e-01 -1.344794780015945435e-02 3.366788625717163086e-01 -6.670227646827697754e-02 2.647222951054573059e-03
-1.132572665810585022e-01 -2.004780471324920654e-01 -1.998466998338699341e-01 2.518321275711059570e-01 4.445931315422058105e-02 -7.503502070903778076e-02 3.625541925430297852e-02 2.515244185924530029e-01 2.126763015985488892e-01 1.284509450197219849e-01 3.672635927796363831e-02 -2.410008907318115234e-01 5.764705687761306763e-02 2.571502625942230225e-01 -1.223081499338150024e-01 9.541550651192665100e-03 8.065857924520969391e-03 -2.453936785459518433e-01 9.172182530164718628e-02 -4.325487911701202393e-01 -7.528542727231979370e-02 2.852582633495330811e-01 -1.395874917507171631e-01 -2.694451212882995605e-01 4.658507555723190308e-02 -3.150213658809661865e-01 -1.034770011901855469e-01 -2.349700406193733215e-02 5.998012423515319824e-02 3.928757086396217346e-02 -3.274067863821983337e-02 1.094314381480216980e-01
-7.737665623426437378e-02 -6.861073523759841919e-02 -2.446571364998817444e-02 9.152292460203170776e-02 -2.127573192119598389e-01 1.282343268394470215e-01 -1.228735968470573425e-01 5.906569361686706543e-01 -3.744103247299790382e-03 1.793619990348815918e-01 2.080857008695602417e-01 -7.349222898483276367e-02 1.940006315708160400e-01 -8.596758358180522919e-03 -3.017269819974899292e-02 -5.133975669741630554e-02 2.484121322631835938e-01 1.031611561775207520e-01 3.734221216291189194e-03 -1.490993201732635498e-01 -5.041767284274101257e-02 -1.387579739093780518e-01 -1.432533115148544312e-01 6.275712698698043823e-02 3.279719650745391846e-01 -1.106383502483367920e-01 -1.259488612413406372e-01 -2.810700535774230957e-01 -5.188512802124023438e-02 -8.682494983077049255e-03 -1.361360847949981689e-01 -2.359745949506759644e-01
-3.102512285113334656e-02 -1.614541709423065186e-01 -1.074836552143096924e-01 7.682697474956512451e-02 -2.120567262172698975e-01 7.074616383761167526e-03 4.776759073138237000e-02 2.161971181631088257e-01 1.126029789447784424e-01 1.422394067049026489e-01 2.959459275007247925e-02 -8.836627006530761719e-03 2.536939978599548340e-01 2.056388109922409058e-01 2.775935642421245575e-02 -1.369970943778753281e-02 1.033112872391939163e-02 3.990284353494644165e-02 -2.803171575069427490e-01 -1.724739670753479004e-01 -1.730152070522308350e-01 -1.006164178252220154e-01 -5.364898592233657837e-02 -2.484795264899730682e-02 1.186421699821949005e-02 1.005638316273689270e-01 -2.955820262432098389e-01 7.037872821092605591e-02 -3.169991970062255859e-01 5.618385076522827148e-01 1.412234455347061157e-01 -1.665957719087600708e-01
2.711972892284393311e-01 -1.846702992916107178e-01 1.439957618713378906e-01 -1.105515211820602417e-01 -2.193660438060760498e-01 1.132242567837238312e-02 -8.255898207426071167e-02 3.757626712322235107e-01 3.171643018722534180e-01 -2.231520563364028931e-01 -1.004572212696075439e-01 8.352834731340408325e-02 1.693722754716873169e-01 -1.787934154272079468e-01 9.484807960689067841e-03 4.036486893892288208e-02 8.518666028976440430e-02 -1.310968101024627686e-01 8.976872265338897705e-02 4.494765400886535645e-02 -3.796811103820800781e-01 6.450548302382230759e-03 -1.877994835376739502e-01 1.092543601989746094e-01 2.177746593952178955e-01 -4.005428403615951538e-02 -4.642096161842346191e-02 -8.530519157648086548e-02 -1.874240338802337646e-01 1.869047433137893677e-01 8.561438322067260742e-02 2.674282789230346680e-01
-2.106901854276657104e-01 -1.949490755796432495e-01 2.086991630494594574e-02 4.609364867210388184e-01 -3.988031297922134399e-02 -4.162219464778900146e-01 1.867404580116271973e-02 1.163807064294815063e-01 -1.782743260264396667e-02 9.637113660573959351e-03 -1.234436500817537308e-02 -1.087411940097808838e-01 3.196325898170471191e-01 4.287958890199661255e-02 -1.824296414852142334e-01 1.705187112092971802e-01 1.777213811874389648e-02 -4.746316000819206238e-02 -5.123700946569442749e-02 4.724191501736640930e-02 -1.196765005588531494e-01 -5.766906961798667908e-02 2.646725773811340332e-01 1.995910108089447021e-01 2.262671738862991333e-01 6.434623152017593384e-02 7.155848667025566101e-03 -1.084046736359596252e-01 9.393559396266937256e-02 2.878071069717407227e-01 6.364174932241439819e-02 1.985559016466140747e-01
1.319758147001266479e-01 -2.743594348430633545e-01 -2.968955785036087036e-02 5.153020843863487244e-02 -1.559831500053405762e-01 1.390815526247024536e-01 -5.537871643900871277e-02 2.999643087387084961e-01 2.274093627929687500e-01 -1.841582357883453369e-01 1.418580412864685059e-01 -3.688820078969001770e-02 3.715181946754455566e-01 2.260925769805908203e-01 3.562817815691232681e-03 2.288096249103546143e-01 -1.081432402133941650e-01 -1.283735036849975586e-01 1.168162599205970764e-01 2.308203577995300293e-01 4.017140343785285950e-02 -2.022206932306289673e-01 1.108994707465171814e-02 -4.452233016490936279e-02 3.934336900711059570e-01 -1.761612445116043091e-01 -7.663691043853759766e-02 -3.478392958641052246e-02 4.832855239510536194e-02 2.456540614366531372e-01 1.427473574876785278e-01 -5.247358605265617371e-02
1.074290946125984192e-01 -1.748396009206771851e-01 1.620836555957794189e-02 8.483462780714035034e-02 9.868154674768447876e-02 -2.237849384546279907e-01 1.018023639917373657e-01 3.611497879028320312e-01 2.892794609069824219e-01 1.345454007387161255e-01 -1.184655204415321350e-01 -4.054936170578002930e-01 2.662162482738494873e-01 2.318456768989562988e-01 1.080717816948890686e-01 1.578162610530853271e-01 2.447270900011062622e-01 3.839216753840446472e-02 1.218031998723745346e-02 -4.545618593692779541e-02 -1.384203583002090454e-01 -5.363647267222404480e-02 -2.720393985509872437e-02 -1.817560046911239624e-01 2.613458037376403809e-01 -3.756030276417732239e-02 9.181126952171325684e-02 1.217611581087112427e-01 -7.322543859481811523e-02 -3.465940430760383606e-02 2.659264504909515381e-01 -1.368459016084671021e-01
-1.321495324373245239e-01 -5.931194499135017395e-02 -1.591922193765640259e-01 1.287191659212112427e-01 -2.507848441600799561e-01 -2.578545212745666504e-01 8.858156949281692505e-02 6.162455305457115173e-02 1.065040975809097290e-01 1.124430969357490540e-01 8.152679540216922760e-03 1.159569248557090759e-01 3.120329678058624268e-01 6.589473038911819458e-02 -1.758941113948822021e-01 6.891368329524993896e-02 1.849403083324432373e-01 -4.867947474122047424e-02 -2.305172085762023926e-01 -1.517803668975830078e-01 -9.651990979909896851e-02 3.051607906818389893e-01 1.273883134126663208e-01 3.811254352331161499e-02 2.861999869346618652e-01 1.513434201478958130e-01 1.646012067794799805e-01 -2.373796887695789337e-02 6.672722101211547852e-02 3.700744509696960449e-01 3.205948173999786377e-01 1.079782992601394653e-01
-6.108004134148359299e-03 -1.227587014436721802e-01 -1.958701014518737793e-01 6.335276365280151367e-02 -3.064215481281280518e-01 -3.227137401700019836e-02 -5.975250527262687683e-02 9.581706672906875610e-02 1.752556301653385162e-02 -2.046139389276504517e-01 -2.475077286362648010e-02 -1.837496757507324219e-01 2.049711532890796661e-02 -4.809723794460296631e-02 -5.962510406970977783e-02 3.440414369106292725e-02 3.174536228179931641e-01 -1.283476948738098145e-01 -7.893226295709609985e-02 1.530050635337829590e-01 6.924980878829956055e-02 2.787405252456665039e-01 -1.731318831443786621e-01 -1.689990013837814331e-01 1.589496135711669922e-01 -5.565251410007476807e-02 -1.111619453877210617e-02 -2.026595324277877808e-01 -1.878295689821243286e-01 5.882298350334167480e-01 1.528709940612316132e-02 1.086360663175582886e-01
-3.621162846684455872e-02 -2.096502333879470825e-01 2.845960855484008789e-01 -1.074433997273445129e-01 2.210507728159427643e-02 -1.559318155050277710e-01 1.279731690883636475e-01 1.741594076156616211e-01 2.971700131893157959e-01 9.631325304508209229e-02 -1.361894607543945312e-01 -2.839521765708923340e-01 1.089208200573921204e-01 2.739331424236297607e-01 1.404769569635391235e-01 1.402998864650726318e-01 -1.782090812921524048e-01 9.741976857185363770e-02 -2.578542754054069519e-02 -1.617784262634813786e-03 -1.800826489925384521e-01 -1.106117665767669678e-01 -1.088112965226173401e-01 -5.056262761354446411e-02 5.108680129051208496e-01 -2.289429120719432831e-02 1.952420175075531006e-02 5.616435408592224121e-02 9.599658660590648651e-03 1.365569829940795898e-01 2.406867593526840210e-01 -1.578196436166763306e-01
3.265218809247016907e-02 8.131871372461318970e-02 8.583891205489635468e-03 -8.155633509159088135e-02 -1.713447272777557373e-01 -4.211776256561279297e-01 2.130057364702224731e-01 2.469080090522766113e-01 1.899215951561927795e-02 1.250809151679277420e-02 2.004157602787017822e-01 -3.152076527476310730e-02 3.171877861022949219e-01 -1.550460755825042725e-01 1.953224390745162964e-01 2.698284089565277100e-01 3.354494571685791016e-01 -2.293476276099681854e-02 1.521420944482088089e-02 1.080700010061264038e-01 2.159950584173202515e-01 3.074452094733715057e-02 -1.724999994039535522e-01 -2.249189019203186035e-01 1.290542036294937134e-01 -7.132601737976074219e-02 1.133299320936203003e-01 -1.194054707884788513e-01 1.944135874509811401e-01 2.281495332717895508e-01 -3.345911949872970581e-02 5.009843036532402039e-02
-2.497459650039672852e-01 -5.446470901370048523e-02 -2.628212235867977142e-02 1.443750560283660889e-01 -2.422658354043960571e-01 -7.121797651052474976e-02 9.117912501096725464e-02 1.871301680803298950e-01 1.225917227566242218e-02 -9.112665057182312012e-02 -2.195865213871002197e-01 -9.511452913284301758e-02 -3.091575764119625092e-02 1.812202930450439453e-01 -1.169620528817176819e-01 3.380240499973297119e-01 2.865534722805023193e-01 -2.480495423078536987e-01 -3.024908900260925293e-01 1.589336395263671875e-01 -8.623022586107254028e-02 -5.556437373161315918e-02 -1.059966012835502625e-01 -1.387889534235000610e-01 2.041316032409667969e-01 -2.238028794527053833e-01 -2.241954654455184937e-01 -2.679275572299957275e-01 1.037110313773155212e-01 -2.942984364926815033e-02 1.813580691814422607e-01 1.372281461954116821e-01
2.250711806118488312e-02 -2.258006930351257324e-01 -1.165926530957221985e-01 -4.428543895483016968e-02 -1.964519023895263672e-01 -1.549911499023437500e-01 1.460993438959121704e-01 1.008878946304321289e-01 4.686635434627532959e-01 -2.231092751026153564e-02 3.292604088783264160e-01 -1.440420448780059814e-01 2.183147221803665161e-01 1.614610552787780762e-01 -4.578126966953277588e-02 8.424381166696548462e-02 4.187925755977630615e-01 -2.213010191917419434e-01 5.864255130290985107e-02 1.049663648009300232e-01 -1.686037033796310425e-01 -3.803324699401855469e-02 1.571332961320877075e-01 -5.477753654122352600e-02 -1.304325275123119354e-02 -1.238189116120338440e-01 1.514406800270080566e-01 -1.665503382682800293e-01 -1.850033253431320190e-01 3.278891369700431824e-02 1.755711622536182404e-02 -9.174936264753341675e-02
1.926794797182083130e-01 -2.996212057769298553e-02 3.515478968620300293e-02 -2.411691844463348389e-01 -2.931354045867919922e-01 -1.913325488567352295e-01 1.740484149195253849e-03 3.879478275775909424e-01 7.428135722875595093e-02 -1.416082233190536499e-01 -2.971505373716354370e-02 -2.813451364636421204e-02 1.900335401296615601e-01 -2.030288428068161011e-01 8.527274429798126221e-02 2.013328075408935547e-01 1.014473885297775269e-01 1.724719405174255371e-01 -3.352384781464934349e-03 4.585554450750350952e-02 -4.809464812278747559e-01 1.108651980757713318e-01 -1.824746094644069672e-02 -1.373379305005073547e-02 1.902595162391662598e-01 5.154189839959144592e-02 5.273086950182914734e-02 -8.390920609235763550e-02 1.442430317401885986e-01 2.497247457504272461e-01 -1.227078493684530258e-02 2.426531910896301270e-01
2.917370200157165527e-01 -5.310310982167720795e-03 4.473534971475601196e-02 2.396514862775802612e-01 -1.584912240505218506e-01 -2.513445019721984863e-01 1.182283163070678711e-01 3.464982211589813232e-01 4.782652109861373901e-02 -1.457528769969940186e-01 -8.817952126264572144e-02 1.463491022586822510e-01 6.780548393726348877e-02 -1.597250550985336304e-01 2.933546900749206543e-02 4.869753122329711914e-02 2.461223900318145752e-01 1.118640601634979248e-02 -2.342011481523513794e-01 -1.119021996855735779e-01 1.160570383071899414e-01 3.329185545444488525e-01 -8.013311773538589478e-02 -8.484575897455215454e-02 2.228122651576995850e-01 1.057116240262985229e-01 -1.410579383373260498e-01 -1.618047505617141724e-01 -2.986620552837848663e-02 2.457503676414489746e-01 1.357581913471221924e-01 -3.072727918624877930e-01
3.218361735343933105e-01 -2.165375500917434692e-01 -3.189538046717643738e-02 5.765277147293090820e-02 -2.604393064975738525e-01 -2.556701004505157471e-01 1.239964663982391357e-01 2.131775394082069397e-02 2.786533832550048828e-01 -1.188540235161781311e-01 -6.399079412221908569e-02 -8.840017020702362061e-02 3.503646850585937500e-01 2.450553178787231445e-01 3.751978650689125061e-02 3.011287450790405273e-01 1.120063289999961853e-02 -2.705143205821514130e-02 -2.796295285224914551e-01 -3.305566031485795975e-03 -1.964123696088790894e-01 -6.203152984380722046e-02 1.069394424557685852e-01 -1.413238793611526489e-01 -9.335297346115112305e-02 -1.372536867856979370e-01 -7.911553978919982910e-02 -9.293147176504135132e-02 -2.288208603858947754e-01 6.951060146093368530e-02 -9.742150455713272095e-02 -2.357198148965835571e-01
9.842210263013839722e-02 7.942665368318557739e-02 -8.840900845825672150e-03 1.541365534067153931e-01 2.015801379457116127e-03 -1.832733899354934692e-01 1.832215338945388794e-01 3.451067209243774414e-01 1.379177719354629517e-01 -9.989055246114730835e-02 1.395425200462341309e-01 1.141057237982749939e-01 5.886660888791084290e-02 2.885084748268127441e-01 -2.297296822071075439e-01 2.979030013084411621e-01 1.561327874660491943e-01 -4.330766573548316956e-02 1.068455800414085388e-01 -3.050547093152999878e-02 -4.000988602638244629e-01 -1.763141900300979614e-01 2.243020236492156982e-01 -1.934959143400192261e-01 2.825579047203063965e-01 -1.947551816701889038e-01 6.384931504726409912e-02 -4.059625789523124695e-02 1.501048207283020020e-01 5.772119760513305664e-02 1.898327469825744629e-02 1.302158832550048828e-01
1.588291823863983154e-01 2.970473468303680420e-01 -9.244292974472045898e-03 2.836847901344299316e-01 -6.827744841575622559e-02 -1.504322588443756104e-01 1.643254756927490234e-01 2.435096055269241333e-01 2.398096621036529541e-01 7.441686838865280151e-02 1.068604364991188049e-01 -7.372759282588958740e-02 1.993856728076934814e-01 7.424829993396997452e-03 -1.531280875205993652e-01 5.831288173794746399e-02 9.035235643386840820e-02 -2.028951495885848999e-01 -2.554619014263153076e-01 -2.857354842126369476e-02 -4.523256421089172363e-02 -1.624220758676528931e-01 -6.581684201955795288e-02 9.463599883019924164e-03 3.440382778644561768e-01 -7.928174734115600586e-02 -1.617193669080734253e-01 -3.161342740058898926e-01 2.018797993659973145e-01 3.534439019858837128e-03 2.469554990530014038e-01 2.122962474822998047e-01
2.465362660586833954e-02 -1.069402247667312622e-01 -1.654923111200332642e-01 6.613837927579879761e-02 6.223402917385101318e-02 -1.089489758014678955e-01 2.977010905742645264e-01 2.069972604513168335e-01 2.296502590179443359e-01 1.260498017072677612e-01 1.173371216282248497e-03 6.585459411144256592e-02 2.725780308246612549e-01 1.308984868228435516e-02 -1.942971348762512207e-01 8.809263259172439575e-02 -1.363480389118194580e-01 -2.431606799364089966e-01 -4.068380892276763916e-01 -1.427034195512533188e-02 -2.926590107381343842e-02 2.457027286291122437e-01 1.303676217794418335e-01 1.133226230740547180e-02 3.579747974872589111e-01 -2.108953520655632019e-02 -1.432801336050033569e-01 4.438630864024162292e-02 -2.080482989549636841e-01 2.113150209188461304e-01 -2.147899707779288292e-03 2.349627614021301270e-01
1.828923374414443970e-01 4.704056307673454285e-02 1.525339782238006592e-01 -1.659708917140960693e-01 -2.881926596164703369e-01 -4.281848371028900146e-01 1.719970405101776123e-01 8.954226225614547729e-02 1.470686495304107666e-01 2.948905900120735168e-02 1.601271778345108032e-01 -1.639757007360458374e-01 3.240263164043426514e-01 1.509983688592910767e-01 -4.257920011878013611e-02 1.299816519021987915e-01 1.612635552883148193e-01 -2.926348745822906494e-01 -5.872960761189460754e-02 -9.124014526605606079e-02 -5.058583244681358337e-02 -6.981080770492553711e-02 -1.302022933959960938e-01 -2.601152658462524414e-01 -9.566487744450569153e-03 -1.686941385269165039e-01 2.030648142099380493e-01 2.174540236592292786e-02 -2.841005623340606689e-01 3.786219656467437744e-02 -6.510656327009201050e-02 -1.260726004838943481e-01
1.469320803880691528e-02 -1.338862925767898560e-01 -1.148201823234558105e-01 -1.612715423107147217e-02 -2.029181420803070068e-01 -4.469942301511764526e-02 -8.719586767256259918e-03 1.867159307003021240e-01 1.853571981191635132e-01 -6.288927048444747925e-02 2.562861517071723938e-02 1.814485192298889160e-01 -2.133091539144515991e-01 -4.941966757178306580e-02 -6.741422414779663086e-02 1.229861006140708923e-01 1.850338429212570190e-01 4.941515997052192688e-02 -2.987660467624664307e-01 -4.722079634666442871e-02 -7.505102455615997314e-02 2.249587178230285645e-01 -7.578933984041213989e-02 3.283465281128883362e-02 4.524887502193450928e-01 -3.760023415088653564e-02 -2.424320131540298462e-01 -2.341120541095733643e-01 -9.616578370332717896e-02 4.562467038631439209e-01 -1.017378456890583038e-02 -1.493669152259826660e-01
-4.179504700005054474e-03 -1.188042238354682922e-01 -2.433884143829345703e-02 7.750326301902532578e-03 1.205057576298713684e-01 -3.109562695026397705e-01 1.522881090641021729e-01 3.456470370292663574e-01 2.084023505449295044e-01 2.546979114413261414e-02 -2.359250634908676147e-01 -2.575257122516632080e-01 8.892320096492767334e-02 2.498869299888610840e-01 1.174864619970321655e-01 2.322698384523391724e-01 -1.665533520281314850e-02 -1.251956373453140259e-01 -6.735941022634506226e-02 1.498738080263137817e-01 -1.275137811899185181e-01 1.053837165236473083e-01 -1.014540269970893860e-01 -1.697878539562225342e-01 2.232341617345809937e-01 -1.464132368564605713e-01 1.134701222181320190e-01 -3.595121204853057861e-02 -7.181507069617509842e-03 9.889815747737884521e-02 4.182254672050476074e-01 -2.180658131837844849e-01
-6.287629902362823486e-02 -1.063129976391792297e-01 -1.244530826807022095e-01 -6.276693195104598999e-02 -1.769932806491851807e-01 -1.039793938398361206e-01 -1.104995012283325195e-01 1.298823952674865723e-01 3.491463363170623779e-01 1.552330702543258667e-01 1.922872103750705719e-02 -7.153349462896585464e-03 1.482577174901962280e-01 -1.000003293156623840e-01 3.641216829419136047e-02 2.688625752925872803e-01 -7.186399400234222412e-02 1.991950869560241699e-01 1.249506250023841858e-01 -5.993047729134559631e-02 1.278901696205139160e-01 2.079475671052932739e-01 -2.968205809593200684e-01 1.737477779388427734e-01 2.396320253610610962e-01 -2.400475740432739258e-01 1.294202208518981934e-01 -3.049503862857818604e-01 4.373895376920700073e-02 3.961745798587799072e-01 -1.258038282394409180e-01 -2.573500014841556549e-02
-1.566829085350036621e-01 7.082791998982429504e-03 -3.191279619932174683e-02 2.818242013454437256e-01 1.236410439014434814e-02 1.058193966746330261e-01 2.068681865930557251e-01 2.736197412014007568e-01 1.090944558382034302e-01 4.345492273569107056e-02 1.319933533668518066e-01 1.012450829148292542e-01 2.682991325855255127e-01 7.338874042034149170e-02 -1.948820352554321289e-01 -4.550044238567352295e-02 -5.192658677697181702e-02 -1.601666212081909180e-01 -2.788716256618499756e-01 -9.123337268829345703e-02 -8.731348067522048950e-02 3.132383227348327637e-01 2.897132933139801025e-02 -2.109654396772384644e-01 3.489158153533935547e-01 -2.678188979625701904e-01 -3.470406401902437210e-03 1.935807168483734131e-01 1.214081868529319763e-01 2.860169112682342529e-01 7.177520077675580978e-03 -1.182354986667633057e-01
-3.816871345043182373e-02 -3.662289381027221680e-01 -1.480002105236053467e-01 3.113487958908081055e-01 -2.687256932258605957e-01 -3.413531482219696045e-01 1.348400115966796875e-01 2.218430340290069580e-01 9.984184801578521729e-02 5.331529676914215088e-02 5.247651133686304092e-03 -3.077211380004882812e-01 7.671795040369033813e-02 6.521679461002349854e-02 -1.088683307170867920e-02 1.513494104146957397e-01 1.207557097077369690e-01 9.698382765054702759e-02 3.278367593884468079e-02 -1.291389465332031250e-01 1.498720943927764893e-01 -4.068575054407119751e-02 1.664792001247406006e-01 4.074549674987792969e-02 -1.139605864882469177e-01 -1.389027833938598633e-01 -1.954538375139236450e-01 -6.065701693296432495e-02 1.385229229927062988e-01 3.287247717380523682e-01 9.440546482801437378e-02 2.078357785940170288e-01
1.539052575826644897e-01 1.566101014614105225e-01 -6.826814729720354080e-03 4.185892269015312195e-02 -3.279395774006843567e-02 -1.950361430644989014e-01 2.365554124116897583e-01 3.673306107521057129e-01 2.553310096263885498e-01 -4.145591706037521362e-02 -6.625038385391235352e-02 6.732375919818878174e-02 2.668191492557525635e-01 4.955027997493743896e-02 4.462702572345733643e-02 4.208147227764129639e-01 -4.782052710652351379e-02 -2.285718321800231934e-01 -1.282683610916137695e-01 2.446766048669815063e-01 2.697782590985298157e-02 2.575111985206604004e-01 2.227986603975296021e-02 -1.108563318848609924e-01 1.650977879762649536e-01 -1.836604624986648560e-02 -1.626295596361160278e-01 -3.040363192558288574e-01 -7.073696702718734741e-02 -1.716807670891284943e-02 -6.906896084547042847e-02 -1.555563509464263916e-01
8.772439509630203247e-02 -5.010957643389701843e-02 -7.061494886875152588e-02 8.800575137138366699e-02 -1.805866807699203491e-01 -1.607629954814910889e-01 -4.956885427236557007e-02 4.856688380241394043e-01 -1.942617259919643402e-02 1.936255246400833130e-01 -2.550043165683746338e-01 1.137532442808151245e-01 9.534402936697006226e-02 1.919627785682678223e-01 -1.762416064739227295e-01 5.296556949615478516e-01 8.190120011568069458e-02 -4.237321391701698303e-02 -1.365445554256439209e-01 2.456321418285369873e-01 2.604243159294128418e-02 7.638840377330780029e-02 -9.927234053611755371e-02 2.750689908862113953e-02 3.403849154710769653e-02 -5.534449219703674316e-02 7.956638187170028687e-02 -2.494301497936248779e-01 1.118671670556068420e-01 1.892897114157676697e-02 2.343376353383064270e-02 1.269059330224990845e-01
4.689140245318412781e-02 -3.372446894645690918e-01 1.624220162630081177e-01 -2.729897797107696533e-01 -3.903933167457580566e-01 -3.668603301048278809e-01 6.238289549946784973e-02 -2.714298665523529053e-02 2.589757554233074188e-02 1.516458392143249512e-01 6.054069846868515015e-02 -9.658107906579971313e-02 7.318492233753204346e-02 2.594432234764099121e-01 1.268840581178665161e-02 6.143439188599586487e-02 9.712333232164382935e-02 2.582354843616485596e-02 -9.492129087448120117e-03 5.559554323554039001e-02 -5.132836475968360901e-02 6.868562847375869751e-02 8.054960519075393677e-02 -1.816783696413040161e-01 1.169492155313491821e-01 -1.113330200314521790e-01 -9.788996540009975433e-03 -3.306470811367034912e-01 2.871449291706085205e-02 4.167567193508148193e-01 8.990239351987838745e-02 -7.866042666137218475e-03
5.886332318186759949e-02 -2.175597846508026123e-01 -1.735137999057769775e-01 9.807057678699493408e-02 -2.244468033313751221e-01 -1.528414487838745117e-01 2.599807083606719971e-01 2.847766578197479248e-01 1.772368997335433960e-01 -6.837020814418792725e-02 1.582710891962051392e-01 9.651117026805877686e-02 7.546833157539367676e-02 1.646754592657089233e-01 2.576857618987560272e-02 1.962311267852783203e-01 9.071142226457595825e-02 3.636899963021278381e-02 3.820542246103286743e-02 -6.217030435800552368e-02 -1.181954592466354370e-01 -1.443306822329759598e-02 3.438346683979034424e-01 2.321128174662590027e-02 3.564913272857666016e-01 -1.333396881818771362e-01 4.003120958805084229e-02 -4.805665016174316406e-01 -9.648728370666503906e-02 1.034566480666399002e-02 6.829054653644561768e-02 -7.286658138036727905e-02
7.420005649328231812e-02 -3.370848298072814941e-01 1.918568611145019531e-01 -3.971931710839271545e-02 4.253897350281476974e-03 -6.339338142424821854e-03 4.188768565654754639e-03 2.767071723937988281e-01 3.140630125999450684e-01 1.551373396068811417e-02 -6.906924396753311157e-02 -1.212211176753044128e-01 1.438287794589996338e-01 8.621501177549362183e-02 1.517684850841760635e-02 3.404194116592407227e-01 -1.228077933192253113e-01 3.002730756998062134e-02 -2.142093777656555176e-01 -2.531891874969005585e-02 -8.377780765295028687e-02 -2.276729345321655273e-01 -1.372579783201217651e-01 -1.445568501949310303e-01 3.164149224758148193e-01 -1.728644371032714844e-01 -2.169643491506576538e-01 2.070932388305664062e-01 -9.028147161006927490e-02 8.227636665105819702e-02 3.268874287605285645e-01 -2.060976438224315643e-02
6.317018717527389526e-02 -3.475642576813697815e-02 -3.975420445203781128e-02 1.230797842144966125e-01 -5.569155141711235046e-02 -3.425119221210479736e-01 5.237266886979341507e-04 2.237191051244735718e-01 3.291741758584976196e-02 7.326610852032899857e-03 9.467685222625732422e-02 -4.421724751591682434e-02 6.275885105133056641e-01 -1.953518837690353394e-01 6.665794551372528076e-02 1.245399042963981628e-01 1.426366120576858521e-01 -2.093072980642318726e-01 -2.711310796439647675e-02 1.538817733526229858e-01 -1.065606623888015747e-01 -1.490204930305480957e-01 -1.894189268350601196e-01 -2.163383215665817261e-01 1.184866670519113541e-02 -1.907901167869567871e-01 1.169780641794204712e-01 -2.375065982341766357e-01 -9.243037551641464233e-02 7.808849960565567017e-02 1.240974217653274536e-01 4.557694867253303528e-02
2.719648182392120361e-01 2.026257663965225220e-01 6.973727047443389893e-02 -9.291139245033264160e-02 -7.727967202663421631e-02 -1.490204185247421265e-01 3.019087016582489014e-01 1.478871447034180164e-03 1.000377014279365540e-01 -9.292473644018173218e-02 8.305275440216064453e-02 -2.512483894824981689e-01 3.343688547611236572e-01 -3.472366079222410917e-04 7.284081727266311646e-02 4.008865058422088623e-01 7.754795253276824951e-02 -3.141782581806182861e-01 1.124784201383590698e-01 2.349212067201733589e-03 1.180044785141944885e-01 7.227989286184310913e-02 3.326022252440452576e-02 -1.700316369533538818e-01 3.857324421405792236e-01 1.135546118021011353e-01 4.226431995630264282e-02 -3.961606696248054504e-02 -2.240464277565479279e-02 -5.634852871298789978e-02 2.109217345714569092e-01 7.692573964595794678e-02
-5.268708243966102600e-02 -2.479382008314132690e-01 -1.089218184351921082e-01 1.999370604753494263e-01 -4.660168290138244629e-02 -2.800614535808563232e-01 1.833729147911071777e-01 1.980088502168655396e-01 1.140246316790580750e-01 -1.309493333101272583e-01 1.637656986713409424e-02 6.747781485319137573e-02 4.483009129762649536e-02 -3.179794549942016602e-02 3.014869615435600281e-02 2.149045169353485107e-01 2.376495897769927979e-01 -2.838622629642486572e-01 -1.758617162704467773e-01 -1.867203563451766968e-01 2.196069657802581787e-01 2.431791871786117554e-01 2.112718820571899414e-01 6.774067878723144531e-02 3.214382231235504150e-01 1.426178403198719025e-02 -3.057602941989898682e-01 -9.537023305892944336e-02 1.471196413040161133e-01 1.866849958896636963e-01 -1.344180759042501450e-02 1.522045284509658813e-01
-1.258148998022079468e-01 -2.448732107877731323e-01 2.299768291413784027e-02 3.005348443984985352e-01 -2.668105661869049072e-01 -3.901993334293365479e-01 -8.163686096668243408e-02 2.716552913188934326e-01 -1.172135472297668457e-01 1.022804901003837585e-01 -5.914548784494400024e-02 -1.847679354250431061e-02 -4.688947927206754684e-03 4.014382064342498779e-01 -8.333036303520202637e-02 1.243524923920631409e-01 2.228725254535675049e-01 7.863467931747436523e-02 -1.887146532535552979e-01 1.638498604297637939e-01 -1.212098300457000732e-01 3.266515210270881653e-02 -3.158151209354400635e-01 -8.906218409538269043e-02 1.469962745904922485e-01 -1.100722700357437134e-01 5.214796587824821472e-02 1.134070158004760742e-01 1.722308062016963959e-02 -1.131466403603553772e-01 5.788257718086242676e-02 1.016455814242362976e-01
2.070979326963424683e-01 -6.437524408102035522e-02 -1.512779891490936279e-01 1.926957815885543823e-01 -2.395123615860939026e-02 6.611555814743041992e-02 7.623015344142913818e-02 2.065750062465667725e-01 1.352944970130920410e-01 1.678330004215240479e-01 4.171228781342506409e-02 -1.749162673950195312e-01 -2.535984478890895844e-02 -3.562811762094497681e-02 5.813951417803764343e-02 8.596940338611602783e-02 -3.653808380477130413e-05 9.125056117773056030e-02 -2.211491316556930542e-01 -1.002940833568572998e-01 2.804046496748924255e-02 2.195828408002853394e-01 -3.320335745811462402e-01 -2.838828265666961670e-01 1.425812840461730957e-01 -7.493283599615097046e-02 2.617505788803100586e-01 -8.500277996063232422e-02 -2.076085209846496582e-01 4.786821007728576660e-01 2.494592815637588501e-01 6.889700889587402344e-02
2.980475723743438721e-01 -3.407242596149444580e-01 -1.063165292143821716e-01 -1.090862229466438293e-02 -3.036658167839050293e-01 -9.348079562187194824e-02 1.067663282155990601e-01 3.046525120735168457e-01 1.757739461027085781e-03 2.509679198265075684e-01 2.500980496406555176e-01 -2.865135073661804199e-01 7.634802162647247314e-02 4.805519431829452515e-02 -1.576886177062988281e-01 -8.759688585996627808e-02 3.749981522560119629e-02 4.922322463244199753e-03 3.230246528983116150e-02 -1.271056234836578369e-01 1.036745160818099976e-01 1.328321639448404312e-02 1.545233279466629028e-01 1.448201984167098999e-01 8.836806565523147583e-02 3.701002895832061768e-02 1.151932105422019958e-01 -1.882343590259552002e-01 3.623968660831451416e-01 1.948505789041519165e-01 8.297358453273773193e-02 -1.473647505044937134e-01
-1.498699188232421875e-01 -2.127142697572708130e-01 -5.754635483026504517e-02 4.309564828872680664e-02 -1.443321406841278076e-01 -1.560931652784347534e-02 1.010725200176239014e-01 4.270197749137878418e-01 2.862521111965179443e-01 6.467536091804504395e-02 2.098154835402965546e-02 8.528727293014526367e-02 -1.051161885261535645e-01 1.838343963027000427e-02 -5.637925863265991211e-02 3.029076457023620605e-01 1.644075661897659302e-01 -3.133608400821685791e-01 1.511148083955049515e-02 2.265542186796665192e-02 -1.428505033254623413e-01 2.290259748697280884e-01 2.142959684133529663e-01 6.838993728160858154e-02 2.775189876556396484e-01 -1.781468540430068970e-01 -2.464611530303955078e-01 8.754970878362655640e-02 2.046350091695785522e-01 9.261812269687652588e-02 -1.630872637033462524e-01 9.844681620597839355e-02
2.997707128524780273e-01 -1.758709736168384552e-02 7.392992731183767319e-03 5.831923335790634155e-03 -6.981687992811203003e-02 1.742097362875938416e-02 1.470530778169631958e-01 3.032449185848236084e-01 3.375240862369537354e-01 -1.017723381519317627e-01 1.791267096996307373e-01 8.140251785516738892e-02 -4.792760312557220459e-02 1.307705789804458618e-01 -1.084495931863784790e-01 2.599006891250610352e-01 2.974705770611763000e-02 2.420687861740589142e-02 -2.141556888818740845e-01 -8.333433419466018677e-02 -7.845753431320190430e-02 3.574056923389434814e-02 3.189552128314971924e-01 3.191087767481803894e-02 3.525727093219757080e-01 -2.260741144418716431e-01 1.860190331935882568e-01 -2.562729418277740479e-01 -6.894294172525405884e-02 1.870247125625610352e-01 1.769115477800369263e-01 1.345065683126449585e-01
-2.014375627040863037e-01 -1.970796883106231689e-01 -2.292600274085998535e-02 1.446387022733688354e-01 -3.054494597017765045e-02 -2.143365442752838135e-01 7.261214405298233032e-02 2.769819498062133789e-01 -2.451481483876705170e-02 1.835526973009109497e-01 -1.137607917189598083e-01 2.031812220811843872e-01 2.974648475646972656e-01 3.171987459063529968e-02 -1.987110823392868042e-02 5.532834678888320923e-02 1.028653308749198914e-01 -5.142266675829887390e-02 -1.040213108062744141e-01 4.756703600287437439e-02 -9.791104495525360107e-02 3.826103508472442627e-01 -2.858121879398822784e-03 -2.688763439655303955e-01 1.793918013572692871e-01 -3.125542700290679932e-01 -2.406673282384872437e-01 1.399500072002410889e-01 4.300392419099807739e-02 3.433903157711029053e-01 6.902161985635757446e-02 -4.806786403059959412e-02
-5.970049649477005005e-02 -9.415311366319656372e-02 -1.106135621666908264e-01 3.990998957306146622e-03 -1.422069519758224487e-01 -5.174696072936058044e-02 9.661322832107543945e-02 6.425006985664367676e-01 2.013984322547912598e-01 1.491622179746627808e-01 7.863709330558776855e-02 1.389073431491851807e-01 3.054884970188140869e-01 -1.535055227577686310e-02 -1.662235260009765625e-01 -1.357228308916091919e-01 -3.556701913475990295e-02 -8.233762532472610474e-02 -1.155139058828353882e-01 -3.225433826446533203e-02 -2.251776456832885742e-01 1.626387834548950195e-01 -2.311430573463439941e-01 4.231550544500350952e-02 2.784222662448883057e-01 1.198827773332595825e-01 7.750477176159620285e-03 -6.165877566672861576e-04 2.128203362226486206e-01 -1.762442477047443390e-02 5.439385026693344116e-02 8.404062688350677490e-02
-3.938064351677894592e-02 -2.130616009235382080e-01 -8.541683107614517212e-02 1.100930497050285339e-01 1.351132243871688843e-01 -2.770365476608276367e-01 -6.799421738833189011e-03 2.546180486679077148e-01 3.731781840324401855e-01 6.028821691870689392e-02 -2.205789536237716675e-01 -2.106146663427352905e-01 2.785489261150360107e-01 1.515302658081054688e-01 1.627712883055210114e-02 -4.544575139880180359e-02 5.869534239172935486e-02 -2.393242157995700836e-02 -8.013634942471981049e-03 -8.661330491304397583e-02 -7.117468863725662231e-02 -1.415487974882125854e-01 -1.293374001979827881e-01 -9.497267007827758789e-02 4.520895779132843018e-01 -2.079712599515914917e-01 8.459230512380599976e-02 1.467203646898269653e-01 -1.257729381322860718e-01 6.040582433342933655e-03 2.624397277832031250e-01 -1.071498319506645203e-01
-4.614542424678802490e-02 -1.897442638874053955e-01 1.155316755175590515e-01 1.820222735404968262e-01 -1.039312258362770081e-01 -1.800069510936737061e-01 5.224769189953804016e-02 3.523617982864379883e-01 1.850577443838119507e-01 6.521179806441068649e-03 -9.970796853303909302e-02 -8.493993431329727173e-03 1.612448394298553467e-01 2.134380191564559937e-01 -2.060729563236236572e-01 3.787636756896972656e-01 2.976272702217102051e-01 2.370054572820663452e-01 -3.538843989372253418e-01 2.511873543262481689e-01 8.211199194192886353e-02 1.443817187100648880e-02 -1.834324896335601807e-01 -6.610897369682788849e-03 -5.704237148165702820e-02 -9.544975310564041138e-02 -2.248639613389968872e-02 -1.648747622966766357e-01 1.301045715808868408e-01 -9.895092248916625977e-02 -5.314315855503082275e-02 -1.369253080338239670e-02
7.395133376121520996e-02 -2.012874484062194824e-01 -1.280135754495859146e-02 -1.015812382102012634e-01 -1.688576191663742065e-01 -2.393317222595214844e-01 3.338843882083892822e-01 1.492098569869995117e-01 6.221023574471473694e-02 9.556867182254791260e-02 1.547095328569412231e-01 2.368444800376892090e-01 3.513629734516143799e-01 -2.308612503111362457e-02 -1.461969763040542603e-01 2.888991832733154297e-01 7.718267384916543961e-03 1.338901668787002563e-01 -1.028460785746574402e-01 1.430536806583404541e-01 -3.857341706752777100e-01 1.968756876885890961e-02 -1.494651287794113159e-01 -1.996252834796905518e-01 8.835393190383911133e-02 -1.903650462627410889e-01 -5.820913240313529968e-02 -8.260110765695571899e-02 9.717786684632301331e-03 1.272240728139877319e-01 -2.287325263023376465e-01 1.374269127845764160e-01
3.227927163243293762e-02 -2.640106678009033203e-01 -8.451849967241287231e-02 -7.297895848751068115e-02 -1.435577422380447388e-01 1.323083341121673584e-01 -2.804363518953323364e-02 3.883619010448455811e-01 8.887085318565368652e-02 4.030994474887847900e-01 2.394072944298386574e-03 1.180937141180038452e-01 3.615673780441284180e-01 -8.974501490592956543e-02 -4.435996711254119873e-02 1.077083349227905273e-01 1.711311005055904388e-02 -5.743573233485221863e-02 -1.219502165913581848e-01 -1.106349527835845947e-01 5.869322642683982849e-02 -3.027752041816711426e-02 2.977772653102874756e-01 4.365495964884757996e-02 4.102657362818717957e-02 -7.155348360538482666e-02 1.961872577667236328e-01 -2.501487135887145996e-01 1.873556338250637054e-02 3.156199157238006592e-01 2.219217270612716675e-01 8.742368221282958984e-02
1.588280349969863892e-01 -2.116233557462692261e-01 -3.518447512760758400e-03 8.357688784599304199e-02 -1.359616518020629883e-01 -2.271750867366790771e-01 3.067295253276824951e-01 9.650280326604843140e-02 -8.680669218301773071e-02 -1.252343654632568359e-01 2.791394889354705811e-01 1.456993725150823593e-02 3.569765985012054443e-01 3.716302290558815002e-02 6.929261237382888794e-02 1.780376881361007690e-01 -1.653875261545181274e-01 -1.512188762426376343e-01 1.084222719073295593e-01 -1.842747926712036133e-01 -1.293663084506988525e-01 -2.382501810789108276e-01 -1.116213053464889526e-01 -1.077490597963333130e-01 3.070437908172607422e-01 -3.078151345252990723e-01 1.169066429138183594e-01 -8.127006702125072479e-03 -1.378929018974304199e-01 2.442668527364730835e-01 -8.155603706836700439e-02 -3.531504049897193909e-02
2.293810397386550903e-01 -1.372219473123550415e-01 8.681475371122360229e-02 -6.672586500644683838e-02 4.611543565988540649e-02 -5.477706342935562134e-02 -1.321934312582015991e-01 3.279372453689575195e-01 2.641318142414093018e-01 -4.231797903776168823e-02 -6.660468876361846924e-02 -2.034148722887039185e-01 3.260402381420135498e-01 1.875413954257965088e-01 1.991427838802337646e-01 1.017507747747004032e-03 1.841699928045272827e-01 -2.513181269168853760e-01 2.004089765250682831e-02 2.658380270004272461e-01 -1.423068791627883911e-01 -3.828289359807968140e-02 -2.588878273963928223e-01 -1.251800954341888428e-01 2.023765146732330322e-01 -1.877442896366119385e-01 1.356530189514160156e-01 8.316072076559066772e-02 -1.106860041618347168e-01 2.821450233459472656e-01 -1.696530170738697052e-02 -1.472738683223724365e-01
2.659135125577449799e-02 -8.617112040519714355e-02 3.264940679073333740e-01 8.873366564512252808e-02 -4.098055511713027954e-02 -1.644315570592880249e-01 4.551585391163825989e-02 2.353484779596328735e-01 2.606687247753143311e-01 2.482397854328155518e-01 1.437574028968811035e-01 2.405412644147872925e-01 2.763544619083404541e-01 1.983070187270641327e-02 9.831689298152923584e-02 6.653562188148498535e-02 3.512299358844757080e-01 1.042854599654674530e-02 3.369008749723434448e-02 -8.106698840856552124e-02 -3.165590390563011169e-02 5.702931806445121765e-02 1.379370540380477905e-01 -3.542853593826293945e-01 -6.211268156766891479e-02 -1.012414917349815369e-01 -1.086025163531303406e-01 3.853036323562264442e-03 -5.525328218936920166e-02 4.160026609897613525e-01 2.820735797286033630e-02 -9.726624935865402222e-02
1.098430082201957703e-01 1.939412355422973633e-01 2.284623384475708008e-01 3.760026693344116211e-01 -1.622071868041530252e-04 -3.083954751491546631e-01 1.333829015493392944e-01 6.962671130895614624e-02 1.392863392829895020e-01 1.385829448699951172e-01 -1.781289279460906982e-02 -2.411634176969528198e-01 2.022317051887512207e-01 1.180899702012538910e-02 -1.583423912525177002e-01 -2.666549943387508392e-02 2.622625790536403656e-02 -1.606013476848602295e-01 -2.556699812412261963e-01 -2.045841962099075317e-01 -3.945441916584968567e-02 -1.328731775283813477e-01 1.006369516253471375e-01 9.000512957572937012e-02 2.844367325305938721e-01 -2.057033777236938477e-01 -6.599858403205871582e-02 -2.373163849115371704e-01 2.665116786956787109e-01 1.166855841875076294e-01 1.861197948455810547e-01 -2.788138203322887421e-02
-6.296966224908828735e-02 8.336322009563446045e-02 -3.654782846570014954e-02 4.144524633884429932e-01 -3.152628242969512939e-01 -2.605615369975566864e-02 2.769346162676811218e-02 2.925863564014434814e-01 -9.343198686838150024e-02 3.250676393508911133e-01 -1.295918375253677368e-01 -1.865655332803726196e-01 7.766655087471008301e-02 -6.802053004503250122e-02 5.068057775497436523e-02 2.338028103113174438e-01 -1.805422157049179077e-01 7.342600077390670776e-02 -1.725481748580932617e-01 -1.948920190334320068e-01 -4.098946228623390198e-02 -6.260263174772262573e-02 -3.672260940074920654e-01 -1.441190689802169800e-01 1.360021233558654785e-01 -8.058435469865798950e-02 7.955962419509887695e-02 -9.269925206899642944e-02 -1.828301511704921722e-02 2.012993395328521729e-01 -1.087381541728973389e-01 -1.899603754281997681e-01
2.377943694591522217e-01 -1.087287962436676025e-01 -2.503506243228912354e-01 6.666689366102218628e-02 -2.398774176836013794e-01 -9.138471796177327633e-04 4.835499823093414307e-02 3.086261153221130371e-01 -2.982705645263195038e-02 -4.265662282705307007e-03 -1.210488304495811462e-01 -2.146908491849899292e-01 3.223800957202911377e-01 2.701322920620441437e-02 9.453188627958297729e-02 1.159953176975250244e-01 2.813967466354370117e-01 -2.753025293350219727e-01 2.454666048288345337e-01 2.087727934122085571e-01 7.196109741926193237e-02 -4.995142668485641479e-02 2.619721554219722748e-02 -2.207625508308410645e-01 1.155956536531448364e-01 -1.756691187620162964e-01 1.052576862275600433e-02 -2.272837460041046143e-01 2.059013396501541138e-02 8.296880125999450684e-02 2.582783401012420654e-01 -1.864442974328994751e-01
3.486207425594329834e-01 5.612686276435852051e-02 -1.678193211555480957e-01 1.932969540357589722e-01 -2.306940965354442596e-02 -3.279713392257690430e-01 2.546856999397277832e-01 3.156745433807373047e-01 7.544120401144027710e-02 5.412056110799312592e-03 4.817366600036621094e-02 -2.638942897319793701e-01 8.335886150598526001e-02 -1.011831387877464294e-01 4.117205366492271423e-02 2.977677583694458008e-01 2.991836667060852051e-01 -1.367992907762527466e-01 -8.601719141006469727e-02 5.857311189174652100e-02 1.276395022869110107e-01 1.241563167423009872e-02 -1.302957683801651001e-01 3.442262485623359680e-02 7.134797424077987671e-02 -1.923710703849792480e-01 -3.136553466320037842e-01 -1.557728499174118042e-01 8.719381690025329590e-02 4.410346969962120056e-02 1.462100446224212646e-01 5.113608390092849731e-02
1.021485496312379837e-02 -7.234393153339624405e-03 2.484719306230545044e-01 1.771065890789031982e-01 -4.075166955590248108e-02 -1.323658823966979980e-01 1.592114120721817017e-01 2.086405307054519653e-01 1.716178208589553833e-01 3.521948158740997314e-01 5.870568379759788513e-02 2.754558026790618896e-01 2.988950908184051514e-01 1.300158947706222534e-01 -1.219949033111333847e-02 1.683991551399230957e-01 2.718857824802398682e-01 9.518420696258544922e-02 2.519522234797477722e-02 -2.143648862838745117e-01 1.760385632514953613e-01 1.885948926210403442e-01 2.414101734757423401e-02 -1.880787461996078491e-01 -1.019184105098247528e-02 -1.576367020606994629e-01 1.202855538576841354e-02 9.492797404527664185e-02 1.874824166297912598e-01 3.283477723598480225e-01 1.136658787727355957e-01 1.704055070877075195e-01
-1.208268329501152039e-01 -2.596133202314376831e-02 2.460855990648269653e-02 1.416205614805221558e-01 -1.643631309270858765e-01 -2.414618618786334991e-02 -7.777770608663558960e-02 3.368332087993621826e-01 2.145921438932418823e-02 -1.387044191360473633e-01 3.497075662016868591e-02 -8.085575699806213379e-02 4.166308045387268066e-01 -1.598926633596420288e-01 1.955846883356571198e-02 1.941581666469573975e-01 -2.617299258708953857e-01 1.114657670259475708e-01 6.213631108403205872e-02 1.646232604980468750e-02 -1.580815762281417847e-01 1.998035013675689697e-01 6.531486660242080688e-02 -1.444543600082397461e-01 3.982070684432983398e-01 9.381557255983352661e-02 -2.346316874027252197e-01 -8.754169195890426636e-02 3.306143283843994141e-01 1.870135217905044556e-01 -5.035019665956497192e-02 -1.642348244786262512e-02
2.130063921213150024e-01 -4.799699410796165466e-02 2.372307702898979187e-02 1.591528579592704773e-02 -1.177134141325950623e-01 -1.755602657794952393e-01 5.901789665222167969e-02 1.318948864936828613e-01 2.223075926303863525e-01 5.607181787490844727e-01 1.571369767189025879e-01 -1.392023116350173950e-01 8.914356678724288940e-02 4.018272161483764648e-01 1.171967089176177979e-01 2.056388854980468750e-01 9.803138673305511475e-02 -2.021734975278377533e-02 -1.966846436262130737e-01 -2.301701903343200684e-02 1.970373243093490601e-01 2.280002459883689880e-02 2.267370969057083130e-01 -4.242137446999549866e-02 5.724165588617324829e-02 -9.479504823684692383e-02 -1.108009889721870422e-01 -2.369691878557205200e-01 -7.725577801465988159e-02 1.258155703544616699e-01 -8.204994350671768188e-02 -4.014570638537406921e-02
1.022083908319473267e-01 5.620793998241424561e-02 -3.760317713022232056e-02 3.088809847831726074e-01 -2.590517513453960419e-02 -4.512507468461990356e-02 -3.598015755414962769e-02 4.226398468017578125e-01 2.685040235519409180e-01 -1.089640520513057709e-02 2.337585389614105225e-01 -6.076269969344139099e-02 -8.887467533349990845e-02 1.372841745615005493e-01 -4.796626791357994080e-02 2.498917579650878906e-01 4.564719740301370621e-03 1.485403925180435181e-01 -2.278450578451156616e-01 -1.765027046203613281e-01 -8.537730574607849121e-02 -1.362017840147018433e-01 3.630553255788981915e-04 7.256984245032072067e-04 3.880845606327056885e-01 -1.202743276953697205e-01 -1.057643219828605652e-01 4.492583125829696655e-02 -9.042517840862274170e-02 1.985482312738895416e-02 -1.957339197397232056e-01 3.588183522224426270e-01
5.211621150374412537e-02 -8.581740409135818481e-02 1.422851234674453735e-01 4.844910278916358948e-02 -2.141129374504089355e-01 3.353016823530197144e-02 -5.920298397541046143e-02 2.163930088281631470e-01 9.043765068054199219e-02 5.744196102023124695e-02 4.355520382523536682e-02 1.610732376575469971e-01 2.824858427047729492e-01 2.420107126235961914e-01 1.305247694253921509e-01 -5.578474327921867371e-02 2.287597060203552246e-01 -1.314059197902679443e-01 -3.990896940231323242e-01 -3.088417649269104004e-01 1.546633522957563400e-02 -1.109605059027671814e-01 -1.092443540692329407e-01 -2.021203376352787018e-02 2.302138805389404297e-01 1.134209036827087402e-01 -1.767833828926086426e-01 -1.076079457998275757e-01 -2.771531790494918823e-02 3.576790094375610352e-01 2.912263870239257812e-01 2.885700762271881104e-02
1.499505639076232910e-01 -2.886685729026794434e-01 7.078494131565093994e-02 1.477325707674026489e-01 -3.347936570644378662e-01 -3.138955533504486084e-01 1.324930638074874878e-01 -6.527318060398101807e-02 1.693839281797409058e-01 1.621675491333007812e-01 1.907221525907516479e-01 1.193985417485237122e-01 2.207075208425521851e-01 7.988563925027847290e-02 -3.565467894077301025e-02 2.487240880727767944e-01 6.872148066759109497e-02 -9.238401427865028381e-03 -3.029553890228271484e-01 1.452497839927673340e-01 -1.038436517119407654e-01 -9.013176895678043365e-03 3.942023962736129761e-03 1.395825147628784180e-01 -1.200565248727798462e-01 -8.006476610898971558e-02 6.064429134130477905e-02 -3.003583550453186035e-01 2.213417366147041321e-02 1.762396246194839478e-01 3.416349887847900391e-01 -6.034989841282367706e-03
-2.508565485477447510e-01 3.077487275004386902e-02 -1.049506366252899170e-01 1.112980023026466370e-01 -2.291707992553710938e-01 -4.197552427649497986e-02 2.332871779799461365e-02 5.673153400421142578e-01 -1.598170995712280273e-01 1.267288625240325928e-01 -8.690961450338363647e-02 -1.083671227097511292e-01 1.584867835044860840e-01 -4.238603636622428894e-02 -1.567475050687789917e-01 1.299549490213394165e-01 7.914482057094573975e-02 -9.872598201036453247e-02 -2.344991862773895264e-01 -1.059431731700897217e-01 -9.885048866271972656e-02 2.433425486087799072e-01 4.672454670071601868e-02 -2.730586528778076172e-01 2.734695076942443848e-01 -3.097261674702167511e-02 1.011894121766090393e-01 2.158135473728179932e-01 1.234475523233413696e-01 1.581735610961914062e-01 -4.396641626954078674e-02 6.381293386220932007e-02
1.068813428282737732e-01 -1.888867169618606567e-01 -2.530484646558761597e-02 1.775578409433364868e-01 -3.112861514091491699e-01 -1.193396300077438354e-01 -6.609141081571578979e-02 4.763507470488548279e-02 2.128749638795852661e-01 -2.488375306129455566e-01 -9.869869053363800049e-02 -4.808325693011283875e-02 2.642936408519744873e-01 2.845788598060607910e-01 -1.816702783107757568e-01 2.770514190196990967e-01 -9.525982290506362915e-02 -9.722976386547088623e-02 5.321592837572097778e-02 2.128740996122360229e-01 2.395773306488990784e-02 -1.914943903684616089e-01 -6.176483258605003357e-02 -1.991504579782485962e-01 2.662807404994964600e-01 -2.698388993740081787e-01 1.472764089703559875e-02 7.438904792070388794e-02 2.217083126306533813e-01 1.326822936534881592e-01 2.003748267889022827e-01 -1.388963609933853149e-01
-1.449638605117797852e-01 -4.751722142100334167e-02 2.692956477403640747e-02 1.378685086965560913e-01 -9.256492555141448975e-02 -1.113818511366844177e-01 1.367376595735549927e-01 7.346407510340213776e-03 2.104351855814456940e-02 -9.002911858260631561e-03 -3.549557551741600037e-02 -5.628507211804389954e-02 3.166255354881286621e-01 1.514007002115249634e-01 2.196041047573089600e-01 -5.215449258685112000e-03 1.812668442726135254e-01 1.277908310294151306e-02 -2.084872126579284668e-01 -2.791483998298645020e-01 -1.092379819601774216e-02 -9.977050125598907471e-02 7.896716892719268799e-02 -1.942690014839172363e-01 3.046539723873138428e-01 7.820104062557220459e-02 -2.760489284992218018e-01 -1.218104138970375061e-01 -1.250950098037719727e-01 4.766779243946075439e-01 2.578542828559875488e-01 1.819324642419815063e-01
-7.368769496679306030e-02 -3.323456943035125732e-01 -6.070341542363166809e-02 2.393496334552764893e-01 -6.836120039224624634e-02 -1.405540667474269867e-02 7.792894542217254639e-02 4.314067363739013672e-01 6.548366695642471313e-02 1.735661476850509644e-01 3.117695683613419533e-03 -8.905510604381561279e-02 3.930212184786796570e-02 3.046537935733795166e-01 1.154382750391960144e-01 3.643693029880523682e-02 1.159478258341550827e-02 -9.275151789188385010e-02 -1.242280378937721252e-01 -3.891252577304840088e-01 9.404759854078292847e-02 3.274715542793273926e-01 1.105914264917373657e-01 -1.134219989180564880e-01 5.993246287107467651e-02 -1.829939335584640503e-01 -1.840743608772754669e-02 1.890117069706320763e-03 1.903045326471328735e-01 1.802571713924407959e-01 -6.632354855537414551e-02 -2.177785933017730713e-01
3.441109135746955872e-02 -2.079454660415649414e-01 -1.870899796485900879e-01 2.039450705051422119e-01 -1.139264702796936035e-01 -3.154321610927581787e-01 9.584017843008041382e-02 4.534919559955596924e-01 6.738556921482086182e-02 3.570345789194107056e-02 4.027638956904411316e-02 -5.085359886288642883e-02 -1.216488182544708252e-01 -7.623656094074249268e-02 7.387200021184980869e-04 2.537041604518890381e-01 2.188659906387329102e-01 -2.209073305130004883e-01 -1.733200252056121826e-01 -1.605898141860961914e-01 -1.073364019393920898e-01 2.069351226091384888e-01 -5.237524583935737610e-02 3.396186605095863342e-02 1.025500670075416565e-01 1.319094598293304443e-01 9.038422256708145142e-03 -7.484827190637588501e-02 1.982908248901367188e-01 2.475820928812026978e-01 -1.455217003822326660e-01 3.008261322975158691e-01
8.577881753444671631e-02 1.687290333211421967e-02 1.145963594317436218e-01 2.267017215490341187e-02 -2.355045378208160400e-01 -9.544163942337036133e-03 2.332887947559356689e-01 4.767245650291442871e-01 2.579935491085052490e-01 -1.613470017910003662e-01 2.167163640260696411e-01 1.530176103115081787e-01 9.950442239642143250e-03 2.006458044052124023e-01 -1.615215390920639038e-01 9.604486078023910522e-02 1.812835484743118286e-01 -1.547636836767196655e-02 -2.118766903877258301e-01 -6.976458709686994553e-03 -1.843174844980239868e-01 -1.325476467609405518e-01 2.120232880115509033e-01 3.722815308719873428e-03 2.600123584270477295e-01 -3.403320536017417908e-02 1.563395708799362183e-01 -2.706761658191680908e-01 9.312832355499267578e-02 1.882286071777343750e-01 -5.722212791442871094e-02 1.200815811753273010e-01
-6.368935573846101761e-03 -2.528558373451232910e-01 9.343944489955902100e-02 2.650337815284729004e-01 1.207088232040405273e-01 -3.076022863388061523e-01 1.152423471212387085e-01 3.553939163684844971e-01 1.609361171722412109e-01 1.136394813656806946e-01 -1.211150512099266052e-01 -2.818127274513244629e-01 1.260501891374588013e-01 3.141863942146301270e-01 6.877613812685012817e-02 3.798735886812210083e-02 2.471970468759536743e-01 1.188478618860244751e-02 7.002502679824829102e-02 3.260946646332740784e-02 -9.177190065383911133e-02 -1.056796237826347351e-01 -1.777295023202896118e-01 -1.893475651741027832e-01 1.737657189369201660e-01 -2.241349369287490845e-01 -4.564988240599632263e-02 2.215921282768249512e-01 -7.757747173309326172e-02 1.752031221985816956e-02 2.168660908937454224e-01 -1.240101531147956848e-01
-1.445003002882003784e-01 -2.720801532268524170e-01 2.743539027869701385e-02 2.469800263643264771e-01 -2.182104587554931641e-01 2.016328461468219757e-02 1.559431105852127075e-02 3.563784658908843994e-01 2.894530296325683594e-01 1.274603754281997681e-01 -2.303981781005859375e-02 -2.217954099178314209e-01 1.712374836206436157e-01 -1.810071170330047607e-01 4.081346094608306885e-02 7.870023697614669800e-02 3.287227451801300049e-02 -1.472732722759246826e-01 3.384445235133171082e-02 -2.975698113441467285e-01 -2.885617613792419434e-01 3.226250112056732178e-01 7.845573872327804565e-02 -1.080726981163024902e-01 1.473334282636642456e-01 -1.436779797077178955e-01 -1.251197159290313721e-01 8.724803477525711060e-02 1.890097707509994507e-01 6.697033531963825226e-03 -1.699288338422775269e-01 -2.131995558738708496e-02
-3.066734597086906433e-02 -2.932180464267730713e-01 -9.361895173788070679e-02 2.358961701393127441e-01 -1.342895030975341797e-01 -4.444425404071807861e-01 1.406333036720752716e-02 1.744029521942138672e-01 3.863270208239555359e-02 1.628406941890716553e-01 1.070284992456436157e-01 -2.017788290977478027e-01 1.213006898760795593e-01 5.323220789432525635e-02 2.606272697448730469e-01 1.601862907409667969e-01 1.981976032257080078e-01 -1.379189938306808472e-01 -2.281707245856523514e-03 -1.089402213692665100e-01 -2.019657343626022339e-01 1.637277752161026001e-01 1.991973966360092163e-01 -4.215797781944274902e-02 1.318278610706329346e-01 -3.147599473595619202e-02 2.577161416411399841e-02 -1.103521063923835754e-01 3.094731569290161133e-01 1.650696396827697754e-01 -2.224194109439849854e-01 1.680684238672256470e-01
2.277976870536804199e-01 -4.634366184473037720e-02 -9.469056129455566406e-02 1.083483025431632996e-01 -5.130513310432434082e-01 -3.075888454914093018e-01 3.068701624870300293e-01 2.763828635215759277e-01 1.168920174241065979e-01 -1.500739902257919312e-02 1.161310002207756042e-01 -7.540090382099151611e-02 -3.224715823307633400e-03 6.667961180210113525e-02 -2.771062552928924561e-01 9.167270362377166748e-02 -1.039706543087959290e-01 1.628661304712295532e-01 -3.382692486047744751e-02 4.813627153635025024e-02 -2.526101768016815186e-01 -8.011292666196823120e-02 -1.803727596998214722e-01 -9.110146015882492065e-02 8.531524986028671265e-02 -1.678858697414398193e-01 -2.765482058748602867e-03 -1.119960919022560120e-01 1.140053197741508484e-01 7.430736720561981201e-02 1.393321901559829712e-02 2.357288450002670288e-01
1.332933455705642700e-01 -1.016370430588722229e-01 -1.673484034836292267e-02 2.222617864608764648e-01 -2.570567727088928223e-01 1.204394698143005371e-01 8.232999593019485474e-02 5.918105691671371460e-02 2.065456807613372803e-01 1.621285676956176758e-01 1.834506094455718994e-01 -5.316730123013257980e-03 1.070955991744995117e-01 1.610656380653381348e-01 1.684572696685791016e-01 1.199270114302635193e-01 2.450099028646945953e-02 -1.636724323034286499e-01 -3.768123686313629150e-01 -2.799090743064880371e-01 -1.137919649481773376e-01 6.391456723213195801e-02 -1.352396756410598755e-01 -7.122907042503356934e-02 4.077509343624114990e-01 1.055873781442642212e-01 -1.161156669259071350e-01 4.846888035535812378e-02 -1.840062588453292847e-01 1.658865213394165039e-01 -3.586455434560775757e-02 -3.233105242252349854e-01
-6.388241797685623169e-02 -1.714911907911300659e-01 -2.417334318161010742e-01 4.009547457098960876e-02 -1.396767795085906982e-01 6.705593317747116089e-02 2.392840944230556488e-02 4.644069969654083252e-01 1.309757381677627563e-01 7.123480737209320068e-02 1.251516211777925491e-02 -1.753885447978973389e-01 1.748992502689361572e-01 -8.816007524728775024e-03 -1.945285499095916748e-01 7.260026037693023682e-02 1.464026272296905518e-01 8.662447333335876465e-02 -2.866608500480651855e-01 -1.719329506158828735e-02 1.299026422202587128e-03 3.985179662704467773e-01 1.712299585342407227e-01 -2.301079928874969482e-01 2.373006045818328857e-01 -1.946687102317810059e-01 6.715693324804306030e-02 2.487960457801818848e-01 -8.890597522258758545e-02 9.605210274457931519e-02 3.235507011413574219e-02 8.943703025579452515e-02
1.450162529945373535e-01 7.464662194252014160e-02 1.099828779697418213e-01 1.911021769046783447e-01 -1.905055493116378784e-01 -5.226765573024749756e-02 1.975759118795394897e-01 3.375121355056762695e-01 2.326864898204803467e-01 3.197898715734481812e-02 8.180055767297744751e-03 -1.769304126501083374e-01 5.312172323465347290e-02 8.281418681144714355e-02 -6.964648514986038208e-02 -1.429196149110794067e-01 -8.042249828577041626e-02 -1.681306958198547363e-01 -2.803265154361724854e-01 1.400209069252014160e-01 -5.716284736990928650e-02 3.406578004360198975e-01 3.380051255226135254e-02 -4.598419666290283203e-01 1.446771174669265747e-01 -4.361973702907562256e-02 -4.415607452392578125e-02 -2.978387475013732910e-01 -1.163777187466621399e-01 2.254894189536571503e-02 -5.182344466447830200e-02 1.274622082710266113e-01
1.713499985635280609e-02 -2.811904847621917725e-01 -3.654171898961067200e-02 2.390920966863632202e-01 -3.729590475559234619e-01 -4.242172539234161377e-01 2.901108190417289734e-02 1.170709282159805298e-01 1.054384335875511169e-01 9.381622821092605591e-02 9.358216822147369385e-02 -2.621559202671051025e-01 -6.962376832962036133e-02 1.281767636537551880e-01 1.879470646381378174e-01 2.302426844835281372e-01 1.091588661074638367e-01 -1.355602145195007324e-01 -7.616787403821945190e-02 -2.344284504652023315e-01 -7.240194827318191528e-02 1.491680294275283813e-01 -6.368334870785474777e-03 1.517975330352783203e-01 7.982065528631210327e-02 -2.144630998373031616e-02 -1.455528289079666138e-01 2.504105865955352783e-02 2.734269201755523682e-01 2.584402263164520264e-01 5.830920487642288208e-02 7.932964712381362915e-02
1.551897674798965454e-01 -2.383468896150588989e-01 1.347753405570983887e-01 -1.791352778673171997e-02 -5.176666751503944397e-02 -1.855227500200271606e-01 -1.921704411506652832e-02 2.237510383129119873e-01 4.097066819667816162e-02 1.038921773433685303e-01 4.321756660938262939e-01 -1.548539567738771439e-02 1.051840558648109436e-01 -1.561036147177219391e-02 1.684222184121608734e-02 2.312150150537490845e-01 -7.185959070920944214e-02 -2.134979814291000366e-01 -2.868012487888336182e-01 1.286372095346450806e-01 1.439329143613576889e-02 -2.708713710308074951e-01 5.703850649297237396e-03 -1.430205702781677246e-01 3.122944533824920654e-01 6.478363275527954102e-02 1.904394775629043579e-01 3.060132823884487152e-02 -5.564146488904953003e-02 2.931370139122009277e-01 2.732475288212299347e-02 2.761090397834777832e-01
-7.900376617908477783e-02 -2.000512778759002686e-01 1.741394586861133575e-02 3.425718843936920166e-01 2.505362033843994141e-02 -2.574845254421234131e-01 3.465134501457214355e-01 3.023387789726257324e-01 2.463452368974685669e-01 2.363715469837188721e-01 5.220462009310722351e-02 -3.224408328533172607e-01 1.259284913539886475e-01 -3.821044042706489563e-02 -1.991299837827682495e-01 7.755481451749801636e-02 8.252593874931335449e-02 -2.076774537563323975e-01 -1.818311065435409546e-01 -7.431468460708856583e-03 1.037942916154861450e-01 1.513175219297409058e-01 6.865437328815460205e-02 -6.539911776781082153e-02 2.260389970615506172e-03 7.645697146654129028e-02 -3.073267340660095215e-01 -2.491822652518749237e-02 -1.178068816661834717e-01 5.146617069840431213e-02 -7.608763128519058228e-02 1.499319821596145630e-01
-3.593713417649269104e-02 -2.448048442602157593e-01 1.166087314486503601e-01 -2.095927670598030090e-02 -9.418409317731857300e-02 -1.054142937064170837e-01 -2.565215108916163445e-03 3.554390966892242432e-01 7.486544549465179443e-02 -7.954314351081848145e-03 -4.473051056265830994e-02 -4.808425530791282654e-02 2.281182557344436646e-01 -2.190525270998477936e-02 -2.090822607278823853e-01 4.757102727890014648e-01 5.763716250658035278e-02 -1.855163425207138062e-01 -2.816185057163238525e-01 8.119549602270126343e-03 1.044885888695716858e-01 2.330206930637359619e-01 -8.267076313495635986e-02 3.304161429405212402e-01 1.377187073230743408e-01 -1.474486738443374634e-01 -1.110559403896331787e-01 -2.690273523330688477e-01 -1.802946254611015320e-02 5.418422073125839233e-02 -6.816124077886343002e-03 1.372529864311218262e-01
1.058978289365768433e-01 1.565899401903152466e-01 1.613705158233642578e-01 2.195282429456710815e-01 -1.443710625171661377e-01 -3.337655067443847656e-01 -9.375534206628799438e-02 4.633932933211326599e-02 1.735741496086120605e-01 1.723826974630355835e-01 7.055387645959854126e-02 -2.253767848014831543e-01 -1.506527699530124664e-02 -1.479507386684417725e-01 -1.659769415855407715e-01 2.987205386161804199e-01 2.206429094076156616e-01 -2.070172280073165894e-01 3.855956951156258583e-03 1.484190821647644043e-01 -7.847262918949127197e-02 1.102063283324241638e-01 -2.875200286507606506e-02 -5.524597689509391785e-02 2.843666672706604004e-01 -1.308344155550003052e-01 -1.527111232280731201e-01 -3.955993801355361938e-02 4.633340835571289062e-01 9.721573442220687866e-02 4.909801483154296875e-02 8.464577794075012207e-02
1.031541973352432251e-01 -2.386010736227035522e-01 3.066256456077098846e-02 -4.724931344389915466e-02 1.604237407445907593e-01 -2.241283059120178223e-01 1.388146281242370605e-01 3.475072979927062988e-01 -7.601989060640335083e-02 9.014719724655151367e-02 6.642635166645050049e-02 3.358378540724515915e-03 2.382692396640777588e-01 -1.628200337290763855e-02 -1.752466410398483276e-01 2.220249623060226440e-01 1.084380038082599640e-02 -2.999698817729949951e-01 1.847822070121765137e-01 2.338792681694030762e-01 1.175274327397346497e-02 -1.825905889272689819e-01 -2.568784058094024658e-01 -6.352422386407852173e-02 2.512989640235900879e-01 -3.151468932628631592e-01 -1.017117574810981750e-01 7.043818477541208267e-03 5.554220080375671387e-02 2.373816370964050293e-01 2.049587666988372803e-01 -3.366342931985855103e-02
8.494220674037933350e-02 -1.640620082616806030e-01 2.013585530221462250e-02 -5.859630554914474487e-02 -1.635635793209075928e-01 -1.861856430768966675e-01 5.691917613148689270e-02 2.264728099107742310e-01 -2.072173357009887695e-01 5.772893503308296204e-02 1.919877231121063232e-01 -1.331294924020767212e-01 4.095778763294219971e-01 -7.939073443412780762e-02 1.654072552919387817e-01 9.286310523748397827e-02 4.263542219996452332e-02 -9.257379174232482910e-02 -3.050506114959716797e-02 5.763046443462371826e-02 -6.744504719972610474e-02 -1.372364759445190430e-01 -1.356024593114852905e-01 -1.954237222671508789e-01 3.072803914546966553e-01 -4.474219083786010742e-01 1.825451999902725220e-01 -2.258424311876296997e-01 -3.493635682389140129e-03 1.624758243560791016e-01 1.660548746585845947e-01 -8.755874633789062500e-02
-4.530425369739532471e-02 -2.335581332445144653e-01 -1.083297953009605408e-01 9.415456093847751617e-03 3.163503110408782959e-02 1.499436888843774796e-02 2.769111394882202148e-01 4.096853137016296387e-01 2.088418304920196533e-01 2.622175216674804688e-02 -2.843532562255859375e-01 -7.603377103805541992e-02 2.162875235080718994e-01 2.081690356135368347e-03 2.216022312641143799e-01 2.281797230243682861e-01 1.101445034146308899e-01 -2.119680494070053101e-01 -1.393606513738632202e-01 3.213248550891876221e-01 1.042684633284807205e-02 9.043082594871520996e-02 -4.383691400289535522e-02 -2.076908499002456665e-01 6.206922605633735657e-02 -1.840992718935012817e-01 1.487645208835601807e-01 -7.502521574497222900e-02 -6.802246719598770142e-02 2.596811354160308838e-01 1.655211001634597778e-01 -9.427545964717864990e-02
-2.551256120204925537e-01 -7.993865758180618286e-02 -2.352828085422515869e-01 -1.432908233255147934e-03 -2.314951419830322266e-01 -1.558133810758590698e-01 4.298479110002517700e-02 5.672209262847900391e-01 1.296848952770233154e-01 -1.532167661935091019e-02 -1.494830548763275146e-01 -5.300481989979743958e-02 3.797987997531890869e-01 -5.970793589949607849e-02 -3.165598511695861816e-01 -1.451310515403747559e-02 2.398404628038406372e-01 -1.198279336094856262e-01 -3.960409015417098999e-02 7.265128195285797119e-02 7.603815197944641113e-02 1.777326315641403198e-01 -2.701658941805362701e-02 8.201549202203750610e-02 1.069674342870712280e-01 -1.221726089715957642e-01 -1.080924794077873230e-01 -7.229408621788024902e-02 -7.549580652266740799e-03 1.450716145336627960e-02 3.623604774475097656e-03 -1.189527064561843872e-01
-8.333373814821243286e-02 -2.538926899433135986e-01 -4.242199286818504333e-02 3.072496056556701660e-01 -3.062962591648101807e-01 -2.805240750312805176e-01 1.355937570333480835e-01 2.605185210704803467e-01 8.712719380855560303e-02 1.103419810533523560e-01 9.514155983924865723e-02 -2.272669374942779541e-01 -4.344346001744270325e-03 1.781707555055618286e-01 -1.342745274305343628e-01 2.802580296993255615e-01 3.756871819496154785e-01 -9.077914059162139893e-02 -9.375189989805221558e-02 -1.996239274740219116e-01 6.260698288679122925e-02 2.283141016960144043e-02 1.524927318096160889e-01 1.354124248027801514e-01 -1.153921410441398621e-01 2.523356676101684570e-02 -1.398591101169586182e-01 -8.405226469039916992e-02 9.408230334520339966e-02 2.087503820657730103e-01 1.622830033302307129e-01 -3.775108605623245239e-02
6.565050035715103149e-02 -1.956251710653305054e-01 1.277613937854766846e-01 1.185445860028266907e-01 -1.160457655787467957e-01 2.242269515991210938e-01 -1.169301047921180725e-01 3.160140216350555420e-01 1.889899820089340210e-01 2.946038246154785156e-01 1.241114437580108643e-01 1.983814239501953125e-01 3.714103698730468750e-01 2.723801434040069580e-01 -4.879041761159896851e-02 2.258616089820861816e-01 9.545831382274627686e-02 1.524955406785011292e-02 3.778202086687088013e-02 1.748233139514923096e-01 4.557019844651222229e-02 2.141805738210678101e-01 -8.327939361333847046e-02 -2.648337185382843018e-01 1.048893760889768600e-02 1.046101795509457588e-03 -1.478141397237777710e-01 5.372757092118263245e-02 -1.239274740219116211e-01 3.150560855865478516e-01 -3.352881222963333130e-02 -4.244253970682621002e-03
1.918456852436065674e-01 -5.424544587731361389e-02 -1.018638536334037781e-01 1.743452847003936768e-01 -1.537578552961349487e-01 -3.060157597064971924e-01 2.327445894479751587e-01 2.276418507099151611e-01 2.262716144323348999e-01 -1.026706323027610779e-01 -3.612541407346725464e-02 -2.949303388595581055e-02 9.236571937799453735e-02 -6.461359560489654541e-02 -1.004793494939804077e-01 -1.371447592973709106e-01 8.816140145063400269e-02 1.688225567340850830e-02 -2.363023161888122559e-01 2.835728526115417480e-01 -1.020153313875198364e-01 9.846260398626327515e-02 4.717877134680747986e-02 -2.713435590267181396e-01 2.651363611221313477e-01 1.420012861490249634e-01 -1.858480870723724365e-01 -2.051207125186920166e-01 -3.637382090091705322e-01 1.723932474851608276e-01 9.225215017795562744e-02 -1.131374537944793701e-01
2.217018045485019684e-02 -1.434195190668106079e-01 7.978918403387069702e-02 3.036861419677734375e-01 -1.750907488167285919e-02 -2.364601790904998779e-01 6.537441909313201904e-02 3.204943239688873291e-01 1.170211881399154663e-01 5.044321995228528976e-03 2.174714803695678711e-01 -1.191947907209396362e-01 1.042257398366928101e-01 3.421869128942489624e-02 7.172513008117675781e-02 3.003439903259277344e-01 -8.135808259248733521e-02 -1.714375317096710205e-01 2.076609730720520020e-01 -3.837468028068542480e-01 -1.227394789457321167e-01 2.372839301824569702e-01 1.888288371264934540e-02 -4.394911602139472961e-02 -5.944060161709785461e-02 -7.307858020067214966e-02 -3.797508543357253075e-03 -1.136207133531570435e-01 4.485055804252624512e-01 6.735482811927795410e-02 7.525624334812164307e-02 -3.640484809875488281e-02
-5.386031791567802429e-02 -3.039320111274719238e-01 2.832516133785247803e-01 5.456174537539482117e-02 -2.261677943170070648e-02 -1.432404816150665283e-01 -1.184042636305093765e-02 1.823416352272033691e-01 1.720564216375350952e-01 1.017271429300308228e-01 -3.263608738780021667e-02 -3.146969079971313477e-01 3.586446344852447510e-01 1.520781666040420532e-01 9.175032377243041992e-02 2.132944464683532715e-01 3.575331717729568481e-02 4.300488531589508057e-02 -2.462374977767467499e-04 9.610361605882644653e-02 -1.639068871736526489e-01 -2.771733105182647705e-01 -3.186195194721221924e-01 -2.321859747171401978e-01 3.195628225803375244e-01 -1.144410446286201477e-01 4.244166612625122070e-02 -1.046786457300186157e-02 3.441590815782546997e-02 -2.745601907372474670e-02 1.752834320068359375e-01 1.034693792462348938e-02
1.287594735622406006e-01 1.672487556934356689e-01 9.910362213850021362e-02 3.793770968914031982e-01 -8.415522426366806030e-02 -3.569719493389129639e-01 1.079232469201087952e-01 2.101843208074569702e-01 1.545777618885040283e-01 2.838028371334075928e-01 9.570675343275070190e-02 -1.934831589460372925e-01 -4.633959382772445679e-02 7.790779229253530502e-03 -1.069391965866088867e-01 1.522960364818572998e-01 1.153984516859054565e-01 -2.997246384620666504e-01 2.982545457780361176e-02 1.100145503878593445e-01 2.610680274665355682e-02 2.416189908981323242e-01 3.286030143499374390e-02 9.686403907835483551e-03 3.727305233478546143e-01 3.464905172586441040e-02 -3.094549290835857391e-02 -1.205356270074844360e-01 2.983098030090332031e-01 -5.774905905127525330e-03 4.975500702857971191e-02 -5.807614652439951897e-04
2.152234911918640137e-01 -5.562684312462806702e-02 5.770061910152435303e-02 1.361917853355407715e-01 -1.778923571109771729e-01 -3.854058086872100830e-01 -1.001339182257652283e-01 3.688866496086120605e-01 2.433433681726455688e-01 2.907971441745758057e-01 -7.155601680278778076e-02 1.652025245130062103e-02 2.861157655715942383e-01 3.719490021467208862e-02 1.763559728860855103e-01 5.132071301341056824e-02 3.201760947704315186e-01 4.506594687700271606e-02 -9.587185084819793701e-02 3.871168941259384155e-02 -8.677580207586288452e-02 5.765895172953605652e-02 9.554322808980941772e-02 1.347634643316268921e-01 -3.243858367204666138e-02 -5.748245492577552795e-02 -1.497798264026641846e-01 -1.514837890863418579e-01 2.333963662385940552e-02 -1.145614460110664368e-01 3.371987044811248779e-01 7.601612061262130737e-02
2.027674615383148193e-01 -1.830148398876190186e-01 -1.326464116573333740e-01 3.065598197281360626e-03 1.115807704627513885e-02 -4.829632118344306946e-02 -3.811649605631828308e-02 4.506357014179229736e-02 -5.756585299968719482e-02 9.578409790992736816e-02 1.997427493333816528e-01 -2.063623964786529541e-01 3.127988874912261963e-01 -2.582210004329681396e-01 1.807852461934089661e-02 4.216722249984741211e-01 3.466889320407062769e-04 -4.075428098440170288e-02 -8.050051331520080566e-02 1.520732045173645020e-01 -3.858067095279693604e-01 -1.308679431676864624e-01 -6.822638958692550659e-02 -5.616842955350875854e-02 1.870247870683670044e-01 -2.882671654224395752e-01 5.125982686877250671e-02 -5.844790115952491760e-02 -1.405979096889495850e-01 2.989994287490844727e-01 7.195114344358444214e-02 -1.438865810632705688e-01
-1.169261485338211060e-01 -7.637979928404092789e-03 1.448844820261001587e-01 1.478817313909530640e-01 -1.527854800224304199e-01 -1.317421495914459229e-01 2.172312736511230469e-01 1.999434530735015869e-01 1.773294806480407715e-01 -1.301723625510931015e-02 3.309122920036315918e-01 -1.025091633200645447e-01 2.653529942035675049e-01 -3.193875774741172791e-02 -1.371829360723495483e-01 2.280904948711395264e-01 5.223349481821060181e-02 5.335309728980064392e-02 1.503032445907592773e-01 -7.198502123355865479e-02 -1.828455328941345215e-01 1.278712600469589233e-01 -4.246893227100372314e-01 -1.019026190042495728e-01 9.938069432973861694e-02 -6.188405677676200867e-02 6.513955444097518921e-02 -9.270129352807998657e-02 -2.956246435642242432e-01 2.342891991138458252e-01 -9.691648930311203003e-02 -2.637093663215637207e-01
-1.963097453117370605e-01 -2.122973203659057617e-01 5.974597111344337463e-02 2.569360844790935516e-02 -1.747682243585586548e-01 -4.343396127223968506e-01 9.995171427726745605e-02 1.195484846830368042e-01 1.688484400510787964e-01 2.684538252651691437e-02 -1.796456873416900635e-01 2.724205330014228821e-02 4.192468225955963135e-01 -1.413518041372299194e-01 1.144948005676269531e-01 -6.538172811269760132e-02 1.421883851289749146e-01 -8.361667394638061523e-02 -8.862700313329696655e-02 9.490702301263809204e-03 4.682745411992073059e-02 9.171067923307418823e-02 2.219587415456771851e-01 6.961451470851898193e-02 2.711024284362792969e-01 -2.784229516983032227e-01 -1.201076582074165344e-01 -1.490364968776702881e-01 -2.057547271251678467e-01 -1.227086875587701797e-03 -1.302762031555175781e-01 2.155839353799819946e-01
2.287919633090496063e-03 1.369894891977310181e-01 1.904163360595703125e-01 3.426091372966766357e-01 -3.509331345558166504e-01 -2.040774226188659668e-01 2.242802456021308899e-02 4.486515372991561890e-02 4.257498681545257568e-02 -3.467947989702224731e-02 -5.224679410457611084e-02 -2.856827080249786377e-01 2.705217003822326660e-01 1.823708266019821167e-01 -3.703730925917625427e-02 -5.648748017847537994e-03 2.054677605628967285e-01 4.628681764006614685e-02 -2.564458250999450684e-01 1.022432893514633179e-01 1.751881651580333710e-02 1.165057867765426636e-01 -2.107402831315994263e-01 -1.957242041826248169e-01 2.677015662193298340e-01 9.268078953027725220e-02 2.105253189802169800e-01 -1.147619485855102539e-01 1.974698454141616821e-01 1.386283487081527710e-01 -2.266651093959808350e-01 -2.356979437172412872e-02
1.415797770023345947e-01 1.175549328327178955e-01 -2.858070433139801025e-01 8.449008315801620483e-02 2.577000530436635017e-03 -1.959721446037292480e-01 9.866529703140258789e-02 4.000302851200103760e-01 1.850495040416717529e-01 5.594120174646377563e-02 4.459511488676071167e-03 -2.032293565571308136e-02 4.478046894073486328e-01 -3.014050610363483429e-02 -4.259392619132995605e-01 7.694638520479202271e-02 9.931668639183044434e-02 2.000384181737899780e-01 1.013827621936798096e-01 -8.133664727210998535e-02 -7.262281328439712524e-02 6.710225343704223633e-02 9.401495917700231075e-04 -1.308321505784988403e-01 2.826982438564300537e-01 -1.791192591190338135e-02 -2.251398516818881035e-03 -1.170624867081642151e-01 1.629126965999603271e-01 -5.387810245156288147e-02 -1.283034831285476685e-01 -9.503630548715591431e-02
1.564147695899009705e-02 -3.482749760150909424e-01 -2.341490387916564941e-01 9.716137498617172241e-02 -2.754780650138854980e-01 6.143238395452499390e-02 -1.427946239709854126e-01 1.607511490583419800e-01 2.240052968263626099e-01 -4.251860827207565308e-02 -6.155876442790031433e-03 -1.014965474605560303e-01 3.291661441326141357e-01 3.756655007600784302e-02 1.670757979154586792e-01 2.205319106578826904e-01 -9.064928442239761353e-02 1.241402328014373779e-02 4.612044245004653931e-02 2.188718467950820923e-01 1.040314733982086182e-01 -8.418278396129608154e-02 5.400859937071800232e-02 -1.494076400995254517e-01 4.390795528888702393e-01 -2.214845120906829834e-01 -1.404350548982620239e-01 1.050401199609041214e-02 -2.100208960473537445e-02 1.789886057376861572e-01 1.975633352994918823e-01 7.017415016889572144e-02
8.238422125577926636e-02 -2.245392352342605591e-01 2.125378698110580444e-01 -4.108056798577308655e-02 -1.318835839629173279e-02 -2.636657655239105225e-02 -1.028642151504755020e-02 1.869762092828750610e-01 2.199703156948089600e-01 7.029572874307632446e-02 -1.460607200860977173e-01 -1.182255372405052185e-01 1.847463548183441162e-01 1.380260288715362549e-01 -4.824665840715169907e-03 4.037692248821258545e-01 -9.566686302423477173e-02 1.056768582202494144e-03 -1.012746766209602356e-01 5.503512173891067505e-02 -1.674141436815261841e-01 -2.293897122144699097e-01 -9.875994175672531128e-02 -2.276716679334640503e-01 4.883767366409301758e-01 -8.949955552816390991e-02 -1.780760437250137329e-01 1.750431060791015625e-01 -1.450520604848861694e-01 1.105838268995285034e-01 2.191237062215805054e-01 1.715121231973171234e-02
3.792757540941238403e-02 -3.693338483572006226e-02 3.025543875992298126e-02 2.270066440105438232e-01 -2.970177531242370605e-01 1.264759004116058350e-01 4.542993754148483276e-02 1.358733177185058594e-01 1.464505344629287720e-01 1.257845163345336914e-01 2.853444032371044159e-02 -2.443441152572631836e-01 2.352092415094375610e-01 1.572241634130477905e-01 1.001126989722251892e-01 1.007420644164085388e-01 -2.112698256969451904e-01 -4.811736196279525757e-02 1.552717536687850952e-01 1.563426852226257324e-02 -9.667866677045822144e-02 3.964038193225860596e-01 -1.315968632698059082e-01 -3.341705799102783203e-01 1.249711886048316956e-01 -1.087954640388488770e-01 1.428410261869430542e-01 -3.459253907203674316e-01 1.897042095661163330e-01 2.133689075708389282e-01 -7.794120162725448608e-02 -1.101921964436769485e-02
1.708389371633529663e-01 -2.017791271209716797e-01 -1.009821817278862000e-01 -4.808462411165237427e-02 -2.377888709306716919e-01 9.324486553668975830e-02 -1.333990097045898438e-01 3.066551089286804199e-01 2.816409170627593994e-01 -5.324931442737579346e-02 1.446766853332519531e-01 -8.267098665237426758e-02 2.448848485946655273e-01 1.967306584119796753e-01 -7.088256999850273132e-03 1.702636480331420898e-01 -1.002338528633117676e-01 -9.435871988534927368e-02 9.326150268316268921e-02 2.939494848251342773e-01 1.240699440240859985e-01 -1.182779446244239807e-01 1.028822511434555054e-01 -4.872077703475952148e-02 3.916855156421661377e-01 -2.207480370998382568e-01 -2.389336563646793365e-02 -4.285519942641258240e-03 -1.483617722988128662e-02 3.017180860042572021e-01 1.785834282636642456e-01 -1.435484886169433594e-01
-1.372034102678298950e-01 -1.131625697016716003e-01 1.386189609766006470e-01 -2.402175590395927429e-02 2.128711901605129242e-02 -8.705387264490127563e-02 6.953411269932985306e-03 2.076034694910049438e-01 -2.596972882747650146e-02 -1.322783902287483215e-02 1.028935760259628296e-01 -2.527269348502159119e-02 4.683511257171630859e-01 -7.316529005765914917e-02 1.462993770837783813e-01 2.360245883464813232e-01 3.662122786045074463e-02 5.393488332629203796e-02 -1.683249026536941528e-01 -3.279968723654747009e-02 -1.861447691917419434e-01 -1.713059544563293457e-01 -1.890437155961990356e-01 -1.555577367544174194e-01 3.174886703491210938e-01 -3.184932470321655273e-01 1.607646495103836060e-01 -2.148532718420028687e-01 -1.842592805624008179e-01 2.405098974704742432e-01 2.128857225179672241e-01 1.206416040658950806e-01
-1.003042235970497131e-01 4.307061433792114258e-02 -6.542864441871643066e-02 -1.139142177999019623e-02 -1.597559303045272827e-01 -2.714803516864776611e-01 -2.076596207916736603e-02 2.453699409961700439e-01 2.509104013442993164e-01 1.700548827648162842e-01 -7.396896835416555405e-03 -1.225698292255401611e-01 3.334608078002929688e-01 -1.809748411178588867e-01 -2.849531471729278564e-01 2.646973729133605957e-01 -1.368856430053710938e-01 -9.030086547136306763e-02 1.375009119510650635e-01 -1.093918457627296448e-01 1.531995236873626709e-01 1.280900985002517700e-01 -1.154873892664909363e-01 1.286997497081756592e-01 3.528978824615478516e-01 6.951287388801574707e-02 -2.480514645576477051e-01 -1.907929927110671997e-01 -7.236155867576599121e-02 2.171303778886795044e-01 -1.453272532671689987e-02 -1.192148476839065552e-01
5.249243602156639099e-02 -7.318774610757827759e-02 1.084470152854919434e-01 -5.598763749003410339e-02 -3.428982198238372803e-01 -2.199561446905136108e-01 3.196338415145874023e-01 3.331188261508941650e-01 1.941793113946914673e-01 1.620204746723175049e-01 1.397444158792495728e-01 1.076049953699111938e-01 8.215437084436416626e-02 -2.650942802429199219e-01 -3.033617511391639709e-02 6.724117696285247803e-02 -5.053242668509483337e-02 2.735771834850311279e-01 7.643163949251174927e-02 -1.222693920135498047e-01 -9.299168735742568970e-02 -1.967004537582397461e-01 1.042096391320228577e-01 -1.094880923628807068e-01 2.516036331653594971e-01 -7.323727756738662720e-02 -1.916238069534301758e-01 -1.695068627595901489e-01 -4.508272279053926468e-03 4.372708871960639954e-02 2.729368805885314941e-01 2.035848796367645264e-01
1.844584569334983826e-02 -1.055614426732063293e-01 3.579301387071609497e-02 -1.574129015207290649e-01 3.554300963878631592e-02 -1.212286800146102905e-01 2.086134552955627441e-01 2.574605047702789307e-01 -4.123185947537422180e-02 1.502582430839538574e-01 7.514245063066482544e-02 -1.665707379579544067e-01 3.861638903617858887e-01 -1.096850782632827759e-01 1.004212647676467896e-01 1.264636963605880737e-01 2.959141973406076431e-03 -3.183889389038085938e-01 3.343825042247772217e-02 1.240810081362724304e-01 -1.963121592998504639e-01 -2.212568223476409912e-01 -1.494603455066680908e-01 -9.357320517301559448e-02 2.566473782062530518e-01 -4.312743842601776123e-01 -1.515989452600479126e-01 8.181599527597427368e-02 2.353945281356573105e-03 2.548034787178039551e-01 3.429521620273590088e-02 -8.752540498971939087e-02
-7.988341152667999268e-02 1.422484312206506729e-02 -6.069218739867210388e-03 1.956583261489868164e-01 -5.555101484060287476e-02 -2.841705922037363052e-03 -8.729578554630279541e-02 2.501743435859680176e-01 2.249574512243270874e-01 1.701449900865554810e-01 -7.496797293424606323e-02 4.112756252288818359e-02 4.385877847671508789e-01 1.825450807809829712e-01 9.436172991991043091e-02 5.569859966635704041e-02 1.404227614402770996e-01 5.539834871888160706e-02 4.613761266227811575e-04 1.091683954000473022e-01 -2.521118819713592529e-01 2.780580222606658936e-01 -4.883771017193794250e-02 -2.061005234718322754e-01 -7.700233906507492065e-02 -5.875685438513755798e-02 -2.792842090129852295e-01 5.643659085035324097e-02 -3.988563269376754761e-02 4.909842312335968018e-01 -9.528061375021934509e-03 -5.900854617357254028e-02
1.787754595279693604e-01 4.731628298759460449e-02 -1.209357082843780518e-01 2.222354710102081299e-02 6.895750761032104492e-02 -2.290357276797294617e-02 -6.388498842716217041e-02 3.031728565692901611e-01 7.490011304616928101e-02 1.277618557214736938e-01 -2.517854273319244385e-01 -3.708310723304748535e-01 1.499165687710046768e-02 1.365656554698944092e-01 3.618469089269638062e-02 1.451211422681808472e-01 -9.188847988843917847e-02 -9.150261431932449341e-02 -1.218617632985115051e-01 -6.138421595096588135e-02 6.813701987266540527e-02 2.229314483702182770e-02 -1.511874943971633911e-01 -3.397364169359207153e-02 1.384304165840148926e-01 -3.435415029525756836e-01 7.641389220952987671e-02 -1.594928205013275146e-01 8.791523426771163940e-02 4.320554733276367188e-01 2.884880900382995605e-01 -2.732106745243072510e-01
-2.731882929801940918e-01 -4.844069853425025940e-02 2.828882634639739990e-02 -3.158748522400856018e-02 -2.409598231315612793e-01 -2.157878279685974121e-01 -4.747369885444641113e-02 2.053717374801635742e-01 1.435267776250839233e-01 9.211970120668411255e-02 -1.158065274357795715e-01 -8.352474868297576904e-02 3.223458528518676758e-01 -1.350560039281845093e-01 -3.115261197090148926e-01 1.154948174953460693e-01 -9.841269254684448242e-02 -7.860655337572097778e-02 3.752997890114784241e-02 6.381842494010925293e-02 -3.870081529021263123e-02 8.156079053878784180e-02 -2.095416188240051270e-01 3.791787475347518921e-02 2.689206600189208984e-01 9.742458164691925049e-02 -3.107896447181701660e-01 -1.810916960239410400e-01 5.023727938532829285e-02 4.121630191802978516e-01 -1.083777472376823425e-01 -1.413348764181137085e-01
4.808527603745460510e-02 -1.858893483877182007e-01 -6.575264781713485718e-02 8.858009427785873413e-02 -4.021190702915191650e-01 -1.894491352140903473e-02 -2.353771626949310303e-01 2.282454818487167358e-01 2.669154405593872070e-01 2.368454337120056152e-01 1.642875745892524719e-02 1.764293611049652100e-01 1.764553636312484741e-01 1.014316380023956299e-01 -1.940585225820541382e-01 3.189703524112701416e-01 -1.229219883680343628e-01 -9.000621736049652100e-02 -3.986849449574947357e-03 1.141842752695083618e-01 -2.802433073520660400e-01 6.128397583961486816e-02 1.217150986194610596e-01 8.582515269517898560e-02 2.945415377616882324e-01 -7.715718355029821396e-03 1.459155529737472534e-01 -1.904955953359603882e-01 -1.037675589323043823e-01 -1.379205193370580673e-02 -1.997692286968231201e-01 7.646109908819198608e-02
3.134870529174804688e-01 -1.034725159406661987e-01 1.043593436479568481e-01 2.213277071714401245e-01 -8.216742426156997681e-02 -3.156353235244750977e-01 1.471370160579681396e-01 1.903189569711685181e-01 -6.101564504206180573e-03 1.672530025243759155e-01 8.153914660215377808e-02 1.566183567047119141e-01 1.838715076446533203e-01 1.996980011463165283e-01 -2.223678678274154663e-01 2.737842500209808350e-01 3.435239791870117188e-01 -2.238834649324417114e-01 -3.160268068313598633e-02 1.467232126742601395e-02 1.606144458055496216e-01 1.592309921979904175e-01 -6.530728936195373535e-02 -7.033998519182205200e-02 -9.622682631015777588e-02 -4.991703853011131287e-02 -3.376397788524627686e-01 -1.666328012943267822e-01 4.897241666913032532e-02 2.727139741182327271e-02 7.669980078935623169e-02 1.317520886659622192e-01
1.063517704606056213e-01 -1.705861538648605347e-01 1.608041375875473022e-01 1.757905334234237671e-01 -8.649159222841262817e-03 -3.859433531761169434e-01 1.219389960169792175e-01 1.524589508771896362e-01 1.050331443548202515e-01 1.730045676231384277e-01 1.558439135551452637e-01 -3.575858175754547119e-01 5.953894555568695068e-02 -1.330691426992416382e-01 -2.537170648574829102e-01 -1.098883375525474548e-01 8.110938966274261475e-02 -6.993702799081802368e-02 -2.832398414611816406e-01 -6.696558743715286255e-02 4.286676272749900818e-02 -2.759925834834575653e-02 -2.021704614162445068e-01 4.971075057983398438e-02 2.378883957862854004e-02 -1.710464805364608765e-01 -1.662840545177459717e-01 -7.456737756729125977e-02 3.022078871726989746e-01 3.068774044513702393e-01 -3.656917717307806015e-03 1.849311292171478271e-01
1.129501610994338989e-01 -3.164466843008995056e-02 4.130546748638153076e-02 2.617352306842803955e-01 1.376964151859283447e-01 -2.234383672475814819e-02 2.362841069698333740e-01 3.683262169361114502e-01 2.419685125350952148e-01 7.441799342632293701e-02 8.277640491724014282e-02 2.108172327280044556e-01 1.814311742782592773e-01 1.217105332762002945e-02 -3.043243847787380219e-02 -3.812672570347785950e-02 1.241678837686777115e-02 -1.194622740149497986e-01 -3.019136488437652588e-01 5.315306410193443298e-02 -2.321940958499908447e-01 2.991899251937866211e-01 -3.716700524091720581e-02 -1.493620276451110840e-01 3.002693355083465576e-01 -2.322154343128204346e-01 -1.649079471826553345e-01 1.822594106197357178e-01 -7.710384577512741089e-02 2.346911728382110596e-01 1.050126701593399048e-01 4.663408547639846802e-02
1.736367791891098022e-01 -3.185346722602844238e-02 -8.834840357303619385e-02 2.644276618957519531e-01 -1.557730585336685181e-01 -2.294511497020721436e-01 1.910408884286880493e-01 2.969599068164825439e-01 4.346588551998138428e-01 -1.556209623813629150e-01 -2.976183407008647919e-02 1.866122931241989136e-01 5.887993052601814270e-02 5.538251623511314392e-02 -2.258544564247131348e-01 -8.208657801151275635e-02 -2.323604887351393700e-03 -1.008256375789642334e-01 6.275207549333572388e-02 -1.767893284559249878e-01 -2.402377277612686157e-01 -5.547938123345375061e-02 7.113641500473022461e-02 1.034314110875129700e-01 2.694808840751647949e-01 -2.027808725833892822e-01 3.917217999696731567e-02 2.577581442892551422e-03 -1.620429456233978271e-01 2.798565030097961426e-01 -2.530926093459129333e-02 -1.842859685420989990e-01
8.913040161132812500e-02 -7.551159709692001343e-02 1.009874865412712097e-01 7.355593144893646240e-02 -1.796753704547882080e-01 5.166372284293174744e-02 1.319279968738555908e-01 4.044907689094543457e-01 -2.232870459556579590e-02 4.649715498089790344e-02 2.080517411231994629e-01 -3.221046179533004761e-02 3.465836346149444580e-01 -1.245516836643218994e-01 1.727289259433746338e-01 2.620691657066345215e-01 1.123438030481338501e-01 -3.154005110263824463e-01 2.559327483177185059e-01 2.953847870230674744e-03 -3.825093805789947510e-02 -2.110327780246734619e-01 -4.346933960914611816e-02 -1.181306988000869751e-01 2.119508087635040283e-01 -3.054084181785583496e-01 -1.783281564712524414e-01 1.977907568216323853e-01 -3.533967211842536926e-02 1.100250333547592163e-01 2.907894551753997803e-02 -1.042655482888221741e-01
-1.198528409004211426e-01 -9.896261990070343018e-02 -7.985236495733261108e-02 3.314487040042877197e-01 -1.637671887874603271e-01 -4.000222310423851013e-02 -5.693348869681358337e-02 4.492036104202270508e-01 -3.820441663265228271e-02 2.525841295719146729e-01 -6.456217914819717407e-02 -5.540277808904647827e-02 2.516291439533233643e-01 -8.773380890488624573e-03 -7.531267404556274414e-02 3.174900077283382416e-03 -4.160214960575103760e-02 -2.146204560995101929e-02 -1.866897046566009521e-01 -3.617489337921142578e-02 -9.957002103328704834e-02 4.392669796943664551e-01 3.767434880137443542e-02 -4.482885450124740601e-02 3.387786746025085449e-01 -2.089738696813583374e-01 1.408306062221527100e-01 1.703985333442687988e-01 -1.303635537624359131e-01 3.459057211875915527e-02 9.294913709163665771e-02 7.613882422447204590e-02
1.550079584121704102e-01 -6.826569139957427979e-02 -1.556916087865829468e-01 1.134461164474487305e-01 -1.358315199613571167e-01 -2.563606798648834229e-01 3.199240863323211670e-01 2.533870935440063477e-01 4.904819130897521973e-01 -2.894813716411590576e-01 -1.904554069042205811e-01 9.293735027313232422e-02 1.272021532058715820e-01 7.062160223722457886e-02 -1.406183987855911255e-01 1.099936366081237793e-01 7.261397689580917358e-02 -1.661870479583740234e-01 -1.650670617818832397e-01 -1.372410058975219727e-01 -1.573654413223266602e-01 5.467715114355087280e-02 5.701583996415138245e-02 5.615796428173780441e-03 2.557076215744018555e-01 -1.272252798080444336e-01 1.343040727078914642e-02 -2.015673369169235229e-01 -1.294658631086349487e-01 9.754756838083267212e-02 3.017455525696277618e-02 3.967182338237762451e-02
-1.750465333461761475e-01 4.421472549438476562e-02 -8.716987073421478271e-02 7.609983533620834351e-02 -1.943320184946060181e-01 -1.028758734464645386e-01 3.250248357653617859e-02 3.677015006542205811e-01 1.233693584799766541e-01 1.841713786125183105e-01 1.091122329235076904e-01 -1.515295952558517456e-01 2.455828040838241577e-01 -5.951396655291318893e-03 7.954659312963485718e-02 1.686469167470932007e-01 2.279658615589141846e-01 2.599229477345943451e-02 -5.327000841498374939e-02 -2.238290905952453613e-01 -8.221756666898727417e-02 2.619845867156982422e-01 1.927861422300338745e-01 -2.302907556295394897e-01 1.041491702198982239e-01 1.894420012831687927e-02 3.038984537124633789e-01 1.795163452625274658e-01 -1.463321149349212646e-01 2.935392856597900391e-01 2.403250783681869507e-01 1.341087818145751953e-01
2.274563908576965332e-01 -2.025219053030014038e-02 -6.493914872407913208e-02 -4.439809918403625488e-02 -1.746309697628021240e-01 -3.320851549506187439e-02 2.157607376575469971e-01 2.431783527135848999e-01 1.921460926532745361e-01 -1.225266680121421814e-01 -5.758745968341827393e-02 9.252179414033889771e-02 2.520891726016998291e-01 -1.261904239654541016e-01 -6.196492537856101990e-02 2.576048970222473145e-01 -4.696709569543600082e-03 -1.669919341802597046e-01 9.816177189350128174e-03 -1.753393113613128662e-01 -5.343490242958068848e-01 2.112885266542434692e-01 1.406915485858917236e-01 -7.221781462430953979e-02 2.760428190231323242e-01 1.427169144153594971e-01 1.570785194635391235e-01 -3.865315392613410950e-02 2.070228569209575653e-02 2.303421795368194580e-01 2.439589984714984894e-02 1.220582053065299988e-02
1.127782985568046570e-01 -1.073776185512542725e-01 1.647072136402130127e-01 5.584967788308858871e-03 -3.512324020266532898e-02 -9.496960788965225220e-02 1.254148781299591064e-01 3.642710149288177490e-01 2.395563572645187378e-01 -2.970518767833709717e-01 1.167244166135787964e-01 -2.331911176443099976e-01 2.246511355042457581e-02 1.037873700261116028e-01 -2.550258040428161621e-01 2.147497683763504028e-01 -1.488799452781677246e-01 9.859876334667205811e-02 -2.925448715686798096e-01 -3.252850100398063660e-02 -8.864534646272659302e-02 6.585770100355148315e-02 3.336769938468933105e-01 6.950018554925918579e-02 2.416468113660812378e-01 -2.636356949806213379e-01 6.951747089624404907e-02 -4.639962688088417053e-02 -1.158116012811660767e-01 2.090786397457122803e-01 5.077704787254333496e-02 1.112383529543876648e-01
1.884585469961166382e-01 -5.919832736253738403e-02 -1.090386882424354553e-01 1.935937702655792236e-01 -9.590406715869903564e-02 -1.501311659812927246e-01 -3.534948453307151794e-02 3.490140438079833984e-01 5.734757706522941589e-02 1.548852026462554932e-01 1.424472630023956299e-01 -3.913602828979492188e-01 -1.241037100553512573e-01 -7.804638147354125977e-02 1.072193160653114319e-01 -3.175190836191177368e-02 -6.878992170095443726e-02 3.957829996943473816e-02 -1.039801388978958130e-01 -8.314453065395355225e-03 -1.156047210097312927e-01 1.419914662837982178e-01 -1.600431203842163086e-01 -2.504191398620605469e-01 5.898104235529899597e-02 -9.440283477306365967e-02 1.709500253200531006e-01 -3.275514766573905945e-02 -2.512146830558776855e-01 5.165864229202270508e-01 9.862701594829559326e-02 2.588332258164882660e-02
9.751995652914047241e-02 -2.078241705894470215e-01 -5.869838967919349670e-02 7.696164399385452271e-02 -5.730332136154174805e-01 -7.470850646495819092e-02 1.561704128980636597e-01 2.101496458053588867e-01 1.174825057387351990e-02 1.189044266939163208e-01 4.512725397944450378e-02 1.216316521167755127e-01 1.682117134332656860e-01 2.150267660617828369e-01 -7.707576733082532883e-03 2.394693791866302490e-01 -6.507112830877304077e-02 -5.741396918892860413e-02 -8.507569134235382080e-02 -8.867522701621055603e-03 -2.008218169212341309e-01 -2.694041654467582703e-02 2.148887664079666138e-01 -1.233659312129020691e-01 2.801768481731414795e-01 -2.720774114131927490e-01 5.266774445772171021e-02 -2.455435395240783691e-01 -7.020173221826553345e-02 -1.279487609863281250e-01 -1.108682379126548767e-01 -7.685007154941558838e-02
2.784022390842437744e-01 6.686775386333465576e-02 8.906738460063934326e-02 2.028187662363052368e-01 -7.841208577156066895e-02 -2.834075093269348145e-01 9.136569499969482422e-02 7.439589500427246094e-02 -9.654736518859863281e-02 3.126269280910491943e-01 8.478569984436035156e-02 -3.240057826042175293e-01 2.317554205656051636e-01 -2.196289598941802979e-01 -3.404558077454566956e-02 1.449432224035263062e-01 -9.230294823646545410e-02 -7.305313646793365479e-02 -3.061717152595520020e-01 7.051204890012741089e-02 1.487871259450912476e-01 1.369021683931350708e-01 2.247597724199295044e-01 1.498009413480758667e-01 2.772302329540252686e-01 -1.019280552864074707e-01 -1.474410742521286011e-01 -3.625290468335151672e-02 1.153205409646034241e-01 2.655225396156311035e-01 1.148407813161611557e-02 6.798969954252243042e-02
8.084668964147567749e-02 -1.250884961336851120e-02 -2.496391069144010544e-03 1.505428105592727661e-01 -2.224011421203613281e-01 -1.987155973911285400e-01 2.096894681453704834e-01 3.040145039558410645e-01 7.148423790931701660e-02 -8.784958720207214355e-02 -1.133097931742668152e-01 2.445643395185470581e-01 1.849283128976821899e-01 8.405793458223342896e-02 -1.380484700202941895e-01 2.608918547630310059e-01 2.251645773649215698e-01 -1.720991283655166626e-01 -8.234997838735580444e-02 -3.466128706932067871e-01 -2.631986141204833984e-01 5.614145472645759583e-02 1.667730510234832764e-01 2.882473915815353394e-02 2.188131362199783325e-01 -1.624539792537689209e-01 6.804819218814373016e-03 -2.005653977394104004e-01 -1.425338350236415863e-02 7.018380612134933472e-02 1.727319508790969849e-01 -2.713146507740020752e-01
1.201265752315521240e-01 7.238239049911499023e-02 -9.760903567075729370e-02 2.698928117752075195e-01 2.356027998030185699e-02 3.536190837621688843e-02 8.224677294492721558e-02 4.351645112037658691e-01 8.747723698616027832e-02 6.511519197374582291e-03 1.369944680482149124e-02 -4.286438599228858948e-02 -9.399254806339740753e-03 9.032759070396423340e-02 1.498830169439315796e-01 3.036484718322753906e-01 3.800409287214279175e-02 5.634382739663124084e-02 -1.985966116189956665e-01 -1.850536912679672241e-01 -4.040654376149177551e-02 -4.231069609522819519e-02 4.862819239497184753e-02 -1.318983584642410278e-01 5.561918616294860840e-01 1.075092237442731857e-03 3.110876306891441345e-02 -8.129243552684783936e-02 1.137124225497245789e-01 -6.461995095014572144e-02 -7.831128314137458801e-03 3.630490303039550781e-01
-3.845273330807685852e-02 1.175757572054862976e-01 4.997856169939041138e-02 1.197311356663703918e-01 -1.760021895170211792e-01 -3.987980484962463379e-01 -2.819484174251556396e-01 2.114712446928024292e-01 3.222779557108879089e-02 1.235442161560058594e-01 1.804310083389282227e-01 6.198923569172620773e-03 4.096312224864959717e-01 2.757197618484497070e-02 -1.897592693567276001e-01 1.320200860500335693e-01 1.275033950805664062e-01 3.657544031739234924e-02 9.274084120988845825e-02 1.501900702714920044e-02 -1.509870588779449463e-01 1.957419663667678833e-01 -2.966546714305877686e-01 -2.324494123458862305e-01 4.412856325507164001e-02 -1.174703463912010193e-01 -4.006415233016014099e-02 -2.291801273822784424e-01 -1.251624524593353271e-01 2.459870129823684692e-01 -7.843835651874542236e-02 -3.110964410006999969e-02
-1.857419498264789581e-02 -1.909728795289993286e-01 9.799087792634963989e-02 -6.946363300085067749e-02 -1.427004188299179077e-01 -1.747150570154190063e-01 1.343173533678054810e-01 2.824862599372863770e-01 7.787884026765823364e-02 7.029217481613159180e-02 -5.370232090353965759e-02 -1.048301234841346741e-01 3.154777288436889648e-01 2.885581254959106445e-01 -1.378847956657409668e-01 2.585826814174652100e-01 -5.657623335719108582e-02 -4.903587326407432556e-02 -1.658824458718299866e-02 2.931009978055953979e-02 1.486593186855316162e-01 -3.003486990928649902e-01 -5.854473263025283813e-02 -6.574001908302307129e-02 4.411653876304626465e-01 -9.895384311676025391e-02 -1.288825571537017822e-01 3.118675053119659424e-01 4.793626256287097931e-03 1.816757172346115112e-01 1.418354809284210205e-01 -9.080176800489425659e-02
1.233936473727226257e-01 -3.645586669445037842e-01 1.557633131742477417e-01 1.825008988380432129e-01 -1.422536671161651611e-01 -1.406352370977401733e-01 -7.614029943943023682e-02 2.079696506261825562e-01 2.923991344869136810e-02 1.159950867295265198e-01 6.212311238050460815e-02 -2.080958783626556396e-01 1.588867753744125366e-01 -9.079378843307495117e-02 4.944187402725219727e-02 -4.119877144694328308e-02 1.842554658651351929e-01 -6.645008921623229980e-03 -2.343318425118923187e-03 1.450711190700531006e-01 -9.480239450931549072e-02 -2.729854881763458252e-01 -2.528136074542999268e-01 -1.433541774749755859e-01 5.205849409103393555e-01 -2.667164197191596031e-03 1.719755977392196655e-01 1.621657460927963257e-01 5.685839429497718811e-02 4.123286902904510498e-02 2.243538349866867065e-01 3.098374418914318085e-02
4.010684415698051453e-02 -2.589282095432281494e-01 1.367817372083663940e-01 4.082698747515678406e-02 -4.719107970595359802e-02 -2.978541851043701172e-01 -5.782388523221015930e-02 2.092572897672653198e-01 2.031800001859664917e-01 5.485813319683074951e-02 -1.870100051164627075e-01 -3.342193961143493652e-01 1.785900294780731201e-01 2.264225184917449951e-01 3.504769876599311829e-02 1.619661748409271240e-01 -1.353141367435455322e-01 -6.073761358857154846e-02 -6.747938692569732666e-02 7.824640721082687378e-02 -2.269087433815002441e-01 -2.523114085197448730e-01 -6.898601353168487549e-02 -1.048094257712364197e-01 4.049964249134063721e-01 -7.969129830598831177e-02 -1.316816359758377075e-01 1.752970516681671143e-01 1.885584788396954536e-03 4.405955597758293152e-02 2.954140603542327881e-01 9.028413332998752594e-03
5.765682458877563477e-02 -3.889961540699005127e-02 8.821275830268859863e-02 9.359112381935119629e-02 9.759736806154251099e-02 -2.119929045438766479e-01 -1.515684276819229126e-01 1.728029400110244751e-01 1.280183438211679459e-02 2.204399257898330688e-01 7.665433734655380249e-02 -1.564595997333526611e-01 1.546148955821990967e-01 1.458996534347534180e-01 1.479591876268386841e-01 2.573467195034027100e-01 2.729606628417968750e-01 2.159348689019680023e-02 -9.980203211307525635e-02 2.073339819908142090e-01 -3.051474988460540771e-01 -2.975073270499706268e-02 -4.992511868476867676e-01 -1.463180631399154663e-01 2.923061847686767578e-01 -1.861856281757354736e-01 -1.023375615477561951e-01 6.536779459565877914e-03 6.599634140729904175e-02 -1.603963039815425873e-02 -1.754709333181381226e-01 -1.696913503110408783e-02
-1.256910413503646851e-01 -1.165810823440551758e-01 -7.852716743946075439e-02 2.268121093511581421e-01 -1.484238207340240479e-01 8.971521258354187012e-02 9.325143694877624512e-02 5.310860276222229004e-01 1.501197516918182373e-01 1.917458772659301758e-01 3.405856192111968994e-01 6.200631707906723022e-02 2.599645555019378662e-01 -1.680686324834823608e-01 -1.831870824098587036e-01 1.013756617903709412e-01 1.415331959724426270e-01 1.097880378365516663e-01 -2.749806046485900879e-01 -1.047212705016136169e-01 -2.046844065189361572e-01 9.137343615293502808e-02 2.590982429683208466e-02 2.914077602326869965e-02 6.432124227285385132e-02 -4.569097235798835754e-02 -1.383456885814666748e-01 4.510501399636268616e-02 9.889978915452957153e-02 6.002513319253921509e-02 -1.527505666017532349e-01 1.970222741365432739e-01
-1.088008508086204529e-01 -2.747448682785034180e-01 1.869927048683166504e-01 1.629394739866256714e-01 -4.309958964586257935e-02 8.020485937595367432e-02 9.534290432929992676e-02 5.707678198814392090e-01 2.011535167694091797e-01 -9.544199705123901367e-02 1.372146606445312500e-01 -7.541869580745697021e-02 2.340190559625625610e-01 1.953950375318527222e-01 -7.305987179279327393e-02 -1.117753684520721436e-01 -2.291225129738450050e-03 -1.962886452674865723e-01 -3.094291687011718750e-01 -1.707215011119842529e-01 1.395206153392791748e-01 7.843165099620819092e-02 -4.362010210752487183e-02 1.253523528575897217e-01 1.679753512144088745e-01 1.480211615562438965e-01 -6.251319497823715210e-02 6.618491560220718384e-02 6.871322542428970337e-02 2.055604010820388794e-01 -9.044970571994781494e-02 5.394453182816505432e-02
-1.157934144139289856e-01 4.450407624244689941e-02 5.162939429283142090e-02 1.374707967042922974e-01 -6.758873164653778076e-02 -1.162732392549514771e-01 1.321745365858078003e-01 2.666871845722198486e-01 3.690120577812194824e-01 2.173877358436584473e-01 1.544723361730575562e-01 2.203351855278015137e-01 2.282637506723403931e-01 3.661905229091644287e-02 -1.683856397867202759e-01 -7.137398421764373779e-02 1.433334201574325562e-01 -7.255998998880386353e-02 -1.287354528903961182e-01 -9.281634353101253510e-03 -2.239352911710739136e-01 2.953293323516845703e-01 3.475869074463844299e-03 -2.300576418638229370e-01 9.256193041801452637e-02 -4.650852177292108536e-03 -4.279935359954833984e-02 4.201178997755050659e-02 -1.689814180135726929e-01 4.619754254817962646e-01 -1.292038559913635254e-01 1.000420451164245605e-01
3.201700448989868164e-01 -8.101479709148406982e-02 -7.899306714534759521e-02 1.901228129863739014e-01 -4.377991333603858948e-02 -1.349158585071563721e-01 1.316403299570083618e-01 2.133968472480773926e-01 2.383226752281188965e-01 -1.546800285577774048e-01 -4.766645655035972595e-02 -2.537090778350830078e-01 -1.722342818975448608e-01 1.677272021770477295e-01 5.812276527285575867e-02 3.380156755447387695e-01 -1.527206273749470711e-03 4.303376376628875732e-02 -2.988584637641906738e-01 -8.339018374681472778e-02 -2.042131572961807251e-01 -7.662265002727508545e-02 1.165697351098060608e-01 1.410241704434156418e-02 3.721328377723693848e-01 -8.217770606279373169e-02 -2.224274426698684692e-01 -1.482232660055160522e-01 -2.238745242357254028e-01 1.220939010381698608e-01 1.037154626101255417e-02 3.821475058794021606e-02
1.302749067544937134e-01 -6.210576742887496948e-02 1.377224363386631012e-02 2.428363114595413208e-01 -8.303952962160110474e-02 -1.961771845817565918e-01 1.770764291286468506e-01 3.740628957748413086e-01 7.913216203451156616e-02 -1.007575169205665588e-01 -1.282098442316055298e-01 -9.620947390794754028e-02 2.919645514339208603e-03 1.140554919838905334e-01 1.272122710943222046e-01 -7.049842923879623413e-02 -1.588849574327468872e-01 8.812843821942806244e-03 -3.430957496166229248e-01 1.177483350038528442e-01 4.671805351972579956e-02 2.068477272987365723e-01 1.465395744889974594e-02 -3.451087474822998047e-01 2.519042789936065674e-01 -2.561877369880676270e-01 -2.404926717281341553e-01 2.452857047319412231e-02 -1.851611882448196411e-01 1.360841691493988037e-01 -2.122466862201690674e-01 1.432147026062011719e-01
1.937929913401603699e-02 -2.272019535303115845e-01 -1.395185012370347977e-02 1.153238043189048767e-01 -1.803182512521743774e-01 7.204566895961761475e-02 1.472297161817550659e-01 2.603822946548461914e-01 9.222660213708877563e-02 -1.316558718681335449e-01 1.536570638418197632e-01 3.783526644110679626e-02 2.062029689550399780e-01 -7.272168993949890137e-02 -3.112574517726898193e-01 2.802922427654266357e-01 -1.037683933973312378e-01 4.758131876587867737e-02 -1.770846992731094360e-01 -2.829138338565826416e-01 5.204843357205390930e-03 2.385691255331039429e-01 -3.030322492122650146e-01 -2.256341874599456787e-01 -3.070419840514659882e-02 3.650093823671340942e-02 -2.274380028247833252e-01 -1.563779860734939575e-01 -9.399281442165374756e-02 2.557841241359710693e-01 -5.326177552342414856e-02 2.313607186079025269e-01
6.475260108709335327e-02 -5.506816878914833069e-02 -1.867375075817108154e-01 1.252238005399703979e-01 -3.529874384403228760e-01 -2.243093997240066528e-01 8.155290037393569946e-02 -1.064130887389183044e-01 1.811144649982452393e-01 2.439938038587570190e-01 7.825675420463085175e-03 6.653841584920883179e-02 3.884664177894592285e-01 1.797880977392196655e-01 -6.607383489608764648e-02 4.826786741614341736e-02 -4.139335826039314270e-02 9.244521707296371460e-02 -4.011474847793579102e-01 -1.920725256204605103e-01 -8.353926241397857666e-02 2.430119924247264862e-02 1.265676468610763550e-01 -1.291804015636444092e-02 1.737937182188034058e-01 4.552727565169334412e-02 1.908770352602005005e-01 -9.136920794844627380e-03 1.589488685131072998e-01 3.273819088935852051e-01 1.686259359121322632e-01 3.293145447969436646e-02
3.526814281940460205e-02 -2.134672552347183228e-01 -8.991775661706924438e-02 1.967462301254272461e-01 -2.422619014978408813e-01 -3.500257432460784912e-02 1.972821950912475586e-01 2.120654881000518799e-01 1.317633986473083496e-01 5.928763002157211304e-02 9.753523021936416626e-02 -2.154439091682434082e-01 8.986406028270721436e-02 -2.446979433298110962e-01 -6.443094462156295776e-02 2.196474969387054443e-01 1.918334960937500000e-01 -1.078475937247276306e-01 -2.842202782630920410e-02 2.072924524545669556e-01 4.500097781419754028e-02 -2.352719902992248535e-01 -3.402648866176605225e-01 -1.224920675158500671e-01 2.840749919414520264e-01 -1.024902611970901489e-01 2.651658356189727783e-01 1.727709174156188965e-01 1.553940027952194214e-01 6.188854947686195374e-02 2.297839522361755371e-01 -1.136465296149253845e-01
2.346052080392837524e-01 -1.798744499683380127e-01 1.809758692979812622e-02 8.754359930753707886e-02 -8.704000711441040039e-02 -2.193517833948135376e-01 2.182325571775436401e-01 3.473104536533355713e-02 2.414560317993164062e-01 4.781776368618011475e-01 5.075834393501281738e-01 -1.701423376798629761e-01 -3.709311783313751221e-02 1.610211879014968872e-01 -1.577682234346866608e-02 2.507962286472320557e-01 -6.381192803382873535e-02 2.756389789283275604e-03 -3.999143838882446289e-02 -1.490821093320846558e-01 3.032747656106948853e-02 -4.935367777943611145e-02 -4.986654222011566162e-02 -1.834211796522140503e-01 2.185282856225967407e-01 8.285527676343917847e-02 -8.235022425651550293e-02 3.917917609214782715e-02 -4.030903801321983337e-02 3.498823195695877075e-02 1.069452892988920212e-02 5.297353863716125488e-02
1.920719295740127563e-01 -4.130959883332252502e-02 4.374217242002487183e-02 -1.837345361709594727e-01 -3.304789662361145020e-01 -2.292467504739761353e-01 9.067424386739730835e-02 -1.821860671043395996e-02 3.499611616134643555e-01 2.673964202404022217e-01 1.509718503803014755e-02 -1.186737045645713806e-01 4.043496549129486084e-01 2.386045753955841064e-01 6.131139770150184631e-02 3.440966010093688965e-01 3.351604938507080078e-02 -2.975981682538986206e-02 -1.436647027730941772e-01 4.099494218826293945e-02 -1.529697775840759277e-01 -3.188081085681915283e-02 1.512872576713562012e-01 -1.467951238155364990e-01 4.064109176397323608e-03 -2.151363492012023926e-01 -4.491675272583961487e-02 -6.190344691276550293e-02 -3.895417973399162292e-02 5.882749333977699280e-02 -1.351251453161239624e-01 -1.896314322948455811e-01
-2.134872786700725555e-02 -3.975462168455123901e-02 -4.127534851431846619e-02 2.356029152870178223e-01 -1.437775045633316040e-01 8.894783258438110352e-02 8.829932659864425659e-02 1.510475575923919678e-01 2.351027280092239380e-01 2.057975232601165771e-01 -5.734456330537796021e-02 7.112828548997640610e-03 3.238761723041534424e-01 6.870457530021667480e-02 1.666541546583175659e-01 -1.645885258913040161e-01 4.266170784831047058e-02 2.131424397230148315e-01 -5.556444451212882996e-02 -1.053840816020965576e-01 -4.155237674713134766e-01 1.631985008716583252e-01 -1.259265840053558350e-01 -3.108398914337158203e-01 1.208949536085128784e-01 -1.049701198935508728e-01 5.412370711565017700e-02 8.786605298519134521e-02 1.067819967865943909e-01 4.365023970603942871e-01 1.083357445895671844e-02 -6.751044094562530518e-02
-7.349278777837753296e-02 -1.890533268451690674e-01 1.638763956725597382e-02 5.453873798251152039e-02 -9.140046685934066772e-02 -2.451449073851108551e-02 3.051594085991382599e-02 3.978424370288848877e-01 1.044470816850662231e-01 -1.207577660679817200e-01 3.261023163795471191e-01 -8.309166133403778076e-02 4.501374065876007080e-01 5.511515215039253235e-02 -2.756660282611846924e-01 1.416915357112884521e-01 9.654411673545837402e-02 -1.007844582200050354e-01 -4.995199665427207947e-02 -1.220610216259956360e-01 9.226845949888229370e-02 1.323365569114685059e-01 1.144324690103530884e-01 -4.092621151357889175e-03 -6.849417090415954590e-02 2.063955664634704590e-01 -8.797848969697952271e-02 -6.076209992170333862e-02 -8.427660912275314331e-02 4.432193040847778320e-01 8.354612439870834351e-02 4.150362685322761536e-02
4.567944630980491638e-02 1.117523293942213058e-03 -2.604102790355682373e-01 1.990308314561843872e-01 5.585450679063796997e-03 -2.262978702783584595e-01 -3.236832842230796814e-02 4.390031099319458008e-01 2.279435396194458008e-01 -1.224970817565917969e-01 1.531752794981002808e-01 -2.534779012203216553e-01 -8.478058129549026489e-02 1.084777899086475372e-02 5.332331731915473938e-02 2.850423753261566162e-01 -1.095131039619445801e-02 -2.102081030607223511e-01 -4.168100357055664062e-01 1.441729664802551270e-01 -1.558326184749603271e-01 3.418594598770141602e-02 -9.807097911834716797e-02 -4.563175514340400696e-02 1.430229246616363525e-01 -1.971952989697456360e-02 -2.057173699140548706e-01 -9.229063987731933594e-02 1.085630655288696289e-01 3.715190291404724121e-02 -1.337118539959192276e-02 1.959427148103713989e-01
1.870335638523101807e-01 1.248116716742515564e-01 -1.445821970701217651e-01 3.555569052696228027e-01 -9.981204569339752197e-02 -1.420022547245025635e-01 2.873674035072326660e-01 3.076534867286682129e-01 2.105410993099212646e-01 -9.664876759052276611e-02 -1.131947934627532959e-01 2.420069091022014618e-02 -3.984249383211135864e-02 5.559709668159484863e-02 -4.289148747920989990e-02 1.610461175441741943e-01 9.045585989952087402e-02 -7.420432567596435547e-02 -2.289934307336807251e-01 -1.059684455394744873e-01 -1.740279197692871094e-01 7.868017256259918213e-02 2.088404595851898193e-01 -1.706267446279525757e-01 2.199073582887649536e-01 1.662562936544418335e-01 -1.010604500770568848e-01 8.724319748580455780e-03 2.763077914714813232e-01 3.760462105274200439e-01 5.699961259961128235e-02 -3.716481849551200867e-02
8.131954073905944824e-02 -3.291320502758026123e-01 1.133367344737052917e-01 1.432721596211194992e-02 -5.888617038726806641e-02 -3.448016047477722168e-01 -6.262029707431793213e-02 1.432729959487915039e-01 2.412269860506057739e-01 3.444796502590179443e-01 2.609701156616210938e-01 2.526610903441905975e-02 -6.384371966123580933e-02 6.253955513238906860e-02 -1.014172583818435669e-01 2.216528654098510742e-01 1.407415419816970825e-01 -1.871895492076873779e-01 1.024864614009857178e-01 9.112606942653656006e-02 8.458268642425537109e-02 -9.853781759738922119e-02 3.393296152353286743e-02 -1.490299850702285767e-01 1.774031519889831543e-01 1.553726792335510254e-01 -3.169466853141784668e-01 -1.388087421655654907e-01 -2.281358093023300171e-01 2.273361384868621826e-01 1.384644657373428345e-01 -9.219359606504440308e-03
2.137069255113601685e-01 -2.006089836359024048e-01 -1.628208905458450317e-01 -7.517145946621894836e-03 -1.268724054098129272e-01 -1.142717897891998291e-01 1.729883253574371338e-03 4.494209587574005127e-02 9.784790128469467163e-02 1.647674143314361572e-01 2.284969091415405273e-01 -2.943525314331054688e-01 2.687466740608215332e-01 -3.041045069694519043e-01 -2.257616072893142700e-01 2.551229000091552734e-01 1.087649986147880554e-01 1.452927943319082260e-02 1.828436553478240967e-02 1.693916469812393188e-01 -1.456477195024490356e-01 -2.039254605770111084e-01 -1.517423689365386963e-01 -2.441295981407165527e-01 2.445278912782669067e-01 -2.912469506263732910e-01 4.847408458590507507e-02 -8.587314933538436890e-02 -1.697378009557723999e-01 1.321205794811248779e-01 2.803807146847248077e-02 -1.100707128643989563e-01
-1.208706176839768887e-03 -9.682703763246536255e-03 2.093111425638198853e-01 1.711612939834594727e-01 -1.265509277582168579e-01 6.192993000149726868e-02 -2.037794142961502075e-02 6.233511492609977722e-02 3.717015683650970459e-01 1.724943667650222778e-01 1.547749489545822144e-01 -1.062296852469444275e-01 -2.129824087023735046e-02 2.052790075540542603e-01 -7.750569283962249756e-02 5.323732271790504456e-02 -5.091405659914016724e-02 -1.821212321519851685e-01 8.399489521980285645e-02 3.653623163700103760e-02 -1.772989779710769653e-01 4.199765622615814209e-01 -1.886432468891143799e-01 -2.059456110000610352e-01 2.943265140056610107e-01 6.512729823589324951e-02 1.230440065264701843e-01 -9.186583757400512695e-02 2.155944555997848511e-01 5.548511445522308350e-02 2.630925178527832031e-01 2.913135588169097900e-01
1.507873833179473877e-01 -2.182943820953369141e-01 -3.771987557411193848e-02 1.264597922563552856e-01 8.274355903267860413e-03 -1.699193865060806274e-01 3.084956705570220947e-01 2.495020627975463867e-01 -6.403321772813796997e-02 2.749052047729492188e-01 3.424304127693176270e-01 -8.687344193458557129e-02 2.353433817625045776e-01 3.066244721412658691e-01 9.366216510534286499e-02 -1.323556154966354370e-01 1.134710386395454407e-01 -6.494089961051940918e-02 -1.814036667346954346e-01 -1.699663251638412476e-01 1.272133588790893555e-01 3.290711343288421631e-02 5.593936890363693237e-02 -1.194077581167221069e-01 1.519668381661176682e-03 4.912963137030601501e-02 4.103171452879905701e-02 -1.692792028188705444e-01 9.151803702116012573e-02 3.156231641769409180e-01 1.549704819917678833e-01 -2.595241963863372803e-01
-7.005865126848220825e-02 -3.051574826240539551e-01 -9.279330819845199585e-02 3.126297295093536377e-01 -1.169839203357696533e-01 -7.415094971656799316e-02 -9.688062965869903564e-02 3.730812072753906250e-01 2.776169590651988983e-02 1.892068982124328613e-01 3.273905441164970398e-02 -1.739895641803741455e-01 -4.285569116473197937e-02 -6.062450632452964783e-02 3.542393445968627930e-02 3.511594831943511963e-01 -1.406713277101516724e-01 -2.297694981098175049e-01 -3.695492446422576904e-02 -3.445742428302764893e-01 -3.305236101150512695e-01 1.694198995828628540e-01 1.232673823833465576e-01 -1.201238948851823807e-03 1.920719891786575317e-01 -1.160587295889854431e-01 -9.521418809890747070e-02 7.723239809274673462e-02 8.790751546621322632e-02 7.998999953269958496e-02 -5.717123672366142273e-02 -3.547037392854690552e-02
6.725032627582550049e-02 -3.358212411403656006e-01 6.931184232234954834e-02 4.036460071802139282e-02 -1.551906764507293701e-01 -2.786620855331420898e-01 1.141734719276428223e-01 -2.069277875125408173e-02 -1.678384467959403992e-02 3.056322932243347168e-01 8.548825234174728394e-02 -9.777323156595230103e-02 -8.971671015024185181e-02 1.640707403421401978e-01 -1.237443536520004272e-01 1.032188385725021362e-01 1.187310516834259033e-01 -1.678652316331863403e-01 7.015066593885421753e-02 -6.292307376861572266e-02 2.836408466100692749e-02 2.769628167152404785e-01 8.818524889647960663e-03 1.506020724773406982e-01 3.005922734737396240e-01 -1.374399214982986450e-01 2.369451336562633514e-03 -2.384907901287078857e-01 3.709138035774230957e-01 3.159244954586029053e-01 -5.966373160481452942e-02 1.762671321630477905e-01
-1.429542452096939087e-01 -2.880921065807342529e-01 -8.658174425363540649e-02 -1.957258954644203186e-02 -1.941950321197509766e-01 -2.199411392211914062e-01 -2.175671607255935669e-01 1.604915708303451538e-01 -2.308636605739593506e-01 9.217298775911331177e-02 1.722550839185714722e-01 -1.726652830839157104e-01 3.485176563262939453e-01 1.056391000747680664e-02 1.208298206329345703e-01 1.385400593280792236e-01 1.526292320340871811e-02 -1.775959879159927368e-01 -2.218639478087425232e-02 1.572133600711822510e-01 -2.541159689426422119e-01 -9.406498074531555176e-02 -2.682243585586547852e-01 -2.694634497165679932e-01 2.123191803693771362e-01 -2.368536144495010376e-01 3.431148454546928406e-02 -1.912063211202621460e-01 -3.976800665259361267e-02 1.541707217693328857e-01 7.075642049312591553e-02 -9.288619458675384521e-02
4.341431558132171631e-01 -2.545834779739379883e-01 1.818004250526428223e-01 -1.513122580945491791e-03 -2.555813826620578766e-02 -4.712274298071861267e-02 2.199237793684005737e-01 1.552676111459732056e-01 3.482789099216461182e-01 1.740728765726089478e-01 8.366394788026809692e-02 -4.630145803093910217e-02 3.836051821708679199e-01 -1.283545047044754028e-02 -1.395679414272308350e-01 2.594679594039916992e-01 1.031405329704284668e-01 -6.486972421407699585e-02 1.220356859266757965e-02 2.760466635227203369e-01 7.260172069072723389e-02 9.620301425457000732e-02 -1.800182163715362549e-01 -6.535284966230392456e-02 -3.084205649793148041e-02 9.853315353393554688e-02 1.533181965351104736e-01 -3.263312950730323792e-02 1.813228726387023926e-01 1.180615052580833435e-01 1.369801908731460571e-01 -1.515201944857835770e-02
1.029976829886436462e-01 -3.044820129871368408e-01 -2.686076983809471130e-02 1.320668458938598633e-01 -6.112117692828178406e-02 -1.534560024738311768e-01 2.260283939540386200e-02 2.166173607110977173e-01 1.898556649684906006e-01 1.367923468351364136e-01 -2.233387678861618042e-01 -3.119336068630218506e-01 2.874594032764434814e-01 2.307886630296707153e-01 9.429854899644851685e-02 2.443605363368988037e-01 7.312897592782974243e-02 1.036024615168571472e-01 -5.289020389318466187e-02 -4.501932486891746521e-02 -1.807583272457122803e-01 -9.453058242797851562e-02 -3.033466339111328125e-01 -2.242220938205718994e-01 2.532251775264739990e-01 -5.474241450428962708e-02 1.793584078550338745e-01 1.452675908803939819e-01 -1.094424817711114883e-02 -1.302243024110794067e-01 2.336498945951461792e-01 2.208793163299560547e-02
9.085889905691146851e-02 -3.981764428317546844e-03 2.078797370195388794e-01 3.229042589664459229e-01 -3.681418895721435547e-01 3.221557289361953735e-02 -1.681854017078876495e-02 2.334905415773391724e-01 2.437670975923538208e-01 1.043749675154685974e-01 5.739600956439971924e-02 -3.489274680614471436e-01 8.665211498737335205e-02 6.793971359729766846e-02 2.505071163177490234e-01 2.245136499404907227e-01 -3.202408179640769958e-02 -2.184213995933532715e-01 2.982814051210880280e-02 -1.394902914762496948e-01 -3.581475466489791870e-02 2.950265109539031982e-01 -9.753712266683578491e-02 -2.002978771924972534e-01 5.956435203552246094e-02 -9.024898707866668701e-02 7.228128612041473389e-03 -4.095833003520965576e-02 3.253557085990905762e-01 -5.196159705519676208e-02 5.549444258213043213e-02 -1.181041635572910309e-02
1.876496970653533936e-01 -2.748109996318817139e-01 -3.589346632361412048e-02 1.257131397724151611e-01 -2.383372336626052856e-01 -3.413965404033660889e-01 -1.880109012126922607e-01 2.116212546825408936e-01 2.250647693872451782e-01 1.136615797877311707e-01 -9.802128374576568604e-02 -2.676618397235870361e-01 -6.840738654136657715e-02 -2.428213655948638916e-01 -1.026491373777389526e-01 -1.045844033360481262e-01 1.530787199735641479e-01 3.350839614868164062e-01 -1.728721410036087036e-01 -8.122469484806060791e-02 -4.885106906294822693e-02 1.834913901984691620e-02 2.903706394135951996e-02 -5.720161646604537964e-02 2.555572986602783203e-01 -1.777541264891624451e-02 6.503726541996002197e-02 -1.735499799251556396e-01 -9.004895389080047607e-02 1.524167656898498535e-01 1.815988719463348389e-01 -2.131155431270599365e-01
-4.062952008098363876e-03 -3.241144418716430664e-01 1.745211891829967499e-02 2.006217390298843384e-01 9.917621500790119171e-03 -3.004231154918670654e-01 3.535201847553253174e-01 3.746665418148040771e-01 2.389878034591674805e-01 1.165346354246139526e-01 4.671585559844970703e-02 -1.475723385810852051e-01 -9.354452788829803467e-02 2.355026751756668091e-01 -6.941269338130950928e-02 -2.349735647439956665e-01 1.276916414499282837e-01 -1.895339190959930420e-01 2.133471862180158496e-04 1.750208735466003418e-01 -8.408623933792114258e-02 2.365864217281341553e-01 -1.547656506299972534e-01 -7.553267478942871094e-02 1.253495961427688599e-01 1.325272470712661743e-01 -7.904418744146823883e-03 -1.236812546849250793e-01 -9.042733907699584961e-02 1.797732859849929810e-01 7.846508920192718506e-02 9.448677301406860352e-02
-2.175279110670089722e-01 1.535411179065704346e-02 -1.699981689453125000e-01 -1.068792268633842468e-01 -3.415313363075256348e-01 -1.600220799446105957e-01 1.396519094705581665e-01 4.420617520809173584e-01 7.178163528442382812e-02 2.539497613906860352e-01 -1.466064304113388062e-01 5.796306952834129333e-02 3.154646456241607666e-01 -1.262731403112411499e-01 9.381698817014694214e-02 4.888311773538589478e-02 1.863951832056045532e-01 -2.702548354864120483e-02 -2.062597721815109253e-01 -1.021046042442321777e-01 -8.242635428905487061e-02 3.592660725116729736e-01 -2.480771094560623169e-01 2.276084758341312408e-02 1.075758114457130432e-01 -3.157275915145874023e-02 -6.251854449510574341e-02 -8.434513211250305176e-02 -3.404382616281509399e-02 6.698666512966156006e-02 4.474046453833580017e-02 -1.272502243518829346e-01
-1.091167330741882324e-01 -1.062168702483177185e-01 1.250858008861541748e-01 2.268895059823989868e-01 -2.473143339157104492e-01 1.177268698811531067e-01 -1.107612326741218567e-01 5.271717905998229980e-02 1.829631179571151733e-01 2.752022445201873779e-02 3.175709769129753113e-02 -4.833905994892120361e-01 2.433382868766784668e-01 1.474811136722564697e-01 4.555454012006521225e-03 1.002886667847633362e-01 -1.290662288665771484e-01 -9.045147895812988281e-02 4.892951250076293945e-02 -2.979639451950788498e-03 -1.753734648227691650e-01 3.339015543460845947e-01 -1.714697033166885376e-01 -3.176447153091430664e-01 1.478906720876693726e-01 4.176158830523490906e-02 -8.778183721005916595e-03 -2.305390238761901855e-01 1.368538588285446167e-01 2.368265986442565918e-01 -4.156615957617759705e-02 8.056910336017608643e-02
-1.398654431104660034e-01 1.464709937572479248e-01 1.800467967987060547e-01 1.575420647859573364e-01 -1.269096583127975464e-01 -2.261417061090469360e-01 3.390321508049964905e-02 3.014977574348449707e-01 2.826866507530212402e-01 -4.799813777208328247e-02 -1.203329022973775864e-02 -1.391336172819137573e-01 -3.845946863293647766e-02 -6.218340992927551270e-02 -2.501050531864166260e-01 4.038923382759094238e-01 -8.534467965364456177e-02 -1.408756338059902191e-02 1.215150430798530579e-01 -1.418123692274093628e-01 6.597328931093215942e-03 3.994596190750598907e-03 -3.150899112224578857e-01 -1.748190373182296753e-01 2.924689054489135742e-01 7.956898212432861328e-02 -9.416376799345016479e-02 -6.045550853013992310e-02 -1.083099618554115295e-01 2.208775579929351807e-01 -6.201181933283805847e-02 -2.620857656002044678e-01
-3.721019718796014786e-03 -3.546850681304931641e-01 4.493139311671257019e-02 -2.445171959698200226e-02 1.065924614667892456e-01 -4.495946168899536133e-01 3.084005601704120636e-02 3.529731929302215576e-01 -1.937373913824558258e-02 6.478666514158248901e-02 2.199373096227645874e-01 -7.847142964601516724e-02 2.981291115283966064e-01 -1.276713311672210693e-01 2.527236752212047577e-02 2.167657464742660522e-01 1.237871870398521423e-02 -7.537540048360824585e-02 1.431107968091964722e-01 2.478858828544616699e-02 4.218330606818199158e-02 -2.724849879741668701e-01 -1.081886515021324158e-02 -2.973483316600322723e-02 2.552947103977203369e-01 -2.913618646562099457e-02 1.906001865863800049e-01 -1.417818963527679443e-01 -2.566026151180267334e-02 1.708776652812957764e-01 -7.808912545442581177e-02 2.413511723279953003e-01
6.794101744890213013e-02 5.123841017484664917e-02 2.353471368551254272e-01 -5.116545036435127258e-02 -1.098556891083717346e-01 -2.423760890960693359e-01 -7.693842053413391113e-03 7.359327375888824463e-02 1.848789751529693604e-01 4.087205231189727783e-02 1.334881633520126343e-01 -2.485400736331939697e-01 2.107111960649490356e-01 2.454336732625961304e-01 -2.495259195566177368e-01 2.766241133213043213e-01 1.359321624040603638e-01 -2.664141356945037842e-01 -2.666480839252471924e-02 -9.591966867446899414e-02 9.696529805660247803e-02 -9.535409510135650635e-02 -9.510137885808944702e-02 -2.372187077999114990e-01 -2.172133140265941620e-02 -4.279974102973937988e-01 1.624488383531570435e-01 4.689958319067955017e-02 -2.233824431896209717e-01 2.141179442405700684e-01 9.145693480968475342e-02 -8.326456882059574127e-03
5.008574575185775757e-02 -1.337228119373321533e-01 -2.278419286012649536e-01 2.352551817893981934e-01 -5.221267789602279663e-02 -4.503562152385711670e-01 -1.914244890213012695e-02 1.463627666234970093e-01 1.283919662237167358e-01 3.980322927236557007e-02 1.741459369659423828e-01 -2.417776174843311310e-02 2.287631481885910034e-01 2.458021193742752075e-01 -1.187066361308097839e-01 2.905276417732238770e-01 3.148357570171356201e-02 -1.705892831087112427e-01 -5.719156563282012939e-02 2.716675400733947754e-01 9.488730132579803467e-02 -1.404200643301010132e-01 6.649223715066909790e-02 1.645888388156890869e-01 7.949097454547882080e-02 -2.915685437619686127e-02 -1.501416787505149841e-02 -2.704736292362213135e-01 -1.572793424129486084e-01 2.024218142032623291e-01 2.600003480911254883e-01 5.939903855323791504e-02
5.388183519244194031e-02 2.036311849951744080e-02 2.065082043409347534e-01 -3.687185794115066528e-02 -2.184023559093475342e-01 5.928854923695325851e-03 6.013406440615653992e-02 2.419033199548721313e-01 3.017267286777496338e-01 1.872592605650424957e-02 4.379860684275627136e-02 2.300109267234802246e-01 2.949127554893493652e-01 1.317411195486783981e-02 -1.583504378795623779e-01 -3.144889324903488159e-02 1.372140944004058838e-01 -1.808771491050720215e-01 -1.280747540295124054e-02 -2.629519999027252197e-01 2.034265697002410889e-01 1.781036108732223511e-01 -7.518460601568222046e-02 -2.909241616725921631e-01 1.816900819540023804e-01 -1.628016307950019836e-02 -2.315867841243743896e-01 3.433779999613761902e-02 -4.337770119309425354e-02 4.057717025279998779e-01 2.109967172145843506e-01 5.030392203480005264e-04
1.368964016437530518e-01 -1.502746045589447021e-01 6.206404883414506912e-03 4.315382242202758789e-02 9.415983408689498901e-02 -6.258481182157993317e-03 3.982242569327354431e-02 4.484470486640930176e-01 1.109437420964241028e-01 -2.927859127521514893e-01 7.236138731241226196e-02 2.600979618728160858e-02 2.359021082520484924e-02 2.772655785083770752e-01 -1.473516374826431274e-01 2.569080293178558350e-01 1.652446538209915161e-01 6.183222681283950806e-02 -2.118828445672988892e-01 5.510528758168220520e-02 -2.832592725753784180e-01 4.639678448438644409e-02 2.177100181579589844e-01 -3.990719094872474670e-02 3.771956861019134521e-01 -1.322818994522094727e-01 2.448178082704544067e-01 -9.088595211505889893e-02 -2.319304272532463074e-02 1.604045927524566650e-01 1.059778183698654175e-01 1.341823954135179520e-02
1.612553000450134277e-01 -4.015579819679260254e-02 2.735418677330017090e-01 4.950022324919700623e-02 -3.419942855834960938e-01 -2.218203842639923096e-01 -1.044105291366577148e-01 1.792472898960113525e-01 3.424504995346069336e-01 -8.597479760646820068e-02 8.846571296453475952e-02 -3.431283831596374512e-01 -2.227624133229255676e-02 -8.438821136951446533e-02 8.692900836467742920e-02 2.742064893245697021e-01 1.252073645591735840e-01 5.039386078715324402e-02 5.347944796085357666e-02 -2.203289270401000977e-01 2.077188342809677124e-03 2.550965845584869385e-01 7.057493925094604492e-02 3.699301928281784058e-02 1.349909454584121704e-01 -2.678158283233642578e-01 -1.178532689809799194e-01 -3.128577396273612976e-02 1.904289722442626953e-01 1.786578148603439331e-01 -6.053844839334487915e-02 1.661644726991653442e-01
-9.501733630895614624e-02 -4.364767670631408691e-01 -1.139197275042533875e-01 1.265487670898437500e-01 -1.045996174216270447e-01 2.365944534540176392e-01 1.966642439365386963e-01 4.709127247333526611e-01 2.248193919658660889e-01 1.844298839569091797e-01 8.354039490222930908e-02 1.411564797163009644e-01 2.174099832773208618e-01 1.343354433774948120e-01 8.162923902273178101e-02 7.614962011575698853e-02 2.949113249778747559e-01 1.164468377828598022e-01 -1.389522105455398560e-01 -1.587326228618621826e-01 1.991364546120166779e-02 1.101361960172653198e-01 9.156834334135055542e-02 1.196580566465854645e-02 7.822316139936447144e-02 -1.070086956024169922e-01 1.067987550050020218e-02 2.662701532244682312e-02 2.054242193698883057e-01 1.506125926971435547e-01 7.277653366327285767e-02 1.459677517414093018e-02
9.621249139308929443e-02 -4.114876985549926758e-01 1.688042283058166504e-01 8.067554235458374023e-02 -6.601819396018981934e-02 2.058664336800575256e-02 4.099755361676216125e-02 1.738755702972412109e-01 1.516394913196563721e-01 9.873369336128234863e-02 -9.459024667739868164e-02 -2.567904293537139893e-01 1.722691059112548828e-01 1.241739541292190552e-01 6.721411645412445068e-02 3.119128644466400146e-01 1.249638386070728302e-02 -6.813371181488037109e-02 -1.393644809722900391e-01 1.260317955166101456e-02 -1.571640223264694214e-01 -1.576721966266632080e-01 -5.886699631810188293e-02 -1.404305547475814819e-01 4.874853193759918213e-01 -7.840830832719802856e-02 -7.272166758775711060e-02 2.139403373003005981e-01 -4.471056908369064331e-02 1.170369330793619156e-02 3.077722489833831787e-01 -7.970026135444641113e-02
7.745143026113510132e-03 4.004321619868278503e-02 3.535829484462738037e-02 1.078837886452674866e-01 -2.975405454635620117e-01 -1.074805557727813721e-01 4.563277587294578552e-03 2.814680039882659912e-01 2.469519078731536865e-01 3.455505669116973877e-01 2.842293083667755127e-01 -4.422254115343093872e-02 2.946450412273406982e-01 -3.126551508903503418e-01 -5.521543696522712708e-02 1.105005145072937012e-01 1.176019534468650818e-01 -8.455700427293777466e-02 -8.251383900642395020e-02 -1.266920715570449829e-01 2.111022360622882843e-02 1.631649583578109741e-01 1.783113628625869751e-01 4.380116239190101624e-02 -1.988480985164642334e-02 8.145672827959060669e-02 1.532616019248962402e-01 1.083776280283927917e-01 1.595875807106494904e-02 3.500702977180480957e-01 2.338626235723495483e-01 1.370291113853454590e-01
-2.690059132874011993e-02 -2.476101070642471313e-01 1.111268475651741028e-01 3.867678046226501465e-01 -2.963549196720123291e-01 3.424707427620887756e-02 1.319127678871154785e-01 3.663854300975799561e-01 5.065733194351196289e-02 2.356552332639694214e-01 -7.891809195280075073e-02 9.306733496487140656e-03 1.333162039518356323e-01 2.712180465459823608e-02 5.436580255627632141e-02 2.046307921409606934e-01 5.321837216615676880e-02 -2.961104549467563629e-02 -5.361140146851539612e-02 8.976544439792633057e-02 -4.274623468518257141e-02 1.481486260890960693e-01 -2.507307827472686768e-01 -3.776999711990356445e-01 -1.632316708564758301e-01 -1.159095391631126404e-01 -1.301778703927993774e-01 -1.590964347124099731e-01 -7.876763492822647095e-02 2.692331969738006592e-01 -4.234404861927032471e-02 2.959017828106880188e-02
-7.438016124069690704e-03 -1.417137980461120605e-01 -1.525779515504837036e-01 1.236679181456565857e-01 -4.088671803474426270e-01 -1.020674258470535278e-01 2.263666689395904541e-01 2.321235686540603638e-01 1.285508871078491211e-01 6.432876735925674438e-02 4.272803291678428650e-02 -4.013170897960662842e-01 -8.952783793210983276e-02 1.504456549882888794e-01 -1.346073746681213379e-01 1.015996783971786499e-01 2.316957563161849976e-01 -1.416016221046447754e-01 -2.681505680084228516e-01 -1.948679387569427490e-01 -7.544642779976129532e-03 -3.178367391228675842e-02 -5.650638043880462646e-02 4.766551032662391663e-02 -8.851754665374755859e-02 1.258115563541650772e-02 -7.218360900878906250e-02 1.974977366626262665e-02 -7.362273172475397587e-04 4.117553234100341797e-01 6.993728131055831909e-02 1.943362951278686523e-01
1.417744159698486328e-01 -6.502971798181533813e-02 -1.159642077982425690e-02 4.238837212324142456e-02 -1.897385269403457642e-01 -1.101455092430114746e-01 2.124265283346176147e-01 1.536128669977188110e-01 2.163089253008365631e-02 -1.177916303277015686e-01 -1.531605869531631470e-01 -1.235804334282875061e-01 2.113134860992431641e-01 -7.896120101213455200e-02 8.210291713476181030e-02 2.929878532886505127e-01 -1.096959877759218216e-02 -1.205844804644584656e-01 -3.079805076122283936e-01 -4.470587074756622314e-01 -8.655335754156112671e-02 2.167474180459976196e-01 4.029476642608642578e-02 1.170314848423004150e-01 2.065867185592651367e-01 -1.768438816070556641e-01 -5.830420181155204773e-02 1.433761715888977051e-01 5.428737774491310120e-02 2.547529935836791992e-01 1.007386669516563416e-01 -3.244583308696746826e-01
1.675006449222564697e-01 3.397052735090255737e-02 1.022586748003959656e-01 8.798735588788986206e-02 -4.048182964324951172e-01 4.785220697522163391e-02 2.019733004271984100e-02 2.127400934696197510e-01 8.910573273897171021e-02 4.140340685844421387e-01 -8.490150421857833862e-02 9.554212540388107300e-02 1.403136402368545532e-01 7.606623694300651550e-03 6.409239023923873901e-02 8.498945832252502441e-02 2.104079723358154297e-01 -2.210764437913894653e-01 3.649901971220970154e-02 -2.170274704694747925e-01 -9.390528500080108643e-02 -4.558319598436355591e-02 -1.443301141262054443e-01 -3.339524865150451660e-01 2.084835469722747803e-01 3.230332955718040466e-02 -2.855841815471649170e-01 -1.670695841312408447e-01 -4.959735274314880371e-02 2.135863453149795532e-01 -1.583334654569625854e-01 4.495217651128768921e-02
9.596483781933784485e-03 -2.427819818258285522e-01 5.167419835925102234e-02 2.612008750438690186e-01 -2.136819660663604736e-01 -2.437140345573425293e-01 -5.934340134263038635e-02 4.361425042152404785e-01 6.837798748165369034e-03 5.104707926511764526e-02 -1.351365894079208374e-01 4.403428733348846436e-02 -7.161231338977813721e-02 3.446389436721801758e-01 -6.635436415672302246e-02 1.369518041610717773e-01 2.338426858186721802e-01 -6.908860802650451660e-02 -2.086648643016815186e-01 1.341968476772308350e-01 -2.281082123517990112e-01 6.494055688381195068e-02 5.110432207584381104e-02 -1.956694573163986206e-01 2.848891019821166992e-01 -8.902342617511749268e-02 -5.438237637281417847e-02 -7.810539752244949341e-02 -1.325367540121078491e-01 -1.937428861856460571e-01 -1.372122913599014282e-01 1.054757162928581238e-01
2.952663004398345947e-01 7.925363630056381226e-02 -1.833407878875732422e-01 6.050793454051017761e-02 -7.258967310190200806e-02 6.256438791751861572e-02 6.191651523113250732e-02 1.280125528573989868e-01 2.262847423553466797e-01 2.130880206823348999e-01 -1.263578832149505615e-01 6.959263980388641357e-02 3.036141991615295410e-01 -5.560385063290596008e-02 -6.058700848370790482e-03 4.338656663894653320e-01 4.269696027040481567e-02 -1.504198014736175537e-01 5.195968598127365112e-02 -9.747509658336639404e-02 2.621533870697021484e-01 2.550623118877410889e-01 -2.835102379322052002e-01 -3.079540655016899109e-02 1.968868225812911987e-01 -2.187011763453483582e-02 -1.832793354988098145e-01 -2.150596231222152710e-01 -8.299669623374938965e-02 1.708230376243591309e-01 -4.887948930263519287e-02 -1.720062345266342163e-01
9.843659400939941406e-02 -3.296243250370025635e-01 7.930018007755279541e-02 2.279593050479888916e-01 -7.461147010326385498e-02 -1.127589270472526550e-01 2.970721423625946045e-01 2.985261976718902588e-01 1.444299966096878052e-01 1.941687911748886108e-01 1.436526421457529068e-03 -5.922771245241165161e-02 2.305823564529418945e-01 -1.632649600505828857e-01 -1.501109004020690918e-01 2.961595356464385986e-01 -1.943020336329936981e-02 1.076838448643684387e-01 5.393822491168975830e-02 6.185107398778200150e-03 -3.355582356452941895e-01 7.726798951625823975e-02 -7.031217962503433228e-02 -1.725640594959259033e-01 -2.552448511123657227e-01 -1.210509017109870911e-01 -5.689840018749237061e-02 -1.659738570451736450e-01 2.998783290386199951e-01 5.654887855052947998e-02 -6.073069944977760315e-02 3.343206772115081549e-04
-1.364677101373672485e-01 -3.962972462177276611e-01 1.131556183099746704e-02 4.454659298062324524e-02 -4.142034426331520081e-02 -1.790044158697128296e-01 -2.668509632349014282e-02 1.200509518384933472e-01 -3.044772148132324219e-02 -3.700486943125724792e-02 1.134227290749549866e-01 -2.984869778156280518e-01 2.405321002006530762e-01 2.420832812786102295e-01 5.220039933919906616e-02 1.536871641874313354e-01 4.951302707195281982e-02 -1.264663785696029663e-01 -1.932390779256820679e-01 2.283085696399211884e-02 -2.461462747305631638e-03 -3.054036796092987061e-01 -3.739704936742782593e-02 -1.671849936246871948e-01 3.682653307914733887e-01 -2.194256484508514404e-01 5.468936637043952942e-02 1.859451830387115479e-01 -1.959298849105834961e-01 2.315699160099029541e-01 1.843567639589309692e-01 -1.020555268041789532e-03
5.148005113005638123e-02 -7.333301007747650146e-02 -6.395666301250457764e-02 4.700015485286712646e-02 -3.304802477359771729e-01 -5.794163048267364502e-02 -2.643423676490783691e-01 1.512528955936431885e-01 3.489890992641448975e-01 -1.885042409412562847e-03 2.509494423866271973e-01 -2.262170463800430298e-01 1.465337127447128296e-01 -3.537277877330780029e-02 -1.208143234252929688e-01 2.048938721418380737e-01 3.411860018968582153e-02 1.483123935759067535e-02 -1.393475532531738281e-01 -1.913507655262947083e-02 -1.193473264575004578e-01 4.301941767334938049e-02 -2.113519422709941864e-02 -2.957581579685211182e-01 1.239806562662124634e-01 4.563642665743827820e-02 -1.935757994651794434e-01 -2.292416840791702271e-01 3.045208007097244263e-02 7.543376833200454712e-02 -1.212561428546905518e-01 -4.594738483428955078e-01
7.900124788284301758e-02 1.330129057168960571e-01 -2.392057925462722778e-01 2.691765129566192627e-01 2.619490772485733032e-02 -5.788529291749000549e-02 7.944435626268386841e-02 2.936069667339324951e-01 2.684039175510406494e-01 8.934316784143447876e-02 -9.306947141885757446e-02 -5.893235653638839722e-02 6.199401244521141052e-02 4.087900370359420776e-02 -3.315117582678794861e-02 3.319223225116729736e-01 9.971039742231369019e-02 -1.596018671989440918e-01 -3.681979477405548096e-01 1.031191349029541016e-01 -1.647422164678573608e-01 -1.288571208715438843e-01 -1.402070187032222748e-02 -8.676819503307342529e-02 2.827542126178741455e-01 -1.376561373472213745e-01 -3.690533936023712158e-01 -4.431688785552978516e-02 1.216760054230690002e-01 1.085213944315910339e-01 1.903926879167556763e-01 8.894634991884231567e-02
-2.807884477078914642e-02 -5.051840469241142273e-02 -8.529029041528701782e-02 2.957817912101745605e-02 -2.015925645828247070e-01 -1.494134217500686646e-01 -3.371270000934600830e-02 3.785006999969482422e-01 2.547864913940429688e-01 7.301960606127977371e-03 -1.863329559564590454e-01 -1.160731688141822815e-01 4.245672821998596191e-01 4.511361569166183472e-02 -1.602772474288940430e-01 7.525778561830520630e-02 1.190513595938682556e-01 -3.099894523620605469e-01 -1.674548685550689697e-01 -2.863068599253892899e-03 -1.927516013383865356e-01 -1.358635425567626953e-01 1.938939541578292847e-01 -8.122072368860244751e-02 -3.918655589222908020e-02 -7.154207676649093628e-02 -1.387146413326263428e-01 -1.755165606737136841e-01 6.954448670148849487e-02 -1.375366151332855225e-01 3.403200209140777588e-01 1.412353217601776123e-01
1.830113977193832397e-01 -1.791927069425582886e-01 2.020655758678913116e-02 1.640121638774871826e-01 7.687438279390335083e-02 -2.510836720466613770e-01 -1.709117442369461060e-01 7.597181200981140137e-02 9.504075348377227783e-02 -4.030302911996841431e-02 1.845870316028594971e-01 -3.279546499252319336e-01 4.692581593990325928e-01 2.094886302947998047e-01 7.428991049528121948e-02 -1.111350581049919128e-01 3.852142393589019775e-02 -8.962413296103477478e-03 -2.262392938137054443e-01 -1.206495147198438644e-02 -2.667243480682373047e-01 1.489293426275253296e-01 -1.677695512771606445e-01 -6.010211259126663208e-02 1.212930306792259216e-01 1.303950697183609009e-01 8.236408233642578125e-02 -2.425319552421569824e-01 -1.773364469408988953e-02 1.958396434783935547e-01 -2.027145028114318848e-01 -1.177071109414100647e-01
1.116743832826614380e-01 9.877100586891174316e-02 -2.753684520721435547e-01 6.001942604780197144e-02 -1.153943315148353577e-01 3.898952528834342957e-02 2.011923640966415405e-01 1.548106819391250610e-01 1.015869304537773132e-01 -5.650890618562698364e-02 -1.655582934617996216e-01 -2.192942649126052856e-01 2.206521630287170410e-01 1.941796541213989258e-01 -1.002690792083740234e-01 2.329543083906173706e-01 1.765385866165161133e-01 -2.539139389991760254e-01 -1.338201612234115601e-01 2.521851658821105957e-01 -1.920073777437210083e-01 1.893791258335113525e-01 6.845900416374206543e-02 -3.160612881183624268e-01 2.143128514289855957e-01 -1.302417665719985962e-01 -1.821041852235794067e-02 -2.834098339080810547e-01 -6.643110513687133789e-02 -5.901476740837097168e-02 1.134082898497581482e-01 2.461219429969787598e-01
1.477764397859573364e-01 -1.769323945045471191e-01 2.309938147664070129e-02 1.097635403275489807e-01 -7.185713201761245728e-02 -3.196398913860321045e-01 5.003644526004791260e-02 4.006310105323791504e-01 -1.675329953432083130e-01 1.616485416889190674e-01 3.873256146907806396e-01 -1.702510714530944824e-01 2.410602718591690063e-01 -5.992289260029792786e-02 9.425743669271469116e-02 1.047339811921119690e-01 8.093322813510894775e-02 8.554514497518539429e-02 -2.273086905479431152e-01 2.751875668764114380e-02 -7.986134290695190430e-02 -6.947753578424453735e-02 4.385282844305038452e-02 -2.022515684366226196e-01 -6.850662827491760254e-02 -1.461680233478546143e-01 -3.334772214293479919e-02 -2.441868633031845093e-01 2.481250911951065063e-01 1.469248831272125244e-01 1.306833326816558838e-01 -2.044942378997802734e-01
2.012708336114883423e-01 -1.973097771406173706e-01 -1.114422455430030823e-01 2.687650620937347412e-01 -3.168265819549560547e-01 -2.808534801006317139e-01 1.546151936054229736e-01 2.918800115585327148e-01 -1.156180351972579956e-01 -1.657161861658096313e-01 6.605609506368637085e-02 -3.032549321651458740e-01 -1.032399758696556091e-01 -8.347144722938537598e-02 1.714991182088851929e-01 2.583123743534088135e-01 2.052326351404190063e-01 -1.597961634397506714e-01 -7.456105947494506836e-02 5.662620440125465393e-02 2.006518989801406860e-01 1.211072430014610291e-01 -1.618760973215103149e-01 -1.396442949771881104e-01 1.179554387927055359e-01 -1.806442439556121826e-01 1.232156977057456970e-01 -5.297324806451797485e-02 -1.633910089731216431e-01 6.843869388103485107e-02 -1.374505907297134399e-01 -6.904286146163940430e-02
3.764878958463668823e-02 -1.902763694524765015e-01 7.690651714801788330e-02 6.939002871513366699e-02 -2.531605958938598633e-01 -7.359924167394638062e-02 -1.502718124538660049e-02 2.000420540571212769e-01 6.147455796599388123e-02 -1.379252225160598755e-01 1.466403249651193619e-02 -2.052087485790252686e-01 3.225351274013519287e-01 2.317475676536560059e-01 -7.068172097206115723e-02 2.611564695835113525e-01 -1.061590239405632019e-01 2.401572465896606445e-02 -3.427794435992836952e-03 9.895670413970947266e-02 5.487472284585237503e-03 -2.475097626447677612e-01 1.495628245174884796e-02 -5.317143350839614868e-02 4.261569082736968994e-01 -4.230619966983795166e-02 -7.394930720329284668e-02 2.326667159795761108e-01 7.479334622621536255e-02 2.605925500392913818e-01 3.677882254123687744e-01 -8.983303606510162354e-02
9.862280637025833130e-02 -1.670474857091903687e-01 1.491962671279907227e-01 4.118311405181884766e-02 1.252486258745193481e-01 -2.648781538009643555e-01 2.193280309438705444e-01 4.091534912586212158e-01 -1.753303110599517822e-01 1.128364354372024536e-01 4.933112859725952148e-02 -5.379816144704818726e-02 2.987177371978759766e-01 -5.937254801392555237e-02 -1.386813968420028687e-01 1.562532484531402588e-01 8.142325282096862793e-02 -2.858203053474426270e-01 6.672683358192443848e-02 1.634463816881179810e-01 -7.398074958473443985e-03 -1.927716881036758423e-01 -2.333379685878753662e-01 -7.489853352308273315e-02 2.157282978296279907e-01 -3.190179467201232910e-01 -5.040419846773147583e-02 1.923185959458351135e-02 -1.076610162854194641e-01 2.221916615962982178e-01 1.494090855121612549e-01 -2.411732822656631470e-02
1.936594545841217041e-01 -9.058164805173873901e-02 1.508294641971588135e-01 7.985763251781463623e-02 1.869408180937170982e-03 -1.717581152915954590e-01 1.972421817481517792e-02 1.087025105953216553e-01 -2.003378123044967651e-01 1.173831596970558167e-01 2.299204170703887939e-01 -1.640179604291915894e-01 4.790593981742858887e-01 6.124267354607582092e-02 6.520576309412717819e-03 1.461354345083236694e-01 -1.846467256546020508e-01 3.406223375350236893e-03 -2.300343662500381470e-01 2.544172406196594238e-01 -1.446899026632308960e-01 -7.994705811142921448e-04 -7.891542464494705200e-02 1.450603920966386795e-02 1.784092485904693604e-01 -2.686553895473480225e-01 6.264717667363584042e-04 -3.342754542827606201e-01 5.177939310669898987e-02 3.081147372722625732e-01 -2.332564070820808411e-02 4.581408575177192688e-02
2.613727152347564697e-01 -1.152432262897491455e-01 4.741469770669937134e-02 3.040529601275920868e-02 7.326964288949966431e-02 -2.578515112400054932e-01 2.675458788871765137e-01 3.386249244213104248e-01 1.853342801332473755e-01 -4.989908263087272644e-02 -1.435008738189935684e-02 2.300671786069869995e-01 1.703511923551559448e-01 1.704003512859344482e-01 -2.403164505958557129e-01 3.016243875026702881e-01 3.345977663993835449e-01 -1.435279101133346558e-01 -4.579345509409904480e-02 6.292779743671417236e-02 1.706262230873107910e-01 1.263334006071090698e-01 -4.530146718025207520e-02 -1.593281514942646027e-02 3.231794014573097229e-02 -1.895350813865661621e-01 -2.402441650629043579e-01 -1.181285381317138672e-01 -9.748236089944839478e-02 -1.059368439018726349e-02 2.159471511840820312e-01 9.739828854799270630e-02
1.250504702329635620e-01 -2.171310223639011383e-02 3.048811666667461395e-02 2.065850496292114258e-01 -1.204777136445045471e-01 -3.392799496650695801e-01 -1.640279293060302734e-01 2.463237047195434570e-01 -1.081790179014205933e-01 1.714464724063873291e-01 3.713153004646301270e-01 -7.183198630809783936e-02 3.689085245132446289e-01 -5.785355344414710999e-02 -1.278521120548248291e-02 7.917850464582443237e-02 -1.684645004570484161e-02 -3.853299655020236969e-03 -4.584750905632972717e-02 1.697869002819061279e-01 -1.001323908567428589e-01 4.371580109000205994e-02 -1.602585911750793457e-01 -1.253770440816879272e-01 -1.523603312671184540e-02 -2.040855437517166138e-01 -2.738339304924011230e-01 -2.941793203353881836e-01 1.300974339246749878e-01 2.953283786773681641e-01 -2.258635126054286957e-02 -2.100456692278385162e-02
1.860728114843368530e-02 -1.171017289161682129e-01 -2.634512782096862793e-01 4.006959870457649231e-02 -3.683315813541412354e-01 -3.706473708152770996e-01 3.950743749737739563e-02 -3.577201813459396362e-02 1.340931802988052368e-01 7.517504692077636719e-02 5.071564391255378723e-02 1.252292543649673462e-01 2.714778184890747070e-01 1.879362314939498901e-01 -1.440282911062240601e-01 1.103005409240722656e-01 3.377693518996238708e-02 1.209665760397911072e-01 -3.781786561012268066e-01 -8.304104208946228027e-02 -2.352898269891738892e-01 1.309482455253601074e-01 -4.796236380934715271e-02 3.504901379346847534e-02 7.293468713760375977e-02 -1.432809233665466309e-01 1.139506846666336060e-01 5.805477127432823181e-02 9.501022845506668091e-02 3.328961133956909180e-01 2.266691923141479492e-01 8.208058774471282959e-03
1.411972194910049438e-01 6.167886778712272644e-02 -1.167650595307350159e-01 3.597955405712127686e-01 -4.406588524580001831e-02 -3.011553883552551270e-01 7.616066187620162964e-02 3.358734548091888428e-01 2.924737334251403809e-02 -5.156147852540016174e-02 1.783076375722885132e-01 -4.880400374531745911e-02 5.548917502164840698e-02 1.669835597276687622e-01 -1.246424764394760132e-01 2.853543162345886230e-01 -2.111852914094924927e-01 -1.499930322170257568e-01 -4.275928437709808350e-02 2.156996130943298340e-01 -2.111272066831588745e-01 1.717733442783355713e-01 5.373110994696617126e-02 1.464008837938308716e-01 2.793869972229003906e-01 -1.119532715529203415e-02 -1.126766949892044067e-01 -1.903551071882247925e-01 9.803536534309387207e-02 8.952450007200241089e-02 1.123884171247482300e-01 2.916959226131439209e-01
2.244112938642501831e-01 -2.979368269443511963e-01 -1.284043192863464355e-01 6.210875883698463440e-02 -4.205089509487152100e-01 -3.305446803569793701e-01 2.606316804885864258e-01 2.330662459135055542e-01 1.551327556371688843e-01 1.492148041725158691e-01 2.044527530670166016e-01 -5.003825575113296509e-02 1.125629544258117676e-01 1.254310272634029388e-02 -1.218709349632263184e-01 3.084096871316432953e-02 1.497212499380111694e-01 3.633038401603698730e-01 -4.023642838001251221e-02 1.217053383588790894e-01 -1.873252391815185547e-01 1.006980463862419128e-01 -8.083878457546234131e-02 -1.462941337376832962e-02 -4.996855556964874268e-02 -8.045974373817443848e-02 -1.164982691407203674e-01 6.574486941099166870e-02 7.008346170186996460e-02 1.896082460880279541e-01 -8.347520977258682251e-02 1.241427138447761536e-01
1.329782009124755859e-01 2.266067713499069214e-01 6.852396577596664429e-02 2.781140804290771484e-01 -7.194698601961135864e-02 -1.240195035934448242e-01 2.583891153335571289e-02 2.686778306961059570e-01 3.898672163486480713e-01 9.875820949673652649e-03 1.718653552234172821e-02 -2.263410985469818115e-01 7.965870201587677002e-02 1.694366335868835449e-02 -1.746704578399658203e-01 1.648961007595062256e-02 8.917660266160964966e-02 4.962785542011260986e-02 -2.122099846601486206e-01 -1.451925635337829590e-01 -1.616508662700653076e-01 -1.250146776437759399e-01 -1.143029890954494476e-02 6.093679368495941162e-02 2.922035157680511475e-01 -6.239750608801841736e-02 -3.857615888118743896e-01 -2.714798450469970703e-01 5.135831981897354126e-02 1.125923916697502136e-01 2.513238787651062012e-01 4.556029662489891052e-02
2.551090717315673828e-01 -2.971019148826599121e-01 8.658702671527862549e-02 3.272803425788879395e-01 -3.223909139633178711e-01 -1.625474095344543457e-01 -2.633395493030548096e-01 1.400653738528490067e-02 2.765558958053588867e-01 3.799944743514060974e-02 -9.308716654777526855e-02 -2.638131082057952881e-01 6.907469034194946289e-02 -3.520965576171875000e-02 5.166168138384819031e-02 6.641700863838195801e-02 2.251127660274505615e-01 1.683918088674545288e-01 9.910647571086883545e-02 1.074238121509552002e-01 3.083520010113716125e-02 -2.542824367992579937e-04 -1.832302808761596680e-01 -1.268328130245208740e-01 2.518034577369689941e-01 -2.239655554294586182e-01 5.831575393676757812e-02 -6.974726170301437378e-02 1.788562349975109100e-02 1.300904154777526855e-01 -7.992563769221305847e-03 -2.696577906608581543e-01
-1.443034261465072632e-01 -9.660632163286209106e-02 -5.875080451369285583e-02 1.713617891073226929e-02 -1.999909728765487671e-01 -1.711302846670150757e-01 -1.467598080635070801e-01 2.117296904325485229e-01 1.909978985786437988e-01 -7.057502865791320801e-02 -3.267373144626617432e-02 -2.395248860120773315e-01 3.708323538303375244e-01 -1.656234711408615112e-01 -9.459780901670455933e-02 7.882646471261978149e-02 -2.396474182605743408e-01 -1.507001370191574097e-01 6.949425488710403442e-02 -2.896077036857604980e-01 3.495906665921211243e-02 1.013776883482933044e-01 -1.703054457902908325e-01 1.092972308397293091e-01 3.252710103988647461e-01 6.815691292285919189e-02 -2.575098872184753418e-01 -1.549038141965866089e-01 8.320704847574234009e-02 3.049665689468383789e-01 4.860353469848632812e-02 -1.615585088729858398e-01
2.110110521316528320e-01 -1.863414943218231201e-01 -1.750404830090701580e-03 6.193934753537178040e-02 1.023362874984741211e-01 -2.590219378471374512e-01 3.982862830162048340e-02 1.393306255340576172e-01 -1.003988236188888550e-01 -1.719357818365097046e-01 2.295770049095153809e-01 -1.568605154752731323e-01 2.047305703163146973e-01 3.849858418107032776e-02 4.876613616943359375e-02 1.747405081987380981e-01 1.528283059597015381e-01 -1.392670869827270508e-01 -2.618518173694610596e-01 -1.109215170145034790e-01 1.388194411993026733e-01 9.140484035015106201e-02 -1.517083942890167236e-01 5.790419131517410278e-02 4.437079727649688721e-01 -1.394100487232208252e-01 -8.857084065675735474e-02 1.653724014759063721e-01 2.241084277629852295e-01 -1.396233402192592621e-02 3.349258303642272949e-01 -1.826751977205276489e-01
-6.010909751057624817e-02 -3.283216059207916260e-01 9.299973398447036743e-02 4.015648663043975830e-01 -2.830717563629150391e-01 2.169815637171268463e-02 1.255447268486022949e-01 3.861832916736602783e-01 9.756829589605331421e-02 4.314184188842773438e-02 -1.046793535351753235e-01 8.364980667829513550e-02 1.134669110178947449e-01 2.057395875453948975e-03 6.651403009891510010e-02 -8.681498467922210693e-02 -1.306777894496917725e-01 -3.299578651785850525e-02 -2.044757157564163208e-01 -3.289054334163665771e-02 4.189697653055191040e-02 2.626974284648895264e-01 -1.041261032223701477e-01 -3.167727589607238770e-01 1.327152848243713379e-01 2.216554246842861176e-02 8.823932707309722900e-02 -1.055352389812469482e-01 6.641294341534376144e-03 3.235321044921875000e-01 1.036224290728569031e-01 -1.533621847629547119e-01
2.514604330062866211e-01 -1.609965860843658447e-01 -5.092146247625350952e-02 1.395080238580703735e-01 -3.269863724708557129e-01 -2.357729822397232056e-01 5.074159428477287292e-02 2.214248180389404297e-01 3.163532614707946777e-01 9.637380391359329224e-02 -3.728680312633514404e-03 1.585012674331665039e-01 3.674508258700370789e-02 -1.628156006336212158e-01 -2.919927239418029785e-01 -2.324039638042449951e-01 2.334015816450119019e-02 1.255184113979339600e-01 -1.016429290175437927e-01 4.341670498251914978e-02 -2.248836159706115723e-01 1.634324491024017334e-01 -8.245820179581642151e-03 -9.237136691808700562e-02 2.496759593486785889e-01 -1.449496150016784668e-01 -2.601087689399719238e-01 -1.919960230588912964e-01 5.681111942976713181e-04 1.780176460742950439e-01 1.507668346166610718e-01 -1.278966665267944336e-01
-4.431034252047538757e-02 -1.815946549177169800e-01 1.783126443624496460e-01 1.909802854061126709e-01 -3.459053635597229004e-01 -2.442376315593719482e-01 4.976399987936019897e-02 1.038726940751075745e-01 1.922871321439743042e-01 -2.467230707406997681e-02 2.039538770914077759e-01 -4.852586984634399414e-02 1.715962737798690796e-01 -1.257486045360565186e-01 9.896276146173477173e-02 1.286100745201110840e-01 2.144518494606018066e-01 -1.039978265762329102e-01 -1.042377087287604809e-03 -2.140565812587738037e-01 -1.513347178697586060e-01 8.228701353073120117e-02 -1.241332665085792542e-02 -2.660901099443435669e-02 1.148908287286758423e-01 5.062960088253021240e-02 -3.345935940742492676e-01 4.390079528093338013e-02 1.715117096900939941e-01 2.291762679815292358e-01 -1.993884593248367310e-01 4.081621468067169189e-01
1.223796457052230835e-01 -1.009001433849334717e-01 -2.012964636087417603e-01 7.675152271986007690e-02 -2.869330346584320068e-01 -3.981543779373168945e-01 1.111968383193016052e-01 -6.991460919380187988e-02 1.030642315745353699e-01 3.020399808883666992e-01 9.236034005880355835e-02 1.655749231576919556e-01 2.222603559494018555e-01 1.919130235910415649e-01 -1.052690148353576660e-01 1.285985261201858521e-01 1.853635460138320923e-01 1.267501339316368103e-02 -2.497178614139556885e-01 -7.582570612430572510e-02 -2.494100928306579590e-01 1.488679796457290649e-01 -3.625509142875671387e-02 6.726481765508651733e-02 5.667978152632713318e-02 -1.346446871757507324e-01 4.962867125868797302e-02 4.148708656430244446e-02 9.544405341148376465e-02 3.257287740707397461e-01 2.500495016574859619e-01 1.502708047628402710e-01
2.426907718181610107e-01 -2.191882282495498657e-01 1.877835839986801147e-01 -2.413776367902755737e-01 -1.280107945203781128e-01 -2.490668743848800659e-01 8.762089163064956665e-02 1.185115203261375427e-01 2.599243521690368652e-01 2.681294083595275879e-01 1.635892987251281738e-01 -5.629754811525344849e-02 1.592011302709579468e-01 3.052675127983093262e-01 -6.702131032943725586e-02 5.528319627046585083e-02 3.830727562308311462e-02 -3.049115650355815887e-02 -5.789469555020332336e-02 -2.909727394580841064e-02 -2.076144963502883911e-01 -1.808825135231018066e-01 2.255432307720184326e-01 -2.815209627151489258e-01 6.615996360778808594e-02 -9.596280753612518311e-02 -8.210814744234085083e-02 -3.149626553058624268e-01 -7.857920229434967041e-02 1.962297856807708740e-01 1.633815467357635498e-01 -2.183870412409305573e-02
-2.116764783859252930e-01 -9.406598657369613647e-02 -1.862099766731262207e-01 1.308743059635162354e-01 -3.807492852210998535e-01 -6.027593091130256653e-02 -3.490345552563667297e-02 4.429400563240051270e-01 1.736165136098861694e-01 -1.568693667650222778e-01 1.064576804637908936e-01 -1.133360527455806732e-02 2.876852154731750488e-01 1.026516035199165344e-01 -7.114132493734359741e-02 1.799375265836715698e-01 7.605428993701934814e-02 2.085190564393997192e-01 -1.088872998952865601e-01 -6.150240823626518250e-02 -1.610307991504669189e-01 3.592003136873245239e-02 1.301790308207273483e-02 -6.388135254383087158e-02 3.812989890575408936e-01 1.868885457515716553e-01 -3.075596503913402557e-02 -1.543998420238494873e-01 -3.377088159322738647e-02 -1.004054695367813110e-01 -1.748434305191040039e-01 9.113598614931106567e-02
-1.381977796554565430e-01 -2.107788473367691040e-01 1.233899407088756561e-02 2.694838345050811768e-01 -2.517563104629516602e-01 1.368904709815979004e-01 1.466314494609832764e-01 2.176958471536636353e-01 2.159278690814971924e-01 -6.795560568571090698e-02 -9.282090514898300171e-02 -7.496627513319253922e-03 7.491756975650787354e-02 2.359702736139297485e-01 1.194229051470756531e-01 -2.021483480930328369e-01 -7.416524738073348999e-02 -1.378371864557266235e-01 -2.799133360385894775e-01 -2.004013359546661377e-01 -2.386454790830612183e-01 2.236630618572235107e-01 -1.684294641017913818e-01 -1.819957233965396881e-02 3.297275304794311523e-01 -7.488562911748886108e-02 -4.298901557922363281e-02 1.582722738385200500e-02 -7.589625567197799683e-02 3.261494338512420654e-01 1.652774959802627563e-01 -4.227149486541748047e-02
-2.773783355951309204e-02 -2.099426835775375366e-01 1.677563227713108063e-02 -1.623632758855819702e-01 2.871535485610365868e-03 -3.200287222862243652e-01 1.528033614158630371e-01 9.890534728765487671e-02 8.613886684179306030e-02 1.084095165133476257e-01 2.206132709980010986e-01 -1.918349415063858032e-01 1.743452548980712891e-01 2.776888012886047363e-02 -1.492713764309883118e-02 1.578276008367538452e-01 1.847456395626068115e-01 -9.569443017244338989e-02 -7.572717219591140747e-02 1.474585682153701782e-01 -1.922447979450225830e-02 -2.104027271270751953e-01 -1.315679699182510376e-01 7.638164609670639038e-02 3.625821471214294434e-01 -2.371500991284847260e-02 2.939566671848297119e-01 -2.163556814193725586e-01 -1.285112798213958740e-01 2.675373554229736328e-01 2.023851126432418823e-01 3.148977160453796387e-01
1.083978265523910522e-01 -1.228470280766487122e-01 2.301453948020935059e-01 1.730826646089553833e-01 -1.485848426818847656e-01 -3.503721952438354492e-01 1.090637128800153732e-02 2.499422430992126465e-01 1.334929466247558594e-01 2.060630619525909424e-01 7.197817414999008179e-02 -3.813396394252777100e-01 1.452790796756744385e-01 -1.370426118373870850e-01 -2.340504080057144165e-01 -1.025149375200271606e-01 1.256527192890644073e-02 -8.409446477890014648e-02 -2.793656885623931885e-01 2.631095005199313164e-03 1.940051317214965820e-01 -1.060826107859611511e-01 -1.480451077222824097e-01 7.719794660806655884e-02 3.624293580651283264e-02 -1.768164187669754028e-01 -1.198207885026931763e-01 3.972461074590682983e-02 2.835977375507354736e-01 1.975179761648178101e-01 1.478365622460842133e-02 1.911139339208602905e-01
2.939660660922527313e-02 -2.034254670143127441e-01 1.401823163032531738e-01 -1.320172995328903198e-01 -3.340577334165573120e-02 -7.850947231054306030e-02 1.950327157974243164e-01 2.460838705301284790e-01 9.829708188772201538e-02 -1.049972698092460632e-01 2.330080792307853699e-02 -1.247028484940528870e-01 3.641836643218994141e-01 2.099805474281311035e-01 -1.294166897423565388e-03 3.937966227531433105e-01 -4.766663536429405212e-02 1.257822960615158081e-01 -2.382164746522903442e-01 -6.368999183177947998e-02 8.404603600502014160e-02 -9.486573934555053711e-02 -1.571438014507293701e-01 -2.020314633846282959e-01 3.407023251056671143e-01 -5.200188234448432922e-02 -1.436549872159957886e-01 2.896518409252166748e-01 -1.134503483772277832e-01 6.712184101343154907e-02 1.840903162956237793e-01 1.056712418794631958e-01
1.723869591951370239e-01 2.074027657508850098e-01 2.367937937378883362e-02 -3.918593749403953552e-03 -1.370030641555786133e-01 -9.796468913555145264e-02 -2.102343887090682983e-01 4.811590015888214111e-01 5.525563657283782959e-02 1.537753152661025524e-03 -3.897307068109512329e-02 -4.239802658557891846e-01 -1.017455607652664185e-01 1.431118994951248169e-01 1.492977291345596313e-01 6.475512683391571045e-02 1.052623093128204346e-01 -2.049991041421890259e-01 8.968530595302581787e-02 -1.046656593680381775e-01 -3.315081587061285973e-03 -8.519878983497619629e-02 -1.043834164738655090e-01 -2.697134017944335938e-01 2.462129741907119751e-01 -1.731491237878799438e-01 1.876495927572250366e-01 5.058183148503303528e-02 4.558644443750381470e-02 2.953244149684906006e-01 1.543769519776105881e-02 6.480941083282232285e-03
-2.604823708534240723e-01 -3.107050359249114990e-01 5.361780151724815369e-02 2.265211492776870728e-01 -2.432865649461746216e-02 -4.667914658784866333e-02 1.819447986781597137e-02 3.376457095146179199e-01 1.732097715139389038e-01 8.109316974878311157e-02 7.878508418798446655e-02 -1.632056236267089844e-01 9.116081893444061279e-02 3.647673130035400391e-02 -4.806312173604965210e-02 2.437123209238052368e-01 -2.062470652163028717e-02 -2.307029217481613159e-01 7.161797583103179932e-02 -3.838419318199157715e-01 -3.576207756996154785e-01 2.620490491390228271e-01 1.837464869022369385e-01 -1.318905204534530640e-01 5.025264993309974670e-02 -1.798343360424041748e-01 -8.527410030364990234e-02 -4.058286920189857483e-02 1.081884130835533142e-01 7.384497672319412231e-02 9.014106541872024536e-02 -2.549546211957931519e-02
2.409501075744628906e-01 -4.386773332953453064e-02 6.559293717145919800e-02 3.042813763022422791e-02 -5.304029956459999084e-02 -1.029768362641334534e-01 1.035310029983520508e-01 1.836064308881759644e-01 2.597694098949432373e-01 -1.768591850996017456e-01 7.192846387624740601e-02 -8.320385962724685669e-02 -9.033159166574478149e-02 1.160668954253196716e-01 -2.069330811500549316e-01 2.061283141374588013e-01 1.786401718854904175e-01 7.543826103210449219e-02 -3.226166665554046631e-01 3.218701481819152832e-02 -1.501497030258178711e-01 2.886198647320270538e-02 3.543063998222351074e-01 8.322521112859249115e-03 4.364084303379058838e-01 -1.054178625345230103e-01 1.899672299623489380e-01 -2.125636041164398193e-01 3.221977129578590393e-02 2.842999696731567383e-01 -5.238065868616104126e-02 3.383293806109577417e-04
2.188385128974914551e-01 -1.002263873815536499e-01 -1.144018769264221191e-01 3.970537483692169189e-01 -5.180450901389122009e-02 -2.539744973182678223e-01 -9.257690608501434326e-02 2.102307081222534180e-01 1.097564548254013062e-01 9.755395352840423584e-03 2.090080231428146362e-01 -9.724575281143188477e-02 2.770067006349563599e-02 7.209440320730209351e-02 -1.802276223897933960e-01 1.227852776646614075e-01 -9.478602558374404907e-02 7.268775999546051025e-02 -2.723655663430690765e-02 1.119126453995704651e-01 -2.657038569450378418e-01 -8.869345486164093018e-02 5.104172229766845703e-02 3.016871511936187744e-01 4.048564136028289795e-01 -5.754571408033370972e-02 -2.098526209592819214e-01 -2.529395222663879395e-01 3.200875222682952881e-02 1.994791626930236816e-01 5.159683525562286377e-02 1.192886456847190857e-01
1.187028437852859497e-01 -8.165796101093292236e-02 -1.611790657043457031e-01 -6.092256400734186172e-03 -2.515445947647094727e-01 1.856327354907989502e-01 -1.078021749854087830e-01 1.570146977901458740e-01 4.119203686714172363e-01 1.821491750888526440e-04 2.529852986335754395e-01 -2.812233865261077881e-01 2.861572802066802979e-01 2.103057354688644409e-01 -9.261864237487316132e-03 1.473282724618911743e-01 -1.078080292791128159e-02 -1.541208922863006592e-01 -2.306835725903511047e-02 2.534528374671936035e-01 -4.537877812981605530e-02 -3.771724179387092590e-02 -5.017279833555221558e-02 -8.870693296194076538e-02 2.608630657196044922e-01 -3.073801994323730469e-01 -1.559960395097732544e-01 1.626894026994705200e-01 7.819023728370666504e-02 1.567521840333938599e-01 -7.904721796512603760e-02 7.594847679138183594e-02
3.520291149616241455e-01 -7.241087406873703003e-02 -8.679352700710296631e-02 -8.253551274538040161e-02 -2.104128748178482056e-01 -3.746292889118194580e-01 1.821425408124923706e-01 2.132028639316558838e-01 2.589776515960693359e-01 -1.783780008554458618e-01 1.693346947431564331e-01 -3.328588977456092834e-02 2.841466963291168213e-01 -3.983578085899353027e-02 -1.004146188497543335e-01 1.710227876901626587e-01 -1.053191372193396091e-03 -1.795995533466339111e-01 7.826364040374755859e-02 -2.791379690170288086e-01 -1.815439611673355103e-01 1.180832684040069580e-01 7.991424761712551117e-03 8.267687261104583740e-02 2.944805920124053955e-01 1.203847397118806839e-02 -5.388531368225812912e-03 -2.725534737110137939e-01 -5.591826885938644409e-02 -7.083667814731597900e-02 -5.326125025749206543e-02 2.540144510567188263e-02
1.084915995597839355e-01 -2.167887240648269653e-01 -5.666982755064964294e-02 2.299302071332931519e-01 -1.531459689140319824e-01 -1.356187611818313599e-01 -4.942258819937705994e-03 5.085739865899085999e-02 1.288716495037078857e-01 -2.510801702737808228e-02 -4.819805920124053955e-02 -4.060389697551727295e-01 1.984705030918121338e-01 -2.438835352659225464e-01 -5.733115598559379578e-02 -2.222258895635604858e-01 1.713736057281494141e-01 2.369727939367294312e-01 -3.283443748950958252e-01 -2.690053284168243408e-01 -1.910034567117691040e-01 5.439718812704086304e-02 -1.815159469842910767e-01 -1.079426184296607971e-01 1.509496271610260010e-01 -8.199508488178253174e-02 4.316018149256706238e-02 -8.249063789844512939e-02 1.001841668039560318e-02 1.285823136568069458e-01 2.761020064353942871e-01 1.547357141971588135e-01
-1.809858158230781555e-02 -6.333405524492263794e-02 -1.188555806875228882e-01 9.702245146036148071e-02 -2.618662714958190918e-01 -2.541752457618713379e-01 3.300494253635406494e-01 3.923703432083129883e-01 1.611034572124481201e-01 -1.646161377429962158e-01 7.945601642131805420e-02 8.585566282272338867e-02 1.177837476134300232e-01 1.625684350728988647e-01 6.783182173967361450e-02 2.713583111763000488e-01 8.189336210489273071e-02 8.653079718351364136e-02 -6.717549264430999756e-02 -1.824331283569335938e-01 9.670283645391464233e-03 -9.214386343955993652e-02 2.658486962318420410e-01 -2.649406343698501587e-02 3.115519881248474121e-01 -1.681387871503829956e-01 -1.323212683200836182e-02 -9.409447014331817627e-02 -3.088799118995666504e-01 6.553605198860168457e-02 -6.146754324436187744e-02 -1.448640823364257812e-01
9.879236668348312378e-02 -1.767543405294418335e-01 2.064520679414272308e-02 8.308225870132446289e-02 -1.400528103113174438e-01 -2.127708494663238525e-01 -3.294549416750669479e-03 3.400186002254486084e-01 -1.024528667330741882e-01 1.909357756376266479e-01 -2.869506776332855225e-01 -8.985736221075057983e-02 1.809909194707870483e-01 1.821599006652832031e-01 1.447901874780654907e-01 6.433859467506408691e-02 8.378346264362335205e-02 9.058588743209838867e-02 -4.495582282543182373e-01 1.807097494602203369e-01 -1.548627018928527832e-01 -9.052484482526779175e-02 -3.175031542778015137e-01 -2.228500545024871826e-01 5.580513924360275269e-02 -2.027717679738998413e-01 6.449954211711883545e-02 7.434370368719100952e-02 -1.786897480487823486e-01 1.025475040078163147e-01 6.149893626570701599e-02 9.985040873289108276e-02
2.007107436656951904e-01 -4.900963394902646542e-04 -5.052136257290840149e-02 -2.594641037285327911e-02 8.838803321123123169e-02 -2.931984513998031616e-02 1.353768706321716309e-01 4.172808229923248291e-01 1.158787235617637634e-01 -7.440119236707687378e-02 1.604226678609848022e-01 3.833153098821640015e-02 -3.547127172350883484e-02 6.721659749746322632e-02 -1.761430054903030396e-01 1.933051943778991699e-01 5.586808547377586365e-02 1.367518603801727295e-01 -6.418049335479736328e-02 9.599982947111129761e-02 -2.423723936080932617e-01 -2.883403189480304718e-02 3.285939097404479980e-01 -1.582850366830825806e-01 4.291546344757080078e-01 -1.276896446943283081e-01 8.838103711605072021e-02 -2.219038307666778564e-01 1.787844300270080566e-01 3.260548412799835205e-01 5.315254256129264832e-02 9.293174743652343750e-02
-9.851031750440597534e-02 -6.735651940107345581e-02 6.443842500448226929e-02 1.409078836441040039e-01 -3.216819763183593750e-01 -8.938489854335784912e-02 -1.606340557336807251e-01 3.120384812355041504e-01 9.339693933725357056e-02 1.940071880817413330e-01 9.271407872438430786e-02 -7.379316538572311401e-02 2.534692585468292236e-01 2.171050906181335449e-01 -3.584392666816711426e-01 2.349795699119567871e-01 -1.427416950464248657e-01 1.428441852331161499e-01 7.770398259162902832e-02 -3.013766705989837646e-01 1.088365316390991211e-01 1.418988406658172607e-01 -3.088530711829662323e-02 -1.862882822751998901e-01 1.958189159631729126e-01 4.994290694594383240e-02 -1.081727817654609680e-01 -1.408259123563766479e-01 -3.211840987205505371e-02 1.124944165349006653e-01 -1.888969242572784424e-01 2.112063169479370117e-01
2.368887960910797119e-01 -1.181644126772880554e-01 3.973347693681716919e-02 1.501679141074419022e-02 -4.314517378807067871e-01 -3.589074611663818359e-01 9.266374260187149048e-02 3.472946584224700928e-01 -3.029707819223403931e-02 -6.094805151224136353e-02 7.661546021699905396e-02 1.126855164766311646e-01 2.357386350631713867e-01 -1.492628753185272217e-01 -9.234799444675445557e-02 -9.640634804964065552e-02 -1.513885557651519775e-01 -6.956185679882764816e-04 -1.808001697063446045e-01 2.582536451518535614e-02 -5.024773627519607544e-02 1.594031453132629395e-01 1.193018779158592224e-01 2.430127374827861786e-02 1.838009357452392578e-01 -1.880563944578170776e-01 -3.263238072395324707e-01 -6.858725845813751221e-02 -1.355376094579696655e-01 2.245308458805084229e-01 1.073047891259193420e-01 7.352357357740402222e-02
1.075822710990905762e-01 2.583971619606018066e-01 3.007865846157073975e-01 2.869182229042053223e-01 -1.546709891408681870e-02 -3.313328921794891357e-01 1.764632463455200195e-01 1.916717439889907837e-01 1.639520376920700073e-01 1.225997880101203918e-01 6.824253592640161514e-03 -3.734993040561676025e-01 1.767589300870895386e-01 -1.070419028401374817e-01 -2.286364585161209106e-01 -9.313113987445831299e-02 -1.190044954419136047e-01 -2.066914737224578857e-02 -1.562324613332748413e-01 1.836760318838059902e-03 -7.168655842542648315e-02 -1.195180341601371765e-01 5.177934467792510986e-02 9.716157615184783936e-02 3.491702973842620850e-01 -1.679652780294418335e-01 1.905303448438644409e-02 -1.614514589309692383e-01 1.674212962388992310e-01 1.017261371016502380e-01 6.351952906697988510e-03 1.813402771949768066e-02
-8.911984972655773163e-03 -1.043309792876243591e-01 2.342374622821807861e-01 1.287471354007720947e-01 1.055427417159080505e-01 -8.584289997816085815e-02 -7.077657431364059448e-02 3.792143762111663818e-01 -5.292681977152824402e-03 8.436938375234603882e-02 1.904406212270259857e-02 -2.791781425476074219e-01 -7.126577943563461304e-02 2.724026739597320557e-01 -2.593710124492645264e-01 5.013046413660049438e-02 -4.962528124451637268e-02 7.977998256683349609e-02 2.308368384838104248e-01 -5.086130276322364807e-02 -1.714832931756973267e-01 3.055334687232971191e-01 -8.322589844465255737e-02 -1.951828598976135254e-01 2.599815726280212402e-01 -2.826421260833740234e-01 -1.357459425926208496e-01 1.186909452080726624e-01 4.673258401453495026e-03 2.958473861217498779e-01 -1.251943409442901611e-01 7.812396623194217682e-03
2.132823318243026733e-01 -2.171072550117969513e-02 -6.624845415353775024e-02 3.465139120817184448e-02 -3.403860926628112793e-01 -4.913055524230003357e-02 6.293773651123046875e-02 1.492668837308883667e-01 1.256740093231201172e-01 1.816765218973159790e-02 3.378675132989883423e-02 -3.758252561092376709e-01 -8.555724471807479858e-02 2.445483654737472534e-01 1.472260802984237671e-01 5.469970777630805969e-02 2.022592537105083466e-02 -3.491550981998443604e-01 1.022349148988723755e-01 3.570594638586044312e-02 -6.635652482509613037e-02 -5.477807670831680298e-02 -2.550351023674011230e-01 -2.493344545364379883e-01 1.606841981410980225e-01 -1.696363091468811035e-01 -4.180264193564653397e-03 -3.211112320423126221e-01 -8.413133025169372559e-02 2.529095709323883057e-01 -1.790619045495986938e-01 1.553704589605331421e-01
1.806110143661499023e-01 -1.341294050216674805e-01 5.775743722915649414e-02 1.758221834897994995e-01 -1.718019843101501465e-01 -2.333696931600570679e-01 1.627452373504638672e-01 2.154007256031036377e-01 -8.518402278423309326e-02 1.265222877264022827e-01 -3.958778828382492065e-02 -1.787302345037460327e-01 1.621017307043075562e-01 -2.053373306989669800e-01 -3.671339750289916992e-01 3.273926973342895508e-01 9.543242305517196655e-02 1.890900433063507080e-01 -1.509859263896942139e-01 9.780152887105941772e-02 -1.034336164593696594e-01 2.497422099113464355e-01 -7.584377378225326538e-02 1.579519510269165039e-01 1.481620669364929199e-01 4.286727681756019592e-02 8.906264603137969971e-02 4.592177644371986389e-02 1.329954415559768677e-01 2.748797237873077393e-01 -2.619029879570007324e-01 1.200989410281181335e-01
1.406193524599075317e-01 1.226053386926651001e-02 -3.833885490894317627e-02 1.042897626757621765e-01 -7.342852652072906494e-02 -2.448132634162902832e-01 -1.040196269750595093e-01 1.175493597984313965e-01 -1.397233754396438599e-01 1.644872725009918213e-01 1.761433929204940796e-01 -1.870461851358413696e-01 5.089938044548034668e-01 8.129592053592205048e-03 1.691289991140365601e-01 1.351569741964340210e-01 -8.571302890777587891e-02 1.808490790426731110e-02 -1.689566969871520996e-01 2.423525154590606689e-01 -1.631257683038711548e-01 -6.204844266176223755e-02 3.541289269924163818e-02 1.800232753157615662e-02 1.905037760734558105e-01 -2.950364947319030762e-01 -1.717363893985748291e-01 -1.582794040441513062e-01 1.852260828018188477e-01 3.461294472217559814e-01 -1.276780292391777039e-02 2.815482439473271370e-03
-3.468402922153472900e-01 2.636778168380260468e-02 1.190272271633148193e-01 5.565807223320007324e-02 -2.351879924535751343e-01 -3.281870782375335693e-01 -7.285613100975751877e-03 2.816209197044372559e-01 1.347071528434753418e-01 7.340697944164276123e-02 1.252843439579010010e-01 -2.656329609453678131e-02 1.565892845392227173e-01 2.522480189800262451e-01 -2.186382412910461426e-01 9.402216225862503052e-02 1.930684037506580353e-02 -3.697436675429344177e-02 -1.564853340387344360e-01 1.659824252128601074e-01 -1.574815213680267334e-01 8.904041349887847900e-02 -5.889697745442390442e-02 -2.426110357046127319e-01 8.895093947649002075e-02 1.886353478766977787e-03 -1.003337278962135315e-01 -1.241304799914360046e-01 -2.810042798519134521e-01 1.348746567964553833e-01 -3.842096328735351562e-01 -8.735778927803039551e-02
-5.730052292346954346e-02 -8.010908961296081543e-02 3.079567104578018188e-02 5.441549420356750488e-02 4.898342490196228027e-02 -3.837328851222991943e-01 5.946245044469833374e-02 3.443408906459808350e-01 3.051562905311584473e-01 2.274355292320251465e-01 -8.006687462329864502e-02 -2.894419133663177490e-01 1.589725911617279053e-01 2.527467310428619385e-01 2.298427075147628784e-01 6.148918345570564270e-02 4.737921431660652161e-02 2.174388170242309570e-01 2.999907173216342926e-02 4.211915656924247742e-02 -3.541072458028793335e-02 -6.743884179741144180e-03 -1.585720777511596680e-01 -3.499137703329324722e-03 2.729398012161254883e-01 -1.833670139312744141e-01 1.971739381551742554e-01 1.532994508743286133e-01 -6.120443344116210938e-03 5.542046949267387390e-02 2.260949313640594482e-01 -1.745158433914184570e-01
-7.951110601425170898e-03 5.781620368361473083e-02 1.036797091364860535e-01 -1.627428457140922546e-02 -2.729290723800659180e-01 -7.715355604887008667e-02 -7.919991761445999146e-02 1.773370802402496338e-01 1.587312221527099609e-01 3.601452708244323730e-02 -9.779614210128784180e-02 6.368966400623321533e-02 2.370519191026687622e-01 1.761040091514587402e-01 2.349172905087471008e-02 2.364900521934032440e-02 1.609335690736770630e-01 -1.414016038179397583e-01 -1.000875160098075867e-01 2.488305866718292236e-01 -1.923777535557746887e-02 2.081122994422912598e-01 -4.007973521947860718e-02 -1.382964998483657837e-01 1.834696680307388306e-01 -2.872762680053710938e-01 -1.565831601619720459e-01 1.652936339378356934e-01 -1.345046311616897583e-01 5.674695968627929688e-01 -1.745731532573699951e-01 -1.346319764852523804e-01
6.873824447393417358e-02 -1.672897189855575562e-01 8.391439914703369141e-02 5.704775103367865086e-04 -1.936271786689758301e-01 -1.802310347557067871e-01 -1.188146788626909256e-02 3.666653633117675781e-01 1.560328900814056396e-01 -2.086627483367919922e-01 8.977125585079193115e-02 1.018197182565927505e-02 -1.115022785961627960e-02 1.105878204107284546e-01 -2.962276637554168701e-01 1.525070965290069580e-01 1.464516371488571167e-01 -6.276917457580566406e-02 -1.031956300139427185e-01 -5.486514046788215637e-02 -2.738910615444183350e-01 -8.405454456806182861e-02 2.036675065755844116e-01 -1.106555480509996414e-02 5.798770785331726074e-01 -2.511954866349697113e-02 1.286697834730148315e-01 6.617031991481781006e-02 1.113932952284812927e-01 -2.017402835190296173e-02 -1.336943060159683228e-01 7.093163579702377319e-02
1.524588614702224731e-01 -1.655180901288986206e-01 5.780064314603805542e-02 7.053036987781524658e-02 -8.361496031284332275e-02 -3.686359822750091553e-01 -1.125489845871925354e-01 2.397048324346542358e-01 3.086910545825958252e-01 -2.971382252871990204e-02 -7.866609841585159302e-03 5.042358636856079102e-01 8.442989736795425415e-02 7.460185326635837555e-03 -4.077187180519104004e-02 2.256569266319274902e-01 1.323090493679046631e-01 5.445702373981475830e-02 -2.097650766372680664e-01 -1.129187494516372681e-01 -1.367912888526916504e-01 -1.030683219432830811e-01 -4.734529927372932434e-02 2.169826328754425049e-01 8.837928622961044312e-02 -1.366929262876510620e-01 -1.307796593755483627e-02 -1.605459302663803101e-01 -1.486043781042098999e-01 2.849963605403900146e-01 7.774691283702850342e-02 1.023231167346239090e-02
1.324601918458938599e-01 1.382869016379117966e-02 -3.857541456818580627e-02 1.254860460758209229e-01 -2.405189126729965210e-01 -5.155651569366455078e-01 -1.143279969692230225e-01 1.506466716527938843e-01 -1.286713629961013794e-01 1.857815086841583252e-01 2.460445016622543335e-01 -1.891203671693801880e-01 3.742763400077819824e-01 2.988818287849426270e-02 -1.608312129974365234e-01 6.714741140604019165e-02 6.190753728151321411e-02 1.822992414236068726e-02 3.175744786858558655e-02 1.412889268249273300e-02 -7.642768323421478271e-02 5.956632271409034729e-02 -3.172340095043182373e-01 -1.236032918095588684e-01 7.094620727002620697e-03 -1.852885633707046509e-01 -1.893629282712936401e-01 -1.575656831264495850e-01 4.241568967700004578e-02 2.421808838844299316e-01 -2.081312611699104309e-02 1.582334935665130615e-02
5.804636329412460327e-02 8.443141356110572815e-03 -6.108965352177619934e-02 -7.459618151187896729e-02 -1.349107325077056885e-01 -3.635024726390838623e-01 2.539022266864776611e-01 1.857150942087173462e-01 1.330211162567138672e-01 4.324713721871376038e-02 1.196720376610755920e-01 -1.541748493909835815e-01 1.726277470588684082e-01 -1.720626205205917358e-01 2.973852455615997314e-01 7.313846051692962646e-02 4.143113195896148682e-01 4.029569402337074280e-02 -1.169444918632507324e-01 1.611752361059188843e-01 2.190229594707489014e-01 6.800647825002670288e-02 -8.223074674606323242e-02 -3.516099229454994202e-02 2.084412276744842529e-01 -1.996251940727233887e-01 -4.709737375378608704e-02 -1.594882607460021973e-01 2.389772087335586548e-01 2.423694878816604614e-01 -1.556418985128402710e-01 -5.066269263625144958e-02
2.311378121376037598e-01 -1.522278338670730591e-01 -3.447348475456237793e-01 2.286258190870285034e-01 -2.367343381047248840e-02 -7.669767737388610840e-02 1.441883891820907593e-01 2.074866592884063721e-01 1.089951619505882263e-01 -9.335905313491821289e-02 2.236037701368331909e-01 -1.582719087600708008e-01 8.831311762332916260e-02 1.977165341377258301e-01 1.621521562337875366e-01 1.677403897047042847e-01 -1.322883088141679764e-02 4.758504033088684082e-02 6.018424406647682190e-03 4.640751332044601440e-02 -4.214872419834136963e-01 6.960461288690567017e-02 7.953754812479019165e-02 -7.652397453784942627e-02 3.094455301761627197e-01 -2.198140025138854980e-01 -2.180417627096176147e-01 -2.321240305900573730e-01 -9.324000775814056396e-02 8.081579208374023438e-02 -2.194966189563274384e-02 -1.566141098737716675e-01
7.491846382617950439e-02 -6.001882255077362061e-02 -9.030485153198242188e-02 1.026969216763973236e-02 -2.304774820804595947e-01 -9.131859987974166870e-02 -2.889463901519775391e-01 4.300273656845092773e-01 1.128780934959650040e-02 -1.070800870656967163e-01 3.243571519851684570e-01 -5.873099714517593384e-02 2.005311846733093262e-01 -6.739737838506698608e-02 3.530077636241912842e-02 2.762021683156490326e-02 1.238419339060783386e-01 1.282420456409454346e-01 -6.111638993024826050e-02 -9.755717962980270386e-02 4.587103426456451416e-02 1.061762645840644836e-01 -2.180776894092559814e-01 -1.686841249465942383e-01 4.262495338916778564e-01 7.110460102558135986e-02 -1.152736470103263855e-01 -6.079216301441192627e-02 1.821937114000320435e-01 6.031755357980728149e-02 -2.320475578308105469e-01 -2.383385896682739258e-01
-2.779790945351123810e-02 -8.722518384456634521e-02 5.361700803041458130e-02 1.722815185785293579e-01 -3.256386518478393555e-02 -4.739322364330291748e-01 1.283707618713378906e-01 5.957287177443504333e-02 7.866570726037025452e-03 -1.248469278216362000e-01 5.752159655094146729e-02 -3.829860943369567394e-04 5.169546008110046387e-01 -1.712219417095184326e-01 -6.406681984663009644e-02 1.609610617160797119e-01 1.575119644403457642e-01 -2.010449953377246857e-02 6.680078059434890747e-02 -9.218461811542510986e-02 -1.826504170894622803e-01 -5.958066880702972412e-02 -3.964115083217620850e-01 -1.137599498033523560e-01 6.970714777708053589e-02 -2.754403948783874512e-01 -3.592362999916076660e-02 -8.682373166084289551e-02 1.264335960149765015e-02 1.558246612548828125e-01 -8.712694048881530762e-02 3.281871974468231201e-02
1.731794923543930054e-01 2.761151492595672607e-01 1.200163140892982483e-01 2.454325705766677856e-01 -1.286346167325973511e-01 -2.191266119480133057e-01 1.027030348777770996e-01 1.449331492185592651e-01 3.334492444992065430e-01 8.922532200813293457e-02 1.042065024375915527e-01 -1.006861478090286255e-01 5.203104019165039062e-02 1.430799067020416260e-01 -3.618015348911285400e-01 -1.339446455240249634e-01 2.070900350809097290e-01 -1.342395693063735962e-01 -5.710197240114212036e-02 -1.785414069890975952e-01 1.164111271500587463e-01 -1.712437123060226440e-01 -1.056422665715217590e-01 9.136798232793807983e-02 3.162901103496551514e-01 -2.468952685594558716e-01 2.749986946582794189e-02 -2.451644390821456909e-01 4.312041029334068298e-02 1.317699104547500610e-01 6.583914160728454590e-02 8.366601169109344482e-02
7.348831743001937866e-02 -3.168871402740478516e-01 -1.194300502538681030e-01 2.764192223548889160e-01 -7.013490051031112671e-02 -4.227333143353462219e-02 -4.653140902519226074e-02 4.619420170783996582e-01 2.952177524566650391e-01 1.003645285964012146e-01 6.048154085874557495e-02 -3.031365945935249329e-02 -1.917718909680843353e-02 1.278592944145202637e-01 -1.658140122890472412e-01 5.627694353461265564e-02 -1.929726600646972656e-01 -1.732278764247894287e-01 -7.828947156667709351e-02 1.911980956792831421e-01 -3.331944718956947327e-02 1.612736098468303680e-02 1.636845469474792480e-01 1.313619464635848999e-01 2.815554141998291016e-01 -2.646910846233367920e-01 -5.451345071196556091e-02 -1.849236190319061279e-01 -8.773171156644821167e-02 -2.152315527200698853e-02 -2.773113846778869629e-01 -7.178148627281188965e-02
2.892584800720214844e-01 6.962926685810089111e-02 9.634874016046524048e-02 1.886458098888397217e-01 -1.812838613986968994e-01 -4.286416471004486084e-01 9.249590337276458740e-03 1.166095435619354248e-01 -2.123343758285045624e-02 2.016919851303100586e-01 2.219368815422058105e-01 -3.758123517036437988e-01 1.383980512619018555e-01 -1.448786109685897827e-01 -7.881708443164825439e-02 5.147911608219146729e-02 -1.162673011422157288e-01 1.059032883495092392e-02 -2.668999433517456055e-01 1.272820681333541870e-01 2.526297979056835175e-02 1.488312929868698120e-01 9.518220275640487671e-02 1.510922014713287354e-01 2.622999846935272217e-01 -1.409021764993667603e-01 -1.166812032461166382e-01 -2.223439887166023254e-02 1.837217062711715698e-01 1.833986490964889526e-01 1.016749367117881775e-01 1.395304352045059204e-01
3.815333545207977295e-02 5.292512103915214539e-02 -4.814517125487327576e-02 2.125943303108215332e-01 -7.377578318119049072e-02 -6.571244448423385620e-02 -3.484372422099113464e-02 3.946501016616821289e-01 -6.049375981092453003e-02 3.281559646129608154e-01 1.526654232293367386e-02 -3.168209195137023926e-01 1.652243733406066895e-01 4.087319970130920410e-02 6.788232177495956421e-02 4.380442574620246887e-02 -4.816739633679389954e-02 1.358038038015365601e-01 -1.062347181141376495e-02 -1.030400395393371582e-01 3.550865501165390015e-02 -9.542367421090602875e-03 -4.671395421028137207e-01 -7.661836594343185425e-02 3.285677134990692139e-01 1.423572599887847900e-01 -8.052721619606018066e-02 -9.220146387815475464e-02 -3.053212761878967285e-01 1.491974443197250366e-01 -2.143495902419090271e-02 -1.340572834014892578e-01
9.412080049514770508e-03 -2.449111491441726685e-01 -1.207997277379035950e-01 1.725707054138183594e-01 1.058770157396793365e-02 -2.348617762327194214e-01 1.475775837898254395e-01 2.972982227802276611e-01 5.157987400889396667e-02 2.691353857517242432e-02 -2.434982685372233391e-03 -1.647790335118770599e-02 -1.043506860733032227e-01 -6.018474698066711426e-02 9.450887888669967651e-02 2.439273148775100708e-01 2.144827544689178467e-01 -2.024288773536682129e-01 -1.533508300781250000e-01 -2.055309414863586426e-01 -1.615712642669677734e-01 2.151519954204559326e-01 3.351058065891265869e-02 -6.987622473388910294e-04 2.631294429302215576e-01 1.164896264672279358e-01 -1.169191822409629822e-01 -1.333979964256286621e-01 3.369690477848052979e-01 2.996195256710052490e-01 -1.110665798187255859e-01 2.955102920532226562e-01
-1.261882930994033813e-01 -2.843621075153350830e-01 1.487523969262838364e-02 2.668005228042602539e-01 -2.145113050937652588e-01 7.093278691172599792e-03 1.437764614820480347e-01 4.061611890792846680e-01 1.398835033178329468e-01 4.077982604503631592e-01 -2.927295630797743797e-03 2.980643650516867638e-03 1.462860256433486938e-01 9.893261641263961792e-02 -6.118799746036529541e-02 2.230827696621417999e-02 2.519475109875202179e-02 -2.352634519338607788e-01 -1.463117003440856934e-01 -2.536586821079254150e-01 8.667410584166646004e-04 1.781356483697891235e-01 2.451031357049942017e-01 -8.062300086021423340e-02 -4.952246695756912231e-02 -4.596712812781333923e-02 -4.680647701025009155e-02 -7.308777421712875366e-02 1.023561134934425354e-01 3.305484354496002197e-01 -4.305459558963775635e-02 -7.113941013813018799e-02
4.378797486424446106e-03 6.646671146154403687e-02 1.952797919511795044e-02 8.172387629747390747e-02 -3.016327619552612305e-01 -1.553919911384582520e-01 1.685578078031539917e-01 2.599991261959075928e-01 1.027512773871421814e-01 4.805875569581985474e-02 6.677300482988357544e-02 -1.857140362262725830e-01 4.270665347576141357e-02 8.053366839885711670e-02 1.064068153500556946e-01 6.060615926980972290e-02 2.110762596130371094e-01 7.704421132802963257e-02 -9.496288746595382690e-02 -2.432958222925662994e-03 4.456525146961212158e-01 2.720932066440582275e-01 -3.645862936973571777e-01 -3.129867613315582275e-01 2.676607966423034668e-01 -7.202461361885070801e-02 2.625335939228534698e-03 -1.546574085950851440e-01 -9.660028666257858276e-02 1.477039456367492676e-01 -8.208936452865600586e-02 2.370358444750308990e-02
-1.394949406385421753e-01 6.264720857143402100e-02 4.170436039566993713e-02 3.458090722560882568e-01 -5.546049773693084717e-02 -1.050995215773582458e-01 2.003822848200798035e-02 1.183290034532546997e-01 3.414519429206848145e-01 -5.060885474085807800e-02 5.873345956206321716e-02 -3.442777693271636963e-02 1.631931513547897339e-01 -1.198321804404258728e-01 -3.546848595142364502e-01 3.150026500225067139e-01 2.214621193706989288e-02 -3.062580525875091553e-01 1.454340759664773941e-02 -1.619576066732406616e-01 -4.261149466037750244e-02 1.230479031801223755e-01 -1.720928698778152466e-01 -2.371894121170043945e-01 -6.665654946118593216e-04 6.397467851638793945e-02 -8.071856945753097534e-02 3.355822293087840080e-03 -2.565799057483673096e-01 3.466279506683349609e-01 -5.563146248459815979e-02 -1.170745342969894409e-01
-1.694290339946746826e-02 1.242082491517066956e-01 7.333676517009735107e-02 -1.315092593431472778e-01 -2.730806171894073486e-01 -1.590845882892608643e-01 2.908853590488433838e-01 2.911417782306671143e-01 -7.638899143785238266e-03 1.089473143219947815e-01 -5.371591541916131973e-03 -3.474831879138946533e-01 2.534586191177368164e-01 2.035654783248901367e-01 1.559948772192001343e-01 1.185763403773307800e-01 1.901022046804428101e-01 1.763727888464927673e-02 -1.144193112850189209e-01 -1.122983172535896301e-01 3.072543740272521973e-01 2.036602981388568878e-02 -1.215788871049880981e-01 -3.914282023906707764e-01 1.915099620819091797e-01 3.764220047742128372e-03 3.640891518443822861e-03 -1.649495363235473633e-01 -2.102917060256004333e-02 8.999080955982208252e-02 -1.341043561697006226e-01 1.306939683854579926e-02
3.821640089154243469e-02 -1.567209362983703613e-01 -1.897260732948780060e-02 1.569525003433227539e-01 -2.842743098735809326e-01 5.377561971545219421e-02 -1.311011165380477905e-01 1.209518462419509888e-01 3.166162967681884766e-01 -1.696107834577560425e-01 1.583592444658279419e-01 -1.634816527366638184e-01 8.344037830829620361e-02 -2.436053007841110229e-02 -1.141094416379928589e-01 6.346549838781356812e-03 1.788657605648040771e-01 1.992911472916603088e-02 -2.557600736618041992e-01 -1.548953652381896973e-01 -1.090904604643583298e-02 1.645766496658325195e-01 -1.571638286113739014e-01 -2.563189268112182617e-01 3.323462605476379395e-01 -4.616210982203483582e-02 -2.518008947372436523e-01 -1.097067892551422119e-01 1.218585669994354248e-01 1.204921603202819824e-01 -6.239804625511169434e-02 -4.139361381530761719e-01
2.419288605451583862e-01 -2.938219308853149414e-01 -9.953286498785018921e-02 6.738178431987762451e-02 -3.220656514167785645e-02 -8.136245608329772949e-02 -1.715219393372535706e-02 8.829275518655776978e-02 2.010345645248889923e-02 8.013495802879333496e-02 3.310056328773498535e-01 -2.393201589584350586e-01 4.193457663059234619e-01 -2.968566715717315674e-01 -1.518016457557678223e-01 2.227428257465362549e-01 1.086292490363121033e-01 -4.827724024653434753e-02 -5.890467017889022827e-02 -3.312762454152107239e-02 -9.625482559204101562e-02 -1.433044224977493286e-01 -3.114562928676605225e-01 -2.475897520780563354e-01 2.256229221820831299e-01 -1.709073036909103394e-01 9.915909171104431152e-02 4.818518087267875671e-02 -6.974684447050094604e-02 3.444038704037666321e-02 8.816803991794586182e-02 -4.182055592536926270e-02
-1.104169804602861404e-02 -1.468141376972198486e-01 -8.036572486162185669e-02 -6.394636631011962891e-02 1.481830775737762451e-01 -2.181713581085205078e-01 4.791107028722763062e-02 1.921111792325973511e-01 2.212349325418472290e-01 -8.658789098262786865e-02 1.872804164886474609e-01 -1.804691851139068604e-01 7.087890803813934326e-02 1.399308890104293823e-01 1.693804375827312469e-02 2.001545429229736328e-01 -1.064396351575851440e-01 1.324209719896316528e-01 -2.602494955062866211e-01 -2.092432603240013123e-02 1.265143156051635742e-01 -1.976600736379623413e-01 -1.529195755720138550e-01 -2.152147144079208374e-01 4.563040137290954590e-01 -1.112569198012351990e-01 9.324176935479044914e-04 2.661865055561065674e-01 2.339682132005691528e-01 2.869001924991607666e-01 9.053761512041091919e-02 -1.071030274033546448e-01
-7.537845522165298462e-02 -5.191291682422161102e-03 3.333787620067596436e-02 2.021571695804595947e-01 -8.606415241956710815e-02 -9.484495222568511963e-02 -4.671661555767059326e-02 3.078060150146484375e-01 2.161874026060104370e-01 1.185182482004165649e-01 -9.646033495664596558e-02 -1.896740347146987915e-01 1.037240028381347656e-01 8.562667667865753174e-02 -2.856397628784179688e-01 2.762211263179779053e-01 -4.270586371421813965e-01 -7.877207547426223755e-02 1.776293516159057617e-01 -8.552747964859008789e-02 -1.067989394068717957e-01 9.631854295730590820e-02 -3.067192733287811279e-01 -9.577621519565582275e-02 1.496668439358472824e-02 -1.279755085706710815e-01 7.084751129150390625e-02 -1.654610335826873779e-01 7.416678965091705322e-02 3.710851073265075684e-01 1.945802755653858185e-02 1.139004677534103394e-01
1.732761412858963013e-02 -2.641131281852722168e-01 -4.553296137601137161e-03 -3.120132535696029663e-02 -1.488795429468154907e-01 -1.769374310970306396e-01 4.369391128420829773e-02 3.028689026832580566e-01 8.854904025793075562e-02 1.539997309446334839e-01 -1.445262879133224487e-01 -6.049375608563423157e-02 3.344493508338928223e-01 9.922494739294052124e-02 -5.628567561507225037e-02 3.986202478408813477e-01 -4.418964684009552002e-02 -5.558169633150100708e-02 -2.143312245607376099e-01 3.782480955123901367e-02 2.133815586566925049e-01 3.465694189071655273e-01 1.738852709531784058e-01 2.300083935260772705e-01 1.667799204587936401e-01 -9.748487174510955811e-02 -4.388979077339172363e-02 -2.001577019691467285e-01 1.132725849747657776e-01 4.379244521260261536e-02 9.845177829265594482e-02 1.924179047346115112e-01
-9.582143276929855347e-02 -1.005999892950057983e-01 -2.852976694703102112e-02 1.141176819801330566e-01 -2.402231246232986450e-01 -1.760250329971313477e-01 3.141664341092109680e-02 2.982713878154754639e-01 8.280581235885620117e-02 3.135703131556510925e-02 6.912504136562347412e-02 -2.755895629525184631e-02 3.197966516017913818e-01 8.909844607114791870e-02 -2.961792647838592529e-01 2.833933532238006592e-01 4.847409576177597046e-02 1.795494109392166138e-01 -7.019454240798950195e-02 -3.430391848087310791e-01 -1.226394530385732651e-02 1.555173546075820923e-01 -1.146382316946983337e-01 -1.838790923357009888e-01 -6.752869114279747009e-03 1.216331645846366882e-01 -1.568968743085861206e-01 -2.234925031661987305e-01 1.631293445825576782e-01 2.201534658670425415e-01 -1.616958379745483398e-01 2.783625423908233643e-01
1.939182430505752563e-01 -2.534638643264770508e-01 -1.257252246141433716e-01 9.050370007753372192e-02 -4.975469410419464111e-02 -7.058239728212356567e-02 8.300169557332992554e-02 -2.378418575972318649e-03 1.795758157968521118e-01 1.142569035291671753e-01 3.322037458419799805e-01 -1.982879787683486938e-01 1.982539743185043335e-01 -3.194859921932220459e-01 -1.964636296033859253e-01 1.137797236442565918e-01 4.446886852383613586e-02 -1.186219509690999985e-03 9.567993879318237305e-02 1.160011887550354004e-01 -1.019770726561546326e-01 -1.817302107810974121e-01 -3.138394355773925781e-01 -2.301749289035797119e-01 3.338825106620788574e-01 -2.622688412666320801e-01 5.455749481916427612e-02 -2.629750967025756836e-02 2.643499523401260376e-02 1.589895188808441162e-01 1.526684015989303589e-01 -1.385536938905715942e-01
2.113068848848342896e-01 -7.934645563364028931e-02 -8.701450377702713013e-02 6.794831249862909317e-03 -2.554628252983093262e-01 -1.704930812120437622e-01 1.278510093688964844e-01 3.017578721046447754e-01 1.077754199504852295e-01 4.474275931715965271e-02 -1.745981872081756592e-01 1.792575418949127197e-01 1.372825354337692261e-01 -1.456087920814752579e-02 -1.023633703589439392e-01 1.533663123846054077e-01 1.517100334167480469e-01 -2.481001615524291992e-01 -1.278083771467208862e-01 -3.993497490882873535e-01 -2.377834320068359375e-01 1.313728652894496918e-02 1.452198177576065063e-01 8.146762847900390625e-02 2.307664006948471069e-01 -1.561426818370819092e-01 9.073450416326522827e-02 -2.961899340152740479e-01 -5.111592262983322144e-02 1.673519909381866455e-01 5.083452910184860229e-02 -2.424602210521697998e-01
8.679757826030254364e-03 -1.447879523038864136e-01 -4.817568510770797729e-02 1.923763304948806763e-01 -2.246515452861785889e-01 5.886591598391532898e-02 -2.961021661758422852e-01 2.382538318634033203e-01 1.181628853082656860e-01 -1.180822476744651794e-01 -1.959316432476043701e-02 -1.456592977046966553e-01 3.481795191764831543e-01 2.330204695463180542e-01 -4.873877018690109253e-02 1.819806098937988281e-01 -1.409129351377487183e-01 -2.537185251712799072e-01 1.784442812204360962e-01 8.540278673171997070e-02 -7.371871173381805420e-02 -2.235132008790969849e-01 -2.792838215827941895e-02 -2.378191053867340088e-01 3.348010778427124023e-01 -1.319509893655776978e-01 2.613993920385837555e-02 5.331687629222869873e-02 1.673335433006286621e-01 1.735827922821044922e-01 1.202757358551025391e-01 -1.975035667419433594e-01
-2.429428845643997192e-01 -1.187844648957252502e-01 -1.681511402130126953e-01 1.476941257715225220e-01 -1.847056299448013306e-01 -1.808455139398574829e-01 2.569153718650341034e-02 1.850150376558303833e-01 2.484485357999801636e-01 1.205363273620605469e-01 -1.418002694845199585e-01 -4.746226966381072998e-02 3.259395956993103027e-01 -2.923587858676910400e-01 -1.304460316896438599e-01 3.922879323363304138e-02 -1.988164335489273071e-01 -2.866775393486022949e-01 5.540763586759567261e-02 -1.400788277387619019e-01 -1.311956495046615601e-01 1.810551732778549194e-01 2.557791955769062042e-02 8.568661659955978394e-02 3.594536185264587402e-01 1.337299644947052002e-01 -1.603742539882659912e-01 -9.425580501556396484e-02 3.734472766518592834e-02 2.789261341094970703e-01 -3.767324239015579224e-02 3.854314237833023071e-02
-8.419897407293319702e-02 -3.783454895019531250e-01 2.147605866193771362e-01 2.304011285305023193e-01 -1.725886017084121704e-01 -3.667917475104331970e-02 1.238983273506164551e-01 4.560513421893119812e-02 1.200219467282295227e-01 1.469671428203582764e-01 5.772966518998146057e-02 -3.492737561464309692e-02 2.012163251638412476e-01 -1.497432142496109009e-01 -8.932933956384658813e-02 -8.941067382693290710e-03 1.191788390278816223e-01 -9.688621759414672852e-02 5.735541507601737976e-02 1.067356094717979431e-01 -1.431253254413604736e-01 -2.458051890134811401e-01 -2.393795847892761230e-01 -2.155720293521881104e-01 5.216996669769287109e-01 -1.175883635878562927e-01 1.128039211034774780e-01 4.393877834081649780e-02 1.301076412200927734e-01 -3.932200372219085693e-02 2.198628634214401245e-01 -7.015919312834739685e-03
9.320767968893051147e-02 -1.093448698520660400e-01 1.620729565620422363e-01 -1.739552170038223267e-01 -1.854390501976013184e-01 -4.106135666370391846e-01 1.087791547179222107e-01 1.785917580127716064e-01 9.060361236333847046e-02 -5.083170905709266663e-02 1.415775269269943237e-01 -2.842189073562622070e-01 2.721371054649353027e-01 2.846104204654693604e-01 -8.812312036752700806e-02 2.336605340242385864e-01 3.820208832621574402e-02 -4.330965504050254822e-02 -2.182398885488510132e-01 -1.332871615886688232e-01 -1.458718348294496536e-02 4.970312491059303284e-02 -7.809833157807588577e-03 -1.832898557186126709e-01 -1.664810925722122192e-01 -1.119691133499145508e-01 2.621774375438690186e-01 -4.247389733791351318e-02 -5.234995484352111816e-02 1.833209395408630371e-01 -1.346434950828552246e-01 -2.769986987113952637e-01
1.556943804025650024e-01 -3.154827952384948730e-01 -3.475547209382057190e-02 -1.948742941021919250e-02 8.488749712705612183e-02 -3.440800309181213379e-01 1.720135062932968140e-01 3.467223346233367920e-01 -1.562776863574981689e-01 2.762930653989315033e-02 1.384562700986862183e-01 1.267626732587814331e-01 3.294246196746826172e-01 -1.908517479896545410e-01 -3.924712538719177246e-03 1.672634482383728027e-01 -8.953828364610671997e-02 -2.405140399932861328e-01 4.832328110933303833e-02 5.790530517697334290e-02 4.244378581643104553e-02 -1.837565749883651733e-01 -1.629725396633148193e-01 -8.399868011474609375e-02 3.169985413551330566e-01 -2.612904012203216553e-01 -5.272344127297401428e-02 -4.798026755452156067e-02 1.144408956170082092e-01 1.244333162903785706e-01 1.441200375556945801e-01 4.413643851876258850e-02
1.383910775184631348e-01 -8.346162736415863037e-02 -1.741501875221729279e-02 1.083791628479957581e-01 -5.449504777789115906e-02 -1.339294612407684326e-01 2.846492528915405273e-01 2.459310293197631836e-01 1.347867101430892944e-01 -3.355422243475914001e-02 -8.643147349357604980e-02 -1.259504258632659912e-01 1.057922318577766418e-01 1.576611995697021484e-01 -2.213410586118698120e-01 2.168899029493331909e-01 1.860797591507434845e-02 -1.745836585760116577e-01 -1.964630037546157837e-01 -1.513392180204391479e-01 -3.752127289772033691e-01 9.324851632118225098e-02 2.610459625720977783e-01 4.314110148698091507e-03 1.783295720815658569e-01 -3.427869677543640137e-01 -2.853379771113395691e-02 -2.686894237995147705e-01 -2.703825235366821289e-01 5.123963952064514160e-02 7.512985914945602417e-02 -1.051169410347938538e-01
-8.705066144466400146e-02 -5.967938899993896484e-02 -9.975361637771129608e-03 2.073642313480377197e-01 -8.869988471269607544e-02 -1.375444084405899048e-01 5.007848516106605530e-02 4.507136642932891846e-01 2.587125599384307861e-01 -1.771069467067718506e-01 -1.180478185415267944e-01 4.722488112747669220e-03 1.959216445684432983e-01 -3.425338119268417358e-02 -1.127438023686408997e-01 9.480050206184387207e-02 -2.124971300363540649e-01 2.318543009459972382e-02 8.519215136766433716e-02 3.543717265129089355e-01 -2.001340091228485107e-01 1.807074099779129028e-01 9.484393894672393799e-02 -3.458375344052910805e-03 2.919677495956420898e-01 -8.201679587364196777e-02 -1.018319725990295410e-01 -3.173073828220367432e-01 1.715129762887954712e-01 1.209660023450851440e-01 -1.741233468055725098e-01 -4.659344255924224854e-02
-2.290664054453372955e-02 3.447977825999259949e-02 4.215841740369796753e-02 2.308284342288970947e-01 -1.303592920303344727e-01 9.753420203924179077e-02 2.130779922008514404e-01 2.897478938102722168e-01 2.285792231559753418e-01 1.508780717849731445e-01 1.654741913080215454e-01 1.510321944952011108e-01 1.985754817724227905e-01 4.931009933352470398e-02 1.717457026243209839e-01 1.338085718452930450e-02 1.295405477285385132e-01 8.997702598571777344e-02 3.481189953163266182e-03 -2.334293723106384277e-01 1.284061521291732788e-01 1.137268319725990295e-01 1.022008992731571198e-02 -1.868735700845718384e-01 1.197513267397880554e-01 -2.335278689861297607e-01 3.942336514592170715e-02 6.425636261701583862e-02 -1.734270006418228149e-01 5.329226851463317871e-01 2.232123017311096191e-01 9.126046299934387207e-02
1.768067330121994019e-01 4.812309890985488892e-02 -5.849931761622428894e-02 9.577520540915429592e-04 -2.864186763763427734e-01 -1.177751645445823669e-01 -2.441759258508682251e-01 3.605050146579742432e-01 -1.873133517801761627e-02 1.315393447875976562e-01 2.990788407623767853e-02 -4.252334833145141602e-01 1.148401275277137756e-01 -7.003855705261230469e-02 1.423807162791490555e-02 7.947604358196258545e-02 1.956982724368572235e-02 -2.035381048917770386e-01 -2.321709692478179932e-01 -4.183268547058105469e-02 5.157808586955070496e-02 1.000107526779174805e-01 -1.657922714948654175e-01 -2.550933361053466797e-01 4.901111498475074768e-02 -8.481679856777191162e-02 1.251780986785888672e-01 -1.805382817983627319e-01 3.855593129992485046e-02 -1.995343901216983795e-02 4.279680848121643066e-01 -8.908711373805999756e-02
-1.267311871051788330e-01 1.811387985944747925e-01 -2.898124046623706818e-02 2.873391807079315186e-01 1.506040692329406738e-01 -1.521960794925689697e-01 8.421739935874938965e-02 1.295166164636611938e-01 2.855988219380378723e-02 1.610195636749267578e-01 -5.616502370685338974e-03 4.016925022006034851e-02 3.602318465709686279e-01 2.736096680164337158e-01 -2.309610396623611450e-01 1.163898706436157227e-01 6.382071226835250854e-02 6.464280188083648682e-02 -7.640893012285232544e-02 -9.322740882635116577e-02 2.941311150789260864e-02 9.141342341899871826e-02 -1.635663956403732300e-01 -4.731930419802665710e-02 4.314817488193511963e-01 -1.920859068632125854e-01 7.565701007843017578e-02 -3.370137214660644531e-01 3.075671941041946411e-02 1.489000320434570312e-01 -1.502821445465087891e-01 2.214297801256179810e-01
1.757851541042327881e-01 -2.957051992416381836e-01 1.303065866231918335e-01 1.305755674839019775e-01 -1.775117665529251099e-01 -1.655932515859603882e-01 5.004644766449928284e-02 3.207142055034637451e-01 -3.572705388069152832e-02 3.335655927658081055e-01 1.567395031452178955e-01 -7.328307628631591797e-02 -6.875334680080413818e-02 3.483543395996093750e-01 6.233494728803634644e-02 2.173176109790802002e-01 2.597910463809967041e-01 3.642860800027847290e-02 9.901655465364456177e-02 -1.556982994079589844e-01 -9.467789530754089355e-02 1.567636877298355103e-01 -1.429829895496368408e-01 8.050478994846343994e-02 1.124150454998016357e-01 5.746070295572280884e-02 -2.484336048364639282e-01 -1.746461726725101471e-02 6.099888309836387634e-02 1.506302058696746826e-01 -1.598797589540481567e-01 2.653303742408752441e-01
2.011421918869018555e-01 4.585638269782066345e-02 5.301378667354583740e-02 1.651530712842941284e-01 -1.759177297353744507e-01 -8.159310370683670044e-02 2.589291930198669434e-01 8.260494470596313477e-02 1.827744990587234497e-01 -1.836168318986892700e-01 -5.938274040818214417e-02 2.481708973646163940e-01 1.749737113714218140e-01 6.634504348039627075e-02 -2.470865845680236816e-01 2.382810562849044800e-01 1.142591536045074463e-01 -2.528001964092254639e-01 -7.429508864879608154e-02 -3.156629502773284912e-01 -2.507890164852142334e-01 5.120233818888664246e-02 1.572036296129226685e-01 -1.164337545633316040e-01 3.453400433063507080e-01 -7.211563643068075180e-03 7.379277795553207397e-02 -1.183744966983795166e-01 5.711921304464340210e-02 2.178744375705718994e-01 8.387799561023712158e-02 -2.198802828788757324e-01
1.195840016007423401e-01 -1.418142467737197876e-01 -3.194264769554138184e-01 2.029342055320739746e-01 1.401399672031402588e-01 -3.824694454669952393e-02 1.893205046653747559e-01 2.981400787830352783e-01 7.699085399508476257e-03 -6.986609101295471191e-02 1.800487190485000610e-01 -1.122808083891868591e-01 1.173175200819969177e-01 1.119769290089607239e-01 2.355079911649227142e-02 3.120988905429840088e-01 1.087323203682899475e-01 6.436607986688613892e-02 -1.657820045948028564e-01 -3.746137488633394241e-03 -3.628385365009307861e-01 -1.403853893280029297e-01 4.302573204040527344e-02 2.618686296045780182e-02 2.578013837337493896e-01 -1.135577559471130371e-01 -2.277710586786270142e-01 -2.897649407386779785e-01 -2.010390609502792358e-01 1.565071344375610352e-01 1.568926423788070679e-01 1.504501793533563614e-02
3.403442502021789551e-01 -1.287003606557846069e-01 -2.131824046373367310e-01 1.840662211179733276e-01 -3.632510602474212646e-01 -2.248839139938354492e-01 3.337781131267547607e-01 2.859703600406646729e-01 4.580722749233245850e-01 -2.268746942281723022e-01 -9.760172665119171143e-02 6.494144350290298462e-02 7.873002439737319946e-02 1.080653518438339233e-01 -1.564050912857055664e-01 5.754224210977554321e-02 4.844748973846435547e-02 5.120163783431053162e-03 1.705068722367286682e-02 -5.892166402190923691e-03 8.931462652981281281e-03 4.140222445130348206e-03 5.645997822284698486e-02 -1.564055383205413818e-01 6.285037100315093994e-02 -3.661534562706947327e-02 -7.008107751607894897e-02 -9.876028448343276978e-02 -2.888645231723785400e-02 1.423500627279281616e-01 -6.651350855827331543e-02 1.262691617012023926e-01
-8.556438237428665161e-02 -1.447415202856063843e-01 7.635817676782608032e-02 -2.205853909254074097e-01 -1.526307314634323120e-01 -2.910298705101013184e-01 -3.527311980724334717e-02 1.780352294445037842e-01 1.185873672366142273e-01 -9.006176888942718506e-02 -3.051171638071537018e-02 -2.616735100746154785e-01 1.562673300504684448e-01 -1.975817233324050903e-02 -4.413517564535140991e-02 2.865560054779052734e-01 1.245590597391128540e-01 8.170273154973983765e-02 -1.140101104974746704e-01 7.679978758096694946e-02 1.018694341182708740e-01 -2.825165688991546631e-01 -1.721873581409454346e-01 -2.246139347553253174e-01 3.722916245460510254e-01 -1.049577891826629639e-01 2.485149055719375610e-01 1.063553020358085632e-01 1.472027599811553955e-01 3.016065955162048340e-01 -1.316794902086257935e-01 -1.086831837892532349e-01
-9.371205419301986694e-02 -6.093472242355346680e-02 -3.525994345545768738e-02 3.091972088441252708e-03 -1.894127726554870605e-01 -2.751102745532989502e-01 2.067189365625381470e-01 4.391023516654968262e-01 2.478855699300765991e-01 -1.089807450771331787e-01 5.455246940255165100e-02 6.907908618450164795e-02 8.364511281251907349e-02 1.945361346006393433e-01 -6.280691176652908325e-02 2.654229402542114258e-01 5.947046726942062378e-02 4.106900468468666077e-02 -9.885210543870925903e-02 -7.673791050910949707e-02 6.123076193034648895e-03 -1.832230538129806519e-01 3.663682341575622559e-01 2.606468740850687027e-03 3.878138065338134766e-01 -6.108315289020538330e-02 3.105624020099639893e-02 -2.566637992858886719e-01 -1.265137195587158203e-01 1.809240132570266724e-02 -1.125634610652923584e-01 -1.180634368211030960e-02
5.149854347109794617e-02 -1.068145558238029480e-01 -1.050571128726005554e-01 8.191746659576892853e-03 3.778707608580589294e-02 1.422662883996963501e-01 2.011087536811828613e-01 3.144959509372711182e-01 2.329969853162765503e-01 8.679451048374176025e-02 -2.622792124748229980e-01 -2.334805876016616821e-01 3.223606944084167480e-01 2.329165637493133545e-01 1.994338333606719971e-01 7.899689674377441406e-02 8.666682988405227661e-02 -1.785875260829925537e-01 -9.469018876552581787e-02 1.504127085208892822e-01 -1.395215243101119995e-01 -1.406486332416534424e-01 -1.642262786626815796e-01 -2.000551968812942505e-01 8.301291614770889282e-02 -3.611054122447967529e-01 8.398464322090148926e-02 -1.813113107345998287e-03 1.421718578785657883e-02 3.198923766613006592e-01 1.266592065803706646e-03 1.984313502907752991e-02
-2.337903901934623718e-02 -7.869914919137954712e-02 3.697938099503517151e-02 3.553626686334609985e-02 -2.146390676498413086e-01 -9.645575284957885742e-02 1.310579925775527954e-01 9.728672355413436890e-02 -1.274035498499870300e-02 -1.209631785750389099e-01 4.220390021800994873e-01 3.331253677606582642e-02 4.166891872882843018e-01 -2.070685476064682007e-02 1.377836167812347412e-01 2.219707816839218140e-01 -7.164786756038665771e-02 1.219492871314287186e-02 -3.203266486525535583e-02 -1.111925859004259109e-02 -9.766802191734313965e-02 -1.673716306686401367e-01 -6.468778103590011597e-02 -1.724536716938018799e-01 2.045153826475143433e-01 -3.840845823287963867e-01 1.083049476146697998e-01 -3.090904951095581055e-01 -1.059021875262260437e-01 2.761010229587554932e-01 9.692743420600891113e-02 3.024593368172645569e-02
-1.277371942996978760e-01 -2.149484753608703613e-01 -7.743856310844421387e-02 3.819408714771270752e-01 -2.702837884426116943e-01 8.551577106118202209e-03 1.464462578296661377e-01 3.522983789443969727e-01 1.192360967397689819e-01 1.432786881923675537e-01 -1.158914491534233093e-01 -5.165896192193031311e-02 3.226415487006306648e-03 -1.034665480256080627e-01 -1.806530170142650604e-02 -6.196101009845733643e-02 6.024553254246711731e-02 1.977247931063175201e-02 -3.498083651065826416e-01 -4.695819690823554993e-02 2.155076265335083008e-01 9.392829239368438721e-02 -2.808525264263153076e-01 -2.495103925466537476e-01 8.125517517328262329e-02 -8.884853869676589966e-02 -9.584648907184600830e-02 -4.739112406969070435e-02 4.996278509497642517e-02 3.186849951744079590e-01 1.157709285616874695e-01 -1.811397522687911987e-01
-9.018900990486145020e-02 5.850144475698471069e-02 -7.899956405162811279e-02 3.203913867473602295e-01 -2.315926849842071533e-01 -1.398999392986297607e-01 3.291435539722442627e-02 3.613362312316894531e-01 1.032603010535240173e-01 3.776954859495162964e-02 7.213702797889709473e-02 -2.058282494544982910e-01 2.310023754835128784e-01 1.858752593398094177e-02 -2.464362829923629761e-01 -8.565388619899749756e-02 1.457703858613967896e-01 -3.602633625268936157e-02 -5.274719744920730591e-02 -7.961890660226345062e-03 3.421334922313690186e-02 3.364150524139404297e-01 2.098842859268188477e-01 -9.968309849500656128e-02 1.622269004583358765e-01 -1.790381371974945068e-01 1.962338536977767944e-01 2.533836662769317627e-01 -3.663630038499832153e-02 1.654252707958221436e-01 2.517865002155303955e-01 2.152914702892303467e-01
8.359729312360286713e-03 1.049786880612373352e-01 -2.327398583292961121e-02 4.214460551738739014e-01 1.976584196090698242e-01 -9.539289772510528564e-02 -5.663756653666496277e-02 1.470965743064880371e-01 1.340637505054473877e-01 5.048055574297904968e-02 -8.566686511039733887e-02 9.274262003600597382e-03 2.124745696783065796e-01 -5.853815376758575439e-02 -1.133562549948692322e-01 9.236209839582443237e-02 -2.025148086249828339e-02 -6.881428509950637817e-02 4.457865841686725616e-03 5.941532924771308899e-02 3.599580004811286926e-02 1.727182604372501373e-02 -2.531206421554088593e-02 7.645561546087265015e-02 5.101333856582641602e-01 -1.731565296649932861e-01 1.954439282417297363e-02 -2.111827731132507324e-01 -6.622101366519927979e-02 4.081412255764007568e-01 -2.018515318632125854e-01 2.759616672992706299e-01
1.182292103767395020e-01 -3.577847033739089966e-02 -8.624213188886642456e-02 4.125453829765319824e-01 1.807122975587844849e-01 -2.625676691532135010e-01 -1.473761647939682007e-01 1.941118985414505005e-01 4.059005528688430786e-02 -2.205370925366878510e-02 1.427139490842819214e-01 -2.607706487178802490e-01 -6.631000433117151260e-03 -1.156075745820999146e-01 -1.480908393859863281e-01 3.012609779834747314e-01 -7.812339812517166138e-02 -1.345364898443222046e-01 5.371533706784248352e-02 1.055034771561622620e-01 -3.290819227695465088e-01 -9.492719173431396484e-02 1.034539192914962769e-01 3.995773941278457642e-02 3.910701572895050049e-01 -5.335342884063720703e-02 -9.841867536306381226e-02 -1.983200013637542725e-01 1.373563855886459351e-01 1.885864585638046265e-01 4.393577203154563904e-02 -2.291928790509700775e-02
3.269125819206237793e-01 -1.549740284681320190e-01 1.935875564813613892e-01 -1.044022291898727417e-01 -1.064606755971908569e-01 -3.730016052722930908e-01 2.312631011009216309e-01 1.170870102941989899e-02 3.412734568119049072e-01 2.429663091897964478e-01 3.070432543754577637e-01 6.395380944013595581e-02 1.325617637485265732e-02 1.519617140293121338e-01 -6.769527494907379150e-02 2.027638256549835205e-01 8.474306017160415649e-02 1.089731045067310333e-02 -3.546367958188056946e-02 -2.108219824731349945e-02 -1.983761936426162720e-01 -1.701790839433670044e-01 9.536937624216079712e-02 -2.539449334144592285e-01 9.898444265127182007e-02 -2.874347008764743805e-02 -9.923028945922851562e-02 -2.041455805301666260e-01 -1.308015435934066772e-01 1.999299824237823486e-01 -3.765897452831268311e-02 4.771428555250167847e-02
-1.398701518774032593e-01 -3.944253325462341309e-01 1.138583421707153320e-01 1.501115411520004272e-01 -8.296290785074234009e-02 6.672186404466629028e-02 1.559233665466308594e-01 3.465050160884857178e-01 1.391336321830749512e-01 -1.032519713044166565e-01 1.285625547170639038e-01 -1.299811303615570068e-01 3.843213319778442383e-01 -1.795124076306819916e-02 -2.205025702714920044e-01 8.687664754688739777e-03 3.460016548633575439e-01 -6.959124654531478882e-02 -2.200320512056350708e-01 -2.152779549360275269e-01 -4.544501751661300659e-02 1.255105882883071899e-01 1.700043380260467529e-01 -1.727518886327743530e-01 6.704651564359664917e-02 -7.672636955976486206e-02 4.452582821249961853e-02 1.412229388952255249e-01 1.745966076850891113e-01 -7.621926069259643555e-02 -7.368705119006335735e-04 9.490313380956649780e-02
1.710158437490463257e-01 -2.639546692371368408e-01 -5.216630548238754272e-02 8.329392969608306885e-02 1.701984703540802002e-01 -3.748805522918701172e-01 -6.647229939699172974e-02 1.696771681308746338e-01 -1.843496412038803101e-01 -4.571633785963058472e-02 1.123994067311286926e-01 -8.592856675386428833e-02 4.517545104026794434e-01 5.394884385168552399e-03 7.204502075910568237e-02 1.976563930511474609e-01 -1.371558755636215210e-01 -8.878023922443389893e-02 -1.002476066350936890e-01 2.298403978347778320e-01 8.661246858537197113e-03 -8.134266734123229980e-02 2.878852747380733490e-02 -2.132458239793777466e-01 3.304031491279602051e-01 -2.880297005176544189e-01 8.290644735097885132e-02 -8.223693072795867920e-02 2.457866258919239044e-02 6.097641587257385254e-02 1.309576332569122314e-01 -1.202034130692481995e-01
-1.045578941702842712e-01 3.207717090845108032e-02 -1.315190643072128296e-01 1.624952703714370728e-01 -4.721371456980705261e-02 -1.285509467124938965e-01 1.142631396651268005e-01 5.349378585815429688e-01 3.321524858474731445e-01 -2.250313460826873779e-01 -2.465889751911163330e-01 5.018311087042093277e-03 5.306407809257507324e-02 -5.210915207862854004e-02 -7.582887262105941772e-02 3.588510677218437195e-02 3.358447551727294922e-02 -3.568990156054496765e-02 -8.282157778739929199e-02 1.324950903654098511e-01 -1.897026747465133667e-01 3.154318034648895264e-01 -1.468530204147100449e-02 -1.759213060140609741e-01 2.928502261638641357e-01 -8.675459027290344238e-02 1.077037025243043900e-02 -1.876707077026367188e-01 7.702676951885223389e-02 1.868319660425186157e-01 -1.701373159885406494e-01 -1.134414598345756531e-02
-1.444358974695205688e-01 -2.258693426847457886e-01 -1.426799297332763672e-01 -4.812529310584068298e-02 -1.365364044904708862e-01 -2.904870808124542236e-01 -1.398377865552902222e-01 3.969208002090454102e-01 6.158644333481788635e-02 2.555282413959503174e-01 8.574859797954559326e-02 -1.960817873477935791e-01 4.099993705749511719e-01 -1.985274404287338257e-01 -3.004873730242252350e-02 -7.112435251474380493e-02 -3.845671657472848892e-03 2.843624167144298553e-02 1.607361137866973877e-01 2.085335738956928253e-02 -7.829124480485916138e-02 1.294372975826263428e-01 -1.041351184248924255e-01 3.138095512986183167e-02 2.119962573051452637e-01 1.343608349561691284e-01 -1.322025656700134277e-01 -3.729323297739028931e-02 2.183432430028915405e-01 3.034705817699432373e-01 -7.723731547594070435e-02 8.692064881324768066e-02
[truncated: 3,267,442 more chars]
