# Supplementary material for: The Language of Innovation
Source: PLoS One. 2020 Apr 30;15(4):e0230107. doi: 10.1371/journal.pone.0230107 (PMC7194493; doi:10.1371/journal.pone.0230107)
Supplement: S5 File — (GZ) [file pone.0230107.s005.tar.gz › 1983-1987/V2Run_28_VS_4500_embeddings1983-1987ED32.txt]

-1.311271339654922485e-01 -2.954746782779693604e-01 1.342253088951110840e-01 -9.644443541765213013e-02 9.315079450607299805e-02 -1.152898445725440979e-01 2.397255748510360718e-01 -1.985403299331665039e-01 1.044850796461105347e-01 -1.496665179729461670e-01 3.584773838520050049e-02 4.198203980922698975e-01 -5.693164840340614319e-02 4.276870563626289368e-02 6.410523504018783569e-02 1.806968897581100464e-01 -7.256386429071426392e-02 -1.423253268003463745e-01 -2.201294340193271637e-02 1.409371476620435715e-02 -1.025150865316390991e-01 -2.785528302192687988e-01 -9.623733907938003540e-02 8.274934440851211548e-02 1.009657531976699829e-01 -2.664030790328979492e-01 2.938364818692207336e-02 -2.216705381870269775e-01 1.844698637723922729e-01 1.235832348465919495e-01 3.618229925632476807e-01 2.341905534267425537e-01
-2.249845415353775024e-01 -2.417300641536712646e-01 2.554149031639099121e-01 -2.384070605039596558e-01 -3.591926693916320801e-01 -1.261667460203170776e-01 4.535390809178352356e-02 4.785584658384323120e-02 -1.589132100343704224e-01 -3.018373250961303711e-01 -1.176953986287117004e-01 -5.371336638927459717e-02 -1.710398346185684204e-01 -2.603962458670139313e-02 -3.450449183583259583e-02 1.592550240457057953e-02 -1.605949848890304565e-01 -2.551836073398590088e-01 2.835394442081451416e-01 1.504369676113128662e-01 -2.915825136005878448e-02 1.047913730144500732e-01 -2.060203105211257935e-01 3.729055449366569519e-02 7.522084563970565796e-02 8.401872962713241577e-02 1.355468630790710449e-01 -2.061976790428161621e-01 1.120420992374420166e-01 -2.614049613475799561e-02 3.438683748245239258e-01 2.059273049235343933e-02
-9.407197684049606323e-02 6.557850539684295654e-02 2.291629649698734283e-02 -9.323471784591674805e-02 -4.845291674137115479e-01 -1.253911294043064117e-02 1.207728385925292969e-01 1.251158304512500763e-02 4.326542094349861145e-02 -1.830826699733734131e-01 1.839038133621215820e-01 1.297359466552734375e-01 -1.468800306320190430e-01 7.304396480321884155e-02 -6.659695506095886230e-02 -1.142268478870391846e-01 9.365531802177429199e-02 -2.121908068656921387e-01 1.592524349689483643e-01 1.653986275196075439e-01 -1.179433893412351608e-03 1.321274638175964355e-01 -3.781363964080810547e-01 -6.966830044984817505e-02 -2.032374143600463867e-01 1.521518677473068237e-01 3.796877562999725342e-01 -1.124186217784881592e-01 8.469973504543304443e-02 2.047027349472045898e-01 2.292539179325103760e-01 5.313323438167572021e-02
-1.339945793151855469e-01 -9.978342801332473755e-02 2.690220475196838379e-01 -2.752660512924194336e-01 -2.585278153419494629e-01 9.524646401405334473e-02 1.975900679826736450e-01 -4.342578947544097900e-01 1.215009689331054688e-01 -2.548776865005493164e-01 1.949219219386577606e-02 7.614378631114959717e-02 -2.017175853252410889e-01 -9.371715039014816284e-02 1.962833702564239502e-01 8.378218114376068115e-02 -5.684658885002136230e-02 -3.037912845611572266e-01 -1.097957696765661240e-02 1.865359544754028320e-01 -1.348328590393066406e-01 9.443733841180801392e-02 -1.343041658401489258e-01 1.063379226252436638e-03 2.462430000305175781e-01 -9.977130219340324402e-03 1.144356932491064072e-02 -1.106604486703872681e-01 2.792493440210819244e-03 1.785731166601181030e-01 9.200136363506317139e-02 -2.246007025241851807e-01
-1.888755857944488525e-01 -2.140590995550155640e-01 7.081824541091918945e-02 -2.125349640846252441e-01 -3.376446664333343506e-01 2.758422195911407471e-01 -7.451293617486953735e-02 -3.082515299320220947e-01 -2.756431326270103455e-02 5.461730062961578369e-02 -1.001776605844497681e-01 2.768154144287109375e-01 -2.566963732242584229e-01 -8.809757232666015625e-02 -1.458672583103179932e-01 1.692643389105796814e-02 -4.427659139037132263e-02 -2.079704701900482178e-01 1.192160844802856445e-01 -4.958683624863624573e-02 4.596842452883720398e-02 -1.552643030881881714e-01 -2.063365727663040161e-01 6.174947693943977356e-02 9.938428178429603577e-03 -1.620588004589080811e-01 -4.708887264132499695e-02 -8.414821326732635498e-02 4.829338565468788147e-02 4.666543900966644287e-01 3.860580548644065857e-02 1.705355942249298096e-02
-3.323450386524200439e-01 -2.409777492284774780e-01 -6.837362051010131836e-02 -3.311743140220642090e-01 -7.620149850845336914e-02 -4.318919405341148376e-02 4.949533939361572266e-02 -2.991879284381866455e-01 2.690169028937816620e-02 2.983277104794979095e-02 -4.178221151232719421e-02 2.254258841276168823e-01 -2.482029944658279419e-01 -2.207296788692474365e-01 1.285212934017181396e-01 4.485683888196945190e-02 -1.525274217128753662e-01 -3.342264890670776367e-02 3.790974915027618408e-01 1.329205036163330078e-01 2.637624740600585938e-01 7.427472621202468872e-02 -2.447455823421478271e-01 -1.073427870869636536e-01 -1.618445515632629395e-01 -1.115832999348640442e-01 8.275144547224044800e-02 1.322438754141330719e-02 4.289694875478744507e-02 1.378286182880401611e-01 1.871758699417114258e-01 2.537514828145503998e-02
-3.787588179111480713e-01 -1.963155865669250488e-01 3.872907161712646484e-01 7.626160234212875366e-02 1.601051911711692810e-02 -1.639188081026077271e-02 1.792823374271392822e-01 -3.263346254825592041e-01 1.466695964336395264e-01 -7.885736227035522461e-02 1.652637496590614319e-02 7.416276633739471436e-02 -5.971895903348922729e-02 4.654153063893318176e-02 1.775487959384918213e-01 5.319304391741752625e-02 -1.202844530344009399e-01 -3.763909339904785156e-01 9.900233149528503418e-02 2.156791239976882935e-01 1.392614394426345825e-01 -1.354197114706039429e-01 -1.739397943019866943e-01 1.887736171483993530e-01 1.795478910207748413e-01 -1.927490695379674435e-03 9.906717389822006226e-02 -1.786912381649017334e-01 6.039049848914146423e-02 1.035103276371955872e-01 5.117071047425270081e-02 -2.059005647897720337e-01
5.408786982297897339e-02 -2.659273445606231689e-01 2.402314990758895874e-01 -1.314430832862854004e-01 -1.598460823297500610e-01 4.159471951425075531e-03 4.756589606404304504e-02 -2.534327208995819092e-01 -1.723355986177921295e-02 -1.724124103784561157e-01 1.089247316122055054e-01 1.888155490159988403e-01 -2.607299089431762695e-01 -1.105942949652671814e-01 -1.487817317247390747e-01 -1.356269419193267822e-01 2.343362011015415192e-02 -1.285829693078994751e-01 2.228427678346633911e-01 -3.190762922167778015e-02 1.760955005884170532e-01 2.703846804797649384e-02 -1.302387565374374390e-01 2.207292467355728149e-01 -3.404026627540588379e-01 -1.150627247989177704e-02 1.688819378614425659e-01 5.079177394509315491e-02 1.520710736513137817e-01 3.628241717815399170e-01 2.747791111469268799e-01 -1.358942687511444092e-01
-5.302616208791732788e-02 -3.271645605564117432e-01 1.974089592695236206e-01 -2.671979069709777832e-01 -6.426149606704711914e-02 1.807350814342498779e-01 1.831603348255157471e-01 -9.198433160781860352e-02 4.627645388245582581e-02 -2.531781792640686035e-01 -1.389871537685394287e-01 1.888765096664428711e-01 -5.801393836736679077e-02 1.127276495099067688e-01 3.446123898029327393e-01 1.569421142339706421e-01 -1.376932263374328613e-01 -1.217060685157775879e-01 1.177190616726875305e-01 1.574937999248504639e-01 -3.923398628830909729e-02 -2.797809615731239319e-02 -3.626046478748321533e-01 2.053442150354385376e-01 3.044148385524749756e-01 3.072847053408622742e-02 5.149221047759056091e-02 -1.280698776245117188e-01 1.995807439088821411e-01 -7.411260157823562622e-02 1.168117076158523560e-01 -1.576811075210571289e-02
-8.378305286169052124e-02 -1.275476962327957153e-01 1.529251933097839355e-01 -2.461460530757904053e-01 -5.515155196189880371e-02 1.423960626125335693e-01 7.127168774604797363e-02 -3.666349127888679504e-02 5.251034721732139587e-02 6.446538865566253662e-02 -1.982397288084030151e-01 1.452324688434600830e-01 -1.284470111131668091e-01 6.015024706721305847e-02 -6.056348234415054321e-02 -2.680091857910156250e-01 2.026550471782684326e-01 -3.622542917728424072e-01 1.364953219890594482e-01 2.191829830408096313e-01 7.598888128995895386e-02 2.451557815074920654e-01 -2.646152377128601074e-01 -1.230735778808593750e-01 1.466290354728698730e-01 -1.893325001001358032e-01 9.946598857641220093e-02 -3.024126887321472168e-01 3.133635222911834717e-01 -1.754967272281646729e-01 1.061694771051406860e-01 -1.053698807954788208e-01
3.971002064645290375e-03 -1.080775856971740723e-01 3.296855390071868896e-01 -6.608489155769348145e-02 5.072300508618354797e-02 -3.362113833427429199e-01 -1.694857627153396606e-01 -1.017673313617706299e-01 -5.064656585454940796e-02 -7.114044856280088425e-03 2.995989918708801270e-01 1.277395635843276978e-01 -2.884914278984069824e-01 2.686928510665893555e-01 1.403192281723022461e-01 3.044207096099853516e-01 -6.246553361415863037e-02 -1.637700200080871582e-01 1.251607984304428101e-01 -1.194336917251348495e-02 -6.667931098490953445e-03 -3.617361187934875488e-02 -8.478055894374847412e-02 -2.288437075912952423e-02 -8.492173254489898682e-02 -3.703595399856567383e-01 1.600986123085021973e-01 7.130580395460128784e-02 1.616771221160888672e-01 2.319769561290740967e-01 -6.523848325014114380e-02 1.708092242479324341e-01
-4.938222467899322510e-02 -1.896870583295822144e-01 2.330169677734375000e-01 -1.351192593574523926e-01 -5.355467647314071655e-02 1.783878654241561890e-01 4.520723596215248108e-02 -1.144874542951583862e-01 -1.239584907889366150e-01 -3.853297829627990723e-01 -1.418097168207168579e-01 6.522075086832046509e-02 1.273913891054689884e-03 1.732658296823501587e-01 -8.940993994474411011e-02 6.911575328558683395e-03 5.062559992074966431e-02 -9.913250803947448730e-02 3.920131921768188477e-01 -6.703981012105941772e-02 -6.953871250152587891e-02 -1.463370025157928467e-01 -4.650714695453643799e-01 7.581806927919387817e-02 1.710119843482971191e-01 1.185844913125038147e-01 1.291916668415069580e-01 -4.415877163410186768e-02 -5.396427959203720093e-02 1.933749765157699585e-01 3.028122484683990479e-01 1.066074706614017487e-02
4.793720692396163940e-02 -3.460876345634460449e-01 2.931248247623443604e-01 4.825941845774650574e-02 -4.042589664459228516e-02 -2.533722221851348877e-01 8.683114498853683472e-02 -3.394144177436828613e-01 2.647629007697105408e-02 9.129123389720916748e-02 2.334636747837066650e-01 1.141689196228981018e-01 -3.877286016941070557e-01 -1.179614588618278503e-01 1.293578892946243286e-01 4.903601016849279404e-03 7.301843911409378052e-02 1.064559444785118103e-01 2.349138110876083374e-01 -8.896759152412414551e-02 6.538636982440948486e-02 1.022626608610153198e-01 -2.041933834552764893e-01 -1.780772805213928223e-01 1.055184548022225499e-04 -7.351951301097869873e-02 1.267647184431552887e-02 -1.937896758317947388e-01 2.281462699174880981e-01 2.600019872188568115e-01 -8.196105808019638062e-02 7.827273011207580566e-02
2.588647976517677307e-02 -1.836995035409927368e-01 2.118159979581832886e-01 -2.721176445484161377e-01 -7.888356596231460571e-02 -1.609931141138076782e-01 4.014678671956062317e-02 -3.786726295948028564e-01 2.605656906962394714e-02 1.526388712227344513e-02 -8.854430168867111206e-02 2.016543298959732056e-01 -1.971235126256942749e-01 -2.110065966844558716e-01 2.908050715923309326e-01 9.814433008432388306e-02 5.454473942518234253e-02 -2.491123229265213013e-01 1.396557986736297607e-01 1.910255700349807739e-01 -1.843588352203369141e-01 -7.220932096242904663e-02 -1.939685046672821045e-01 1.600590795278549194e-01 -8.642470091581344604e-02 1.506883054971694946e-01 2.572095394134521484e-01 -2.522207498550415039e-01 1.462685912847518921e-01 1.285003721714019775e-01 -1.363961547613143921e-01 5.094720795750617981e-02
-5.382343381643295288e-02 -5.753018334507942200e-02 1.295937299728393555e-01 -8.889639377593994141e-02 -1.714911311864852905e-02 2.866100668907165527e-01 2.339527159929275513e-01 -2.699189782142639160e-01 -1.081417649984359741e-01 1.956162154674530029e-01 1.454191654920578003e-01 1.645628511905670166e-01 -3.113223016262054443e-01 8.269450068473815918e-02 1.213861778378486633e-01 -2.027356028556823730e-01 -2.759080380201339722e-02 -4.511672630906105042e-02 1.540304571390151978e-01 5.785705149173736572e-02 1.483149547129869461e-02 3.613059222698211670e-02 -2.415860146284103394e-01 -9.589475393295288086e-02 -1.440909951925277710e-01 2.204498797655105591e-01 2.379779666662216187e-01 -2.284590303897857666e-01 1.618566662073135376e-01 3.452215194702148438e-01 7.487816363573074341e-02 -2.704774737358093262e-01
-4.097872376441955566e-01 5.324054881930351257e-02 1.262366473674774170e-01 -1.481052041053771973e-01 -1.098287012428045273e-02 -2.426680475473403931e-01 3.761430829763412476e-02 -4.085060656070709229e-01 -1.512470543384552002e-01 -9.099984169006347656e-02 2.212723940610885620e-01 2.796235680580139160e-01 4.398367181420326233e-02 -8.771247416734695435e-02 3.388562798500061035e-02 -1.098501160740852356e-01 1.132305935025215149e-01 -1.606559753417968750e-01 2.144476771354675293e-01 1.300361603498458862e-01 4.758836328983306885e-02 -1.129955202341079712e-01 -1.084879487752914429e-01 4.879875108599662781e-02 2.177695371210575104e-02 1.597211211919784546e-01 1.885789781808853149e-01 -1.726954057812690735e-02 2.817424237728118896e-01 -5.717617273330688477e-02 3.130732178688049316e-01 9.847592562437057495e-02
-2.452773600816726685e-02 -2.792038619518280029e-01 1.654716283082962036e-01 -2.495497018098831177e-01 -1.477025449275970459e-01 2.066421657800674438e-01 -1.741575300693511963e-01 -1.573588103055953979e-01 -1.342283375561237335e-02 -3.197383284568786621e-01 2.840403281152248383e-02 2.047040909528732300e-01 -2.047767341136932373e-01 3.028952777385711670e-01 2.347543835639953613e-01 1.044143736362457275e-01 3.065604716539382935e-02 -2.560678720474243164e-01 8.847535401582717896e-02 -1.098733842372894287e-01 1.645539849996566772e-01 -1.226320192217826843e-01 -3.558110296726226807e-01 1.084301806986331940e-02 1.437075883150100708e-01 1.079647094011306763e-01 2.430519759654998779e-01 -4.730404168367385864e-02 5.400769785046577454e-02 -3.607250750064849854e-02 8.969905227422714233e-02 -7.895231246948242188e-02
-4.604423046112060547e-02 -1.664328873157501221e-01 2.047853767871856689e-01 -2.927992306649684906e-02 -1.305675804615020752e-01 5.322761088609695435e-02 -9.724666923284530640e-02 -6.078977137804031372e-02 -1.746167689561843872e-01 -1.031978577375411987e-01 4.323932826519012451e-01 2.706632614135742188e-01 -2.819053828716278076e-01 -1.021376112475991249e-03 1.016720235347747803e-01 -1.499600894749164581e-02 -2.562799453735351562e-01 -3.173098713159561157e-02 4.555346909910440445e-03 2.454808205366134644e-01 2.350370883941650391e-01 -1.253319829702377319e-01 9.745462983846664429e-02 -3.388243615627288818e-01 -1.144088506698608398e-01 1.081111356616020203e-01 8.803609758615493774e-02 -2.462978363037109375e-01 1.694428324699401855e-01 -1.337723284959793091e-01 -1.797234266996383667e-02 2.015393823385238647e-01
-1.355816274881362915e-01 -3.699432313442230225e-02 3.220009505748748779e-01 -1.809997558593750000e-01 -6.144665554165840149e-02 -7.760854065418243408e-02 1.538386940956115723e-01 -1.635575145483016968e-01 1.976683288812637329e-01 -3.759211674332618713e-02 -3.018082380294799805e-01 1.823304295539855957e-01 -3.304579108953475952e-02 -4.622658342123031616e-02 -4.603474959731101990e-02 -1.829527616500854492e-01 9.421171993017196655e-02 -2.049492001533508301e-01 1.957150250673294067e-01 -9.829106926918029785e-02 1.619181782007217407e-01 1.363487541675567627e-01 -3.591732084751129150e-01 -2.343985885381698608e-01 -1.499464064836502075e-01 9.661371260881423950e-02 1.160557866096496582e-01 -3.527437448501586914e-01 2.021970301866531372e-01 1.138054206967353821e-01 1.597749739885330200e-01 -5.717001482844352722e-02
-1.294879168272018433e-01 -2.526421546936035156e-01 3.379435241222381592e-01 8.713583648204803467e-02 3.086484037339687347e-02 -3.086228668689727783e-01 5.217432603240013123e-02 -5.351725220680236816e-02 1.880812942981719971e-01 8.033933490514755249e-02 -1.242415397427976131e-03 2.110986560583114624e-01 -2.289598584175109863e-01 6.109992042183876038e-02 -1.321786046028137207e-01 -1.573318243026733398e-01 3.904817998409271240e-02 -3.251715600490570068e-01 2.027037739753723145e-01 -1.093582361936569214e-01 -2.054588496685028076e-01 -1.159762963652610779e-01 -5.844964832067489624e-02 8.672147244215011597e-02 1.947503536939620972e-01 1.050978973507881165e-01 1.487594246864318848e-01 1.432126462459564209e-01 4.931239783763885498e-02 1.907333880662918091e-01 1.097697839140892029e-01 3.763813376426696777e-01
-3.519873321056365967e-02 -2.658951878547668457e-01 1.350098103284835815e-01 -2.909370660781860352e-01 -1.519423723220825195e-01 2.037589997053146362e-02 1.443400532007217407e-01 -3.047257959842681885e-01 1.796554923057556152e-01 1.402895152568817139e-01 2.529154717922210693e-01 4.504102766513824463e-01 -9.110043756663799286e-03 5.610853061079978943e-02 -3.286260180175304413e-03 5.100332945585250854e-02 -1.290913820266723633e-01 -3.107574284076690674e-01 1.095897406339645386e-01 1.526718679815530777e-02 -3.443438559770584106e-02 1.028497889637947083e-01 -2.857820093631744385e-01 3.183993697166442871e-02 1.621509343385696411e-01 1.304806172847747803e-01 1.318323910236358643e-01 -2.219739407300949097e-01 -5.863747373223304749e-02 1.208257302641868591e-01 4.009313136339187622e-02 -1.175468564033508301e-01
-2.736263871192932129e-01 -1.158279478549957275e-01 7.947622984647750854e-02 -6.578961759805679321e-02 -9.161749482154846191e-02 4.515094682574272156e-02 -8.283374458551406860e-02 -1.206278726458549500e-01 8.665909618139266968e-02 9.323972463607788086e-02 5.723326653242111206e-02 1.858425736427307129e-01 -5.203407630324363708e-02 -1.773401945829391479e-01 2.073968052864074707e-01 -3.076331317424774170e-02 -1.219009235501289368e-01 -2.707302570343017578e-01 3.631211221218109131e-01 -1.850337535142898560e-02 1.865281164646148682e-02 -1.292659789323806763e-01 -2.448892146348953247e-01 -3.398698195815086365e-02 4.236087501049041748e-01 1.140087842941284180e-01 2.858033478260040283e-01 -7.499594986438751221e-02 1.865327507257461548e-01 2.825281918048858643e-01 5.937370657920837402e-02 -2.016423344612121582e-01
-1.838724315166473389e-01 -3.195266723632812500e-01 7.793049793690443039e-03 7.424648851156234741e-02 -1.172359138727188110e-01 3.015095293521881104e-01 -2.186375670135021210e-02 -3.042297959327697754e-01 6.502328068017959595e-02 5.270684510469436646e-02 2.421500533819198608e-02 2.125383317470550537e-01 -4.891706109046936035e-01 -7.871864736080169678e-02 8.790471404790878296e-02 7.052726298570632935e-02 -2.922310233116149902e-01 -1.230190843343734741e-01 6.363797932863235474e-02 -2.129170447587966919e-01 5.912568885833024979e-03 -7.336990535259246826e-02 -1.669823527336120605e-01 2.763332426548004150e-02 -1.002176105976104736e-02 3.261676291003823280e-03 1.245804801583290100e-01 6.672841310501098633e-02 3.052583634853363037e-01 1.831523180007934570e-01 1.210290417075157166e-01 -6.665816158056259155e-02
-2.258360683917999268e-01 -1.427237689495086670e-01 2.333165705204010010e-02 -2.222102433443069458e-01 -1.353826373815536499e-01 3.843069374561309814e-01 -6.467866897583007812e-02 -1.262178122997283936e-01 -2.076152861118316650e-01 -5.366071686148643494e-02 8.492827415466308594e-02 1.124861389398574829e-01 -3.182036057114601135e-02 -1.319659352302551270e-01 2.809154689311981201e-01 1.057799383997917175e-01 -1.581130474805831909e-01 -2.795183658599853516e-01 5.246827751398086548e-02 2.642323672771453857e-01 2.005279064178466797e-01 -8.144062012434005737e-02 -2.783811092376708984e-01 -1.212645396590232849e-01 -3.860898548737168312e-03 2.138747572898864746e-01 -1.115146651864051819e-02 5.068349093198776245e-02 3.183624446392059326e-01 1.001534163951873779e-01 1.547942906618118286e-01 1.401691883802413940e-01
-3.678498864173889160e-01 -1.716878265142440796e-01 -1.441461779177188873e-02 -1.352822333574295044e-01 -7.359385490417480469e-02 -1.237702146172523499e-01 1.067152097821235657e-01 -2.307315319776535034e-01 1.472129970788955688e-01 -1.550277173519134521e-01 4.421044141054153442e-03 2.706074714660644531e-01 -3.243394494056701660e-01 5.846061930060386658e-02 7.215758413076400757e-02 -1.495448052883148193e-01 -5.587179586291313171e-02 -1.687365323305130005e-01 1.392212510108947754e-02 -1.216130480170249939e-01 -1.446213871240615845e-01 -2.375504523515701294e-01 1.124386638402938843e-01 -1.526979058980941772e-01 2.218668609857559204e-01 7.838012278079986572e-02 3.475059866905212402e-01 1.648626178503036499e-01 8.118163794279098511e-02 2.155139893293380737e-01 2.420574277639389038e-01 -3.720265999436378479e-02
-1.011342778801918030e-01 -6.729141622781753540e-02 9.926249831914901733e-02 -2.336179167032241821e-01 -1.217485591769218445e-01 -2.342363297939300537e-01 1.234348043799400330e-01 -1.563068628311157227e-01 -5.592423677444458008e-02 -1.418055444955825806e-01 3.361580893397331238e-02 3.397821784019470215e-01 -2.146528214216232300e-01 1.243801638484001160e-01 5.846041068434715271e-02 -2.035713940858840942e-01 3.172831609845161438e-02 -1.332595646381378174e-01 5.714043229818344116e-02 1.790662407875061035e-01 -8.445184677839279175e-02 1.351994425058364868e-01 -3.765312135219573975e-01 9.595035575330257416e-03 -6.466816365718841553e-02 -8.137927949428558350e-02 2.780698835849761963e-01 1.432821750640869141e-01 1.175955906510353088e-01 4.232324361801147461e-01 2.958008274435997009e-02 -2.034022063016891479e-01
-2.100027799606323242e-01 1.569246351718902588e-01 2.630332410335540771e-01 -1.657009869813919067e-02 -3.274855762720108032e-02 1.366700828075408936e-01 -2.256459444761276245e-01 1.073867380619049072e-01 5.624061450362205505e-02 -2.101086527109146118e-01 2.186524718999862671e-01 1.273939758539199829e-01 -2.082631438970565796e-01 1.783701479434967041e-01 -4.397191852331161499e-02 -1.155779957771301270e-01 -3.105471730232238770e-01 -1.868187785148620605e-01 -4.056540504097938538e-02 8.174147456884384155e-02 5.610702093690633774e-03 1.188284456729888916e-01 -1.315497756004333496e-01 -8.100118488073348999e-02 2.587639689445495605e-01 -2.054849863052368164e-01 1.648264974355697632e-01 -5.401485413312911987e-02 3.596211075782775879e-01 1.327319890260696411e-01 3.267353773117065430e-01 -8.443704992532730103e-02
-1.462107151746749878e-01 -8.219337463378906250e-02 1.337592005729675293e-01 1.042755767703056335e-01 -2.370818406343460083e-01 6.776968482881784439e-03 1.071569249033927917e-01 -1.080714166164398193e-01 4.138214513659477234e-02 -1.942716687917709351e-01 3.193776309490203857e-01 3.467949926853179932e-01 -1.466510891914367676e-01 -9.830345958471298218e-02 -7.343807071447372437e-02 -1.494169384241104126e-01 9.026296436786651611e-02 5.457020923495292664e-02 -3.843849152326583862e-02 7.053007185459136963e-02 -5.738018825650215149e-02 9.220942854881286621e-02 -3.488951623439788818e-01 1.010593622922897339e-01 5.285061150789260864e-02 1.200974658131599426e-01 4.467836916446685791e-01 -1.060937941074371338e-01 2.525558173656463623e-01 2.906962633132934570e-01 5.233805626630783081e-02 -5.143106356263160706e-02
1.664010249078273773e-02 -2.642879188060760498e-01 1.281518936157226562e-01 1.346387621015310287e-02 -3.305361866950988770e-01 1.802852004766464233e-01 -9.877118282020092010e-03 -2.661652266979217529e-01 1.416883170604705811e-01 -4.995977878570556641e-02 8.429691940546035767e-02 2.121778726577758789e-01 -2.553170919418334961e-01 1.567923836410045624e-02 8.016745559871196747e-03 -1.292012184858322144e-01 -9.539431333541870117e-02 -2.408753037452697754e-01 2.668440341949462891e-01 -1.102510988712310791e-01 9.088497608900070190e-03 1.503918766975402832e-01 -3.221531510353088379e-01 1.719219535589218140e-01 2.558340132236480713e-01 -2.964449226856231689e-01 -2.584328874945640564e-02 -4.915408790111541748e-02 2.544653713703155518e-01 7.965297251939773560e-02 1.532236579805612564e-02 -9.704047441482543945e-02
1.043556183576583862e-01 -1.765208840370178223e-01 1.299240738153457642e-01 -1.494173854589462280e-01 1.542632728815078735e-01 -1.429699808359146118e-01 1.762434989213943481e-01 -2.168575972318649292e-01 -9.148415410891175270e-04 -2.406487464904785156e-01 -2.514702677726745605e-01 2.261098772287368774e-01 -3.655181825160980225e-01 2.563374117016792297e-02 -9.872167371213436127e-03 1.973889768123626709e-01 6.836158782243728638e-02 -2.350803278386592865e-02 8.598540723323822021e-02 1.661418974399566650e-01 -6.564298272132873535e-02 6.578465551137924194e-02 -2.359610646963119507e-01 2.302404306828975677e-02 1.248223707079887390e-01 6.783944368362426758e-02 2.860951125621795654e-01 -2.788303494453430176e-01 1.696877032518386841e-01 1.944361329078674316e-01 3.127776384353637695e-01 3.932021930813789368e-02
-1.605678498744964600e-01 -2.307761907577514648e-01 1.257331520318984985e-01 9.938615560531616211e-02 -3.642056584358215332e-01 1.765453517436981201e-01 1.107326373457908630e-01 -2.550245821475982666e-01 1.736838817596435547e-01 5.538209900259971619e-02 1.835303604602813721e-01 2.192159593105316162e-01 -4.256983995437622070e-01 -1.527018994092941284e-01 -3.064175881445407867e-02 8.746874332427978516e-02 -4.841701313853263855e-02 -3.238030970096588135e-01 1.645148545503616333e-01 1.568151265382766724e-01 -1.337452884763479233e-02 1.252282410860061646e-01 -7.074818760156631470e-02 9.395784884691238403e-02 -1.527895331382751465e-01 -1.350089609622955322e-01 9.363077580928802490e-03 -5.477216839790344238e-02 -7.509621977806091309e-02 1.960283368825912476e-01 2.203534990549087524e-01 1.538112293928861618e-02
-1.863587200641632080e-01 -2.843362092971801758e-01 3.407715857028961182e-01 -8.572350442409515381e-02 -1.343601346015930176e-01 -6.851714104413986206e-02 -2.438600659370422363e-01 -3.038812875747680664e-01 -1.404724270105361938e-01 -7.192012667655944824e-02 -7.475821767002344131e-04 2.089270651340484619e-01 -1.043841689825057983e-01 3.851246535778045654e-01 8.657163381576538086e-02 3.005190938711166382e-02 8.436741679906845093e-02 -5.705911666154861450e-02 1.669296771287918091e-01 1.865384876728057861e-01 -1.585557460784912109e-01 2.435137480497360229e-01 -1.280449032783508301e-01 -1.566393226385116577e-01 5.411049351096153259e-02 -1.770953387022018433e-01 -1.750212511979043484e-03 -2.438765466213226318e-01 -5.352393910288810730e-02 1.617027819156646729e-01 5.492918938398361206e-02 1.612902432680130005e-01
-1.721807718276977539e-01 -2.544081807136535645e-01 1.420451402664184570e-01 1.338325440883636475e-01 -2.575787305831909180e-01 3.165783882141113281e-01 2.036876827478408813e-01 -3.069348931312561035e-01 1.270829588174819946e-01 -6.857617944478988647e-02 8.219467103481292725e-02 1.992869824171066284e-01 -1.744536161422729492e-01 -2.712056636810302734e-01 4.711527749896049500e-02 -8.107852190732955933e-02 -2.255884557962417603e-02 -3.854923183098435402e-03 2.316978722810745239e-01 -1.103267818689346313e-01 7.136851083487272263e-03 1.841347292065620422e-02 -1.906984299421310425e-01 1.609873473644256592e-01 5.365528538823127747e-02 -1.981306970119476318e-01 1.965574175119400024e-02 -5.770290642976760864e-02 3.955225348472595215e-01 1.804887950420379639e-01 1.445860862731933594e-01 1.868734881281852722e-02
-2.203387767076492310e-01 -2.838275730609893799e-01 2.070705145597457886e-01 -2.275386266410350800e-02 -1.712529361248016357e-01 3.712196350097656250e-01 -3.750099614262580872e-02 -3.764674533158540726e-03 2.060159742832183838e-01 4.515561275184154510e-03 -3.081023134291172028e-02 1.752785891294479370e-01 -2.223359495401382446e-01 -1.289332956075668335e-01 -7.961805909872055054e-02 1.305520385503768921e-01 -4.324381798505783081e-02 -1.463341563940048218e-01 2.006872892379760742e-01 -2.672763727605342865e-02 -1.159795895218849182e-01 -1.743272505700588226e-02 -3.094976842403411865e-01 2.341254204511642456e-01 1.410619616508483887e-01 -2.549941539764404297e-01 1.902666538953781128e-01 -7.205139845609664917e-02 3.254030048847198486e-01 1.326679717749357224e-02 1.759863644838333130e-01 -5.822468921542167664e-02
-2.062934041023254395e-01 -7.613458484411239624e-02 3.243251144886016846e-01 8.753090351819992065e-02 -1.690988391637802124e-01 3.850604593753814697e-01 -1.742856800556182861e-01 -2.650692164897918701e-01 1.740204989910125732e-01 4.550293833017349243e-02 2.158844619989395142e-01 9.204340726137161255e-02 -1.749413460493087769e-01 -1.950682103633880615e-01 -1.056775301694869995e-01 -2.626732736825942993e-02 -4.207944869995117188e-02 -1.840297579765319824e-01 3.190368711948394775e-01 -8.183939009904861450e-02 -6.259091198444366455e-02 8.622347563505172729e-02 -2.015748769044876099e-01 1.039878204464912415e-01 1.767851114273071289e-01 -1.129409968852996826e-01 -8.437263220548629761e-02 6.438243668526411057e-03 2.583296597003936768e-01 2.543180584907531738e-01 5.676387250423431396e-02 -2.507142722606658936e-02
3.865875303745269775e-02 -1.602522730827331543e-01 1.773701012134552002e-01 -7.383754104375839233e-02 -1.241880282759666443e-02 2.269916087388992310e-01 6.963006220757961273e-03 -3.922336101531982422e-01 9.139133989810943604e-02 3.427177667617797852e-02 3.588441014289855957e-02 2.894710898399353027e-01 -4.740359485149383545e-01 -2.524643838405609131e-01 -3.957188874483108521e-02 4.283551126718521118e-02 -8.781391382217407227e-02 -2.372835576534271240e-01 3.057872354984283447e-01 2.656199634075164795e-01 -5.501423031091690063e-02 7.722438126802444458e-02 -1.679123640060424805e-01 1.247214898467063904e-01 -1.107422411441802979e-01 -5.924005806446075439e-02 -7.845760881900787354e-02 2.352969348430633545e-02 3.169302642345428467e-02 1.958365738391876221e-01 -1.874103583395481110e-02 2.958472259342670441e-02
-1.460878700017929077e-01 -4.741808399558067322e-02 2.511793375015258789e-01 -1.111851781606674194e-01 8.623181283473968506e-02 1.900925487279891968e-01 -2.252111434936523438e-01 -1.079306676983833313e-01 1.491869539022445679e-01 -3.373919427394866943e-01 -9.079199284315109253e-02 3.333599567413330078e-01 -1.154857352375984192e-01 -2.276062071323394775e-01 6.151890009641647339e-02 1.422792226076126099e-01 -5.475367233157157898e-02 -5.334341526031494141e-02 -4.331628978252410889e-02 9.965185075998306274e-03 -4.391050711274147034e-02 3.654232993721961975e-02 -4.021099507808685303e-01 -3.328510522842407227e-01 1.806569248437881470e-01 9.693351387977600098e-02 3.317881375551223755e-02 -2.097544372081756592e-01 1.183652803301811218e-01 -5.529360845685005188e-02 1.418858766555786133e-01 2.061308026313781738e-01
-3.541273251175880432e-02 -1.446467041969299316e-01 2.288526147603988647e-01 -1.453727185726165771e-01 -1.444226950407028198e-01 1.600281149148941040e-01 -9.385147690773010254e-02 -4.030631780624389648e-01 2.854265086352825165e-02 -9.727420657873153687e-02 -1.783113032579421997e-01 2.167174965143203735e-01 -1.885038614273071289e-01 -2.357471436262130737e-01 2.482434213161468506e-01 -4.283982887864112854e-02 9.392720460891723633e-02 -3.321847021579742432e-01 1.733266413211822510e-01 -2.181620895862579346e-02 5.316605791449546814e-02 2.633041143417358398e-01 1.563889719545841217e-02 -1.434055715799331665e-01 -3.061970695853233337e-02 -3.338982462882995605e-01 1.402864903211593628e-01 -3.442890942096710205e-02 2.415748685598373413e-01 4.792734608054161072e-02 8.081560023128986359e-03 -7.942455261945724487e-02
4.593183845281600952e-02 -2.679208219051361084e-01 2.387144714593887329e-01 -4.851454123854637146e-02 -4.278650581836700439e-01 1.912930607795715332e-01 -1.160154398530721664e-02 -2.046955674886703491e-01 -1.978050321340560913e-01 2.047031652182340622e-03 -1.132669765502214432e-02 2.115179896354675293e-01 -2.000895589590072632e-01 -1.759035289287567139e-01 3.494771197438240051e-02 8.594667911529541016e-02 -8.525027334690093994e-02 -1.741297990083694458e-01 3.508718013763427734e-01 -1.252489984035491943e-01 -5.357562005519866943e-02 1.744858734309673309e-02 -2.976160347461700439e-01 1.383804231882095337e-01 5.730731785297393799e-02 -9.942690283060073853e-02 4.399680718779563904e-02 4.762989282608032227e-02 3.048320114612579346e-01 1.379201114177703857e-01 1.081860587000846863e-01 1.148029193282127380e-01
-3.269006907939910889e-01 -6.004021689295768738e-02 3.970396816730499268e-01 -3.121884465217590332e-01 -6.998795270919799805e-02 4.438055679202079773e-02 4.792779684066772461e-02 -1.625274270772933960e-01 2.303790301084518433e-01 -2.476176619529724121e-01 1.836932152509689331e-01 2.563340067863464355e-01 -1.719947904348373413e-01 -9.013166651129722595e-03 1.472388058900833130e-01 1.567425020039081573e-02 -1.478131264448165894e-01 -1.092232391238212585e-01 6.502385437488555908e-02 3.725617751479148865e-02 1.799592934548854828e-02 2.035270780324935913e-01 -1.388981938362121582e-01 2.992916703224182129e-01 6.273515522480010986e-02 2.150161862373352051e-01 1.544023305177688599e-01 -2.060549408197402954e-01 1.195122674107551575e-01 6.546631455421447754e-02 -2.676800638437271118e-02 -8.751691877841949463e-02
-3.671739995479583740e-01 -3.116188943386077881e-01 1.740733534097671509e-01 -1.551330387592315674e-01 -6.170196086168289185e-02 4.278505966067314148e-02 -4.827965795993804932e-02 2.773371757939457893e-03 1.059519127011299133e-02 -4.636506491806358099e-04 1.575401723384857178e-01 1.262906640768051147e-01 -2.806482315063476562e-01 2.275824993848800659e-01 -1.583930999040603638e-01 -7.663130760192871094e-02 -9.169175289571285248e-03 -3.584160804748535156e-01 -1.265255957841873169e-01 -1.614292412996292114e-01 -5.397412180900573730e-02 -1.759330630302429199e-01 -1.797257224097847939e-03 -1.138975992798805237e-01 3.575574457645416260e-01 1.693559885025024414e-01 1.782385259866714478e-01 7.441248744726181030e-02 1.432232856750488281e-01 2.236929535865783691e-01 6.604907661676406860e-02 -1.308797597885131836e-01
-1.954347938299179077e-01 3.659519366919994354e-03 2.027531415224075317e-01 -5.039796829223632812e-01 1.586961001157760620e-01 4.034915938973426819e-02 -1.787928864359855652e-02 -2.162571102380752563e-01 -6.493700295686721802e-02 -1.186398565769195557e-01 5.907665565609931946e-02 2.945673465728759766e-01 -3.406238853931427002e-01 -1.002965345978736877e-01 -1.199328079819679260e-01 5.413453560322523117e-03 -1.785863339900970459e-01 -2.200786620378494263e-01 -3.940634056925773621e-02 1.630880385637283325e-01 -1.258169710636138916e-01 2.017246186733245850e-01 7.980930060148239136e-02 -1.053952798247337341e-01 -2.075562924146652222e-01 -4.547950625419616699e-02 2.149969041347503662e-01 -6.737499684095382690e-02 2.044126391410827637e-01 1.114481911063194275e-01 1.034008786082267761e-01 -2.126345597207546234e-02
-2.004472613334655762e-01 -1.292796880006790161e-01 -1.764085702598094940e-02 1.054949010722339153e-03 -2.529958784580230713e-01 2.999154850840568542e-02 -1.989175230264663696e-01 -5.900265276432037354e-02 -8.199474960565567017e-02 -1.891083121299743652e-01 -1.145575568079948425e-01 3.755930960178375244e-01 -7.511363923549652100e-02 -1.595483720302581787e-01 -6.537953764200210571e-02 2.248717397451400757e-01 -1.598181873559951782e-01 -2.128839194774627686e-01 1.387048065662384033e-01 -6.279131863266229630e-03 5.413083359599113464e-02 -5.566704086959362030e-03 -7.320649921894073486e-02 1.527051031589508057e-01 1.155745312571525574e-01 -5.763179063796997070e-02 1.607310399413108826e-02 -1.735513359308242798e-01 3.885475993156433105e-01 3.743953108787536621e-01 2.695579826831817627e-01 1.399374902248382568e-01
5.253185331821441650e-02 -1.468149572610855103e-02 -1.796229742467403412e-02 -3.134692311286926270e-01 -1.761391758918762207e-01 1.997429281473159790e-01 1.908513903617858887e-01 -3.091973066329956055e-01 2.079596370458602905e-01 -2.140650600194931030e-01 6.991603970527648926e-02 2.439584136009216309e-01 2.068763785064220428e-02 -1.305427700281143188e-01 2.615103125572204590e-01 2.029385417699813843e-01 2.935970015823841095e-02 -3.231497406959533691e-01 4.076476991176605225e-01 6.950066238641738892e-02 2.072155773639678955e-01 5.123296752572059631e-02 -7.907509803771972656e-02 -3.026430681347846985e-02 4.297825694084167480e-02 -2.053681463003158569e-01 -6.340368837118148804e-02 -1.299519091844558716e-01 7.379078119993209839e-02 6.168250739574432373e-02 1.057550758123397827e-01 -2.413065172731876373e-02
-1.089332327246665955e-01 -4.488077759742736816e-01 2.525560557842254639e-01 -5.976190418004989624e-02 -5.310121923685073853e-02 1.750344187021255493e-01 2.290688753128051758e-01 -9.755545854568481445e-02 -7.861339300870895386e-02 -2.080245688557624817e-02 -1.634279936552047729e-01 -4.221036098897457123e-03 -5.196687951683998108e-02 6.332503259181976318e-02 -6.665784865617752075e-02 5.685484781861305237e-02 3.587441518902778625e-02 -7.369559258222579956e-02 1.895035989582538605e-02 -3.682540729641914368e-02 2.305648326873779297e-01 -1.278264075517654419e-01 5.805332586169242859e-02 -3.916232883930206299e-01 2.753565013408660889e-01 8.030308037996292114e-02 -1.090813428163528442e-01 -2.311601191759109497e-01 2.451502382755279541e-01 2.440600991249084473e-01 3.715080383699387312e-04 2.724654972553253174e-01
-5.005627125501632690e-02 -2.368713617324829102e-01 -9.629967808723449707e-02 2.534680813550949097e-02 -2.042568922042846680e-01 1.186059266328811646e-01 9.631332941353321075e-03 -2.368426322937011719e-01 6.032960489392280579e-02 -2.537111937999725342e-01 -1.180345565080642700e-01 1.909915655851364136e-01 -5.091563612222671509e-02 -1.561780869960784912e-01 5.738472938537597656e-02 -7.179675996303558350e-02 7.651367038488388062e-02 -4.884217679500579834e-01 5.470026656985282898e-02 9.651401080191135406e-03 3.340551555156707764e-01 1.247358992695808411e-01 -1.476780772209167480e-01 -2.202651351690292358e-01 -1.290945410728454590e-01 -2.295416891574859619e-01 1.447402834892272949e-01 -1.058752015233039856e-01 1.363383084535598755e-01 2.287892103195190430e-01 2.193257659673690796e-01 1.098187826573848724e-02
-2.427845448255538940e-01 -3.375369906425476074e-01 2.014056593179702759e-01 5.556816607713699341e-02 -1.846841126680374146e-01 -6.504856795072555542e-02 2.803478538990020752e-01 -3.169583082199096680e-01 -7.954079657793045044e-02 -6.388618052005767822e-02 2.490506507456302643e-02 -1.008182093501091003e-01 -1.649600118398666382e-01 1.439108699560165405e-01 -9.546348825097084045e-03 -1.516104340553283691e-01 1.142360940575599670e-01 5.149289965629577637e-02 1.341967582702636719e-01 1.717556715011596680e-01 -2.484697662293910980e-02 -2.172813564538955688e-01 1.978457868099212646e-01 -3.666734993457794189e-01 -2.590387873351573944e-02 9.744729846715927124e-02 1.407520323991775513e-01 4.180069267749786377e-02 2.257162183523178101e-01 3.201115429401397705e-01 3.577518090605735779e-02 -5.317789688706398010e-02
3.618669137358665466e-02 -3.583592474460601807e-01 3.413074612617492676e-01 -1.440869420766830444e-01 1.107974797487258911e-01 1.454863604158163071e-02 8.576105535030364990e-02 -2.365778088569641113e-01 -3.484837338328361511e-02 -3.069850504398345947e-01 2.522498369216918945e-03 4.431554675102233887e-01 -3.476920770481228828e-03 1.151317879557609558e-01 1.225932985544204712e-01 -2.025077342987060547e-01 6.101413816213607788e-02 -4.919504374265670776e-02 -3.573797270655632019e-02 1.616310924291610718e-01 5.787308514118194580e-02 -1.119593083858489990e-01 -1.597596555948257446e-01 -1.378490030765533447e-01 1.694487482309341431e-01 -1.708862371742725372e-02 1.051176860928535461e-01 -1.088171824812889099e-01 -1.706368923187255859e-01 4.218983650207519531e-02 1.060937121510505676e-01 3.287084698677062988e-01
-4.016470611095428467e-01 1.297141462564468384e-01 1.430959403514862061e-01 -9.809841960668563843e-02 2.296447306871414185e-01 3.183802217245101929e-02 -2.770680189132690430e-02 -2.623984813690185547e-01 4.696187749505043030e-02 -5.259199813008308411e-02 -1.059033572673797607e-01 2.335302680730819702e-01 -2.818711698055267334e-01 1.914494484663009644e-01 9.082993492484092712e-03 -1.376780122518539429e-01 -2.916135489940643311e-01 -3.426501750946044922e-01 1.513258069753646851e-01 2.455716021358966827e-02 -5.510480701923370361e-02 -3.726970776915550232e-02 -5.561049655079841614e-02 3.065618500113487244e-02 -1.557433456182479858e-01 8.019135892391204834e-02 1.204035431146621704e-01 1.053575873374938965e-01 1.990667134523391724e-01 2.190957367420196533e-01 2.900713384151458740e-01 -7.353953551501035690e-03
-9.216970950365066528e-02 -5.980678275227546692e-02 2.828164994716644287e-01 -1.307912766933441162e-01 9.908295422792434692e-02 2.966649234294891357e-01 8.723974227905273438e-02 -8.224268257617950439e-02 1.902777105569839478e-01 -7.568872720003128052e-02 1.544931828975677490e-01 3.973664343357086182e-02 -1.017886493355035782e-02 1.495124995708465576e-01 1.326887905597686768e-01 -1.994978785514831543e-01 -1.809099763631820679e-01 -1.877591460943222046e-01 -8.352101594209671021e-02 1.404990404844284058e-01 3.484819233417510986e-01 -1.094997003674507141e-01 -3.121972978115081787e-01 -2.892386317253112793e-01 2.437153458595275879e-01 -1.149174645543098450e-01 2.587937377393245697e-02 1.112695187330245972e-01 1.009568050503730774e-01 1.158645600080490112e-01 3.359265625476837158e-01 4.309561103582382202e-03
2.251043468713760376e-01 -1.618345081806182861e-01 4.745810925960540771e-01 -7.979910820722579956e-02 -2.165172398090362549e-01 -2.835254669189453125e-01 -2.436224929988384247e-02 -1.319538652896881104e-01 -2.346202731132507324e-02 -3.184134662151336670e-01 8.824139833450317383e-02 -8.583661168813705444e-02 -1.106879562139511108e-01 -1.808543317019939423e-02 1.755407080054283142e-03 1.041572019457817078e-01 -5.470901355147361755e-02 -1.615617573261260986e-01 -2.112414538860321045e-01 7.636343687772750854e-02 -1.193834021687507629e-01 -9.559790603816509247e-03 -1.157595659606158733e-03 -2.186750918626785278e-01 1.786589324474334717e-01 -1.312667876482009888e-01 1.973519325256347656e-01 1.720804274082183838e-01 1.780834048986434937e-01 2.856286168098449707e-01 1.099989786744117737e-01 1.446648389101028442e-01
-7.940989732742309570e-02 -4.086509644985198975e-01 3.624249994754791260e-01 -6.207673624157905579e-02 6.493000313639640808e-03 -1.370984613895416260e-01 2.108070999383926392e-02 -2.965087890625000000e-01 -3.284706473350524902e-01 -6.672085821628570557e-02 1.843333542346954346e-01 1.041935011744499207e-02 -1.608237624168395996e-01 -3.453477844595909119e-02 2.684485614299774170e-01 -2.902666032314300537e-01 2.055109888315200806e-01 -1.930713057518005371e-01 8.244341611862182617e-02 1.383025646209716797e-01 2.285189740359783173e-02 -2.970411442220211029e-02 -7.822850346565246582e-02 -1.063841357827186584e-01 -3.756426274776458740e-02 -1.355766654014587402e-01 7.156684249639511108e-02 -2.411062419414520264e-01 6.361345946788787842e-02 -2.959689125418663025e-02 1.865338981151580811e-01 -8.627430349588394165e-02
1.277170330286026001e-01 -1.308140344917774200e-02 3.171667456626892090e-01 -2.126716673374176025e-01 -1.210023313760757446e-01 -1.698485575616359711e-02 -1.673710346221923828e-01 -2.325345873832702637e-01 5.952619761228561401e-02 6.285525113344192505e-02 6.228711456060409546e-02 1.581886038184165955e-02 -4.626501798629760742e-01 1.296632736921310425e-01 1.203506663441658020e-01 -7.509423047304153442e-02 8.945675939321517944e-02 -1.902521997690200806e-01 -2.667089179158210754e-02 1.210384350270032883e-02 -2.267979551106691360e-03 4.248751793056726456e-03 -2.442997395992279053e-01 -2.985179238021373749e-02 -1.593792736530303955e-01 -7.019017636775970459e-02 5.203961730003356934e-01 -1.647047102451324463e-01 1.651656329631805420e-01 -6.171287596225738525e-02 4.571366310119628906e-02 1.047544628381729126e-01
-7.281609624624252319e-02 -1.672966480255126953e-01 1.942918747663497925e-01 -8.435577899217605591e-02 2.284585386514663696e-01 8.345159143209457397e-02 7.067528553307056427e-03 -2.240651249885559082e-01 -1.153380572795867920e-01 -2.639386951923370361e-01 2.384790331125259399e-01 -1.290136128664016724e-01 -2.046877294778823853e-01 1.433551460504531860e-01 7.210546731948852539e-02 -1.087426021695137024e-01 1.110330000519752502e-01 -3.302878141403198242e-01 2.967401146888732910e-01 -6.524940580129623413e-02 -5.697149410843849182e-02 1.797904372215270996e-01 -9.150359034538269043e-02 -1.114747598767280579e-01 2.065333724021911621e-01 1.633975654840469360e-01 -4.966414719820022583e-02 -6.410142034292221069e-02 -2.263467311859130859e-01 2.029974311590194702e-01 7.257264852523803711e-02 3.643325269222259521e-01
-4.419736564159393311e-02 -1.808890551328659058e-01 2.240110188722610474e-01 -2.716158032417297363e-01 -1.718653142452239990e-01 2.136306464672088623e-02 1.691092252731323242e-01 -1.109549254179000854e-01 2.420254200696945190e-01 -1.889153569936752319e-02 -1.072467193007469177e-01 3.751466870307922363e-01 -2.482610642910003662e-01 -1.640776842832565308e-01 7.332714647054672241e-02 1.673385351896286011e-01 -5.827664211392402649e-02 -2.433152645826339722e-01 1.544006764888763428e-01 2.292888937518000603e-03 -5.275760591030120850e-02 -4.959387332201004028e-02 -1.421543061733245850e-01 7.409500330686569214e-02 -2.561136186122894287e-01 -1.665317416191101074e-01 -1.173021048307418823e-01 9.963347762823104858e-02 2.218915075063705444e-01 1.256947666406631470e-01 3.173297047615051270e-01 -1.929548829793930054e-01
-6.731052696704864502e-02 -1.256725639104843140e-01 2.280841618776321411e-01 -5.015998333692550659e-02 -8.590372651815414429e-02 -4.522507265210151672e-02 -5.128555931150913239e-03 2.149792015552520752e-01 -1.805458031594753265e-02 -7.377839833498001099e-02 1.306376755237579346e-01 3.941458761692047119e-01 -3.958187252283096313e-02 -6.942420452833175659e-02 1.661959141492843628e-01 1.210052296519279480e-01 1.863975822925567627e-01 -3.166027963161468506e-01 2.223609685897827148e-01 -8.846119046211242676e-02 2.016382850706577301e-02 5.764199793338775635e-02 -1.362342536449432373e-01 -2.377085834741592407e-01 1.661057174205780029e-01 -2.885202169418334961e-01 4.262817278504371643e-02 -2.405200600624084473e-01 -1.698148697614669800e-01 3.917779922485351562e-01 -1.132808253169059753e-01 -7.698577642440795898e-02
-3.058082163333892822e-01 -2.831782698631286621e-01 3.854526877403259277e-01 1.214309260249137878e-01 -4.984036833047866821e-02 2.623533830046653748e-02 -1.760194897651672363e-01 -1.818567514419555664e-01 -5.440340563654899597e-02 -1.564461179077625275e-02 1.160086989402770996e-01 1.734912395477294922e-01 -5.612672120332717896e-02 4.008022844791412354e-01 2.044867277145385742e-01 1.440628152340650558e-02 5.065778642892837524e-02 1.799706183373928070e-02 5.474294349551200867e-02 2.405142635107040405e-01 -3.640278708189725876e-03 1.690402328968048096e-01 -1.557885110378265381e-01 -5.019938945770263672e-02 -9.849574416875839233e-02 -1.382401585578918457e-01 7.313819229602813721e-02 -1.067483350634574890e-01 1.978340148925781250e-01 -5.481158196926116943e-02 2.677682638168334961e-01 2.542789280414581299e-01
9.758255630731582642e-02 -4.813926517963409424e-01 1.715255975723266602e-01 -2.258737236261367798e-01 6.224282085895538330e-02 1.655830591917037964e-01 5.352774634957313538e-03 -9.783901274204254150e-02 -3.357903566211462021e-03 -2.309489399194717407e-01 1.509219557046890259e-01 2.738873660564422607e-01 4.036897793412208557e-02 4.659659042954444885e-02 2.990429997444152832e-01 -1.639209836721420288e-01 -1.208649873733520508e-01 -8.675776422023773193e-02 2.559505868703126907e-03 2.176543325185775757e-01 -5.705293267965316772e-02 -9.990441054105758667e-02 -1.741464585065841675e-01 -2.376340329647064209e-01 1.719903051853179932e-01 6.633184105157852173e-02 1.147110685706138611e-01 -3.039731979370117188e-01 -1.239799484610557556e-01 7.323909550905227661e-02 7.557155191898345947e-02 1.750275194644927979e-01
-2.003013938665390015e-01 -5.518973991274833679e-02 3.138335347175598145e-01 7.768380641937255859e-02 -1.984670013189315796e-01 8.640843629837036133e-02 3.385560512542724609e-01 1.781578809022903442e-01 -1.051369383931159973e-01 1.156185939908027649e-01 9.702987223863601685e-02 1.983847022056579590e-01 -5.374934524297714233e-02 -3.070667572319507599e-02 1.083328649401664734e-01 4.807034507393836975e-02 3.225437402725219727e-01 -4.085933268070220947e-01 2.071115076541900635e-01 -1.033902317285537720e-01 -3.570852801203727722e-02 2.824810892343521118e-02 -2.365740984678268433e-01 6.446470320224761963e-02 5.116959661245346069e-02 -3.200033679604530334e-02 -1.563439071178436279e-01 -1.033429577946662903e-01 2.914084196090698242e-01 2.355687618255615234e-01 5.850528832525014877e-03 4.521979764103889465e-02
-2.587067484855651855e-01 -1.315191090106964111e-01 2.741945683956146240e-01 -6.181859597563743591e-02 -1.644563674926757812e-01 1.144221648573875427e-01 1.008348315954208374e-01 -1.884503513574600220e-01 -1.042867675423622131e-01 -1.961094439029693604e-01 1.249948740005493164e-01 2.907223403453826904e-01 -2.032207250595092773e-01 -3.641367554664611816e-01 1.444282829761505127e-01 2.336998730897903442e-01 1.554027497768402100e-01 -1.728273779153823853e-01 4.703440517187118530e-02 7.592245191335678101e-02 1.596103310585021973e-01 -3.052491135895252228e-02 -3.317822813987731934e-01 4.589432477951049805e-02 2.244678884744644165e-01 -3.122584708034992218e-02 1.844228059053421021e-01 -8.100866340100765228e-03 3.365899994969367981e-02 1.153976172208786011e-01 3.649414330720901489e-02 -2.242640405893325806e-01
6.830357015132904053e-02 -2.391876429319381714e-01 3.664808869361877441e-01 -2.619743943214416504e-01 1.876485347747802734e-02 -1.679525673389434814e-01 1.823457181453704834e-01 -1.416975110769271851e-01 3.264737725257873535e-01 -2.062771171331405640e-01 9.304955601692199707e-02 -3.090224042534828186e-02 -1.046625077724456787e-01 2.589077949523925781e-01 -2.724611945450305939e-02 9.029137343168258667e-02 2.496607154607772827e-01 -5.075895786285400391e-02 1.151456609368324280e-01 1.563325822353363037e-01 -9.059729427099227905e-02 2.081439048051834106e-01 -1.604516804218292236e-01 -1.557241231203079224e-01 4.269499331712722778e-02 -3.370675146579742432e-01 -6.208192184567451477e-02 6.196788698434829712e-02 -1.976513490080833435e-02 2.802745997905731201e-01 -3.185916692018508911e-02 -2.104751206934452057e-02
1.075675487518310547e-01 -2.716139554977416992e-01 3.373453021049499512e-01 2.588206157088279724e-02 3.857199847698211670e-02 -2.087823152542114258e-01 2.687677741050720215e-01 -2.555123157799243927e-02 3.049549460411071777e-01 2.676631212234497070e-01 1.784098744392395020e-01 6.900533288717269897e-02 -1.807129085063934326e-01 2.260936796665191650e-01 2.342217788100242615e-02 7.504134625196456909e-02 -2.079065740108489990e-01 -2.283171415328979492e-01 7.047850638628005981e-02 1.573734916746616364e-03 -9.879521280527114868e-02 -2.657241420820355415e-03 -1.862749308347702026e-01 -3.354885280132293701e-01 -9.291118383407592773e-02 -1.494451761245727539e-01 -9.879925288259983063e-03 4.704099893569946289e-02 2.717837393283843994e-01 5.184067785739898682e-02 1.050118207931518555e-01 1.132618337869644165e-01
-1.867666840553283691e-01 -2.582650780677795410e-01 2.865576446056365967e-01 1.315994858741760254e-01 -7.722430676221847534e-02 -2.065807580947875977e-02 -6.945382058620452881e-02 -3.708023726940155029e-01 -5.895628035068511963e-02 -1.772659868001937866e-01 4.617576301097869873e-02 2.519432306289672852e-01 8.601199090480804443e-02 4.163011908531188965e-01 1.735306382179260254e-01 6.501506268978118896e-02 2.272040843963623047e-01 -5.526429042220115662e-02 2.211220413446426392e-01 1.751798540353775024e-01 1.649379357695579529e-02 1.436338126659393311e-01 -1.827417314052581787e-01 -1.987960487604141235e-01 5.335383489727973938e-02 -1.585657596588134766e-01 6.271652877330780029e-02 -1.579229533672332764e-01 5.291239172220230103e-02 2.163903415203094482e-02 2.129336446523666382e-01 3.429908305406570435e-02
-3.168474137783050537e-01 -2.480051815509796143e-01 2.956604063510894775e-01 -3.344824612140655518e-01 1.296959221363067627e-01 -1.588930636644363403e-01 1.169720888137817383e-01 -2.669200301170349121e-01 1.370901167392730713e-01 1.752103306353092194e-02 1.615714430809020996e-01 4.208240509033203125e-01 -1.401113867759704590e-01 -5.198860168457031250e-02 1.753625459969043732e-02 -3.631667699664831161e-03 -6.673995405435562134e-02 -1.351065635681152344e-01 -1.816755905747413635e-02 9.403514117002487183e-02 -5.169456079602241516e-02 -4.921565204858779907e-02 -1.870491951704025269e-01 8.529465645551681519e-03 -2.587572634220123291e-01 1.519238054752349854e-01 2.434881925582885742e-01 -1.231356188654899597e-01 4.461848735809326172e-02 -1.319579482078552246e-01 1.035592779517173767e-01 1.443908456712961197e-02
-1.438683122396469116e-01 -3.839635848999023438e-01 5.609750375151634216e-02 -3.257031738758087158e-02 -2.821233868598937988e-02 7.590401917695999146e-02 9.019945561885833740e-02 5.753122270107269287e-02 2.604750357568264008e-02 -1.896117031574249268e-01 2.793966606259346008e-02 4.304855465888977051e-01 2.082037031650543213e-01 -4.589138180017471313e-02 1.642567962408065796e-01 -5.392479524016380310e-02 5.622252076864242554e-02 -2.390859425067901611e-01 -1.891565509140491486e-02 2.834599316120147705e-01 6.309523433446884155e-02 -1.883864849805831909e-01 8.837778121232986450e-02 -1.252363175153732300e-01 -2.149906307458877563e-01 -1.878887116909027100e-01 6.725827604532241821e-02 -2.416910380125045776e-01 2.968700826168060303e-01 1.719313561916351318e-01 5.451401695609092712e-02 -2.060815393924713135e-01
-1.421399116516113281e-01 -4.285134077072143555e-01 2.005355805158615112e-01 -1.722213439643383026e-02 -1.946796663105487823e-02 7.364787906408309937e-02 -1.455039083957672119e-01 -2.673550844192504883e-01 4.785236343741416931e-02 -6.635408103466033936e-02 7.189758121967315674e-02 2.975508868694305420e-01 -6.128321588039398193e-02 1.251409798860549927e-01 1.430844962596893311e-01 -2.062836438417434692e-01 2.448954433202743530e-01 -1.310761552304029465e-03 4.632331803441047668e-02 2.565661370754241943e-01 -5.748814716935157776e-02 -9.303456544876098633e-02 -3.240885734558105469e-01 -2.577122747898101807e-01 5.417224764823913574e-02 1.489140838384628296e-01 -5.345879122614860535e-02 -2.462385296821594238e-01 -5.410255398601293564e-03 1.047660112380981445e-01 1.629802137613296509e-01 1.919422298669815063e-01
-2.187829017639160156e-01 -3.900072872638702393e-01 3.015664815902709961e-01 9.150766581296920776e-02 5.368438363075256348e-02 8.998414129018783569e-02 -1.601675897836685181e-01 -3.704853951930999756e-01 -9.553037583827972412e-02 -1.776676476001739502e-01 -1.170591916888952255e-02 1.523160934448242188e-01 -7.004034519195556641e-02 3.384828567504882812e-01 1.831818073987960815e-01 -5.365770310163497925e-02 2.108344733715057373e-01 -6.211073324084281921e-02 7.513426989316940308e-02 1.394727081060409546e-01 1.534227132797241211e-01 1.951712965965270996e-01 -2.105519026517868042e-01 -1.846490055322647095e-01 1.230172514915466309e-01 -2.840103209018707275e-02 4.085851088166236877e-02 -1.438884437084197998e-01 1.951959431171417236e-01 7.384297251701354980e-02 1.065372005105018616e-01 1.407277584075927734e-02
-2.113866657018661499e-01 -2.906010746955871582e-01 2.373902499675750732e-01 -1.103784888982772827e-01 4.790399596095085144e-02 8.120516687631607056e-02 -1.080743819475173950e-01 -3.033772408962249756e-01 2.249879688024520874e-01 -3.568271398544311523e-01 -5.273528769612312317e-02 3.248230516910552979e-01 -1.034935265779495239e-01 -4.413896705955266953e-03 1.845000684261322021e-02 -6.174537166953086853e-02 1.910708472132682800e-02 -4.908255860209465027e-02 1.200184375047683716e-01 1.761031299829483032e-01 -1.833612620830535889e-01 5.090215057134628296e-02 -1.033716499805450439e-01 -3.812263607978820801e-01 -7.580148428678512573e-02 1.192106679081916809e-01 -1.804701834917068481e-01 -7.562547922134399414e-02 -4.279152303934097290e-02 5.231589893810451031e-04 1.596763730049133301e-01 2.502136230468750000e-01
-1.644545644521713257e-01 -9.251649491488933563e-03 3.423213660717010498e-01 -1.228638216853141785e-01 1.836143881082534790e-01 2.650451101362705231e-02 -2.081734538078308105e-01 1.515235006809234619e-01 -3.066708333790302277e-02 -2.177902311086654663e-01 1.769470870494842529e-01 3.061186373233795166e-01 9.765567630529403687e-02 1.139362342655658722e-03 3.343791067600250244e-01 -1.217989902943372726e-02 -1.567758992314338684e-02 -2.413801848888397217e-01 -4.837885499000549316e-02 1.618148535490036011e-01 -1.921342164278030396e-01 -6.955069303512573242e-02 6.769412010908126831e-02 -2.248646914958953857e-01 -4.497404396533966064e-02 7.579516619443893433e-02 2.686863839626312256e-01 -2.932131588459014893e-01 1.303332895040512085e-01 2.300576716661453247e-01 -1.110278367996215820e-01 1.134949102997779846e-01
-1.737499684095382690e-01 -1.591832339763641357e-01 1.726106107234954834e-01 -7.436472177505493164e-02 -2.381160706281661987e-01 1.866716593503952026e-01 -5.840265005826950073e-02 -1.556287109851837158e-01 2.206044495105743408e-01 2.503830939531326294e-02 -1.115098670125007629e-01 3.805723190307617188e-01 -4.127784967422485352e-01 -1.999439299106597900e-01 3.203123062849044800e-02 -4.903952777385711670e-02 -1.964455544948577881e-01 -1.162524372339248657e-01 1.971941627562046051e-02 7.724515348672866821e-02 -1.766535826027393341e-02 -1.093663498759269714e-01 -6.641136109828948975e-02 -1.143910065293312073e-01 1.762967929244041443e-02 2.610986866056919098e-02 2.045737020671367645e-02 6.936226040124893188e-02 1.827526241540908813e-01 3.144927322864532471e-01 3.590540587902069092e-01 -1.180531457066535950e-01
3.834845125675201416e-02 -3.060919940471649170e-01 2.168439030647277832e-01 2.350490167737007141e-02 3.290977701544761658e-02 -4.708501324057579041e-02 -1.419453695416450500e-02 -3.560365438461303711e-01 -1.444657053798437119e-02 8.448156714439392090e-02 2.145850509405136108e-01 -7.004465162754058838e-02 -3.694515526294708252e-01 -4.138660803437232971e-02 8.314047753810882568e-02 3.606820404529571533e-01 4.677665606141090393e-02 -9.097053110599517822e-02 8.447429537773132324e-02 3.412271616980433464e-03 9.048356860876083374e-02 1.511710137128829956e-01 -1.558123379945755005e-01 -1.606737226247787476e-01 2.263809554278850555e-02 -1.930782496929168701e-01 8.642357587814331055e-02 -1.578378975391387939e-01 9.053213894367218018e-02 1.966115236282348633e-01 3.257445991039276123e-02 4.203073680400848389e-01
-7.128202170133590698e-02 -1.684903651475906372e-01 1.850633174180984497e-01 -1.219794973731040955e-01 -2.335015684366226196e-01 -1.720747947692871094e-01 1.898953318595886230e-01 2.034861035645008087e-02 5.990323051810264587e-02 6.955948472023010254e-02 -3.070443868637084961e-01 2.418894618749618530e-01 -4.075722694396972656e-01 -4.420692473649978638e-02 1.402127835899591446e-02 -2.009902335703372955e-02 1.683665215969085693e-01 -3.138853907585144043e-01 3.006325662136077881e-01 4.499537870287895203e-02 1.084880754351615906e-01 -1.401059925556182861e-01 -2.416219264268875122e-01 -1.607131212949752808e-01 2.337383478879928589e-01 5.323773249983787537e-02 6.611721962690353394e-02 1.924294233322143555e-01 1.390340775251388550e-01 5.690239369869232178e-02 -8.593105524778366089e-02 5.661932379007339478e-02
-1.068087369203567505e-01 -2.436081767082214355e-01 4.798660427331924438e-02 -2.265246063470840454e-01 -1.434722542762756348e-01 3.929191827774047852e-01 -4.282991215586662292e-02 -1.792916059494018555e-01 -6.999704986810684204e-02 -2.161585837602615356e-01 3.640028834342956543e-02 3.291778862476348877e-01 -6.683357805013656616e-02 -1.075054146349430084e-02 2.120451331138610840e-01 1.065317424945533276e-03 -1.770160049200057983e-01 -2.379190176725387573e-01 4.514893144369125366e-02 1.661475896835327148e-01 3.548735678195953369e-01 -1.363373696804046631e-01 -2.742207646369934082e-01 -1.067230477929115295e-01 8.647519350051879883e-02 -8.539495617151260376e-02 1.464676260948181152e-01 1.394962370395660400e-01 2.108868658542633057e-01 2.748257853090763092e-02 -4.532471299171447754e-02 -6.456735730171203613e-02
3.608239442110061646e-02 -2.561714351177215576e-01 1.388884335756301880e-01 -1.926492899656295776e-01 -1.612471193075180054e-01 2.235884070396423340e-01 7.574695348739624023e-02 -2.022619992494583130e-01 1.990885101258754730e-02 -4.322222247719764709e-02 1.173758804798126221e-01 1.831521987915039062e-01 -4.596217349171638489e-02 -3.423395454883575439e-01 1.058808267116546631e-01 6.539975106716156006e-02 -3.084795176982879639e-01 -1.763934344053268433e-01 3.013175725936889648e-01 -9.351044148206710815e-02 8.915407955646514893e-02 2.075637429952621460e-01 -3.346720635890960693e-01 9.657026827335357666e-02 1.389503926038742065e-01 -1.439756751060485840e-01 1.628935486078262329e-01 -8.375497907400131226e-02 2.486165910959243774e-01 1.825450062751770020e-01 3.118345141410827637e-02 -4.223514720797538757e-02
-3.125603795051574707e-01 -1.343157887458801270e-01 3.243448436260223389e-01 1.712125539779663086e-01 1.086316555738449097e-01 1.135859414935112000e-01 3.094640970230102539e-01 1.671687364578247070e-01 -1.465770453214645386e-01 -1.326770335435867310e-01 6.258419156074523926e-02 2.030497491359710693e-01 -1.800396442413330078e-01 -5.989312380552291870e-02 2.874244377017021179e-02 1.522555053234100342e-01 8.586811274290084839e-02 -1.197919026017189026e-01 1.290842145681381226e-01 1.431710124015808105e-01 1.911017000675201416e-01 1.036378741264343262e-02 -3.094798326492309570e-01 -1.721429377794265747e-01 -8.917838335037231445e-02 2.145750522613525391e-01 1.785123795270919800e-01 -6.574926525354385376e-02 2.584845572710037231e-02 3.400397896766662598e-01 -1.467430144548416138e-01 -9.031443297863006592e-02
-1.992976292967796326e-02 -1.259861290454864502e-01 1.282705217599868774e-01 1.501211430877447128e-02 1.688987389206886292e-02 -7.222145050764083862e-02 -8.038490265607833862e-02 -4.548733681440353394e-02 -1.724691241979598999e-01 -2.437732070684432983e-01 -1.535329669713973999e-01 1.299023330211639404e-01 -1.693748123943805695e-02 8.934971690177917480e-02 1.670888513326644897e-01 5.501893535256385803e-02 -3.099842369556427002e-01 -3.145172595977783203e-01 2.840053141117095947e-01 1.702725589275360107e-01 -7.486364245414733887e-02 1.795389056205749512e-01 -3.079538643360137939e-01 -4.611639678478240967e-02 2.435107231140136719e-01 -5.497058480978012085e-02 2.147585004568099976e-01 2.178200781345367432e-01 7.936639338731765747e-02 1.695606112480163574e-01 3.873400986194610596e-01 6.126366555690765381e-02
-6.708873808383941650e-02 -2.082712352275848389e-01 -5.432174354791641235e-02 -3.023667931556701660e-01 -1.185831576585769653e-01 -1.644613593816757202e-01 -4.556217230856418610e-03 -4.315653741359710693e-01 5.584037303924560547e-02 -8.498436212539672852e-02 -4.821547120809555054e-02 2.292179018259048462e-01 -3.526410162448883057e-01 -7.989834994077682495e-03 -2.449188753962516785e-02 -1.578859798610210419e-02 -9.170288592576980591e-02 -3.344001770019531250e-01 2.802695333957672119e-01 2.237880527973175049e-01 1.472857743501663208e-01 1.140248868614435196e-02 -1.281879842281341553e-01 5.293872579932212830e-02 -1.333105117082595825e-01 -1.665053069591522217e-01 -3.797347843647003174e-02 -1.130194440484046936e-01 1.052663177251815796e-01 2.017297297716140747e-01 1.747415065765380859e-01 -8.914882689714431763e-02
-1.663426458835601807e-01 -3.751811385154724121e-01 2.472740113735198975e-01 -1.771671324968338013e-01 2.437305599451065063e-01 -1.300881057977676392e-02 1.109395399689674377e-01 -2.914072275161743164e-01 4.144031181931495667e-02 -3.311316370964050293e-01 -3.115595877170562744e-02 -2.703588083386421204e-02 -1.547753065824508667e-01 -9.032612293958663940e-02 1.978369429707527161e-02 -1.880236864089965820e-01 -5.462037399411201477e-02 -3.618764281272888184e-01 -5.300476402044296265e-02 2.321072109043598175e-02 -1.289506703615188599e-01 6.523966789245605469e-02 -1.766556948423385620e-01 -3.768385574221611023e-02 1.123290583491325378e-01 5.766617134213447571e-02 2.317743897438049316e-01 -3.000621497631072998e-01 -8.949495106935501099e-02 1.324063390493392944e-01 8.340308070182800293e-02 1.353393048048019409e-01
-3.016799874603748322e-02 1.058460995554924011e-01 2.831863462924957275e-01 -1.422569602727890015e-01 2.530151419341564178e-02 7.014876604080200195e-02 5.361447855830192566e-02 1.386691629886627197e-01 1.636858470737934113e-02 -1.528187692165374756e-01 1.535004675388336182e-01 1.511714607477188110e-01 -2.237688601016998291e-01 -1.247191578149795532e-01 7.870256155729293823e-02 -1.966079324483871460e-01 -1.965273022651672363e-01 -3.580123186111450195e-02 -6.418737117201089859e-03 2.625867426395416260e-01 1.510090474039316177e-02 4.787620157003402710e-02 -3.343495130538940430e-01 6.007795035839080811e-02 -9.078255295753479004e-02 -6.104871630668640137e-02 1.931605786085128784e-01 1.695822924375534058e-02 4.231742322444915771e-01 3.742487430572509766e-01 2.890036702156066895e-01 -1.522613409906625748e-02
-3.941226378083229065e-02 -1.155456677079200745e-01 1.858689188957214355e-01 -1.542187388986349106e-02 -1.068769246339797974e-01 2.073102593421936035e-01 2.821565419435501099e-02 -2.523238360881805420e-01 -1.623490601778030396e-01 1.290831565856933594e-01 2.019677460193634033e-01 3.440901935100555420e-01 -3.595515489578247070e-01 -7.013638038188219070e-03 -3.360592201352119446e-02 -6.758218258619308472e-02 2.032054960727691650e-02 -1.992640048265457153e-01 2.809404162690043449e-03 -3.836406022310256958e-02 -9.145645052194595337e-02 2.008302360773086548e-01 -3.700438141822814941e-01 8.813770860433578491e-02 -1.917820870876312256e-01 -3.804257139563560486e-02 3.478353098034858704e-02 -1.869102753698825836e-02 1.752693653106689453e-01 3.381133973598480225e-01 2.599798142910003662e-01 -8.247691392898559570e-02
-1.972369849681854248e-01 -2.065702825784683228e-01 1.069180108606815338e-02 -9.517615288496017456e-02 -2.068887054920196533e-01 -1.720038242638111115e-02 -1.040403395891189575e-01 -3.914600610733032227e-02 2.012718701735138893e-03 -3.001268208026885986e-01 -2.030133903026580811e-01 1.014729514718055725e-01 -3.003823161125183105e-01 -2.474209666252136230e-01 7.694464176893234253e-02 -1.413950771093368530e-01 -9.761474095284938812e-03 -3.507973253726959229e-01 -4.062012583017349243e-02 -1.984498091042041779e-02 1.944959014654159546e-01 1.012227237224578857e-01 -8.280972018837928772e-03 -1.687752306461334229e-01 -1.592697203159332275e-01 -2.418294101953506470e-01 1.727538704872131348e-01 -2.044799774885177612e-01 3.680243492126464844e-01 1.685415953397750854e-01 2.937407605350017548e-02 1.131606623530387878e-01
-2.513984441757202148e-01 -2.278727442026138306e-01 4.238684773445129395e-01 -1.350955069065093994e-01 -1.122631579637527466e-01 1.664284765720367432e-01 -1.032227352261543274e-01 8.009029179811477661e-02 -4.908479377627372742e-02 -2.100900411605834961e-01 3.301511704921722412e-01 3.228257596492767334e-01 3.235613182187080383e-02 -1.301278322935104370e-01 1.206131093204021454e-02 -2.169317901134490967e-01 -1.278565376996994019e-01 -2.060200273990631104e-01 6.522142887115478516e-02 7.575754821300506592e-02 2.430164068937301636e-02 -7.895232737064361572e-02 -9.380184113979339600e-02 -1.285734921693801880e-01 -2.013583332300186157e-01 -2.376678884029388428e-01 -1.367039829492568970e-01 -8.295404165983200073e-02 -6.235964596271514893e-02 1.085264533758163452e-01 -2.543478608131408691e-01 -2.719423174858093262e-02
-1.636320948600769043e-01 -1.753781288862228394e-01 3.921197950839996338e-01 2.969240210950374603e-02 -2.567484080791473389e-01 1.076573431491851807e-01 9.142716228961944580e-02 1.051142588257789612e-01 -2.103970618918538094e-03 -2.094519287347793579e-01 8.461219072341918945e-02 3.629026114940643311e-01 1.103226244449615479e-01 -2.336077839136123657e-01 2.161299884319305420e-01 5.306106060743331909e-02 -2.385315299034118652e-02 3.824736177921295166e-02 1.718916296958923340e-01 1.592116951942443848e-01 2.248158603906631470e-01 -1.018390711396932602e-02 -7.710856944322586060e-02 -1.161507815122604370e-01 1.092465892434120178e-01 1.287457048892974854e-01 -1.307022571563720703e-01 -1.521387845277786255e-01 3.484246432781219482e-01 1.425328999757766724e-01 -1.718063056468963623e-01 1.578752547502517700e-01
-1.243666559457778931e-01 -2.065557688474655151e-01 1.993664056062698364e-01 -1.384476870298385620e-01 1.013399884104728699e-01 1.185334026813507080e-01 -3.121605813503265381e-01 -4.066443070769309998e-02 8.683428913354873657e-02 -2.578707039356231689e-01 -7.055170089006423950e-02 3.613601922988891602e-01 -1.400873959064483643e-01 3.661114722490310669e-02 1.342337429523468018e-01 -4.142452031373977661e-02 -1.376748532056808472e-01 1.978547126054763794e-02 6.717968732118606567e-02 2.590023279190063477e-01 -9.201321750879287720e-02 -2.534610331058502197e-01 -2.995882630348205566e-01 -1.815692931413650513e-01 -4.356283321976661682e-02 -7.092887535691261292e-03 1.985828578472137451e-01 3.702284023165702820e-02 7.086006551980972290e-02 5.371928587555885315e-02 2.639318704605102539e-01 3.202311694622039795e-01
9.033094346523284912e-02 -3.387132883071899414e-01 1.999603807926177979e-01 -4.944724589586257935e-02 -2.598567679524421692e-02 6.031696498394012451e-02 3.151071444153785706e-02 -2.254265695810317993e-01 -6.935702264308929443e-02 -3.775640130043029785e-01 9.488215297460556030e-02 4.071423709392547607e-01 -7.804860919713973999e-02 1.080640032887458801e-01 1.401264518499374390e-01 -1.960801780223846436e-01 5.132339149713516235e-02 -5.076105520129203796e-02 -1.126836538314819336e-01 1.980872452259063721e-01 6.669988855719566345e-03 -3.104709982872009277e-01 -2.240135073661804199e-01 -2.706657350063323975e-01 -1.811834610998630524e-02 5.595371872186660767e-02 -2.517238818109035492e-02 -3.940960019826889038e-02 -2.738957479596138000e-02 9.411095082759857178e-02 -4.601632431149482727e-02 2.935646772384643555e-01
-3.477208316326141357e-01 1.965763606131076813e-02 6.493420153856277466e-02 -2.533304095268249512e-01 -7.217609882354736328e-02 2.286227494478225708e-01 1.590763628482818604e-01 -1.126349344849586487e-01 -5.304522439837455750e-02 -2.861614339053630829e-03 -3.185877501964569092e-01 2.381325662136077881e-01 -1.927993446588516235e-01 -1.745175868272781372e-01 4.352341964840888977e-02 1.913828030228614807e-02 1.459442451596260071e-02 -4.054433703422546387e-01 1.684161871671676636e-01 -4.368219990283250809e-03 -2.062560915946960449e-01 -1.166810765862464905e-01 3.409926593303680420e-02 -3.260949552059173584e-01 1.715588383376598358e-02 -3.339528664946556091e-02 1.514875739812850952e-01 -1.476964056491851807e-01 1.054742708802223206e-01 2.496364712715148926e-01 2.278113737702369690e-02 -8.458115160465240479e-02
-9.869870543479919434e-02 -1.253509968519210815e-01 3.769110739231109619e-01 -7.516019791364669800e-02 1.243910985067486763e-03 -1.844030767679214478e-01 -1.039191409945487976e-01 -3.171538412570953369e-01 -6.871953606605529785e-02 -2.591063268482685089e-02 -1.485217809677124023e-01 2.413331866264343262e-01 -3.455185592174530029e-01 7.514300942420959473e-02 -3.052211180329322815e-02 1.393135637044906616e-02 -8.560334891080856323e-02 -1.709790714085102081e-02 -5.948349367827177048e-03 1.655720621347427368e-01 -2.266553230583667755e-02 -2.538054808974266052e-02 -9.955813735723495483e-02 -1.520586609840393066e-01 1.568809300661087036e-01 -1.059560030698776245e-01 5.146893858909606934e-01 -2.124928086996078491e-01 -6.699175387620925903e-02 1.953906565904617310e-01 9.445654600858688354e-02 -5.336911231279373169e-02
7.253637164831161499e-02 -2.096513807773590088e-01 2.475078105926513672e-01 -4.199983477592468262e-01 -2.892085015773773193e-01 1.600503325462341309e-01 8.628630638122558594e-02 -3.488132059574127197e-01 -4.496889014262706041e-04 1.148191541433334351e-01 5.630535632371902466e-02 5.790749192237854004e-02 -2.157259881496429443e-01 -1.042040288448333740e-01 7.219010591506958008e-02 -1.521786153316497803e-01 -2.061897069215774536e-01 -1.244744136929512024e-01 -7.008280605077743530e-02 -7.045330107212066650e-02 5.097002163529396057e-02 1.658112853765487671e-01 -1.814147680997848511e-01 -1.941562443971633911e-01 2.212078124284744263e-02 1.580511592328548431e-02 2.780525013804435730e-02 3.169267252087593079e-02 1.293323338031768799e-01 1.418413221836090088e-01 3.356325924396514893e-01 2.206465005874633789e-01
-1.545928567647933960e-01 -2.022472769021987915e-01 1.568665951490402222e-01 3.259101649746298790e-04 2.387332022190093994e-01 1.220630928874015808e-01 2.657329142093658447e-01 1.974067091941833496e-01 1.721543818712234497e-01 -8.327312022447586060e-02 2.910040616989135742e-01 4.771294295787811279e-01 4.436014220118522644e-02 9.452287107706069946e-02 8.001030236482620239e-02 -9.813041239976882935e-02 4.059233516454696655e-02 -8.462849259376525879e-02 2.556638419628143311e-01 -1.919022202491760254e-01 -4.748022928833961487e-02 1.426263619214296341e-02 -1.040046140551567078e-01 -1.419713199138641357e-01 -1.257883310317993164e-01 -1.897022724151611328e-01 1.638725697994232178e-01 -1.447219550609588623e-01 3.792776260524988174e-04 3.269945383071899414e-01 -3.168197348713874817e-02 -3.611093014478683472e-02
-2.199485749006271362e-01 -1.602460891008377075e-01 1.469288319349288940e-01 -8.800137042999267578e-02 3.185676336288452148e-01 1.159728392958641052e-01 -2.008132487535476685e-01 -2.842883765697479248e-01 1.622774749994277954e-01 -4.645172953605651855e-01 -5.780135095119476318e-02 3.070577681064605713e-01 -5.165977030992507935e-02 2.039037086069583893e-02 -3.208200260996818542e-02 4.138728976249694824e-02 -7.331875711679458618e-02 -9.274632483720779419e-02 6.979960203170776367e-02 2.486269772052764893e-01 1.547431796789169312e-01 -6.705623865127563477e-02 -2.652658224105834961e-01 -1.640741825103759766e-01 1.810025051236152649e-02 6.365675944834947586e-03 -6.835288554430007935e-02 -6.963267922401428223e-02 2.876839786767959595e-02 6.724498420953750610e-02 6.521161645650863647e-02 2.984695434570312500e-01
-2.635141611099243164e-01 -2.149527519941329956e-01 3.867274522781372070e-01 6.474824994802474976e-02 -2.090763114392757416e-02 1.134090647101402283e-01 -9.394178539514541626e-02 -2.401082962751388550e-01 -3.319434449076652527e-02 -1.081558689475059509e-01 2.669799514114856720e-02 2.824705839157104492e-01 -1.442493647336959839e-01 4.144686162471771240e-01 3.021340668201446533e-01 1.165630817413330078e-01 4.616708680987358093e-02 2.660519070923328400e-02 7.303848117589950562e-02 1.320009529590606689e-01 -1.372211128473281860e-01 2.449858784675598145e-01 -1.619594544172286987e-01 -2.258135378360748291e-01 -1.417714804410934448e-01 -8.993288129568099976e-02 -5.779517814517021179e-02 -1.170040145516395569e-01 1.037442460656166077e-01 1.439660321921110153e-02 1.462209224700927734e-01 -2.875564247369766235e-02
-6.347740534693002701e-03 -2.284946292638778687e-01 2.650772333145141602e-01 -1.533904820680618286e-01 -9.088634699583053589e-02 1.892389506101608276e-01 1.959372758865356445e-01 -1.862689107656478882e-01 6.494599580764770508e-02 -2.131596505641937256e-01 -1.178420037031173706e-01 5.044691264629364014e-02 1.158353965729475021e-02 1.020100787281990051e-01 -4.265638533979654312e-03 -1.441207379102706909e-01 -1.670671254396438599e-01 -1.236114576458930969e-01 -1.247328966856002808e-01 2.956000864505767822e-01 4.669494181871414185e-02 -2.756094932556152344e-01 -4.225841909646987915e-02 -2.732305228710174561e-01 2.377928495407104492e-01 -2.992911636829376221e-01 1.599883288145065308e-01 1.412536501884460449e-01 1.528243720531463623e-02 1.520930975675582886e-01 6.393669545650482178e-02 3.457548022270202637e-01
-1.710204631090164185e-01 -2.236634045839309692e-01 -1.251196116209030151e-02 -1.356415599584579468e-01 1.117498707026243210e-02 -5.556644871830940247e-03 1.045748367905616760e-01 -2.320161163806915283e-01 3.940555080771446228e-02 -4.686109721660614014e-01 2.495501041412353516e-01 2.247367799282073975e-01 4.444858431816101074e-02 1.071265637874603271e-01 -4.889559000730514526e-02 5.715339258313179016e-02 1.525002419948577881e-01 -1.383105069398880005e-01 -1.286782026290893555e-01 1.838000714778900146e-01 1.953530311584472656e-02 -9.289659559726715088e-02 -6.592588126659393311e-02 2.030656784772872925e-01 2.112395316362380981e-01 1.899227946996688843e-01 2.389137595891952515e-01 -1.675183326005935669e-02 1.271059513092041016e-01 3.035414814949035645e-01 -8.823486417531967163e-02 2.876738011837005615e-01
-1.433815360069274902e-01 6.141109857708215714e-03 3.245210647583007812e-01 -1.488733142614364624e-01 -2.400969266891479492e-01 1.811431646347045898e-01 -1.195758860558271408e-02 -9.192898124456405640e-02 2.541361935436725616e-02 -1.746543943881988525e-01 1.711053252220153809e-01 4.378249347209930420e-01 2.087156325578689575e-01 6.121912598609924316e-02 -9.221903979778289795e-03 -2.711002826690673828e-01 -8.123038709163665771e-02 -2.989752888679504395e-01 1.215521991252899170e-01 2.575029730796813965e-01 -1.130464151501655579e-01 -1.014210432767868042e-01 -6.732939928770065308e-02 -1.075265631079673767e-01 -2.005652785301208496e-01 -8.650973439216613770e-02 -1.217496581375598907e-02 -1.364543586969375610e-01 6.232966855168342590e-02 -9.313621371984481812e-02 -3.891399130225181580e-02 2.882450819015502930e-01
5.242072418332099915e-02 4.554481804370880127e-02 2.101069688796997070e-01 -1.384078874252736568e-03 -3.272242844104766846e-01 3.248171806335449219e-01 2.685253694653511047e-02 -3.256427049636840820e-01 1.926167905330657959e-01 -2.582828402519226074e-01 3.316758433356881142e-03 2.133935093879699707e-01 -2.041662037372589111e-01 -1.585666984319686890e-01 2.187027223408222198e-02 2.797460258007049561e-01 -1.577597670257091522e-02 -8.168193697929382324e-02 1.085405498743057251e-01 -1.445797979831695557e-01 3.537623211741447449e-02 -1.334651261568069458e-01 -2.708151638507843018e-01 -5.129840970039367676e-02 3.500816226005554199e-02 -1.826635152101516724e-01 1.905183643102645874e-01 -3.718761354684829712e-02 2.902644872665405273e-01 1.808022409677505493e-01 6.567333638668060303e-02 -9.269853681325912476e-02
-2.593912184238433838e-01 -3.895893096923828125e-01 3.388394713401794434e-01 7.346138823777437210e-03 -6.156750395894050598e-02 4.524397477507591248e-02 -1.370780169963836670e-01 -2.536190450191497803e-01 3.875362128019332886e-02 -2.063427567481994629e-01 1.509280800819396973e-01 1.344314068555831909e-01 -2.699364125728607178e-01 -1.850440353155136108e-01 5.594547465443611145e-02 -5.347669497132301331e-02 -1.527319252490997314e-01 -2.861900627613067627e-01 1.427205838263034821e-02 -1.288226991891860962e-01 2.334994450211524963e-02 -1.140088587999343872e-02 -2.270460426807403564e-01 9.290006011724472046e-02 1.573934555053710938e-01 -9.861075133085250854e-02 -1.711815781891345978e-02 -1.711310744285583496e-01 1.961851269006729126e-01 7.051430642604827881e-02 1.728972536511719227e-03 -2.977699637413024902e-01
-4.460183978080749512e-01 3.279356658458709717e-02 2.325814068317413330e-01 -1.050606444478034973e-01 -2.229867577552795410e-01 1.560269296169281006e-01 1.974080950021743774e-01 2.014638856053352356e-02 -5.164707824587821960e-02 -3.824349641799926758e-01 -9.560906141996383667e-02 1.891960650682449341e-01 1.458006054162979126e-01 1.214386820793151855e-01 2.085744887590408325e-01 1.069641113281250000e-01 -5.127413570880889893e-02 -2.454015165567398071e-01 3.358312696218490601e-02 1.348087638616561890e-01 3.249599365517497063e-03 1.068401411175727844e-01 -6.535397469997406006e-02 -1.175201833248138428e-01 -9.726644307374954224e-02 -5.606322735548019409e-02 5.913395434617996216e-02 1.357649173587560654e-02 8.090353570878505707e-03 2.735319137573242188e-01 -3.082572519779205322e-01 1.968626379966735840e-01
-2.400998324155807495e-01 -5.730735883116722107e-02 3.498356640338897705e-01 -3.245901167392730713e-01 -1.584806293249130249e-02 -6.078244745731353760e-02 3.754596784710884094e-02 -1.238907966762781143e-02 -2.370093204081058502e-02 1.954958960413932800e-02 7.792055606842041016e-02 1.949970424175262451e-01 -2.568133771419525146e-01 2.444021552801132202e-01 1.668894737958908081e-01 4.853067174553871155e-02 1.526572108268737793e-01 2.400201708078384399e-01 1.469141691923141479e-01 -2.557581290602684021e-02 -1.316737532615661621e-01 1.491226553916931152e-01 -2.299809157848358154e-01 -3.744261562824249268e-01 7.404221594333648682e-02 3.003183938562870026e-02 7.272564619779586792e-02 -3.158864974975585938e-01 8.485142141580581665e-02 3.426010161638259888e-02 2.178338766098022461e-01 -4.227566719055175781e-02
-1.824159622192382812e-01 -2.055197805166244507e-01 9.807374328374862671e-02 -4.527435898780822754e-01 -2.854844927787780762e-01 2.370962351560592651e-01 -1.964553445577621460e-01 -4.097494110465049744e-02 -1.246391832828521729e-01 6.687556859105825424e-03 1.894778311252593994e-01 2.164472043514251709e-01 9.137803316116333008e-02 4.636011272668838501e-02 2.650973200798034668e-01 -1.689471863210201263e-02 -4.483153298497200012e-02 -2.254381775856018066e-01 2.153572440147399902e-01 -6.327379494905471802e-02 1.190082654356956482e-01 -1.316996812820434570e-01 2.285611629486083984e-02 -6.559207290410995483e-02 1.149543747305870056e-01 3.323339670896530151e-02 2.287993133068084717e-01 8.765694499015808105e-02 2.478758245706558228e-01 2.223438620567321777e-01 1.560535877943038940e-01 5.812198668718338013e-02
-1.231460049748420715e-01 -2.698903381824493408e-01 3.078683912754058838e-01 5.054803937673568726e-02 -9.903023391962051392e-02 -1.642362959682941437e-02 -5.505856499075889587e-02 -2.274690121412277222e-01 -1.724023371934890747e-01 5.371712148189544678e-02 -2.252425625920295715e-02 3.659736514091491699e-01 -1.271576136350631714e-01 3.998433649539947510e-01 2.363133430480957031e-01 -2.002155408263206482e-02 2.046499550342559814e-01 -3.949287161231040955e-02 1.372035890817642212e-01 1.411072909832000732e-01 -7.455510646104812622e-02 8.614148199558258057e-02 -5.853880569338798523e-02 -1.560049057006835938e-01 -7.816195487976074219e-03 -7.022846490144729614e-02 1.295606954954564571e-03 -2.730397284030914307e-01 2.088319361209869385e-01 1.453254073858261108e-01 2.877884507179260254e-01 -2.113188058137893677e-02
-6.546870619058609009e-02 -8.287402987480163574e-02 4.393164068460464478e-02 4.196587577462196350e-02 2.696772217750549316e-01 6.929083913564682007e-02 3.170372918248176575e-02 1.175503954291343689e-01 -4.842138662934303284e-02 -2.334624081850051880e-01 -4.460611194372177124e-02 2.574602067470550537e-01 -3.415684103965759277e-01 -8.961497992277145386e-02 2.439272962510585785e-02 3.508312255144119263e-02 -2.170806229114532471e-01 -1.766700446605682373e-01 4.378797113895416260e-01 -8.752328343689441681e-03 3.483225777745246887e-02 1.620581746101379395e-01 -7.646535336971282959e-02 8.197595179080963135e-02 6.507575511932373047e-02 -1.483396887779235840e-01 1.089198216795921326e-01 -1.405438315123319626e-02 4.369677603244781494e-01 2.510845959186553955e-01 1.966266632080078125e-01 -3.521617967635393143e-03
-1.942341178655624390e-01 -1.354721840471029282e-02 1.972962915897369385e-01 -4.178789258003234863e-01 -2.429771050810813904e-02 -6.010712310671806335e-02 3.816452994942665100e-02 -3.593052625656127930e-01 8.676923066377639771e-02 -1.080323755741119385e-01 9.171977639198303223e-02 4.243802726268768311e-01 -3.039149343967437744e-01 -6.224472448229789734e-02 -1.807304024696350098e-01 2.335127443075180054e-03 -6.499904207885265350e-03 -2.029288411140441895e-01 -6.555236876010894775e-02 -2.408450096845626831e-02 -1.925146877765655518e-01 -9.474493563175201416e-02 -1.850644350051879883e-01 9.309100918471813202e-03 -1.524876654148101807e-01 1.357885748147964478e-01 2.174443453550338745e-01 -1.193061918020248413e-01 1.788362413644790649e-01 7.249795645475387573e-02 8.917287737131118774e-02 -4.787034913897514343e-02
-6.426265928894281387e-03 4.661133512854576111e-02 1.607013493776321411e-01 -1.555285900831222534e-01 -1.133014559745788574e-01 2.148849666118621826e-01 -2.916666865348815918e-02 -1.946107894182205200e-01 1.228905096650123596e-02 -2.940492518246173859e-02 3.835581615567207336e-02 4.069555103778839111e-01 -1.558896899223327637e-01 -2.040785253047943115e-01 3.961268365383148193e-01 1.476896554231643677e-01 1.329670101404190063e-01 -1.275729387998580933e-02 2.863662838935852051e-01 -1.721591651439666748e-01 3.109518289566040039e-01 -1.453954279422760010e-01 -3.248952031135559082e-01 -2.565955184400081635e-02 7.239367812871932983e-02 -1.432859748601913452e-01 -6.229264661669731140e-03 5.250618606805801392e-02 1.473327130079269409e-01 1.551435887813568115e-01 5.571059137582778931e-02 7.922194153070449829e-02
4.726577922701835632e-02 -2.767379581928253174e-01 3.581224679946899414e-01 -2.985536754131317139e-01 -9.604429453611373901e-02 -2.140607535839080811e-01 -2.219480089843273163e-02 -1.059272885322570801e-01 2.504284977912902832e-01 -7.684865593910217285e-02 1.164776310324668884e-01 2.902437187731266022e-02 -1.801769584417343140e-01 3.244068920612335205e-01 2.594819366931915283e-01 -1.109462417662143707e-02 1.164528504014015198e-01 2.231463044881820679e-02 1.994879692792892456e-01 7.613974064588546753e-02 -9.344570338726043701e-02 -1.843777894973754883e-01 -4.695794358849525452e-02 -6.203871965408325195e-02 -2.766262739896774292e-02 -1.580755710601806641e-01 -1.413501203060150146e-01 1.858092099428176880e-01 2.388183772563934326e-01 3.105109930038452148e-01 5.409694090485572815e-02 -6.148374825716018677e-02
-3.461391329765319824e-01 1.299460977315902710e-01 1.932147145271301270e-01 2.882016263902187347e-02 -1.044578477740287781e-01 2.548712790012359619e-01 2.365986257791519165e-01 -2.457797378301620483e-01 8.993663638830184937e-02 -2.194073498249053955e-01 1.006411686539649963e-01 1.292182691395282745e-02 -1.228524744510650635e-01 -2.451238594949245453e-02 -8.616255968809127808e-02 4.284885525703430176e-01 8.503459393978118896e-02 4.189385473728179932e-02 2.291181236505508423e-01 3.556209504604339600e-01 -5.272324383258819580e-02 -8.349848538637161255e-02 1.259437482804059982e-02 -9.765824675559997559e-02 2.591085853055119514e-03 -1.496163196861743927e-03 1.170815452933311462e-01 -3.181106969714164734e-02 5.248872563242912292e-02 2.018942236900329590e-01 -7.063971459865570068e-02 2.983418703079223633e-01
-1.514111012220382690e-01 -2.646160684525966644e-02 1.741873770952224731e-01 -2.048436403274536133e-01 -3.141688704490661621e-01 1.644762158393859863e-01 -4.713307693600654602e-02 -1.848090440034866333e-01 1.464554965496063232e-01 4.554598033428192139e-02 6.383511424064636230e-02 3.647286593914031982e-01 -4.409174025058746338e-01 7.194141298532485962e-02 -7.284368388354778290e-03 -2.233294248580932617e-01 -1.301627606153488159e-01 -1.104727387428283691e-01 1.840192824602127075e-01 -2.617611885070800781e-01 3.429326042532920837e-02 1.309294700622558594e-01 -3.279225528240203857e-02 -1.122998744249343872e-01 8.362406492233276367e-02 3.744243830442428589e-02 4.347357526421546936e-02 2.657399326562881470e-02 1.780507862567901611e-01 2.618581652641296387e-01 2.226730138063430786e-01 -8.616001158952713013e-02
-4.096690714359283447e-01 -2.400256395339965820e-01 4.301446303725242615e-02 -3.015955984592437744e-01 1.598354130983352661e-01 1.139332633465528488e-02 2.605091333389282227e-01 4.926233738660812378e-02 2.590648829936981201e-01 -1.088229417800903320e-01 -5.513940751552581787e-02 9.381381422281265259e-02 -3.609592318534851074e-01 1.983956694602966309e-01 -1.308432966470718384e-01 5.278043821454048157e-02 -2.114513963460922241e-01 -2.357576489448547363e-01 7.277665287256240845e-02 6.712065637111663818e-02 -1.889402121305465698e-01 -3.636015951633453369e-02 -1.993252635002136230e-01 3.782915184274315834e-03 1.300641000270843506e-01 -7.702089846134185791e-02 1.179135888814926147e-01 -2.306620329618453979e-01 7.895722240209579468e-02 -2.873996458947658539e-02 1.206769645214080811e-01 -8.356061577796936035e-02
1.215204782783985138e-02 8.362482488155364990e-02 2.115023694932460785e-02 -2.024901956319808960e-01 -5.048117786645889282e-02 1.922027170658111572e-01 -2.948631159961223602e-02 -1.498974394053220749e-02 2.677473938092589378e-03 -2.095957547426223755e-01 4.433518275618553162e-02 2.535949945449829102e-01 -3.176747858524322510e-01 3.207644820213317871e-02 -5.726592615246772766e-02 -1.873107999563217163e-01 -2.156929969787597656e-01 9.237862378358840942e-02 -3.119761822745203972e-03 1.589236706495285034e-01 -7.214239984750747681e-02 1.320988833904266357e-01 -3.263682425022125244e-01 -1.144752129912376404e-01 6.891244649887084961e-02 -1.221966445446014404e-01 2.404075115919113159e-01 -7.307156175374984741e-02 2.251199334859848022e-01 5.165873765945434570e-01 1.812849342823028564e-01 6.693196296691894531e-02
-1.642043143510818481e-01 -3.337011337280273438e-01 1.249422784894704819e-02 8.754068613052368164e-02 1.605533659458160400e-01 2.271309942007064819e-01 -1.527980249375104904e-02 -2.323846668004989624e-01 9.878208488225936890e-02 2.184891141951084137e-02 3.991750180721282959e-01 -1.562308669090270996e-01 -9.414385259151458740e-02 5.279383063316345215e-02 1.548929885029792786e-02 -1.083573848009109497e-01 -1.960950642824172974e-01 -3.046520054340362549e-01 7.842636853456497192e-02 5.412549898028373718e-02 1.402317583560943604e-01 -9.555514552630484104e-04 -6.418781727552413940e-02 -1.882982999086380005e-01 -9.076967090368270874e-02 -1.548415701836347580e-02 1.666740924119949341e-01 -4.155065715312957764e-01 1.803275644779205322e-01 4.778805002570152283e-02 2.357997596263885498e-01 7.580859214067459106e-02
1.436810642480850220e-01 -1.846216432750225067e-02 4.754995927214622498e-02 -1.346489936113357544e-01 -1.567651182413101196e-01 2.499868869781494141e-01 1.592997312545776367e-01 -1.843650937080383301e-01 -1.629438400268554688e-01 8.752575516700744629e-02 2.631071209907531738e-01 1.614074110984802246e-01 -2.980617582798004150e-01 -1.050491556525230408e-01 1.070539504289627075e-01 -8.025103062391281128e-02 -1.284691132605075836e-02 -3.187449574470520020e-01 1.568119823932647705e-01 3.468327457085251808e-03 8.875875920057296753e-02 1.433072537183761597e-01 -2.447830885648727417e-01 1.580037176609039307e-01 -2.453908510506153107e-02 -6.956033408641815186e-02 2.598533928394317627e-01 3.829843550920486450e-02 1.222056597471237183e-01 4.369561970233917236e-01 1.586204618215560913e-01 1.407145708799362183e-01
-9.398692101240158081e-02 -1.857867389917373657e-01 8.361169137060642242e-03 -2.766056954860687256e-01 -1.846670210361480713e-01 -2.058807527646422386e-03 3.721512109041213989e-02 -1.189535483717918396e-01 -8.507806062698364258e-02 -1.036572828888893127e-01 -2.732765674591064453e-01 2.309980839490890503e-01 3.415101766586303711e-02 -1.061816439032554626e-01 2.992583513259887695e-01 -7.986269146203994751e-02 -1.815591901540756226e-01 -4.008973538875579834e-01 1.498762071132659912e-01 1.388629823923110962e-01 2.762388288974761963e-01 1.153242886066436768e-01 -2.067276239395141602e-01 -1.130532324314117432e-01 -6.441442668437957764e-02 -2.042907923460006714e-01 1.539473831653594971e-01 -2.301659993827342987e-02 1.666617691516876221e-01 5.444919317960739136e-02 5.014397203922271729e-02 3.034935295581817627e-01
-2.109261155128479004e-01 -2.667036950588226318e-01 1.145286485552787781e-01 -5.028583854436874390e-02 -9.619649499654769897e-02 -1.209741085767745972e-01 1.694876849651336670e-01 -1.002379581332206726e-01 -1.320565938949584961e-01 -1.152725666761398315e-01 2.861522138118743896e-01 -1.445132791996002197e-01 -3.258546590805053711e-01 6.407134979963302612e-02 1.439535915851593018e-01 2.899060845375061035e-01 4.972929507493972778e-02 1.374865882098674774e-02 5.368905141949653625e-02 -2.264105379581451416e-01 -5.957189574837684631e-02 5.964524671435356140e-02 -2.174632847309112549e-01 -2.349312007427215576e-01 2.426269650459289551e-02 -5.443005636334419250e-02 1.887137591838836670e-01 -2.533135712146759033e-01 2.476766556501388550e-01 7.707688212394714355e-02 -8.284251391887664795e-02 3.371176421642303467e-01
6.312276702374219894e-03 1.143350750207901001e-01 1.641853451728820801e-01 -1.836305409669876099e-01 -7.303999364376068115e-02 2.084480132907629013e-03 2.837865240871906281e-02 8.515170961618423462e-02 -2.337773516774177551e-02 -2.077369838953018188e-01 1.854594796895980835e-01 1.455458253622055054e-01 -3.844617903232574463e-01 -4.840711876749992371e-02 5.193333327770233154e-02 -1.134611740708351135e-01 -2.335369139909744263e-01 1.082348898053169250e-01 7.731103152036666870e-02 5.214297026395797729e-02 1.666920334100723267e-01 -1.450836956501007080e-01 -2.972917556762695312e-01 -5.939577892422676086e-02 1.222431436181068420e-01 -9.029576927423477173e-02 3.345135152339935303e-01 7.059522718191146851e-02 1.835687160491943359e-01 4.992372095584869385e-01 6.882996857166290283e-02 6.680000573396682739e-02
4.216713830828666687e-02 -2.484937459230422974e-01 2.141057997941970825e-01 -5.494133010506629944e-02 -2.391117960214614868e-01 -1.220418289303779602e-01 1.555380225181579590e-02 7.504009176045656204e-03 -4.806217271834611893e-03 -1.668775230646133423e-01 3.769453167915344238e-01 3.274307847023010254e-01 -1.462935060262680054e-01 3.161201253533363342e-03 1.544708758592605591e-01 4.217339679598808289e-02 -1.705966442823410034e-01 -6.732675433158874512e-02 3.579740971326828003e-02 4.693158268928527832e-01 -6.105020269751548767e-02 1.890026405453681946e-02 -3.352033197879791260e-01 -6.138267368078231812e-02 6.250351667404174805e-02 -8.061376959085464478e-02 6.451372057199478149e-02 -1.428260654211044312e-01 3.932964801788330078e-02 -2.133766710758209229e-01 -1.530482769012451172e-01 1.008432134985923767e-01
-1.911423653364181519e-01 -2.446946203708648682e-01 4.075082540512084961e-01 1.940151154994964600e-01 -9.082140773534774780e-02 -2.931700646877288818e-02 -1.655276864767074585e-01 -2.153314501047134399e-01 -2.015846222639083862e-01 -1.000200435519218445e-01 -3.190282359719276428e-02 3.385302424430847168e-01 -5.362331494688987732e-02 4.533958435058593750e-01 1.282581239938735962e-01 5.396812222898006439e-03 1.517363786697387695e-01 -1.302476674318313599e-01 7.510475814342498779e-02 2.773275598883628845e-02 -7.888118177652359009e-02 1.105283945798873901e-01 -2.448426485061645508e-01 -1.117470264434814453e-01 -1.363398879766464233e-02 -4.628517851233482361e-02 1.143947541713714600e-01 -1.509723514318466187e-01 1.778550893068313599e-01 5.814210325479507446e-02 8.792778849601745605e-02 8.719038218259811401e-02
-2.243570834398269653e-01 -3.023782745003700256e-02 1.213506907224655151e-01 -1.187438517808914185e-01 -1.782898902893066406e-01 3.020006604492664337e-02 -1.256805062294006348e-01 -3.684317767620086670e-01 1.331058442592620850e-01 1.280953735113143921e-01 -1.253783851861953735e-01 2.394081950187683105e-01 -2.024915516376495361e-01 -2.652496397495269775e-01 9.095567464828491211e-02 -3.720572590827941895e-02 1.704964786767959595e-02 -4.022639393806457520e-01 1.442930102348327637e-01 1.099518388509750366e-01 1.252163648605346680e-01 2.095827758312225342e-01 -1.312298178672790527e-01 -7.717743515968322754e-02 -3.086419403553009033e-02 -2.180047333240509033e-01 -6.205059960484504700e-02 -1.408934444189071655e-01 2.836367189884185791e-01 1.419362574815750122e-01 1.619257330894470215e-01 1.752526313066482544e-01
-4.144783616065979004e-01 -7.894954830408096313e-02 -1.135064940899610519e-02 3.159818425774574280e-02 1.312723904848098755e-01 2.002616822719573975e-01 1.896551847457885742e-01 -8.998444676399230957e-02 -2.402482628822326660e-01 3.999065607786178589e-02 -6.594316661357879639e-02 2.959058582782745361e-01 -2.358824461698532104e-01 2.315253950655460358e-02 1.309914141893386841e-01 -1.628978699445724487e-01 -1.003957614302635193e-01 -4.679249525070190430e-01 1.103576570749282837e-01 2.723043970763683319e-02 -2.623607814311981201e-01 -1.103028375655412674e-02 -4.861309006810188293e-02 -8.774137496948242188e-02 -4.100842867046594620e-03 4.460297897458076477e-02 7.316996902227401733e-02 -1.608848012983798981e-02 1.836916506290435791e-01 2.605079114437103271e-01 1.915637999773025513e-01 -3.811891004443168640e-02
-1.914896816015243530e-01 -1.340398490428924561e-01 2.890149652957916260e-01 -1.581404507160186768e-01 1.433695852756500244e-01 1.698570847511291504e-01 -1.968397796154022217e-01 -2.226576954126358032e-01 1.791728734970092773e-01 -3.584512770175933838e-01 -2.251921445131301880e-01 1.785543709993362427e-01 -1.623653173446655273e-01 -4.708316549658775330e-02 -9.391453862190246582e-02 -8.174916356801986694e-02 -8.740441501140594482e-02 -8.132544904947280884e-02 1.870422661304473877e-01 2.018712013959884644e-01 -2.623927965760231018e-02 4.010977596044540405e-02 -2.399167865514755249e-01 -2.073747962713241577e-01 -1.311115175485610962e-01 2.729313820600509644e-02 -1.841237097978591919e-01 -1.286036819219589233e-01 3.008116483688354492e-01 -5.839953199028968811e-02 1.097057685256004333e-01 2.113570272922515869e-01
-6.043090298771858215e-02 -6.798870861530303955e-02 3.047824501991271973e-01 -1.359852701425552368e-01 -3.017090260982513428e-01 1.480997949838638306e-01 1.865098625421524048e-01 1.004094481468200684e-01 3.607278317213058472e-02 -2.738808989524841309e-01 -1.879286952316761017e-02 1.282965838909149170e-01 1.499188225716352463e-02 7.488331943750381470e-02 2.434961497783660889e-01 1.305674910545349121e-01 -2.103084623813629150e-01 -1.002034991979598999e-01 2.396361082792282104e-01 9.401815384626388550e-02 9.608811140060424805e-02 2.099142223596572876e-01 6.924812495708465576e-02 -2.639472782611846924e-01 -9.649201482534408569e-02 1.805755048990249634e-01 -2.533063665032386780e-02 1.666694730520248413e-01 3.465861976146697998e-01 1.629340648651123047e-01 -9.413725137710571289e-02 2.702777683734893799e-01
-5.552438087761402130e-03 -2.542323470115661621e-01 1.325543522834777832e-01 -3.079306781291961670e-01 -6.764133274555206299e-02 8.824439346790313721e-02 -3.765488788485527039e-02 -1.438792794942855835e-01 -9.274874627590179443e-02 -4.004941508173942566e-02 -3.706549108028411865e-01 1.466220319271087646e-01 -1.126506850123405457e-01 -1.348751634359359741e-01 5.247499421238899231e-02 -2.809508442878723145e-01 -1.589801311492919922e-01 -2.384821176528930664e-01 4.441910609602928162e-02 1.404840946197509766e-01 1.236770227551460266e-01 -4.570225998759269714e-02 -2.424308955669403076e-01 -1.046781986951828003e-01 -1.134768724441528320e-01 -3.100854754447937012e-01 7.554036378860473633e-02 -2.366572059690952301e-02 3.616332411766052246e-01 1.293616835027933121e-02 1.442236751317977905e-01 2.208820283412933350e-01
6.723676621913909912e-02 -1.726501584053039551e-01 3.449147045612335205e-01 -7.338584959506988525e-02 1.024247705936431885e-01 -3.281563222408294678e-01 1.387735307216644287e-01 -1.336056292057037354e-01 8.417277038097381592e-02 1.041012257337570190e-01 1.993326991796493530e-01 1.526801288127899170e-01 -1.499774605035781860e-01 2.871519625186920166e-01 1.540830545127391815e-02 1.972783356904983521e-01 -9.462492913007736206e-02 -3.130925893783569336e-01 2.247569337487220764e-02 -6.364220380783081055e-02 5.088099837303161621e-02 -1.858124285936355591e-01 -2.589396238327026367e-01 -1.952723562717437744e-01 2.114998400211334229e-01 5.629898980259895325e-02 1.120073124766349792e-01 -3.165555745363235474e-02 2.979404628276824951e-01 2.155652940273284912e-01 -9.710557758808135986e-02 3.182409703731536865e-02
-4.912434890866279602e-02 -1.954342126846313477e-01 1.127132028341293335e-01 -8.037506788969039917e-02 -1.556318369694054127e-03 5.413817614316940308e-02 2.506906390190124512e-01 -4.707326889038085938e-01 9.043137729167938232e-02 1.058780327439308167e-01 2.222911566495895386e-01 2.752888500690460205e-01 -1.201651543378829956e-01 -1.188336983323097229e-01 -1.449783444404602051e-01 1.506974846124649048e-01 -9.305123984813690186e-02 -4.104062616825103760e-01 8.267126977443695068e-02 4.845070093870162964e-02 -2.283695153892040253e-02 3.705945611000061035e-02 -4.143697023391723633e-01 -2.275399304926395416e-02 4.383173957467079163e-02 1.085187494754791260e-01 1.204587705433368683e-02 -2.575350366532802582e-02 5.759666115045547485e-02 1.391698569059371948e-01 9.902850538492202759e-02 -1.691086292266845703e-01
-1.966695301234722137e-02 6.632561236619949341e-02 8.950907737016677856e-02 -8.697599172592163086e-02 -3.686838448047637939e-01 2.772878408432006836e-01 1.566518247127532959e-01 -2.816491127014160156e-01 2.683626413345336914e-01 1.689101308584213257e-01 5.612376332283020020e-02 3.482618629932403564e-01 -3.646177053451538086e-02 -5.196960270404815674e-02 1.899007707834243774e-01 1.545304656028747559e-01 1.475375238806009293e-02 -5.827079340815544128e-02 2.110647857189178467e-01 -1.114830374717712402e-01 2.379978308454155922e-03 -1.007704734802246094e-01 -7.048444449901580811e-02 -1.767417341470718384e-01 -2.395710721611976624e-02 -1.233739629387855530e-01 1.004442945122718811e-01 8.714430034160614014e-02 3.774906694889068604e-01 1.415737718343734741e-01 2.663684487342834473e-01 -8.275848813354969025e-03
1.373329013586044312e-01 6.227171421051025391e-02 2.093630135059356689e-01 -5.808248370885848999e-02 -7.079348713159561157e-02 -6.645697355270385742e-02 -7.340549677610397339e-02 -2.002293430268764496e-02 7.483910769224166870e-02 -1.711928248405456543e-01 9.341523051261901855e-02 1.369576603174209595e-01 -2.966273128986358643e-01 -2.148195169866085052e-02 -6.217671558260917664e-02 -2.580379843711853027e-01 -8.765923976898193359e-02 -4.536390304565429688e-02 1.999233476817607880e-02 1.479926705360412598e-01 -6.249957159161567688e-02 -9.045144915580749512e-02 -4.208713471889495850e-01 -1.047171279788017273e-01 1.799798011779785156e-02 -1.620488166809082031e-01 1.919500231742858887e-01 2.611915208399295807e-02 2.867873907089233398e-01 4.998407661914825439e-01 2.124793678522109985e-01 -1.413213312625885010e-01
1.700517386198043823e-01 -4.034698009490966797e-02 3.518848717212677002e-01 3.597474470734596252e-02 5.108188092708587646e-02 -2.414164096117019653e-01 -1.984740607440471649e-03 -1.922456175088882446e-01 2.432504743337631226e-01 6.442996859550476074e-02 7.089821994304656982e-02 1.547988355159759521e-01 -2.807835638523101807e-01 3.365154564380645752e-01 1.020462512969970703e-01 6.267387419939041138e-02 4.276769235730171204e-02 -3.194493949413299561e-01 1.258876919746398926e-01 -5.048467591404914856e-02 7.437086850404739380e-02 -2.665183842182159424e-01 -1.597910225391387939e-01 -1.195467114448547363e-01 7.844286412000656128e-02 -1.184529662132263184e-01 3.570100292563438416e-02 7.227231562137603760e-02 1.863633990287780762e-01 2.587475776672363281e-01 -1.096422523260116577e-01 2.621122598648071289e-01
8.645397424697875977e-02 -7.894103229045867920e-02 2.338865399360656738e-01 -5.696400627493858337e-02 -1.810823827981948853e-01 1.383284945040941238e-02 1.392991840839385986e-01 -1.978325992822647095e-01 -1.812223196029663086e-01 -4.354538321495056152e-01 3.528907895088195801e-01 1.724596321582794189e-01 -1.710900664329528809e-01 1.132861003279685974e-01 1.770380437374114990e-01 -1.965240202844142914e-02 -1.805645041167736053e-02 -3.175888210535049438e-02 9.993384033441543579e-02 9.717994928359985352e-02 1.754332184791564941e-01 -2.748096585273742676e-01 -1.266346126794815063e-01 -2.063760906457901001e-01 -1.351238936185836792e-01 1.374474763870239258e-01 9.163051098585128784e-02 -7.788061350584030151e-02 2.589030861854553223e-01 -1.928530633449554443e-01 3.199120238423347473e-02 2.090544849634170532e-01
-3.377598151564598083e-02 -3.604302406311035156e-01 2.225200682878494263e-01 -1.877780258655548096e-01 2.793620899319648743e-02 7.934554666280746460e-02 2.133091725409030914e-02 -3.063538372516632080e-01 -1.038420721888542175e-01 -2.835899293422698975e-01 1.804901510477066040e-01 3.653207421302795410e-01 -7.710544764995574951e-02 1.583673357963562012e-01 6.337005645036697388e-02 -2.610406577587127686e-01 2.028590813279151917e-02 -1.093923300504684448e-01 -1.073052510619163513e-01 1.794821619987487793e-01 1.057026684284210205e-01 -1.354028880596160889e-01 -2.396413385868072510e-01 -2.379581481218338013e-01 -5.483647692017257214e-04 4.571137204766273499e-02 1.953146457672119141e-01 -3.885678946971893311e-02 -1.892081797122955322e-01 1.298594009131193161e-02 1.059149429202079773e-01 1.837515830993652344e-01
-8.656731992959976196e-02 -3.635171353816986084e-01 4.425868764519691467e-02 -7.806193828582763672e-02 -8.938127756118774414e-02 -8.784918487071990967e-02 9.377907216548919678e-02 -1.339440047740936279e-01 -1.348889917135238647e-01 -3.333282768726348877e-01 1.184697076678276062e-01 -3.741007670760154724e-02 -4.404725879430770874e-02 -1.623038500547409058e-01 1.685571670532226562e-01 1.734446287155151367e-01 -1.333810687065124512e-01 -3.440847396850585938e-01 8.192560821771621704e-02 1.593258380889892578e-01 9.373357892036437988e-02 7.813288271427154541e-02 -1.681441962718963623e-01 -3.631564974784851074e-02 1.666251420974731445e-01 -1.633923351764678955e-01 1.701752543449401855e-01 4.896600171923637390e-02 1.795310974121093750e-01 3.960048258304595947e-01 -1.458982676267623901e-01 -2.635016441345214844e-01
-8.087143301963806152e-02 5.578872933983802795e-02 2.061425000429153442e-01 -2.020338363945484161e-02 -1.341057941317558289e-02 -1.140905171632766724e-01 1.323714703321456909e-01 1.183390244841575623e-01 -4.405873641371726990e-02 -1.922528445720672607e-02 1.492673158645629883e-01 3.423029482364654541e-01 1.330395638942718506e-01 3.437514603137969971e-02 -1.997447013854980469e-02 1.965317726135253906e-01 3.202755749225616455e-01 -3.941307067871093750e-01 2.714681625366210938e-01 8.555219322443008423e-02 1.903799362480640411e-02 3.407752141356468201e-02 -1.417195796966552734e-01 -2.988058030605316162e-01 -1.318730860948562622e-01 -1.672749668359756470e-01 1.895010173320770264e-01 -5.089663714170455933e-02 1.979241333901882172e-02 4.028023779392242432e-01 6.107027083635330200e-02 -5.466020479798316956e-02
-1.567642763257026672e-02 -2.804087400436401367e-01 -1.278726905584335327e-01 -4.447550326585769653e-02 -2.286525219678878784e-01 1.486569195985794067e-01 -1.627268791198730469e-01 -3.798093646764755249e-02 6.827508658170700073e-02 -1.207419037818908691e-01 2.234506607055664062e-01 -1.191813498735427856e-01 -1.111918017268180847e-01 -1.986514031887054443e-02 -2.218147367238998413e-01 -5.464996770024299622e-02 -1.272351741790771484e-01 -3.013060688972473145e-01 5.379291996359825134e-02 1.218978986144065857e-01 -2.462851107120513916e-01 -1.268872171640396118e-01 -5.866475403308868408e-03 -2.299980968236923218e-01 1.516847610473632812e-01 -6.355302780866622925e-02 2.481463998556137085e-01 -2.752330899238586426e-01 3.006445169448852539e-01 1.416554450988769531e-01 2.598800659179687500e-01 2.353416830301284790e-01
7.900752127170562744e-02 -3.413251340389251709e-01 1.345125883817672729e-01 -3.599456697702407837e-02 -3.241004794836044312e-02 -2.344348579645156860e-01 1.606741100549697876e-01 -1.264193207025527954e-01 2.640715241432189941e-01 7.777132838964462280e-02 2.746810615062713623e-01 1.027409508824348450e-01 -2.597205042839050293e-01 2.444538176059722900e-01 -1.141917929053306580e-01 7.292770594358444214e-02 -1.067494004964828491e-01 -3.587927520275115967e-01 -7.870917767286300659e-02 -4.387057572603225708e-02 -1.183531135320663452e-01 -2.308955192565917969e-01 -1.771206557750701904e-01 -2.212064117193222046e-01 -1.640210486948490143e-02 -2.206241153180599213e-02 -1.189367547631263733e-01 -2.060324884951114655e-02 4.531893134117126465e-02 3.084356784820556641e-01 1.326268017292022705e-01 1.634792536497116089e-01
-6.719247996807098389e-02 -1.602115929126739502e-01 1.010269112884998322e-02 -2.910606563091278076e-01 8.331220597028732300e-02 2.401584088802337646e-01 -2.322959005832672119e-01 -2.170587778091430664e-01 -6.814415007829666138e-02 -9.503476321697235107e-02 2.256956398487091064e-01 2.294635474681854248e-01 2.315586432814598083e-02 4.552172496914863586e-02 3.831517994403839111e-01 4.483724758028984070e-02 1.456869021058082581e-02 -3.148658871650695801e-01 2.082237452268600464e-01 1.388646960258483887e-01 3.431143239140510559e-02 -1.279790997505187988e-01 -2.300696820020675659e-01 -3.613366186618804932e-02 1.622304171323776245e-01 1.131161451339721680e-01 2.499153763055801392e-01 1.630584746599197388e-01 1.776923239231109619e-01 1.055014878511428833e-01 -3.202377352863550186e-03 2.143659144639968872e-01
-1.995643824338912964e-01 -6.902530044317245483e-02 6.415027659386396408e-03 -1.335013955831527710e-01 1.480445861816406250e-01 1.724368482828140259e-01 9.970148652791976929e-02 -1.443861126899719238e-01 -6.655021011829376221e-02 -1.255701035261154175e-01 -1.136663407087326050e-01 3.097987174987792969e-01 -2.422825247049331665e-01 -8.004324138164520264e-02 -6.130539253354072571e-02 -1.602754890918731689e-01 -1.837797760963439941e-01 -4.941798448562622070e-01 1.297674179077148438e-01 -8.781939744949340820e-02 -3.111051023006439209e-01 -4.116922244429588318e-02 -4.442692268639802933e-03 -5.638492479920387268e-02 2.497818134725093842e-02 -1.191651225090026855e-01 1.855478994548320770e-02 5.589098110795021057e-02 1.244385167956352234e-01 3.999152779579162598e-01 1.781531870365142822e-01 4.232313111424446106e-02
-5.687551945447921753e-02 -1.478441953659057617e-01 4.576360806822776794e-02 7.504419889301061630e-03 -8.017700165510177612e-02 6.223357841372489929e-02 -1.839413046836853027e-01 -1.493418663740158081e-01 3.719806671142578125e-02 -2.515095658600330353e-02 -1.755781471729278564e-01 1.889826208353042603e-01 -2.267584204673767090e-01 -1.739255934953689575e-01 1.063312441110610962e-01 -5.237344279885292053e-02 9.850446879863739014e-02 -3.582488596439361572e-01 4.427446052432060242e-02 -5.244949460029602051e-02 2.539833784103393555e-01 2.326743751764297485e-01 -2.125570774078369141e-01 -2.485127747058868408e-01 -3.996419161558151245e-02 -8.424165844917297363e-02 2.458059191703796387e-01 -7.435197383165359497e-02 5.169947147369384766e-01 1.259751021862030029e-01 1.224775761365890503e-01 3.005807846784591675e-02
-8.856453746557235718e-02 -1.491539627313613892e-01 2.492113262414932251e-01 -1.412135958671569824e-01 1.222070865333080292e-02 2.488846927881240845e-01 2.803197801113128662e-01 8.365657180547714233e-02 2.006053626537322998e-01 -1.096219271421432495e-01 3.152459487318992615e-02 8.296291530132293701e-02 1.515332162380218506e-01 6.902699172496795654e-02 -1.024446822702884674e-02 -1.318918019533157349e-01 1.116092652082443237e-01 -3.286363482475280762e-01 3.256674855947494507e-02 4.038805663585662842e-01 6.060758605599403381e-02 -1.677065789699554443e-01 -2.830495834350585938e-01 -1.643486618995666504e-01 9.415876120328903198e-02 -1.746818721294403076e-01 7.324495166540145874e-02 1.888717561960220337e-01 2.487984485924243927e-02 7.283894717693328857e-02 2.733810842037200928e-01 2.240179777145385742e-01
-3.787158802151679993e-02 -1.028601154685020447e-01 7.257470488548278809e-02 -1.727314591407775879e-01 -1.606088727712631226e-01 -2.373255230486392975e-02 -1.594906598329544067e-01 -2.241848111152648926e-01 -9.182696789503097534e-02 -3.398938179016113281e-01 1.335461437702178955e-01 7.176388055086135864e-02 -7.374747097492218018e-02 5.862895026803016663e-02 9.258510544896125793e-03 -3.288753628730773926e-01 1.662619262933731079e-01 -3.438835442066192627e-01 2.963035702705383301e-01 2.188857458531856537e-02 -1.298743039369583130e-01 -2.457237839698791504e-01 -2.045600861310958862e-01 9.907165914773941040e-02 3.691192567348480225e-01 1.110780332237482071e-02 1.182819604873657227e-01 -5.330954492092132568e-02 1.497037559747695923e-01 -1.171097755432128906e-01 8.116876333951950073e-02 1.666184514760971069e-01
-1.160102039575576782e-01 -4.987168684601783752e-02 9.416652470827102661e-02 1.854339614510536194e-02 -2.983739376068115234e-01 3.476100564002990723e-01 4.517502710223197937e-02 -3.537830412387847900e-01 1.587725877761840820e-01 1.244801469147205353e-02 1.549281775951385498e-01 1.679746061563491821e-01 -1.568206548690795898e-01 1.070698127150535583e-01 -7.637604326009750366e-02 2.301542013883590698e-01 1.499697864055633545e-01 -6.397204846143722534e-02 2.742686271667480469e-01 -1.577635109424591064e-01 -1.802046597003936768e-02 -3.126763179898262024e-02 -3.056657910346984863e-01 2.066271752119064331e-02 -1.078120172023773193e-01 -2.060226798057556152e-01 8.090669661760330200e-02 -7.360064983367919922e-02 3.787000179290771484e-01 9.095446020364761353e-02 9.556581825017929077e-02 -1.289560496807098389e-01
-6.538489833474159241e-05 -3.052877821028232574e-02 2.250270396471023560e-01 -2.492472082376480103e-01 -2.709117531776428223e-01 1.821144074201583862e-01 2.328619062900543213e-01 -2.203631699085235596e-01 1.375183165073394775e-01 -1.970166414976119995e-01 1.093959435820579529e-01 3.030455708503723145e-01 1.164947822690010071e-02 3.421810269355773926e-02 1.401099264621734619e-01 2.937014698982238770e-01 4.945696145296096802e-02 -2.366980165243148804e-01 1.624142676591873169e-01 -2.045362144708633423e-01 1.516498178243637085e-01 -1.442987620830535889e-01 1.143896654248237610e-01 -1.214184015989303589e-01 -9.526705741882324219e-02 -2.424695193767547607e-01 1.204976513981819153e-01 -6.234151124954223633e-02 1.072128489613533020e-01 1.409598588943481445e-01 1.803570538759231567e-01 -2.444078475236892700e-01
-3.336929678916931152e-01 -2.169700562953948975e-01 2.514420449733734131e-01 2.950819581747055054e-02 -7.830794155597686768e-02 -6.338106095790863037e-02 -9.743297100067138672e-02 -3.133892714977264404e-01 -7.750386744737625122e-02 -8.990226686000823975e-02 -7.780723739415407181e-03 1.839072257280349731e-01 -1.071004271507263184e-01 2.997097074985504150e-01 2.952193915843963623e-01 2.699017897248268127e-02 2.062883824110031128e-01 -1.733859628438949585e-01 -4.847055766731500626e-03 6.786663830280303955e-02 8.980701118707656860e-02 8.362846076488494873e-02 -3.216328322887420654e-01 -1.804409772157669067e-01 -1.901903562247753143e-02 -1.567743867635726929e-01 -2.813801914453506470e-02 -2.119997441768646240e-01 -3.774801036342978477e-03 1.637254096567630768e-02 2.871003448963165283e-01 2.019300460815429688e-01
-1.365498602390289307e-01 -2.794674634933471680e-01 1.632385849952697754e-01 3.490281105041503906e-02 -4.029360413551330566e-02 -1.875885277986526489e-01 9.367432445287704468e-02 1.029922664165496826e-01 9.794723242521286011e-02 -2.337487041950225830e-02 8.304912596940994263e-03 2.279224433004856110e-02 -4.457794427871704102e-01 2.651447802782058716e-02 3.676845505833625793e-02 -4.168367385864257812e-02 -1.030484586954116821e-02 -3.144400119781494141e-01 -4.281028732657432556e-02 1.201514527201652527e-01 -1.910099536180496216e-01 -1.192897707223892212e-01 7.225898653268814087e-02 -1.443246603012084961e-01 2.645606696605682373e-01 1.563358306884765625e-01 6.147610023617744446e-03 6.579211354255676270e-02 2.344056665897369385e-01 1.983184069395065308e-01 4.278409183025360107e-01 1.944590657949447632e-01
-3.140912652015686035e-01 1.512338519096374512e-01 2.011390179395675659e-01 -9.293646365404129028e-02 -1.844579279422760010e-01 6.486940383911132812e-02 3.952139988541603088e-02 -5.198333878070116043e-03 2.659349143505096436e-01 -2.379098832607269287e-01 2.295981496572494507e-01 3.608962893486022949e-01 3.290779143571853638e-02 7.572658360004425049e-02 2.271708995103836060e-01 5.525293946266174316e-02 -6.266426295042037964e-02 -2.287742644548416138e-01 1.742078661918640137e-01 2.708054184913635254e-01 -7.837024750187993050e-04 -1.132138259708881378e-02 -3.956080079078674316e-01 -1.505312025547027588e-01 -8.268257230520248413e-02 -4.074345529079437256e-02 5.608928948640823364e-02 -1.508066505193710327e-01 -6.500516086816787720e-02 -1.075962334871292114e-01 -1.349035501480102539e-01 -1.008418574929237366e-01
-3.024680018424987793e-01 -1.784460395574569702e-01 -1.018068194389343262e-01 1.928297057747840881e-02 2.685631811618804932e-01 1.380808651447296143e-01 -6.517943739891052246e-02 -1.383252441883087158e-02 -7.599004358053207397e-02 -2.755608260631561279e-01 1.810664087533950806e-01 9.133914113044738770e-02 -1.340748816728591919e-01 -1.038277372717857361e-01 -1.029115915298461914e-01 -3.887943690642714500e-03 -1.705502420663833618e-01 -9.516781568527221680e-02 4.436892867088317871e-01 -9.509564936161041260e-02 -1.561296284198760986e-01 -2.216858416795730591e-01 -2.437067329883575439e-01 2.575746737420558929e-02 -2.678274642676115036e-03 -7.613489776849746704e-02 2.686314880847930908e-01 -2.002904750406742096e-02 2.238895297050476074e-01 1.270905137062072754e-01 2.282447367906570435e-01 1.836731135845184326e-01
-1.289478987455368042e-01 -2.106810212135314941e-01 8.896430581808090210e-02 -5.282069556415081024e-03 -4.184777662158012390e-02 3.789518177509307861e-01 6.085781753063201904e-02 -3.439368009567260742e-01 -1.747499853372573853e-01 1.721779257059097290e-02 1.570039391517639160e-01 4.577322900295257568e-01 1.526904702186584473e-01 -1.894885897636413574e-01 -1.348485704511404037e-02 1.457894444465637207e-01 -1.218366548418998718e-01 -2.454113960266113281e-01 -8.297348394989967346e-03 6.676329672336578369e-02 5.269699171185493469e-02 1.537823826074600220e-01 -1.093799173831939697e-01 -9.026652574539184570e-02 7.749563455581665039e-02 -1.566871628165245056e-02 3.063155710697174072e-01 2.491619251668453217e-02 6.531829386949539185e-02 2.106577306985855103e-01 1.866066157817840576e-01 8.792138099670410156e-02
-5.497781932353973389e-02 -3.429580107331275940e-02 1.197096332907676697e-02 -2.060983031988143921e-01 -4.713309928774833679e-02 9.799734503030776978e-02 1.622834801673889160e-01 -3.651565015316009521e-01 8.089750260114669800e-02 -9.853220731019973755e-02 2.409062683582305908e-01 3.423767983913421631e-01 7.994516938924789429e-02 -1.192127019166946411e-01 1.860949993133544922e-01 -1.899813115596771240e-01 1.400544494390487671e-01 -3.865149021148681641e-01 1.068250983953475952e-01 5.491392314434051514e-02 2.904952466487884521e-01 -3.193118423223495483e-02 -3.268104512244462967e-03 -2.840135097503662109e-01 6.622188538312911987e-02 -1.014969777315855026e-03 -2.078090012073516846e-01 1.717590689659118652e-01 2.100846320390701294e-01 1.269719749689102173e-01 6.175706163048744202e-02 9.045597165822982788e-02
-2.044103443622589111e-01 -1.140479668974876404e-01 4.425972700119018555e-01 9.524148702621459961e-02 -1.131650358438491821e-01 -2.933352440595626831e-02 -1.658293604850769043e-01 -3.324352502822875977e-01 1.472211480140686035e-01 -3.298795521259307861e-01 -1.120582297444343567e-01 1.713407486677169800e-01 2.591074444353580475e-02 -1.007224619388580322e-01 1.767933517694473267e-01 -1.470894217491149902e-01 1.648165732622146606e-01 -1.175974756479263306e-01 2.039669752120971680e-01 1.633454412221908569e-01 -1.039320826530456543e-01 -8.792764693498611450e-02 -1.439372748136520386e-01 -2.304818779230117798e-01 -9.943290054798126221e-02 1.417720913887023926e-01 7.523193210363388062e-02 -7.200193125754594803e-03 1.036176234483718872e-01 -1.018633320927619934e-02 2.190577834844589233e-01 2.372226566076278687e-01
-3.460867404937744141e-01 -1.111369766294956207e-02 1.900918632745742798e-01 -1.277437508106231689e-01 -1.266480833292007446e-01 9.067991375923156738e-02 -7.176049798727035522e-02 -3.139815628528594971e-01 -2.481613121926784515e-02 -1.534249931573867798e-01 9.748153388500213623e-02 2.840028330683708191e-02 -3.006747663021087646e-01 -2.807835936546325684e-01 -7.432378828525543213e-02 2.923556789755821228e-02 5.487767606973648071e-02 -3.476011157035827637e-01 1.009574308991432190e-01 1.187566891312599182e-01 1.018290370702743530e-01 -7.012115418910980225e-02 -1.850752532482147217e-01 2.785444073379039764e-02 1.355533897876739502e-01 -3.077945411205291748e-01 9.615579247474670410e-02 -2.524706162512302399e-02 3.238814473152160645e-01 3.001496009528636932e-02 1.297241821885108948e-02 -2.493001818656921387e-01
-1.261162310838699341e-01 3.190847346559166908e-03 1.236308291554450989e-01 -1.880321800708770752e-01 7.300577312707901001e-02 2.440462410449981689e-01 7.454966753721237183e-02 1.947792023420333862e-01 3.956839069724082947e-02 -1.705674529075622559e-01 6.945985555648803711e-02 2.967607080936431885e-01 -5.743194837123155594e-03 -4.648522660136222839e-02 1.518092304468154907e-01 1.661467552185058594e-02 -4.543228149414062500e-01 -9.500142931938171387e-02 2.173964679241180420e-01 1.413660496473312378e-01 -2.449613362550735474e-01 8.850501477718353271e-02 -1.632606387138366699e-01 -1.312583982944488525e-01 1.287712156772613525e-01 -1.266999542713165283e-01 -1.440696883946657181e-02 -1.369539946317672729e-01 1.533294916152954102e-01 1.220411583781242371e-01 4.350899159908294678e-01 4.779370874166488647e-02
-1.287821233272552490e-01 -2.209500074386596680e-01 2.111076563596725464e-01 -1.052757608704268932e-03 -2.909723222255706787e-01 7.243835926055908203e-02 -5.872416868805885315e-02 -1.063790321350097656e-01 2.665612399578094482e-01 -3.240695968270301819e-02 5.439027398824691772e-02 6.957801431417465210e-02 5.352147668600082397e-02 4.957430437207221985e-02 -2.773233056068420410e-01 1.291850358247756958e-01 -1.585876569151878357e-02 -1.368751674890518188e-01 2.542861402034759521e-01 1.919410824775695801e-01 2.917578816413879395e-01 7.209063321352005005e-02 -1.385175287723541260e-01 -9.582785516977310181e-02 2.299523353576660156e-01 3.145731613039970398e-02 4.094915986061096191e-01 9.458775073289871216e-02 7.880371063947677612e-02 9.880465269088745117e-02 6.871845573186874390e-02 3.408173322677612305e-01
-1.817164719104766846e-01 -2.195288389921188354e-01 4.705554544925689697e-01 -2.293143272399902344e-01 -1.464561223983764648e-01 1.511061042547225952e-01 -8.406481891870498657e-02 -2.673359811305999756e-01 -6.229424104094505310e-02 -4.048852249979972839e-02 -1.452121436595916748e-01 1.503053158521652222e-01 -7.526212185621261597e-02 -7.606864720582962036e-02 1.046082526445388794e-01 -1.743047237396240234e-01 -2.119455337524414062e-01 -1.982321739196777344e-01 -4.304856061935424805e-02 -2.627790272235870361e-01 7.776308804750442505e-02 5.365990102291107178e-02 -3.900263607501983643e-01 -7.945014536380767822e-02 9.059518575668334961e-02 -1.315229684114456177e-01 1.480431556701660156e-01 1.756758429110050201e-02 9.120160341262817383e-02 1.681271344423294067e-01 8.851880580186843872e-02 7.316718250513076782e-02
-2.798252403736114502e-01 -2.494745403528213501e-01 1.195884793996810913e-01 2.210075259208679199e-01 -8.531378954648971558e-02 2.500808835029602051e-01 2.706386446952819824e-01 -5.600084364414215088e-02 -2.323601581156253815e-02 -1.835623979568481445e-01 2.108689099550247192e-01 2.171988785266876221e-01 -1.275630742311477661e-01 3.658556565642356873e-02 3.300119936466217041e-02 1.390122920274734497e-01 3.293347358703613281e-02 7.037533074617385864e-02 3.291360437870025635e-01 1.823720633983612061e-01 1.457502096891403198e-01 1.420375611633062363e-02 -1.522039156407117844e-02 -2.531100250780582428e-02 7.908196002244949341e-02 1.350698471069335938e-01 2.293754667043685913e-01 1.302038668654859066e-03 -1.657103747129440308e-02 2.856004238128662109e-01 -1.688923090696334839e-01 3.588730394840240479e-01
-3.475707396864891052e-02 -2.776991724967956543e-01 4.198714792728424072e-01 -2.454003840684890747e-01 -6.749132275581359863e-02 -3.686446696519851685e-02 -1.599830836057662964e-01 -1.335876733064651489e-01 -2.089332640171051025e-01 -3.425683826208114624e-02 -4.014460742473602295e-02 -3.722590953111648560e-02 -9.228277951478958130e-02 2.452009320259094238e-01 2.263210415840148926e-01 2.327402085065841675e-01 -2.699871920049190521e-02 -1.016451194882392883e-01 1.390317678451538086e-01 1.130168512463569641e-01 6.141546368598937988e-02 3.086298145353794098e-02 -2.731180489063262939e-01 -3.067180216312408447e-01 1.372698843479156494e-01 -9.046775102615356445e-02 2.209013700485229492e-02 -3.134676218032836914e-01 -1.339780837297439575e-01 8.982010930776596069e-02 1.614781767129898071e-01 1.397403925657272339e-01
1.250906139612197876e-01 -4.677600041031837463e-02 1.679670512676239014e-01 -6.672386825084686279e-02 -1.963624209165573120e-01 1.413211375474929810e-01 1.428834795951843262e-01 -3.722866475582122803e-01 1.589888334274291992e-02 9.666234254837036133e-03 1.889733523130416870e-01 2.084322124719619751e-01 -1.783286035060882568e-01 -2.685516513884067535e-02 2.272203415632247925e-01 2.693788707256317139e-01 1.002291366457939148e-01 -1.751789748668670654e-01 2.041833996772766113e-01 -2.293103337287902832e-01 7.831710577011108398e-02 -5.523274093866348267e-02 -7.182253152132034302e-02 -2.357224700972437859e-03 1.947750002145767212e-01 -1.348436176776885986e-01 -2.878610976040363312e-02 1.618582159280776978e-01 3.926648199558258057e-01 1.998554319143295288e-01 2.343558669090270996e-01 -1.191037595272064209e-01
6.449408829212188721e-02 -2.379009276628494263e-01 3.592049777507781982e-01 -2.248141355812549591e-02 6.634531915187835693e-02 -2.904306910932064056e-02 1.130963787436485291e-01 -2.500554025173187256e-01 -4.256868362426757812e-02 5.455769714899361134e-04 1.413234025239944458e-01 -4.593953117728233337e-02 -2.818228900432586670e-01 3.339115679264068604e-01 -6.401003897190093994e-02 1.823761910200119019e-01 -2.441117018461227417e-01 5.334139801561832428e-03 3.722188174724578857e-01 5.316709354519844055e-02 -1.694672682788223028e-04 6.990884244441986084e-02 -9.685905650258064270e-03 5.937363207340240479e-02 -1.997893154621124268e-01 -2.541322410106658936e-01 1.318420376628637314e-02 -9.768078476190567017e-02 -2.304680645465850830e-02 3.000560104846954346e-01 6.936562061309814453e-02 2.405870854854583740e-01
-4.881216585636138916e-01 -1.758244037628173828e-01 8.650410920381546021e-02 8.806021511554718018e-02 -1.066856682300567627e-01 2.031913399696350098e-01 1.161145139485597610e-02 -1.473082751035690308e-01 -7.148976624011993408e-02 -2.091267704963684082e-01 1.407026499509811401e-01 4.005028605461120605e-01 1.979398429393768311e-01 -2.431453764438629150e-02 1.388287395238876343e-01 -3.701718058437108994e-03 1.988681219518184662e-02 -1.972468942403793335e-01 3.244827389717102051e-01 -1.536704599857330322e-01 5.045185983180999756e-02 -1.101374030113220215e-01 -1.714989244937896729e-01 -4.119120165705680847e-02 -1.147957071661949158e-01 -6.803165376186370850e-02 8.455846458673477173e-02 1.398533284664154053e-01 1.159230768680572510e-01 2.225614339113235474e-01 -1.660909205675125122e-01 -6.257910281419754028e-02
-5.598811060190200806e-02 4.882632195949554443e-02 2.109755575656890869e-01 -1.849884837865829468e-01 -3.011920452117919922e-01 -2.468832768499851227e-02 1.471642702817916870e-01 1.777322590351104736e-01 9.632799774408340454e-03 -2.159780412912368774e-01 1.201449334621429443e-01 2.093868255615234375e-01 1.074502244591712952e-01 1.169732585549354553e-01 3.369755744934082031e-01 6.022835522890090942e-02 -2.636197209358215332e-01 -5.080929026007652283e-02 1.319693475961685181e-01 1.734977066516876221e-01 1.289931982755661011e-01 -1.146334037184715271e-01 1.166611388325691223e-01 -6.205945461988449097e-02 2.042047530412673950e-01 9.312431514263153076e-02 2.762149460613727570e-02 -9.123887121677398682e-02 4.760444164276123047e-01 9.263239800930023193e-02 -2.621563896536827087e-02 2.481354027986526489e-01
-1.999442428350448608e-01 5.456885695457458496e-02 3.481766283512115479e-01 -2.213638871908187866e-01 4.298680275678634644e-02 -4.642359539866447449e-02 -1.896231807768344879e-02 -1.455054879188537598e-01 -1.077995728701353073e-02 -1.404824107885360718e-01 1.058032065629959106e-01 2.415616065263748169e-01 -3.595751225948333740e-01 -1.102230325341224670e-01 1.322501301765441895e-01 -4.301767423748970032e-02 -7.197184115648269653e-02 -4.604094326496124268e-01 3.021701276302337646e-01 5.878578498959541321e-02 2.349348366260528564e-01 -1.812003999948501587e-01 6.549981981515884399e-02 -3.271165117621421814e-02 -9.603448957204818726e-02 -1.477957665920257568e-01 9.164184331893920898e-02 1.048518642783164978e-01 -1.061652973294258118e-01 1.437819302082061768e-01 2.475196029990911484e-03 -1.529144048690795898e-01
-2.753318250179290771e-01 3.545415773987770081e-02 1.424589157104492188e-01 -3.926848173141479492e-01 -2.979715913534164429e-02 -4.186988621950149536e-02 -2.153478749096393585e-02 1.560083776712417603e-01 -9.407718479633331299e-02 -1.425810456275939941e-01 1.555581986904144287e-01 2.172426134347915649e-01 -7.235236465930938721e-02 -9.998386353254318237e-02 -8.365467935800552368e-02 -1.775628626346588135e-01 -4.901114478707313538e-02 -2.213345915079116821e-01 3.937479257583618164e-01 6.651224941015243530e-02 -2.102239057421684265e-03 3.220633137971162796e-03 -1.864025890827178955e-01 -2.649037539958953857e-01 -1.498699933290481567e-01 -1.614714860916137695e-01 -1.297045946121215820e-01 1.268641203641891479e-01 -2.642150223255157471e-02 2.429976463317871094e-01 -1.803681850433349609e-01 2.777548134326934814e-01
-2.355749756097793579e-01 1.502440869808197021e-01 1.311611831188201904e-01 -3.045988678932189941e-01 -1.488312780857086182e-01 -2.436444163322448730e-02 -5.254309996962547302e-02 -2.805965840816497803e-01 1.284654587507247925e-01 -1.938162446022033691e-01 7.107878476381301880e-02 3.486599028110504150e-01 -3.840166032314300537e-01 -1.181309297680854797e-01 1.226355042308568954e-02 -4.531239345669746399e-02 2.009630799293518066e-01 -2.734559476375579834e-01 -8.689783513545989990e-02 -3.615786135196685791e-02 -1.165865883231163025e-01 -2.045648731291294098e-02 -1.358633339405059814e-01 -1.431936305016279221e-02 -1.189248934388160706e-01 1.124364510178565979e-01 1.718295514583587646e-01 -2.091246098279953003e-01 1.758381575345993042e-01 2.551385462284088135e-01 -7.140563428401947021e-02 -7.444202154874801636e-02
-1.678750962018966675e-01 -2.715801894664764404e-01 2.684235572814941406e-01 -2.402378469705581665e-01 2.222000509500503540e-01 -1.132964715361595154e-02 3.668417930603027344e-01 -1.659745275974273682e-01 5.588406696915626526e-02 -2.728829085826873779e-01 2.193094640970230103e-01 -2.856787107884883881e-02 -2.044250369071960449e-01 -1.186759173870086670e-01 9.159814566373825073e-02 -1.819726526737213135e-01 -1.060490980744361877e-01 -5.653969570994377136e-02 5.399265512824058533e-02 -9.220011532306671143e-02 -2.654410004615783691e-01 -1.356364227831363678e-02 -1.835651099681854248e-01 7.797107845544815063e-02 1.245220229029655457e-01 4.103946313261985779e-02 6.443279236555099487e-02 -3.357954621315002441e-01 -1.854556985199451447e-02 3.320408612489700317e-02 2.077205479145050049e-01 1.335074901580810547e-01
-3.033788502216339111e-01 -1.944627612829208374e-01 9.976755082607269287e-02 2.026568353176116943e-01 -3.588068485260009766e-02 3.595801889896392822e-01 1.296743303537368774e-01 1.177277937531471252e-01 1.756686866283416748e-01 -4.310026019811630249e-02 1.452165693044662476e-01 2.445461452007293701e-01 -8.752460777759552002e-02 -2.465422078967094421e-02 9.483408182859420776e-02 2.743586199358105659e-03 -2.893128246068954468e-02 -1.120286248624324799e-02 -2.525199763476848602e-02 3.166049718856811523e-01 -6.101205945014953613e-02 2.940098941326141357e-01 -2.035001106560230255e-02 -4.245236217975616455e-01 -5.411705467849969864e-03 7.624417543411254883e-02 1.649678796529769897e-01 -1.290249377489089966e-01 3.131952881813049316e-01 -3.407753258943557739e-02 7.106313109397888184e-02 -1.844195090234279633e-02
-1.900366097688674927e-01 -2.593074142932891846e-01 3.994137421250343323e-02 -8.294272422790527344e-02 1.730961538851261139e-02 1.064946427941322327e-01 7.331025600433349609e-02 -3.418787121772766113e-01 1.919836252927780151e-01 -7.342263311147689819e-02 9.808553755283355713e-02 -3.305854648351669312e-02 -2.757546901702880859e-01 6.221091002225875854e-02 1.981562189757823944e-02 -8.702470362186431885e-02 -1.416053250432014465e-02 -3.154009580612182617e-01 2.074968516826629639e-01 4.336641132831573486e-01 -1.622020602226257324e-01 7.046023756265640259e-02 -2.999924719333648682e-01 -1.195587739348411560e-01 -2.396683245897293091e-01 9.803679585456848145e-02 5.365560576319694519e-02 -1.141687184572219849e-01 9.139209985733032227e-02 4.894440993666648865e-02 -6.402557343244552612e-02 -2.219484001398086548e-01
-3.119964897632598877e-01 -1.749013960361480713e-01 1.015324667096138000e-01 -1.335482448339462280e-01 -1.863098442554473877e-01 3.367666155099868774e-02 1.179673597216606140e-01 -5.642414558678865433e-03 -2.198488079011440277e-02 -7.582120597362518311e-02 1.773204356431961060e-01 6.452549993991851807e-02 -9.838897734880447388e-02 -1.712524741888046265e-01 2.442565411329269409e-01 1.648648977279663086e-01 7.636592723429203033e-03 -2.525751292705535889e-01 -4.950164631009101868e-02 2.347714900970458984e-01 8.597289770841598511e-02 8.011414110660552979e-02 -2.111375927925109863e-01 1.291448343545198441e-02 2.472951710224151611e-01 -9.226195514202117920e-02 4.082027971744537354e-01 -1.100405603647232056e-01 3.842236399650573730e-01 1.262397319078445435e-01 -2.106700558215379715e-03 -1.857200115919113159e-01
2.074324525892734528e-02 -3.195427656173706055e-01 2.515585422515869141e-01 8.361719548702239990e-02 3.402104079723358154e-01 -5.749906226992607117e-02 1.337608695030212402e-01 -2.694022655487060547e-01 -7.268401235342025757e-02 -2.524813115596771240e-01 -1.991010084748268127e-02 1.730536520481109619e-01 -1.310775876045227051e-01 3.247453570365905762e-01 1.695431652478873730e-03 -1.469044573605060577e-02 3.078708946704864502e-01 -4.784505441784858704e-02 2.640082538127899170e-01 1.988040059804916382e-01 -1.183537989854812622e-01 -4.316471982747316360e-03 -1.390084028244018555e-01 -2.546255886554718018e-01 -2.777585200965404510e-02 -5.845003202557563782e-02 1.468565315008163452e-01 -2.109950482845306396e-01 5.639718472957611084e-02 -2.417050488293170929e-02 -8.864799886941909790e-02 9.517785906791687012e-02
-3.950593993067741394e-02 -2.054187506437301636e-01 8.269906789064407349e-02 -1.474074721336364746e-01 9.108671545982360840e-02 -1.378834694623947144e-01 1.465007215738296509e-01 -2.096435278654098511e-01 -2.136777937412261963e-01 -1.543820351362228394e-01 -3.452175110578536987e-02 3.277420103549957275e-01 -2.931183874607086182e-01 -7.740797940641641617e-03 -1.415480375289916992e-01 1.116995289921760559e-01 2.871661074459552765e-02 -2.925499081611633301e-01 1.170292049646377563e-01 2.249038666486740112e-01 1.902804970741271973e-01 1.901347637176513672e-01 -2.360082268714904785e-01 -2.402556091547012329e-01 -1.836040914058685303e-01 -2.414405811578035355e-03 2.484790384769439697e-01 2.137018293142318726e-01 1.119935587048530579e-01 1.387436985969543457e-01 1.616321653127670288e-01 -5.339553579688072205e-02
-2.911538779735565186e-01 -5.673270821571350098e-01 1.563890092074871063e-02 -1.350524276494979858e-01 -1.449153423309326172e-01 1.358552575111389160e-01 1.214590016752481461e-02 -1.144374758005142212e-01 1.511015146970748901e-01 -5.631252378225326538e-02 1.821908056735992432e-01 6.050468981266021729e-02 3.066312149167060852e-02 -4.815698042511940002e-02 2.330929338932037354e-01 -5.179419368505477905e-02 8.192302286624908447e-02 -2.467713803052902222e-01 1.973496079444885254e-01 1.924425661563873291e-01 1.091586351394653320e-01 1.271721869707107544e-01 -1.880196779966354370e-01 -2.559715509414672852e-01 2.600068151950836182e-01 7.371616363525390625e-02 1.049902960658073425e-01 7.695639133453369141e-02 1.133630871772766113e-01 6.924601644277572632e-02 9.400460124015808105e-02 -1.001903563737869263e-01
-3.200637996196746826e-01 -2.432006746530532837e-01 1.301207244396209717e-01 -2.825063467025756836e-01 -1.982446461915969849e-01 1.764492131769657135e-02 -2.091697603464126587e-02 -9.430237114429473877e-02 -5.969276186078786850e-03 -1.265559494495391846e-01 2.025894373655319214e-01 7.204154971987009048e-03 -2.143893539905548096e-01 -1.228318884968757629e-01 1.066609844565391541e-01 1.975541561841964722e-01 -5.145679228007793427e-03 -1.883387714624404907e-01 5.488542094826698303e-02 1.507217437028884888e-01 1.894907206296920776e-01 -6.738298386335372925e-02 -1.677375733852386475e-01 2.321911156177520752e-01 1.664354503154754639e-01 -1.636293828487396240e-01 2.339615374803543091e-01 -1.029800400137901306e-01 2.898913025856018066e-01 3.208020627498626709e-01 -8.264065533876419067e-02 -1.637240648269653320e-01
-1.579807400703430176e-01 4.617562517523765564e-02 2.631216645240783691e-01 -2.324867099523544312e-01 -2.019505351781845093e-01 2.512336969375610352e-01 1.257822662591934204e-01 -8.123084902763366699e-02 1.496904194355010986e-01 -9.669964201748371124e-03 -1.088554877787828445e-02 3.550082147121429443e-01 -6.110781058669090271e-02 -1.439887881278991699e-01 -2.704653888940811157e-02 3.552979528903961182e-01 7.337267696857452393e-02 -2.298240512609481812e-01 1.858553886413574219e-01 3.078508749604225159e-02 1.660175770521163940e-01 9.220550209283828735e-02 -1.383018493652343750e-01 1.237634792923927307e-01 -6.868027150630950928e-02 -1.281710118055343628e-01 6.250517070293426514e-02 7.280098646879196167e-02 4.693144261837005615e-01 6.937750428915023804e-02 2.235613763332366943e-02 5.565920472145080566e-02
-6.946559250354766846e-02 -2.987280488014221191e-01 6.383455544710159302e-02 -2.021836861968040466e-02 6.350771337747573853e-02 2.364217936992645264e-01 -1.975867450237274170e-01 3.774299845099449158e-02 1.266045775264501572e-02 -1.436920911073684692e-01 -7.011344283819198608e-02 1.955933272838592529e-01 -1.197302043437957764e-01 1.253085136413574219e-01 4.636951535940170288e-02 -2.873018980026245117e-01 1.030454561114311218e-01 -2.477840036153793335e-01 1.416358947753906250e-01 1.853771656751632690e-01 -2.324570268392562866e-01 1.474720388650894165e-01 2.711687982082366943e-02 -2.359192073345184326e-01 -2.356499731540679932e-01 -6.765233725309371948e-02 2.079289108514785767e-01 -3.382536172866821289e-01 3.119753301143646240e-01 2.080836594104766846e-01 -7.092911750078201294e-02 1.772702299058437347e-02
-6.136466935276985168e-02 -1.234316304326057434e-01 2.020095288753509521e-01 -2.614474594593048096e-01 1.514575481414794922e-01 2.856708168983459473e-01 2.595973201096057892e-04 -7.191885728389024734e-03 -1.682539656758308411e-02 -1.661149263381958008e-01 2.736556828022003174e-01 4.886363148689270020e-01 1.218551397323608398e-01 -2.567870728671550751e-02 -3.271981701254844666e-02 2.825973369181156158e-02 -1.677842736244201660e-01 -1.211027204990386963e-01 1.763096749782562256e-01 3.163870573043823242e-01 8.961232751607894897e-02 -2.015849649906158447e-01 -3.179389536380767822e-01 -1.792232245206832886e-01 -1.141637414693832397e-01 9.208428673446178436e-03 4.712864011526107788e-02 -7.561078667640686035e-02 1.284735202789306641e-01 7.638493925333023071e-02 -8.570805937051773071e-02 -4.136956855654716492e-02
-2.380495369434356689e-01 -1.449306905269622803e-01 2.649498283863067627e-01 -3.188305795192718506e-01 -1.816159188747406006e-01 -3.697776421904563904e-02 1.056348904967308044e-01 -2.914944589138031006e-01 2.320465818047523499e-02 -8.858895301818847656e-02 9.335990995168685913e-02 2.088019549846649170e-01 1.124422550201416016e-01 -2.467895671725273132e-02 2.306325137615203857e-01 8.068722486495971680e-02 -5.212904140353202820e-02 -2.523387372493743896e-01 -1.719391345977783203e-01 9.745756536722183228e-02 -9.039488434791564941e-02 -2.694946527481079102e-01 -1.815434545278549194e-01 2.729108631610870361e-01 2.444376610219478607e-02 1.727004498243331909e-01 2.553658327087759972e-03 -9.210959821939468384e-02 9.929908812046051025e-02 3.037262260913848877e-01 2.209935188293457031e-01 5.282116681337356567e-02
-3.888075947761535645e-01 7.085400819778442383e-02 2.611499130725860596e-01 -4.354189932346343994e-01 -6.840847432613372803e-03 1.922938739880919456e-03 -1.126500498503446579e-02 -3.759239017963409424e-01 -1.396165192127227783e-01 -1.281834840774536133e-01 1.040308773517608643e-01 1.713011711835861206e-01 -2.114158421754837036e-01 -2.224172092974185944e-02 -2.010211534798145294e-02 -2.938887104392051697e-02 -1.246032565832138062e-01 -8.953362703323364258e-02 1.366303116083145142e-01 -5.080831423401832581e-02 -3.353914245963096619e-02 -8.034603297710418701e-02 -1.048696562647819519e-01 2.233868390321731567e-01 5.545095726847648621e-02 9.910862147808074951e-02 1.213649883866310120e-01 -1.747774332761764526e-01 3.429277539253234863e-01 1.767713427543640137e-01 3.894370049238204956e-02 1.282180380076169968e-02
-2.631458044052124023e-01 -3.399392962455749512e-02 3.542605638504028320e-01 -1.364327669143676758e-01 -2.178305536508560181e-01 1.279838681221008301e-01 -3.986618015915155411e-03 1.111240983009338379e-01 3.127240762114524841e-02 -2.455101013183593750e-01 2.437237203121185303e-01 2.720872163772583008e-01 -9.608457982540130615e-02 -1.952732652425765991e-01 6.467646360397338867e-02 -8.472108095884323120e-02 -1.342186927795410156e-01 -2.117933481931686401e-01 1.531899720430374146e-01 1.986823230981826782e-01 6.654419004917144775e-02 -1.414004266262054443e-01 -3.285059034824371338e-01 -1.407299190759658813e-01 -2.332096844911575317e-01 -2.315426468849182129e-01 2.228261344134807587e-02 -1.324924379587173462e-01 -1.492260098457336426e-01 -5.342111364006996155e-02 -1.621664911508560181e-01 2.129410766065120697e-02
-2.313275188207626343e-01 -1.600072979927062988e-01 4.076625220477581024e-03 -1.861609667539596558e-01 1.492041647434234619e-01 2.457745075225830078e-01 -9.896969422698020935e-03 -9.807431697845458984e-02 2.834890782833099365e-01 -2.289563119411468506e-01 9.931644797325134277e-02 1.658053845167160034e-01 1.513637602329254150e-01 -1.619379222393035889e-02 2.692472338676452637e-01 6.545930169522762299e-03 7.114703953266143799e-02 -1.885708123445510864e-01 1.048491373658180237e-01 2.645676583051681519e-02 -9.794759750366210938e-02 2.797867655754089355e-01 1.088018179871141911e-03 -3.262717425823211670e-01 -2.212695963680744171e-02 -1.188449561595916748e-01 4.083078801631927490e-01 1.905702985823154449e-02 2.523564994335174561e-01 1.534765809774398804e-01 -9.824496507644653320e-02 5.244837701320648193e-02
-1.897744834423065186e-01 -4.322273731231689453e-01 1.020040884613990784e-01 -1.513982117176055908e-01 4.031976312398910522e-02 1.130263227969408035e-02 -1.295990794897079468e-01 2.478709071874618530e-01 -5.628583580255508423e-02 -1.147697679698467255e-02 -1.698285639286041260e-01 4.220517277717590332e-01 -6.219915673136711121e-02 -7.206799834966659546e-02 -3.196197003126144409e-02 -2.256739698350429535e-02 -1.926686018705368042e-01 -1.292318850755691528e-01 2.256716638803482056e-01 6.469359993934631348e-02 -4.562291130423545837e-02 -7.914687693119049072e-02 -7.757850736379623413e-02 -3.953226804733276367e-01 4.094049707055091858e-02 -1.727039366960525513e-01 9.004926681518554688e-02 -1.497932970523834229e-01 2.252829819917678833e-01 1.003747507929801941e-01 -2.008579969406127930e-01 1.366050541400909424e-02
-2.134821936488151550e-02 -2.725444138050079346e-01 3.565136492252349854e-01 -2.533024251461029053e-01 1.372452825307846069e-01 2.311379835009574890e-02 5.071346648037433624e-03 -2.443069368600845337e-01 -2.966060936450958252e-01 -3.442053198814392090e-01 -6.767001748085021973e-02 5.700511857867240906e-02 -1.258553564548492432e-01 5.246772244572639465e-02 1.465217396616935730e-02 -2.560332119464874268e-01 -1.247661374509334564e-02 -9.683659300208091736e-03 1.537961363792419434e-01 3.662711083889007568e-01 -1.207851320505142212e-01 -1.844480782747268677e-01 -5.893966555595397949e-02 -2.145321220159530640e-01 6.142738740891218185e-03 -3.271247074007987976e-02 2.245768904685974121e-01 -1.723405867815017700e-01 8.826757967472076416e-02 9.256766736507415771e-02 -4.960269480943679810e-02 -6.831283681094646454e-03
-2.923808097839355469e-01 7.216642051935195923e-02 1.388042569160461426e-01 8.949610590934753418e-02 -2.982310019433498383e-02 8.794345892965793610e-03 -1.796742081642150879e-01 1.696149259805679321e-01 -1.830430626869201660e-01 -7.466432452201843262e-02 3.628246486186981201e-01 4.711011350154876709e-01 -1.874319911003112793e-01 6.442765891551971436e-02 -1.317334920167922974e-01 1.513958871364593506e-01 -1.280749440193176270e-01 -2.437229454517364502e-01 6.438755244016647339e-02 1.532505899667739868e-01 -9.925768524408340454e-02 -1.335374079644680023e-02 -1.268037036061286926e-02 -1.660508960485458374e-01 -3.419983386993408203e-02 -1.655184328556060791e-01 2.175318449735641479e-01 -6.557264924049377441e-02 7.577970623970031738e-03 3.215898275375366211e-01 -1.358308494091033936e-01 6.696221977472305298e-02
-1.255245655775070190e-01 -1.465267390012741089e-01 2.107265740633010864e-01 -8.587631583213806152e-02 -1.560675203800201416e-01 -2.470131516456604004e-01 1.206743419170379639e-01 -4.788233935832977295e-01 1.162634044885635376e-02 2.879563271999359131e-01 2.573147118091583252e-01 7.513271272182464600e-02 -6.614365428686141968e-02 2.527432888746261597e-02 1.517501380294561386e-02 1.987302303314208984e-01 9.937759488821029663e-02 5.994250252842903137e-02 1.940675228834152222e-01 1.134025678038597107e-01 -1.485209260135889053e-02 -5.418226867914199829e-02 -2.753527760505676270e-01 -2.652719318866729736e-01 5.058454349637031555e-02 -1.858433037996292114e-01 -3.799783997237682343e-03 -1.820256114006042480e-01 1.152512133121490479e-01 2.462680488824844360e-01 5.512556806206703186e-02 1.469316631555557251e-01
1.855227909982204437e-02 -4.094566702842712402e-01 8.848500251770019531e-02 -1.967531442642211914e-01 -1.373910158872604370e-01 1.217355877161026001e-01 -1.727167516946792603e-02 -2.334209680557250977e-01 -7.944849878549575806e-02 -2.490370720624923706e-01 1.168449148535728455e-01 1.955828517675399780e-01 1.495844032615423203e-02 5.008517578244209290e-02 1.894009411334991455e-01 -2.717453986406326294e-02 1.273671835660934448e-01 -2.653370201587677002e-01 1.673060059547424316e-01 2.639345526695251465e-01 3.461961448192596436e-01 -9.852601587772369385e-02 -1.869014799594879150e-01 1.018576845526695251e-01 5.007914453744888306e-02 6.724475882947444916e-03 2.601969838142395020e-01 -5.931827425956726074e-02 1.181559488177299500e-01 -1.718477308750152588e-01 2.048792988061904907e-01 1.378852277994155884e-01
-2.577182054519653320e-01 -4.130806401371955872e-02 1.493631750345230103e-01 -4.056963920593261719e-01 -1.967639625072479248e-01 5.772214382886886597e-03 -1.659598946571350098e-01 -2.401432096958160400e-01 1.589842140674591064e-02 1.194766163825988770e-01 2.171431332826614380e-01 2.744680047035217285e-01 9.523610770702362061e-02 2.370362877845764160e-01 -1.220342963933944702e-01 2.020255923271179199e-01 -1.615383177995681763e-01 -2.173977941274642944e-01 7.283753901720046997e-02 2.020583748817443848e-01 -7.884998619556427002e-02 -6.181792169809341431e-02 -1.497075259685516357e-01 -3.460805416107177734e-01 2.727469988167285919e-02 7.209154218435287476e-02 -5.388460122048854828e-03 1.778192073106765747e-02 2.615034282207489014e-01 1.281732926145195961e-03 -1.258591562509536743e-01 -2.857274748384952545e-02
8.882398903369903564e-02 -6.557269394397735596e-02 6.986758857965469360e-02 1.236800774931907654e-01 -1.074032336473464966e-01 1.807704865932464600e-01 1.135399490594863892e-01 1.225457489490509033e-01 -3.142954111099243164e-01 -3.803751766681671143e-01 1.893951743841171265e-01 4.027430117130279541e-01 -2.521216869354248047e-01 -4.311684891581535339e-02 1.333056241273880005e-01 -6.752102822065353394e-02 -1.284054368734359741e-01 -7.056387513875961304e-02 2.433969825506210327e-01 -3.127742558717727661e-02 1.234425827860832214e-01 -2.697504460811614990e-01 4.027617722749710083e-02 -1.561237871646881104e-01 3.120012953877449036e-02 -7.581160217523574829e-02 5.650308728218078613e-02 -1.354630440473556519e-01 2.753394842147827148e-01 -1.004763394594192505e-01 2.254789471626281738e-01 7.427891343832015991e-02
-2.053485810756683350e-01 7.168366760015487671e-02 7.103485614061355591e-02 4.347900673747062683e-02 5.670988187193870544e-02 -1.603701263666152954e-01 1.595458537340164185e-01 -1.234544962644577026e-01 1.011025439947843552e-02 -4.798394441604614258e-02 2.641608705744147301e-03 2.015542685985565186e-01 -2.823153436183929443e-01 -9.997686743736267090e-02 2.140785753726959229e-01 -2.842453867197036743e-02 -5.459239333868026733e-02 -5.257968306541442871e-01 3.346843719482421875e-01 2.351261526346206665e-01 4.305844381451606750e-02 -2.489162534475326538e-01 8.861660957336425781e-02 -7.835748046636581421e-02 1.169333159923553467e-01 5.164740979671478271e-02 -2.179578691720962524e-01 7.862588018178939819e-02 7.017140835523605347e-02 9.053459018468856812e-02 2.807306647300720215e-01 1.012439280748367310e-01
-1.028258651494979858e-01 -1.938811987638473511e-01 1.768363267183303833e-01 -1.940342783927917480e-01 1.302695646882057190e-02 1.495113074779510498e-01 4.274010192602872849e-03 -1.810899563133716583e-02 -2.837886810302734375e-01 -1.570399999618530273e-01 2.214052677154541016e-01 4.674825072288513184e-01 1.987152099609375000e-01 -1.258483976125717163e-01 2.658293843269348145e-01 2.932396158576011658e-02 -5.662543699145317078e-04 5.758056789636611938e-02 1.164803132414817810e-01 9.450223296880722046e-02 -4.436214268207550049e-02 -6.325858086347579956e-02 -1.467507928609848022e-01 1.086884215474128723e-01 2.018074318766593933e-02 1.100216899067163467e-02 2.401287257671356201e-01 1.078987494111061096e-01 4.035679101943969727e-01 -7.288321852684020996e-02 6.651433557271957397e-02 2.299355417490005493e-01
-2.975390255451202393e-01 -2.899076044559478760e-01 2.709629833698272705e-01 3.707595914602279663e-02 -1.800632625818252563e-01 2.978259511291980743e-02 -5.042956396937370300e-02 -2.796346247196197510e-01 -1.847069263458251953e-01 -3.421240672469139099e-02 -8.776836842298507690e-02 3.613538742065429688e-01 -1.569741517305374146e-01 3.934552371501922607e-01 3.960024192929267883e-02 1.392191350460052490e-01 1.070759966969490051e-01 -9.153981506824493408e-02 3.965073730796575546e-03 1.507249474525451660e-01 -8.046992123126983643e-02 2.196361273527145386e-01 -6.313014030456542969e-02 -1.455345153808593750e-01 4.885246604681015015e-02 -1.423126161098480225e-01 -2.839083783328533173e-02 -9.772393852472305298e-02 1.493136435747146606e-01 -6.573406513780355453e-03 2.650393843650817871e-01 1.287481635808944702e-01
4.674671590328216553e-02 -2.620169818401336670e-01 1.925481110811233521e-02 -1.333509385585784912e-01 9.503743052482604980e-02 3.798344358801841736e-02 -6.483374629169702530e-03 -2.195509523153305054e-01 1.288927346467971802e-01 -2.963533997535705566e-01 2.015094757080078125e-01 1.018354669213294983e-01 -6.088766735047101974e-03 -1.071777492761611938e-01 -2.096443623304367065e-01 2.298009693622589111e-01 3.065994009375572205e-02 -2.490132302045822144e-01 5.817857757210731506e-02 2.537710666656494141e-01 1.960147172212600708e-01 -1.001109275966882706e-02 -8.525269478559494019e-02 8.637541905045509338e-03 4.255700409412384033e-01 9.519314765930175781e-02 2.874262332916259766e-01 -7.642707228660583496e-02 2.290944308042526245e-01 1.608346700668334961e-01 4.694167524576187134e-02 2.298083603382110596e-01
-1.023213416337966919e-01 -2.094599157571792603e-01 4.865317940711975098e-01 -2.138280719518661499e-01 1.178184151649475098e-01 -1.018841788172721863e-01 -8.308017253875732422e-02 -1.410922855138778687e-01 -1.413928419351577759e-01 -4.055048804730176926e-03 -9.943926334381103516e-02 9.853339940309524536e-02 -2.855109274387359619e-01 1.359052360057830811e-01 1.867291331291198730e-01 -3.585883975028991699e-02 7.194072753190994263e-02 8.811336755752563477e-02 3.161282241344451904e-01 1.771325021982192993e-01 3.488821908831596375e-02 1.594214141368865967e-02 -2.958462834358215332e-01 -1.401372253894805908e-01 -5.418078973889350891e-02 -1.138191297650337219e-01 -2.199471443891525269e-01 -1.884403675794601440e-01 5.561716388911008835e-03 4.803422093391418457e-02 3.324831277132034302e-02 2.833670973777770996e-01
-2.382180392742156982e-01 -1.166050955653190613e-01 5.120399594306945801e-01 4.237480834126472473e-02 -9.072893112897872925e-02 1.111849620938301086e-01 -1.934660673141479492e-01 -3.439763486385345459e-01 -5.617630481719970703e-02 -3.756221756339073181e-02 4.447411000728607178e-02 1.758169233798980713e-01 -3.674347698688507080e-02 3.847404122352600098e-01 1.570013016462326050e-01 9.148285537958145142e-02 2.346471250057220459e-01 -1.254233419895172119e-01 8.937536925077438354e-02 2.953435480594635010e-01 -5.123896989971399307e-03 4.258861765265464783e-02 -8.988889306783676147e-02 -7.051703333854675293e-02 -6.810864061117172241e-02 -9.892247617244720459e-02 8.953246474266052246e-02 -1.917209178209304810e-01 1.461733281612396240e-01 -3.082201629877090454e-02 6.682880222797393799e-02 5.102268978953361511e-02
2.067178934812545776e-01 -1.878009140491485596e-01 3.004731237888336182e-01 -1.526302695274353027e-01 -6.124289240688085556e-03 1.387970745563507080e-01 1.468716859817504883e-01 -1.365228444337844849e-01 -1.643123328685760498e-01 -2.040696293115615845e-01 3.173700571060180664e-01 3.454915881156921387e-01 -2.656550109386444092e-01 5.173460021615028381e-02 2.167036533355712891e-01 -9.822756052017211914e-02 -5.415260419249534607e-02 9.123445302248001099e-02 1.761428564786911011e-01 2.045804411172866821e-01 8.387089520692825317e-02 4.399998113512992859e-03 -1.585891246795654297e-01 -2.230111658573150635e-01 -7.026723027229309082e-02 1.433023512363433838e-01 6.253729760646820068e-02 -1.323052793741226196e-01 2.526712119579315186e-01 -1.625429242849349976e-01 -1.616416275501251221e-01 3.104246407747268677e-02
-6.647241115570068359e-02 -2.966466248035430908e-01 1.976853702217340469e-03 6.606961786746978760e-02 1.635073497891426086e-02 5.711368098855018616e-02 2.259283065795898438e-01 -3.304024338722229004e-01 2.405567280948162079e-02 -1.542787849903106689e-01 -8.262249827384948730e-02 -3.247511386871337891e-02 -3.080330975353717804e-02 1.520867049694061279e-01 2.022793143987655640e-01 -1.738403886556625366e-01 -4.289796575903892517e-02 -3.921722769737243652e-01 1.382334157824516296e-02 -7.175939157605171204e-03 -3.114620409905910492e-02 -3.269301494583487511e-03 -2.660729885101318359e-01 -3.749014437198638916e-01 9.498114883899688721e-02 -1.228567883372306824e-01 -3.896297886967658997e-02 -3.407937884330749512e-01 2.834139466285705566e-01 -1.296861469745635986e-01 -2.768479473888874054e-02 -6.407434493303298950e-02
5.844689905643463135e-03 -3.016260862350463867e-01 3.222780525684356689e-01 1.762131303548812866e-01 3.418834879994392395e-03 -2.875697314739227295e-01 1.316750198602676392e-01 -9.391364455223083496e-02 1.654991060495376587e-01 5.711914226412773132e-02 3.208956718444824219e-01 1.090650483965873718e-01 -1.291560530662536621e-01 1.846716850996017456e-01 -1.224049702286720276e-01 -1.686622649431228638e-01 -4.919562116265296936e-02 -1.087968274950981140e-01 -3.093113191425800323e-02 -1.367431730031967163e-01 -7.490055263042449951e-02 -2.115821987390518188e-01 -2.009571939706802368e-01 -2.435041666030883789e-01 -5.724320560693740845e-02 -1.017263531684875488e-01 1.749661117792129517e-01 1.234781369566917419e-01 2.971627712249755859e-01 2.036246955394744873e-01 1.120726242661476135e-01 1.992207467555999756e-01
2.383636496961116791e-02 -4.224605560302734375e-01 1.789126247167587280e-01 2.445008233189582825e-02 -6.852850317955017090e-02 1.009700968861579895e-01 1.483429521322250366e-01 1.921503096818923950e-01 2.123814076185226440e-01 -7.802579551935195923e-02 1.017460152506828308e-01 8.135023713111877441e-02 -5.353890731930732727e-02 6.169817224144935608e-02 -3.347343206405639648e-02 2.666833698749542236e-01 1.656138002872467041e-01 -5.256068110466003418e-01 1.774426735937595367e-02 5.719515029340982437e-03 -5.030082166194915771e-02 -3.368438407778739929e-02 -1.309359073638916016e-01 -4.232595115900039673e-02 -9.253618866205215454e-02 -9.008311480283737183e-02 -5.132678896188735962e-02 -3.230501115322113037e-01 2.241193205118179321e-01 2.343802005052566528e-01 -2.066274173557758331e-02 1.074817180633544922e-01
-1.108624786138534546e-01 -1.467413455247879028e-01 -2.545724622905254364e-02 -9.209425002336502075e-02 -1.867483183741569519e-02 1.876954287290573120e-01 1.369304656982421875e-01 -5.875165760517120361e-02 -1.271806955337524414e-01 8.133724331855773926e-03 1.239496394991874695e-01 6.303483843803405762e-01 1.132016777992248535e-01 -2.357896044850349426e-02 -7.005837559700012207e-02 7.905204594135284424e-02 1.433811932802200317e-01 -3.273650705814361572e-01 1.485863029956817627e-01 2.641166448593139648e-01 9.982837364077568054e-03 1.064435988664627075e-01 -1.926997452974319458e-01 -6.282436102628707886e-02 1.006603538990020752e-01 -1.178777143359184265e-01 -3.144821152091026306e-02 -1.208285987377166748e-02 -5.676295608282089233e-02 3.444905877113342285e-01 2.885156124830245972e-02 1.607260704040527344e-01
-1.023974567651748657e-01 -1.860489696264266968e-01 -2.448049932718276978e-02 -7.812353968620300293e-02 -3.147814273834228516e-01 -1.524005383253097534e-01 8.249904960393905640e-02 -1.651766747236251831e-01 -4.522325843572616577e-02 -1.528979092836380005e-01 1.088698059320449829e-01 7.108012586832046509e-02 1.024939045310020447e-01 -1.453406959772109985e-01 -2.099246680736541748e-01 1.161411181092262268e-01 -6.107120215892791748e-02 -1.317861080169677734e-01 1.518511325120925903e-01 3.959934115409851074e-01 1.679245531558990479e-01 -3.478120639920234680e-02 -9.007126092910766602e-02 -1.816067844629287720e-01 2.459433972835540771e-01 2.292299829423427582e-02 2.252153903245925903e-01 -9.008701145648956299e-02 4.911171272397041321e-02 2.932054400444030762e-01 2.066940627992153168e-02 4.244434833526611328e-01
-9.404158592224121094e-02 -2.422060668468475342e-01 -5.791265051811933517e-03 -1.979658901691436768e-01 -2.887927591800689697e-01 3.520088791847229004e-01 7.595498859882354736e-02 -1.964139044284820557e-01 -2.554868459701538086e-01 -1.190577968955039978e-01 2.063198387622833252e-01 3.249571025371551514e-01 6.518721580505371094e-02 -2.288688719272613525e-01 1.269569993019104004e-01 1.733951270580291748e-01 5.551036074757575989e-02 -2.730162143707275391e-01 1.528797298669815063e-01 1.398987919092178345e-01 2.401551464572548866e-03 -9.381039068102836609e-03 -3.210381045937538147e-02 -9.757623821496963501e-02 2.377895414829254150e-01 -9.883654117584228516e-02 2.756972312927246094e-01 -4.292793944478034973e-02 5.916459020227193832e-03 1.808432489633560181e-01 -3.210774809122085571e-02 4.514892026782035828e-02
-1.339167356491088867e-01 7.910723984241485596e-02 3.007451295852661133e-01 8.527502417564392090e-02 -4.009567201137542725e-01 7.937284559011459351e-02 9.396923333406448364e-02 -1.160761490464210510e-01 1.984941028058528900e-02 8.591569960117340088e-03 9.806627780199050903e-02 -1.010313555598258972e-01 -1.374692320823669434e-01 -4.130829498171806335e-02 3.133455291390419006e-02 -8.539824187755584717e-02 -1.866555660963058472e-01 -9.132467210292816162e-02 1.636327952146530151e-01 8.459308743476867676e-02 -7.288002222776412964e-02 2.753292024135589600e-01 -3.646303117275238037e-01 -1.905518919229507446e-01 -7.481916993856430054e-02 -1.998781561851501465e-01 3.084459006786346436e-01 2.159844636917114258e-01 1.315576434135437012e-01 2.874622344970703125e-01 1.302655488252639771e-01 8.834045380353927612e-02
6.467996537685394287e-02 -8.721727877855300903e-02 2.863509953022003174e-01 -2.295923829078674316e-01 8.569776266813278198e-02 1.221475005149841309e-01 1.791102588176727295e-01 7.268377393484115601e-02 -6.748850643634796143e-02 -1.247429922223091125e-01 1.339078843593597412e-01 5.089068040251731873e-02 9.115584194660186768e-03 3.779453411698341370e-02 1.758075356483459473e-01 -2.636773325502872467e-02 -1.051556915044784546e-01 -1.863407790660858154e-01 -7.600362598896026611e-02 2.332502454519271851e-01 9.547599405050277710e-02 -1.236445903778076172e-01 -2.568016350269317627e-01 -3.016496896743774414e-01 4.830470681190490723e-02 -2.893350720405578613e-01 1.938941031694412231e-01 1.303831785917282104e-01 4.046294838190078735e-02 2.648693323135375977e-02 3.899042606353759766e-01 3.712245523929595947e-01
-2.427258491516113281e-01 -4.906180128455162048e-02 6.579491496086120605e-02 2.283769473433494568e-02 -7.253364194184541702e-03 -7.552710920572280884e-02 1.518541574478149414e-01 1.093273516744375229e-02 -9.716763347387313843e-02 -1.772832274436950684e-01 1.444736123085021973e-01 3.092869520187377930e-01 -1.536485552787780762e-01 2.088563889265060425e-02 2.700680866837501526e-02 -1.979741156101226807e-01 -4.439574182033538818e-01 -5.364243313670158386e-02 -7.916178554296493530e-02 9.941986203193664551e-02 1.193644478917121887e-01 1.336426287889480591e-01 -3.231460154056549072e-01 -9.071623533964157104e-02 3.068404197692871094e-01 -1.788081079721450806e-01 7.230230420827865601e-02 6.236266344785690308e-02 4.016650915145874023e-01 -3.203950822353363037e-02 1.579737663269042969e-01 8.753885515034198761e-03
-2.955839633941650391e-01 -2.629206180572509766e-01 3.431855738162994385e-01 1.672257483005523682e-01 -4.079369455575942993e-02 1.354914754629135132e-01 2.403386123478412628e-02 1.315607279539108276e-01 1.167925521731376648e-01 -8.563581109046936035e-02 2.217268198728561401e-01 -1.342144096270203590e-03 -9.843368083238601685e-02 -3.136851266026496887e-02 -7.189539074897766113e-02 1.413838565349578857e-01 2.996925115585327148e-01 -3.567150831222534180e-01 9.494081884622573853e-02 -2.071132957935333252e-01 -3.730656206607818604e-02 -1.064178068190813065e-02 -2.573546580970287323e-02 -5.210221931338310242e-02 -1.239231899380683899e-01 -6.271480023860931396e-02 -3.626431897282600403e-02 -2.717648446559906006e-01 2.068136334419250488e-01 1.854665726423263550e-01 6.100180000066757202e-02 3.235411643981933594e-01
-1.217147856950759888e-01 -1.061532273888587952e-01 1.399381309747695923e-01 -4.182260110974311829e-02 -1.900494992733001709e-01 1.207043975591659546e-01 -9.176326566375792027e-04 -7.488557696342468262e-02 2.876282930374145508e-01 -1.276170760393142700e-01 -2.870957553386688232e-02 -5.744570121169090271e-02 1.307830363512039185e-01 1.823242604732513428e-01 -1.046343445777893066e-01 1.250587999820709229e-01 -4.360179230570793152e-02 -1.640545427799224854e-01 2.921319305896759033e-01 2.958377301692962646e-01 1.413785815238952637e-01 -1.665281653404235840e-01 -1.711151003837585449e-01 -4.697111621499061584e-02 2.936379611492156982e-01 -1.561240851879119873e-01 2.602060437202453613e-01 7.940388470888137817e-02 -7.832632958889007568e-02 4.223651289939880371e-01 9.052520617842674255e-03 2.571218609809875488e-01
-2.233102768659591675e-01 -4.605146497488021851e-02 2.496332377195358276e-01 -7.464504987001419067e-02 4.746753722429275513e-02 7.460793107748031616e-02 1.374654769897460938e-01 5.215222388505935669e-02 4.520327597856521606e-02 1.317774038761854172e-02 2.263645082712173462e-01 3.752299845218658447e-01 8.352706581354141235e-02 -6.050444766879081726e-02 -3.695088997483253479e-02 2.174276560544967651e-01 2.373972386121749878e-01 -3.365855216979980469e-01 -1.373176183551549911e-02 -1.817588210105895996e-01 -1.384278237819671631e-01 -7.263055443763732910e-02 -1.196188181638717651e-01 -2.340979129076004028e-01 4.811031743884086609e-02 -3.309803009033203125e-01 -5.291969329118728638e-02 -5.006860569119453430e-02 -4.174710437655448914e-02 4.007528722286224365e-01 1.416277438402175903e-01 3.405537456274032593e-02
-2.246767133474349976e-01 -2.514327317476272583e-02 1.803386062383651733e-01 -4.026245176792144775e-01 -5.832261964678764343e-02 2.228560894727706909e-01 2.951053977012634277e-01 -3.046183586120605469e-01 2.200330421328544617e-02 -1.331632435321807861e-01 1.472264379262924194e-01 1.568379402160644531e-01 -6.048027426004409790e-02 -2.141749858856201172e-01 -4.202061519026756287e-02 1.123731657862663269e-01 2.886292338371276855e-02 -1.887431144714355469e-01 3.101565241813659668e-01 -1.525435447692871094e-01 7.794299721717834473e-02 -1.339414268732070923e-01 -4.787120223045349121e-02 -1.078120991587638855e-01 -9.826463460922241211e-02 1.408891230821609497e-01 -1.975827151909470558e-03 -6.539881229400634766e-02 3.044002056121826172e-01 9.558926522731781006e-02 1.678272634744644165e-01 -1.878765523433685303e-01
1.853595487773418427e-02 -3.395069539546966553e-01 4.576363041996955872e-02 -8.886177092790603638e-03 -1.812468618154525757e-01 -3.536915406584739685e-02 1.001388803124427795e-01 -1.713821887969970703e-01 -2.923078536987304688e-01 -2.005601525306701660e-01 -2.303734235465526581e-02 9.495070576667785645e-02 -1.513137668371200562e-01 1.785490810871124268e-01 1.323961168527603149e-01 -1.858796626329421997e-01 -4.666252061724662781e-02 -9.256774187088012695e-02 2.971753776073455811e-01 -2.489439845085144043e-01 -2.398146986961364746e-01 1.870012432336807251e-01 -2.638698816299438477e-01 -1.683329343795776367e-01 1.267959624528884888e-01 7.720170915126800537e-02 1.404588818550109863e-01 -1.779611557722091675e-01 1.602256000041961670e-01 1.339123845100402832e-01 -2.889383733272552490e-01 1.210127845406532288e-01
-1.146574392914772034e-01 -3.008184432983398438e-01 3.164575994014739990e-01 -1.072174981236457825e-01 1.145887151360511780e-01 -1.077653914690017700e-01 -1.711025238037109375e-01 -1.017933562397956848e-01 9.701261669397354126e-02 -3.774495720863342285e-01 -1.471264660358428955e-01 3.479854762554168701e-01 -5.961940065026283264e-02 -1.328575611114501953e-01 9.139110334217548370e-03 -1.155787706375122070e-02 4.876796901226043701e-02 -1.462685912847518921e-01 1.041524112224578857e-01 9.473165869712829590e-02 8.127679675817489624e-02 -1.360583752393722534e-01 -3.621174991130828857e-01 -1.811452955007553101e-01 -4.411661997437477112e-02 1.453551352024078369e-01 -9.494452178478240967e-02 -9.017992764711380005e-02 1.537666767835617065e-01 -7.680014707148075104e-03 1.439998447895050049e-01 2.949255406856536865e-01
-3.576490283012390137e-01 -3.103727400302886963e-01 -1.926307380199432373e-02 6.341261416673660278e-02 -5.867852643132209778e-02 -4.159107059240341187e-02 1.586533784866333008e-01 -1.661846488714218140e-01 1.583811342716217041e-01 -2.436233013868331909e-01 -1.991460658609867096e-02 2.047715336084365845e-01 -5.217318534851074219e-01 -4.411754384636878967e-02 -2.508732080459594727e-01 -1.007728800177574158e-01 1.880832016468048096e-01 -1.667963862419128418e-01 9.058963507413864136e-02 1.830077916383743286e-01 -1.303973942995071411e-01 -6.591966748237609863e-02 -1.097205579280853271e-01 1.139450445771217346e-02 1.138527989387512207e-01 3.211999684572219849e-02 4.809529334306716919e-02 2.270614728331565857e-02 1.344870030879974365e-01 4.625852778553962708e-02 2.079491466283798218e-01 -1.438413411378860474e-01
-2.396646142005920410e-01 -2.105783969163894653e-01 8.711612224578857422e-02 -1.226846799254417419e-01 -1.430869251489639282e-01 -1.003603041172027588e-01 1.076517850160598755e-01 -1.528255194425582886e-01 6.564088910818099976e-02 9.477432817220687866e-02 4.991021007299423218e-02 1.932224482297897339e-01 -4.958814978599548340e-01 -8.795361965894699097e-02 -9.576034545898437500e-02 -1.556287407875061035e-01 -4.139614757150411606e-03 -1.614345312118530273e-01 1.950165480375289917e-01 -2.500769123435020447e-02 1.563033014535903931e-01 -1.352259516716003418e-01 -2.005795389413833618e-01 -3.126718997955322266e-01 2.300746738910675049e-01 1.402627527713775635e-01 -6.696559488773345947e-02 1.902834326028823853e-01 2.724401950836181641e-01 6.709407083690166473e-03 -1.896654665470123291e-01 3.090473078191280365e-02
-2.923347055912017822e-01 -2.172642946243286133e-01 2.662243247032165527e-01 -1.459731608629226685e-01 -5.496574938297271729e-02 1.182232350111007690e-01 6.197283416986465454e-02 -2.862885892391204834e-01 -7.657807320356369019e-03 -9.204358607530593872e-02 4.726798087358474731e-02 1.663072109222412109e-01 -7.829362899065017700e-02 2.399856746196746826e-01 3.065520823001861572e-01 -9.240269660949707031e-02 2.466502785682678223e-01 -1.613568812608718872e-01 9.080116450786590576e-02 9.063366800546646118e-03 1.703179441392421722e-02 1.516770124435424805e-01 -2.201792895793914795e-01 -3.047888278961181641e-01 2.687506973743438721e-01 2.326541990041732788e-01 -1.453569717705249786e-02 -1.226554661989212036e-01 1.906246393918991089e-01 -1.341416686773300171e-01 4.469008743762969971e-02 -9.942203760147094727e-02
-2.250892296433448792e-02 -4.963574707508087158e-01 1.861434727907180786e-01 -2.271562367677688599e-01 9.567662328481674194e-02 1.408756226301193237e-01 3.048946149647235870e-03 -7.067856192588806152e-02 -1.881915181875228882e-01 -1.796803325414657593e-01 4.717367514967918396e-02 3.608621656894683838e-02 -1.253280788660049438e-01 2.492156773805618286e-01 2.472451478242874146e-01 2.309801802039146423e-02 1.549480110406875610e-01 -3.294965624809265137e-01 2.108846157789230347e-01 3.101119399070739746e-02 1.085235476493835449e-01 1.768076270818710327e-01 -1.312007457017898560e-01 2.144479006528854370e-02 2.041500508785247803e-01 1.341935247182846069e-01 6.209727376699447632e-02 9.109687060117721558e-02 2.658413350582122803e-01 1.027339994907379150e-01 1.577984094619750977e-01 -7.397296279668807983e-02
4.168718680739402771e-02 -1.884804368019104004e-01 4.840169250965118408e-01 -2.787107042968273163e-02 -5.990989506244659424e-02 2.342256903648376465e-01 2.167599499225616455e-01 -9.293994307518005371e-02 -9.029035572893917561e-04 -2.021240890026092529e-01 1.921044476330280304e-02 5.236195866018533707e-03 -4.215938970446586609e-02 5.021953210234642029e-02 9.736065566539764404e-02 6.085238233208656311e-02 -1.050460487604141235e-01 -1.545430421829223633e-01 -2.007888406515121460e-01 2.792524695396423340e-01 -9.952850639820098877e-02 -3.062416017055511475e-01 -2.161304205656051636e-01 -1.219980120658874512e-01 -6.372666102834045887e-04 -2.079956233501434326e-01 2.333654277026653290e-02 2.367383390665054321e-01 5.849840864539146423e-02 9.375743567943572998e-02 2.995522022247314453e-01 1.859664171934127808e-01
-2.846238017082214355e-01 -2.193719297647476196e-01 3.863640129566192627e-01 -1.327905654907226562e-01 -1.201575039885938168e-03 1.269448995590209961e-01 1.303876470774412155e-02 -2.870599031448364258e-01 -2.498274296522140503e-02 -1.579336076974868774e-01 7.118567824363708496e-02 4.323175549507141113e-02 -1.466958969831466675e-01 -1.785512715578079224e-01 -2.253445237874984741e-02 1.013338416814804077e-01 -2.354708909988403320e-01 -2.103523463010787964e-01 2.511372864246368408e-01 -1.597603410482406616e-02 2.481759153306484222e-02 1.261314153671264648e-01 -8.505821228027343750e-02 1.326738297939300537e-01 3.075560629367828369e-01 -2.403725385665893555e-01 2.194702327251434326e-01 -6.109577417373657227e-02 2.455968260765075684e-01 -1.101634930819272995e-02 -6.973694078624248505e-03 -1.986085325479507446e-01
-3.873696625232696533e-01 -8.821689337491989136e-02 6.436446681618690491e-03 -1.676938980817794800e-01 -8.878323435783386230e-02 -1.199086681008338928e-01 4.744916036725044250e-02 -3.268909081816673279e-02 -3.215304762125015259e-02 4.723896458745002747e-02 1.880411356687545776e-01 5.807163938879966736e-02 -4.860243201255798340e-01 -1.920861303806304932e-01 6.610565632581710815e-02 -1.729466468095779419e-01 1.299881488084793091e-01 -4.559344351291656494e-01 2.039331644773483276e-01 -1.841749250888824463e-02 9.485068917274475098e-02 4.312410578131675720e-02 -1.436700224876403809e-01 -1.021921113133430481e-01 1.746522337198257446e-01 -8.974561095237731934e-02 2.050593793392181396e-01 8.167382329702377319e-02 6.486921571195125580e-03 -1.032566279172897339e-01 -2.850706223398447037e-03 1.799819916486740112e-01
1.191689297556877136e-01 -8.336938172578811646e-02 1.662032902240753174e-01 5.478987842798233032e-02 -1.999540999531745911e-02 5.117142945528030396e-02 1.524627208709716797e-01 -9.418741613626480103e-02 -1.759044080972671509e-01 -1.768760979175567627e-01 1.991695165634155273e-01 2.853180766105651855e-01 -1.736140549182891846e-01 1.668848097324371338e-01 2.586568892002105713e-01 1.245761290192604065e-01 -3.545376360416412354e-01 -7.766514271497726440e-02 9.693139046430587769e-02 2.037229984998703003e-01 5.078229680657386780e-02 -1.765328645706176758e-01 -1.618125438690185547e-01 -2.474208176136016846e-01 1.185315009206533432e-02 4.981790482997894287e-02 2.106014788150787354e-01 7.855091243982315063e-02 3.913553953170776367e-01 -1.752472966909408569e-01 -1.057466194033622742e-01 1.933950781822204590e-01
-2.410220950841903687e-01 -1.709850579500198364e-01 2.158386856317520142e-01 1.851764172315597534e-01 -1.335053145885467529e-01 1.522363871335983276e-01 2.324862480163574219e-01 -1.970589160919189453e-01 -2.359784394502639771e-02 -1.530192792415618896e-01 1.463585793972015381e-01 2.887806594371795654e-01 -4.343038052320480347e-02 1.292994320392608643e-01 5.633470416069030762e-02 1.374997347593307495e-01 -2.712766528129577637e-01 1.543482393026351929e-01 1.765389293432235718e-01 3.626033663749694824e-01 1.229725927114486694e-01 -1.539942473173141479e-01 -9.251782298088073730e-02 -5.954002961516380310e-02 -1.598992496728897095e-01 2.536662109196186066e-02 3.380544483661651611e-01 -1.104469820857048035e-01 1.980598121881484985e-01 -1.563483774662017822e-01 -1.499161217361688614e-02 2.919982001185417175e-02
-2.811995744705200195e-01 -1.526222229003906250e-01 2.327660471200942993e-01 1.043661534786224365e-01 -1.592414528131484985e-01 5.003294721245765686e-02 -1.470276415348052979e-01 -2.737486958503723145e-01 -9.594371169805526733e-02 -1.322536766529083252e-01 -1.556382626295089722e-01 2.081564813852310181e-01 -4.174055531620979309e-02 3.906767368316650391e-01 2.830414175987243652e-01 6.573440134525299072e-02 1.632438451051712036e-01 -1.837780624628067017e-01 1.011968031525611877e-01 1.609090268611907959e-01 -3.283503279089927673e-02 7.889302074909210205e-02 -2.619278728961944580e-01 -2.443140596151351929e-01 9.465983510017395020e-02 -9.274616092443466187e-02 3.532541915774345398e-02 -2.708839476108551025e-01 1.115041375160217285e-01 8.443856239318847656e-02 1.307140737771987915e-01 1.187473237514495850e-01
1.455696113407611847e-02 4.915530327707529068e-03 6.219093501567840576e-02 2.132013887166976929e-01 -2.413996607065200806e-01 1.258806884288787842e-01 1.435703784227371216e-01 -1.973877102136611938e-01 -1.622916311025619507e-01 -5.282503738999366760e-02 8.134125918149948120e-02 1.113728433847427368e-01 -3.906589150428771973e-01 -4.739458113908767700e-02 1.202487125992774963e-01 -2.806998193264007568e-01 -1.883563399314880371e-02 -5.696261301636695862e-02 -2.238780632615089417e-02 1.106817349791526794e-01 6.508802622556686401e-02 9.535183757543563843e-02 -3.938402235507965088e-01 -3.476243838667869568e-02 -7.303562760353088379e-02 -7.347141206264495850e-02 1.288602203130722046e-01 -9.778969734907150269e-02 2.432499378919601440e-01 4.369781613349914551e-01 9.418205916881561279e-02 1.964594721794128418e-01
-5.213729664683341980e-02 -2.473252415657043457e-01 8.219408243894577026e-02 -1.227498706430196762e-02 -1.225448995828628540e-01 1.311774700880050659e-01 1.079486310482025146e-01 -9.805171191692352295e-02 -8.199241012334823608e-02 -1.003180537372827530e-02 1.723446249961853027e-01 1.402244418859481812e-01 -1.516467332839965820e-01 2.775670886039733887e-01 1.033711135387420654e-01 -3.871885687112808228e-02 2.767131626605987549e-01 -2.922186255455017090e-01 1.764756590127944946e-01 2.870532870292663574e-01 1.498091816902160645e-01 1.355773806571960449e-01 -1.927223354578018188e-01 1.953449994325637817e-01 2.584326565265655518e-01 2.601400315761566162e-01 2.358577400445938110e-01 -1.307373642921447754e-01 2.613005042076110840e-01 6.497172266244888306e-02 1.888640969991683960e-01 1.785058155655860901e-02
-8.768919110298156738e-02 -3.504460752010345459e-01 -3.641944751143455505e-02 -6.311008334159851074e-02 -1.162413693964481354e-02 3.089040815830230713e-01 -1.399264186620712280e-01 1.709819398820400238e-02 1.232674866914749146e-01 -1.456208825111389160e-01 1.211696192622184753e-01 1.796194352209568024e-02 -2.702585160732269287e-01 2.482312321662902832e-01 8.856233209371566772e-02 1.550083756446838379e-01 -2.936550080776214600e-01 -1.253620386123657227e-01 3.129685223102569580e-01 8.102829009294509888e-02 -8.827329427003860474e-02 -1.801782697439193726e-01 -2.187772542238235474e-01 -9.055954217910766602e-02 7.087903469800949097e-02 2.638424336910247803e-01 1.555743366479873657e-01 -1.181556507945060730e-01 7.503041415475308895e-04 1.683100163936614990e-01 2.667948901653289795e-01 1.254278868436813354e-01
-4.250599145889282227e-01 1.167278923094272614e-02 7.241769880056381226e-02 3.872538730502128601e-02 -1.990188062191009521e-01 -6.590366363525390625e-02 1.336581557989120483e-01 -6.424649059772491455e-02 5.761503055691719055e-02 -5.138704180717468262e-02 7.983060926198959351e-02 1.578142046928405762e-01 -2.656506188213825226e-02 -1.801452338695526123e-01 2.262771576642990112e-01 1.694282442331314087e-01 7.456240057945251465e-02 -1.342789977788925171e-01 2.540800571441650391e-01 6.323107331991195679e-02 6.060208007693290710e-02 -4.083642363548278809e-02 1.757626533508300781e-01 -4.000556189566850662e-03 1.065932959318161011e-01 1.902574747800827026e-01 3.322015404701232910e-01 -2.054864317178726196e-01 1.357473433017730713e-01 3.604421913623809814e-01 1.094267964363098145e-01 3.276271522045135498e-01
-1.731878072023391724e-01 -1.410191059112548828e-01 9.142200648784637451e-02 -1.576417386531829834e-01 -1.798482686281204224e-01 1.829467713832855225e-01 1.008087545633316040e-01 -4.298723340034484863e-01 -7.898907363414764404e-02 -1.537368893623352051e-01 -7.218934595584869385e-02 8.256429433822631836e-02 -2.235818095505237579e-02 3.654671907424926758e-01 3.766233623027801514e-01 -7.473027333617210388e-03 1.186069324612617493e-01 -1.974416375160217285e-01 1.388005912303924561e-01 7.540406286716461182e-02 -1.689951717853546143e-01 5.936067178845405579e-02 -1.497594118118286133e-01 -7.863745093345642090e-02 1.768581867218017578e-01 7.212992757558822632e-02 1.996461153030395508e-01 -3.078012466430664062e-01 5.059927701950073242e-02 4.554621502757072449e-02 -6.886237114667892456e-02 1.382678598165512085e-01
-4.516575019806623459e-03 -3.616396784782409668e-01 -1.916771829128265381e-01 1.038388349115848541e-02 -8.037013560533523560e-02 1.535767223685979843e-02 1.346422731876373291e-01 -6.637562066316604614e-02 1.610053330659866333e-01 -3.279689252376556396e-01 2.192554920911788940e-01 -5.843637511134147644e-02 -2.669951505959033966e-02 -1.810568757355213165e-02 -1.347462683916091919e-01 -5.395635217428207397e-02 -1.152421087026596069e-01 -1.604409962892532349e-01 2.075129002332687378e-01 -6.740850210189819336e-02 -2.915303781628608704e-02 -9.091443568468093872e-02 -4.150781407952308655e-02 -1.232053264975547791e-01 7.166574895381927490e-02 5.555326119065284729e-02 2.250650376081466675e-01 -3.456356823444366455e-01 3.376796245574951172e-01 1.708728224039077759e-01 3.588815629482269287e-01 1.817400008440017700e-01
-3.705126792192459106e-02 -2.332456111907958984e-01 2.489936202764511108e-01 -4.437915608286857605e-02 1.082211658358573914e-01 4.543125629425048828e-02 -2.957266569137573242e-01 -2.743065655231475830e-01 2.408675104379653931e-01 -3.499048948287963867e-01 1.752457953989505768e-02 2.917014658451080322e-01 -1.108679324388504028e-01 -2.562676183879375458e-02 6.511203199625015259e-02 -5.692074447870254517e-02 -3.591250255703926086e-02 -8.160943537950515747e-02 5.143951997160911560e-02 -4.655229300260543823e-02 4.090752452611923218e-02 -1.095962896943092346e-02 -2.423035651445388794e-01 -4.100087583065032959e-01 -1.194774582982063293e-01 1.419061571359634399e-01 -8.217193931341171265e-02 -5.228776857256889343e-02 2.128957062959671021e-01 1.224488578736782074e-02 2.496432065963745117e-01 1.563245505094528198e-01
-1.103707700967788696e-01 -2.035923898220062256e-01 -7.469896227121353149e-02 -3.053551912307739258e-01 1.014996469020843506e-01 2.445908188819885254e-01 -7.462564390152692795e-03 2.387840598821640015e-01 -5.243810266256332397e-02 -4.859358072280883789e-02 2.086803317070007324e-01 2.221715599298477173e-01 -3.481241464614868164e-01 -2.653459310531616211e-01 -5.908674001693725586e-02 -2.089791186153888702e-02 2.091251611709594727e-01 -2.414283603429794312e-01 -1.648318320512771606e-01 1.464928090572357178e-01 7.337580621242523193e-02 -7.832812517881393433e-02 -1.658640354871749878e-01 -1.329834479838609695e-02 2.868195474147796631e-01 -1.867759227752685547e-01 1.832751780748367310e-01 -1.826163977384567261e-01 5.796280130743980408e-02 4.362438619136810303e-02 4.208222404122352600e-02 2.140560895204544067e-01
-6.822922080755233765e-02 -2.902516424655914307e-01 1.963116228580474854e-01 -7.423651218414306641e-02 8.181212097406387329e-02 2.898356691002845764e-02 -2.784108519554138184e-01 -1.005692929029464722e-01 3.278862833976745605e-01 -3.782287240028381348e-01 4.890719801187515259e-02 3.337869942188262939e-01 1.301845349371433258e-02 7.249979674816131592e-02 2.636990547180175781e-01 -1.569675281643867493e-02 -7.428684271872043610e-03 -1.204851418733596802e-01 1.906729340553283691e-01 1.500952094793319702e-01 -3.847035765647888184e-02 -1.748398691415786743e-01 -1.193328946828842163e-01 -1.456014513969421387e-01 -1.018208414316177368e-01 -2.471263520419597626e-02 -3.849825263023376465e-02 -1.509515494108200073e-01 2.790439501404762268e-02 7.312478963285684586e-03 1.557478010654449463e-01 3.619755506515502930e-01
-1.006934493780136108e-01 4.729633778333663940e-02 2.252423316240310669e-01 3.423855006694793701e-01 -1.199259459972381592e-01 -1.450930088758468628e-01 -3.726753219962120056e-02 6.622144579887390137e-02 -1.822652816772460938e-01 -9.301450848579406738e-02 2.168773859739303589e-01 4.436690211296081543e-01 -9.092459827661514282e-02 9.866158664226531982e-02 -8.869994431734085083e-02 -6.109186261892318726e-02 -1.525993458926677704e-02 -2.931503057479858398e-01 3.692835867404937744e-01 2.887239456176757812e-01 -8.962778002023696899e-02 2.557095587253570557e-01 7.896105945110321045e-02 -1.289970725774765015e-01 3.866704553365707397e-02 -9.089987725019454956e-02 3.022063896059989929e-02 -8.230562321841716766e-03 1.436537802219390869e-01 1.620837599039077759e-01 -5.415589734911918640e-02 1.803596690297126770e-02
-2.043161988258361816e-01 -1.160703152418136597e-01 8.152540773153305054e-02 -2.373282611370086670e-01 -3.093631565570831299e-01 6.220078840851783752e-02 7.005698978900909424e-02 3.066222183406352997e-02 4.653967625927180052e-04 -1.970802694559097290e-01 4.629831761121749878e-03 2.111865133047103882e-01 -1.264615654945373535e-01 1.934188455343246460e-01 -2.519124150276184082e-01 1.114888936281204224e-01 -8.856736822053790092e-04 -1.791280061006546021e-01 2.860035002231597900e-01 1.057391762733459473e-01 2.877475023269653320e-01 -1.825604140758514404e-01 -2.517156898975372314e-01 -3.052288293838500977e-01 -1.323091983795166016e-01 -8.494189381599426270e-02 -3.007965087890625000e-01 -7.072985172271728516e-02 -4.054993763566017151e-02 1.011099293828010559e-01 -5.036925151944160461e-02 1.769413799047470093e-01
-4.451105743646621704e-02 -4.830195605754852295e-01 8.016281574964523315e-02 -4.988421220332384109e-03 4.998400062322616577e-02 2.008421123027801514e-01 -2.392257098108530045e-03 1.708368510007858276e-01 8.259917795658111572e-02 -1.893463432788848877e-01 -1.495923101902008057e-01 2.085923701524734497e-01 -1.784559935331344604e-01 -3.059068694710731506e-02 1.263767331838607788e-01 2.360802292823791504e-01 -1.618246436119079590e-01 -1.297381371259689331e-01 -4.771514981985092163e-02 8.446795493364334106e-02 -1.369252502918243408e-01 -2.560459636151790619e-02 -1.735164970159530640e-02 -2.585157454013824463e-01 -1.078078374266624451e-01 4.568104818463325500e-02 1.784595549106597900e-01 6.993509083986282349e-02 1.858541369438171387e-01 3.643210232257843018e-01 -1.257631480693817139e-01 3.173015415668487549e-01
-1.774860024452209473e-01 -3.212135657668113708e-02 4.991579800844192505e-02 -3.366523683071136475e-01 -8.661796152591705322e-02 3.073712345212697983e-03 1.875811815261840820e-01 -5.146670714020729065e-02 -2.361096590757369995e-01 -1.291705965995788574e-01 -3.555931523442268372e-02 -1.143768802285194397e-02 -4.504976049065589905e-02 1.811001300811767578e-01 2.207782566547393799e-01 -6.978712975978851318e-02 -1.891141943633556366e-02 -1.903208196163177490e-01 3.728023171424865723e-01 6.853349506855010986e-02 -1.942014843225479126e-01 5.617058277130126953e-02 -1.360004544258117676e-01 2.518144249916076660e-01 1.199232786893844604e-01 -2.146598100662231445e-01 2.066557407379150391e-01 1.764388754963874817e-02 3.343997001647949219e-01 7.554392516613006592e-02 -2.591139376163482666e-01 2.298746258020401001e-01
-1.936094313859939575e-01 -2.700295858085155487e-02 9.034323692321777344e-02 -1.663851737976074219e-01 -1.178545281291007996e-01 3.076239489018917084e-02 -1.322247087955474854e-01 -7.528918981552124023e-02 1.856244206428527832e-01 -8.847171813249588013e-02 -3.633643314242362976e-02 1.956214457750320435e-01 -1.473339498043060303e-01 -9.668269008398056030e-02 2.283391356468200684e-01 -3.751105964183807373e-01 -1.061227843165397644e-01 -2.520033717155456543e-01 1.540768146514892578e-01 -9.484837204217910767e-02 3.340414762496948242e-01 2.318310588598251343e-01 -1.257661879062652588e-01 -1.471462398767471313e-01 -1.811023615300655365e-02 -1.710066199302673340e-01 2.304208874702453613e-01 -1.701355427503585815e-01 3.121730983257293701e-01 1.872138231992721558e-01 1.111596599221229553e-01 1.241298317909240723e-01
-6.392266601324081421e-02 -2.077430784702301025e-01 2.501980066299438477e-01 -4.417577013373374939e-02 -1.505377590656280518e-01 -2.174903303384780884e-01 8.025048673152923584e-02 -2.200346589088439941e-01 -1.537864208221435547e-01 -7.309530861675739288e-03 1.874110847711563110e-01 -1.008052602410316467e-01 -3.138379454612731934e-01 -4.996041208505630493e-02 7.289892435073852539e-02 2.181583493947982788e-01 1.752378642559051514e-01 2.719326317310333252e-02 1.516004651784896851e-01 -9.384331107139587402e-02 -1.074890643358230591e-01 1.013225242495536804e-01 -2.847740948200225830e-01 -2.467408478260040283e-01 8.886848390102386475e-02 -1.804310828447341919e-01 1.809046417474746704e-01 -2.794539332389831543e-01 2.115449607372283936e-01 2.074329107999801636e-01 -6.935299187898635864e-02 2.638238668441772461e-01
1.675975918769836426e-01 -2.075468301773071289e-01 1.964111477136611938e-01 7.750983536243438721e-02 5.334971472620964050e-02 -2.992722988128662109e-01 -1.070184074342250824e-02 -1.235515326261520386e-01 2.582664489746093750e-01 1.596059054136276245e-01 2.399539500474929810e-01 2.435183078050613403e-01 -1.465968340635299683e-01 2.531932592391967773e-01 -3.543868660926818848e-02 -1.508262753486633301e-02 -4.923664778470993042e-02 -3.523186445236206055e-01 1.389473676681518555e-01 4.557427763938903809e-02 -2.372482232749462128e-02 -2.158983796834945679e-01 -1.100705936551094055e-01 -3.180945515632629395e-01 1.742882132530212402e-01 -4.232929646968841553e-02 6.284143775701522827e-02 -4.941773414611816406e-02 2.714313268661499023e-01 1.934885829687118530e-01 1.702758297324180603e-02 1.481634229421615601e-01
-1.878928244113922119e-01 -6.760954856872558594e-02 -7.753594964742660522e-02 -2.873738110065460205e-01 9.128940105438232422e-02 2.984165251255035400e-01 6.144475936889648438e-02 1.378295719623565674e-01 3.343729674816131592e-01 -9.542942792177200317e-02 1.107253506779670715e-01 2.914492189884185791e-01 -6.605501472949981689e-02 -4.553699865937232971e-02 1.860875636339187622e-01 5.469163507223129272e-02 1.386294066905975342e-01 -2.116411179304122925e-01 2.516121044754981995e-02 3.043018281459808350e-02 -5.292854458093643188e-02 1.452010720968246460e-01 -1.039358675479888916e-01 -3.147779405117034912e-01 -8.512430638074874878e-02 -1.608952581882476807e-01 2.238061726093292236e-01 -1.122413203120231628e-01 3.697387278079986572e-01 2.231283038854598999e-01 -8.657549321651458740e-02 6.994503550231456757e-03
-3.383400440216064453e-01 -1.368791013956069946e-01 2.312506586313247681e-01 9.487840533256530762e-02 -2.462951466441154480e-02 4.420628026127815247e-02 3.853757381439208984e-01 -3.253460302948951721e-02 -4.777481779456138611e-02 -1.833932995796203613e-01 8.566149510443210602e-03 1.089209094643592834e-01 2.153440117835998535e-01 2.127840220928192139e-01 1.669763028621673584e-01 1.545357238501310349e-02 -1.151653975248336792e-01 -1.840109229087829590e-01 -5.622123554348945618e-02 7.428241521120071411e-02 3.292024508118629456e-02 -7.225640863180160522e-02 -2.911031246185302734e-02 -4.088871777057647705e-01 1.967042088508605957e-01 2.155821174383163452e-01 -1.234429553151130676e-01 -8.415828645229339600e-02 3.354697227478027344e-01 1.306743472814559937e-01 9.820393472909927368e-02 8.754180371761322021e-02
5.342553183436393738e-02 -1.646382808685302734e-01 1.753072440624237061e-01 -2.679882757365703583e-02 1.676276028156280518e-01 -3.044018447399139404e-01 1.960875391960144043e-01 -3.106417655944824219e-01 1.210131198167800903e-01 -3.872516332194209099e-03 1.762615442276000977e-01 3.519866988062858582e-02 -1.641790010035037994e-02 3.439798057079315186e-01 1.902326792478561401e-01 9.880597889423370361e-02 -5.995798483490943909e-02 -2.100871503353118896e-01 3.080308139324188232e-01 -7.018759846687316895e-02 4.429562389850616455e-02 3.140984848141670227e-02 -1.245650090277194977e-02 -1.141620054841041565e-01 -8.706045895814895630e-02 -1.762845367193222046e-01 1.938470453023910522e-01 2.606132626533508301e-02 1.497756093740463257e-01 3.967386484146118164e-01 9.083071351051330566e-02 2.066356539726257324e-01
-9.201765805482864380e-02 -8.696360141038894653e-02 2.831859886646270752e-01 -2.568001449108123779e-01 1.262183338403701782e-01 5.645068734884262085e-02 1.199121680110692978e-02 -1.874198317527770996e-01 2.037469996139407158e-03 -2.111092656850814819e-01 -6.093738600611686707e-02 1.299863904714584351e-01 -2.901849150657653809e-01 8.303625136613845825e-02 8.591431379318237305e-02 -3.575163781642913818e-01 -7.422409206628799438e-02 1.283440291881561279e-01 3.572324216365814209e-01 2.209889143705368042e-01 1.231172010302543640e-01 -2.242094427347183228e-01 -5.382573977112770081e-02 -1.263469755649566650e-01 5.277715623378753662e-02 -6.136146187782287598e-02 2.810028493404388428e-01 -3.277471065521240234e-01 2.440872974693775177e-02 4.782822728157043457e-02 1.157906129956245422e-01 -3.988496959209442139e-03
-2.502959370613098145e-01 -2.922806441783905029e-01 2.401133254170417786e-02 -1.446135342121124268e-01 -5.644103139638900757e-02 -1.100697666406631470e-01 1.729890555143356323e-01 1.560487691313028336e-02 1.274224370718002319e-01 -2.676147781312465668e-02 -7.748937606811523438e-02 4.550633430480957031e-01 -5.117346644401550293e-01 7.236846536397933960e-02 3.853647783398628235e-02 -1.329951882362365723e-01 -2.983806282281875610e-02 -3.217436000704765320e-02 2.040959447622299194e-01 2.074105590581893921e-01 5.292173102498054504e-02 7.301089167594909668e-02 -9.983715415000915527e-02 2.092658579349517822e-01 -1.061920002102851868e-01 -7.711566984653472900e-02 3.417729586362838745e-02 1.209735721349716187e-01 2.504947781562805176e-01 8.339813351631164551e-02 1.128058210015296936e-01 6.853935867547988892e-02
-2.588334381580352783e-01 -4.735644906759262085e-02 3.946987986564636230e-01 -6.138927489519119263e-02 8.083064109086990356e-02 3.499573096632957458e-02 1.400396972894668579e-01 -2.097708582878112793e-01 2.715820074081420898e-01 -2.023617774248123169e-01 7.739137858152389526e-02 -1.357616782188415527e-01 -2.458146959543228149e-01 -7.014250010251998901e-02 2.105842977762222290e-01 -1.582220643758773804e-01 3.902327269315719604e-03 -3.102852404117584229e-01 2.565967142581939697e-01 -6.890580058097839355e-02 -9.080644696950912476e-02 -6.636705994606018066e-02 -2.027380019426345825e-01 8.239514380693435669e-02 1.985815763473510742e-01 2.411754056811332703e-02 7.641682401299476624e-03 -3.626946508884429932e-01 -8.283077180385589600e-02 -4.298514500260353088e-02 -6.826467067003250122e-02 1.164736002683639526e-01
-1.152094453573226929e-01 -3.797243237495422363e-01 1.108164116740226746e-01 -4.382268786430358887e-01 -1.999654769897460938e-01 3.144365921616554260e-02 -4.322433099150657654e-02 9.135361760854721069e-02 -1.602008342742919922e-01 -4.141737706959247589e-03 7.939896732568740845e-02 3.117451369762420654e-01 5.273123085498809814e-02 1.358039528131484985e-01 1.053760349750518799e-01 -8.889884501695632935e-02 -4.938806593418121338e-02 -1.092651262879371643e-01 2.410155981779098511e-01 -1.811122596263885498e-01 -1.089768111705780029e-01 2.252236306667327881e-01 -8.082955330610275269e-02 1.223048046231269836e-01 1.508319228887557983e-01 -8.740213513374328613e-02 1.736849844455718994e-01 -6.254100799560546875e-02 2.912425398826599121e-01 4.757726099342107773e-03 -1.144272461533546448e-01 2.566238939762115479e-01
-3.109160065650939941e-01 -1.424061786383390427e-02 1.913349926471710205e-01 -9.852858632802963257e-02 2.742970548570156097e-02 1.433554291725158691e-01 1.508908420801162720e-01 -4.640799481421709061e-03 9.687490761280059814e-02 -3.011035025119781494e-01 1.107208505272865295e-01 6.428518891334533691e-02 2.147224545478820801e-02 -9.524387866258621216e-02 -1.448597013950347900e-01 1.466648280620574951e-01 1.923808753490447998e-01 -1.287169456481933594e-01 8.042673021554946899e-02 2.904619574546813965e-01 2.236225157976150513e-01 6.475244648754596710e-03 -9.697815775871276855e-02 1.934576481580734253e-01 9.081916511058807373e-02 1.966335922479629517e-01 1.689454168081283569e-01 3.149887174367904663e-02 3.407022655010223389e-01 4.085772037506103516e-01 1.213703900575637817e-01 1.696027517318725586e-01
-1.733127385377883911e-01 -2.498555332422256470e-01 2.955048084259033203e-01 -1.387180536985397339e-01 -3.273452445864677429e-02 2.395583540201187134e-01 8.971748501062393188e-02 -2.408725917339324951e-01 1.289217616431415081e-03 -2.732665278017520905e-02 3.865548595786094666e-02 -1.397738158702850342e-01 -2.370233684778213501e-01 -1.417673975229263306e-01 2.257922887802124023e-01 -1.383144706487655640e-01 -8.497507870197296143e-02 -2.618587017059326172e-01 1.559148281812667847e-01 2.150481045246124268e-01 1.941900104284286499e-01 -1.298969388008117676e-01 3.620369732379913330e-02 2.734008803963661194e-02 3.134032785892486572e-01 1.714798957109451294e-01 1.929530501365661621e-01 -1.646536588668823242e-01 2.834295332431793213e-01 -8.628223091363906860e-02 -5.982699245214462280e-02 1.481828838586807251e-01
3.725607180967926979e-03 -1.538250893354415894e-01 3.405527472496032715e-01 -1.368538737297058105e-01 4.572145268321037292e-02 1.603108942508697510e-01 1.133597455918788910e-02 -4.152223169803619385e-01 1.615927964448928833e-01 4.935054108500480652e-02 5.889042466878890991e-02 2.705936729907989502e-01 1.426412612199783325e-01 -1.131457015872001648e-01 9.477611631155014038e-02 2.447203099727630615e-01 -1.151201277971267700e-01 -1.441779434680938721e-01 2.426385730504989624e-01 -1.498049646615982056e-01 -2.249844931066036224e-02 -6.003981828689575195e-02 -9.438741952180862427e-02 1.327666193246841431e-01 6.539629399776458740e-02 -1.353145390748977661e-01 1.279211789369583130e-01 1.278250198811292648e-02 3.804224133491516113e-01 2.468729913234710693e-01 1.862904131412506104e-01 -9.245295822620391846e-02
1.497256662696599960e-02 -5.951123777776956558e-03 2.503802180290222168e-01 -1.133498027920722961e-01 -1.138347610831260681e-01 2.067759931087493896e-01 3.760718926787376404e-02 -3.373295962810516357e-01 8.771984279155731201e-02 1.786038577556610107e-01 1.946507394313812256e-01 3.296273946762084961e-01 -3.494656085968017578e-01 -5.212633684277534485e-02 2.508434839546680450e-02 -1.542363315820693970e-01 4.676589742302894592e-02 -2.702089846134185791e-01 -4.718938842415809631e-02 -1.345163956284523010e-02 -1.111820712685585022e-01 1.596785336732864380e-02 -2.209631651639938354e-01 1.169434264302253723e-01 -1.889126151800155640e-01 -3.374352585524320602e-03 1.784019321203231812e-01 -1.269802600145339966e-01 1.680933982133865356e-01 3.365549147129058838e-01 1.994318366050720215e-01 1.449807733297348022e-02
-2.871335446834564209e-01 -3.547265380620956421e-02 3.495180606842041016e-02 -8.460065722465515137e-02 1.440015137195587158e-01 7.178007811307907104e-02 2.734503448009490967e-01 -9.617568552494049072e-02 8.071785420179367065e-02 4.797471221536397934e-03 -1.079535037279129028e-01 2.833745777606964111e-01 -1.207935437560081482e-01 -1.586821377277374268e-01 1.834828555583953857e-01 -9.103988856077194214e-02 2.530793286859989166e-02 -6.240784525871276855e-01 1.758973486721515656e-02 -1.207681298255920410e-01 -8.954367041587829590e-02 -2.105529233813285828e-02 -1.628008037805557251e-01 -9.332306683063507080e-02 -7.717668265104293823e-02 -1.771205663681030273e-01 1.676479876041412354e-01 2.271346747875213623e-02 2.556081116199493408e-01 1.895145326852798462e-01 -3.572937799617648125e-03 4.344625771045684814e-02
1.265631169080734253e-01 -2.868738770484924316e-01 3.098341226577758789e-01 -1.291453242301940918e-01 2.110564112663269043e-01 8.919350802898406982e-02 1.628380417823791504e-01 -1.816781461238861084e-01 -1.805853247642517090e-01 -2.377767264842987061e-01 1.805803775787353516e-01 3.595220157876610756e-03 -2.536794245243072510e-01 1.104408279061317444e-01 8.857382088899612427e-02 -1.240770593285560608e-01 1.873729936778545380e-02 -1.710178852081298828e-01 2.723880708217620850e-01 1.323827952146530151e-01 -7.347092032432556152e-02 -4.485158622264862061e-02 -2.066326886415481567e-01 3.892787173390388489e-02 2.943927645683288574e-01 2.899055778980255127e-01 7.717701792716979980e-02 -2.070423960685729980e-01 5.949712544679641724e-02 -2.575970813632011414e-02 7.294691354036331177e-02 2.311353832483291626e-01
-2.372370809316635132e-01 -5.605601519346237183e-02 2.227261364459991455e-01 1.259538084268569946e-01 -2.775369882583618164e-01 1.774065643548965454e-01 1.481213867664337158e-01 -4.907663911581039429e-02 1.910611093044281006e-01 -1.988440006971359253e-01 -1.890806555747985840e-01 2.110213041305541992e-01 8.679414540529251099e-02 -5.985627695918083191e-02 2.548500597476959229e-01 2.619172334671020508e-01 -1.430822163820266724e-01 -1.138962805271148682e-01 1.495058685541152954e-01 2.601433098316192627e-01 2.645356357097625732e-01 -2.350796386599540710e-02 -3.312672674655914307e-02 1.461563631892204285e-02 -1.628301292657852173e-02 1.203980222344398499e-01 1.144576445221900940e-01 -5.225531756877899170e-02 3.358340859413146973e-01 2.923564314842224121e-01 2.006162703037261963e-02 1.292334049940109253e-01
6.511884182691574097e-02 -9.946592152118682861e-02 2.620775997638702393e-01 7.882255315780639648e-02 5.791031569242477417e-02 -3.492735922336578369e-01 2.780713438987731934e-01 -9.775804728269577026e-02 2.331844270229339600e-01 1.234647035598754883e-01 1.723863035440444946e-01 1.503409743309020996e-01 -4.195792973041534424e-01 1.228860914707183838e-01 1.547887027263641357e-01 8.217661641538143158e-03 5.508046969771385193e-02 -2.828920781612396240e-01 1.440485268831253052e-01 3.133274614810943604e-02 -1.735073477029800415e-01 -2.020225971937179565e-01 -2.053801119327545166e-01 -1.683259010314941406e-01 1.355468630790710449e-01 6.534308195114135742e-02 1.225377619266510010e-01 5.612157657742500305e-02 9.545496851205825806e-02 1.679480224847793579e-01 1.853367984294891357e-01 5.410759150981903076e-02
5.842977203428745270e-03 8.169263601303100586e-02 3.249437212944030762e-01 7.305344939231872559e-02 -2.236765325069427490e-01 2.299175113439559937e-01 -1.200538724660873413e-01 -2.570140361785888672e-02 5.180629715323448181e-02 -9.560503810644149780e-02 1.664025485515594482e-01 3.018726706504821777e-01 -9.392577409744262695e-02 4.271212220191955566e-01 2.784195728600025177e-02 6.240361183881759644e-02 -3.586826920509338379e-01 1.533935219049453735e-01 2.563037574291229248e-01 6.317447870969772339e-02 2.117543369531631470e-01 -3.842524066567420959e-02 -1.513400822877883911e-01 -3.096572160720825195e-01 -5.665954202413558960e-02 1.387025229632854462e-02 1.287322491407394409e-03 4.964549094438552856e-02 1.237264126539230347e-01 7.134859263896942139e-02 4.731850698590278625e-02 1.495151817798614502e-01
-3.368850052356719971e-01 -2.286430895328521729e-01 1.387000083923339844e-01 8.295614272356033325e-02 -6.418812274932861328e-02 1.054524779319763184e-01 1.153777465224266052e-01 2.075382024049758911e-01 3.852573782205581665e-02 6.224057823419570923e-02 2.904298603534698486e-01 4.150585532188415527e-01 -5.012279003858566284e-02 -4.443428292870521545e-02 1.138272061944007874e-01 1.834878027439117432e-01 1.658310592174530029e-01 -3.321246802806854248e-01 5.043541546911001205e-03 -1.584457308053970337e-01 -3.256755322217941284e-02 1.262156814336776733e-01 -1.539412438869476318e-01 -2.374907135963439941e-01 1.132769957184791565e-01 -2.399629652500152588e-01 -1.269946843385696411e-01 -3.258851123973727226e-03 2.206136584281921387e-01 1.666044145822525024e-01 1.824777573347091675e-02 7.345363032072782516e-03
-8.293721079826354980e-02 3.950376436114311218e-02 6.955702602863311768e-02 -1.222340613603591919e-01 1.224189847707748413e-01 -8.379328995943069458e-02 -2.551464550197124481e-02 1.606436818838119507e-01 -1.726292222738265991e-01 -2.548264861106872559e-01 1.471540778875350952e-01 2.881987094879150391e-01 -8.461721241474151611e-02 -4.546726495027542114e-02 1.703888773918151855e-01 8.369830437004566193e-03 -2.023821324110031128e-01 -1.848787665367126465e-01 1.537795066833496094e-01 -8.896259963512420654e-02 -2.958432435989379883e-01 6.380730122327804565e-02 -4.146791994571685791e-01 -7.024353742599487305e-02 1.850140988826751709e-01 -2.070521563291549683e-02 -1.168055832386016846e-01 -2.738073766231536865e-01 2.484186440706253052e-01 2.711770534515380859e-01 2.226795107126235962e-01 -4.732716083526611328e-02
-3.406157195568084717e-01 -2.226159907877445221e-02 2.810226380825042725e-01 -2.775272727012634277e-01 5.816999450325965881e-02 -1.320431977510452271e-01 2.396816760301589966e-01 -2.076918780803680420e-01 1.507899165153503418e-01 -1.567064076662063599e-01 1.277773380279541016e-01 1.461154520511627197e-01 -2.620362937450408936e-01 -5.635472759604454041e-02 9.830217808485031128e-02 9.049066901206970215e-02 -1.384013444185256958e-01 -3.403909504413604736e-01 1.035455167293548584e-01 5.680692940950393677e-02 1.626365585252642632e-03 1.397796720266342163e-01 -9.927794337272644043e-03 1.753670871257781982e-01 -1.170011311769485474e-01 1.584888696670532227e-01 2.941972315311431885e-01 1.992771774530410767e-01 1.668781340122222900e-01 8.090680837631225586e-02 1.762759536504745483e-01 3.904033079743385315e-02
-3.898861259222030640e-02 -1.431838124990463257e-01 3.243959546089172363e-01 -4.730454087257385254e-01 -1.591133698821067810e-02 -1.081780344247817993e-01 -2.283719927072525024e-02 -6.612567603588104248e-02 1.878872364759445190e-01 -9.892053902149200439e-02 1.090181339532136917e-02 4.257063269615173340e-01 -2.816293239593505859e-01 -1.257208585739135742e-01 -2.218516618013381958e-01 1.031421273946762085e-01 7.437766343355178833e-02 -2.077861726284027100e-01 2.060257196426391602e-01 6.924256682395935059e-02 2.196675725281238556e-02 2.588865719735622406e-02 9.859041310846805573e-03 -1.770759969949722290e-01 -9.827686846256256104e-02 1.055142804980278015e-01 8.419709280133247375e-03 1.549278497695922852e-01 1.480943709611892700e-01 1.698302030563354492e-01 8.651636540889739990e-02 -1.379725486040115356e-01
-1.490788459777832031e-01 -1.602709293365478516e-01 2.255285978317260742e-01 -1.027854233980178833e-01 1.268395930528640747e-01 2.505752742290496826e-01 -1.243477016687393188e-01 -2.268270105123519897e-01 3.735229000449180603e-02 -4.611995816230773926e-01 3.078423142433166504e-01 -1.718256324529647827e-01 -9.199891984462738037e-02 1.407689899206161499e-01 1.239975243806838989e-01 -7.321131229400634766e-02 -2.908888831734657288e-02 -3.688196539878845215e-01 4.778753966093063354e-02 -7.499513775110244751e-02 -1.869605630636215210e-01 1.842989027500152588e-01 4.311856254935264587e-02 -1.673996448516845703e-01 -2.834115549921989441e-02 -6.035954132676124573e-02 -4.571233876049518585e-03 -1.547283828258514404e-01 2.905976474285125732e-01 -1.385426614433526993e-02 2.882014214992523193e-02 -1.837093033827841282e-03
-3.135028779506683350e-01 -1.421468853950500488e-01 1.988918632268905640e-01 -2.812651395797729492e-01 -1.473595947027206421e-01 5.481519177556037903e-02 1.747422218322753906e-01 -1.827964335680007935e-01 -1.002648770809173584e-01 -8.332133293151855469e-02 7.180947065353393555e-02 1.153452321887016296e-01 -9.085477888584136963e-02 -1.902569681406021118e-01 3.001439869403839111e-01 3.095858916640281677e-02 -2.401534095406532288e-02 -2.101249247789382935e-01 2.375545352697372437e-01 1.815217137336730957e-01 2.459279745817184448e-01 -5.952689796686172485e-03 4.823514260351657867e-03 2.412452921271324158e-02 1.250378340482711792e-01 -1.651348024606704712e-01 3.260436281561851501e-02 -2.511776089668273926e-01 1.943462044000625610e-01 1.623729616403579712e-01 2.036422938108444214e-01 -3.087457716464996338e-01
5.843854695558547974e-02 -1.563116908073425293e-01 1.885922700166702271e-01 -7.584863156080245972e-02 -1.594674885272979736e-01 -3.786632716655731201e-01 3.676975890994071960e-02 -1.306772381067276001e-01 1.611809581518173218e-01 -6.550160050392150879e-02 1.774422824382781982e-02 5.470333248376846313e-02 -1.149539202451705933e-01 2.924299836158752441e-01 2.769334614276885986e-01 2.504699230194091797e-01 -1.766928881406784058e-01 -1.061083152890205383e-01 3.169338107109069824e-01 -2.310475567355751991e-03 4.462307319045066833e-02 -4.416295886039733887e-02 -1.808933764696121216e-01 -2.199897617101669312e-01 -1.083159353584051132e-02 -1.728193461894989014e-01 8.423800021409988403e-02 -4.643344134092330933e-02 8.205629885196685791e-02 2.793707847595214844e-01 -1.737546473741531372e-01 2.994226813316345215e-01
-2.040887475013732910e-01 -2.706099152565002441e-01 3.955112397670745850e-01 -3.180063664913177490e-01 -3.633547574281692505e-02 5.682955682277679443e-02 -1.255844831466674805e-01 -1.561542153358459473e-01 3.034925833344459534e-02 -7.239171862602233887e-02 5.932326614856719971e-02 2.316673398017883301e-01 -1.099213510751724243e-01 2.068410813808441162e-01 4.704463854432106018e-02 -2.607676386833190918e-01 1.609391272068023682e-01 6.037884950637817383e-02 -8.295514620840549469e-03 2.458387464284896851e-01 -3.237646538764238358e-03 -6.404969096183776855e-02 -2.140284925699234009e-01 -2.341459095478057861e-01 1.070636138319969177e-01 8.375643193721771240e-02 1.516899615526199341e-01 -3.367282450199127197e-01 4.451198875904083252e-02 7.693544030189514160e-02 1.101398691534996033e-01 1.572366803884506226e-01
1.054371967911720276e-01 -1.171662807464599609e-01 7.506445795297622681e-02 -3.887328207492828369e-01 -1.078559011220932007e-01 -3.014279007911682129e-01 2.469285130500793457e-01 -1.830572485923767090e-01 8.953353017568588257e-02 -2.965978384017944336e-01 7.869932055473327637e-02 -4.381059855222702026e-02 -1.489904224872589111e-01 6.949469447135925293e-02 8.602511137723922729e-02 -7.828455418348312378e-02 2.363229915499687195e-02 -1.621581763029098511e-01 2.744405157864093781e-02 8.084005117416381836e-02 6.864744424819946289e-02 -1.568807363510131836e-01 -1.903484165668487549e-01 2.405405640602111816e-01 7.777511328458786011e-02 -2.180834561586380005e-01 2.372899353504180908e-01 -3.444928526878356934e-01 1.136749908328056335e-01 2.657456696033477783e-01 8.364973217248916626e-02 9.297822602093219757e-03
-4.831876158714294434e-01 7.741601765155792236e-02 -5.926413461565971375e-02 -7.398236542940139771e-02 2.064244002103805542e-01 1.655174940824508667e-01 -6.842419679742306471e-05 -7.952264696359634399e-02 -6.991530954837799072e-02 -1.898111253976821899e-01 -7.363390177488327026e-03 3.180590569972991943e-01 -3.006182610988616943e-01 -6.383758038282394409e-02 8.448564447462558746e-03 3.807267174124717712e-03 -1.675130724906921387e-01 -2.184498161077499390e-01 8.944730460643768311e-02 -2.451618574559688568e-02 6.690953671932220459e-02 2.043402045965194702e-01 -1.543201208114624023e-01 -1.989727839827537537e-03 -2.585892565548419952e-02 -6.720423698425292969e-02 6.730111688375473022e-02 -1.820212304592132568e-01 1.875198930501937866e-01 3.974397778511047363e-01 2.150066047906875610e-01 -4.388359934091567993e-02
1.161954551935195923e-01 -8.104367554187774658e-02 1.378611326217651367e-01 -3.379049897193908691e-01 -1.468206048011779785e-01 -1.168456599116325378e-01 -2.377236485481262207e-01 6.288484483957290649e-02 1.472238153219223022e-01 1.069487780332565308e-01 2.653853222727775574e-02 3.261497318744659424e-01 -2.924669682979583740e-01 -1.538331657648086548e-01 1.597443222999572754e-01 8.036360144615173340e-02 7.052970677614212036e-02 -1.135614886879920959e-01 2.150833755731582642e-01 1.684139221906661987e-01 7.093657040968537331e-04 -2.412771284580230713e-01 -1.877417974174022675e-02 -1.360129714012145996e-01 1.817490905523300171e-01 7.268355786800384521e-02 -2.217736989259719849e-01 4.715298861265182495e-02 2.588120996952056885e-01 2.966053485870361328e-01 4.608100280165672302e-02 2.309404164552688599e-01
-2.539901733398437500e-01 -1.650291979312896729e-01 3.161014020442962646e-01 1.911057978868484497e-01 -7.887003570795059204e-02 1.139620244503021240e-01 4.235836565494537354e-01 -9.589976817369461060e-02 1.771363615989685059e-01 -2.261370420455932617e-01 9.044931083917617798e-02 1.333169639110565186e-01 7.616299390792846680e-02 2.351687848567962646e-02 4.282111302018165588e-02 -2.225104108219966292e-04 2.608248889446258545e-01 -5.977011471986770630e-02 1.109203249216079712e-01 1.738236993551254272e-01 -2.789473235607147217e-01 -2.049538493156433105e-01 5.721779540181159973e-03 -2.319252341985702515e-01 2.451927363872528076e-01 5.244143307209014893e-02 -1.145131736993789673e-01 -6.109812855720520020e-02 6.082369480282068253e-03 2.569427192211151123e-01 -7.653872668743133545e-02 8.909324556589126587e-02
-4.118898138403892517e-02 -3.009914606809616089e-02 1.534625887870788574e-01 4.249542951583862305e-02 2.768125943839550018e-02 2.299640327692031860e-02 -9.829200804233551025e-02 -7.850750349462032318e-03 -7.922810316085815430e-02 -6.463627219200134277e-01 4.353864490985870361e-02 7.656256109476089478e-02 -1.158359050750732422e-01 -1.462951898574829102e-01 1.111427992582321167e-01 2.639685291796922684e-03 -2.854142338037490845e-02 -1.065038591623306274e-01 5.943702533841133118e-02 -2.973002493381500244e-01 -5.822964385151863098e-02 -1.751041710376739502e-01 -3.062190711498260498e-01 -2.627415060997009277e-01 -1.583732366561889648e-01 -1.056167706847190857e-01 -6.277829408645629883e-03 1.798198744654655457e-02 3.345114588737487793e-01 1.604215204715728760e-01 7.484128326177597046e-02 3.544469550251960754e-02
-3.023779988288879395e-01 1.602354198694229126e-01 2.114864885807037354e-01 -1.268015503883361816e-01 7.759348303079605103e-02 2.286204881966114044e-02 2.450126223266124725e-02 -4.971093684434890747e-02 -2.801891975104808807e-02 -1.302245110273361206e-01 1.920159012079238892e-01 3.614843189716339111e-01 -1.361435055732727051e-01 -3.551654517650604248e-02 -4.090718552470207214e-02 3.384102834388613701e-03 -3.960376977920532227e-01 -3.413979113101959229e-01 1.772861629724502563e-01 -2.772898674011230469e-01 1.375910341739654541e-01 5.067753419280052185e-02 1.012649759650230408e-01 2.293787896633148193e-02 -6.789080798625946045e-03 -2.523603141307830811e-01 4.200569819658994675e-03 -7.213316857814788818e-02 1.274060904979705811e-01 3.217426538467407227e-01 3.697267174720764160e-02 4.046424850821495056e-02
-1.075267046689987183e-01 -8.031034842133522034e-03 2.721431553363800049e-01 -1.626927554607391357e-01 -2.190534472465515137e-01 9.556517750024795532e-02 1.057768166065216064e-01 -2.103430777788162231e-01 6.172329559922218323e-02 -9.807372093200683594e-02 -1.479634940624237061e-01 6.165930256247520447e-02 -5.617756769061088562e-02 -2.331642508506774902e-01 -3.991706296801567078e-02 2.283924221992492676e-01 5.273221060633659363e-02 -2.113046497106552124e-01 3.982178270816802979e-01 3.162525594234466553e-02 5.796122923493385315e-02 -3.129570744931697845e-03 -5.141828581690788269e-02 2.209782972931861877e-02 -1.171196028590202332e-01 -2.647695243358612061e-01 1.584449410438537598e-01 -2.491771578788757324e-01 4.110330641269683838e-01 5.699589848518371582e-03 2.388623058795928955e-01 -1.197162345051765442e-01
-1.670847237110137939e-01 -1.869074255228042603e-01 3.759039342403411865e-01 -6.460732221603393555e-02 5.657738074660301208e-02 1.059435531497001648e-01 -3.040174953639507294e-02 2.842760384082794189e-01 -1.221642047166824341e-01 5.236279964447021484e-02 6.973584741353988647e-02 2.503180205821990967e-01 -1.432126108556985855e-02 1.843061894178390503e-01 7.416767627000808716e-02 1.910663843154907227e-01 1.763407289981842041e-01 -4.910869896411895752e-01 -1.847399398684501648e-02 -5.932774767279624939e-02 9.821971505880355835e-02 1.718865148723125458e-02 -2.206597477197647095e-01 -4.769818112254142761e-02 -1.093208044767379761e-02 -1.124892383813858032e-01 1.334464643150568008e-02 -1.314595062285661697e-02 2.307800054550170898e-01 3.123218119144439697e-01 -1.509243994951248169e-02 1.815235614776611328e-01
-3.347840011119842529e-01 9.233406744897365570e-03 3.659609556198120117e-01 -2.805468142032623291e-01 -6.741099525243043900e-03 1.216096952557563782e-01 1.067572608590126038e-01 -2.116727679967880249e-01 -3.314425051212310791e-02 -3.928687050938606262e-02 8.419051766395568848e-02 4.257897734642028809e-01 2.182791680097579956e-01 8.512944914400577545e-03 -1.791806966066360474e-01 4.289534315466880798e-02 -1.300099790096282959e-01 -3.117600977420806885e-01 1.514092087745666504e-01 1.178038194775581360e-01 -8.584938198328018188e-02 -2.548097074031829834e-02 -1.670837402343750000e-01 -8.181591331958770752e-02 -8.596778661012649536e-02 -5.322129651904106140e-02 8.710882067680358887e-02 8.202858269214630127e-02 7.207541912794113159e-02 2.074074447154998779e-01 -2.360195517539978027e-01 -9.739373624324798584e-02
5.379843711853027344e-02 -2.121737599372863770e-01 2.288443148136138916e-01 -4.432177916169166565e-02 -8.675099164247512817e-02 -3.257659375667572021e-01 8.775608241558074951e-02 -2.194875180721282959e-01 1.781066805124282837e-01 7.809889316558837891e-02 2.252604365348815918e-01 6.246054545044898987e-02 -2.278422564268112183e-01 2.971649467945098877e-01 -2.284928783774375916e-02 -4.657651111483573914e-02 -1.051230952143669128e-01 -2.103334516286849976e-01 -2.232956886291503906e-02 7.910877466201782227e-02 -4.422156140208244324e-02 -9.069726616144180298e-02 -7.880721986293792725e-02 -4.337252378463745117e-01 3.803665563464164734e-02 -1.027804240584373474e-01 3.213326334953308105e-01 -6.346598267555236816e-02 1.632910072803497314e-01 2.114095687866210938e-01 -1.423656940460205078e-01 1.240036934614181519e-01
-2.512995898723602295e-01 -1.938975006341934204e-01 2.104183882474899292e-01 -2.525260448455810547e-01 -2.378179579973220825e-01 -1.935772001743316650e-01 -2.859097905457019806e-02 -1.607450693845748901e-01 -2.463593520224094391e-02 -3.099358454346656799e-02 -1.363383885473012924e-02 4.083558022975921631e-01 -2.254749238491058350e-01 -1.442329883575439453e-01 6.798544432967901230e-03 6.596115417778491974e-03 2.494719177484512329e-01 -3.495092689990997314e-02 1.236720830202102661e-01 3.112719058990478516e-01 -6.205931305885314941e-02 -7.569850422441959381e-03 1.013559624552726746e-01 -2.555717900395393372e-02 -2.573557943105697632e-02 2.954321727156639099e-02 -2.755681611597537994e-02 2.772929966449737549e-01 3.632465004920959473e-01 4.926575720310211182e-02 1.611789315938949585e-01 1.624270528554916382e-02
-2.690345048904418945e-01 -2.113699465990066528e-01 2.837941050529479980e-01 -2.729852497577667236e-01 -1.100987270474433899e-01 2.120035141706466675e-01 -4.363811388611793518e-02 -1.552217155694961548e-01 -8.624105900526046753e-02 -7.265828549861907959e-02 1.118298918008804321e-01 1.886081099510192871e-01 8.938898146152496338e-02 1.188029646873474121e-01 4.029217064380645752e-01 -2.214913517236709595e-01 1.201015561819076538e-01 -2.286674082279205322e-01 4.178717136383056641e-01 2.904704399406909943e-02 -1.338568180799484253e-01 -2.771492116153240204e-02 4.943503439426422119e-02 3.885095939040184021e-02 -5.343158915638923645e-02 5.657814070582389832e-02 1.858194768428802490e-01 1.136095747351646423e-01 7.565880566835403442e-02 -6.899127364158630371e-02 1.403539031744003296e-01 4.500407725572586060e-02
-1.395381391048431396e-01 -3.521789982914924622e-02 4.942452907562255859e-02 -7.285252958536148071e-02 3.849283456802368164e-01 2.890489101409912109e-01 3.836855664849281311e-02 -4.549245536327362061e-02 1.362407356500625610e-01 6.117192283272743225e-02 3.257863223552703857e-02 1.993534415960311890e-01 -5.747312679886817932e-02 -3.317070007324218750e-02 -2.188191413879394531e-01 -1.190451998263597488e-02 1.019031852483749390e-01 -2.055201232433319092e-01 1.834533065557479858e-01 7.675030082464218140e-02 -7.722356170415878296e-02 -7.330794632434844971e-02 -3.433776795864105225e-01 -4.885124266147613525e-01 -2.930449694395065308e-02 -1.599014997482299805e-01 -9.779908508062362671e-02 -1.591271758079528809e-01 1.229876428842544556e-01 2.307140827178955078e-01 -1.338911205530166626e-01 1.144131198525428772e-01
-1.012209877371788025e-01 -2.281635850667953491e-01 4.088489413261413574e-01 -6.530151516199111938e-02 -1.535386592149734497e-01 8.252211660146713257e-02 -1.847904622554779053e-01 -3.098463118076324463e-01 -2.278348654508590698e-01 -8.289758116006851196e-02 4.316085949540138245e-02 -8.176016621291637421e-03 -2.960097193717956543e-01 2.475976049900054932e-01 2.418000698089599609e-01 1.771796941757202148e-01 1.098069101572036743e-01 -8.821277320384979248e-02 9.134357422590255737e-02 1.672802716493606567e-01 -8.592341840267181396e-02 9.427734650671482086e-03 -3.780853748321533203e-01 -1.658352762460708618e-01 1.415961980819702148e-01 -1.526776701211929321e-02 -1.057598814368247986e-01 -8.976804465055465698e-02 -7.489055395126342773e-02 2.967897243797779083e-02 1.613837182521820068e-01 9.685661643743515015e-03
-1.373765021562576294e-01 -4.234729111194610596e-01 2.544429302215576172e-01 -3.782304003834724426e-02 2.036886364221572876e-01 -7.662330567836761475e-02 3.241554200649261475e-01 -2.120443433523178101e-01 2.601098082959651947e-02 5.290720239281654358e-02 1.433633863925933838e-01 -3.549714013934135437e-02 -2.760926783084869385e-01 3.095551431179046631e-01 7.864221930503845215e-02 2.979838661849498749e-02 1.859802566468715668e-02 -3.465327899903059006e-03 -2.877507358789443970e-02 8.407164365053176880e-02 -5.942076817154884338e-02 -7.882183790206909180e-02 1.669126749038696289e-02 -7.641624659299850464e-02 1.432736366987228394e-01 -1.444590557366609573e-02 -1.035667434334754944e-01 -1.870146952569484711e-02 2.872569561004638672e-01 -3.567430377006530762e-02 1.305911988019943237e-01 4.207647442817687988e-01
5.235245823860168457e-02 -2.489585876464843750e-01 2.373690158128738403e-01 -4.130270332098007202e-02 -8.761211484670639038e-02 2.043771594762802124e-01 8.322734502144157887e-04 2.136743217706680298e-01 -1.095817014575004578e-01 -1.718781143426895142e-01 1.552091240882873535e-01 -1.110942512750625610e-01 2.364209294319152832e-02 6.537534762173891068e-03 7.584491372108459473e-02 2.738900184631347656e-01 -1.754643209278583527e-02 -4.342776238918304443e-01 1.038429960608482361e-01 1.516765356063842773e-01 -1.176164373755455017e-01 9.625213593244552612e-02 -6.821927428245544434e-02 -1.010958775877952576e-01 -2.019753009080886841e-01 -6.664127795374952257e-06 -9.147331118583679199e-02 -4.124443233013153076e-01 2.902902066707611084e-01 1.825905442237854004e-01 1.424928307533264160e-01 7.016894221305847168e-02
8.281366527080535889e-02 7.374735176563262939e-02 1.077447161078453064e-01 3.899047896265983582e-02 -1.739961802959442139e-01 2.551485598087310791e-01 5.672360956668853760e-02 -1.248085424304008484e-01 -2.181084454059600830e-01 -4.025162756443023682e-02 -1.974080689251422882e-02 1.207533553242683411e-01 -3.292154073715209961e-01 -1.522502303123474121e-01 8.966656401753425598e-03 -4.829749092459678650e-02 1.173455640673637390e-01 -1.030990704894065857e-01 5.474555492401123047e-02 2.241647392511367798e-01 -2.161721438169479370e-01 3.421248123049736023e-02 -4.092174470424652100e-01 -5.271767452359199524e-02 -1.891577988862991333e-01 -1.956988573074340820e-01 2.273552268743515015e-01 -1.158446073532104492e-01 1.103380173444747925e-01 4.103598296642303467e-01 1.743013560771942139e-01 1.278289258480072021e-01
-2.115318328142166138e-01 -9.917496889829635620e-02 2.558523714542388916e-01 1.807510256767272949e-01 3.907688707113265991e-02 -7.465917617082595825e-02 2.996612191200256348e-01 -3.362334892153739929e-02 -1.886379569768905640e-01 -1.752164065837860107e-01 1.312223523855209351e-01 1.067736819386482239e-01 -1.747424006462097168e-01 -5.537845194339752197e-02 1.378645002841949463e-01 1.647196859121322632e-01 5.215136334300041199e-02 9.178429096937179565e-02 3.741727173328399658e-01 4.518086612224578857e-01 1.799141466617584229e-01 -1.684588789939880371e-01 -2.273231446743011475e-01 -2.373554930090904236e-02 -8.017483353614807129e-02 -2.933961153030395508e-02 -3.262776415795087814e-03 1.944412291049957275e-01 1.145702227950096130e-02 1.048454195261001587e-01 1.031865328550338745e-01 1.986649185419082642e-01
-2.121614664793014526e-01 -2.088771611452102661e-01 3.150929212570190430e-01 -2.993719875812530518e-01 4.693103954195976257e-02 -2.762647271156311035e-01 2.258139699697494507e-01 -5.271127447485923767e-02 5.562458932399749756e-02 -2.628082633018493652e-01 4.754535388201475143e-03 -1.479565799236297607e-01 -1.863984912633895874e-01 -6.014205515384674072e-02 -5.162986461073160172e-03 2.937859389930963516e-03 -1.854809001088142395e-02 1.866407319903373718e-02 -8.350874483585357666e-02 1.099314540624618530e-01 -1.270853281021118164e-01 -1.717248708009719849e-01 -1.235239356756210327e-01 -2.642349600791931152e-01 1.856975853443145752e-01 1.367409825325012207e-01 1.805749386548995972e-01 -3.161873817443847656e-01 1.328757107257843018e-01 1.900759786367416382e-01 1.162429824471473694e-01 2.327070385217666626e-01
-9.832473844289779663e-02 -6.773132085800170898e-02 2.475762367248535156e-01 -2.218537330627441406e-01 1.966139301657676697e-02 9.995857626199722290e-02 9.596876800060272217e-02 -1.111772581934928894e-01 1.913328766822814941e-01 6.424323469400405884e-02 -1.286074966192245483e-01 3.077870905399322510e-01 -4.182665944099426270e-01 6.838154792785644531e-02 -1.170300468802452087e-01 -3.191640600562095642e-02 -1.045697107911109924e-01 -5.668817088007926941e-02 1.199785843491554260e-01 6.497751921415328979e-02 -4.699821025133132935e-02 -3.819560259580612183e-02 -2.470554113388061523e-01 -3.507519885897636414e-02 1.807919889688491821e-01 -3.967524506151676178e-03 1.919922977685928345e-01 -3.043119013309478760e-01 -4.010676592588424683e-02 1.938928216695785522e-01 4.310081899166107178e-01 -1.053468808531761169e-01
2.247916162014007568e-02 -2.775576710700988770e-01 2.051901221275329590e-01 3.512255102396011353e-02 1.415380090475082397e-02 2.008024901151657104e-01 -8.646336197853088379e-02 3.476011157035827637e-01 5.753004807047545910e-04 -2.168641835451126099e-01 3.075584210455417633e-02 -2.976497635245323181e-02 2.682100422680377960e-02 2.625457569956779480e-02 1.671903282403945923e-01 1.560380607843399048e-01 -8.475335687398910522e-02 -4.634637832641601562e-01 2.386228740215301514e-01 -4.427409917116165161e-02 -1.370729207992553711e-01 1.319581717252731323e-01 -2.320713549852371216e-01 -9.399417042732238770e-02 -5.576229467988014221e-02 -2.887209355831146240e-01 4.808770492672920227e-02 -1.645998954772949219e-01 1.463781595230102539e-01 1.653621196746826172e-01 1.057037264108657837e-01 2.283152937889099121e-01
1.872440427541732788e-02 5.976700037717819214e-02 3.202192187309265137e-01 -1.953894793987274170e-01 -3.371478021144866943e-01 1.158098578453063965e-01 -2.647272124886512756e-02 8.962075412273406982e-02 1.163409501314163208e-01 -2.235050201416015625e-01 1.896395087242126465e-01 1.762397289276123047e-01 4.636048804968595505e-03 -6.291030347347259521e-02 -7.259110361337661743e-02 -4.637574404478073120e-02 -3.923371434211730957e-02 -3.256719112396240234e-01 3.444632887840270996e-01 6.709355115890502930e-02 -2.681379579007625580e-02 -1.899338327348232269e-02 -2.050951272249221802e-01 -2.437774688005447388e-01 -2.871738374233245850e-02 -2.416059672832489014e-01 1.850930154323577881e-01 2.235883176326751709e-01 -5.890259519219398499e-02 1.251050084829330444e-01 -2.753031253814697266e-01 7.709234952926635742e-02
8.955861441791057587e-03 -9.834014624357223511e-02 -6.059803999960422516e-03 1.469026803970336914e-01 -1.894411891698837280e-01 3.220744132995605469e-01 5.743345618247985840e-02 -2.828001417219638824e-02 1.221052184700965881e-01 -2.946407496929168701e-01 6.415900588035583496e-02 -9.980309754610061646e-02 -1.930038630962371826e-01 -8.190038055181503296e-02 1.549386233091354370e-01 -3.185684084892272949e-01 -8.253599703311920166e-02 -3.352880179882049561e-01 3.009673357009887695e-01 6.268373131752014160e-02 -1.379120796918869019e-01 3.419099748134613037e-02 1.001483127474784851e-01 -2.087430059909820557e-01 2.810052223503589630e-02 6.179409846663475037e-02 2.124348469078540802e-02 -2.119485139846801758e-01 2.794171571731567383e-01 1.395863592624664307e-01 2.781865298748016357e-01 1.649338006973266602e-01
-6.963749183341860771e-04 -2.708605863153934479e-02 2.333969920873641968e-01 6.145144626498222351e-02 -1.762923300266265869e-01 2.029692530632019043e-01 -3.644825890660285950e-02 -3.147431313991546631e-01 -1.131252013146877289e-02 1.096669211983680725e-01 1.788193359971046448e-02 3.060504198074340820e-01 -2.368774563074111938e-01 -7.263409346342086792e-02 5.610931292176246643e-02 4.843010008335113525e-02 -1.987775713205337524e-01 -3.267953693866729736e-01 1.134091690182685852e-01 -2.161603122949600220e-01 3.631347715854644775e-01 -2.367863617837429047e-02 1.398057937622070312e-01 6.414215080440044403e-03 1.031672805547714233e-01 -1.906920522451400757e-01 1.137511525303125381e-02 -7.471520453691482544e-02 2.584653496742248535e-01 2.172462642192840576e-01 2.277825474739074707e-01 1.371624171733856201e-01
-4.314861074090003967e-02 -4.485472738742828369e-01 2.896884977817535400e-01 6.847691535949707031e-02 1.168183460831642151e-01 2.226825505495071411e-01 8.066324889659881592e-02 -8.674363046884536743e-02 1.891283541917800903e-01 -6.538143008947372437e-02 2.123463340103626251e-02 2.111118584871292114e-01 -4.629822820425033569e-02 -1.319163739681243896e-01 -2.072339691221714020e-02 2.238973081111907959e-01 2.142889425158500671e-02 -9.140799939632415771e-02 -1.031830981373786926e-01 2.844396233558654785e-01 -1.877099871635437012e-01 2.207396030426025391e-01 1.097065135836601257e-01 -1.694628000259399414e-01 -3.205931186676025391e-02 -8.004047907888889313e-03 1.507571488618850708e-01 -5.859062820672988892e-02 3.659788966178894043e-01 2.876639068126678467e-01 6.102043017745018005e-02 5.615429207682609558e-02
-1.950650364160537720e-01 -2.257660329341888428e-01 -1.114635244011878967e-01 -1.879828125238418579e-01 5.243431031703948975e-02 -3.660877421498298645e-02 -3.602309152483940125e-02 -4.120514169335365295e-02 5.203137919306755066e-02 -2.233695089817047119e-01 1.135803610086441040e-01 -8.830798417329788208e-02 -1.842550635337829590e-01 -6.106522679328918457e-02 1.387409120798110962e-01 -2.897829413414001465e-01 1.632430218160152435e-02 -1.901846826076507568e-01 3.556599318981170654e-01 2.295783348381519318e-02 1.347332745790481567e-01 -6.592230498790740967e-02 -4.732529819011688232e-01 -2.627591192722320557e-01 1.046431437134742737e-01 -2.061350084841251373e-02 1.001319363713264465e-01 -1.867951899766921997e-01 2.562591731548309326e-01 -1.412225216627120972e-01 1.441213637590408325e-01 1.691070199012756348e-02
-3.069045245647430420e-01 -7.101338356733322144e-02 4.214252531528472900e-02 -4.923840984702110291e-02 -7.316388934850692749e-02 -4.826865345239639282e-02 1.592718213796615601e-01 7.282453030347824097e-02 -1.467743068933486938e-01 -4.065796732902526855e-02 2.070768028497695923e-01 4.000427424907684326e-01 1.540441364049911499e-01 2.268903516232967377e-02 -4.807665944099426270e-02 6.018930301070213318e-02 1.268012821674346924e-01 -3.545825481414794922e-01 2.719119787216186523e-01 8.410144597291946411e-02 -1.311953663825988770e-01 4.952050745487213135e-03 -1.775982975959777832e-01 -3.023993670940399170e-01 -2.637191442772746086e-03 -2.318835407495498657e-01 9.138894826173782349e-02 -7.013911008834838867e-02 -2.273276597261428833e-01 3.098467588424682617e-01 9.431371837854385376e-02 1.235199943184852600e-01
-7.127878814935684204e-02 -2.572740912437438965e-01 3.023776710033416748e-01 1.016295328736305237e-01 -1.313629448413848877e-01 -6.376437842845916748e-02 4.481218755245208740e-02 -3.963077962398529053e-01 7.682833820581436157e-02 -1.279934402555227280e-02 1.719330549240112305e-01 -1.384300887584686279e-01 -2.427046000957489014e-01 -5.485241115093231201e-02 1.078720539808273315e-01 3.012321591377258301e-01 9.486239403486251831e-02 1.064295545220375061e-01 1.411180049180984497e-01 -7.163100689649581909e-02 -1.173386052250862122e-01 -4.025695472955703735e-02 -2.465819716453552246e-01 -2.895492315292358398e-01 -1.292872130870819092e-01 -2.502475976943969727e-01 8.841875195503234863e-02 -1.102519258856773376e-01 1.110427305102348328e-01 2.940238416194915771e-01 9.271800518035888672e-02 1.241175457835197449e-01
6.587925553321838379e-02 -3.535659611225128174e-01 2.793249189853668213e-01 9.649045020341873169e-02 1.888393014669418335e-01 3.010326325893402100e-01 1.537058874964714050e-02 6.728447973728179932e-02 2.115289568901062012e-01 -1.010521054267883301e-01 2.091994322836399078e-02 2.573207020759582520e-01 -1.959615498781204224e-01 1.026756316423416138e-01 2.254792023450136185e-03 1.526097804307937622e-01 -3.144624456763267517e-02 -7.212702184915542603e-02 -3.099798411130905151e-02 3.360789269208908081e-02 -2.955466806888580322e-01 3.461473882198333740e-01 -7.287147641181945801e-02 -6.822267174720764160e-02 1.018984690308570862e-01 -4.668033681809902191e-03 1.909975707530975342e-01 -1.631540805101394653e-01 1.562809944152832031e-01 3.590300977230072021e-01 -6.662872433662414551e-02 4.178465157747268677e-02
-3.896630108356475830e-01 5.873594805598258972e-02 3.027183711528778076e-01 2.942176349461078644e-02 1.678619086742401123e-01 -2.902884967625141144e-02 -1.905865967273712158e-01 7.384034246206283569e-02 -2.854223251342773438e-01 -8.246251195669174194e-02 2.115271985530853271e-01 2.462154328823089600e-01 2.798087336122989655e-02 -1.861748695373535156e-01 8.309431374073028564e-02 2.831145189702510834e-02 -1.087847538292407990e-02 -1.398980617523193359e-01 7.073707133531570435e-02 2.254992127418518066e-01 -9.167861193418502808e-02 1.605061143636703491e-01 8.918029814958572388e-02 -1.890790760517120361e-01 1.158201768994331360e-01 -2.219726741313934326e-01 -7.437092810869216919e-02 -4.758943989872932434e-02 1.352309435606002808e-01 4.372606277465820312e-01 2.284812508150935173e-03 1.060416623950004578e-01
-1.914539486169815063e-01 -5.788641795516014099e-02 -5.249026417732238770e-02 -6.232731044292449951e-02 1.487576514482498169e-01 1.546764671802520752e-01 -7.369718700647354126e-02 6.187715008854866028e-02 -1.247950345277786255e-01 -2.794563770294189453e-01 -1.749460250139236450e-01 4.488898217678070068e-01 -2.898515462875366211e-01 -4.157180339097976685e-02 -2.095853537321090698e-02 5.960290133953094482e-02 -1.710870862007141113e-01 -1.558323949575424194e-01 4.445060491561889648e-01 8.864288777112960815e-02 4.154280945658683777e-02 3.490212187170982361e-02 -2.180879190564155579e-02 2.019804529845714569e-02 1.248661279678344727e-01 -8.554249256849288940e-02 1.057657450437545776e-01 3.015581704676151276e-02 2.874666750431060791e-01 2.352851927280426025e-01 2.012847959995269775e-01 7.866054028272628784e-02
-5.233054235577583313e-02 -7.931829988956451416e-02 1.416836380958557129e-01 -2.538821399211883545e-01 -9.731563180685043335e-02 2.586981952190399170e-01 8.551005274057388306e-02 -3.118282854557037354e-01 1.985352933406829834e-01 -3.804503753781318665e-02 9.113205969333648682e-02 1.274924576282501221e-01 -1.845594346523284912e-01 -3.061980195343494415e-02 1.225370913743972778e-01 8.231101185083389282e-02 2.932063862681388855e-02 -2.399002611637115479e-01 4.024576842784881592e-01 7.052018493413925171e-02 2.574642300605773926e-01 -2.028810232877731323e-01 -1.202163938432931900e-02 2.552505955100059509e-02 -3.828540071845054626e-02 -1.827310919761657715e-01 1.857334673404693604e-01 1.437123166397213936e-03 3.921009302139282227e-01 -2.424702979624271393e-02 -2.056568861007690430e-02 -2.134743034839630127e-01
2.038396894931793213e-02 -2.007207721471786499e-01 1.135434508323669434e-01 -1.035872381180524826e-02 1.780697554349899292e-01 -2.385360747575759888e-01 5.100199580192565918e-02 -9.491499513387680054e-02 1.957129836082458496e-01 1.376418769359588623e-01 1.361622661352157593e-01 4.476126655936241150e-02 -3.024751842021942139e-01 3.975317180156707764e-01 -4.077338054776191711e-02 8.486767113208770752e-02 -3.273897990584373474e-02 -2.764455676078796387e-01 1.276751756668090820e-01 1.605423241853713989e-01 -8.652839809656143188e-02 -3.323031961917877197e-01 -2.429368048906326294e-01 -1.719556599855422974e-01 5.181337520480155945e-02 -6.359879672527313232e-02 8.039406687021255493e-02 8.951312303543090820e-02 2.930995523929595947e-01 1.942198872566223145e-01 -7.988615334033966064e-02 1.805916130542755127e-01
-3.633232712745666504e-01 4.696903005242347717e-02 1.396714895963668823e-01 1.257722675800323486e-01 -2.708280272781848907e-02 7.476844359189271927e-03 -1.369511336088180542e-01 1.023181751370429993e-01 -2.150796353816986084e-01 -1.055831238627433777e-01 3.908627033233642578e-01 3.753380179405212402e-01 2.892626682296395302e-03 -2.923343144357204437e-02 -1.270587742328643799e-01 -3.225193917751312256e-02 -2.320747822523117065e-01 -2.830928564071655273e-01 1.496394574642181396e-01 1.807065457105636597e-01 2.368004173040390015e-01 -4.941413179039955139e-02 -1.494210809469223022e-01 -1.256685703992843628e-01 9.832810610532760620e-02 -2.374577075242996216e-01 -3.702684119343757629e-02 -7.921463996171951294e-02 1.991092264652252197e-01 1.784363687038421631e-01 8.619586005806922913e-03 2.004208415746688843e-02
-2.062313072383403778e-02 3.210827708244323730e-02 -4.737278446555137634e-02 -6.851257383823394775e-02 1.555869728326797485e-01 -1.080241948366165161e-01 -1.358867287635803223e-01 1.352051645517349243e-01 -1.312897950410842896e-01 -3.192754089832305908e-01 1.146598085761070251e-01 2.916779220104217529e-01 -2.286786586046218872e-01 -4.486102238297462463e-02 1.951437890529632568e-01 -1.101660653948783875e-01 -1.967715471982955933e-01 -1.967756748199462891e-01 2.096711099147796631e-01 1.429097205400466919e-01 1.446952968835830688e-01 4.591906443238258362e-02 -1.348399072885513306e-01 -2.042137831449508667e-02 2.924898862838745117e-01 -1.780527532100677490e-01 1.189572662115097046e-01 -1.738078147172927856e-02 2.658159136772155762e-01 2.767504155635833740e-01 3.145782947540283203e-01 1.888892948627471924e-01
-6.696829199790954590e-02 -3.425782322883605957e-01 3.901835903525352478e-02 -2.663179039955139160e-01 -2.515281438827514648e-01 1.225206553936004639e-01 -2.059442996978759766e-01 -1.382883787155151367e-01 -1.654660850763320923e-01 1.564061827957630157e-02 7.026816904544830322e-02 2.951140105724334717e-01 -3.622890217229723930e-03 2.189467661082744598e-02 3.172097802162170410e-01 -7.507896423339843750e-02 3.642372786998748779e-02 -1.767559498548507690e-01 1.614211201667785645e-01 -5.951096490025520325e-02 1.233435329049825668e-02 -1.523968577384948730e-01 -2.026989012956619263e-01 -1.343036908656358719e-02 2.745853364467620850e-01 4.979516193270683289e-02 1.792515069246292114e-01 1.762023568153381348e-01 1.154189780354499817e-01 2.969072759151458740e-01 2.022843807935714722e-01 1.709593236446380615e-01
-2.394232004880905151e-01 -2.507497072219848633e-01 3.928323984146118164e-01 -1.113255023956298828e-01 -7.467275857925415039e-02 2.254262864589691162e-01 1.521406322717666626e-01 -3.093157522380352020e-02 2.761913836002349854e-01 -3.134937286376953125e-01 4.820965230464935303e-02 8.048214763402938843e-02 -5.561998113989830017e-02 -2.139963395893573761e-02 2.125733196735382080e-01 2.165890038013458252e-01 -1.910712756216526031e-02 6.661610305309295654e-02 -2.865439467132091522e-02 -2.649780176579952240e-02 1.144897937774658203e-01 1.370303332805633545e-01 5.960618332028388977e-02 3.290386497974395752e-02 2.008060179650783539e-02 -3.703761845827102661e-02 -1.034043803811073303e-01 5.731857195496559143e-02 2.402898222208023071e-01 4.697350561618804932e-01 -1.135083064436912537e-01 6.089795380830764771e-02
-1.950422227382659912e-01 -7.969950884580612183e-02 2.582653164863586426e-01 8.191228657960891724e-02 2.229969017207622528e-02 -1.023089662194252014e-01 5.658055841922760010e-02 -5.258930847048759460e-02 2.885537967085838318e-02 -2.661414211615920067e-03 1.900355368852615356e-01 3.504799306392669678e-01 1.442779451608657837e-01 -2.003949880599975586e-01 -1.394803673028945923e-01 -8.799090865068137646e-04 1.381168663501739502e-01 -3.670676648616790771e-01 2.211115211248397827e-01 -2.027196111157536507e-03 1.503825839608907700e-02 -6.681106239557266235e-02 -2.762944996356964111e-01 -1.726252138614654541e-01 -6.472830474376678467e-02 -2.013066262006759644e-01 1.900247931480407715e-01 -1.143995299935340881e-01 -1.511798650026321411e-01 4.241086244583129883e-01 -2.158528007566928864e-02 1.200322955846786499e-01
-2.024863809347152710e-01 -6.778377294540405273e-02 1.779806762933731079e-01 7.232010364532470703e-02 1.181601062417030334e-01 3.057343363761901855e-01 3.239694833755493164e-01 -1.096295639872550964e-01 9.637717902660369873e-02 -2.438090741634368896e-01 1.478552967309951782e-01 1.620633602142333984e-01 -9.334601461887359619e-02 -4.254078865051269531e-02 -1.940738409757614136e-01 -4.635487124323844910e-02 1.246799677610397339e-01 -3.479341268539428711e-01 6.530568003654479980e-02 9.148848801851272583e-02 -1.193110868334770203e-01 -3.083315491676330566e-01 2.158841490745544434e-02 -3.265943750739097595e-02 1.389510482549667358e-01 1.121029183268547058e-01 2.539410591125488281e-01 1.273172646760940552e-01 -6.482710596174001694e-03 3.871819674968719482e-01 1.622635684907436371e-02 -5.507689341902732849e-02
-7.872609794139862061e-02 5.221192538738250732e-02 9.386601299047470093e-02 -1.060852259397506714e-01 1.145684793591499329e-01 -8.685006946325302124e-02 -6.069028377532958984e-02 1.482475548982620239e-01 -7.982182502746582031e-02 -4.642172455787658691e-01 1.142781376838684082e-01 2.191727459430694580e-01 -9.427631646394729614e-02 3.496471047401428223e-02 -2.604858018457889557e-02 3.153583407402038574e-02 -1.505790650844573975e-01 -1.971866339445114136e-01 1.222334802150726318e-01 -1.499206572771072388e-02 -1.407492756843566895e-01 1.167881786823272705e-01 -3.087468445301055908e-01 1.178176049143075943e-02 2.338538169860839844e-01 -2.503088414669036865e-01 -4.836310446262359619e-02 -1.165091618895530701e-01 3.590263128280639648e-01 9.760017693042755127e-02 3.868380784988403320e-01 5.451825261116027832e-02
-2.792466282844543457e-01 -2.832759022712707520e-01 2.622760534286499023e-01 -1.058253571391105652e-01 7.891049981117248535e-02 9.770589321851730347e-02 -1.149083301424980164e-01 -3.920430317521095276e-02 -1.906491667032241821e-01 -1.301115471869707108e-02 1.546005755662918091e-01 -7.545893639326095581e-02 -2.373138964176177979e-01 1.330709010362625122e-01 1.220826730132102966e-01 -2.681610882282257080e-01 5.805256590247154236e-02 -1.854680627584457397e-01 -2.306640893220901489e-02 -3.383497893810272217e-02 -1.193967312574386597e-01 3.564509376883506775e-02 -1.606190502643585205e-01 -9.114896506071090698e-02 7.085434626787900925e-03 -5.741018652915954590e-01 3.306608274579048157e-02 -2.019865810871124268e-01 2.452356182038784027e-02 5.945964902639389038e-02 -3.422675654292106628e-02 1.959602087736129761e-01
-1.771439462900161743e-01 1.406523287296295166e-01 5.432570725679397583e-02 -9.223148226737976074e-02 3.243288770318031311e-02 1.271755844354629517e-01 -7.762953639030456543e-02 -5.650192126631736755e-02 -1.376833468675613403e-01 -8.774393051862716675e-02 -1.048142686486244202e-01 2.238428741693496704e-01 -3.253340423107147217e-01 2.889348752796649933e-02 -2.486432902514934540e-02 -1.679616272449493408e-01 -2.273078858852386475e-01 -4.599883556365966797e-01 2.434040755033493042e-01 1.225686520338058472e-01 -4.161895215511322021e-01 -1.440556198358535767e-01 -3.890559449791908264e-02 -1.782090812921524048e-01 -7.660157978534698486e-02 -2.925997134298086166e-03 -1.582094654440879822e-02 3.065345995128154755e-02 1.263796985149383545e-01 3.092398941516876221e-01 2.569864271208643913e-03 6.513118743896484375e-02
-1.275439411401748657e-01 5.364737659692764282e-02 1.344063431024551392e-01 -3.012453317642211914e-01 1.365471631288528442e-01 -1.240370571613311768e-01 1.437055468559265137e-01 -8.931445330381393433e-02 6.510585546493530273e-02 -2.611139416694641113e-01 -5.185272544622421265e-02 3.923537135124206543e-01 -3.602952361106872559e-01 1.096558794379234314e-01 -9.331001341342926025e-02 2.259913980960845947e-01 -2.272717654705047607e-02 -2.411382347345352173e-01 5.042595043778419495e-02 1.206138357520103455e-01 1.485447213053703308e-02 2.656900286674499512e-01 -1.913245767354965210e-01 -1.858364045619964600e-01 -2.887707054615020752e-01 -6.483779102563858032e-02 4.207804426550865173e-02 7.157348841428756714e-02 1.996691077947616577e-01 4.167896136641502380e-02 1.522467732429504395e-01 4.171576350927352905e-02
-1.105623766779899597e-01 7.261643558740615845e-02 1.825653165578842163e-01 -2.121172696352005005e-01 -5.646004155278205872e-02 6.505867093801498413e-02 -2.231642603874206543e-03 6.562501937150955200e-02 -4.418158438056707382e-03 1.104940101504325867e-02 1.605595052242279053e-01 1.054163053631782532e-01 -2.261971384286880493e-01 8.897169679403305054e-02 1.928523741662502289e-02 -2.027969509363174438e-01 -2.349957525730133057e-01 1.511677354574203491e-01 -3.530212491750717163e-02 1.933551579713821411e-01 -4.128869622945785522e-02 6.202791817486286163e-03 -4.156155288219451904e-01 -1.734725534915924072e-01 -3.282765299081802368e-02 -1.436470299959182739e-01 1.340042352676391602e-01 -1.483204774558544159e-02 3.772566318511962891e-01 4.327220320701599121e-01 2.408661842346191406e-01 -7.796078175306320190e-02
-8.020555227994918823e-02 -2.429391592741012573e-01 4.840549826622009277e-01 -4.013169109821319580e-01 -3.309112414717674255e-02 -1.277408003807067871e-01 6.242210790514945984e-02 -1.836919039487838745e-01 -1.088906750082969666e-01 7.011649012565612793e-02 1.246955543756484985e-01 2.759660184383392334e-01 -2.969800531864166260e-01 1.343163996934890747e-01 8.400909602642059326e-02 1.522941142320632935e-01 1.807550936937332153e-01 6.143625825643539429e-02 3.220344660803675652e-03 -9.697744250297546387e-02 -2.183678597211837769e-01 -3.860589116811752319e-02 -6.221214681863784790e-02 -4.851327463984489441e-02 2.113749273121356964e-02 -9.130458533763885498e-02 1.630986630916595459e-01 -2.305437177419662476e-01 1.247192323207855225e-01 4.649681970477104187e-02 1.489489227533340454e-01 9.728410094976425171e-02
-1.715833097696304321e-01 -2.120831012725830078e-01 4.648329615592956543e-01 -8.897504955530166626e-02 2.083867415785789490e-02 -1.007832363247871399e-01 -3.950028494000434875e-02 -2.967019975185394287e-01 1.084189638495445251e-01 -2.022666782140731812e-01 -1.136178076267242432e-01 1.372687220573425293e-01 -9.987626969814300537e-02 2.852047681808471680e-01 1.574341952800750732e-01 -1.140258647501468658e-02 2.631121575832366943e-01 1.193353626877069473e-02 3.268894553184509277e-02 2.232423275709152222e-01 -1.755614727735519409e-01 5.823767930269241333e-02 -2.055497467517852783e-01 -3.081747889518737793e-01 3.941899165511131287e-02 5.944271106272935867e-03 2.773280488327145576e-03 -1.942756175994873047e-01 1.552727669477462769e-01 4.749976843595504761e-02 1.915528178215026855e-01 8.154024928808212280e-02
-2.402908205986022949e-01 -2.681770026683807373e-01 3.298542797565460205e-01 1.535423249006271362e-01 1.656036227941513062e-01 -2.625326216220855713e-01 2.076195031404495239e-01 -7.037343084812164307e-02 9.588528424501419067e-02 9.558092802762985229e-02 -1.720286719501018524e-02 -1.204794179648160934e-02 -3.763930201530456543e-01 1.461478043347597122e-02 -2.501827664673328400e-02 5.113944783806800842e-02 2.150956392288208008e-01 -2.117687761783599854e-01 2.184926122426986694e-01 1.783291110768914223e-03 -5.855818092823028564e-02 -2.765773832798004150e-01 -9.412647783756256104e-02 -5.314418300986289978e-02 -2.682241424918174744e-02 2.519719600677490234e-01 1.410900056362152100e-01 -1.053410172462463379e-01 1.942555904388427734e-01 1.718036532402038574e-01 1.588961333036422729e-01 1.071642190217971802e-01
-2.951467335224151611e-01 1.009989529848098755e-01 2.643957734107971191e-02 -2.834259867668151855e-01 -6.767924875020980835e-02 -2.927600592374801636e-02 4.760685376822948456e-03 -2.370020151138305664e-01 2.188779711723327637e-01 -2.613494098186492920e-01 1.647722274065017700e-01 4.059543311595916748e-01 -3.891697153449058533e-02 1.642265170812606812e-01 -1.168366968631744385e-01 -2.197267301380634308e-02 -1.014020945876836777e-02 -2.814055681228637695e-01 3.830592334270477295e-01 1.206380426883697510e-01 2.549929544329643250e-02 2.035826630890369415e-02 -6.008470803499221802e-02 -1.308704316616058350e-01 -9.901101887226104736e-02 5.536202806979417801e-03 6.406554579734802246e-02 -1.281518489122390747e-01 -3.714903444051742554e-02 1.578565984964370728e-01 -2.545771300792694092e-01 -1.593692600727081299e-01
-4.704746231436729431e-02 4.680451750755310059e-02 8.556169271469116211e-02 -1.863881945610046387e-01 8.183416724205017090e-02 -1.552878022193908691e-01 -1.702316254377365112e-01 1.258639544248580933e-01 -6.468632072210311890e-02 -4.068283736705780029e-01 7.300920039415359497e-02 3.103549778461456299e-01 -1.816557645797729492e-01 -1.445162147283554077e-01 1.369394809007644653e-01 6.861899048089981079e-02 -1.076068878173828125e-01 -3.152372241020202637e-01 1.435821652412414551e-01 9.636119939386844635e-03 -2.452187985181808472e-01 1.503704488277435303e-01 -1.712059378623962402e-01 -3.194132819771766663e-02 1.164290010929107666e-01 -1.235735695809125900e-02 -3.959691151976585388e-02 -2.835597097873687744e-01 2.597448229789733887e-01 3.381550014019012451e-01 8.047121763229370117e-02 2.240481227636337280e-02
-3.017285466194152832e-01 -3.768327534198760986e-01 2.282335460186004639e-01 3.879684582352638245e-02 1.061388328671455383e-01 5.944531038403511047e-02 1.611306965351104736e-01 8.188066631555557251e-02 -1.352045983076095581e-01 -2.105697393417358398e-01 2.728150188922882080e-01 2.090877741575241089e-01 7.018564641475677490e-02 1.930294483900070190e-01 -4.448648914694786072e-02 2.824892997741699219e-01 9.529708325862884521e-02 -2.696337699890136719e-01 2.093080431222915649e-01 9.948492981493473053e-03 -1.750720739364624023e-01 1.274760067462921143e-01 -5.897920206189155579e-02 -1.498371362686157227e-01 -2.259110659360885620e-01 1.198429241776466370e-01 6.930723041296005249e-02 -5.306720361113548279e-02 1.422265022993087769e-01 -1.147476285696029663e-01 -2.291089110076427460e-02 2.360139638185501099e-01
-3.674693405628204346e-01 -1.808435469865798950e-01 -2.106122300028800964e-02 -7.426415383815765381e-02 -1.203947216272354126e-01 2.966019809246063232e-01 1.025111600756645203e-01 -2.998955249786376953e-01 1.543865650892257690e-01 -8.277909457683563232e-02 1.036869063973426819e-01 1.335910707712173462e-01 -3.125036060810089111e-01 1.268592029809951782e-01 -7.682577520608901978e-02 3.844725340604782104e-02 1.175436004996299744e-01 -3.908601105213165283e-01 -1.346452999860048294e-02 1.533888578414916992e-01 -1.103524304926395416e-02 -8.764127641916275024e-02 8.189563453197479248e-02 1.484773308038711548e-01 2.964569926261901855e-01 1.538706421852111816e-01 1.898376345634460449e-01 6.043186783790588379e-02 1.475047469139099121e-01 1.486037969589233398e-01 -2.549238875508308411e-02 1.427432000637054443e-01
-2.067874222993850708e-01 2.832997404038906097e-02 -7.033914327621459961e-02 1.862138882279396057e-02 -4.504679143428802490e-02 1.318876743316650391e-01 9.609401971101760864e-02 1.586579829454421997e-01 -4.256597757339477539e-01 -2.159590572118759155e-01 2.382717430591583252e-01 3.340252339839935303e-01 -2.300723791122436523e-01 -6.683852057904005051e-03 -6.425265222787857056e-02 -1.380417793989181519e-01 -1.609542518854141235e-01 -3.732247650623321533e-02 2.027893438935279846e-02 1.328335702419281006e-01 -2.004514336585998535e-01 -7.994128763675689697e-02 -1.845819801092147827e-01 -2.837500572204589844e-01 2.162386476993560791e-01 -2.151787281036376953e-01 6.433124840259552002e-02 1.102823913097381592e-01 2.589786946773529053e-01 8.447810262441635132e-02 1.532235592603683472e-01 1.068759858608245850e-01
-2.097415551543235779e-02 -1.983703523874282837e-01 2.354405075311660767e-01 -1.441857516765594482e-01 -2.893297933042049408e-02 -4.018841385841369629e-01 -6.205503270030021667e-02 -2.021463066339492798e-01 8.145119994878768921e-02 -5.205132067203521729e-03 5.892991647124290466e-02 1.142596006393432617e-01 -3.058276511728763580e-02 3.622718155384063721e-01 3.951881453394889832e-02 3.604473173618316650e-02 1.627475172281265259e-01 -1.524465829133987427e-01 2.159322798252105713e-01 9.486842900514602661e-02 -6.737394258379936218e-03 -1.137162223458290100e-01 -1.320079714059829712e-01 -2.010169625282287598e-01 1.861713081598281860e-01 -2.934770882129669189e-01 -1.128913536667823792e-01 2.854642458260059357e-02 2.327568233013153076e-01 3.820846676826477051e-01 6.363943219184875488e-02 6.302881240844726562e-02
-1.706049144268035889e-01 6.190951168537139893e-02 7.166146486997604370e-02 -1.005450859665870667e-01 -3.907159715890884399e-02 4.633586853742599487e-02 5.842409282922744751e-02 9.827699512243270874e-03 -5.359839648008346558e-02 -6.532152742147445679e-02 1.981884837150573730e-01 2.145714908838272095e-01 -3.675288259983062744e-01 -7.487399131059646606e-02 2.373885596171021461e-03 -2.590762376785278320e-01 -1.625573784112930298e-01 -1.691433340311050415e-01 1.567030511796474457e-02 2.818004786968231201e-02 -1.486675143241882324e-01 -5.447413772344589233e-02 -3.570898473262786865e-01 -1.902584880590438843e-01 -1.013282872736454010e-02 -5.387143045663833618e-02 2.920901179313659668e-01 1.569789499044418335e-01 1.861194074153900146e-01 4.466689825057983398e-01 2.181305885314941406e-01 -6.935878843069076538e-02
-5.307974666357040405e-02 -3.430343270301818848e-01 9.877294301986694336e-03 -1.930634975433349609e-01 4.005564376711845398e-02 1.213658787310123444e-02 -3.880799189209938049e-02 -2.937442064285278320e-01 7.527364790439605713e-02 -2.440792135894298553e-02 3.032445721328258514e-02 -7.079435884952545166e-02 -2.702586352825164795e-01 1.158545240759849548e-01 -3.075936436653137207e-01 -8.426696807146072388e-02 -1.947071552276611328e-01 -2.989087104797363281e-01 3.059817254543304443e-01 4.090594947338104248e-01 -2.416352629661560059e-01 2.244027517735958099e-02 -1.705330163240432739e-01 -5.854320526123046875e-02 1.309928670525550842e-02 -8.435595780611038208e-02 1.862771511077880859e-01 -4.778981208801269531e-02 1.860718056559562683e-02 -2.048048190772533417e-02 1.648978739976882935e-01 -1.964949071407318115e-02
-8.610618114471435547e-02 5.150794610381126404e-02 1.937076151371002197e-01 7.652754336595535278e-02 -7.957966625690460205e-02 1.534605305641889572e-02 2.527872845530509949e-02 -3.364361524581909180e-01 1.655104458332061768e-01 -9.807898104190826416e-02 -4.250514134764671326e-02 2.794692516326904297e-01 -1.539912670850753784e-01 1.641852855682373047e-01 2.539497911930084229e-01 -2.211962193250656128e-01 2.382982820272445679e-01 6.206922233104705811e-02 1.139971539378166199e-01 2.649170756340026855e-01 -2.239505201578140259e-01 2.170995809137821198e-02 -3.006540536880493164e-01 -7.852225005626678467e-02 1.861412227153778076e-01 -4.089521616697311401e-02 -5.984454974532127380e-02 -5.975018441677093506e-02 2.587169110774993896e-01 6.831746548414230347e-02 -1.537418365478515625e-01 3.397587239742279053e-01
4.425526037812232971e-02 -4.629805684089660645e-02 1.201602742075920105e-01 3.080363757908344269e-02 -8.059540390968322754e-02 -2.879973314702510834e-02 1.507371068000793457e-01 -1.157290413975715637e-01 -3.188482522964477539e-01 -4.062753915786743164e-01 2.444487363100051880e-01 3.698664903640747070e-01 -1.446125954389572144e-01 2.761694490909576416e-01 2.180653512477874756e-01 8.347215503454208374e-02 -3.776286169886589050e-02 -2.669811248779296875e-02 3.304175660014152527e-02 1.161139756441116333e-01 2.026027888059616089e-01 -1.433596163988113403e-01 -9.017270058393478394e-02 -2.790184617042541504e-01 -5.184775590896606445e-02 2.067566066980361938e-01 2.137491405010223389e-01 -1.047952682711184025e-04 1.049039214849472046e-01 4.516894370317459106e-02 9.316779323853552341e-05 2.315645813941955566e-01
-3.558593690395355225e-01 -3.666317462921142578e-02 1.285269558429718018e-01 -1.378430575132369995e-01 3.626326471567153931e-02 9.406017512083053589e-02 -5.726945027709007263e-02 -2.202202752232551575e-02 -7.867354899644851685e-02 -1.689693629741668701e-01 4.850469157099723816e-02 2.618213891983032227e-01 -3.787098526954650879e-01 5.617437884211540222e-02 1.731040924787521362e-01 -9.701244533061981201e-02 2.261969894170761108e-01 -4.216439723968505859e-01 6.012355908751487732e-02 -1.506428886204957962e-02 2.209493070840835571e-01 2.687055766582489014e-01 9.422630816698074341e-02 -3.322543203830718994e-02 1.899559348821640015e-01 1.292460262775421143e-01 4.257838800549507141e-02 -2.975158989429473877e-01 6.708168238401412964e-02 8.574814349412918091e-02 8.153777569532394409e-02 7.459750026464462280e-02
1.640725135803222656e-02 -9.436327964067459106e-02 3.343700468540191650e-01 -3.832085058093070984e-02 4.783906787633895874e-02 1.400741487741470337e-01 3.182994425296783447e-01 -1.008288711309432983e-01 7.735805213451385498e-02 -1.885262131690979004e-01 -5.960333347320556641e-02 4.828689247369766235e-02 -9.102665632963180542e-02 -4.099809005856513977e-02 1.813908219337463379e-01 -1.223571524024009705e-01 1.249936819076538086e-01 -7.019519060850143433e-02 6.525684148073196411e-02 4.224295318126678467e-01 1.234109923243522644e-01 -2.823226451873779297e-01 -2.690171599388122559e-01 -1.017091497778892517e-01 -1.784216240048408508e-02 -1.962840408086776733e-01 1.167638897895812988e-01 2.404633313417434692e-01 -1.011038292199373245e-02 3.317779600620269775e-01 1.928463131189346313e-01 1.830481924116611481e-02
2.183658769354224205e-03 -1.528362650424242020e-02 2.339207082986831665e-01 -2.602959573268890381e-01 -1.347291171550750732e-01 1.326110363006591797e-01 2.266741991043090820e-01 -4.446490705013275146e-01 6.395683437585830688e-02 -7.172437757253646851e-02 1.155217885971069336e-01 3.966172635555267334e-01 -2.701165340840816498e-02 1.572594940662384033e-01 3.651991114020347595e-02 1.524032056331634521e-01 -8.389647305011749268e-02 -3.005403280258178711e-01 1.241744533181190491e-01 1.448315829038619995e-01 -5.978638678789138794e-02 -1.829312145709991455e-01 -3.414537608623504639e-01 -2.679929882287979126e-02 -2.221220917999744415e-02 2.233588993549346924e-01 -2.186108194291591644e-02 3.275842219591140747e-02 3.275085985660552979e-02 4.651616886258125305e-02 -1.387304216623306274e-01 -5.397621542215347290e-03
-9.870219975709915161e-03 -1.710898242890834808e-02 1.534616798162460327e-01 1.044519022107124329e-01 1.041185948997735977e-02 -2.102481871843338013e-01 2.125343382358551025e-01 -2.975565195083618164e-01 4.248192906379699707e-02 6.988509744405746460e-02 8.238900452852249146e-02 4.505346342921257019e-02 -2.723134160041809082e-01 4.558410122990608215e-02 4.579776898026466370e-02 3.072856068611145020e-01 7.592184096574783325e-02 4.817814752459526062e-02 8.394943177700042725e-02 1.559817790985107422e-01 -2.256782911717891693e-02 6.560422480106353760e-02 -2.114697396755218506e-01 -2.319903075695037842e-01 1.216030344367027283e-01 -2.622824907302856445e-01 6.248554959893226624e-02 -3.051075041294097900e-01 2.360449731349945068e-01 3.280256390571594238e-01 -1.501546204090118408e-01 2.993504106998443604e-01
-8.883462846279144287e-02 -2.960923612117767334e-01 3.170571327209472656e-01 -9.157282114028930664e-02 1.062309835106134415e-02 -3.725076019763946533e-01 -4.176428541541099548e-03 -2.301492094993591309e-01 1.751958429813385010e-01 -9.133069962263107300e-02 -6.020680442452430725e-02 7.768394052982330322e-02 -2.003085315227508545e-01 1.537700742483139038e-01 1.942375451326370239e-01 2.421905547380447388e-01 -1.793909519910812378e-01 -7.490978389978408813e-02 3.081302940845489502e-01 -3.934366628527641296e-03 3.772445023059844971e-02 -3.749426826834678650e-02 -1.885915398597717285e-01 -1.231523603200912476e-01 9.212499484419822693e-03 -2.685543000698089600e-01 -1.343907695263624191e-02 5.697385594248771667e-02 8.932419121265411377e-02 2.264886051416397095e-01 -1.570022702217102051e-01 2.212356925010681152e-01
-2.771488726139068604e-01 -9.617445617914199829e-02 3.807936012744903564e-01 2.094818279147148132e-02 7.230162620544433594e-02 1.328792870044708252e-01 3.723193109035491943e-01 2.001496851444244385e-01 -1.617608964443206787e-01 -2.925401031970977783e-01 2.729738354682922363e-01 3.104257024824619293e-02 -3.936251252889633179e-02 -5.111738294363021851e-02 -6.665779650211334229e-02 -9.824182838201522827e-02 -8.720972388982772827e-02 -1.156175807118415833e-01 4.544992372393608093e-02 2.597419023513793945e-01 -1.386255491524934769e-02 -2.009575068950653076e-01 5.012118816375732422e-02 -2.179385721683502197e-01 -2.325122943148016930e-03 -1.653982698917388916e-01 1.879135370254516602e-01 -1.587945967912673950e-02 2.080832570791244507e-01 -1.044019311666488647e-01 2.321656495332717896e-01 9.661137312650680542e-02
-1.348889023065567017e-01 -1.780858933925628662e-01 1.991793066263198853e-01 -8.641934394836425781e-02 -6.144138053059577942e-02 -1.289178133010864258e-01 9.651365876197814941e-02 -1.744554340839385986e-01 -9.262438118457794189e-02 -1.709100604057312012e-02 2.339986562728881836e-01 -1.711608469486236572e-01 -3.409204483032226562e-01 8.538115769624710083e-03 1.947315782308578491e-01 1.888689249753952026e-01 4.082810878753662109e-02 3.399680182337760925e-02 1.471720933914184570e-01 -1.799685359001159668e-01 1.922242902219295502e-02 6.261450797319412231e-02 -2.970354855060577393e-01 -3.089791834354400635e-01 2.488532103598117828e-02 -1.687413752079010010e-01 9.783514589071273804e-02 -2.553012073040008545e-01 2.589911818504333496e-01 2.026108503341674805e-01 -1.132522746920585632e-01 3.005571663379669189e-01
-2.554667890071868896e-01 -2.257561385631561279e-01 3.110468387603759766e-01 -1.597373932600021362e-02 -1.495947539806365967e-01 -2.313896827399730682e-02 -7.473508268594741821e-02 -2.507621347904205322e-01 -2.340085953474044800e-01 -1.042391583323478699e-01 -4.732055589556694031e-02 2.731590867042541504e-01 3.708372265100479126e-02 4.709768891334533691e-01 1.479026824235916138e-01 -9.280195087194442749e-02 8.844008296728134155e-02 3.136407211422920227e-02 1.587572395801544189e-01 6.857276707887649536e-02 7.591272704303264618e-03 1.215952485799789429e-01 -1.023405790328979492e-01 -2.148699611425399780e-01 -7.850991934537887573e-02 -1.723370850086212158e-01 -5.747085064649581909e-02 -1.213573291897773743e-01 2.740681171417236328e-01 1.046802103519439697e-02 1.837367564439773560e-01 1.617039293050765991e-01
-5.868246313184499741e-03 4.930689465254545212e-03 1.535199284553527832e-01 -1.035501062870025635e-01 -1.681702136993408203e-01 3.719675168395042419e-02 2.067724615335464478e-01 -1.841933429241180420e-01 2.046044617891311646e-01 -2.632625401020050049e-01 2.903463244438171387e-01 3.661292791366577148e-01 -1.184910014271736145e-01 -6.690534204244613647e-02 -2.046879567205905914e-02 1.293357927352190018e-02 -1.443717032670974731e-01 2.260939450934529305e-03 1.948920041322708130e-01 3.591858446598052979e-01 6.738674640655517578e-02 -1.277367118746042252e-02 -2.582446932792663574e-01 -1.998106837272644043e-01 -3.602635348215699196e-03 -8.373125642538070679e-02 2.769644558429718018e-01 -1.911501437425613403e-01 6.517016887664794922e-02 -1.898676455020904541e-01 -2.045417279005050659e-01 -9.543912857770919800e-02
-1.665881127119064331e-01 -8.041819185018539429e-02 -9.588761627674102783e-02 -6.476804614067077637e-02 -2.700951993465423584e-01 4.430472254753112793e-01 -1.506518721580505371e-01 -1.983043402433395386e-01 -1.221223697066307068e-01 -1.017840206623077393e-01 1.220172569155693054e-01 2.049739360809326172e-01 -6.594756245613098145e-02 2.246183902025222778e-02 1.357073038816452026e-01 7.755484431982040405e-02 1.427202671766281128e-01 -2.140304446220397949e-01 2.377012223005294800e-01 1.393871605396270752e-01 -4.378707334399223328e-02 4.067775607109069824e-02 -1.186361834406852722e-01 -1.131734177470207214e-01 3.049448430538177490e-01 -1.161790490150451660e-01 3.281023800373077393e-01 -2.366982698440551758e-01 -1.221903190016746521e-01 1.796323060989379883e-01 -1.064588353037834167e-01 9.168751537799835205e-02
-3.067202568054199219e-01 -3.538883924484252930e-01 3.127091825008392334e-01 -1.243221312761306763e-01 6.576857715845108032e-02 -6.499952077865600586e-02 8.390956372022628784e-02 -1.965201646089553833e-01 3.397792577743530273e-02 1.235125660896301270e-01 4.649131000041961670e-02 2.735586464405059814e-01 -1.759606897830963135e-01 3.891507387161254883e-01 4.180423170328140259e-02 5.929182842373847961e-02 1.979820579290390015e-01 1.405148804187774658e-01 7.514233887195587158e-02 3.443615511059761047e-02 -1.494217067956924438e-01 8.639101684093475342e-02 -1.516459286212921143e-01 -2.525127530097961426e-01 1.915973275899887085e-01 -3.996613994240760803e-02 1.314051598310470581e-01 -2.142295241355895996e-01 1.261327713727951050e-01 7.346191257238388062e-02 1.569197922945022583e-01 4.940238222479820251e-02
-1.148394644260406494e-01 -2.216177731752395630e-01 4.027779102325439453e-01 5.273777619004249573e-02 -9.056431800127029419e-02 -2.567958086729049683e-02 9.235397726297378540e-02 3.115000128746032715e-01 -1.679323762655258179e-01 -9.009549021720886230e-02 8.987354487180709839e-02 2.054447084665298462e-01 1.731195300817489624e-01 1.205845922231674194e-01 -3.007157333195209503e-02 1.817424148321151733e-01 4.693395271897315979e-02 -3.089503943920135498e-01 1.147173196077346802e-01 3.352066129446029663e-02 -1.387843042612075806e-01 -9.331981092691421509e-02 -2.071631103754043579e-01 -1.680688112974166870e-01 -2.807443439960479736e-01 1.045816168189048767e-01 -2.772777574136853218e-03 -2.207252010703086853e-02 2.783502638339996338e-01 7.868234068155288696e-02 1.160701885819435120e-01 3.078191578388214111e-01
-3.884431347250938416e-02 -1.008740812540054321e-02 2.630130052566528320e-01 1.849641352891921997e-01 -2.522257566452026367e-01 -6.865569204092025757e-02 3.432194590568542480e-01 -1.789633035659790039e-01 -1.775618875399231911e-03 -7.719609141349792480e-02 2.719136476516723633e-01 -1.589450053870677948e-02 -3.028212189674377441e-01 1.735900342464447021e-01 -1.972245275974273682e-01 -7.907293736934661865e-03 1.673399060964584351e-01 -1.119588222354650497e-02 -2.540035638958215714e-03 2.003059685230255127e-01 -2.701914608478546143e-01 -8.595942705869674683e-02 2.196384221315383911e-02 -3.752678036689758301e-01 1.631882041692733765e-02 5.485777184367179871e-02 -1.130012795329093933e-02 5.715737864375114441e-02 1.207734644412994385e-01 2.483600676059722900e-01 1.325266361236572266e-01 2.131581306457519531e-01
-2.295550890266895294e-02 -1.118933483958244324e-01 3.926219642162322998e-01 -7.295957207679748535e-02 -3.009688854217529297e-01 -5.154969915747642517e-02 1.590334624052047729e-01 -4.476521909236907959e-02 4.148223996162414551e-02 -3.464321494102478027e-01 1.251733005046844482e-01 2.909514009952545166e-01 -1.980923581868410110e-03 -1.396476626396179199e-01 1.484765391796827316e-02 1.591200232505798340e-01 -1.714999526739120483e-01 -1.296642869710922241e-01 1.838904470205307007e-01 4.636880457401275635e-01 8.909120410680770874e-02 -2.327518537640571594e-03 -1.765707582235336304e-01 -1.634864360094070435e-01 -5.768596380949020386e-02 -4.252152889966964722e-02 3.655023127794265747e-02 -3.127728775143623352e-02 1.063579246401786804e-01 -1.799332052469253540e-01 -1.667276918888092041e-01 -3.059600247070193291e-03
-1.495363265275955200e-01 1.011943258345127106e-02 1.151370108127593994e-01 -2.342143058776855469e-01 5.480515211820602417e-02 2.527332603931427002e-01 8.692724257707595825e-02 -1.768380105495452881e-01 -4.906164482235908508e-02 -3.447871208190917969e-01 2.308869957923889160e-01 2.015824019908905029e-01 -1.552387177944183350e-01 1.199758425354957581e-02 3.274042308330535889e-01 2.318535149097442627e-01 -1.909127086400985718e-01 -2.633555829524993896e-01 1.684036105871200562e-01 6.879047304391860962e-02 1.943367123603820801e-01 -7.008790038526058197e-03 1.614719978533685207e-03 -1.992999315261840820e-01 -2.791887223720550537e-01 -2.063250690698623657e-01 1.901785880327224731e-01 2.872149646282196045e-02 -7.439614087343215942e-02 -6.711809337139129639e-02 1.280894577503204346e-01 -5.390303581953048706e-02
-1.299835741519927979e-01 -1.606336832046508789e-01 -2.441278100013732910e-02 -3.001824021339416504e-01 2.251377254724502563e-01 -9.425030089914798737e-03 5.670846626162528992e-02 -2.434445619583129883e-01 -4.058966413140296936e-02 -1.774148643016815186e-01 -1.168333441019058228e-01 1.519362032413482666e-01 -5.754321813583374023e-02 -2.654999960213899612e-03 -7.678553229197859764e-04 4.641233757138252258e-02 -1.813137382268905640e-01 -9.700531512498855591e-02 1.743221282958984375e-01 2.432724460959434509e-02 -1.957336217164993286e-01 -1.952911168336868286e-01 -1.562916040420532227e-01 -4.075525701045989990e-02 -1.633210927248001099e-01 3.183110952377319336e-01 8.713822066783905029e-02 -1.082805022597312927e-01 4.344089329242706299e-01 2.702063024044036865e-01 2.971390783786773682e-01 6.983511894941329956e-02
5.820930376648902893e-02 3.053246811032295227e-02 4.560081660747528076e-02 -1.443277746438980103e-01 -1.347015500068664551e-01 1.942537911236286163e-02 -3.473461568355560303e-01 -7.385941594839096069e-02 1.161196976900100708e-01 -1.737975776195526123e-01 1.965429037809371948e-01 7.859604060649871826e-02 -2.334235310554504395e-01 8.053927868604660034e-02 8.751148730516433716e-02 1.710969507694244385e-01 -6.513773649930953979e-02 -6.115451455116271973e-02 6.989701837301254272e-02 9.179463237524032593e-02 -1.829388439655303955e-01 -3.139863908290863037e-02 -2.873036563396453857e-01 -2.711828649044036865e-01 -2.020837925374507904e-02 -5.088647827506065369e-02 1.218269765377044678e-01 3.837788105010986328e-02 2.142539322376251221e-01 2.582308053970336914e-01 5.429485440254211426e-01 5.672414973378181458e-02
-3.747858405113220215e-01 -2.209548205137252808e-01 2.680151164531707764e-01 1.346397697925567627e-01 -2.339762598276138306e-01 1.237480491399765015e-01 3.355301916599273682e-02 1.614468395709991455e-01 3.073354996740818024e-02 1.390125751495361328e-01 1.152304373681545258e-02 2.812795639038085938e-01 3.059820458292961121e-02 -4.322733730077743530e-02 7.833666354417800903e-02 3.976098448038101196e-02 1.781841963529586792e-01 -5.033761858940124512e-01 1.544170826673507690e-01 -1.823901236057281494e-01 -2.925913222134113312e-02 -3.294064477086067200e-02 -1.252318173646926880e-01 -4.771630093455314636e-02 4.787073656916618347e-02 -8.503682166337966919e-02 6.231147795915603638e-02 -5.881279334425926208e-02 3.084420263767242432e-01 1.746510863304138184e-01 8.567468822002410889e-02 3.833417966961860657e-02
-2.248579263687133789e-01 -1.398382186889648438e-01 1.119226813316345215e-01 -1.640128046274185181e-01 -1.595503836870193481e-01 1.677383184432983398e-01 -1.464885659515857697e-02 -8.141477406024932861e-02 -6.964143365621566772e-02 -4.765307158231735229e-02 3.241790235042572021e-01 -5.449571833014488220e-02 -1.207122653722763062e-01 -1.502399891614913940e-01 8.876909315586090088e-02 2.646316885948181152e-01 1.673217266798019409e-01 -2.946304678916931152e-01 2.336338758468627930e-01 9.547737240791320801e-02 -8.112087100744247437e-02 -1.397092491388320923e-01 2.878781966865062714e-02 5.647218972444534302e-02 1.473246812820434570e-01 -2.206550985574722290e-01 3.230086266994476318e-01 9.721533209085464478e-02 2.328062355518341064e-01 3.329172730445861816e-01 2.221634238958358765e-02 -2.036160677671432495e-01
-2.123927026987075806e-01 -2.753934264183044434e-01 2.304857224225997925e-01 -1.951896697282791138e-01 -1.319909393787384033e-01 3.592033684253692627e-02 6.315596401691436768e-02 -9.425140172243118286e-02 2.868167497217655182e-02 2.011538147926330566e-01 4.326273128390312195e-02 2.281365543603897095e-01 -1.047066524624824524e-01 9.436930716037750244e-02 -1.704342290759086609e-02 2.740042507648468018e-01 1.081716939806938171e-01 2.664564847946166992e-01 4.417352005839347839e-02 8.837090432643890381e-02 -1.281226277351379395e-01 1.105274483561515808e-01 -1.763945668935775757e-01 -1.172753274440765381e-01 2.214198857545852661e-01 -3.952153399586677551e-02 -4.631646350026130676e-02 -4.605747461318969727e-01 3.316465318202972412e-01 9.892598539590835571e-02 1.228082031011581421e-01 -1.086593419313430786e-02
-1.721962094306945801e-01 -1.929621398448944092e-01 1.147291809320449829e-01 -9.957863390445709229e-02 1.146208122372627258e-01 -6.685495376586914062e-02 8.954878896474838257e-02 6.789943575859069824e-02 -1.417829692363739014e-01 -9.158472530543804169e-03 2.108525633811950684e-01 4.121731221675872803e-01 -6.008734460920095444e-03 -7.023986428976058960e-02 1.092153713107109070e-01 1.394751518964767456e-01 2.575958669185638428e-01 -4.412840902805328369e-01 1.786771267652511597e-01 -1.231361106038093567e-01 -5.586176365613937378e-02 6.522009521722793579e-02 -6.812540441751480103e-02 -2.118378877639770508e-01 -8.421523869037628174e-02 -2.323301732540130615e-01 1.868739426136016846e-01 2.797128073871135712e-02 -1.523276418447494507e-01 3.142022490501403809e-01 9.864009171724319458e-02 1.241758689284324646e-01
-2.567149400711059570e-01 -2.457025498151779175e-01 -4.472783766686916351e-03 -1.407110691070556641e-01 -9.177156537771224976e-02 -5.089143663644790649e-02 2.324046790599822998e-01 -1.909105032682418823e-01 -2.052171155810356140e-02 1.198617964982986450e-01 -1.819538138806819916e-02 9.226951003074645996e-02 -1.587053537368774414e-01 -2.216328829526901245e-01 1.589916348457336426e-01 1.622606813907623291e-01 2.075505070388317108e-02 -3.631763160228729248e-01 2.294398993253707886e-01 1.412389278411865234e-01 -2.634499222040176392e-02 -2.383212447166442871e-01 -1.785966604948043823e-01 5.653568729758262634e-02 1.836488842964172363e-01 -1.800384968519210815e-01 3.772835135459899902e-01 -3.503021225333213806e-02 1.888421922922134399e-01 1.315700262784957886e-01 1.333116292953491211e-01 -1.578968912363052368e-01
-1.350549757480621338e-01 -1.069982498884201050e-01 9.385097771883010864e-02 -4.257389530539512634e-02 6.883314996957778931e-02 1.340857446193695068e-01 6.917752325534820557e-02 1.282173544168472290e-01 8.027480542659759521e-02 -1.423933058977127075e-01 1.795246005058288574e-01 1.876993030309677124e-01 8.418670296669006348e-02 -8.848512917757034302e-02 3.194716945290565491e-02 -4.232228919863700867e-02 4.210140556097030640e-02 -2.543923854827880859e-01 3.121682703495025635e-01 1.610626876354217529e-01 -1.427451670169830322e-01 1.452219784259796143e-01 5.378020554780960083e-02 -3.903225064277648926e-01 -2.199601531028747559e-01 -3.284182846546173096e-01 9.341559559106826782e-02 -1.952102929353713989e-01 -6.752979755401611328e-02 4.513288736343383789e-01 -3.952754661440849304e-02 -6.600848585367202759e-02
-2.517891228199005127e-01 -2.375785410404205322e-01 9.259942173957824707e-02 -2.706814110279083252e-01 -1.427974849939346313e-01 -7.783864159137010574e-03 1.215515583753585815e-01 -1.033372129313647747e-03 -1.207239404320716858e-01 -1.049023717641830444e-01 2.894569635391235352e-01 2.048684060573577881e-01 -9.881011210381984711e-03 2.778340876102447510e-02 2.008214145898818970e-01 2.057975530624389648e-01 -8.316955715417861938e-02 -2.647410035133361816e-01 1.284278780221939087e-01 -2.376069277524948120e-01 -1.137356981635093689e-01 2.015419602394104004e-01 -1.594218313694000244e-01 2.310518771409988403e-01 9.701388888061046600e-03 -1.537186354398727417e-01 2.045316994190216064e-01 1.236895322799682617e-01 3.831406235694885254e-01 8.358370512723922729e-02 -8.761101216077804565e-02 -5.979873239994049072e-02
-1.322985589504241943e-01 -5.041161784902215004e-04 2.307425737380981445e-01 -1.037127897143363953e-01 -9.379491209983825684e-02 1.391305774450302124e-01 1.403828859329223633e-01 -4.556046724319458008e-01 8.453164994716644287e-02 -1.772053837776184082e-01 8.434534538537263870e-04 1.250193417072296143e-01 -4.693076014518737793e-02 -2.097090035676956177e-01 -1.745217144489288330e-01 1.601200103759765625e-01 2.287707328796386719e-01 -2.144058495759963989e-01 1.680057495832443237e-01 -5.739858001470565796e-02 -6.026000250130891800e-03 -1.506901532411575317e-01 -2.208239436149597168e-01 -8.887507021427154541e-03 1.052053086459636688e-02 -4.398202598094940186e-01 7.301896810531616211e-02 -4.600618407130241394e-02 2.472244501113891602e-01 3.162139654159545898e-02 1.535096466541290283e-01 -1.360422819852828979e-01
-4.631173610687255859e-02 -1.307092458009719849e-01 3.590454161167144775e-01 2.037809193134307861e-01 -1.322112381458282471e-01 1.366049200296401978e-01 1.317937821149826050e-01 2.487109415233135223e-02 7.144653797149658203e-02 -1.228694319725036621e-01 -5.140532180666923523e-02 1.356276124715805054e-01 6.728459149599075317e-02 1.518654227256774902e-01 1.046871989965438843e-01 -5.479511246085166931e-02 1.376490741968154907e-01 -2.453832142055034637e-02 2.409267574548721313e-01 5.265247449278831482e-02 -2.385689765214920044e-01 -3.885679244995117188e-01 5.927000939846038818e-02 -3.922006785869598389e-01 1.609820127487182617e-01 1.608462482690811157e-01 6.051755696535110474e-02 -5.270267650485038757e-02 2.948291599750518799e-01 2.825945615768432617e-01 7.252056966535747051e-04 5.288685858249664307e-02
-1.378943175077438354e-01 -1.983926445245742798e-01 2.573391497135162354e-01 -4.743226468563079834e-01 2.148785591125488281e-01 3.144489228725433350e-01 6.825778633356094360e-02 -7.930848002433776855e-02 -1.045909598469734192e-01 -9.240965545177459717e-02 2.577827870845794678e-01 1.399809308350086212e-02 -1.086904853582382202e-01 -1.701988838613033295e-02 1.781603395938873291e-01 1.729945838451385498e-01 -1.190553307533264160e-01 -3.290542960166931152e-01 2.921252250671386719e-01 8.793658018112182617e-02 9.518194198608398438e-02 1.200138032436370850e-01 1.443571038544178009e-02 -1.720842532813549042e-02 -2.219485677778720856e-02 -1.326214969158172607e-01 6.966197490692138672e-02 -3.222891688346862793e-02 -6.110896542668342590e-02 1.793858595192432404e-02 2.548925876617431641e-01 -4.510930925607681274e-02
-1.687765493988990784e-02 7.681129034608602524e-03 -9.821065515279769897e-02 4.041102156043052673e-02 -5.195870529860258102e-03 6.344922631978988647e-02 -1.639638096094131470e-01 -2.231828868389129639e-01 4.153915494680404663e-02 9.227495640516281128e-03 -7.221902906894683838e-02 2.651607990264892578e-01 -1.973268389701843262e-01 -9.747620671987533569e-03 1.472040265798568726e-01 -2.295891344547271729e-01 -8.610539883375167847e-02 -7.383958250284194946e-02 8.537674695253372192e-02 3.899303078651428223e-01 -9.509789198637008667e-02 5.294918641448020935e-02 -1.865821629762649536e-01 -4.187889769673347473e-02 -3.040362894535064697e-02 -2.078669071197509766e-01 1.775929778814315796e-01 -9.901612065732479095e-03 3.459663987159729004e-01 3.931855857372283936e-01 3.258099257946014404e-01 2.001380175352096558e-01
-2.205101400613784790e-01 -2.994772791862487793e-01 9.172665327787399292e-02 -1.879586577415466309e-01 -2.701227553188800812e-03 2.462095953524112701e-02 1.794761568307876587e-01 -1.659517884254455566e-01 -4.324281960725784302e-02 -7.228190451860427856e-02 3.331462442874908447e-01 8.477286249399185181e-02 -4.372979700565338135e-02 -1.872025430202484131e-01 1.136084944009780884e-01 1.623208820819854736e-01 -5.250587686896324158e-02 -3.207567930221557617e-01 5.290376767516136169e-02 1.912409663200378418e-01 1.939809471368789673e-01 1.077212318778038025e-01 -2.041054517030715942e-01 1.515469253063201904e-01 1.952894181013107300e-01 -1.569188535213470459e-01 4.340882226824760437e-02 -2.588772773742675781e-02 2.046021521091461182e-01 3.732229471206665039e-01 2.118526957929134369e-02 -2.242942154407501221e-01
-1.586089027114212513e-03 -1.904264539480209351e-01 2.687246799468994141e-01 1.270858943462371826e-01 -7.874044775962829590e-02 2.552060186862945557e-01 -3.324997797608375549e-02 -3.379976451396942139e-01 1.867838799953460693e-01 2.419148571789264679e-02 -9.451269358396530151e-02 2.832849621772766113e-01 -1.461379379034042358e-01 2.868713811039924622e-02 1.501312758773565292e-02 1.157426089048385620e-01 -6.070869788527488708e-02 -3.418287038803100586e-01 2.878494262695312500e-01 -2.449238300323486328e-01 1.736027300357818604e-01 1.372822672128677368e-01 4.656997323036193848e-02 -2.319578267633914948e-02 7.057303190231323242e-02 -2.159838676452636719e-01 7.432305067777633667e-02 1.761874407529830933e-01 5.788504611700773239e-03 3.284743726253509521e-01 7.572817057371139526e-02 1.063395813107490540e-01
9.019080549478530884e-02 -3.134724497795104980e-01 2.598158717155456543e-01 -1.779671460390090942e-01 8.950394392013549805e-02 1.208310052752494812e-01 1.537891179323196411e-01 -2.119841575622558594e-01 3.609842061996459961e-02 -4.004054069519042969e-01 2.571714818477630615e-01 3.177418708801269531e-01 -8.111446350812911987e-02 9.456761926412582397e-02 1.301747411489486694e-01 -1.446911394596099854e-01 -6.939867138862609863e-02 -4.401799663901329041e-02 -5.134823173284530640e-02 1.841468960046768188e-01 1.137629672884941101e-01 -1.717394590377807617e-01 -2.114206254482269287e-01 -3.174183666706085205e-01 -2.773793600499629974e-02 7.376123219728469849e-02 8.011890202760696411e-02 -1.906296424567699432e-02 -8.715219795703887939e-02 -7.369587570428848267e-02 7.894694060087203979e-02 2.401134669780731201e-01
-1.548777520656585693e-02 -2.795357704162597656e-01 3.696347177028656006e-01 -7.936672866344451904e-02 -1.884590089321136475e-02 -3.335093855857849121e-01 1.760682165622711182e-01 -3.302423954010009766e-01 -8.127953112125396729e-02 5.824968963861465454e-02 1.012436524033546448e-01 8.488395810127258301e-02 -1.470666825771331787e-01 1.408920884132385254e-01 1.936059743165969849e-01 1.702569276094436646e-01 -7.545311748981475830e-02 -4.756361991167068481e-02 3.168119192123413086e-01 -1.558889746665954590e-01 5.284446757286787033e-03 -6.121693924069404602e-02 -1.120335757732391357e-01 -9.127031266689300537e-02 -7.315616309642791748e-02 -2.268221676349639893e-01 8.117292076349258423e-02 -2.268191277980804443e-01 1.923043727874755859e-01 2.769293487071990967e-01 -4.775369539856910706e-02 5.976049229502677917e-02
1.128244698047637939e-01 -2.853062748908996582e-01 2.707108557224273682e-01 -2.251849025487899780e-01 -1.021894291043281555e-01 -2.811876833438873291e-01 9.211070835590362549e-02 -1.063509956002235413e-01 1.059444174170494080e-01 -1.404740363359451294e-01 1.393152773380279541e-01 5.562382191419601440e-02 -1.383045762777328491e-01 2.454204410314559937e-01 1.609893292188644409e-01 -5.769011750817298889e-02 2.206652164459228516e-01 -3.786115348339080811e-02 -4.361114278435707092e-02 1.328902542591094971e-01 -1.320181041955947876e-01 5.149238556623458862e-02 -7.344071567058563232e-02 -1.715865731239318848e-01 -1.008781194686889648e-01 -4.130175113677978516e-01 -4.798262193799018860e-02 9.420306980609893799e-02 2.705155909061431885e-01 3.384284377098083496e-01 1.556431036442518234e-02 7.754970341920852661e-02
-3.678401559591293335e-02 -2.936819791793823242e-01 1.792256981134414673e-01 -9.106991812586784363e-03 1.275113672018051147e-01 -3.778466880321502686e-01 1.545800566673278809e-01 -2.417181581258773804e-01 2.248371392488479614e-01 -4.879771545529365540e-02 8.508559316396713257e-02 3.971819579601287842e-02 -1.907667964696884155e-01 1.950652748346328735e-01 2.280633598566055298e-01 1.377592831850051880e-01 -2.007766626775264740e-03 -2.188375890254974365e-01 1.465306878089904785e-01 -4.392299056053161621e-02 -1.957572549581527710e-01 -4.569938406348228455e-03 -1.785874217748641968e-01 -1.021652445197105408e-01 -7.228840887546539307e-02 -1.790744960308074951e-01 1.872691363096237183e-01 1.064832508563995361e-01 1.900787800550460815e-01 2.833544611930847168e-01 -2.996988035738468170e-02 2.804871201515197754e-01
1.693852394819259644e-01 -1.635531485080718994e-01 1.687702387571334839e-01 -3.046040534973144531e-01 -1.531167179346084595e-01 -1.363500952720642090e-01 1.033253669738769531e-01 1.054065600037574768e-01 7.305325567722320557e-02 -1.888343095779418945e-01 7.208991050720214844e-02 3.608640432357788086e-01 -3.029991090297698975e-01 2.199326753616333008e-01 5.022312700748443604e-02 3.154081292450428009e-03 3.274359703063964844e-01 -1.793063804507255554e-02 -7.821153849363327026e-02 -1.838061213493347168e-02 3.228278830647468567e-02 -2.043696790933609009e-01 -1.565124243497848511e-01 -7.010062038898468018e-02 6.472697854042053223e-02 -1.573328971862792969e-01 -7.866100966930389404e-02 1.066650450229644775e-02 1.460138857364654541e-01 1.144134104251861572e-01 2.892266213893890381e-01 3.175313472747802734e-01
-2.646230757236480713e-01 -1.986705139279365540e-02 3.953100368380546570e-02 -1.784952729940414429e-02 -9.961095452308654785e-02 2.174776941537857056e-01 7.184293866157531738e-02 1.177844628691673279e-01 3.084344230592250824e-02 -3.055244684219360352e-01 8.985087275505065918e-02 6.317514777183532715e-01 1.049767524818889797e-04 -8.411563932895660400e-02 -3.541185706853866577e-02 -9.865958988666534424e-02 4.981249198317527771e-02 -2.406035214662551880e-01 1.802048981189727783e-01 -2.007920593023300171e-01 9.203170984983444214e-02 -2.748200856149196625e-02 -2.025403827428817749e-01 -3.426910936832427979e-02 -1.857518553733825684e-01 -5.783797800540924072e-02 1.162236481904983521e-01 -1.854721158742904663e-01 6.215283647179603577e-02 5.251743644475936890e-02 4.536728188395500183e-02 2.299600392580032349e-01
-2.882028818130493164e-01 -2.018777839839458466e-02 2.885192334651947021e-01 -1.543542444705963135e-01 -1.414809376001358032e-02 -3.136115521192550659e-02 3.319147825241088867e-01 2.048044353723526001e-01 2.352612838149070740e-02 -7.637612055987119675e-03 1.151573564857244492e-02 2.654670476913452148e-01 4.237611591815948486e-02 -2.751571238040924072e-01 6.899666786193847656e-02 -1.046040840446949005e-02 -3.378468453884124756e-01 -1.636063307523727417e-01 1.943901628255844116e-01 1.446402817964553833e-02 -1.579122394323348999e-01 -2.440983653068542480e-01 -1.039314083755016327e-02 -1.529705226421356201e-01 -9.889183193445205688e-02 -1.356781572103500366e-01 7.808376848697662354e-02 -2.647390067577362061e-01 1.170823797583580017e-01 3.058261871337890625e-01 -5.545785278081893921e-02 3.089611232280731201e-02
-1.738165616989135742e-01 -2.474975287914276123e-01 2.162366211414337158e-01 -1.795975607819855213e-03 -1.020483523607254028e-01 2.994269728660583496e-01 9.775826334953308105e-02 3.081766366958618164e-01 1.889370381832122803e-01 -2.240183502435684204e-01 8.846476674079895020e-02 2.032845020294189453e-01 5.608635023236274719e-03 5.537959933280944824e-02 6.701499968767166138e-02 3.248075023293495178e-02 7.176797091960906982e-02 -6.054443717002868652e-01 2.042784988880157471e-01 -3.904021158814430237e-02 -1.161816939711570740e-01 -9.020726382732391357e-02 -4.453147202730178833e-02 -1.711813062429428101e-01 -1.124905720353126526e-01 -1.492538023740053177e-02 -2.956103160977363586e-02 -1.149173900485038757e-01 3.937689214944839478e-02 1.159688532352447510e-01 -3.734837844967842102e-02 4.748822003602981567e-02
-2.626182734966278076e-01 -2.201279699802398682e-01 2.815743088722229004e-01 8.831378817558288574e-02 -2.223578095436096191e-01 2.621717154979705811e-01 -3.727092221379280090e-02 -3.259510695934295654e-01 -3.677795454859733582e-02 8.042559027671813965e-03 -8.181471377611160278e-02 1.900963336229324341e-01 -2.741954624652862549e-01 -1.919488161802291870e-01 -1.584119945764541626e-01 1.115497127175331116e-01 -1.091988980770111084e-01 -3.656318038702011108e-02 2.491489350795745850e-01 -1.955425180494785309e-02 -1.771465875208377838e-02 -8.776220679283142090e-02 -1.757153123617172241e-01 3.606467042118310928e-03 2.533777356147766113e-01 -2.830753326416015625e-01 3.372868523001670837e-02 -2.517772652208805084e-02 1.660973280668258667e-01 1.896796375513076782e-01 1.804411858320236206e-01 -1.378989070653915405e-01
-2.677187323570251465e-01 -1.650098413228988647e-01 3.161482512950897217e-01 4.512534290552139282e-02 3.417716920375823975e-02 3.092135787010192871e-01 1.574602723121643066e-01 2.676901593804359436e-02 9.843366593122482300e-02 -1.148190796375274658e-01 -2.541654929518699646e-02 2.151705175638198853e-01 -3.401369452476501465e-01 -1.576839238405227661e-01 -6.573348492383956909e-02 -4.988083243370056152e-02 2.647047042846679688e-01 -3.288582861423492432e-01 1.152603179216384888e-01 -1.592985987663269043e-01 1.002172008156776428e-01 -2.805961072444915771e-01 1.285268366336822510e-01 -1.322970390319824219e-01 9.729892760515213013e-02 8.960165083408355713e-02 7.701384276151657104e-02 7.876811176538467407e-02 2.032823115587234497e-01 1.823674291372299194e-01 8.968294411897659302e-02 8.778086304664611816e-02
-5.984352529048919678e-02 -2.272352874279022217e-01 1.876004338264465332e-01 -1.317453235387802124e-01 4.170271102339029312e-03 2.162966281175613403e-01 -3.709579259157180786e-02 2.334339320659637451e-01 -1.023742556571960449e-01 -1.537751853466033936e-01 3.274086415767669678e-01 4.868271052837371826e-01 7.655808329582214355e-02 -4.597017168998718262e-02 2.630502283573150635e-01 -1.031922642141580582e-02 -1.883659213781356812e-01 -1.183078512549400330e-01 2.224654853343963623e-01 4.858070611953735352e-02 4.355448763817548752e-03 -2.624725997447967529e-01 5.650762841105461121e-02 6.368652731180191040e-02 -6.338311731815338135e-02 3.318242728710174561e-02 2.053780257701873779e-01 1.194204911589622498e-01 1.594103872776031494e-01 1.973640769720077515e-01 4.741913452744483948e-02 1.682268977165222168e-01
-8.781874924898147583e-02 -2.042862474918365479e-01 2.562952786684036255e-02 -2.671427726745605469e-01 1.668946295976638794e-01 3.731242418289184570e-01 9.912711381912231445e-02 3.332468122243881226e-02 2.411135733127593994e-01 -2.378675192594528198e-01 6.082837283611297607e-02 4.982397705316543579e-02 -7.557410001754760742e-02 5.046040192246437073e-02 1.523145884275436401e-01 -6.980697065591812134e-02 8.853591233491897583e-02 -2.642705440521240234e-01 -4.838031902909278870e-02 -1.529846191406250000e-01 1.541400415590032935e-04 4.465659707784652710e-02 -2.034043818712234497e-01 -3.267088830471038818e-01 5.114259943366050720e-02 -2.144161462783813477e-01 2.805992364883422852e-01 4.761230200529098511e-02 3.154940605163574219e-01 1.947587430477142334e-01 -1.503936052322387695e-01 9.166488423943519592e-03
9.997616708278656006e-02 -3.606971800327301025e-01 4.239744544029235840e-01 -7.461527734994888306e-02 -9.798020869493484497e-02 -1.497471183538436890e-01 2.043686062097549438e-01 -2.151216119527816772e-01 1.873505562543869019e-01 -1.045833453536033630e-01 2.587876915931701660e-01 1.239024549722671509e-01 -1.437833905220031738e-01 9.644389152526855469e-02 -5.490864440798759460e-02 -1.391891241073608398e-01 3.141454458236694336e-01 2.555460110306739807e-02 -1.473977118730545044e-01 -4.512573406100273132e-02 1.390767544507980347e-01 1.863903403282165527e-01 2.099456964060664177e-03 -1.071313023567199707e-01 -1.349388249218463898e-02 -2.796913981437683105e-01 -1.726812310516834259e-02 -1.233090609312057495e-01 1.732643693685531616e-01 2.455870658159255981e-01 -2.574046328663825989e-02 1.453259680420160294e-02
-6.718977540731430054e-02 -2.247929126024246216e-01 -2.802332490682601929e-02 2.046790122985839844e-01 -1.205406486988067627e-01 2.465726286172866821e-01 -1.631664782762527466e-01 -3.860859274864196777e-01 6.055831536650657654e-02 -1.510623991489410400e-01 2.677675485610961914e-01 -3.750737756490707397e-02 3.505062311887741089e-02 9.072991088032722473e-03 9.334908798336982727e-03 -1.548886299133300781e-01 -1.790305674076080322e-01 -2.575887739658355713e-01 9.908831864595413208e-02 1.459098905324935913e-01 -1.398008912801742554e-01 -2.388134002685546875e-01 9.787909686565399170e-02 -1.981804519891738892e-01 -1.990676671266555786e-02 -9.395912289619445801e-02 6.310246884822845459e-02 -2.109724730253219604e-01 2.873418033123016357e-01 3.180161416530609131e-01 1.149574294686317444e-01 -1.292459666728973389e-01
-5.555588006973266602e-02 -1.705901175737380981e-01 3.653135895729064941e-01 -8.560188859701156616e-02 -7.368367910385131836e-02 1.287344098091125488e-01 -2.222058363258838654e-02 -2.330017983913421631e-01 -5.032883584499359131e-02 -1.963911652565002441e-01 2.155715823173522949e-01 -2.368381433188915253e-02 -4.700480774044990540e-02 -1.131032630801200867e-01 2.123188078403472900e-01 -3.206233680248260498e-01 -3.797290846705436707e-02 -3.371331989765167236e-01 1.790350228548049927e-01 1.906192488968372345e-02 -2.017502300441265106e-02 -4.547016322612762451e-02 8.299991488456726074e-02 9.306854754686355591e-02 2.944529056549072266e-01 1.429063379764556885e-01 1.921454071998596191e-01 -2.326727211475372314e-01 2.134373784065246582e-01 2.028601802885532379e-02 -2.171192467212677002e-01 2.059082686901092529e-01
-3.061944246292114258e-01 -2.663187384605407715e-01 3.489671945571899414e-01 1.868517249822616577e-01 -1.440324187278747559e-01 2.536808252334594727e-01 1.860347539186477661e-01 2.807425856590270996e-01 4.815810173749923706e-02 -1.145642101764678955e-01 2.117066271603107452e-02 1.777967959642410278e-01 -5.654452834278345108e-03 7.788136601448059082e-02 1.529463082551956177e-01 -9.688777849078178406e-03 3.176808357238769531e-01 -8.467020839452743530e-02 2.575481869280338287e-02 9.055371582508087158e-02 -1.395438611507415771e-01 -1.949806809425354004e-01 -1.056117564439773560e-01 -1.246583536267280579e-01 -1.999970376491546631e-01 -8.647262305021286011e-02 2.558613121509552002e-01 1.059736907482147217e-01 1.852003186941146851e-01 1.956858932971954346e-01 6.240689009428024292e-02 3.492118790745735168e-02
-1.637139767408370972e-01 -4.456031024456024170e-01 -1.392199937254190445e-02 -2.052437663078308105e-01 6.214184686541557312e-02 4.548684507608413696e-02 -6.432349979877471924e-02 1.521330624818801880e-01 9.738507121801376343e-02 -9.412862360477447510e-03 5.692275986075401306e-02 4.497601389884948730e-01 5.168382823467254639e-02 3.746455162763595581e-02 5.875508487224578857e-02 -1.928005665540695190e-01 -1.914112269878387451e-01 -1.512793302536010742e-01 -2.535895677283406258e-03 1.794091016054153442e-01 6.401980668306350708e-02 -2.336797714233398438e-01 -2.718866057693958282e-02 -2.904842793941497803e-01 -7.310587167739868164e-02 -9.913177043199539185e-02 1.334434598684310913e-01 -3.035323619842529297e-01 2.223610281944274902e-01 1.538709402084350586e-01 3.637129440903663635e-02 6.489420682191848755e-02
-2.250353097915649414e-01 -1.360270828008651733e-01 2.934313714504241943e-01 -7.085654139518737793e-02 -1.773161590099334717e-01 1.671537905931472778e-01 1.308905193582177162e-03 -2.044849991798400879e-01 2.023427933454513550e-01 -9.498810768127441406e-02 -2.125349938869476318e-01 3.733334243297576904e-01 -4.321941137313842773e-01 -7.511694729328155518e-02 1.673842594027519226e-02 -5.640485137701034546e-02 -1.070044264197349548e-01 -8.489444106817245483e-02 9.853057563304901123e-02 -1.049902439117431641e-01 -2.555431053042411804e-02 -6.818428635597229004e-02 -1.084955874830484390e-02 -5.427964404225349426e-02 4.995180666446685791e-02 -7.183660566806793213e-02 5.060284212231636047e-02 1.782673299312591553e-01 6.954742223024368286e-02 3.551804125308990479e-01 2.738049030303955078e-01 -1.114291772246360779e-01
-3.451905548572540283e-01 -1.380648463964462280e-01 -1.171716377139091492e-01 1.704880744218826294e-01 -7.420194894075393677e-02 2.171203494071960449e-01 1.008444949984550476e-01 -9.332464635372161865e-02 8.786796778440475464e-02 1.331885755062103271e-01 1.252126842737197876e-01 2.570095062255859375e-01 -1.767012923955917358e-01 -1.103823781013488770e-01 -1.328713446855545044e-01 1.865631490945816040e-01 -1.408875584602355957e-01 -2.487129867076873779e-01 3.462152779102325439e-01 -2.472929097712039948e-02 -2.503135800361633301e-02 -6.070604082196950912e-03 -1.864779144525527954e-01 1.052726432681083679e-01 1.563282012939453125e-01 -5.054269451647996902e-03 1.466362178325653076e-01 4.666704684495925903e-02 3.430234491825103760e-01 3.494488000869750977e-01 5.630365386605262756e-02 6.783961504697799683e-02
-3.698227810673415661e-04 -4.204708337783813477e-01 -1.921494863927364349e-02 -3.841418772935867310e-02 -1.229731738567352295e-01 7.341691851615905762e-02 2.256499230861663818e-02 -1.470101773738861084e-01 2.004004120826721191e-01 -2.963713407516479492e-01 3.761279284954071045e-01 -1.399101503193378448e-02 3.921824693679809570e-02 -1.097470149397850037e-01 -1.031504198908805847e-02 -5.053611099720001221e-02 -1.201435178518295288e-01 -1.616661399602890015e-01 -5.230843275785446167e-02 1.135225147008895874e-01 -2.229392975568771362e-01 2.498915418982505798e-02 -6.899563968181610107e-02 -1.304157674312591553e-01 1.786095201969146729e-01 -2.261645197868347168e-01 1.182658150792121887e-01 -3.670168220996856689e-01 3.273113071918487549e-01 1.476912479847669601e-02 1.504398882389068604e-01 -5.297913029789924622e-02
-9.491449594497680664e-02 -1.305128727108240128e-02 2.911666631698608398e-01 -1.345154196023941040e-01 8.839235454797744751e-02 1.918659061193466187e-01 6.798192113637924194e-02 -4.064602255821228027e-01 8.449207246303558350e-02 -2.140127867460250854e-01 1.935143470764160156e-01 2.053903341293334961e-01 -9.693119674921035767e-02 2.859018146991729736e-01 2.652462720870971680e-01 -2.676733136177062988e-01 1.602091640233993530e-01 1.147560775279998779e-01 4.757741466164588928e-02 7.045363634824752808e-02 1.599007658660411835e-02 -4.531484097242355347e-02 -1.568038612604141235e-01 -3.783085942268371582e-02 5.424385517835617065e-02 -1.393417119979858398e-01 -6.930589675903320312e-02 -1.740194559097290039e-01 7.897670567035675049e-02 2.323612570762634277e-01 -8.296979218721389771e-02 3.298926949501037598e-01
4.966450855135917664e-03 -1.302966326475143433e-01 3.024731576442718506e-01 -9.204871952533721924e-03 -3.825077116489410400e-01 6.468278169631958008e-02 5.116027221083641052e-02 2.320274412631988525e-01 -6.001441553235054016e-02 -2.291689813137054443e-01 6.619893014430999756e-02 9.629589319229125977e-02 -8.991299569606781006e-02 4.379506781697273254e-02 -3.977623283863067627e-01 -4.424269124865531921e-02 5.324324592947959900e-02 -2.613329887390136719e-01 7.801245152950286865e-02 1.008970215916633606e-01 -1.439491063356399536e-01 8.973792940378189087e-02 1.158419698476791382e-01 -7.088067382574081421e-02 1.691449433565139771e-02 -3.890454471111297607e-01 3.235115110874176025e-01 -5.949206650257110596e-02 1.336434483528137207e-01 3.263604640960693359e-02 1.082511171698570251e-01 1.393707692623138428e-01
7.567842304706573486e-02 -1.481626629829406738e-01 1.448698490858078003e-01 -5.204380303621292114e-02 6.598600000143051147e-02 1.643594056367874146e-01 -1.998226642608642578e-01 -9.617241099476814270e-03 1.780215650796890259e-01 -3.820815980434417725e-01 4.672480002045631409e-02 1.844068802893161774e-02 -5.927251651883125305e-02 -1.418532580137252808e-01 -2.572307586669921875e-01 1.295733749866485596e-01 9.775049239397048950e-02 -2.737667262554168701e-01 3.845265507698059082e-01 1.322766691446304321e-01 1.717864274978637695e-01 1.316062808036804199e-01 -1.810919609852135181e-03 -1.772878915071487427e-01 -1.047056615352630615e-01 1.575763151049613953e-02 -1.027179807424545288e-01 -2.181351184844970703e-01 3.731835186481475830e-01 3.934079408645629883e-02 1.657971143722534180e-01 1.570581048727035522e-01
-2.678916454315185547e-01 7.608208805322647095e-03 -1.727832108736038208e-02 2.050209343433380127e-01 -2.445252239704132080e-01 -1.343959756195545197e-02 -1.229172870516777039e-01 9.778526425361633301e-02 -2.908945977687835693e-01 1.204221509397029877e-02 1.239345073699951172e-01 3.786083459854125977e-01 -1.281260997056961060e-01 -9.594272077083587646e-02 -7.775474805384874344e-03 5.817312747240066528e-02 -1.064422652125358582e-01 -2.468704134225845337e-01 3.058052361011505127e-01 1.713969260454177856e-01 7.833835482597351074e-02 -2.319020219147205353e-02 -7.205327600240707397e-02 -1.637751758098602295e-01 1.707590222358703613e-01 -4.173167943954467773e-01 6.496561318635940552e-02 6.078831478953361511e-02 2.065590173006057739e-01 1.508757621049880981e-01 1.113034933805465698e-01 7.590771466493606567e-02
-1.604294329881668091e-01 -7.659713923931121826e-02 -7.562562078237533569e-02 -7.333073765039443970e-02 -7.340135425329208374e-02 4.856455326080322266e-02 -1.645995080471038818e-01 -7.192634791135787964e-02 -2.437705099582672119e-01 -4.177267551422119141e-01 1.756129264831542969e-01 5.509549751877784729e-02 -1.851783841848373413e-01 -2.207179926335811615e-02 -9.116344153881072998e-02 -1.075571775436401367e-01 -1.468029320240020752e-01 -4.924289882183074951e-02 6.479564309120178223e-02 2.171780914068222046e-03 -1.656384319067001343e-01 1.189853549003601074e-01 -2.795799374580383301e-01 -3.838644027709960938e-01 2.985879778861999512e-02 -1.708164066076278687e-01 -1.375642120838165283e-01 1.237149760127067566e-01 3.119571208953857422e-01 2.254075407981872559e-01 2.924038767814636230e-01 -4.023657739162445068e-02
-1.378132551908493042e-01 -3.551869988441467285e-01 3.073964715003967285e-01 -1.369049847126007080e-01 -9.983791410923004150e-02 -7.744739949703216553e-02 -6.142681464552879333e-02 -2.501517832279205322e-01 -1.602776721119880676e-02 -3.249106705188751221e-01 -1.429344266653060913e-01 2.722416222095489502e-01 -1.115178540349006653e-01 1.584321409463882446e-01 1.946354657411575317e-01 -5.293755233287811279e-02 2.036071270704269409e-01 8.814802765846252441e-02 3.456947952508926392e-02 1.715729087591171265e-01 5.902323499321937561e-02 -1.164749786257743835e-01 -7.394635677337646484e-02 -3.154905736446380615e-01 8.434578776359558105e-02 9.195531904697418213e-02 -1.816944330930709839e-01 -1.782622337341308594e-01 2.050843387842178345e-01 2.283011749386787415e-02 -5.568954162299633026e-03 2.362723797559738159e-01
-1.804899573326110840e-01 1.883263587951660156e-01 1.966450214385986328e-01 -3.514692485332489014e-01 5.779341235756874084e-02 1.078246906399726868e-01 3.021724149584770203e-02 -2.552455365657806396e-01 1.271880567073822021e-01 -1.186491325497627258e-01 2.582568824291229248e-01 -9.225156903266906738e-02 -1.961504667997360229e-02 1.951938681304454803e-02 -3.658301755785942078e-02 -8.685342222452163696e-02 2.139398306608200073e-01 -1.784252077341079712e-01 3.791654407978057861e-01 -3.282258659601211548e-02 -2.484126687049865723e-01 -1.965894699096679688e-01 -3.418621793389320374e-02 1.484767906367778778e-02 -2.238216996192932129e-02 9.782771766185760498e-02 7.172238081693649292e-02 -5.539143458008766174e-02 2.920974195003509521e-01 9.678535163402557373e-02 1.713202446699142456e-01 3.272618651390075684e-01
-4.944005236029624939e-02 -2.286680042743682861e-01 2.098253965377807617e-01 -7.633665204048156738e-02 6.555741280317306519e-02 -2.784139513969421387e-01 3.115957975387573242e-02 -1.182714551687240601e-01 2.298576235771179199e-01 1.467452943325042725e-01 2.926099896430969238e-01 1.977576613426208496e-01 -1.004825383424758911e-01 3.377971351146697998e-01 -6.206385325640439987e-03 3.705402091145515442e-02 -1.365198101848363876e-02 -8.122516423463821411e-02 3.581617400050163269e-02 1.026584282517433167e-01 4.243982955813407898e-02 -1.860657334327697754e-01 -3.970276564359664917e-02 -2.990108728408813477e-01 1.406450122594833374e-01 -1.725610345602035522e-01 -3.183173760771751404e-02 1.048381179571151733e-01 3.819059431552886963e-01 2.914548516273498535e-01 -8.503553271293640137e-02 1.683039069175720215e-01
-1.812248677015304565e-01 1.906336396932601929e-01 3.416496217250823975e-01 5.031831096857786179e-03 -1.333469618111848831e-02 -2.866426110267639160e-02 1.227229461073875427e-01 6.595975160598754883e-02 4.196437075734138489e-02 -3.855693936347961426e-01 3.068886995315551758e-01 1.760790795087814331e-01 -1.328652948141098022e-01 -5.543461814522743225e-02 -2.087396830320358276e-01 -1.312585026025772095e-01 -1.325508952140808105e-01 -5.144968628883361816e-02 1.461841538548469543e-02 1.146260797977447510e-01 -1.713091135025024414e-02 4.441590234637260437e-02 8.001295477151870728e-02 -7.568723708391189575e-02 2.571970820426940918e-01 -2.202846854925155640e-01 1.519459635019302368e-01 2.915768325328826904e-02 3.259539604187011719e-01 2.117398083209991455e-01 3.135311305522918701e-01 2.361612208187580109e-02
8.717492967844009399e-02 4.238589480519294739e-02 2.650585472583770752e-01 -7.876522094011306763e-02 -3.055894076824188232e-01 1.589212268590927124e-01 2.164092287421226501e-02 -2.865502377972006798e-03 2.028810381889343262e-01 -2.259699106216430664e-01 6.674975156784057617e-02 -4.649674892425537109e-02 1.448011305183172226e-02 8.331334590911865234e-02 -2.568283081054687500e-01 2.680096626281738281e-01 -3.981907851994037628e-03 -1.671989560127258301e-01 1.096006557345390320e-01 4.290909692645072937e-02 1.526076346635818481e-01 -6.112062186002731323e-02 -1.355712860822677612e-01 -1.666570752859115601e-01 3.487437069416046143e-01 -6.350730359554290771e-02 3.240928351879119873e-01 -1.053208187222480774e-01 5.832899361848831177e-02 3.802801072597503662e-01 -6.187466531991958618e-02 2.064309716224670410e-01
-1.801483184099197388e-01 -1.202089563012123108e-01 1.976164802908897400e-02 6.509021669626235962e-02 -8.331158012151718140e-02 -1.393456310033798218e-01 -1.310893595218658447e-01 -3.351021185517311096e-02 -3.812524676322937012e-02 -1.403380334377288818e-01 -9.982810169458389282e-02 2.388892471790313721e-01 -3.292492628097534180e-01 -3.053325787186622620e-02 -1.852760650217533112e-02 -9.814287722110748291e-02 -4.305514320731163025e-02 -5.152806639671325684e-01 -1.047389768064022064e-02 1.562095284461975098e-01 -3.132175505161285400e-01 -1.981970667839050293e-01 1.121684908866882324e-02 -2.473509013652801514e-01 2.958016693592071533e-01 6.647785753011703491e-02 7.860625162720680237e-03 1.073789596557617188e-02 2.609913647174835205e-01 2.091955244541168213e-01 -1.963782869279384613e-02 -3.707403689622879028e-02
-3.196004927158355713e-01 1.934814602136611938e-01 2.500919997692108154e-01 -1.671047657728195190e-01 -1.383676379919052124e-01 6.953214854001998901e-02 1.590813249349594116e-01 7.727287709712982178e-02 2.322510480880737305e-01 -1.814509779214859009e-01 7.520808279514312744e-02 3.241293728351593018e-01 1.391088515520095825e-01 6.729559600353240967e-02 4.808104410767555237e-02 -1.338719576597213745e-01 2.077785134315490723e-02 -3.022775352001190186e-01 1.473610103130340576e-01 4.783510863780975342e-01 -3.711260482668876648e-02 9.256850928068161011e-02 -1.038810759782791138e-01 3.624616563320159912e-02 -1.369792670011520386e-01 6.834141910076141357e-02 1.353875547647476196e-01 -7.125640660524368286e-02 -4.386245459318161011e-02 2.216020673513412476e-01 -5.825852975249290466e-02 8.568040281534194946e-02
-1.406106203794479370e-01 -4.051585122942924500e-02 3.783707320690155029e-01 1.152493804693222046e-01 -7.171607762575149536e-02 1.450580954551696777e-01 2.515982985496520996e-01 1.652265042066574097e-01 -8.569536730647087097e-03 -4.308087825775146484e-01 2.581498622894287109e-01 7.376968860626220703e-02 -6.240222230553627014e-02 -1.112178117036819458e-01 -2.569502778351306915e-02 -1.241547912359237671e-01 -1.838075667619705200e-01 -1.002021506428718567e-01 4.636861756443977356e-02 7.859225571155548096e-02 -1.093388418667018414e-03 -3.151142969727516174e-02 9.308796375989913940e-02 -3.451634943485260010e-01 1.256573498249053955e-01 -3.055677115917205811e-01 1.134836524724960327e-01 8.044610172510147095e-02 9.939976036548614502e-02 -5.441428720951080322e-02 2.389007806777954102e-01 1.894375979900360107e-01
9.351111948490142822e-03 -1.361056417226791382e-01 1.935316622257232666e-01 5.958833172917366028e-02 -1.459653228521347046e-01 -1.069773919880390167e-03 4.154871106147766113e-01 -1.977470070123672485e-01 -4.757572337985038757e-02 -1.330642104148864746e-01 3.522935509681701660e-01 3.573765456676483154e-01 -1.018978580832481384e-01 1.069932058453559875e-01 5.046553164720535278e-02 -1.053345203399658203e-01 -1.420437246561050415e-01 1.391865778714418411e-02 2.153068780899047852e-01 2.779564857482910156e-01 2.425892353057861328e-01 -1.396701335906982422e-01 -5.026568658649921417e-03 -6.224440038204193115e-02 2.573505416512489319e-02 -1.375656109303236008e-02 1.264943033456802368e-01 1.825804710388183594e-01 3.121041357517242432e-01 -6.525668501853942871e-02 -1.365298926830291748e-01 5.771827325224876404e-02
-2.103897482156753540e-01 -4.778983071446418762e-02 1.404683142900466919e-01 -2.461510896682739258e-01 2.761377207934856415e-02 -8.384945243597030640e-02 -7.816082984209060669e-02 -1.672504842281341553e-01 -3.573253154754638672e-01 -8.039686828851699829e-02 4.172648862004280090e-02 1.049251388758420944e-02 -2.791260182857513428e-01 7.071274518966674805e-02 7.253259420394897461e-02 -7.723452895879745483e-02 3.963477909564971924e-01 -1.995485574007034302e-01 2.281581163406372070e-01 2.244942486286163330e-01 1.038167476654052734e-01 -2.041832059621810913e-01 -1.143712997436523438e-01 -2.651266753673553467e-01 -4.669115692377090454e-02 -2.257217168807983398e-01 5.993439257144927979e-02 -2.969965040683746338e-01 -4.835587367415428162e-02 4.478477314114570618e-02 2.707880176603794098e-02 1.261270195245742798e-01
1.156176552176475525e-01 -1.073620021343231201e-01 3.928438723087310791e-01 -3.507519885897636414e-02 6.844384130090475082e-03 1.918488740921020508e-01 1.053820028901100159e-01 -5.121843516826629639e-02 -2.607531249523162842e-01 -3.303822278976440430e-01 2.576495110988616943e-01 1.058048084378242493e-01 -3.686301112174987793e-01 2.048714756965637207e-01 7.151208817958831787e-02 9.919599443674087524e-02 2.519563734531402588e-01 2.777336351573467255e-02 2.939192950725555420e-01 -1.380748897790908813e-01 -4.801210388541221619e-02 -2.652204222977161407e-02 -2.990777790546417236e-02 -9.611983597278594971e-02 2.407564967870712280e-01 -1.687006279826164246e-02 3.216992598026990891e-03 -1.143476516008377075e-01 1.845390945672988892e-01 -1.242279633879661560e-01 2.862243726849555969e-02 1.301607191562652588e-01
-2.751575410366058350e-01 -1.590266376733779907e-01 3.511291369795799255e-02 -1.993469893932342529e-01 -2.666504979133605957e-01 -8.826284855604171753e-02 -2.459746599197387695e-02 -3.060299754142761230e-01 5.389286205172538757e-02 -7.406151294708251953e-02 -2.270457893610000610e-02 1.158582344651222229e-01 -1.779848039150238037e-01 -7.625002413988113403e-02 -6.354122608900070190e-02 -2.635739147663116455e-01 4.630918055772781372e-02 -3.173945844173431396e-01 -6.557679921388626099e-02 -1.027030795812606812e-01 2.810006961226463318e-02 1.071415990591049194e-01 -2.223256677389144897e-01 -3.176835477352142334e-01 -3.106290660798549652e-02 1.400554832071065903e-02 1.887339055538177490e-01 -4.273684322834014893e-01 2.133277654647827148e-01 1.209985557943582535e-02 4.533229395747184753e-02 6.369513273239135742e-02
-1.775403022766113281e-01 -1.725951284170150757e-01 2.276250123977661133e-01 -6.850883364677429199e-02 1.949810795485973358e-02 1.229230314493179321e-01 1.865928620100021362e-01 2.897513508796691895e-01 2.678237557411193848e-01 -8.065380156040191650e-02 3.583280742168426514e-01 -1.013487949967384338e-01 8.676255121827125549e-03 -8.496506512165069580e-02 -9.568876773118972778e-02 1.880499273538589478e-01 4.566436633467674255e-03 -2.319054901599884033e-01 2.278555631637573242e-01 1.560653150081634521e-01 2.231645397841930389e-02 -2.444151602685451508e-02 -1.520762592554092407e-01 -7.301829010248184204e-02 -2.689476609230041504e-01 -5.373615026473999023e-02 -3.588050603866577148e-02 -1.862477958202362061e-01 3.057339787483215332e-01 2.003089934587478638e-01 -1.590867340564727783e-01 2.224202156066894531e-01
-1.501871272921562195e-02 -1.513913180679082870e-02 1.750172376632690430e-01 -1.377106457948684692e-01 -5.891492590308189392e-02 2.392180562019348145e-01 1.780051141977310181e-01 -4.269798099994659424e-01 1.527161002159118652e-01 -1.432433724403381348e-01 -4.833181574940681458e-02 9.593614190816879272e-02 -8.828779309988021851e-02 -5.778457224369049072e-02 2.846653759479522705e-02 2.364962399005889893e-01 2.485745213925838470e-02 -2.237079292535781860e-01 3.380931317806243896e-01 -4.813964664936065674e-02 4.745702445507049561e-02 -2.043788582086563110e-01 -2.013016641139984131e-01 6.231096386909484863e-02 -1.104634180665016174e-01 -3.269465863704681396e-01 -8.103203773498535156e-02 -4.769910499453544617e-02 3.753162622451782227e-01 1.155417934060096741e-01 3.648186847567558289e-02 -1.131577491760253906e-01
5.215280503034591675e-02 1.532879769802093506e-01 1.961212903261184692e-01 -8.863320946693420410e-02 -2.467577010393142700e-01 1.723946258425712585e-02 -9.871636331081390381e-02 -2.218761481344699860e-02 2.296379767358303070e-03 -2.297823876142501831e-01 3.973058238625526428e-02 2.449126839637756348e-01 -2.311084046959877014e-02 1.337154358625411987e-01 -4.497496783733367920e-02 -2.079452425241470337e-01 -3.806479871273040771e-01 -1.701858639717102051e-01 2.238620817661285400e-02 1.545128375291824341e-01 4.879270493984222412e-02 5.549741163849830627e-02 -4.205274209380149841e-02 -2.278989851474761963e-01 3.703263401985168457e-01 -2.811633348464965820e-01 7.270881533622741699e-02 -1.488828361034393311e-01 3.370854854583740234e-01 1.999284774065017700e-01 1.508350968360900879e-01 -2.451575919985771179e-02
-2.953345179557800293e-01 -1.901597678661346436e-01 1.278510093688964844e-01 2.838091254234313965e-01 4.063688963651657104e-02 9.303912520408630371e-02 2.662124037742614746e-01 2.994704991579055786e-02 -8.144918829202651978e-02 -1.696923822164535522e-01 -6.493987143039703369e-02 4.262167215347290039e-01 -8.249443769454956055e-02 -2.238249927759170532e-01 2.213016450405120850e-01 -1.417003571987152100e-02 -1.610737890005111694e-01 -1.910119801759719849e-01 5.031695589423179626e-02 2.033249847590923309e-02 -4.428107663989067078e-02 2.784140408039093018e-02 -1.431366801261901855e-01 -2.116155475378036499e-01 -9.119944274425506592e-02 -2.230058908462524414e-01 -8.971557021141052246e-02 -2.139118462800979614e-01 -5.947538185864686966e-03 3.013369739055633545e-01 -1.260207444429397583e-01 1.353028863668441772e-01
4.977986216545104980e-02 -3.135996162891387939e-01 2.259660363197326660e-01 -8.517867326736450195e-02 -7.005484402179718018e-02 -3.207132816314697266e-01 7.292524725198745728e-02 -1.515374332666397095e-01 9.816949069499969482e-02 -1.415229775011539459e-02 8.471781760454177856e-02 1.188856214284896851e-01 -2.463978976011276245e-01 2.100572735071182251e-01 1.530739665031433105e-01 2.002884149551391602e-01 -1.093242764472961426e-01 -1.745875328779220581e-01 1.639122068881988525e-01 -8.937523514032363892e-02 -8.562687784433364868e-03 -1.708400845527648926e-01 -1.361266523599624634e-01 -9.989635646343231201e-02 -3.352755308151245117e-02 -2.929567396640777588e-01 8.351198583841323853e-02 -2.177680656313896179e-02 2.008520215749740601e-01 4.076255857944488525e-01 -1.430963128805160522e-01 2.210277318954467773e-01
2.176827192306518555e-02 -1.670960038900375366e-01 -1.326270252466201782e-01 -1.303849816322326660e-01 -6.737077981233596802e-02 1.797061711549758911e-01 1.051469333469867706e-02 1.821655780076980591e-01 1.750277131795883179e-01 -1.861711889505386353e-01 1.209875419735908508e-01 3.695340752601623535e-01 3.706411272287368774e-02 -5.176852643489837646e-02 2.105983495712280273e-01 -8.610855787992477417e-02 -2.811059169471263885e-02 -2.159661501646041870e-01 2.085500806570053101e-01 1.032979600131511688e-02 -1.606726646423339844e-01 5.711200088262557983e-02 -1.568298041820526123e-01 -3.662863373756408691e-01 -1.867384463548660278e-01 -2.425347268581390381e-01 -9.821933507919311523e-02 -2.673725783824920654e-01 4.677511379122734070e-02 3.148960173130035400e-01 1.668915897607803345e-01 1.080706417560577393e-01
-4.050399661064147949e-01 -1.048800051212310791e-01 3.917986452579498291e-01 -3.594214096665382385e-02 1.820071339607238770e-01 3.833723068237304688e-02 -1.664888411760330200e-01 2.258253395557403564e-01 -7.229328155517578125e-02 -1.754534244537353516e-01 1.297836601734161377e-01 1.945575028657913208e-01 -8.133732527494430542e-02 5.338380858302116394e-02 1.577510982751846313e-01 -2.301537990570068359e-02 -4.251141101121902466e-02 -1.726698577404022217e-01 2.158672660589218140e-01 3.457197248935699463e-01 -1.209283694624900818e-01 -2.076247781515121460e-01 5.332411825656890869e-02 -2.837169766426086426e-01 9.612417221069335938e-02 1.474582999944686890e-01 -4.963093437254428864e-03 7.981207966804504395e-02 1.471033692359924316e-01 1.651298403739929199e-01 5.252148956060409546e-02 5.820661410689353943e-02
-1.327510476112365723e-01 4.357975721359252930e-02 4.268588498234748840e-02 1.456763148307800293e-01 -2.156478911638259888e-01 -1.426133662462234497e-01 5.105784907937049866e-02 1.666255444288253784e-01 4.372048191726207733e-03 -4.849891066551208496e-01 1.010844577103853226e-02 1.463825553655624390e-01 -2.664939127862453461e-02 -5.929949879646301270e-02 9.021025896072387695e-02 7.928139716386795044e-02 3.806656226515769958e-02 -1.424694955348968506e-01 3.956067562103271484e-01 8.844105899333953857e-02 -2.984832227230072021e-01 -5.774844810366630554e-02 -2.445196658372879028e-01 -1.684517562389373779e-01 1.717481017112731934e-01 8.649902790784835815e-02 3.214589506387710571e-02 -1.656727939844131470e-01 2.728406786918640137e-01 2.688727080821990967e-01 7.616610080003738403e-02 -1.203756779432296753e-02
-9.207001328468322754e-02 -1.904813498258590698e-01 -5.552548170089721680e-02 -6.285163108259439468e-03 -1.159107219427824020e-02 -7.144033908843994141e-02 9.386937133967876434e-03 -9.150742739439010620e-02 1.059227958321571350e-01 -2.742573916912078857e-01 9.907434135675430298e-02 1.664467602968215942e-01 -8.456464856863021851e-02 -1.589355319738388062e-01 2.422317117452621460e-01 4.312483072280883789e-01 2.886159531772136688e-02 -2.876670956611633301e-01 -1.049589738249778748e-01 1.027466356754302979e-01 1.378228664398193359e-01 -2.616398967802524567e-03 -1.260207146406173706e-01 -1.069242209196090698e-01 1.247960552573204041e-01 -2.186924517154693604e-01 -5.456017330288887024e-02 7.875280082225799561e-02 4.480449259281158447e-01 3.326095044612884521e-01 -2.430125325918197632e-02 -3.714770451188087463e-02
-4.556663036346435547e-01 -2.350837588310241699e-01 1.794666200876235962e-01 -1.154601424932479858e-01 -1.819098442792892456e-01 2.813954055309295654e-01 1.199462488293647766e-01 1.401669085025787354e-01 1.284930855035781860e-02 -2.980596721172332764e-01 2.428102046251296997e-01 -4.656956344842910767e-02 6.613744050264358521e-02 -5.054509639739990234e-02 5.785571038722991943e-02 2.016414850950241089e-01 -1.433489024639129639e-01 8.586896955966949463e-02 2.978839576244354248e-01 1.974859535694122314e-01 -2.454420775175094604e-01 5.021701753139495850e-02 -1.026771068572998047e-01 -1.437911689281463623e-01 -7.628106325864791870e-02 -2.265073172748088837e-02 -3.944988921284675598e-02 -6.576565653085708618e-02 1.645794808864593506e-01 1.002863347530364990e-01 3.917813301086425781e-02 2.089461088180541992e-01
-1.206035688519477844e-01 2.802083455026149750e-02 2.608163356781005859e-01 -7.650823891162872314e-02 -5.145735666155815125e-02 -1.024589017033576965e-01 -1.741811819374561310e-02 -1.556049734354019165e-01 1.888793706893920898e-01 -2.031282521784305573e-02 1.839902698993682861e-01 4.597420394420623779e-01 -3.251206576824188232e-01 -2.592606544494628906e-01 -1.635412313044071198e-02 -2.090835422277450562e-01 8.231330662965774536e-02 -2.984317839145660400e-01 1.633661985397338867e-01 1.074873879551887512e-01 3.095856010913848877e-01 -1.731183677911758423e-01 6.652726233005523682e-02 -5.310752615332603455e-02 2.012152075767517090e-01 2.527588419616222382e-02 -1.068937256932258606e-01 9.861067682504653931e-02 1.641374230384826660e-01 1.085330024361610413e-01 7.728648185729980469e-02 2.852860651910305023e-02
-2.771264910697937012e-01 -5.916246026754379272e-02 1.767090260982513428e-01 -3.123890161514282227e-01 -2.854906581342220306e-02 5.168865621089935303e-02 3.474383354187011719e-01 -1.300246119499206543e-01 3.380763158202171326e-02 -4.589374065399169922e-01 1.289334893226623535e-01 1.252477616071701050e-01 -1.299910396337509155e-01 1.443826109170913696e-01 -2.444878034293651581e-02 2.216947227716445923e-01 -1.564268320798873901e-01 1.524138003587722778e-01 1.490480303764343262e-01 2.843243777751922607e-01 7.135090231895446777e-02 -6.196282804012298584e-03 1.048888191580772400e-01 -5.177825689315795898e-03 -2.003794759511947632e-01 1.140832379460334778e-01 1.002998203039169312e-01 -1.076789274811744690e-01 1.473281979560852051e-01 2.187208682298660278e-01 -7.964478433132171631e-02 2.431721985340118408e-02
-1.835614293813705444e-01 2.706005703657865524e-03 5.532611161470413208e-02 -2.796887159347534180e-01 -9.073579567484557629e-04 7.665476948022842407e-02 -8.630751073360443115e-02 2.447859197854995728e-02 -8.983898907899856567e-02 -1.509164124727249146e-01 2.719620168209075928e-01 2.957801520824432373e-01 2.325299941003322601e-02 3.494908288121223450e-02 1.475010663270950317e-01 -9.360872209072113037e-02 4.593092203140258789e-02 -1.769891530275344849e-01 3.982133269309997559e-01 3.414421901106834412e-02 -3.276143372058868408e-01 -1.406392008066177368e-01 -5.944791249930858612e-03 -9.648835659027099609e-02 -2.334987372159957886e-02 -1.765676587820053101e-02 1.893054097890853882e-01 2.183495759963989258e-01 2.456409186124801636e-01 -1.487787514925003052e-01 3.645758330821990967e-01 1.308371871709823608e-01
-1.408648490905761719e-01 -2.645389437675476074e-01 2.628780603408813477e-01 -3.375118970870971680e-02 6.563755124807357788e-02 -1.137255951762199402e-01 1.565419733524322510e-01 -3.816646933555603027e-01 6.194729357957839966e-02 2.494581341743469238e-01 1.009841784834861755e-01 5.083341524004936218e-02 -1.916076540946960449e-01 4.452402591705322266e-01 1.410794854164123535e-01 5.557157471776008606e-02 1.516465842723846436e-02 -2.172414772212505341e-02 2.420691251754760742e-01 -7.488864660263061523e-02 -1.580970361828804016e-02 4.147292673587799072e-02 -1.106112003326416016e-01 -1.027963384985923767e-01 6.498771160840988159e-02 -3.041098117828369141e-01 -4.393628239631652832e-02 -1.671868860721588135e-01 2.977486550807952881e-01 7.169968634843826294e-02 -1.449936348944902420e-02 -7.383361458778381348e-02
4.394019395112991333e-02 -3.684765696525573730e-01 4.135963618755340576e-01 7.119483780115842819e-03 -7.361954450607299805e-02 1.239377185702323914e-01 3.630954399704933167e-02 7.565826922655105591e-02 3.634966909885406494e-02 -3.832919895648956299e-01 3.125446615740656853e-03 7.777379453182220459e-02 -7.740467041730880737e-02 4.370605573058128357e-02 -6.245575472712516785e-02 -5.023726448416709900e-02 -2.036408483982086182e-01 -6.390539556741714478e-02 9.626762568950653076e-02 2.154473960399627686e-01 2.164001166820526123e-01 1.099677905440330505e-01 -2.723250389099121094e-01 2.187960408627986908e-02 -2.764164702966809273e-03 -7.982792705297470093e-02 1.353094819933176041e-02 8.789023011922836304e-02 1.419366449117660522e-01 6.172811263240873814e-04 -1.945288181304931641e-01 4.332021474838256836e-01
-1.015464588999748230e-01 -1.153775751590728760e-01 2.444460391998291016e-01 -3.483016043901443481e-02 -1.843884587287902832e-01 1.721788495779037476e-01 1.210800632834434509e-01 -1.316551566123962402e-01 1.450508534908294678e-01 1.526906788349151611e-01 1.470351815223693848e-01 4.831690192222595215e-01 -4.251755774021148682e-01 -1.792523115873336792e-01 -2.436639927327632904e-02 -6.005498766899108887e-02 -1.680365800857543945e-01 -1.551295220851898193e-01 2.512809634208679199e-01 4.398090392351150513e-02 -7.229165732860565186e-02 1.392812579870223999e-01 -9.853668510913848877e-02 8.994847536087036133e-02 -6.618277728557586670e-02 -8.020421117544174194e-02 -1.229605153203010559e-01 -6.586971879005432129e-02 1.670402591116726398e-03 2.593601047992706299e-01 2.129297703504562378e-01 -2.356975711882114410e-02
-1.682273894548416138e-01 -2.618198394775390625e-01 -6.604195386171340942e-02 -1.745535433292388916e-01 -1.476646214723587036e-02 -3.792037442326545715e-02 -2.194796502590179443e-02 -3.659980297088623047e-01 2.565310597419738770e-01 -1.501326076686382294e-02 2.394639849662780762e-01 1.265462636947631836e-01 -3.380330502986907959e-01 -3.002149239182472229e-02 7.579212635755538940e-02 8.427663892507553101e-02 -4.641881957650184631e-02 -3.405210673809051514e-01 1.278521865606307983e-01 4.050272107124328613e-01 -2.459812313318252563e-01 1.782011091709136963e-01 -1.042051836848258972e-01 1.078746318817138672e-01 -1.088249310851097107e-01 -5.745520815253257751e-02 9.904353320598602295e-02 1.231437083333730698e-02 -2.621938288211822510e-02 4.334085062146186829e-02 9.027177095413208008e-02 1.254644989967346191e-01
-1.174202654510736465e-02 -1.343286484479904175e-01 3.742891252040863037e-01 -1.144968420267105103e-01 -1.582781597971916199e-02 3.416336327791213989e-02 -1.244236156344413757e-01 -6.617835909128189087e-02 -4.746920615434646606e-02 -1.780406087636947632e-01 -4.450531303882598877e-02 2.099096588790416718e-02 3.179285302758216858e-02 1.127220988273620605e-01 6.132639199495315552e-02 -7.683645933866500854e-03 8.908028900623321533e-02 -3.705882132053375244e-01 -9.415221214294433594e-02 4.081434309482574463e-01 -1.095669157803058624e-02 -1.719662547111511230e-01 -2.075088471174240112e-01 -3.127895593643188477e-01 7.358896732330322266e-02 -1.998256593942642212e-01 2.065784186124801636e-01 1.383222341537475586e-01 8.903670310974121094e-02 -7.014142721891403198e-02 2.109026163816452026e-01 3.124750554561614990e-01
-4.961775541305541992e-01 -1.985970586538314819e-01 -1.114561688154935837e-02 -3.437199071049690247e-02 -1.538510620594024658e-01 -7.199795544147491455e-02 2.819337248802185059e-01 -1.847129315137863159e-01 1.694448292255401611e-01 -2.206487804651260376e-01 9.119953960180282593e-02 7.641971856355667114e-02 -4.610666930675506592e-01 -3.030316159129142761e-02 -4.559699445962905884e-02 -1.468373984098434448e-01 9.377866238355636597e-02 -1.183899939060211182e-01 6.642094999551773071e-02 1.712450534105300903e-01 -4.442068189382553101e-02 -2.220266163349151611e-01 -1.833335757255554199e-01 1.208356171846389771e-01 -6.035311520099639893e-02 -1.753558032214641571e-02 -1.291953213512897491e-02 5.882040783762931824e-02 1.168994605541229248e-01 3.139835223555564880e-02 2.517777085304260254e-01 -1.604313030838966370e-02
-1.654910445213317871e-01 -2.531996965408325195e-01 3.979416787624359131e-01 -2.113052755594253540e-01 6.198929995298385620e-02 1.394374370574951172e-01 -2.520544528961181641e-01 -2.291556000709533691e-01 2.993176579475402832e-01 -2.628248929977416992e-01 -1.015038043260574341e-01 2.170662730932235718e-01 -2.639896981418132782e-02 9.014246053993701935e-03 -1.612018942832946777e-01 -9.627594798803329468e-02 -3.449687734246253967e-02 4.714059829711914062e-02 2.014779299497604370e-01 1.713464707136154175e-01 -8.484401553869247437e-02 3.302897885441780090e-02 -1.947269588708877563e-01 -6.261657178401947021e-02 8.740471675992012024e-03 2.803449705243110657e-02 -3.647131845355033875e-02 -6.439544260501861572e-02 2.482016533613204956e-01 1.850507687777280807e-03 2.225888073444366455e-01 2.702913284301757812e-01
-1.383159458637237549e-01 -1.291812658309936523e-01 1.658790409564971924e-01 -7.737347483634948730e-02 -1.124351620674133301e-01 -1.090652644634246826e-01 1.448858082294464111e-01 -1.427328288555145264e-01 9.530168771743774414e-02 -3.752814233303070068e-01 2.381803281605243683e-02 1.767282485961914062e-01 -2.797241210937500000e-01 3.584795817732810974e-02 9.674586355686187744e-02 -5.246670544147491455e-02 -7.350407075136899948e-03 -3.265728428959846497e-02 -4.634274914860725403e-02 2.678875327110290527e-01 1.441078335046768188e-01 -2.173999696969985962e-01 1.307215988636016846e-01 -7.267319411039352417e-02 3.462190032005310059e-01 1.925928704440593719e-02 -8.411423861980438232e-02 -1.989880353212356567e-01 2.976921759545803070e-02 3.771979212760925293e-01 3.021218180656433105e-01 -1.569448262453079224e-01
6.947106216102838516e-03 -2.989641726016998291e-01 3.572887182235717773e-01 4.450793936848640442e-02 -8.423096686601638794e-02 -2.595167458057403564e-01 1.271417438983917236e-01 -4.601039588451385498e-01 -7.551266252994537354e-02 7.194305956363677979e-02 6.886721402406692505e-02 -6.303572654724121094e-02 -1.989419013261795044e-01 7.453665882349014282e-02 1.985150873661041260e-01 1.922152638435363770e-01 -8.938981592655181885e-02 -3.590878844261169434e-02 1.946047097444534302e-01 -3.320256993174552917e-02 -3.178673982620239258e-02 -7.241406477987766266e-03 -6.157718226313591003e-02 -2.102749198675155640e-01 -2.524728886783123016e-02 -2.202469408512115479e-01 7.214763760566711426e-02 -1.732875555753707886e-01 1.898130774497985840e-01 3.321830630302429199e-01 -8.217595517635345459e-03 9.697013348340988159e-02
-2.146699875593185425e-01 -2.133870273828506470e-01 2.854232788085937500e-01 -3.405984640121459961e-01 -8.560637012124061584e-03 -1.486356952227652073e-03 9.024498611688613892e-02 -1.979041099548339844e-01 -1.578575968742370605e-01 9.414109587669372559e-02 1.341645717620849609e-01 3.488276600837707520e-01 -2.238621413707733154e-01 2.187420427799224854e-01 -2.212358824908733368e-02 6.483385711908340454e-02 3.139461576938629150e-01 1.845540255308151245e-01 6.681590527296066284e-02 -3.456845507025718689e-02 -1.575956642627716064e-01 -9.037731215357780457e-03 -2.584574930369853973e-02 -1.628450155258178711e-01 2.304214611649513245e-02 -4.593804478645324707e-02 1.206153333187103271e-01 -2.463031262159347534e-01 2.051210999488830566e-01 -7.336588460020720959e-04 2.732585072517395020e-01 4.918859899044036865e-02
-2.071772217750549316e-01 -1.045662462711334229e-01 2.353615611791610718e-01 -7.628543674945831299e-02 -7.390588521957397461e-02 1.359371393918991089e-01 -2.803221642971038818e-01 -3.222666680812835693e-01 1.195458993315696716e-01 -1.898233145475387573e-01 -1.207199394702911377e-01 2.541791498661041260e-01 5.199758335947990417e-03 6.695546209812164307e-02 7.942392677068710327e-02 -1.481703966856002808e-01 2.345599234104156494e-01 -4.821506515145301819e-02 3.918495774269104004e-02 1.589251458644866943e-01 -1.550925374031066895e-01 -5.797688663005828857e-02 -1.509377509355545044e-01 -1.972499340772628784e-01 -1.242776401340961456e-02 -1.411659270524978638e-01 1.676363348960876465e-01 -2.139115147292613983e-02 -1.780252717435359955e-02 2.131303101778030396e-01 3.009024262428283691e-01 3.976286649703979492e-01
-3.309660553932189941e-01 -2.402901090681552887e-02 1.564867198467254639e-01 -3.671754598617553711e-01 5.097065120935440063e-02 -2.600635588169097900e-01 -3.122473135590553284e-02 -1.962748914957046509e-01 -4.491103813052177429e-02 -1.528805792331695557e-01 2.325826436281204224e-01 4.340811073780059814e-02 -2.136476635932922363e-01 -1.080184504389762878e-01 -4.471857100725173950e-02 -4.176664166152477264e-03 2.597870677709579468e-02 -2.011383175849914551e-01 1.110403314232826233e-01 -1.149279326200485229e-01 1.953959465026855469e-02 -3.455103337764739990e-01 -9.983598440885543823e-02 -8.884787559509277344e-02 -4.064984619617462158e-02 2.118920385837554932e-01 2.178354114294052124e-01 -1.873850226402282715e-01 2.613254487514495850e-01 1.966031491756439209e-01 7.295272499322891235e-02 -1.856802999973297119e-01
-5.529228597879409790e-02 -2.540824115276336670e-01 1.771742403507232666e-01 -2.387072443962097168e-01 8.766139217186719179e-05 9.358253329992294312e-02 -2.025018036365509033e-01 -2.345789819955825806e-01 4.551852494478225708e-02 -4.519775509834289551e-01 -7.752382662147283554e-03 3.583237230777740479e-01 -6.540101021528244019e-02 1.511157602071762085e-01 -7.098586112260818481e-02 -7.989370822906494141e-02 1.032381355762481689e-01 -1.264245659112930298e-01 2.670032903552055359e-02 2.603491246700286865e-01 -8.172885328531265259e-02 -1.273567229509353638e-01 -1.643044054508209229e-01 -3.184869289398193359e-01 -4.507574811577796936e-02 3.229877725243568420e-02 2.386498264968395233e-02 3.384025022387504578e-02 6.663345266133546829e-03 8.361981064081192017e-02 2.658926248550415039e-01 1.920515298843383789e-01
-2.191628962755203247e-01 -2.971146404743194580e-01 -4.471755400300025940e-02 -2.626625001430511475e-01 5.634922161698341370e-02 3.699313998222351074e-01 2.582961879670619965e-02 3.526885062456130981e-03 1.866149753332138062e-01 -2.231320440769195557e-01 3.205878660082817078e-02 6.427779048681259155e-02 -1.497474312782287598e-01 1.105642169713973999e-01 1.780715286731719971e-01 -1.511319074779748917e-02 1.612897068262100220e-01 -8.409072458744049072e-02 2.623581560328602791e-03 -8.127891272306442261e-02 6.040100753307342529e-02 3.350675478577613831e-02 -1.370186060667037964e-01 -3.967012465000152588e-01 5.866523832082748413e-02 -1.016946285963058472e-01 3.192736804485321045e-01 3.811208903789520264e-02 3.670949935913085938e-01 8.797077834606170654e-02 1.662168651819229126e-02 -1.227806285023689270e-01
-1.575586348772048950e-01 3.931429609656333923e-02 2.356950640678405762e-01 -3.252077400684356689e-01 -1.447721272706985474e-01 1.820260472595691681e-02 8.884337544441223145e-02 -3.093664944171905518e-01 2.995614334940910339e-02 -1.880748756229877472e-02 -4.517225548624992371e-02 2.114509642124176025e-01 -1.597141921520233154e-01 -1.975931823253631592e-01 1.174910590052604675e-01 -2.697972953319549561e-01 -1.866420060396194458e-01 -2.828887701034545898e-01 2.013771086931228638e-01 -1.863094419240951538e-01 2.574909850955009460e-02 1.797841340303421021e-01 -2.383039891719818115e-01 -3.863565996289253235e-02 1.626671478152275085e-02 -1.149720698595046997e-01 1.253263503313064575e-01 1.322314143180847168e-01 2.517604529857635498e-01 2.108518183231353760e-01 2.228942960500717163e-01 5.182581022381782532e-02
-7.844302803277969360e-02 -4.290325567126274109e-02 -3.611936792731285095e-02 -1.414410173892974854e-01 1.263757795095443726e-02 2.928992211818695068e-01 -3.264526128768920898e-01 -1.865025907754898071e-01 -3.863365575671195984e-02 -1.521851271390914917e-01 4.082905501127243042e-02 1.279733479022979736e-01 4.787090793251991272e-02 1.328409016132354736e-01 1.514849811792373657e-01 -2.508109807968139648e-02 -5.965035781264305115e-02 -2.160165160894393921e-01 4.233357310295104980e-01 8.270337432622909546e-02 -1.561738252639770508e-01 -8.087421208620071411e-02 -2.936485707759857178e-01 -1.762960851192474365e-01 2.450341433286666870e-01 1.079917699098587036e-01 3.215683400630950928e-01 1.379558742046356201e-01 1.546786725521087646e-01 9.104031324386596680e-02 1.557928472757339478e-01 1.484504342079162598e-01
-2.091776020824909210e-02 2.088259160518646240e-02 2.583320438861846924e-01 9.603660553693771362e-03 -2.194610089063644409e-01 3.102798461914062500e-01 -2.578075509518384933e-03 -2.383446693420410156e-01 -3.845414519309997559e-02 1.694356054067611694e-01 2.183137387037277222e-01 2.748666107654571533e-01 -3.492778837680816650e-01 -1.753802746534347534e-01 -4.518310353159904480e-02 -6.837835907936096191e-02 -9.685625880956649780e-02 -2.590944468975067139e-01 1.425050348043441772e-01 7.356466352939605713e-02 1.907568075694143772e-03 8.493439108133316040e-02 -3.035917878150939941e-01 1.232085749506950378e-01 -8.822923153638839722e-02 -2.322676032781600952e-01 1.833993196487426758e-01 -1.931350082159042358e-01 3.164530033245682716e-03 2.522993683815002441e-01 2.710515819489955902e-02 6.566549092531204224e-02
-1.258627027273178101e-01 -2.132834047079086304e-01 5.804849863052368164e-01 -1.858888268470764160e-01 -4.663664847612380981e-02 -5.506632849574089050e-03 8.451870962744578719e-05 -9.846487641334533691e-02 1.378051936626434326e-01 -3.880089521408081055e-02 6.807365268468856812e-02 -1.414827555418014526e-01 8.937018923461437225e-03 2.873275279998779297e-01 -1.553838998079299927e-01 -3.614827245473861694e-02 -2.132767289876937866e-01 -8.551381528377532959e-02 -3.007075376808643341e-02 2.203870713710784912e-01 9.524715691804885864e-02 9.357280284166336060e-02 6.086202338337898254e-02 -1.801282167434692383e-01 2.158108204603195190e-01 -1.881418079137802124e-01 1.394762843847274780e-01 4.704920575022697449e-02 6.382608413696289062e-02 2.521758079528808594e-01 -1.781877875328063965e-02 2.722872197628021240e-01
4.759849980473518372e-03 -1.437573460862040520e-03 1.915919035673141479e-01 -1.001585554331541061e-02 -3.114463388919830322e-01 -9.317111968994140625e-02 -1.970353722572326660e-02 -2.408175170421600342e-02 9.845524281263351440e-02 -2.311739772558212280e-01 2.861484289169311523e-01 3.219363391399383545e-01 1.625615695957094431e-04 -2.293539047241210938e-01 2.450274489820003510e-02 -6.480399519205093384e-02 -1.135174185037612915e-02 -1.710795909166336060e-01 2.694037258625030518e-01 4.208752214908599854e-01 3.450729697942733765e-02 1.381807588040828705e-02 -2.268543839454650879e-01 -1.416086852550506592e-01 1.289519071578979492e-01 -2.044253200292587280e-01 1.201536413282155991e-02 2.500812057405710220e-03 1.443260461091995239e-01 -1.221936419606208801e-01 -2.529416084289550781e-01 2.003471106290817261e-01
3.194743767380714417e-02 -1.165317818522453308e-01 2.090332657098770142e-01 -5.826036632061004639e-02 3.304224833846092224e-02 -2.936496436595916748e-01 2.277581542730331421e-01 -8.094926923513412476e-02 -9.078628383576869965e-03 -9.046899527311325073e-02 -4.184868186712265015e-02 1.553393453359603882e-01 -3.747410774230957031e-01 1.973415613174438477e-01 1.231317128986120224e-02 2.588872909545898438e-01 2.467774599790573120e-02 -7.568052411079406738e-02 1.990707367658615112e-01 8.814179152250289917e-02 1.264022439718246460e-01 1.776482015848159790e-01 -4.428860917687416077e-02 -5.922394245862960815e-02 -1.489247977733612061e-01 -8.804585784673690796e-02 4.963748455047607422e-01 -1.774159371852874756e-01 7.589413225650787354e-02 5.011353641748428345e-02 2.772446572780609131e-01 1.104243099689483643e-01
-4.351718425750732422e-01 -1.812346428632736206e-01 3.981750309467315674e-01 2.693982096388936043e-03 2.003134191036224365e-01 8.674112707376480103e-02 2.506798505783081055e-01 3.424091637134552002e-01 -5.636503919959068298e-03 -6.781981140375137329e-02 1.141850203275680542e-01 1.578497290611267090e-01 -9.914521872997283936e-02 -1.533481925725936890e-01 3.280900046229362488e-02 2.606760263442993164e-01 4.584678635001182556e-02 -1.401772946119308472e-01 1.883317828178405762e-01 1.660276353359222412e-01 9.313488751649856567e-02 -4.273305460810661316e-02 -6.635270267724990845e-02 -2.471056282520294189e-01 1.030710786581039429e-01 6.099093705415725708e-03 1.200811192393302917e-01 4.882441833615303040e-02 6.395485997200012207e-02 2.296292632818222046e-01 -3.583614155650138855e-02 1.473967451602220535e-02
-2.229591310024261475e-01 -3.047745823860168457e-01 5.651272460818290710e-02 -1.963149905204772949e-01 -1.503994017839431763e-01 2.176298201084136963e-01 1.208804994821548462e-01 -9.618122130632400513e-02 -2.021178454160690308e-01 -1.917672753334045410e-01 1.345203071832656860e-01 1.145173981785774231e-01 -5.713974311947822571e-02 3.633367642760276794e-02 2.999494783580303192e-02 1.969986557960510254e-01 1.618378460407257080e-01 -1.733276098966598511e-01 8.679246157407760620e-02 1.370321065187454224e-01 1.003972738981246948e-01 7.329465448856353760e-02 4.588313028216362000e-02 -1.503147035837173462e-01 1.796394735574722290e-01 1.620806008577346802e-01 4.744326770305633545e-01 1.270367354154586792e-01 2.288062870502471924e-01 3.040130734443664551e-01 3.644278272986412048e-02 1.128473412245512009e-02
-1.314314752817153931e-01 -3.415575996041297913e-02 1.807868778705596924e-01 -5.024426057934761047e-02 7.548449933528900146e-02 1.485946178436279297e-01 -7.181709259748458862e-02 2.586598992347717285e-01 6.491284817457199097e-02 -1.658169776201248169e-01 5.662750825285911560e-02 3.566531836986541748e-01 9.912913665175437927e-03 1.501069515943527222e-01 9.163577109575271606e-02 -1.663309149444103241e-02 -3.723259568214416504e-01 -1.889393329620361328e-01 2.103724926710128784e-01 3.617452457547187805e-02 -1.935264281928539276e-02 -2.028763107955455780e-02 -2.962367832660675049e-01 -9.854442626237869263e-02 7.290771603584289551e-02 2.245335781481117010e-04 1.111719533801078796e-01 -2.020256072282791138e-01 3.270063400268554688e-01 -4.439623281359672546e-02 3.930360376834869385e-01 -1.143453717231750488e-01
-2.252037227153778076e-01 -3.013769388198852539e-01 -1.645409762859344482e-01 -7.706452161073684692e-02 1.573465019464492798e-01 2.381847500801086426e-01 -8.945719152688980103e-02 -2.949956059455871582e-02 2.337964624166488647e-01 -2.119583338499069214e-01 -4.674638807773590088e-02 8.426558971405029297e-02 -1.963616311550140381e-01 1.625208109617233276e-01 1.248513162136077881e-01 -1.431428045034408569e-01 -4.956086352467536926e-02 -2.268225103616714478e-01 1.510522514581680298e-01 -2.315649203956127167e-02 -8.373592980206012726e-03 5.912661552429199219e-02 -2.663731575012207031e-01 -3.384217619895935059e-01 9.219168685376644135e-03 -1.049972176551818848e-01 3.331304192543029785e-01 1.152167990803718567e-01 3.483816385269165039e-01 1.033369079232215881e-02 4.477810487151145935e-02 2.934550400823354721e-03
-5.108813568949699402e-02 -1.234909221529960632e-01 4.619026929140090942e-02 -1.489268802106380463e-02 9.082002937793731689e-02 3.507223427295684814e-01 1.783942431211471558e-01 -3.621014654636383057e-01 -1.998002454638481140e-02 -2.733778655529022217e-01 2.088266462087631226e-01 -1.109775975346565247e-01 -7.188718020915985107e-02 9.642925113439559937e-02 1.667449176311492920e-01 -9.744770824909210205e-03 -1.960163936018943787e-02 -3.831654489040374756e-01 2.538633048534393311e-01 -6.459689140319824219e-02 -1.131845638155937195e-01 4.585628584027290344e-02 -6.011064723134040833e-02 -1.366200000047683716e-01 -5.055329203605651855e-02 6.446605920791625977e-02 1.413856893777847290e-01 -4.324007928371429443e-01 3.415814414620399475e-02 9.844366461038589478e-02 2.077345177531242371e-02 1.849092096090316772e-01
-1.932286769151687622e-01 -1.987797915935516357e-01 1.720449477434158325e-01 -2.249472588300704956e-01 -2.050665020942687988e-01 4.636895656585693359e-02 9.164573997259140015e-02 -1.448376327753067017e-01 1.107104718685150146e-01 -9.092414379119873047e-02 1.919966489076614380e-01 3.395678102970123291e-01 1.944046020507812500e-01 -1.986197084188461304e-01 1.019241437315940857e-01 -1.127824708819389343e-01 -4.212780296802520752e-02 -3.338965475559234619e-01 2.789289951324462891e-01 1.333218812942504883e-01 3.697184622287750244e-01 -4.099247604608535767e-02 -1.052946671843528748e-01 -2.166253514587879181e-02 -1.724914163351058960e-01 -2.016659677028656006e-01 -1.432704776525497437e-01 3.381678834557533264e-02 8.799100294709205627e-03 6.273235380649566650e-02 1.583976596593856812e-01 1.279201805591583252e-01
-3.261841833591461182e-01 -1.799911707639694214e-01 2.803831100463867188e-01 2.010049372911453247e-01 5.176617205142974854e-02 9.507456421852111816e-02 1.386441942304372787e-02 -4.209090769290924072e-02 9.437222033739089966e-02 -1.727465540170669556e-01 -2.732335031032562256e-02 2.789890468120574951e-01 -1.165064945816993713e-01 -2.003300786018371582e-01 -8.614620566368103027e-02 1.946983486413955688e-01 1.788734346628189087e-01 -1.652061045169830322e-01 -1.254525482654571533e-01 1.976420879364013672e-01 3.207844123244285583e-02 8.305866271257400513e-03 6.818681210279464722e-02 -1.042727231979370117e-01 1.443685889244079590e-01 -1.074014976620674133e-01 7.393202930688858032e-02 2.597718033939599991e-03 3.133517503738403320e-01 4.341603219509124756e-01 -2.330052405595779419e-01 -5.106208473443984985e-02
-1.601929962635040283e-01 -1.443982124328613281e-01 2.104022651910781860e-01 -8.585003763437271118e-02 8.846598118543624878e-02 1.004399731755256653e-01 1.772147119045257568e-01 -3.086591064929962158e-01 -1.380265504121780396e-01 -1.705986708402633667e-01 -1.072675362229347229e-02 -1.634630560874938965e-01 -3.296078741550445557e-01 2.283907532691955566e-01 1.490575224161148071e-01 -1.409896016120910645e-01 2.148187309503555298e-01 -1.069014891982078552e-01 1.698942333459854126e-01 6.686413288116455078e-02 1.372509729117155075e-02 2.639203332364559174e-02 -2.290326803922653198e-01 -3.105272054672241211e-01 -8.510635048151016235e-02 -3.439446091651916504e-01 1.311013400554656982e-01 -2.572214305400848389e-01 -2.759034372866153717e-02 -1.350319758057594299e-02 1.692077219486236572e-01 -1.495961286127567291e-02
1.046962812542915344e-01 3.596434369683265686e-02 1.010819301009178162e-01 -1.393213719129562378e-01 -1.449997425079345703e-01 1.146301031112670898e-01 -2.345024198293685913e-01 -1.959642320871353149e-01 8.553906530141830444e-02 -1.438772082328796387e-01 3.750440776348114014e-01 7.317027449607849121e-02 -1.662650555372238159e-01 -5.127803306095302105e-04 1.039368957281112671e-01 6.798353791236877441e-02 -1.124471332877874374e-02 -2.550316229462623596e-02 7.663776725530624390e-02 1.123048663139343262e-01 -7.977623492479324341e-02 2.367673628032207489e-02 -4.726338386535644531e-02 -2.990415990352630615e-01 -1.460510641336441040e-01 -7.022565603256225586e-02 8.715066313743591309e-02 -1.092996522784233093e-01 1.119679138064384460e-01 2.150991708040237427e-01 6.251912713050842285e-01 1.185711193829774857e-02
-1.138229593634605408e-01 -3.393623232841491699e-01 2.424161136150360107e-01 2.932039462029933929e-02 -8.412042260169982910e-02 -3.187786936759948730e-01 2.701570279896259308e-02 -2.418745011091232300e-01 7.833176851272583008e-02 -1.341014057397842407e-01 7.945078611373901367e-02 1.484433412551879883e-01 -9.355437755584716797e-02 2.753494083881378174e-01 2.424394488334655762e-01 2.438730746507644653e-01 -1.236331164836883545e-01 -1.268734782934188843e-01 3.415328562259674072e-01 3.235096111893653870e-02 -1.077413931488990784e-01 -8.369863033294677734e-02 -5.259060859680175781e-02 2.116897329688072205e-02 -1.029571518301963806e-01 -2.564343810081481934e-01 1.283716559410095215e-01 -1.705554425716400146e-01 1.126650497317314148e-01 2.632792890071868896e-01 -1.127736046910285950e-01 -3.847115859389305115e-02
-2.781742438673973083e-02 -8.410247415304183960e-02 2.213692814111709595e-01 1.091148108243942261e-01 -2.009970098733901978e-01 -2.142407372593879700e-02 4.134892523288726807e-01 -1.658087968826293945e-01 -1.050579771399497986e-01 -1.292568147182464600e-01 2.553105950355529785e-01 1.467847526073455811e-01 -4.116788040846586227e-03 1.188489496707916260e-01 -2.244849130511283875e-02 -1.489094048738479614e-01 1.463250368833541870e-01 6.856265827082097530e-04 1.716483384370803833e-02 -1.270534396171569824e-01 -1.064988002181053162e-01 -2.240817993879318237e-01 1.629226803779602051e-01 -3.631670475006103516e-01 1.805045306682586670e-01 6.496744230389595032e-03 -9.595773369073867798e-02 -7.059266418218612671e-02 3.361191451549530029e-01 2.871501445770263672e-01 1.703418940305709839e-01 1.073487624526023865e-01
-2.583939433097839355e-01 -2.315064705908298492e-02 -4.535895213484764099e-02 2.152531743049621582e-01 -4.834688734263181686e-03 -3.730613365769386292e-02 2.806141786277294159e-02 -2.420550957322120667e-02 -3.286617398262023926e-01 -2.058539241552352905e-01 2.336014211177825928e-01 4.103702604770660400e-01 -8.945681154727935791e-02 2.324963174760341644e-02 -1.419364362955093384e-01 -5.712357163429260254e-02 -7.606804370880126953e-02 -2.045391649007797241e-01 2.635678648948669434e-01 1.077600494027137756e-01 1.770038716495037079e-02 1.497787684202194214e-01 6.843171268701553345e-02 -3.495171964168548584e-01 9.022525697946548462e-02 -2.752121388912200928e-01 -1.460934802889823914e-02 7.696676766499876976e-04 2.942668497562408447e-01 1.510849744081497192e-01 -4.480578005313873291e-02 4.876903817057609558e-02
-3.030017018318176270e-01 9.732956439256668091e-02 2.169828414916992188e-01 -8.937074989080429077e-02 -3.135817945003509521e-01 2.773782014846801758e-01 1.055351644754409790e-01 -3.213520646095275879e-01 8.934396505355834961e-02 -1.142894700169563293e-01 4.861294105648994446e-02 6.624154001474380493e-02 -3.233639150857925415e-02 -3.593001887202262878e-02 6.534694880247116089e-02 2.243386954069137573e-01 8.208507299423217773e-02 -1.338911503553390503e-01 2.727701067924499512e-01 -2.156396210193634033e-01 5.963326990604400635e-02 -4.369542747735977173e-02 -2.715225517749786377e-01 -7.599660754203796387e-02 -4.885116592049598694e-02 -3.036953210830688477e-01 1.343795806169509888e-01 -1.292874068021774292e-01 2.551559805870056152e-01 6.618853658437728882e-02 1.642617136240005493e-01 -1.133535876870155334e-01
-1.334980279207229614e-01 -1.195294633507728577e-01 3.554235100746154785e-01 -1.747786104679107666e-01 -2.540232539176940918e-01 1.421309709548950195e-01 1.202908623963594437e-02 -2.614093124866485596e-01 3.501829877495765686e-02 2.523447014391422272e-02 -6.027630716562271118e-02 1.413837075233459473e-01 -2.912700921297073364e-02 -1.465078592300415039e-01 1.251315772533416748e-01 -2.100506424903869629e-01 -1.618710756301879883e-01 -2.007648199796676636e-01 1.521405875682830811e-01 -1.753226369619369507e-01 7.188904285430908203e-02 2.007310092449188232e-01 -3.815205693244934082e-01 -3.437533741816878319e-03 1.316862273961305618e-02 -1.474192440509796143e-01 1.291806101799011230e-01 1.418757885694503784e-01 2.587050795555114746e-01 2.628660500049591064e-01 1.906455904245376587e-01 8.781755715608596802e-02
-8.092740178108215332e-02 -1.571511626243591309e-01 3.926959335803985596e-01 -1.321631222963333130e-01 -9.396909922361373901e-02 1.833736523985862732e-02 -1.513694692403078079e-02 -1.491313427686691284e-01 -5.378288030624389648e-02 2.071609348058700562e-01 1.752841323614120483e-01 -1.457331031560897827e-01 -3.137889802455902100e-01 -1.606629788875579834e-01 -2.972348034381866455e-02 1.753033399581909180e-01 2.490469254553318024e-02 -6.332869827747344971e-02 1.514050215482711792e-01 -1.719724088907241821e-01 -1.530378907918930054e-01 1.069747731089591980e-01 -8.769699931144714355e-02 -4.177856147289276123e-01 1.473689377307891846e-01 -1.300663352012634277e-01 1.231597736477851868e-01 -2.610320746898651123e-01 2.646742463111877441e-01 5.433934926986694336e-02 5.442426353693008423e-02 1.991052180528640747e-01
-2.211854606866836548e-01 -1.852794289588928223e-01 1.044412553310394287e-01 -3.606794774532318115e-01 -2.049028724431991577e-01 4.847654327750205994e-02 1.806258112192153931e-01 -2.247703820466995239e-01 -5.509700626134872437e-03 -1.570250689983367920e-01 2.569630742073059082e-01 5.008321255445480347e-02 -8.369562029838562012e-02 -4.363675415515899658e-02 3.329507410526275635e-01 7.596895843744277954e-02 -2.825366854667663574e-01 -1.816820204257965088e-01 1.011724993586540222e-01 1.540343612432479858e-01 2.044253498315811157e-01 -1.013168320059776306e-01 -3.060439825057983398e-01 9.428689628839492798e-02 1.481003165245056152e-01 1.301316022872924805e-01 -1.741682924330234528e-02 -5.823729187250137329e-02 3.587964922189712524e-02 2.280817329883575439e-01 1.794293373823165894e-01 5.835386458784341812e-03
1.833912171423435211e-02 1.154219508171081543e-01 2.052198052406311035e-01 1.248175352811813354e-01 -2.449805140495300293e-01 -4.236230161041021347e-03 -1.924112997949123383e-02 -1.669932752847671509e-01 2.024181038141250610e-01 -2.054518610239028931e-01 1.666163802146911621e-01 -1.194860339164733887e-01 1.744956076145172119e-01 4.229928553104400635e-02 9.549973160028457642e-02 1.872752159833908081e-01 1.117434725165367126e-01 -2.806187272071838379e-01 8.627297729253768921e-02 2.558139264583587646e-01 -6.268750876188278198e-03 -9.782654047012329102e-02 -2.416779659688472748e-02 -3.467534482479095459e-01 1.371442675590515137e-01 -3.741091117262840271e-03 3.377396762371063232e-01 4.522894695401191711e-02 6.255812197923660278e-02 3.941637873649597168e-01 2.227370589971542358e-01 1.815355010330677032e-02
-3.154727518558502197e-01 -8.691260218620300293e-02 1.439654678106307983e-01 -2.195864468812942505e-01 3.777398541569709778e-02 2.219107560813426971e-02 8.406843245029449463e-02 -2.594024240970611572e-01 -1.755584776401519775e-01 -2.277459762990474701e-02 1.230709701776504517e-01 3.311520814895629883e-02 -3.175480961799621582e-01 -1.154391244053840637e-01 1.926966011524200439e-01 1.669194996356964111e-01 9.201380610466003418e-02 -2.867011725902557373e-01 2.452656477689743042e-01 1.913379728794097900e-01 3.124555349349975586e-01 2.789685130119323730e-02 -7.828080654144287109e-02 2.339321561157703400e-02 1.772648692131042480e-01 -1.334334909915924072e-01 -1.047454308718442917e-02 -9.651979058980941772e-02 3.257998824119567871e-01 1.581826061010360718e-02 1.501591801643371582e-01 -2.021256983280181885e-01
-3.016399145126342773e-01 -1.099974289536476135e-01 3.680111169815063477e-01 -1.252942681312561035e-01 -3.475558757781982422e-02 -8.953005820512771606e-02 -5.748542025685310364e-02 4.555125720798969269e-03 2.751932442188262939e-01 1.048078760504722595e-01 -1.909626573324203491e-01 2.435124963521957397e-01 -2.284653782844543457e-01 8.733568340539932251e-02 1.663479208946228027e-01 -3.670113533735275269e-02 1.910193562507629395e-01 -2.585474587976932526e-02 6.631339341402053833e-02 1.071536242961883545e-01 1.627646386623382568e-02 -3.039002716541290283e-01 -2.563760429620742798e-02 -1.871694773435592651e-01 8.700226247310638428e-02 1.007613614201545715e-01 -1.429914683103561401e-01 1.052244007587432861e-01 2.811751365661621094e-01 2.866696417331695557e-01 -1.105353757739067078e-01 2.405539453029632568e-01
-7.708754390478134155e-02 5.147282779216766357e-02 1.534037888050079346e-01 -7.129260897636413574e-02 -1.922657340764999390e-01 3.148552179336547852e-01 1.264163106679916382e-01 -2.673821747303009033e-01 2.239728271961212158e-01 -1.215045452117919922e-01 -1.518676336854696274e-02 2.783963680267333984e-01 2.765189111232757568e-02 -1.835784688591957092e-02 -7.239224854856729507e-03 2.789770662784576416e-01 1.384750753641128540e-01 -1.366099268198013306e-01 2.672979235649108887e-01 -1.101845204830169678e-01 -4.342962056398391724e-02 -1.570753306150436401e-01 -3.641182482242584229e-01 7.813473232090473175e-03 5.095469951629638672e-02 -1.331893056631088257e-01 -3.148148208856582642e-02 -7.424127776175737381e-03 4.013186693191528320e-01 8.753370493650436401e-02 1.938821971416473389e-01 -9.620017558336257935e-02
5.396211892366409302e-02 -1.882407069206237793e-01 6.463352590799331665e-02 -1.512109935283660889e-01 1.758081018924713135e-01 2.303789108991622925e-01 1.709161400794982910e-01 6.392946839332580566e-02 -7.148627191781997681e-02 -2.738955803215503693e-02 2.304168790578842163e-01 5.712073445320129395e-01 -4.760651662945747375e-02 1.273181140422821045e-01 -4.827768355607986450e-02 1.302631646394729614e-01 -1.848232150077819824e-01 -9.723945707082748413e-02 2.732123732566833496e-01 3.963871300220489502e-01 6.068063154816627502e-02 -1.972627788782119751e-01 -1.087864413857460022e-01 -3.778950870037078857e-02 -1.157991588115692139e-01 1.433713547885417938e-02 4.676836356520652771e-02 -1.047890409827232361e-01 1.791444718837738037e-01 -1.871084235608577728e-02 2.816560491919517517e-02 5.535290762782096863e-02
-1.438262462615966797e-01 -3.146612644195556641e-01 -4.011254012584686279e-02 -2.166233807802200317e-01 5.341351963579654694e-03 3.451227545738220215e-01 -1.258203834295272827e-01 -7.793650776147842407e-02 -2.459558248519897461e-01 -1.277129799127578735e-01 1.553266346454620361e-01 1.856471151113510132e-01 -1.126933991909027100e-01 3.157579004764556885e-01 4.003350809216499329e-02 8.152287453413009644e-02 6.900003552436828613e-02 -3.875005245208740234e-01 1.048130020499229431e-01 1.720033437013626099e-01 1.332199722528457642e-01 1.827470362186431885e-01 -2.110158801078796387e-01 -3.767931088805198669e-02 1.745920926332473755e-01 1.336656212806701660e-01 -2.997731603682041168e-02 -3.682469250634312630e-03 8.479855209589004517e-02 2.796499133110046387e-01 8.144851773977279663e-02 2.840677462518215179e-02
1.062001101672649384e-02 1.143463179469108582e-01 1.398892551660537720e-01 9.706508368253707886e-02 -9.835242480039596558e-02 1.116125136613845825e-01 7.342546433210372925e-02 -2.157604545354843140e-01 -2.146607637405395508e-01 -9.926229715347290039e-03 1.787808686494827271e-01 1.864365041255950928e-01 -2.539326548576354980e-01 -1.510421931743621826e-01 1.956434845924377441e-01 -1.681849807500839233e-01 -1.258824616670608521e-01 -1.199846193194389343e-01 -1.856369152665138245e-02 2.122997492551803589e-01 -6.356974691152572632e-02 -5.249853245913982391e-03 -3.694669306278228760e-01 4.080149903893470764e-02 -1.700067371129989624e-01 -3.715126812458038330e-01 1.996295154094696045e-01 -5.524394661188125610e-02 5.053243786096572876e-02 2.957508265972137451e-01 2.597956955432891846e-01 1.781819015741348267e-01
-1.466272920370101929e-01 -7.928450405597686768e-02 1.007058992981910706e-01 1.328594386577606201e-01 5.035701394081115723e-02 -4.562467709183692932e-02 2.303265631198883057e-01 -7.769986242055892944e-02 1.726063042879104614e-01 -1.015961319208145142e-01 4.814632236957550049e-01 3.312477469444274902e-01 -1.238186210393905640e-01 -3.390255942940711975e-02 6.782929599285125732e-02 -1.018316149711608887e-01 1.073660422116518021e-02 -2.587786316871643066e-01 6.414259225130081177e-02 2.110174149274826050e-01 -1.810945719480514526e-01 -1.074111014604568481e-01 3.225232958793640137e-01 -7.523443549871444702e-02 -6.388750672340393066e-02 -2.608194947242736816e-01 3.704064339399337769e-02 -1.185147743672132492e-02 1.095564886927604675e-01 -1.363689899444580078e-01 1.003179624676704407e-01 2.891313433647155762e-01
-2.159169316291809082e-01 -3.918214142322540283e-01 7.263104617595672607e-02 -1.819572225213050842e-02 -1.158420145511627197e-01 5.607037618756294250e-02 1.709828525781631470e-01 1.426257789134979248e-01 -7.866075634956359863e-02 -1.794013530015945435e-01 1.450018286705017090e-01 2.457793243229389191e-02 -2.231625020503997803e-01 1.389112770557403564e-01 -8.997455239295959473e-02 -2.395451217889785767e-01 -3.597777709364891052e-02 6.112387031316757202e-02 2.617577612400054932e-01 1.582529768347740173e-02 -4.986813664436340332e-02 -2.775995433330535889e-01 7.073654234409332275e-02 -2.497027665376663208e-01 3.771179914474487305e-01 5.450125783681869507e-02 -1.262009143829345703e-01 -1.105707287788391113e-01 2.570381760597229004e-01 1.467458158731460571e-01 2.131429463624954224e-01 8.035346865653991699e-02
-1.424799263477325439e-01 -2.274808660149574280e-02 -3.745064884424209595e-02 -9.881535917520523071e-02 5.876383930444717407e-02 1.784781217575073242e-01 -7.862201891839504242e-03 -1.423662155866622925e-01 2.738403342664241791e-02 5.921318009495735168e-02 1.407985836267471313e-01 3.287793397903442383e-01 -6.472234427928924561e-02 -2.094610966742038727e-02 2.528287172317504883e-01 -2.488700300455093384e-01 -1.095822602510452271e-01 -7.183919847011566162e-02 3.055361807346343994e-01 2.565701603889465332e-01 8.155503869056701660e-02 2.275711670517921448e-02 -1.284865140914916992e-01 -2.292617112398147583e-01 3.797511011362075806e-02 -1.790845543146133423e-01 6.769464164972305298e-02 2.908012270927429199e-01 1.430666446685791016e-01 8.871861547231674194e-02 4.290269613265991211e-01 2.491220831871032715e-01
-1.700504720211029053e-01 -1.770167499780654907e-01 1.934221833944320679e-01 -2.044639736413955688e-01 -1.764148324728012085e-01 -2.360021462664008141e-03 -2.505061328411102295e-01 -2.762570679187774658e-01 1.470833867788314819e-01 -3.957484960556030273e-01 -1.144259795546531677e-01 2.644518315792083740e-01 -5.554670840501785278e-02 5.981079116463661194e-02 2.766677923500537872e-02 -7.973386347293853760e-02 2.253225296735763550e-01 -6.970520131289958954e-03 -4.168293438851833344e-03 1.657946705818176270e-01 -1.093070730566978455e-01 6.370873004198074341e-02 -1.279260069131851196e-01 -2.050177007913589478e-01 1.402986198663711548e-01 -2.127486616373062134e-01 8.285136520862579346e-02 -3.689286112785339355e-02 -1.555084623396396637e-02 1.206047385931015015e-01 2.312301099300384521e-01 3.480129241943359375e-01
-5.205837637186050415e-02 -2.440176159143447876e-01 2.937897443771362305e-01 -1.096760947257280350e-02 1.747765690088272095e-01 5.615235865116119385e-02 1.340624392032623291e-01 -1.414881199598312378e-01 7.381407171487808228e-02 -2.511717379093170166e-01 3.985085710883140564e-02 4.483232498168945312e-01 -2.452023141086101532e-02 1.374263688921928406e-02 1.097541898488998413e-01 -4.932628944516181946e-02 4.508583620190620422e-02 -3.585305511951446533e-01 -7.676547020673751831e-02 1.544010192155838013e-01 3.311819434165954590e-01 -2.100384831428527832e-01 5.924053117632865906e-02 -2.123458236455917358e-01 2.054908499121665955e-02 1.110686808824539185e-01 -9.846148639917373657e-02 1.124881953001022339e-01 2.830031514167785645e-01 -4.658487439155578613e-02 -5.232438445091247559e-02 -1.020853966474533081e-01
2.900666929781436920e-02 -7.888156175613403320e-02 2.000984698534011841e-01 -3.891832754015922546e-02 2.240001596510410309e-02 -2.541378736495971680e-01 5.727276951074600220e-02 -8.597001433372497559e-02 1.153770834207534790e-01 1.096533313393592834e-01 3.489820361137390137e-01 7.224806398153305054e-02 -2.337831258773803711e-01 3.910691142082214355e-01 -1.855818741023540497e-02 -1.227220445871353149e-01 -9.169602394104003906e-02 -2.796274125576019287e-01 1.426470130681991577e-01 -2.820687368512153625e-02 -4.785477742552757263e-02 -1.044297367334365845e-01 -3.027655184268951416e-01 -3.620839416980743408e-01 1.298256367444992065e-01 4.933310672640800476e-02 -4.789747763425111771e-03 1.209948286414146423e-01 4.388573393225669861e-02 2.835201025009155273e-01 1.273965276777744293e-02 2.003773599863052368e-01
-3.529668152332305908e-01 -3.068211674690246582e-01 5.635190010070800781e-02 2.431504428386688232e-01 -1.336715966463088989e-01 4.212925210595130920e-02 -6.572335213422775269e-02 1.148247625678777695e-02 -1.306137144565582275e-01 -1.425607055425643921e-01 1.169138401746749878e-01 -3.147877752780914307e-02 -2.079413644969463348e-02 1.699064075946807861e-01 1.164807751774787903e-01 2.062298953533172607e-01 1.767067313194274902e-01 -2.889190316200256348e-01 2.250063233077526093e-02 -1.930888928472995758e-02 -9.778583422303199768e-03 -8.158937841653823853e-02 -9.348738938570022583e-02 -1.759288311004638672e-01 9.648244827985763550e-02 1.407184079289436340e-02 -1.032749563455581665e-01 -7.010536640882492065e-02 3.165712952613830566e-01 1.967312544584274292e-01 -5.818275734782218933e-02 4.775204956531524658e-01
-7.638876885175704956e-02 3.200680390000343323e-02 3.368618190288543701e-01 -1.890069544315338135e-01 -1.795643568038940430e-01 5.561941489577293396e-02 -2.924947440624237061e-02 -1.534017026424407959e-01 2.059173285961151123e-01 9.510352276265621185e-03 1.323780417442321777e-01 1.743958890438079834e-01 7.058029621839523315e-02 9.198595583438873291e-02 2.557959258556365967e-01 2.575167417526245117e-01 -1.681470721960067749e-01 -2.018767148256301880e-01 3.197737932205200195e-01 -1.824660301208496094e-01 2.627890408039093018e-01 -1.710639894008636475e-01 -1.290231049060821533e-01 -1.575756072998046875e-01 -1.198503654450178146e-02 -2.205788642168045044e-01 -6.025662180036306381e-03 3.077845647931098938e-02 2.982213199138641357e-01 -4.348608478903770447e-02 2.373231053352355957e-01 -8.538513630628585815e-02
-1.495568901300430298e-01 -4.217042624950408936e-01 -1.143957003951072693e-01 -2.745506167411804199e-01 -1.347793191671371460e-01 -1.755760610103607178e-02 4.475845023989677429e-02 -4.487031698226928711e-02 -3.524631261825561523e-02 -8.231020718812942505e-02 1.780447214841842651e-01 -8.732123300433158875e-03 -1.195360496640205383e-01 -2.849926054477691650e-01 3.881942331790924072e-01 8.171810209751129150e-02 2.268037497997283936e-01 -3.392928838729858398e-01 1.808742731809616089e-01 -3.637766931205987930e-03 -9.462292492389678955e-02 9.947633370757102966e-03 -2.717581391334533691e-01 -1.761009544134140015e-01 8.355149626731872559e-02 -1.053242161870002747e-01 -5.588008835911750793e-02 7.504853606224060059e-02 1.150686666369438171e-01 1.171648576855659485e-01 1.533132642507553101e-01 7.523657381534576416e-02
1.254301965236663818e-01 -3.211833238601684570e-01 1.730605065822601318e-01 -2.326694130897521973e-01 1.255340594798326492e-02 2.024158276617527008e-02 -2.209481894969940186e-01 -1.618945002555847168e-01 3.752749413251876831e-02 -5.395734906196594238e-01 2.095401585102081299e-01 2.605634331703186035e-01 -1.948283016681671143e-01 9.127383679151535034e-02 1.048651859164237976e-01 -1.710860729217529297e-01 -5.638319626450538635e-02 -8.500172942876815796e-02 5.605080630630254745e-03 6.286069005727767944e-02 -5.914336815476417542e-02 -7.693400233983993530e-02 -1.714230328798294067e-01 -2.187685817480087280e-01 -1.375690102577209473e-01 7.690143585205078125e-02 1.267020702362060547e-01 -1.289947237819433212e-02 -5.762014165520668030e-02 8.093900233507156372e-02 2.269500046968460083e-01 1.644322723150253296e-01
-1.786499470472335815e-01 -4.163026437163352966e-02 2.128209173679351807e-01 -5.354737862944602966e-02 7.074563950300216675e-02 -1.411358546465635300e-02 6.856321822851896286e-03 -1.827887594699859619e-01 1.350825577974319458e-01 -2.261037379503250122e-01 -1.484394967555999756e-01 5.650071054697036743e-02 -3.038988113403320312e-01 9.616065025329589844e-02 1.079341992735862732e-01 -2.772215604782104492e-01 -4.430876672267913818e-02 1.164407879114151001e-01 3.472876846790313721e-01 3.204543888568878174e-01 -2.654275298118591309e-02 -1.806592047214508057e-01 -7.836575061082839966e-02 -1.922972053289413452e-01 1.195466890931129456e-01 -5.457497760653495789e-02 4.114385843276977539e-01 -5.887408182024955750e-02 -1.817091926932334900e-02 2.177798599004745483e-01 1.722322702407836914e-01 -1.100233420729637146e-01
-2.125680893659591675e-01 -3.899792432785034180e-01 3.703799545764923096e-01 -7.299181818962097168e-02 -1.443741470575332642e-01 9.195864200592041016e-02 2.180085144937038422e-02 -1.515480428934097290e-01 3.676740452647209167e-02 -1.346547435969114304e-02 1.439816355705261230e-01 4.551438242197036743e-02 -2.637682855129241943e-01 -1.600453853607177734e-01 1.049885973334312439e-01 4.160118289291858673e-03 -1.255464553833007812e-01 -2.878303825855255127e-01 -1.787604019045829773e-02 -3.289436548948287964e-02 -6.826470047235488892e-02 -3.770167380571365356e-02 -3.383135497570037842e-01 1.920654475688934326e-01 2.648409903049468994e-01 -1.164687052369117737e-01 -1.428897976875305176e-01 -1.675071567296981812e-01 1.906258612871170044e-01 2.383376657962799072e-02 1.980090588331222534e-01 -1.057533249258995056e-01
-3.005469143390655518e-01 -5.652019288390874863e-03 1.703191548585891724e-01 -9.414275735616683960e-02 -3.439168632030487061e-02 1.918623149394989014e-01 1.258099675178527832e-01 -1.787531077861785889e-01 1.665201485157012939e-01 -2.347748428583145142e-01 1.512283086776733398e-01 2.199687361717224121e-01 3.693775460124015808e-02 1.817867457866668701e-01 5.586360022425651550e-02 -5.556691810488700867e-02 -4.115603491663932800e-02 -7.493136078119277954e-02 3.212419152259826660e-02 9.828750789165496826e-02 2.152997702360153198e-01 -7.792173884809017181e-03 -3.164049386978149414e-01 -2.264628261327743530e-01 -2.714641690254211426e-01 -1.044394969940185547e-01 -4.947568103671073914e-02 1.928946077823638916e-01 -1.397756785154342651e-01 2.508932948112487793e-01 -1.196668371558189392e-01 3.929313719272613525e-01
5.545944720506668091e-02 -2.718504667282104492e-01 2.883291542530059814e-01 -2.292021661996841431e-01 9.759004414081573486e-02 2.167975157499313354e-01 9.451381862163543701e-02 -1.983252167701721191e-01 -2.160983383655548096e-01 -8.134011179208755493e-02 -2.846166491508483887e-02 4.061446189880371094e-01 -2.069461941719055176e-01 2.979736030101776123e-01 1.777163296937942505e-01 -7.659468054771423340e-02 6.947155296802520752e-02 -3.078181482851505280e-02 7.106535602360963821e-03 2.244149446487426758e-01 -1.087722778320312500e-01 -2.511960268020629883e-01 -3.060116767883300781e-01 -5.906228348612785339e-02 -2.848785929381847382e-02 5.194715037941932678e-02 1.491332426667213440e-02 3.663888573646545410e-02 -1.777102798223495483e-02 2.608539909124374390e-02 2.324499636888504028e-01 7.789421826601028442e-02
-9.876950830221176147e-02 1.452801227569580078e-01 2.146666049957275391e-01 -7.807433605194091797e-02 -2.382889837026596069e-01 1.841176301240921021e-01 9.424607455730438232e-02 -2.395072430372238159e-01 -2.753663361072540283e-01 1.030754297971725464e-01 1.948405355215072632e-01 1.782089918851852417e-01 -4.050174951553344727e-01 4.750242456793785095e-02 8.996172994375228882e-02 -1.302230507135391235e-01 1.666941344738006592e-01 -1.338968873023986816e-01 3.759373724460601807e-02 -7.741300761699676514e-02 -8.751385658979415894e-02 -6.008365377783775330e-02 -1.504106521606445312e-01 -1.009664386510848999e-01 -2.645447552204132080e-01 -1.854072362184524536e-01 2.938905656337738037e-01 -2.191570028662681580e-02 -3.480299562215805054e-02 2.548002302646636963e-01 8.354538679122924805e-02 2.257900089025497437e-01
-2.159137874841690063e-01 8.189564943313598633e-02 3.270907402038574219e-01 -2.080370187759399414e-01 6.062522903084754944e-02 1.513465791940689087e-01 1.867930591106414795e-01 -1.079291328787803650e-01 2.145740538835525513e-01 1.306710019707679749e-02 2.379318028688430786e-01 1.736085861921310425e-01 -3.441921770572662354e-01 -1.746001839637756348e-01 -4.032175615429878235e-02 6.039647012948989868e-02 -2.052920013666152954e-01 -3.915908932685852051e-01 1.570730954408645630e-01 -2.016756497323513031e-02 1.325453817844390869e-01 1.888914965093135834e-03 2.596520632505416870e-02 -2.373559176921844482e-01 -7.132444530725479126e-02 -2.490163147449493408e-01 8.786846883594989777e-03 2.532248012721538544e-02 -4.419965296983718872e-02 -1.765147969126701355e-02 1.462723910808563232e-01 -2.224129140377044678e-01
6.909810751676559448e-02 4.796856548637151718e-03 -1.031633913516998291e-01 -2.905968017876148224e-02 8.088041096925735474e-03 1.307897567749023438e-01 -1.382661014795303345e-01 -2.270410954952239990e-01 7.028090953826904297e-02 -1.602620929479598999e-01 5.169365182518959045e-02 2.296880036592483521e-01 -2.216595709323883057e-01 -4.652674123644828796e-02 1.320064663887023926e-01 -1.981685608625411987e-01 -1.123895868659019470e-01 1.621221005916595459e-02 5.975513905286788940e-02 1.705300807952880859e-01 6.052220612764358521e-02 -2.277424931526184082e-02 -3.750206828117370605e-01 -1.382530182600021362e-01 -3.687117621302604675e-02 -1.786892712116241455e-01 2.361165434122085571e-01 -9.830223768949508667e-02 2.315687686204910278e-01 3.701706528663635254e-01 4.315046966075897217e-01 1.296174526214599609e-01
-1.168895363807678223e-01 -1.192555204033851624e-01 -5.667252000421285629e-03 -1.858756691217422485e-02 -6.482093036174774170e-02 -7.829167693853378296e-02 4.580239057540893555e-01 4.319788515567779541e-02 7.483674585819244385e-02 -1.673843115568161011e-01 1.624335050582885742e-01 2.299745380878448486e-01 -1.573106944561004639e-01 1.131444573402404785e-01 6.961157172918319702e-02 -7.801010459661483765e-02 1.087254360318183899e-01 1.409142017364501953e-01 3.129305243492126465e-01 3.658815026283264160e-01 1.738492250442504883e-01 -1.873978525400161743e-01 -1.725655794143676758e-01 -2.349254190921783447e-01 -1.241793259978294373e-01 1.103800758719444275e-01 1.435298323631286621e-01 7.803705334663391113e-02 1.064773425459861755e-01 5.496121197938919067e-02 -5.320337787270545959e-02 3.211179077625274658e-01
-2.297948896884918213e-01 -1.051313653588294983e-01 2.642280608415603638e-02 -3.709363937377929688e-02 1.580890566110610962e-01 1.562004685401916504e-01 -2.902233414351940155e-02 9.481915086507797241e-02 -1.603996753692626953e-01 -2.757786512374877930e-01 -1.160508543252944946e-01 2.821081876754760742e-01 -2.896768152713775635e-01 3.920038416981697083e-02 -1.350715011358261108e-01 8.632848411798477173e-02 -1.956314146518707275e-01 -2.050043344497680664e-01 3.285599052906036377e-01 -1.934225112199783325e-02 9.491701424121856689e-02 1.230141818523406982e-01 -1.178480498492717743e-02 9.560964256525039673e-02 1.097415015101432800e-01 -2.238083928823471069e-01 -3.091500699520111084e-02 4.076948761940002441e-02 2.963569462299346924e-01 3.337834179401397705e-01 2.867810130119323730e-01 2.415401861071586609e-02
-2.675654292106628418e-01 -2.531912876293063164e-03 1.231787577271461487e-01 -7.528771460056304932e-02 2.622106373310089111e-01 6.471246480941772461e-02 -1.493314504623413086e-01 2.483822256326675415e-01 -2.270141094923019409e-01 -9.509866684675216675e-02 8.385045826435089111e-02 2.921502590179443359e-01 -2.016007602214813232e-01 -1.829726994037628174e-01 -2.364928647875785828e-02 1.692521721124649048e-01 -7.629144191741943359e-02 -4.076161384582519531e-01 7.281528413295745850e-02 2.391067445278167725e-01 -2.311277538537979126e-01 3.232756257057189941e-02 -1.189825162291526794e-01 -2.633613348007202148e-01 4.431082401424646378e-03 -2.157338410615921021e-01 -6.169292703270912170e-02 -1.050064787268638611e-01 8.890821784734725952e-02 2.065592855215072632e-01 -9.463589638471603394e-03 9.927457571029663086e-02
-1.111368536949157715e-01 4.614423960447311401e-02 2.658394873142242432e-01 1.687211543321609497e-02 6.896165758371353149e-02 -4.037517122924327850e-03 2.509275972843170166e-01 -2.145488001406192780e-02 1.428436934947967529e-01 -4.053592085838317871e-01 5.942063778638839722e-02 1.623406708240509033e-01 -1.402717679738998413e-01 -1.249908953905105591e-01 1.199018806219100952e-01 -1.221215128898620605e-01 8.128857612609863281e-02 1.569136418402194977e-02 3.117852210998535156e-01 3.983129262924194336e-01 1.048456430435180664e-01 -2.004082947969436646e-01 7.300488650798797607e-02 -5.014931783080101013e-02 -2.138831838965415955e-02 9.765259921550750732e-02 -6.253270432353019714e-03 -6.808145344257354736e-02 -7.464163005352020264e-02 4.424567818641662598e-01 1.264366060495376587e-01 1.160217896103858948e-01
6.669334322214126587e-02 -2.595886290073394775e-01 6.509864330291748047e-02 -6.854164600372314453e-02 -5.246885120868682861e-02 2.075636573135852814e-02 2.255299687385559082e-01 1.291314959526062012e-01 8.995810896158218384e-02 -3.924337327480316162e-01 4.071875214576721191e-01 3.297933638095855713e-01 -2.138148844242095947e-01 4.229414463043212891e-02 1.050005294382572174e-02 4.448604583740234375e-02 -2.138173580169677734e-01 -3.995786979794502258e-02 1.293400973081588745e-01 6.527246534824371338e-02 1.818733960390090942e-01 -1.421422064304351807e-01 1.373405903577804565e-01 -1.020418405532836914e-01 -1.388515681028366089e-01 9.904368221759796143e-02 2.656072378158569336e-01 -1.131966114044189453e-01 2.000208199024200439e-01 1.624930649995803833e-01 -1.752207130193710327e-01 -4.271699860692024231e-02
1.745178103446960449e-01 8.957813680171966553e-02 2.997491061687469482e-01 -8.292662352323532104e-02 2.406311482191085815e-01 4.303825274109840393e-02 1.937198042869567871e-01 5.962894111871719360e-02 6.214473396539688110e-02 -3.547597825527191162e-01 -6.332641839981079102e-02 -2.822991833090782166e-02 -3.618694543838500977e-01 -7.878492772579193115e-02 1.412437260150909424e-01 -5.308354273438453674e-02 -1.603527367115020752e-02 -7.801338564604520798e-03 4.154993593692779541e-01 1.724329590797424316e-01 9.129140526056289673e-02 -1.901203840970993042e-01 -1.541414856910705566e-02 -1.211313381791114807e-01 -5.696612596511840820e-02 5.334143340587615967e-02 5.571062117815017700e-02 -1.259153932332992554e-01 1.219663694500923157e-01 2.501111328601837158e-01 1.449529528617858887e-01 2.897133529186248779e-01
-1.286578029394149780e-01 -1.460682600736618042e-01 3.813896477222442627e-01 -6.283793598413467407e-02 -1.425742655992507935e-01 1.191103085875511169e-01 5.778187513351440430e-02 7.434673607349395752e-02 9.757434576749801636e-02 -2.148936986923217773e-01 8.283953368663787842e-02 2.115251496434211731e-02 -1.158235222101211548e-01 1.298498362302780151e-01 -4.561151936650276184e-02 6.229699030518531799e-02 -2.413812279701232910e-01 -1.615048199892044067e-01 -5.830077081918716431e-02 4.019107818603515625e-01 9.202171862125396729e-02 -4.550601541996002197e-02 -1.884536892175674438e-01 1.711100786924362183e-01 -4.116807878017425537e-02 -7.482975721359252930e-02 -8.325508236885070801e-02 1.494721174240112305e-01 2.452254295349121094e-01 3.766016960144042969e-01 -2.010066807270050049e-01 2.579313516616821289e-01
-2.922738529741764069e-02 -5.153450649231672287e-03 4.217115044593811035e-01 -1.626733690500259399e-01 4.718672484159469604e-02 3.182044625282287598e-02 4.574244841933250427e-02 -2.368992269039154053e-01 1.391482800245285034e-01 -1.503964960575103760e-01 1.084758788347244263e-01 2.487099468708038330e-01 -2.550773918628692627e-01 2.276890277862548828e-01 2.648833692073822021e-01 -2.053772956132888794e-01 2.793345451354980469e-01 5.006358027458190918e-02 -7.890035957098007202e-02 2.336615622043609619e-01 -6.591094192117452621e-03 4.755333997309207916e-03 -1.506601721048355103e-01 -5.966814234852790833e-02 -5.361983552575111389e-02 -8.449695259332656860e-02 -8.985397964715957642e-02 -2.694556117057800293e-01 1.478778570890426636e-01 1.997979581356048584e-01 -1.113372743129730225e-01 2.365348041057586670e-01
1.044039279222488403e-01 -3.091168105602264404e-01 4.305652081966400146e-01 -1.207241714000701904e-01 -1.470770034939050674e-02 7.937146723270416260e-02 -6.197357550263404846e-02 -1.940767019987106323e-01 7.605250459164381027e-03 -3.974874969571828842e-03 3.523717075586318970e-02 -2.156280912458896637e-02 -3.202594816684722900e-01 1.825065165758132935e-01 1.174553576856851578e-02 9.466812759637832642e-02 -1.790841966867446899e-01 3.523930534720420837e-02 3.706646859645843506e-01 -1.638895645737648010e-02 5.863002687692642212e-02 -9.929072111845016479e-02 6.841532140970230103e-02 -3.725212439894676208e-02 -2.593117058277130127e-01 -3.821751475334167480e-01 1.129914075136184692e-01 -1.530438810586929321e-01 4.116246104240417480e-02 1.537449210882186890e-01 -4.642320796847343445e-03 1.833748966455459595e-01
-2.247746102511882782e-02 -1.481459140777587891e-01 2.459293901920318604e-01 2.478762865066528320e-01 -1.673851162195205688e-02 5.900021269917488098e-02 4.476682841777801514e-02 3.138120099902153015e-02 -1.651478111743927002e-01 -2.784763574600219727e-01 4.205749630928039551e-01 2.980533242225646973e-01 -3.810226321220397949e-01 1.265024067834019661e-03 5.951756238937377930e-02 1.130686700344085693e-01 -1.454749554395675659e-01 -1.180129498243331909e-01 1.268654465675354004e-01 9.858912788331508636e-03 -2.336372248828411102e-02 -2.086865156888961792e-01 -9.759815037250518799e-02 -1.806929409503936768e-01 9.894928336143493652e-02 -1.121727973222732544e-01 2.004422992467880249e-01 2.426562756299972534e-01 9.925876557826995850e-02 -1.592370867729187012e-01 -1.353439837694168091e-01 6.566504389047622681e-02
-1.964032948017120361e-01 -1.595502346754074097e-01 2.325220853090286255e-01 -1.938915401697158813e-01 3.307360410690307617e-02 -1.606097221374511719e-01 4.570594057440757751e-02 -1.531789749860763550e-01 5.621666461229324341e-02 -2.944302558898925781e-01 -1.290273368358612061e-01 2.825216948986053467e-01 -3.590004444122314453e-01 -4.620277509093284607e-02 -2.125226706266403198e-01 2.848859727382659912e-01 7.519427221268415451e-03 -1.528795808553695679e-01 -2.283886820077896118e-02 4.132159799337387085e-02 3.519099205732345581e-02 1.141979023814201355e-01 -5.060622096061706543e-02 -3.045567572116851807e-01 -2.058190554380416870e-01 -2.693898044526576996e-02 2.016986608505249023e-01 3.427352290600538254e-03 2.298420816659927368e-01 2.106593847274780273e-01 -1.599205099046230316e-02 -1.780842095613479614e-01
-3.124612197279930115e-02 -2.884537726640701294e-02 8.584401011466979980e-02 -2.978664040565490723e-01 1.379670482128858566e-02 2.768409848213195801e-01 1.205657646059989929e-01 1.563117057085037231e-01 -2.175185382366180420e-01 -1.387038081884384155e-01 1.999415308237075806e-01 5.090276002883911133e-01 7.801817357540130615e-02 3.023760579526424408e-02 1.227649152278900146e-01 2.324547246098518372e-02 -1.878776252269744873e-01 -1.682448536157608032e-01 1.997670680284500122e-01 2.920179069042205811e-01 -9.434965997934341431e-02 -2.053609639406204224e-01 -1.252064853906631470e-01 -1.803700476884841919e-01 -1.265060752630233765e-01 2.420692704617977142e-02 5.331213772296905518e-02 1.583005115389823914e-02 1.861513257026672363e-01 9.450741112232208252e-02 1.371354311704635620e-01 1.670400500297546387e-01
-1.527427434921264648e-01 3.454186371527612209e-04 3.639778792858123779e-01 -1.358681172132492065e-01 -1.142929494380950928e-01 -4.263960197567939758e-02 -6.764985620975494385e-03 -2.913084328174591064e-01 1.099227145314216614e-01 -9.152217954397201538e-02 3.010798692703247070e-01 6.710241734981536865e-02 -1.271500140428543091e-01 2.629216313362121582e-01 2.420305460691452026e-01 -2.578929662704467773e-01 1.910489201545715332e-01 1.297970563173294067e-01 4.623966291546821594e-02 2.004163712263107300e-01 1.452657431364059448e-01 -1.104284897446632385e-01 -1.693937033414840698e-01 -3.256278857588768005e-02 -2.147874981164932251e-02 -1.821743547916412354e-01 5.482392385601997375e-02 -2.490513473749160767e-01 1.204250976443290710e-01 1.800508201122283936e-01 -1.437046229839324951e-01 2.738484740257263184e-01
-2.392999678850173950e-01 -3.518597483634948730e-01 4.223425313830375671e-02 -1.532210260629653931e-01 -1.700107455253601074e-01 -4.007313400506973267e-02 1.181347891688346863e-01 -1.573109775781631470e-01 1.340744551271200180e-02 -2.433435767889022827e-01 3.390152156352996826e-01 3.205640707165002823e-03 -4.977185651659965515e-02 -2.083140909671783447e-01 1.565432697534561157e-01 3.392554819583892822e-01 -2.129528857767581940e-02 -3.450150489807128906e-01 -1.251090783625841141e-02 8.507083356380462646e-02 1.588250994682312012e-01 4.892151802778244019e-02 -3.904261812567710876e-02 4.516072943806648254e-02 1.926757395267486572e-01 -8.440171927213668823e-02 9.522845596075057983e-02 -6.014754250645637512e-02 2.137143313884735107e-01 2.755475044250488281e-01 5.942190438508987427e-02 -1.565833240747451782e-01
4.296461585909128189e-03 -2.483751177787780762e-01 1.517591923475265503e-01 -1.434214115142822266e-01 -1.059015393257141113e-01 -1.545082181692123413e-01 8.724857866764068604e-02 -3.032250404357910156e-01 -1.174857392907142639e-01 -7.690133061259984970e-03 2.485757619142532349e-01 -3.350759297609329224e-02 -1.426344662904739380e-01 -1.147463172674179077e-01 -1.192800775170326233e-01 2.382883578538894653e-01 1.393916904926300049e-01 1.956071555614471436e-01 1.277547031641006470e-01 1.665187068283557892e-02 -5.453402921557426453e-02 3.563471883535385132e-02 -2.339632511138916016e-01 -4.284034073352813721e-01 1.646572053432464600e-01 -1.934746205806732178e-01 4.321283847093582153e-02 -6.516603380441665649e-02 1.004292815923690796e-01 3.282230496406555176e-01 5.553195625543594360e-02 2.653085291385650635e-01
-4.238864779472351074e-02 1.815492361783981323e-01 1.723546236753463745e-01 -1.360503137111663818e-01 -2.544853091239929199e-01 8.296170085668563843e-02 -2.779861725866794586e-02 7.419980317354202271e-02 1.817659437656402588e-01 -3.060695528984069824e-01 1.254147589206695557e-01 3.736654222011566162e-01 -1.373250484466552734e-01 -3.153805434703826904e-01 8.585195988416671753e-02 8.896597474813461304e-02 -1.703212857246398926e-01 -2.192383855581283569e-01 2.061900347471237183e-01 3.197781145572662354e-01 -4.395752400159835815e-02 1.160775870084762573e-02 -1.674840152263641357e-01 -6.912860274314880371e-02 6.468423455953598022e-02 -2.262649834156036377e-01 1.716583818197250366e-01 3.205892071127891541e-02 2.402815222740173340e-02 1.241982579231262207e-01 -2.529250383377075195e-01 2.882736362516880035e-02
1.786877810955047607e-01 -8.579399436712265015e-02 2.416166067123413086e-01 -3.623879849910736084e-01 -1.129917055368423462e-01 -8.326273411512374878e-02 1.754829287528991699e-01 -1.524761617183685303e-01 1.627066433429718018e-01 -1.346085518598556519e-01 1.140387803316116333e-01 2.713877521455287933e-02 -1.197770088911056519e-01 3.255566358566284180e-01 1.669446229934692383e-01 8.765470981597900391e-02 2.061838656663894653e-01 -5.692919343709945679e-02 -4.988346993923187256e-02 1.338098496198654175e-01 -1.542400866746902466e-01 1.593845635652542114e-01 -2.506938064470887184e-03 -1.713293939828872681e-01 -9.491388499736785889e-02 -3.860089182853698730e-01 1.187789961695671082e-01 -1.247961148619651794e-01 2.244721949100494385e-01 2.906301617622375488e-01 -6.735508143901824951e-02 1.061016768217086792e-01
6.122623756527900696e-02 -2.716228067874908447e-01 3.435316681861877441e-01 1.033547669649124146e-01 9.100663661956787109e-02 3.344896808266639709e-02 7.074413448572158813e-02 -3.863211870193481445e-01 -2.041742652654647827e-01 -3.105014562606811523e-01 1.144766435027122498e-01 4.360017552971839905e-02 -1.659267991781234741e-01 -1.724670976400375366e-01 -7.283098995685577393e-03 -9.392485022544860840e-02 -2.083142660558223724e-02 -2.651928961277008057e-01 2.112606316804885864e-01 6.615677475929260254e-02 1.728569902479648590e-02 -5.000362172722816467e-02 -1.880663819611072540e-02 -1.188340336084365845e-01 1.398257911205291748e-01 2.359639704227447510e-01 -1.145219057798385620e-01 -9.097843430936336517e-03 2.307056784629821777e-01 -1.496032178401947021e-01 1.566118299961090088e-01 2.920024394989013672e-01
-9.625767171382904053e-02 -1.094560399651527405e-01 3.316547274589538574e-01 -3.636703193187713623e-01 -3.466276079416275024e-02 -1.122690141201019287e-01 -1.505570560693740845e-01 -1.582986265420913696e-01 -2.165950089693069458e-01 9.430249035358428955e-02 -4.770112689584493637e-03 2.049335837364196777e-01 -3.372598588466644287e-01 1.054605320096015930e-01 1.463783681392669678e-01 1.321531832218170166e-01 1.795223206281661987e-01 2.196664735674858093e-02 2.213746160268783569e-01 2.133271247148513794e-01 -1.616745293140411377e-01 2.625533612444996834e-03 -2.666920721530914307e-01 -1.580897867679595947e-01 7.566385716199874878e-02 1.890782453119754791e-02 4.943873360753059387e-02 -2.050489187240600586e-01 1.729515492916107178e-01 -8.602364361286163330e-02 2.257612049579620361e-01 1.582598835229873657e-01
-2.691152691841125488e-01 -2.350997328758239746e-01 3.735403716564178467e-01 -2.166217416524887085e-01 2.550245448946952820e-02 9.566897153854370117e-02 9.424521774053573608e-02 -2.257706969976425171e-01 -2.616976154968142509e-03 -3.234585002064704895e-02 -1.315842010080814362e-02 1.693042740225791931e-02 -8.576028048992156982e-02 -2.790745794773101807e-01 -1.452745497226715088e-01 1.641668081283569336e-01 -1.011074408888816833e-01 -2.704285681247711182e-01 2.186557799577713013e-01 1.069828197360038757e-01 7.891171425580978394e-02 -9.999016299843788147e-03 -2.311407625675201416e-01 -3.214743221178650856e-03 2.750729918479919434e-01 -1.525192409753799438e-01 1.026758030056953430e-01 -1.013204306364059448e-01 2.730708718299865723e-01 5.727061256766319275e-02 -2.782545983791351318e-02 -2.839959263801574707e-01
-1.600663661956787109e-01 1.037990599870681763e-01 2.532798349857330322e-01 -1.594678461551666260e-01 -1.179579943418502808e-01 1.148532330989837646e-01 7.054606825113296509e-02 -1.912046521902084351e-01 2.810341417789459229e-01 -1.210695058107376099e-01 2.053660899400711060e-01 2.400340586900711060e-01 -1.965440362691879272e-01 -1.396213471889495850e-01 8.283519744873046875e-02 1.411086916923522949e-01 -1.527275238186120987e-02 -3.223102092742919922e-01 3.053072690963745117e-01 2.335057966411113739e-02 3.959413245320320129e-02 5.241278931498527527e-02 -2.255076318979263306e-01 -2.807630300521850586e-01 3.182825446128845215e-02 5.586348474025726318e-02 1.852549314498901367e-01 3.827596902847290039e-01 -7.443486899137496948e-02 -2.251066640019416809e-02 4.915244132280349731e-02 -4.199125617742538452e-02
-7.987441122531890869e-02 -3.771063685417175293e-01 1.771433949470520020e-01 1.067887023091316223e-01 3.422230482101440430e-02 5.948993843048810959e-03 2.003309875726699829e-01 2.938341498374938965e-01 1.118204742670059204e-01 -2.226165086030960083e-01 1.143426820635795593e-01 -1.479282788932323456e-02 -6.693292409181594849e-02 -1.289661228656768799e-01 1.096748486161231995e-01 1.951683014631271362e-01 9.965531527996063232e-02 -2.910876572132110596e-01 2.038111835718154907e-01 2.607304416596889496e-02 -3.986936807632446289e-01 4.165507107973098755e-02 -1.353072673082351685e-01 -9.421227127313613892e-02 -1.699889898300170898e-01 -1.137697845697402954e-01 7.185601443052291870e-02 -7.945053279399871826e-02 4.669455438852310181e-02 3.599811494350433350e-01 -2.953812666237354279e-02 1.537873297929763794e-01
2.080232370644807816e-03 3.221653774380683899e-02 2.598508000373840332e-01 1.444517821073532104e-01 -3.576219826936721802e-02 -1.904336810111999512e-01 1.833520680665969849e-01 -1.865190267562866211e-02 2.274408936500549316e-01 -3.376558125019073486e-01 1.952785253524780273e-01 5.315432325005531311e-02 -6.926742196083068848e-02 -1.745514869689941406e-01 4.330195114016532898e-02 -1.354298554360866547e-02 3.642770648002624512e-01 3.832248039543628693e-03 -1.035763546824455261e-01 9.142367541790008545e-02 2.333376556634902954e-02 -1.378440409898757935e-01 -9.233216196298599243e-02 -3.013725280761718750e-01 1.934201568365097046e-01 1.759238168597221375e-02 1.419882625341415405e-01 -2.245386093854904175e-01 2.787513434886932373e-01 2.308332771062850952e-01 2.613210082054138184e-01 1.294825673103332520e-01
1.613995581865310669e-01 -1.858669221401214600e-01 1.847745478153228760e-01 -2.468781620264053345e-01 -2.592957019805908203e-01 1.796704381704330444e-01 2.967165708541870117e-01 -2.890917100012302399e-02 1.576237939298152924e-02 -6.448154896497726440e-02 -1.716752350330352783e-02 3.868725299835205078e-01 -1.941847801208496094e-01 2.024782001972198486e-01 6.116603314876556396e-02 1.749662458896636963e-01 -1.886610090732574463e-01 -1.608219444751739502e-01 -2.320905327796936035e-01 -8.739843964576721191e-02 -7.266974076628684998e-03 -1.159376502037048340e-01 -9.829136729240417480e-02 4.995896294713020325e-02 -1.231612935662269592e-01 -6.190225109457969666e-02 1.364146918058395386e-01 -1.114011928439140320e-01 3.706516921520233154e-01 -7.309694774448871613e-03 2.581716282293200493e-03 2.289426773786544800e-01
-7.694615423679351807e-02 -2.667453289031982422e-01 6.388984620571136475e-03 7.871492207050323486e-02 4.915859922766685486e-02 -4.621673841029405594e-03 -2.103915438055992126e-02 -1.677992194890975952e-02 -2.220743000507354736e-01 -3.722990155220031738e-01 -1.183200068771839142e-02 1.584661602973937988e-01 -8.276964537799358368e-03 -4.827842861413955688e-02 -8.069921284914016724e-03 2.122808396816253662e-01 -1.953465640544891357e-01 -1.558961868286132812e-01 2.629327476024627686e-01 1.298206299543380737e-01 -2.726269066333770752e-01 -3.439325392246246338e-01 -5.007048696279525757e-02 3.662737458944320679e-02 5.214196443557739258e-02 -1.708390116691589355e-01 1.014842242002487183e-01 -9.224229305982589722e-02 3.760754168033599854e-01 7.920851558446884155e-02 3.283695280551910400e-01 4.079575091600418091e-02
-1.972619146108627319e-01 -2.079608291387557983e-01 6.103209778666496277e-02 3.901682049036026001e-02 -7.876967638731002808e-02 1.940008997917175293e-02 2.234134525060653687e-01 -8.242436498403549194e-02 -5.376641172915697098e-03 -5.721519514918327332e-02 3.901140093803405762e-01 -3.557064756751060486e-02 -5.293043330311775208e-02 -1.535378694534301758e-01 1.836061924695968628e-01 2.076515853404998779e-01 7.389511913061141968e-02 -2.143720835447311401e-01 2.640638947486877441e-01 1.505790352821350098e-01 1.726402789354324341e-01 6.593202799558639526e-02 -1.739149391651153564e-01 2.165020108222961426e-01 -9.753700345754623413e-03 -7.491911202669143677e-02 3.056007623672485352e-01 -1.618342241272330284e-03 4.367052316665649414e-01 1.785062402486801147e-01 4.933809116482734680e-02 -1.006891205906867981e-01
-6.910115480422973633e-02 -3.006883263587951660e-01 4.114969372749328613e-01 -1.486997008323669434e-01 -2.836451232433319092e-01 1.562707871198654175e-01 -1.080766040831804276e-02 -3.253110647201538086e-01 1.035967618227005005e-01 1.029421985149383545e-01 -1.144028734415769577e-02 1.208031550049781799e-01 -2.938765883445739746e-01 -1.807403862476348877e-01 2.090594470500946045e-01 3.876344114542007446e-02 -2.253922671079635620e-01 -1.527806371450424194e-01 1.206316798925399780e-01 4.419477656483650208e-02 -2.075268700718879700e-02 9.229554235935211182e-02 -1.764113157987594604e-01 3.272456303238868713e-02 1.871178895235061646e-01 -2.458902895450592041e-01 -3.842784464359283447e-02 -2.592939510941505432e-02 1.839575618505477905e-01 9.393468499183654785e-02 -1.037167292088270187e-02 -1.734153479337692261e-01
-2.044015675783157349e-01 -6.991232931613922119e-02 -7.210808992385864258e-02 -1.888894289731979370e-01 2.361696911975741386e-03 2.346718013286590576e-01 5.745657160878181458e-02 -1.690099239349365234e-01 -5.756562575697898865e-02 -5.254827812314033508e-02 -8.098202757537364960e-03 1.011198312044143677e-01 -2.031510770320892334e-01 7.193236798048019409e-02 2.133826762437820435e-01 1.290501356124877930e-01 -9.792550653219223022e-02 -4.181124269962310791e-01 1.892263442277908325e-01 1.096947938203811646e-01 -1.240427047014236450e-01 -3.020276427268981934e-01 -3.106534183025360107e-01 7.397263497114181519e-02 3.471923470497131348e-01 -1.345310509204864502e-01 3.093366622924804688e-01 5.328590422868728638e-02 1.005122661590576172e-01 5.110331252217292786e-02 9.647851437330245972e-02 2.216112241148948669e-02
1.863726973533630371e-01 -3.787367939949035645e-01 5.286635756492614746e-01 -2.642562389373779297e-01 -3.205705061554908752e-02 -8.517425507307052612e-02 7.302188873291015625e-02 -1.541335731744766235e-01 -8.428078144788742065e-02 3.035205602645874023e-02 1.811355501413345337e-01 1.098463386297225952e-01 -4.809635225683450699e-03 2.621865272521972656e-01 -2.052904479205608368e-02 -7.873748987913131714e-02 -2.840751409530639648e-02 2.274027653038501740e-02 2.592981755733489990e-01 7.258322089910507202e-02 2.064960775896906853e-03 2.973502874374389648e-02 1.431180387735366821e-01 -1.707037389278411865e-01 3.417304903268814087e-02 -3.107676208019256592e-01 -1.831399500370025635e-01 -1.677034422755241394e-02 3.787516802549362183e-02 1.369907259941101074e-01 1.161057725548744202e-01 1.313870698213577271e-01
-3.163543939590454102e-01 -9.114719927310943604e-02 1.383977532386779785e-01 -2.310726195573806763e-01 -3.330137953162193298e-02 3.640802949666976929e-02 1.830841302871704102e-01 -2.775718569755554199e-01 -1.224738582968711853e-01 2.713289111852645874e-02 2.727773971855640411e-02 1.796454191207885742e-01 -1.540670245885848999e-01 -2.962830848991870880e-02 2.048754543066024780e-01 8.846668154001235962e-02 1.517873108386993408e-01 -3.006715476512908936e-01 2.132319211959838867e-01 1.035585254430770874e-01 2.551828026771545410e-01 3.036241978406906128e-02 -5.207760259509086609e-02 -9.746945649385452271e-02 2.035436965525150299e-02 -1.688353717327117920e-01 -1.000525057315826416e-01 2.725036628544330597e-02 3.644404709339141846e-01 7.425811886787414551e-02 2.687786221504211426e-01 -2.911400794982910156e-01
-2.774995863437652588e-01 -3.657312691211700439e-01 2.416704446077346802e-01 2.675635181367397308e-02 2.542611062526702881e-01 -8.286984264850616455e-02 2.298492491245269775e-01 -1.324537694454193115e-01 1.164897456765174866e-01 1.797935515642166138e-01 1.096485331654548645e-01 1.068101823329925537e-01 -2.206891179084777832e-01 1.900145560503005981e-01 -4.457839205861091614e-02 3.172113746404647827e-02 1.839660108089447021e-01 -8.929185569286346436e-02 1.383354663848876953e-01 1.748304814100265503e-02 -2.180405855178833008e-01 -1.159330829977989197e-01 1.209270954132080078e-01 -2.745452523231506348e-01 2.243402004241943359e-01 -3.005623072385787964e-02 4.192147776484489441e-02 -9.523283690214157104e-02 7.055298984050750732e-02 1.617367863655090332e-01 1.447739750146865845e-01 3.235735595226287842e-01
-1.485032588243484497e-01 -2.010011374950408936e-01 3.047853708267211914e-01 1.636190153658390045e-02 -5.952476337552070618e-02 1.395429074764251709e-01 -2.061783522367477417e-01 -3.077366352081298828e-01 -1.716861724853515625e-01 -1.852244585752487183e-01 -6.632576137781143188e-02 1.508428305387496948e-01 -5.612103734165430069e-03 3.652777075767517090e-01 1.821154206991195679e-01 -2.554785087704658508e-02 1.225445121526718140e-01 -1.923821568489074707e-01 1.668437719345092773e-01 1.431152224540710449e-01 -4.677302762866020203e-02 1.487467437982559204e-01 -2.593638896942138672e-01 -1.699069738388061523e-01 1.031486913561820984e-01 -6.210042163729667664e-02 -8.065427839756011963e-02 -2.376595139503479004e-01 1.420859545469284058e-01 1.451603136956691742e-02 1.737698763608932495e-01 2.776063084602355957e-01
-4.125783145427703857e-01 -1.215528771281242371e-01 3.370535671710968018e-01 -9.539505466818809509e-03 2.099370211362838745e-01 -3.702982887625694275e-02 2.229112088680267334e-01 2.049453854560852051e-01 -1.490502953529357910e-01 -9.918872267007827759e-02 7.041530311107635498e-02 3.338628411293029785e-01 -1.913289278745651245e-01 -3.218645602464675903e-02 -9.414439089596271515e-03 1.660537570714950562e-01 1.478980332612991333e-01 -5.008801817893981934e-03 4.897534381598234177e-03 2.911192178726196289e-01 1.246836408972740173e-01 -1.159443333745002747e-02 -2.479860186576843262e-02 -1.802116334438323975e-01 -3.412035480141639709e-02 2.855694666504859924e-02 2.951137721538543701e-02 -5.734225735068321228e-02 6.639675050973892212e-02 4.207586944103240967e-01 4.219677671790122986e-02 7.468593865633010864e-02
-7.781464606523513794e-02 -7.954526692628860474e-02 -6.901647895574569702e-02 6.942385435104370117e-02 5.039506033062934875e-02 2.177973464131355286e-02 -4.943430051207542419e-02 6.215389445424079895e-02 2.946322560310363770e-01 1.132397074252367020e-02 2.284207493066787720e-01 3.511999249458312988e-01 1.669060811400413513e-02 -5.897549912333488464e-02 -2.516742236912250519e-02 2.416732162237167358e-02 2.445059120655059814e-01 -2.651077210903167725e-01 2.761498689651489258e-01 1.351384073495864868e-01 -3.678987175226211548e-02 6.240855157375335693e-02 -9.210355579853057861e-02 -1.045442894101142883e-01 -3.531846776604652405e-02 -2.832013964653015137e-01 1.466179490089416504e-01 -1.815020292997360229e-01 -3.322365134954452515e-02 5.493708252906799316e-01 6.579712033271789551e-02 9.437613934278488159e-02
6.322524044662714005e-03 6.912381947040557861e-02 1.731188893318176270e-01 -2.237111926078796387e-01 -2.966626584529876709e-01 2.574305832386016846e-01 2.965477705001831055e-01 1.607698202133178711e-02 1.499715298414230347e-01 -9.765488095581531525e-03 -7.800132781267166138e-02 1.722602844238281250e-01 -3.516881465911865234e-01 7.571456953883171082e-03 6.016087904572486877e-02 1.979212462902069092e-01 -2.403867691755294800e-01 4.566680174320936203e-03 1.875654980540275574e-02 -1.159238591790199280e-01 -6.745122373104095459e-02 -1.204686015844345093e-01 -2.849750816822052002e-01 -9.008882567286491394e-03 -3.644827753305435181e-02 -1.363136619329452515e-01 2.350847721099853516e-01 -1.718172878026962280e-01 2.787681519985198975e-01 -6.555043160915374756e-02 -2.011923678219318390e-02 2.979057431221008301e-01
-6.360760331153869629e-02 -5.838264897465705872e-02 3.767643570899963379e-01 -1.981655359268188477e-01 -2.475828230381011963e-01 1.494462043046951294e-01 1.199311390519142151e-01 -1.312954425811767578e-01 2.465477287769317627e-01 7.152350619435310364e-03 -4.955294728279113770e-02 -3.151669725775718689e-02 -1.465230882167816162e-01 -3.676424548029899597e-02 -1.788022555410861969e-02 -1.550079137086868286e-01 -1.765048354864120483e-01 -1.383704096078872681e-01 1.375177949666976929e-01 -1.711518466472625732e-01 3.570752590894699097e-02 1.360348761081695557e-01 -3.937244415283203125e-01 -3.606710210442543030e-02 -8.556614071130752563e-02 -1.199597567319869995e-01 7.827489823102951050e-02 1.973966807126998901e-01 3.147221505641937256e-01 2.437975704669952393e-01 2.290303409099578857e-01 1.796284765005111694e-01
-1.225156038999557495e-01 -3.816323280334472656e-01 -9.344340069219470024e-04 6.949335336685180664e-02 -6.410190463066101074e-02 3.129810690879821777e-01 -1.215851493179798126e-02 -3.063082396984100342e-01 -5.407925322651863098e-02 -2.743281722068786621e-01 2.574163079261779785e-01 -1.724497824907302856e-01 -2.859843149781227112e-02 -4.849357903003692627e-02 1.484846025705337524e-01 -1.343372762203216553e-01 -1.763560473918914795e-01 -3.359431922435760498e-01 5.549038574099540710e-02 1.066476628184318542e-01 -9.434285759925842285e-02 1.780503802001476288e-02 1.375536527484655380e-02 -4.747883416712284088e-03 5.510936304926872253e-02 -6.338254362344741821e-02 2.277227193117141724e-01 -3.438432216644287109e-01 2.355805598199367523e-02 1.304287314414978027e-01 1.173550933599472046e-01 2.114494442939758301e-01
-2.848413288593292236e-01 -9.125042706727981567e-02 9.049022942781448364e-02 3.552498668432235718e-02 4.135991632938385010e-02 -1.082177087664604187e-01 2.455430328845977783e-01 8.390823495574295521e-04 -4.517113789916038513e-02 -1.453757137060165405e-01 1.993040740489959717e-01 4.816536903381347656e-01 -4.209833219647407532e-02 -2.122019231319427490e-01 -3.657988831400871277e-02 -8.874519169330596924e-02 -1.262594610452651978e-01 -3.700815513730049133e-02 8.560732007026672363e-02 -2.078339308500289917e-01 -4.089156910777091980e-02 -5.481404438614845276e-02 -6.930848956108093262e-02 -2.168273031711578369e-01 -2.258011698722839355e-01 -9.857937693595886230e-02 -7.597616314888000488e-02 -4.012026190757751465e-01 1.795646697282791138e-01 2.670327425003051758e-01 -1.121169328689575195e-01 9.264287352561950684e-02
-7.876679301261901855e-02 2.462827041745185852e-02 2.062891721725463867e-01 -2.060536295175552368e-01 -2.345891892910003662e-01 -1.913518160581588745e-01 -1.845992803573608398e-01 -3.040614724159240723e-01 -1.032107397913932800e-01 9.251736104488372803e-02 -1.630417816340923309e-02 1.840139329433441162e-01 -1.057286709547042847e-01 1.025026887655258179e-01 2.147811204195022583e-01 -6.454677879810333252e-02 2.442527711391448975e-01 -7.238785922527313232e-02 8.110924065113067627e-02 1.783963143825531006e-01 -9.685429185628890991e-02 -7.262065261602401733e-02 -3.868592679500579834e-01 -3.082351982593536377e-01 1.508846431970596313e-01 -8.002882450819015503e-02 8.397492021322250366e-02 -2.624040842056274414e-01 9.970557689666748047e-02 7.885791361331939697e-02 5.180628225207328796e-02 2.795132696628570557e-01
-3.311179578304290771e-01 -2.830724231898784637e-02 1.201691851019859314e-01 -5.399177595973014832e-02 -1.692859679460525513e-01 -1.620018109679222107e-02 2.776801884174346924e-01 6.325384229421615601e-02 2.164941281080245972e-01 9.588848054409027100e-02 2.399852573871612549e-01 4.243068099021911621e-01 7.370881736278533936e-03 -7.515299320220947266e-02 6.282738177105784416e-04 7.671638578176498413e-02 8.143509179353713989e-02 -3.948964178562164307e-01 2.619371116161346436e-01 1.007207203656435013e-02 -1.709761098027229309e-02 -1.596881598234176636e-01 -3.006258606910705566e-02 -4.018914327025413513e-02 1.279887408018112183e-01 -5.258880928158760071e-02 1.982929557561874390e-01 2.836970388889312744e-01 1.302929520606994629e-01 1.921052858233451843e-02 1.759725958108901978e-01 1.001684218645095825e-01
-1.367123425006866455e-01 -1.037746369838714600e-01 2.796738743782043457e-01 -8.645424991846084595e-02 5.168176069855690002e-02 1.047197431325912476e-01 -4.489504918456077576e-02 8.335411548614501953e-03 1.543805897235870361e-01 -2.002638876438140869e-01 1.587219983339309692e-01 3.923554122447967529e-01 -9.807497262954711914e-02 -5.354921147227287292e-02 -4.287001490592956543e-02 -1.380878537893295288e-01 -1.028382852673530579e-01 -6.145177409052848816e-02 1.408550143241882324e-01 3.560109436511993408e-01 -2.386613488197326660e-01 5.884528160095214844e-02 -3.775200843811035156e-01 -1.742101311683654785e-01 -7.479485124349594116e-02 -2.333022952079772949e-01 -7.606834173202514648e-02 -3.692132607102394104e-02 1.798412948846817017e-02 -5.395738407969474792e-02 -3.152241408824920654e-01 1.692811846733093262e-01
[truncated: 3,269,831 more chars]
