# Supplementary material for: The Language of Innovation
Source: PLoS One. 2020 Apr 30;15(4):e0230107. doi: 10.1371/journal.pone.0230107 (PMC7194493; doi:10.1371/journal.pone.0230107)
Supplement: S5 File — (GZ) [file pone.0230107.s005.tar.gz › 1983-1987/V2Run_14_VS_4500_embeddings1983-1987ED32.txt]

1.122276261448860168e-01 -3.919793665409088135e-02 3.295842409133911133e-01 -1.841876655817031860e-01 5.446133390069007874e-02 -2.049402147531509399e-02 2.767211496829986572e-01 1.641567200422286987e-01 -1.779533773660659790e-01 1.107680425047874451e-01 2.190716117620468140e-01 -1.096872333437204361e-02 -1.643775999546051025e-01 -8.674822747707366943e-02 -2.286768257617950439e-01 1.583512723445892334e-01 4.752639681100845337e-03 -2.060619592666625977e-01 -4.238853231072425842e-03 -1.437558047473430634e-02 -4.041673149913549423e-03 -1.249150335788726807e-01 3.335663676261901855e-01 6.481339782476425171e-02 -1.555511206388473511e-01 2.370777428150177002e-01 1.067568883299827576e-01 -1.905552595853805542e-01 2.386215329170227051e-02 2.202602028846740723e-01 -1.004906594753265381e-01 -4.139537513256072998e-01
4.041535556316375732e-01 -2.115038782358169556e-01 -2.111982107162475586e-01 -1.268043965101242065e-01 -7.932721823453903198e-02 -8.031646162271499634e-02 -5.868411436676979065e-02 3.446159064769744873e-01 -2.019514888525009155e-01 -9.347994811832904816e-03 -2.242785505950450897e-02 2.910533249378204346e-01 -2.273748368024826050e-01 -6.833577901124954224e-02 -1.512853950262069702e-01 5.616509169340133667e-02 -2.598712593317031860e-02 -2.683575749397277832e-01 3.059084154665470123e-02 8.388301730155944824e-02 -2.945193946361541748e-01 -2.162697911262512207e-01 1.069256439805030823e-01 -1.849306970834732056e-01 -6.489678472280502319e-02 -1.739007383584976196e-01 2.354697883129119873e-01 -9.323729202151298523e-03 1.679053753614425659e-01 2.848485112190246582e-02 -9.484539180994033813e-02 -1.221405924297869205e-03
7.299739867448806763e-02 7.553896307945251465e-02 1.014709174633026123e-01 1.087054833769798279e-01 2.004713378846645355e-02 1.274048686027526855e-01 -7.885412126779556274e-02 4.543641507625579834e-01 1.769254729151725769e-02 1.485474221408367157e-02 -1.764953732490539551e-01 6.131601706147193909e-02 -1.458656340837478638e-01 6.283921748399734497e-02 -8.553101122379302979e-02 -7.341092824935913086e-02 1.660986244678497314e-01 -3.970494270324707031e-01 7.751315832138061523e-02 2.349331676959991455e-01 -1.300890892744064331e-01 -3.397074639797210693e-01 -6.410687416791915894e-02 2.367836982011795044e-01 -1.341119855642318726e-01 -2.983983755111694336e-01 4.990259557962417603e-02 1.767127364873886108e-01 5.423463881015777588e-02 2.574417293071746826e-01 -1.104727461934089661e-01 5.542965233325958252e-02
3.277567923069000244e-01 -7.446304708719253540e-02 1.115524321794509888e-01 1.715596020221710205e-01 1.118371710181236267e-01 7.798349112272262573e-02 2.097827009856700897e-02 4.303460717201232910e-01 -2.756479978561401367e-01 1.607340574264526367e-01 -3.897833451628684998e-02 -8.375058323144912720e-02 -1.284363269805908203e-01 -1.228888183832168579e-01 -1.603629142045974731e-01 1.085709184408187866e-01 -1.471488028764724731e-01 -2.316722720861434937e-01 -5.896863341331481934e-02 -6.902768462896347046e-02 -2.008702307939529419e-01 -6.501961499452590942e-02 1.966673135757446289e-01 -4.278820753097534180e-02 -1.551476400345563889e-02 1.456369161605834961e-01 2.019960731267929077e-01 -1.420871703885495663e-03 1.502159386873245239e-01 4.395997822284698486e-01 -6.269779801368713379e-02 1.040371656417846680e-01
1.058764234185218811e-01 -4.396506398916244507e-02 1.466579437255859375e-01 -3.594363853335380554e-02 7.159774005413055420e-02 -1.540337502956390381e-01 1.352920476347208023e-02 2.873712182044982910e-01 -1.253618448972702026e-01 2.642035782337188721e-01 1.640656739473342896e-01 4.325566887855529785e-01 -7.659226655960083008e-02 -5.976689606904983521e-02 -3.141990602016448975e-01 -1.754372566938400269e-01 2.341669052839279175e-01 -3.103426396846771240e-01 -1.310093849897384644e-01 9.765543974936008453e-03 -1.357301622629165649e-01 -2.158880680799484253e-01 9.605634212493896484e-02 1.257942169904708862e-01 5.415234342217445374e-02 -5.895733833312988281e-02 -1.118771880865097046e-01 -1.486241221427917480e-01 4.832274466753005981e-02 3.320028781890869141e-01 -3.732264041900634766e-02 2.245509624481201172e-02
2.204353213310241699e-01 -7.637637108564376831e-02 -2.869689464569091797e-02 3.618886694312095642e-02 -1.056562960147857666e-01 -1.479443311691284180e-01 1.147664114832878113e-01 2.107928097248077393e-01 4.548296704888343811e-02 -1.369139105081558228e-01 2.482453174889087677e-02 -3.041468188166618347e-02 -1.484074592590332031e-01 -3.308433294296264648e-01 -2.039614170789718628e-01 -5.116206780076026917e-02 -2.440858166664838791e-03 -2.271538972854614258e-01 1.009237915277481079e-01 1.371342875063419342e-02 -2.090791612863540649e-01 -3.211779892444610596e-01 6.359054893255233765e-02 1.158053502440452576e-01 2.019736468791961670e-01 -2.485695332288742065e-01 -1.289157420396804810e-01 -1.055877283215522766e-01 1.949583292007446289e-01 4.974824190139770508e-01 2.456647902727127075e-02 -1.094482019543647766e-01
3.495275378227233887e-01 5.034188553690910339e-02 1.083837524056434631e-01 2.672410011291503906e-01 5.435901135206222534e-02 -4.716771654784679413e-03 -7.682208716869354248e-02 4.761868119239807129e-01 -3.504649698734283447e-01 -7.065896410495042801e-03 1.659873127937316895e-01 -5.556747689843177795e-02 -4.754496738314628601e-02 1.014295667409896851e-01 -8.427966386079788208e-02 -1.114006415009498596e-01 -3.017996251583099365e-01 -1.043672934174537659e-01 9.070739150047302246e-02 1.214949265122413635e-01 -2.011227607727050781e-01 -7.752252370119094849e-02 2.224353887140750885e-02 -2.705504745244979858e-02 9.711991250514984131e-02 -1.674065925180912018e-02 6.343648582696914673e-02 3.243237733840942383e-02 1.682699322700500488e-01 3.067144453525543213e-01 -3.165675327181816101e-02 -2.451358735561370850e-01
3.206546604633331299e-02 -3.476044163107872009e-02 1.696073263883590698e-01 3.673222288489341736e-02 1.572739034891128540e-01 4.557811468839645386e-02 -6.019045040011405945e-02 1.898981183767318726e-01 -1.998989880084991455e-01 6.733763217926025391e-02 6.123055145144462585e-02 6.921295821666717529e-02 -3.087628781795501709e-01 -2.443137578666210175e-02 -3.804496228694915771e-01 -1.649074256420135498e-01 1.720535904169082642e-01 4.248183220624923706e-02 -9.669367969036102295e-02 2.619299888610839844e-01 -2.263971269130706787e-01 -3.872782289981842041e-01 1.474941372871398926e-01 -5.746771395206451416e-02 3.543949127197265625e-02 -2.534719705581665039e-01 -7.777908444404602051e-02 8.627284318208694458e-02 2.832880914211273193e-01 2.804813683032989502e-01 -8.158851414918899536e-02 -3.629338927567005157e-03
2.901411950588226318e-01 -2.792586944997310638e-02 -6.857103109359741211e-02 1.289832592010498047e-01 1.611364036798477173e-01 -2.236642539501190186e-01 -7.420405000448226929e-02 2.950499057769775391e-01 -2.685270905494689941e-01 -9.224864095449447632e-02 -7.596410810947418213e-02 2.811875380575656891e-02 -3.024289309978485107e-01 1.008660867810249329e-01 -3.355008661746978760e-01 3.663140237331390381e-01 -2.458154410123825073e-02 -2.730132109718397260e-06 5.673932284116744995e-02 2.088130712509155273e-01 -2.918594703078269958e-02 -1.874436885118484497e-01 6.439423561096191406e-02 -2.504337430000305176e-01 -1.506195366382598877e-01 3.520385921001434326e-02 1.330657899379730225e-01 -1.156241968274116516e-01 -3.333434090018272400e-02 2.769869565963745117e-01 7.523999363183975220e-02 2.853389643132686615e-02
2.245246767997741699e-01 1.176102682948112488e-01 1.223595067858695984e-01 2.114964127540588379e-01 1.068707481026649475e-01 1.572774536907672882e-02 7.136103510856628418e-02 8.496864140033721924e-02 -1.065489798784255981e-01 -7.103945314884185791e-02 9.054961055517196655e-02 2.687280774116516113e-01 -2.902819216251373291e-01 1.785257309675216675e-01 5.944270174950361252e-03 3.117785155773162842e-01 1.784512251615524292e-01 -1.987008303403854370e-01 5.982621759176254272e-02 -1.068632677197456360e-01 -8.566314727067947388e-02 -3.637064695358276367e-01 1.544418334960937500e-01 -2.784593999385833740e-01 3.867683112621307373e-01 -1.010807603597640991e-01 1.160422638058662415e-01 -7.340005785226821899e-02 8.495087735354900360e-03 1.846050024032592773e-01 1.436256896704435349e-02 -3.908010199666023254e-02
-8.254653774201869965e-03 9.734137356281280518e-02 8.811936527490615845e-02 -2.594709098339080811e-01 1.844380497932434082e-01 -3.531379252672195435e-02 1.341566741466522217e-01 1.213895678520202637e-01 -1.237073764204978943e-01 2.139591872692108154e-01 -9.737998247146606445e-02 6.746404618024826050e-02 2.768721282482147217e-01 -6.270770728588104248e-02 -1.053023785352706909e-01 -1.570247709751129150e-01 -2.775688767433166504e-01 -1.696984469890594482e-01 3.178761899471282959e-01 2.288668453693389893e-01 -7.218684256076812744e-02 -3.632652163505554199e-01 1.671457886695861816e-01 -5.836297571659088135e-02 8.151270449161529541e-02 -1.361100822687149048e-01 -1.934287250041961670e-01 3.276209346950054169e-03 1.410620063543319702e-01 3.122693896293640137e-01 -2.632498508319258690e-03 -2.193607389926910400e-01
3.387121856212615967e-01 -2.476951777935028076e-01 -1.988539844751358032e-01 1.084061339497566223e-01 4.427273571491241455e-02 -2.480019815266132355e-03 -3.129025101661682129e-01 2.797068953514099121e-01 9.348493069410324097e-02 -5.575355887413024902e-02 2.054855599999427795e-02 2.225158363580703735e-01 -2.638634145259857178e-01 2.281102240085601807e-01 -2.858225107192993164e-01 1.858640462160110474e-01 -6.442534178495407104e-02 -1.816545277833938599e-01 1.938659101724624634e-01 1.396503299474716187e-01 -1.168977096676826477e-01 -1.803618818521499634e-01 5.443165078759193420e-02 -1.918719150125980377e-02 9.210573881864547729e-02 -3.934468701481819153e-02 1.413213312625885010e-01 1.739588528871536255e-01 3.537165373563766479e-02 2.675863504409790039e-01 8.738854527473449707e-02 -1.015762910246849060e-01
1.891611218452453613e-01 1.383998543024063110e-01 4.820578172802925110e-02 -1.165527254343032837e-01 2.873680293560028076e-01 1.289036124944686890e-01 -1.528152227401733398e-01 1.913171559572219849e-01 -1.445244848728179932e-01 5.566204339265823364e-02 -7.977069914340972900e-02 1.562755405902862549e-01 -3.981080278754234314e-02 1.369867939502000809e-02 -3.611543774604797363e-01 3.152796253561973572e-02 -2.799562215805053711e-01 -1.868146955966949463e-01 2.995728254318237305e-01 3.219115361571311951e-02 -2.303135544061660767e-01 3.503316268324851990e-02 1.816773563623428345e-01 -2.889644503593444824e-01 1.613448411226272583e-01 -1.494045108556747437e-01 -2.107991725206375122e-01 -3.828848525881767273e-02 -1.061991229653358459e-01 1.407157182693481445e-01 -1.634432971477508545e-01 -2.348420321941375732e-01
3.123089671134948730e-01 -7.652606070041656494e-02 5.844815075397491455e-02 1.922143399715423584e-01 1.879385262727737427e-01 8.038118481636047363e-02 1.098153442144393921e-01 9.180458635091781616e-02 -1.295358985662460327e-01 1.409431993961334229e-01 1.255873739719390869e-01 1.404634714126586914e-01 6.698615849018096924e-02 -1.199161484837532043e-01 -2.302611470222473145e-01 1.206533312797546387e-01 3.207041695713996887e-02 -8.782172948122024536e-02 4.860508814454078674e-02 2.808781266212463379e-01 1.342362612485885620e-01 -2.061489522457122803e-01 1.965591758489608765e-01 2.244710549712181091e-02 -3.243957087397575378e-02 -1.712041944265365601e-01 -6.638573855161666870e-02 -2.857121229171752930e-01 1.813736408948898315e-01 4.954518675804138184e-01 -2.106466442346572876e-01 -8.117291331291198730e-02
4.140535742044448853e-02 -1.360586881637573242e-01 9.248517453670501709e-02 1.742243394255638123e-02 1.100951954722404480e-01 4.855040460824966431e-03 -1.949659436941146851e-01 2.801495492458343506e-01 -3.081944072619080544e-03 1.715343892574310303e-01 7.240436971187591553e-02 -6.768057495355606079e-02 -3.808949375525116920e-03 8.240613155066967010e-03 -2.622322142124176025e-01 3.048501536250114441e-02 8.754015713930130005e-02 -3.660227656364440918e-01 -1.875419169664382935e-01 4.086364805698394775e-01 -5.294947698712348938e-02 -3.464722633361816406e-01 1.880500763654708862e-01 9.538108855485916138e-02 3.678922057151794434e-01 4.395922273397445679e-02 1.527106612920761108e-01 -4.368054494261741638e-02 7.566782087087631226e-02 1.961468011140823364e-01 -7.539191097021102905e-02 9.876705706119537354e-02
2.089451253414154053e-01 -2.989144995808601379e-02 1.179822813719511032e-02 -1.039763912558555603e-01 -1.082550659775733948e-01 9.835551492869853973e-03 2.301736325025558472e-01 2.923726737499237061e-01 7.025092095136642456e-02 5.345924571156501770e-02 -9.893205016851425171e-02 2.285698056221008301e-01 -3.633292317390441895e-01 -9.277875721454620361e-02 -1.488999128341674805e-01 -9.004224836826324463e-02 2.188502997159957886e-01 -2.955322852358222008e-04 6.834662705659866333e-02 2.963913083076477051e-01 -7.094851136207580566e-02 5.656580999493598938e-02 1.139706932008266449e-02 -8.089940249919891357e-02 -3.745807334780693054e-02 -1.444963812828063965e-01 1.760301440954208374e-01 -7.001990079879760742e-02 1.497026830911636353e-01 5.415024161338806152e-01 -1.549629420042037964e-01 -1.890248246490955353e-02
4.283357858657836914e-01 -8.684182912111282349e-02 -3.845822066068649292e-02 9.464821219444274902e-02 2.288420796394348145e-01 -9.976506978273391724e-02 3.340913448482751846e-03 1.598380655050277710e-01 -2.475865781307220459e-01 6.313823163509368896e-02 -1.731560332700610161e-03 1.720786392688751221e-01 -4.558691382408142090e-01 -1.952304318547248840e-02 -2.000331282615661621e-01 7.655037194490432739e-02 1.817029342055320740e-02 -6.774859130382537842e-02 1.692963838577270508e-01 2.966551482677459717e-01 -2.052119970321655273e-01 -7.930505275726318359e-02 -1.273887814022600651e-03 1.565412580966949463e-01 2.633674144744873047e-01 5.148386955261230469e-02 1.125334724783897400e-01 -7.861790806055068970e-02 -3.233934938907623291e-02 2.280678600072860718e-01 2.914429083466529846e-02 -1.497875005006790161e-01
-2.670047990977764130e-02 1.526249647140502930e-01 -3.040632046759128571e-02 1.102728582918643951e-02 -5.804474279284477234e-02 2.162524163722991943e-01 -1.464277356863021851e-01 1.303500384092330933e-01 4.314095899462699890e-02 2.496081739664077759e-01 5.569116026163101196e-02 8.524046838283538818e-02 -1.122176647186279297e-01 2.569350600242614746e-02 5.590748786926269531e-02 3.007767535746097565e-02 -8.603924512863159180e-02 -1.826157122850418091e-01 1.411061435937881470e-01 9.517392516136169434e-02 2.383075095713138580e-02 -1.509901732206344604e-01 -9.905499964952468872e-02 -2.690739035606384277e-01 2.426914274692535400e-01 2.673257291316986084e-01 2.262518107891082764e-01 6.493208557367324829e-02 -1.555237323045730591e-01 4.160809516906738281e-01 4.057404100894927979e-01 -2.675083279609680176e-01
2.912065684795379639e-01 6.574597209692001343e-02 1.307365447282791138e-01 7.154800742864608765e-02 -4.140155389904975891e-02 5.505256727337837219e-02 8.590270578861236572e-02 1.282899230718612671e-01 1.002585142850875854e-01 4.293442238122224808e-03 1.767512112855911255e-01 1.081839576363563538e-01 -1.006674617528915405e-01 -8.625301718711853027e-02 -1.597456932067871094e-01 2.696448564529418945e-01 1.122721880674362183e-01 -1.710374653339385986e-01 -1.303587108850479126e-01 2.314836084842681885e-01 -2.552410662174224854e-01 -4.045529365539550781e-01 5.308672040700912476e-02 -3.519482314586639404e-01 2.073949426412582397e-01 -2.076065689325332642e-01 1.520379185676574707e-01 -9.750173985958099365e-02 4.525477532297372818e-03 1.789385974407196045e-01 -2.620651423931121826e-01 6.229447200894355774e-02
-1.257645189762115479e-01 1.450605690479278564e-01 7.531003654003143311e-02 -2.303905487060546875e-01 6.086353212594985962e-03 1.043705269694328308e-01 -1.242651864886283875e-01 4.442067742347717285e-01 -3.421131893992424011e-02 1.727621853351593018e-01 8.013319224119186401e-03 2.021032273769378662e-01 1.986286491155624390e-01 5.373018607497215271e-02 4.492404311895370483e-02 5.521739274263381958e-02 1.962504833936691284e-01 3.113960102200508118e-02 1.551504731178283691e-01 -1.225683912634849548e-01 -4.481719434261322021e-02 -2.418039590120315552e-01 2.544150948524475098e-01 4.998629912734031677e-02 5.410736054182052612e-02 -7.487663626670837402e-02 1.427098065614700317e-01 3.150150552392005920e-02 -1.358703970909118652e-01 3.879231214523315430e-01 -2.773987054824829102e-01 -2.815908491611480713e-01
4.748678579926490784e-02 1.102174296975135803e-01 -1.069556772708892822e-01 2.281794399023056030e-01 1.781134307384490967e-01 1.160421818494796753e-01 -1.427196115255355835e-01 2.362188845872879028e-01 -1.097627133131027222e-01 -9.166124276816844940e-03 2.356520146131515503e-01 1.461632847785949707e-01 -1.210999786853790283e-01 -3.303644061088562012e-01 -3.634965121746063232e-01 -1.058756709098815918e-01 3.522976115345954895e-02 -2.137373238801956177e-01 -2.396466955542564392e-02 1.823750436305999756e-01 -4.696424584835767746e-03 -1.348689347505569458e-01 6.909721344709396362e-02 -1.448261141777038574e-01 8.751205354928970337e-02 -2.771145291626453400e-02 2.386319190263748169e-01 -1.781185269355773926e-01 3.763003274798393250e-02 4.537390768527984619e-01 -1.213199496269226074e-01 2.699727565050125122e-02
2.212926298379898071e-01 2.211145870387554169e-02 7.151827216148376465e-03 3.187439218163490295e-02 1.258783042430877686e-01 -1.433089226484298706e-01 -6.190238147974014282e-02 6.764777898788452148e-01 -1.424990873783826828e-02 -7.547683268785476685e-02 1.535960435867309570e-01 1.189060509204864502e-01 -1.661642491817474365e-01 1.114838197827339172e-01 -2.728290483355522156e-02 1.032044216990470886e-01 1.713299378752708435e-02 -1.273525953292846680e-01 -4.878821223974227905e-02 1.395504176616668701e-01 -1.057577431201934814e-01 8.495250344276428223e-02 1.511241346597671509e-01 1.471059322357177734e-01 7.177504152059555054e-02 6.303641479462385178e-03 3.364243730902671814e-02 -5.648681893944740295e-02 3.490732051432132721e-03 4.665782153606414795e-01 1.675491482019424438e-01 5.536547396332025528e-03
6.269373744726181030e-02 1.805648207664489746e-01 1.108073592185974121e-01 -4.907074198126792908e-02 1.223952546715736389e-01 1.533429026603698730e-01 1.958514098078012466e-03 5.091941356658935547e-01 -2.836945354938507080e-01 2.509801983833312988e-01 1.875324994325637817e-01 1.497506946325302124e-01 5.768216401338577271e-02 -2.549540400505065918e-01 -2.380050122737884521e-01 4.717328771948814392e-02 2.286777645349502563e-02 3.035096637904644012e-02 -2.044602185487747192e-01 1.149112582206726074e-01 -5.674908310174942017e-02 -2.476605772972106934e-01 2.314578741788864136e-01 1.321931332349777222e-01 6.568735092878341675e-02 -1.022080853581428528e-01 -1.323543488979339600e-01 -1.866409555077552795e-02 -4.684839397668838501e-02 2.487775385379791260e-01 1.834620833396911621e-01 1.752849481999874115e-02
9.500753879547119141e-02 -1.181996017694473267e-01 1.961523443460464478e-01 2.206007242202758789e-01 2.581099793314933777e-02 1.000933721661567688e-02 -4.673254117369651794e-02 4.471332132816314697e-01 -1.644485741853713989e-01 1.185405924916267395e-01 -1.033195406198501587e-01 2.037665247917175293e-01 -1.187302544713020325e-01 -2.922318279743194580e-01 -2.197037488222122192e-01 2.340868413448333740e-01 5.386481806635856628e-02 -3.591463267803192139e-01 1.780524700880050659e-01 9.779287874698638916e-02 -6.825192272663116455e-02 -7.022082805633544922e-02 -9.910900145769119263e-02 7.625523954629898071e-02 -4.322410002350807190e-02 2.218254804611206055e-01 1.714510023593902588e-01 -2.009342461824417114e-01 -7.370965927839279175e-02 1.448046267032623291e-01 2.093686908483505249e-01 -4.084315523505210876e-02
1.196394488215446472e-01 1.003393307328224182e-01 -4.609316587448120117e-02 -2.121902406215667725e-01 -1.933894865214824677e-02 1.478625535964965820e-01 5.445520207285881042e-02 4.250364303588867188e-01 -1.186986360698938370e-02 9.035132080316543579e-02 2.342704981565475464e-01 -3.226237371563911438e-02 -2.274491041898727417e-01 -1.884560436010360718e-01 1.526191830635070801e-02 -3.805977758020162582e-04 2.774795591831207275e-01 9.939160943031311035e-02 -1.203907579183578491e-01 1.280232518911361694e-01 -2.789359688758850098e-01 -2.791984565556049347e-02 3.423021733760833740e-01 1.563724130392074585e-01 5.439764261245727539e-02 1.423072069883346558e-01 2.572236768901348114e-02 -3.845345461741089821e-03 1.606744378805160522e-01 2.541779279708862305e-01 -1.595411002635955811e-01 -3.052417933940887451e-01
4.542037472128868103e-02 1.456599980592727661e-01 8.997233211994171143e-02 1.162026226520538330e-01 -5.486123263835906982e-02 2.356216013431549072e-01 -1.185634657740592957e-01 2.127774059772491455e-01 -8.481501042842864990e-02 5.412134528160095215e-02 -1.306224707514047623e-02 -9.853793680667877197e-02 -2.346592843532562256e-01 -1.616793125867843628e-01 -2.747463881969451904e-01 6.632966548204421997e-02 2.319431155920028687e-01 -3.878992199897766113e-01 -1.725909486413002014e-02 2.520428299903869629e-01 -9.214726835489273071e-02 -3.115274608135223389e-01 3.017683327198028564e-01 -2.231469750404357910e-02 8.178406395018100739e-03 -2.314581722021102905e-01 1.803365200757980347e-01 -1.300248801708221436e-01 2.150741964578628540e-01 4.172119125723838806e-02 -1.630997508764266968e-01 -1.153863817453384399e-01
1.343536674976348877e-01 -1.286431495100259781e-02 -1.761354506015777588e-01 -1.602886319160461426e-01 -3.010642528533935547e-02 4.861875623464584351e-02 -2.384175956249237061e-01 4.744864702224731445e-01 8.932708948850631714e-02 -4.564695060253143311e-02 1.632699370384216309e-02 -5.752584338188171387e-02 -2.077558487653732300e-01 -7.800710201263427734e-02 -1.790811121463775635e-02 8.354566246271133423e-02 -1.688364744186401367e-01 -3.202567398548126221e-01 -7.416582852602005005e-02 -1.630475819110870361e-01 -1.498007476329803467e-01 -3.344646394252777100e-01 3.521645963191986084e-01 1.736173778772354126e-01 -1.251677572727203369e-01 3.675999492406845093e-02 -4.251399636268615723e-02 1.167006418108940125e-01 -1.975217610597610474e-01 1.074995920062065125e-01 1.484184414148330688e-01 -1.138474643230438232e-01
5.116632580757141113e-02 5.433510523289442062e-03 -3.769174590706825256e-02 2.601683698594570160e-02 3.948420584201812744e-01 -5.597148090600967407e-03 4.544255789369344711e-03 3.143553733825683594e-01 -3.105345182120800018e-03 1.053733099251985550e-02 -3.491071984171867371e-02 4.813870415091514587e-02 -2.300087362527847290e-01 4.331282526254653931e-02 -1.963286697864532471e-01 4.764774814248085022e-02 4.037280082702636719e-01 -4.796038269996643066e-01 -1.330888420343399048e-01 1.693830639123916626e-01 -9.924785792827606201e-02 -2.363076061010360718e-01 1.990996301174163818e-01 1.187264695763587952e-01 -1.567891091108322144e-01 -9.226962924003601074e-02 -8.684569597244262695e-02 -4.571924358606338501e-02 5.664815008640289307e-02 1.500216573476791382e-01 -6.728799641132354736e-02 -9.701418131589889526e-02
3.226814568042755127e-01 1.923115104436874390e-01 9.204726666212081909e-03 -1.486962586641311646e-01 6.298872828483581543e-02 -2.192407995462417603e-01 -3.422418981790542603e-02 3.244602382183074951e-01 -3.214418590068817139e-01 2.003491073846817017e-01 3.184832865372300148e-03 1.223163008689880371e-01 -1.621628105640411377e-01 -1.542430967092514038e-01 -1.794313341379165649e-01 1.270460188388824463e-01 1.057440862059593201e-01 -1.877735555171966553e-01 -7.196372002363204956e-02 -4.525864124298095703e-02 -1.280976980924606323e-01 -2.992359101772308350e-01 -1.526235975325107574e-02 -1.142752245068550110e-01 2.079061120748519897e-01 -3.727057948708534241e-02 -7.708676904439926147e-02 1.819528192281723022e-01 -1.159356608986854553e-01 3.152914643287658691e-01 1.779879331588745117e-01 1.423175185918807983e-01
3.276772201061248779e-01 -9.718754142522811890e-02 7.447073608636856079e-02 -1.385508012026548386e-02 3.059422075748443604e-01 5.847346410155296326e-02 1.400347650051116943e-01 2.403887808322906494e-01 9.920241683721542358e-02 -9.056713432073593140e-02 -2.203412912786006927e-02 9.410102665424346924e-02 9.777750819921493530e-03 1.901712268590927124e-01 -2.174069583415985107e-01 1.161317899823188782e-01 -1.419003754854202271e-01 -8.082557469606399536e-03 -1.024604886770248413e-01 1.677135974168777466e-01 -2.739701867103576660e-01 -1.339425444602966309e-01 3.519223630428314209e-01 6.845824420452117920e-02 -1.681006997823715210e-01 -2.071006745100021362e-01 2.662656307220458984e-01 -8.596124500036239624e-02 2.332651056349277496e-02 3.020727932453155518e-01 -1.013853624463081360e-01 -2.162440717220306396e-01
8.018451184034347534e-02 9.155657142400741577e-02 1.054819375276565552e-01 3.639062494039535522e-02 1.548634320497512817e-01 -1.271188352257013321e-02 8.483242243528366089e-03 1.029032990336418152e-01 -2.465808242559432983e-01 2.023440897464752197e-01 2.060747146606445312e-01 5.488970875740051270e-02 -4.369091615080833435e-02 -2.290609292685985565e-02 -3.450624048709869385e-01 1.473129168152809143e-02 1.344517469406127930e-01 -2.057907134294509888e-01 -4.448458179831504822e-02 -6.420652568340301514e-02 1.760656386613845825e-01 -2.910395562648773193e-01 2.905352115631103516e-01 -1.052511036396026611e-01 1.616799235343933105e-01 -2.461516410112380981e-01 6.500779837369918823e-02 9.791022539138793945e-02 2.511366270482540131e-02 5.311407446861267090e-01 3.915525227785110474e-02 8.031396567821502686e-02
2.121609449386596680e-01 2.020944207906723022e-01 1.305474489927291870e-01 -2.070447206497192383e-01 1.423443257808685303e-01 1.847817003726959229e-02 9.066906571388244629e-02 2.296455055475234985e-01 4.429656267166137695e-02 2.256064116954803467e-02 -1.727654784917831421e-01 1.169852092862129211e-01 3.800333663821220398e-02 2.318564504384994507e-01 -1.821841746568679810e-01 1.334833800792694092e-01 -2.234179377555847168e-01 -2.623759210109710693e-01 2.426758408546447754e-01 1.708980947732925415e-01 9.645370393991470337e-02 -2.399509847164154053e-01 7.144359499216079712e-02 -3.910687565803527832e-02 2.257405370473861694e-01 1.010578125715255737e-01 3.054616451263427734e-01 -1.663694716989994049e-02 1.619069576263427734e-01 3.978356122970581055e-01 2.043094858527183533e-02 -2.077435329556465149e-02
1.716435700654983521e-01 2.929058372974395752e-01 1.823552250862121582e-01 -1.363138854503631592e-01 1.168160289525985718e-01 5.496682971715927124e-02 -6.505065411329269409e-02 3.270417153835296631e-01 -2.525567412376403809e-01 1.407949924468994141e-01 2.826252579689025879e-01 1.486244350671768188e-01 -3.372158706188201904e-01 -1.539425998926162720e-01 -2.886198759078979492e-01 5.322786420583724976e-02 -4.905163496732711792e-02 -1.242650821805000305e-01 -3.689672797918319702e-02 1.606894657015800476e-02 -4.889017716050148010e-02 -1.859473884105682373e-01 -1.864770613610744476e-02 3.667842969298362732e-02 2.555152587592601776e-02 -1.798909455537796021e-01 -1.533354222774505615e-01 9.502941370010375977e-02 9.884263388812541962e-03 3.426631093025207520e-01 2.401168644428253174e-02 2.327173203229904175e-01
2.523855865001678467e-01 2.839142680168151855e-01 1.540408134460449219e-01 1.552347093820571899e-02 4.680277779698371887e-02 -9.847413003444671631e-02 -2.419722676277160645e-01 3.634692728519439697e-01 -2.247600108385086060e-01 1.145691350102424622e-01 1.173861771821975708e-01 3.371917307376861572e-01 -1.484150439500808716e-01 -1.102545484900474548e-01 -1.114742178469896317e-02 2.419676333665847778e-01 -3.050970658659934998e-02 -1.675767749547958374e-01 -1.589127033948898315e-01 -9.864799678325653076e-03 -5.729714781045913696e-02 -1.961403042078018188e-01 4.223798587918281555e-02 3.552682325243949890e-02 -2.116194367408752441e-02 -2.746744155883789062e-01 -2.501729726791381836e-01 -4.743413254618644714e-02 6.506605446338653564e-02 3.134527802467346191e-01 2.626133337616920471e-02 -4.615194723010063171e-02
1.792122870683670044e-01 3.636230230331420898e-01 3.474082052707672119e-01 -5.769262835383415222e-02 1.607919186353683472e-01 -5.233098752796649933e-03 -1.432814896106719971e-01 3.644486367702484131e-01 -3.821201622486114502e-01 1.234657540917396545e-01 2.377061545848846436e-01 1.909442692995071411e-01 1.011484116315841675e-02 -1.959269121289253235e-02 -1.920445561408996582e-01 1.574476808309555054e-02 8.501281589269638062e-02 -1.941772252321243286e-01 -1.925227791070938110e-01 4.595018178224563599e-02 -1.697501689195632935e-01 -1.427020877599716187e-01 -3.857859224081039429e-02 -8.516258001327514648e-02 -3.503379598259925842e-02 -1.075391322374343872e-01 1.642383076250553131e-02 4.034581780433654785e-02 -7.457137107849121094e-02 2.496361285448074341e-01 1.262514740228652954e-01 5.607964005321264267e-03
1.665732264518737793e-01 -9.028115868568420410e-02 1.159911677241325378e-01 1.251537948846817017e-01 2.103627473115921021e-01 -6.424004584550857544e-02 -5.058683454990386963e-02 1.015648841857910156e-01 -2.608197331428527832e-01 2.276485413312911987e-01 1.919177025556564331e-01 9.256514161825180054e-02 8.403959684073925018e-03 -1.633589863777160645e-01 1.288553513586521149e-02 -1.194404140114784241e-01 2.892994135618209839e-02 -2.569500505924224854e-01 -5.800952762365341187e-02 4.642701894044876099e-02 -8.453357219696044922e-02 -3.677541613578796387e-01 2.039219290018081665e-01 1.369670629501342773e-01 1.204882785677909851e-01 -1.440344750881195068e-01 2.744906395673751831e-02 2.523424029350280762e-01 1.119863539934158325e-01 5.240284800529479980e-01 7.243303209543228149e-02 -9.519745595753192902e-03
2.003860920667648315e-01 2.225760221481323242e-01 1.885059177875518799e-01 2.881276309490203857e-01 -2.094755321741104126e-01 1.238524094223976135e-01 -4.486807808279991150e-02 3.149065375328063965e-01 -8.654794655740261078e-03 1.495066378265619278e-02 7.578269392251968384e-02 -1.237092912197113037e-02 -2.248962074518203735e-01 6.487391144037246704e-02 6.703492999076843262e-02 7.136113941669464111e-02 -2.324586063623428345e-01 -1.580018699169158936e-01 3.942119479179382324e-01 1.237505152821540833e-01 -6.238663569092750549e-02 -3.613305985927581787e-01 1.563359647989273071e-01 1.608651131391525269e-02 -1.031139940023422241e-01 -7.959809154272079468e-02 2.881430089473724365e-01 4.906642809510231018e-02 -1.451576799154281616e-01 1.178205534815788269e-01 -1.204499155282974243e-01 -7.337337359786033630e-03
1.011697351932525635e-01 2.290529161691665649e-01 1.576346307992935181e-01 2.270671874284744263e-01 1.883749514818191528e-01 5.195717886090278625e-02 1.744194328784942627e-01 2.691667973995208740e-01 6.334499455988407135e-03 9.330330044031143188e-02 3.133789598941802979e-01 1.624539047479629517e-01 -2.190679013729095459e-01 -1.214971393346786499e-01 -1.982161104679107666e-01 9.643531590700149536e-02 -1.722720563411712646e-01 -1.689797732979059219e-03 -8.997283130884170532e-02 -2.504690289497375488e-01 -9.105172008275985718e-02 -2.853473424911499023e-01 4.807602614164352417e-02 -2.369132451713085175e-02 2.589303851127624512e-01 -2.530321665108203888e-02 3.132432233542203903e-03 1.459236741065979004e-01 1.820721030235290527e-01 3.685075640678405762e-01 1.256785988807678223e-01 -9.121472388505935669e-02
1.388420909643173218e-01 3.057617843151092529e-01 6.759255379438400269e-02 -5.265634879469871521e-02 5.301301926374435425e-02 -2.510040402412414551e-01 -1.546567976474761963e-01 2.427013665437698364e-01 -2.504846155643463135e-01 2.396901398897171021e-01 2.341872602701187134e-01 2.673320472240447998e-01 -1.232826411724090576e-01 -3.675663471221923828e-02 -3.369353115558624268e-01 3.348802402615547180e-02 3.011285141110420227e-02 -1.203678175806999207e-01 -8.618977852165699005e-03 1.413363665342330933e-01 -9.700469672679901123e-02 -1.682942211627960205e-01 -7.361470907926559448e-02 9.331315010786056519e-02 8.097052574157714844e-02 -1.782360076904296875e-01 -2.210354246199131012e-02 1.240898296236991882e-01 1.622605919837951660e-01 3.002463579177856445e-01 2.905649840831756592e-01 -1.055188477039337158e-01
4.180504083633422852e-01 3.327350318431854248e-02 5.755192786455154419e-02 2.482694685459136963e-01 4.436099436134099960e-03 7.734780758619308472e-02 -2.509339153766632080e-01 3.018808960914611816e-01 -2.131946235895156860e-01 -8.991501480340957642e-02 -1.737291514873504639e-01 -7.197546213865280151e-02 -4.627689346671104431e-02 -5.311574041843414307e-02 -1.519434154033660889e-01 2.043823301792144775e-01 8.622076362371444702e-02 -2.750988900661468506e-01 -1.046772077679634094e-01 9.652068465948104858e-02 8.373108506202697754e-02 -1.731273233890533447e-01 3.842704743146896362e-02 -1.058931499719619751e-01 2.416217885911464691e-02 -2.624734863638877869e-02 1.297759860754013062e-01 -1.409305632114410400e-01 2.464029937982559204e-01 3.896647691726684570e-01 -5.832720175385475159e-02 -1.826523095369338989e-01
1.900292374193668365e-02 -6.685534864664077759e-02 -1.185434386134147644e-01 -1.790013164281845093e-01 7.702220231294631958e-02 8.137075603008270264e-02 -4.152016714215278625e-02 3.801881372928619385e-01 -1.205031573772430420e-01 -7.587298750877380371e-03 2.679045200347900391e-01 5.846220254898071289e-02 -1.703570336103439331e-01 -1.027799174189567566e-01 2.184654772281646729e-01 1.273196935653686523e-01 1.994225829839706421e-01 -1.522613763809204102e-01 2.278873138129711151e-02 -2.267896011471748352e-02 -8.753649145364761353e-02 -1.222525462508201599e-01 2.665093541145324707e-01 3.968628495931625366e-02 1.358253657817840576e-01 1.139726210385560989e-02 -4.361730068922042847e-02 -4.100079536437988281e-01 5.395372211933135986e-02 1.351113766431808472e-01 -3.259499371051788330e-01 -3.489538431167602539e-01
1.523576825857162476e-01 5.384934321045875549e-02 2.324880333617329597e-03 1.856468915939331055e-01 -7.488946616649627686e-02 1.250252872705459595e-01 1.841998100280761719e-01 3.031775653362274170e-01 2.576738595962524414e-01 2.484908998012542725e-01 7.342217862606048584e-02 1.559541933238506317e-02 -7.012833654880523682e-02 -4.704849794507026672e-02 -2.781587839126586914e-01 9.716472029685974121e-02 1.383128464221954346e-01 -3.828748594969511032e-03 8.368840068578720093e-02 1.650649011135101318e-01 8.924428373575210571e-02 -2.801454663276672363e-01 1.657107919454574585e-01 1.043433975428342819e-02 -2.676702104508876801e-02 -2.394673787057399750e-02 2.701972723007202148e-01 -1.240157857537269592e-01 3.431035280227661133e-01 3.151559829711914062e-01 1.820760667324066162e-01 -2.394312918186187744e-01
3.279527127742767334e-01 2.207152396440505981e-01 1.296013593673706055e-02 -2.304373309016227722e-02 -9.715102612972259521e-02 -3.588865399360656738e-01 -1.093344390392303467e-01 3.153276741504669189e-01 -6.295457482337951660e-02 1.841201484203338623e-01 3.253275752067565918e-01 3.379515185952186584e-02 -2.569029927253723145e-01 -2.500111050903797150e-02 -2.027738690376281738e-01 1.054310575127601624e-01 2.235370874404907227e-01 -1.792327612638473511e-01 -2.038098126649856567e-01 1.726821810007095337e-02 1.871365606784820557e-01 -2.186788320541381836e-01 1.988345384597778320e-01 -1.038230583071708679e-01 -5.298872943967580795e-03 -2.674506045877933502e-03 7.233396172523498535e-02 6.945481151342391968e-02 1.490737311542034149e-02 1.470160037279129028e-01 1.942835599184036255e-01 -5.431711301207542419e-02
2.153432369232177734e-02 -1.046513840556144714e-01 2.795972526073455811e-01 6.141313165426254272e-02 1.137500628829002380e-01 -5.222166702151298523e-02 -8.262992650270462036e-02 2.744467854499816895e-01 -1.077109575271606445e-02 -7.162589579820632935e-02 -3.422756120562553406e-02 1.528975963592529297e-01 -2.277369052171707153e-01 -2.469543516635894775e-01 -2.468875199556350708e-01 1.155663058161735535e-01 -1.119317933917045593e-01 -1.975337862968444824e-01 1.656505465507507324e-01 -2.500917911529541016e-01 -1.661813855171203613e-01 -1.201663762331008911e-01 -6.155754253268241882e-02 -3.708608448505401611e-02 -1.161895878612995148e-02 5.247537791728973389e-02 -1.958399713039398193e-01 -6.571637839078903198e-02 2.974401712417602539e-01 5.089689493179321289e-01 8.933491259813308716e-02 4.529427736997604370e-02
6.232372950762510300e-03 -7.769182324409484863e-02 -2.684541104827076197e-04 -8.425474166870117188e-02 5.970759689807891846e-02 5.847147107124328613e-02 -3.349202871322631836e-01 -1.655628904700279236e-02 -1.672761887311935425e-01 1.210475340485572815e-01 8.856184035539627075e-02 -1.090924665331840515e-01 -1.443609744310379028e-01 1.777542978525161743e-01 -1.261070743203163147e-02 1.087854877114295959e-01 6.216917186975479126e-02 -4.346264302730560303e-01 1.263003200292587280e-01 3.755840659141540527e-02 -1.348693370819091797e-01 -3.451544046401977539e-01 6.666004192084074020e-03 -3.719678223133087158e-01 1.644941121339797974e-01 7.432002574205398560e-02 -6.765472888946533203e-02 1.018012985587120056e-01 8.535872213542461395e-03 1.818058341741561890e-01 -3.740186691284179688e-01 -1.849227994680404663e-01
-7.937580347061157227e-03 1.811349540948867798e-01 2.218769192695617676e-01 2.121419906616210938e-01 9.137075394392013550e-02 -3.085736371576786041e-02 1.409547775983810425e-02 3.925235867500305176e-01 2.568024098873138428e-01 1.067373976111412048e-01 6.698995083570480347e-02 2.397699654102325439e-01 -2.215382456779479980e-01 -3.682889938354492188e-01 7.680016010999679565e-02 1.012957766652107239e-01 -2.520584501326084137e-02 -1.634454131126403809e-01 -1.667890399694442749e-01 -6.543898582458496094e-02 -6.329815834760665894e-02 -4.113078415393829346e-01 -1.714288629591464996e-02 -5.889387801289558411e-03 2.061882913112640381e-01 -9.838611818850040436e-03 1.036868244409561157e-01 -1.642649769783020020e-01 1.825803965330123901e-01 1.412731409072875977e-01 3.824662789702415466e-02 3.264706581830978394e-02
-7.384157925844192505e-02 2.732398211956024170e-01 5.538725480437278748e-02 -3.206428587436676025e-01 9.880118072032928467e-02 -1.209056749939918518e-01 -3.606334924697875977e-01 5.956940725445747375e-02 2.347024716436862946e-02 2.582481503486633301e-01 -3.025058098137378693e-02 1.660889536142349243e-01 6.570483744144439697e-02 -1.597474366426467896e-01 1.378091424703598022e-01 1.531520783901214600e-01 -2.736893482506275177e-02 -1.697470396757125854e-01 6.697947531938552856e-02 2.631144821643829346e-01 1.138969585299491882e-01 -3.480764850974082947e-02 1.250725686550140381e-01 -2.422583103179931641e-01 -2.009538747370243073e-02 -2.064074762165546417e-02 2.873123288154602051e-01 1.641137003898620605e-01 2.296756803989410400e-01 2.940980792045593262e-01 -1.528967916965484619e-01 -1.525373309850692749e-01
9.349190443754196167e-02 5.200515314936637878e-02 1.336824893951416016e-01 -3.331195097416639328e-03 2.129191309213638306e-01 2.551528215408325195e-01 9.802516549825668335e-02 6.752748787403106689e-02 2.733282148838043213e-01 -1.420432329177856445e-01 1.796123944222927094e-02 1.667493581771850586e-01 -1.352649480104446411e-01 -1.779306530952453613e-01 -2.890914306044578552e-02 2.893320918083190918e-01 -2.034205198287963867e-01 -2.166942805051803589e-01 2.989234030246734619e-01 1.513859182596206665e-01 -2.146192789077758789e-01 -2.773852944374084473e-01 -6.475151330232620239e-02 5.173800513148307800e-02 -2.856831252574920654e-02 1.982070356607437134e-01 2.653877139091491699e-01 -9.709926694631576538e-02 -6.495006382465362549e-02 3.105583786964416504e-01 -6.781548261642456055e-02 -1.812212765216827393e-01
3.546036481857299805e-01 8.028533309698104858e-02 7.526165992021560669e-02 9.222578257322311401e-02 -1.474012807011604309e-02 1.947675943374633789e-01 1.463077217340469360e-01 5.622072219848632812e-01 2.756530605256557465e-02 9.217031300067901611e-03 6.448204070329666138e-02 -1.755435019731521606e-01 -4.620280861854553223e-02 -5.175067111849784851e-02 -1.400884687900543213e-01 7.931824773550033569e-02 2.642547190189361572e-01 5.921162664890289307e-02 8.336676657199859619e-02 -4.932375997304916382e-02 -1.448557153344154358e-02 -2.215257585048675537e-01 2.041824012994766235e-01 2.548746019601821899e-02 8.059361577033996582e-02 -1.246472150087356567e-01 1.373054832220077515e-01 1.430805176496505737e-01 7.267307490110397339e-03 2.087261229753494263e-01 1.421367675065994263e-01 -3.345688581466674805e-01
-5.163579061627388000e-02 1.900003403425216675e-01 1.658368259668350220e-01 9.218412637710571289e-02 -7.516171038150787354e-02 1.081886291503906250e-01 -1.036299914121627808e-01 4.789236485958099365e-01 2.970511466264724731e-02 -1.207037344574928284e-01 3.972738236188888550e-02 3.552902489900588989e-02 -1.113950386643409729e-01 -1.771739572286605835e-01 -9.430794417858123779e-02 2.423752993345260620e-01 -2.353221923112869263e-01 -1.442906558513641357e-01 1.859900802373886108e-01 2.070449292659759521e-02 -4.996744990348815918e-01 -2.118573933839797974e-01 1.251775473356246948e-01 7.879728823900222778e-02 -4.252398759126663208e-02 2.402137219905853271e-01 -4.991253837943077087e-02 1.097178310155868530e-01 -2.323012985289096832e-02 2.340446412563323975e-02 1.191675588488578796e-01 -1.451166868209838867e-01
-1.868591308593750000e-01 2.898399829864501953e-01 -3.453753888607025146e-02 -2.417132407426834106e-01 -1.161026302725076675e-02 -8.960632979869842529e-02 1.565895676612854004e-01 2.647675275802612305e-01 -1.390561461448669434e-01 1.461574286222457886e-01 -2.527737915515899658e-01 -4.916699603199958801e-02 -1.625893078744411469e-02 -1.627086400985717773e-01 -2.402105778455734253e-01 2.951193973422050476e-02 -3.157143294811248779e-01 -1.205711439251899719e-01 -2.883424237370491028e-02 -4.600022733211517334e-02 -2.178147137165069580e-01 -2.567354440689086914e-01 1.399616301059722900e-01 -1.570624113082885742e-01 -1.497141867876052856e-01 -2.550853602588176727e-02 3.114132583141326904e-01 1.857917308807373047e-01 9.261267259716987610e-03 2.464388906955718994e-01 -1.366385668516159058e-01 -1.323879510164260864e-01
1.146397739648818970e-01 3.189045488834381104e-01 -1.452479809522628784e-01 7.368092238903045654e-02 3.015577495098114014e-01 2.445260249078273773e-02 5.923243984580039978e-02 1.824905574321746826e-01 2.163709998130798340e-01 1.089448668062686920e-02 -1.230582073330879211e-01 2.467305064201354980e-01 -1.557355672121047974e-01 -1.043698787689208984e-01 -7.737613469362258911e-02 2.026816904544830322e-01 -1.768169850111007690e-01 -2.681380510330200195e-01 -1.560481078922748566e-02 2.592709660530090332e-02 7.648725062608718872e-02 -2.493657469749450684e-01 -1.850294508039951324e-02 -9.562930464744567871e-02 2.833011448383331299e-01 7.721400260925292969e-02 3.120507895946502686e-01 -5.562121421098709106e-02 7.418036460876464844e-02 1.725066900253295898e-01 -1.894942373037338257e-01 -2.926745414733886719e-01
1.162217408418655396e-01 1.040974557399749756e-01 4.017385095357894897e-02 7.939739525318145752e-02 9.825388342142105103e-02 1.316840499639511108e-01 2.372163534164428711e-01 1.837141960859298706e-01 2.644352428615093231e-02 2.793627679347991943e-01 6.212465837597846985e-02 1.288936734199523926e-01 2.049511075019836426e-01 2.817229330539703369e-01 -3.634287416934967041e-01 1.788774728775024414e-01 8.448950946331024170e-03 -2.422275692224502563e-01 7.639882713556289673e-02 2.428357899188995361e-01 -2.005140185356140137e-01 -2.211446613073348999e-01 2.149462997913360596e-01 1.496026962995529175e-01 1.201982870697975159e-01 -6.241743918508291245e-03 9.875534474849700928e-02 1.414278298616409302e-01 -1.752483472228050232e-02 3.115273714065551758e-01 -8.441951870918273926e-02 -1.899622678756713867e-01
1.819561235606670380e-02 -1.046243384480476379e-01 -3.136938810348510742e-01 -5.075984075665473938e-02 1.983151733875274658e-01 -9.572819620370864868e-02 -1.253853738307952881e-01 1.678490042686462402e-01 8.859202265739440918e-02 2.840917110443115234e-01 -1.051827967166900635e-01 1.352117210626602173e-01 -2.134091556072235107e-01 4.037154372781515121e-03 -6.327303498983383179e-02 -1.533250361680984497e-01 -2.522178590297698975e-01 7.342550670728087425e-04 1.232829988002777100e-01 6.555589288473129272e-02 -1.345384959131479263e-02 -3.124461770057678223e-01 2.791211307048797607e-01 2.344464324414730072e-02 1.044585034251213074e-01 2.269801497459411621e-01 2.736872434616088867e-01 -6.373951584100723267e-02 2.604469656944274902e-01 3.088870346546173096e-01 -1.778046488761901855e-01 -9.354565292596817017e-02
8.945975452661514282e-02 -1.059724465012550354e-01 8.117008209228515625e-02 -7.248750329017639160e-02 -7.815070450305938721e-02 5.700596608221530914e-03 -6.795489042997360229e-02 2.703760564327239990e-01 -2.191790379583835602e-02 9.299708530306816101e-03 9.671501070261001587e-02 2.010421007871627808e-01 -1.267736107110977173e-01 -2.177260965108871460e-01 -1.320251077413558960e-01 8.079955726861953735e-02 2.023178935050964355e-01 -5.340305715799331665e-02 -8.326302468776702881e-02 -9.746296703815460205e-02 3.982706740498542786e-02 -4.142048060894012451e-01 1.748297512531280518e-01 3.080610185861587524e-02 -7.786343991756439209e-02 1.911256089806556702e-02 -1.237860023975372314e-01 9.577541053295135498e-02 2.901100218296051025e-01 5.936501026153564453e-01 1.183194220066070557e-01 2.998131141066551208e-02
8.539567142724990845e-02 1.951569616794586182e-01 1.986241340637207031e-01 7.220225408673286438e-03 2.521186470985412598e-01 -3.839479759335517883e-02 -3.850386291742324829e-02 1.311516165733337402e-01 -4.120889306068420410e-02 1.826103627681732178e-01 4.658737406134605408e-02 4.171855747699737549e-02 -2.453112453222274780e-01 -1.802502013742923737e-02 2.355791628360748291e-01 -1.909440606832504272e-01 5.046024918556213379e-02 -2.762081921100616455e-01 3.233260214328765869e-01 1.143115293234586716e-02 1.618433147668838501e-01 -3.852089643478393555e-01 1.366711407899856567e-01 1.219290867447853088e-01 6.429666280746459961e-02 -2.790615558624267578e-01 -2.012263238430023193e-01 -2.387114167213439941e-01 3.267551586031913757e-02 1.998977661132812500e-01 1.444855779409408569e-01 -8.343396335840225220e-02
-7.558869197964668274e-03 2.675106823444366455e-01 7.742872089147567749e-02 -2.616665363311767578e-01 4.016514122486114502e-02 1.231731995940208435e-01 8.842070400714874268e-02 1.253168284893035889e-01 -1.510281953960657120e-02 -9.952487051486968994e-02 1.683353073894977570e-02 7.005005329847335815e-02 -3.158987462520599365e-01 1.487645655870437622e-01 -1.941462159156799316e-01 1.754705160856246948e-01 -3.070090711116790771e-01 -1.726288497447967529e-01 2.822621166706085205e-01 1.175865978002548218e-01 4.464678093791007996e-02 -2.769569158554077148e-01 4.930075258016586304e-02 1.941493153572082520e-01 2.381698191165924072e-01 1.245279684662818909e-01 2.214476764202117920e-01 -4.616150632500648499e-02 1.428976953029632568e-01 3.328503668308258057e-01 7.530837506055831909e-02 -1.059261634945869446e-01
1.465014368295669556e-01 -5.120118334889411926e-02 6.522554159164428711e-02 1.206913217902183533e-01 1.759149283170700073e-01 2.237887829542160034e-01 9.899736195802688599e-02 1.816645562648773193e-01 6.045104935765266418e-02 1.572998799383640289e-02 8.229514956474304199e-02 3.398951888084411621e-01 -8.600873500108718872e-02 -1.382624506950378418e-01 7.888656109571456909e-02 3.833224773406982422e-01 -1.906758397817611694e-01 -6.418202817440032959e-02 2.390215992927551270e-01 1.690442711114883423e-01 -1.172420307993888855e-01 -3.148489594459533691e-01 2.257023006677627563e-02 5.858553200960159302e-02 -1.684878170490264893e-01 2.577119171619415283e-01 2.955037355422973633e-01 -5.408932268619537354e-02 -1.124932765960693359e-01 1.874486505985260010e-01 8.101395517587661743e-02 -2.120873630046844482e-01
1.701720952987670898e-01 -9.460169821977615356e-03 2.554072439670562744e-02 -2.475067973136901855e-01 1.092094630002975464e-01 -1.033438816666603088e-01 -1.649067401885986328e-01 3.907968401908874512e-01 -3.142968937754631042e-02 3.687008917331695557e-01 3.622443974018096924e-01 -1.243155598640441895e-01 -1.981890201568603516e-01 1.951949745416641235e-01 7.376655191183090210e-02 -1.108883786946535110e-02 -8.211462199687957764e-02 -3.474476635456085205e-01 2.396943122148513794e-01 -9.769216179847717285e-02 8.264250308275222778e-02 -1.580346375703811646e-01 9.258771687746047974e-02 5.797747522592544556e-02 1.114667505025863647e-01 3.189005330204963684e-02 1.135871782898902893e-01 9.355857968330383301e-02 1.994073241949081421e-01 9.115863591432571411e-02 1.220726445317268372e-01 6.081581488251686096e-02
1.268025040626525879e-01 4.122005309909582138e-03 3.300223946571350098e-01 2.402009367942810059e-01 -1.897192597389221191e-01 -2.484625428915023804e-01 3.527763299643993378e-03 2.982352077960968018e-01 -3.832592368125915527e-01 1.225148811936378479e-01 1.921956092119216919e-01 1.116261258721351624e-01 -1.413878798484802246e-01 -4.238958284258842468e-02 -1.426383554935455322e-01 6.265924125909805298e-02 -2.906012721359729767e-02 -1.607102155685424805e-01 -8.042611181735992432e-02 2.387745492160320282e-02 4.791434481739997864e-02 -1.914736032485961914e-01 -1.662266813218593597e-02 5.306981131434440613e-02 1.037007570266723633e-01 -1.040585115551948547e-01 2.475131452083587646e-01 -2.026576846837997437e-01 5.430618673563003540e-02 3.652257919311523438e-01 -7.291851192712783813e-02 -1.786618530750274658e-01
-7.840575277805328369e-02 1.233525946736335754e-01 -2.358102053403854370e-02 -4.387181699275970459e-01 1.323582530021667480e-01 -1.645497828722000122e-01 1.004126518964767456e-01 1.814910024404525757e-01 1.632332205772399902e-01 2.235730364918708801e-02 -3.169929385185241699e-01 2.414203733205795288e-01 1.824695803225040436e-02 -8.325953036546707153e-02 -7.755258679389953613e-02 6.626408547163009644e-02 -1.186983212828636169e-01 -3.653346002101898193e-01 1.568063497543334961e-01 2.418792694807052612e-01 -1.479780375957489014e-01 -4.201619885861873627e-03 9.667868167161941528e-02 -1.145549565553665161e-01 5.666010826826095581e-02 -5.312670767307281494e-02 -6.208026409149169922e-02 9.035494923591613770e-02 1.082265526056289673e-01 4.108655452728271484e-01 6.168788298964500427e-02 -1.303429752588272095e-01
-8.637482672929763794e-02 1.852081120014190674e-01 1.758686080574989319e-02 -3.709240555763244629e-01 -2.235361486673355103e-01 -1.417355388402938843e-01 -1.238979771733283997e-01 2.799522280693054199e-01 -1.687358915805816650e-01 -4.594841599464416504e-02 -1.347471177577972412e-01 1.002514734864234924e-01 -3.587171062827110291e-02 -2.809724211692810059e-01 -1.578136719763278961e-02 -2.610322460532188416e-02 -2.441671788692474365e-01 -1.176962628960609436e-01 2.140204906463623047e-01 1.191390492022037506e-02 2.467119880020618439e-02 -2.213153839111328125e-01 2.585709095001220703e-01 -1.399248093366622925e-01 1.166086345911026001e-01 -1.185855567455291748e-01 -1.458418071269989014e-01 -2.871070243418216705e-02 1.157120168209075928e-01 2.749103605747222900e-01 -1.488308161497116089e-01 -3.166946172714233398e-01
7.446676492691040039e-02 1.658225804567337036e-01 3.451000526547431946e-02 -2.899855375289916992e-01 8.972643315792083740e-02 4.752964526414871216e-02 -6.664347648620605469e-02 1.953107714653015137e-01 7.986251264810562134e-02 -1.277341991662979126e-01 -7.461195439100265503e-02 2.096542716026306152e-01 -1.061914637684822083e-01 2.401129007339477539e-01 -1.917515099048614502e-01 9.845861047506332397e-02 -1.581161320209503174e-01 -1.905929595232009888e-01 2.750103175640106201e-01 1.372755020856857300e-01 -6.648403406143188477e-02 -3.701908290386199951e-01 6.240043789148330688e-03 7.223475724458694458e-02 1.096729561686515808e-01 1.838237345218658447e-01 2.823025286197662354e-01 -2.761668860912322998e-01 1.586908549070358276e-01 2.685948312282562256e-01 -1.080228667706251144e-02 -1.985534131526947021e-01
2.821884453296661377e-01 -6.114622950553894043e-02 1.550479419529438019e-02 2.476492822170257568e-01 -9.856564551591873169e-02 2.380286902189254761e-01 1.477574408054351807e-01 2.255883514881134033e-01 6.090826913714408875e-02 -6.045494973659515381e-02 1.995588988065719604e-01 5.606045946478843689e-02 -1.438342407345771790e-02 9.364724159240722656e-02 -2.682056427001953125e-01 -9.598994255065917969e-02 6.430597603321075439e-02 -1.238419115543365479e-01 1.953226774930953979e-01 3.584443032741546631e-01 -2.725772373378276825e-02 -2.572593390941619873e-01 -1.794117706594988704e-04 -1.413811445236206055e-01 9.541209787130355835e-02 -4.687024280428886414e-02 7.709878962486982346e-03 7.822705432772636414e-03 3.651456236839294434e-01 3.158978223800659180e-01 2.415227703750133514e-02 -2.395049184560775757e-01
3.740363121032714844e-01 -2.336892113089561462e-02 2.540982663631439209e-01 1.850681304931640625e-01 5.401642620563507080e-02 -8.683317899703979492e-02 2.482104748487472534e-01 6.351904571056365967e-02 -1.358037889003753662e-01 3.867069184780120850e-01 -4.743654280900955200e-02 2.139731310307979584e-02 -3.979162573814392090e-01 -1.436596512794494629e-01 1.065263524651527405e-01 -1.755694299936294556e-01 -6.333661079406738281e-02 -1.296429187059402466e-01 -3.302258439362049103e-03 1.286472380161285400e-01 -1.313671618700027466e-01 -2.238889038562774658e-01 3.501240536570549011e-02 -1.431917697191238403e-01 1.287420690059661865e-01 1.226701959967613220e-01 1.016384959220886230e-01 -1.977572441101074219e-01 -1.537269651889801025e-01 9.473097324371337891e-02 1.834759563207626343e-01 -1.377298682928085327e-01
1.140384152531623840e-01 8.308175951242446899e-02 1.948579847812652588e-01 -9.824850410223007202e-02 1.303982287645339966e-01 5.593487620353698730e-02 -1.224240064620971680e-01 9.901316463947296143e-02 2.630933523178100586e-01 -1.031754072755575180e-02 -3.775528445839881897e-02 1.021299585700035095e-01 -1.965617090463638306e-01 7.407515496015548706e-02 -1.724932491779327393e-01 2.450581938028335571e-01 -1.447733491659164429e-01 -3.743845969438552856e-02 1.978150308132171631e-01 2.669409513473510742e-01 -7.719956338405609131e-02 -2.391293346881866455e-01 1.063381955027580261e-01 3.639936447143554688e-03 2.038092166185379028e-01 2.483243048191070557e-01 3.084706664085388184e-01 -1.550104320049285889e-01 -1.492859572172164917e-01 3.036869764328002930e-01 -3.244048357009887695e-01 -1.519404202699661255e-01
1.432054638862609863e-01 3.550211191177368164e-01 -1.813238114118576050e-02 -2.354567497968673706e-01 1.942735761404037476e-01 -3.698051348328590393e-02 3.174047172069549561e-02 2.200498729944229126e-01 5.103914067149162292e-02 -1.726917736232280731e-02 -1.254857182502746582e-01 1.178073212504386902e-01 -2.344498187303543091e-01 6.257420778274536133e-02 -1.295469254255294800e-01 2.687690556049346924e-01 -1.686684042215347290e-01 -1.112997233867645264e-01 2.096208631992340088e-01 1.774502247571945190e-01 -7.310697808861732483e-03 -2.963625192642211914e-01 -1.919888705015182495e-02 5.205569043755531311e-02 1.758992820978164673e-01 1.574872285127639771e-01 3.112377822399139404e-01 -1.868441253900527954e-01 6.956843193620443344e-03 3.549810051918029785e-01 -2.370747923851013184e-02 -8.568218350410461426e-02
1.815118640661239624e-01 1.007559746503829956e-01 2.890949547290802002e-01 -3.416358726099133492e-03 7.943124510347843170e-03 4.708425700664520264e-02 -2.763581462204456329e-02 3.281614556908607483e-02 -1.099207997322082520e-01 6.310115754604339600e-02 6.729660183191299438e-02 -8.175966888666152954e-02 -4.088805019855499268e-01 -3.362141549587249756e-02 2.542443759739398956e-02 4.980592802166938782e-02 -1.410203427076339722e-01 -1.737875640392303467e-01 2.695230543613433838e-01 2.262624651193618774e-01 -1.885722130537033081e-01 -3.274902701377868652e-01 1.719425320625305176e-01 2.015868574380874634e-02 2.019811421632766724e-02 1.013707220554351807e-01 3.228555023670196533e-01 -2.636150456964969635e-02 -2.150709629058837891e-01 3.288105130195617676e-01 -9.069381654262542725e-02 2.134409397840499878e-01
1.555067151784896851e-01 9.320715325884521008e-04 2.770281434059143066e-01 9.051562845706939697e-02 3.117803717032074928e-03 -4.275153577327728271e-02 1.504705697298049927e-01 1.528559029102325439e-01 2.428441196680068970e-01 2.822386920452117920e-01 -9.025313705205917358e-02 1.865536272525787354e-01 -4.277087748050689697e-01 1.816748082637786865e-01 1.304501444101333618e-01 -1.177786514163017273e-01 9.670681506395339966e-02 -8.510148525238037109e-02 6.286878883838653564e-02 1.697610020637512207e-01 -4.946632310748100281e-02 -4.227180778980255127e-02 1.434139311313629150e-01 -1.501143872737884521e-01 -7.181786745786666870e-02 2.670523226261138916e-01 7.805681228637695312e-02 -3.282166719436645508e-01 3.704403340816497803e-02 1.676189899444580078e-01 -2.276392467319965363e-02 -3.124807476997375488e-01
6.078694015741348267e-02 3.669823054224252701e-03 1.061672940850257874e-01 -1.694545149803161621e-01 -2.698009833693504333e-02 6.733539700508117676e-02 -4.944388940930366516e-02 4.261748194694519043e-01 -8.386030793190002441e-02 1.881240308284759521e-01 2.351689934730529785e-01 -7.382172346115112305e-02 7.821998558938503265e-03 -8.786815404891967773e-02 -1.637010723352432251e-01 2.177797406911849976e-01 7.588008791208267212e-02 -2.036160081624984741e-01 -2.603881359100341797e-01 -3.118017129600048065e-02 -2.368064671754837036e-01 -2.175633460283279419e-01 3.422104120254516602e-01 1.145871356129646301e-01 1.053271815180778503e-01 -8.319763839244842529e-02 6.394357234239578247e-02 5.538174137473106384e-02 1.121934726834297180e-01 4.171799123287200928e-01 1.421637237071990967e-01 1.178414281457662582e-02
1.206414103507995605e-01 2.036563307046890259e-01 -5.213331431150436401e-03 -2.572088316082954407e-02 2.027829885482788086e-01 2.416150085628032684e-02 -2.690722942352294922e-01 1.824266314506530762e-01 -1.491628959774971008e-02 1.737229079008102417e-01 7.463786285370588303e-03 -1.453882269561290741e-02 1.018616557121276855e-01 1.795630604028701782e-01 -3.034027516841888428e-01 -8.934780210256576538e-02 -3.527746796607971191e-01 -2.671698927879333496e-01 1.727058738470077515e-01 3.349753096699714661e-02 5.796852707862854004e-02 -1.244109272956848145e-01 2.246769815683364868e-01 -2.202304005622863770e-01 2.014780938625335693e-01 -2.308946847915649414e-02 -2.445453703403472900e-01 -1.161924973130226135e-01 2.125390619039535522e-02 3.639398515224456787e-01 -8.353160321712493896e-02 -1.538274586200714111e-01
-1.066557094454765320e-01 -1.956649571657180786e-01 -2.541751414537429810e-02 -2.249639034271240234e-01 -3.502753004431724548e-02 -1.591956466436386108e-01 -1.009202897548675537e-01 3.380979895591735840e-01 -4.847275093197822571e-02 3.862930461764335632e-02 3.472038805484771729e-01 1.300895363092422485e-01 4.088770225644111633e-02 1.497381627559661865e-01 -2.774370014667510986e-01 9.859009087085723877e-02 3.063310980796813965e-01 -1.581811904907226562e-01 4.053366184234619141e-01 -2.096380293369293213e-02 -1.542542725801467896e-01 -1.855875253677368164e-01 8.321439474821090698e-02 -8.946593850851058960e-02 1.423644870519638062e-01 -1.060419604182243347e-01 6.788393482565879822e-03 -2.944928221404552460e-02 1.138932406902313232e-01 2.648557126522064209e-01 -2.228068746626377106e-02 -1.520317345857620239e-01
2.110357284545898438e-01 4.888016358017921448e-02 1.599311083555221558e-02 2.871786653995513916e-01 1.780195087194442749e-01 -3.834185376763343811e-02 -6.340990215539932251e-02 3.385915756225585938e-01 -1.083331331610679626e-01 7.179722934961318970e-02 2.372370474040508270e-02 1.005020439624786377e-01 -2.476107627153396606e-01 -3.205139338970184326e-01 -9.781988710165023804e-02 1.930320262908935547e-01 4.139505699276924133e-02 -2.739764153957366943e-01 1.518487781286239624e-01 4.934521391987800598e-02 -1.326417177915573120e-01 -1.938183903694152832e-01 1.534460671246051788e-02 5.727050080895423889e-02 -8.298994600772857666e-02 3.419038057327270508e-01 -1.629177778959274292e-01 -1.606112569570541382e-01 -2.634638175368309021e-02 3.071480691432952881e-01 2.058596462011337280e-01 7.494033128023147583e-02
4.737415537238121033e-02 1.159254461526870728e-01 9.203617274761199951e-02 -3.437655791640281677e-02 1.941686272621154785e-01 -3.201828002929687500e-01 -2.236646115779876709e-01 3.665242195129394531e-01 -6.001042202115058899e-02 5.267055705189704895e-02 1.553288251161575317e-01 2.360404469072818756e-02 -2.116827964782714844e-01 -2.106507718563079834e-01 -3.086979389190673828e-01 1.816139966249465942e-01 -6.169311329722404480e-02 -1.948327273130416870e-01 -1.282870620489120483e-01 2.364495210349559784e-02 -1.979684233665466309e-01 -9.178175777196884155e-02 -1.039219126105308533e-01 1.034244662150740623e-03 1.479051709175109863e-01 -1.251119822263717651e-01 3.010797314345836639e-02 -1.331803109496831894e-02 -4.479673877358436584e-02 4.578583836555480957e-01 1.510463356971740723e-01 1.062626317143440247e-01
-6.242321338504552841e-03 1.719852536916732788e-01 2.727710008621215820e-01 -1.310645043849945068e-01 -1.105515062808990479e-01 -2.341078370809555054e-01 -1.669624149799346924e-01 4.358549416065216064e-01 1.127452626824378967e-01 2.587538957595825195e-01 -1.937414146959781647e-02 -1.675373017787933350e-01 -2.970581948757171631e-01 -3.786664083600044250e-02 7.803630828857421875e-02 9.610571898519992828e-03 1.743476092815399170e-01 6.314171105623245239e-02 2.709839344024658203e-01 6.245410814881324768e-02 7.454249262809753418e-02 -3.202777206897735596e-01 5.354568734765052795e-02 -2.145171463489532471e-01 7.545235753059387207e-02 1.400863826274871826e-01 9.659553319215774536e-02 -1.857500076293945312e-01 1.285229921340942383e-01 -3.432586416602134705e-02 8.764196932315826416e-02 -1.633799225091934204e-01
2.378125339746475220e-01 -6.097007170319557190e-02 -2.123184204101562500e-01 4.348627850413322449e-02 3.235481446608901024e-03 -9.817115962505340576e-02 -3.209003508090972900e-01 4.226360023021697998e-01 1.506655514240264893e-01 -9.562423825263977051e-02 -1.868994235992431641e-01 9.503813087940216064e-02 -2.507240474224090576e-01 -3.265711367130279541e-01 -1.591036319732666016e-01 2.743020653724670410e-01 1.139411330223083496e-01 -1.417808085680007935e-01 1.654099114239215851e-02 5.765344947576522827e-02 -7.900176197290420532e-02 -2.870462834835052490e-01 1.929417103528976440e-01 -9.143897145986557007e-02 1.240798979997634888e-01 -9.167926758527755737e-02 8.297069370746612549e-02 7.591182738542556763e-02 -1.210674941539764404e-01 1.111444756388664246e-01 4.866514354944229126e-02 -1.374926418066024780e-01
2.375821582973003387e-02 -8.942663669586181641e-02 4.630926251411437988e-02 4.126188904047012329e-02 1.291700005531311035e-01 -1.117150560021400452e-01 2.748587131500244141e-01 2.561291754245758057e-01 -4.112087935209274292e-02 -1.772132664918899536e-01 4.652907326817512512e-02 1.183775067329406738e-01 6.664013024419546127e-03 -1.744505614042282104e-01 -2.452558279037475586e-01 -4.722112417221069336e-02 1.076513901352882385e-01 -1.523142606019973755e-01 -1.039240956306457520e-01 -4.844226688146591187e-02 -1.727972179651260376e-01 -4.346655607223510742e-01 1.929252147674560547e-01 9.443337470293045044e-02 7.379157841205596924e-02 -4.072977602481842041e-02 5.111537873744964600e-02 -6.649132817983627319e-03 1.729874759912490845e-01 5.626714825630187988e-01 -1.579997874796390533e-02 -7.579253613948822021e-02
3.406648635864257812e-01 -6.491066422313451767e-03 -1.126713454723358154e-01 2.317926734685897827e-01 4.750265926122665405e-02 -1.691669672727584839e-01 3.213683888316154480e-02 2.868148088455200195e-01 4.629140719771385193e-02 1.161499619483947754e-01 7.743230462074279785e-02 1.930730491876602173e-01 -6.318850815296173096e-02 8.045782148838043213e-02 4.862095043063163757e-02 -1.419663662090897560e-03 -9.490487724542617798e-02 -1.585059016942977905e-01 -2.310357429087162018e-02 2.662401497364044189e-01 -1.422580424696207047e-02 -2.400691956281661987e-01 3.859194219112396240e-01 7.326869666576385498e-02 -1.375942397862672806e-02 2.116461396217346191e-01 1.079485192894935608e-01 -2.753425575792789459e-02 1.886352300643920898e-01 3.766866028308868408e-01 -2.719053626060485840e-01 -7.130877673625946045e-02
4.907025489956140518e-03 7.961707189679145813e-03 9.494550526142120361e-02 9.162528067827224731e-02 1.011408045887947083e-01 3.117623627185821533e-01 -9.950959682464599609e-02 2.794772088527679443e-01 6.231349427253007889e-03 -1.832274720072746277e-03 -2.873914241790771484e-01 -1.164208352565765381e-01 -2.196789979934692383e-01 -1.474477164447307587e-02 -3.394838571548461914e-01 5.507053434848785400e-02 3.776405379176139832e-02 -3.333567976951599121e-01 -8.413106203079223633e-02 -7.466936856508255005e-02 -9.520364552736282349e-02 -3.898072838783264160e-01 2.535527944564819336e-01 1.361795812845230103e-01 -2.850752789527177811e-03 -6.400164961814880371e-02 2.408813871443271637e-02 -2.062404006719589233e-01 -6.091295182704925537e-02 4.603772610425949097e-02 1.159107983112335205e-01 -2.976259291172027588e-01
-4.049492627382278442e-02 1.309386640787124634e-01 9.798763692378997803e-02 1.076628044247627258e-01 1.782478392124176025e-01 7.948546111583709717e-02 -1.538773179054260254e-01 3.579996526241302490e-01 -1.127431094646453857e-01 3.856345415115356445e-01 -3.787283971905708313e-02 1.231819465756416321e-01 -1.011083945631980896e-01 -2.228286713361740112e-01 -3.251153826713562012e-01 -4.022631794214248657e-03 1.849010586738586426e-01 -1.704890877008438110e-01 -1.950083673000335693e-01 1.483208537101745605e-01 -6.220194697380065918e-02 -3.099022209644317627e-01 1.996508389711380005e-01 5.044315755367279053e-02 2.255795598030090332e-01 -4.377602040767669678e-02 -1.943919993937015533e-02 2.035840004682540894e-01 2.796004153788089752e-02 2.510560750961303711e-01 -4.063857719302177429e-02 2.793775871396064758e-02
2.850326299667358398e-01 7.409576326608657837e-02 1.140021383762359619e-01 1.181983798742294312e-01 1.140008121728897095e-02 -1.435681730508804321e-01 1.392990350723266602e-01 2.954281270503997803e-01 2.683298289775848389e-01 1.980330497026443481e-01 1.614484041929244995e-01 3.010053038597106934e-01 -5.530611798167228699e-02 -8.931862562894821167e-02 -3.462123125791549683e-02 1.308966800570487976e-02 -1.811734214425086975e-02 -2.377597987651824951e-01 -5.759821832180023193e-02 -2.232661694288253784e-01 -2.282363474369049072e-01 -4.956754446029663086e-01 -6.136258319020271301e-02 -5.562204122543334961e-02 1.016962379217147827e-01 -1.558512896299362183e-01 1.758228093385696411e-01 -7.104807347059249878e-02 1.286328285932540894e-01 1.188258901238441467e-01 -2.988839149475097656e-02 -4.194845631718635559e-02
2.474413365125656128e-01 1.868878901004791260e-01 4.296782985329627991e-02 -1.239261254668235779e-01 1.440282613039016724e-01 2.845980525016784668e-01 9.377016872167587280e-02 2.651570141315460205e-01 7.094495743513107300e-02 2.011833637952804565e-01 1.644333451986312866e-01 -9.011674672365188599e-02 -2.723274827003479004e-01 -1.535756438970565796e-01 -3.797139972448348999e-02 -3.127059936523437500e-01 9.751983731985092163e-02 -9.186781197786331177e-02 2.274706214666366577e-01 1.944742947816848755e-01 7.095199078321456909e-02 -2.386975139379501343e-01 3.850787132978439331e-02 -1.172862052917480469e-01 -1.321610212326049805e-01 2.602847218513488770e-01 2.793136052787303925e-02 -1.946821957826614380e-01 -1.732317209243774414e-01 2.370854765176773071e-01 1.271079629659652710e-01 1.308623254299163818e-01
-3.808913985267281532e-03 -7.444447278976440430e-02 1.897096484899520874e-01 -8.311127871274948120e-02 8.692042902112007141e-03 5.024046078324317932e-02 -1.096327789127826691e-02 3.101512193679809570e-01 -2.908477932214736938e-02 2.357247844338417053e-02 -6.742680817842483521e-02 1.070452779531478882e-01 -2.510640919208526611e-01 -1.905332435853779316e-03 1.588299423456192017e-01 4.746920987963676453e-02 3.340142369270324707e-01 -4.489553272724151611e-01 3.245800733566284180e-02 8.561804890632629395e-02 -6.438171863555908203e-02 -1.187495812773704529e-01 -9.965364634990692139e-02 -2.032243460416793823e-01 -5.407399684190750122e-02 3.465389013290405273e-01 -1.931087672710418701e-01 -1.121879965066909790e-01 -1.936381757259368896e-01 3.130687177181243896e-01 3.567783627659082413e-03 -2.128624767065048218e-01
1.763929873704910278e-01 -8.850160986185073853e-02 1.208011955022811890e-01 -6.367372721433639526e-02 6.891516596078872681e-02 7.829780876636505127e-02 4.756091628223657608e-03 1.970952004194259644e-01 9.640204161405563354e-02 8.576021343469619751e-02 1.157456412911415100e-01 2.685301750898361206e-02 -2.071065455675125122e-01 -1.546008735895156860e-01 -1.148978024721145630e-01 -7.083148509263992310e-02 -3.302562236785888672e-02 -2.467075139284133911e-01 4.854053556919097900e-01 2.849768698215484619e-01 -1.691680848598480225e-01 -2.733397185802459717e-01 2.158353477716445923e-01 2.191317528486251831e-01 -4.350692033767700195e-02 1.444338113069534302e-01 2.646244466304779053e-01 7.536853849887847900e-02 -2.901982367038726807e-01 9.948018938302993774e-02 1.204673480242490768e-02 -8.624783158302307129e-02
1.585234850645065308e-01 -2.523538470268249512e-01 2.046191990375518799e-01 -1.144979074597358704e-01 1.865343004465103149e-02 2.407334893941879272e-01 1.103156283497810364e-01 7.124158740043640137e-02 1.045978739857673645e-01 -4.166231304407119751e-02 3.523962199687957764e-02 3.091049753129482269e-02 -1.896137297153472900e-01 -1.063083484768867493e-01 -1.016141846776008606e-01 1.548471003770828247e-01 -9.207200258970260620e-02 -1.550396531820297241e-01 2.857570350170135498e-01 9.651198983192443848e-02 -2.731305956840515137e-01 -3.387899398803710938e-01 -1.140422224998474121e-01 -1.746853813529014587e-02 -7.086186110973358154e-02 3.206484913825988770e-01 2.520003914833068848e-01 5.686082318425178528e-02 -1.495286822319030762e-01 2.772151529788970947e-01 -1.794204264879226685e-01 -2.282178252935409546e-01
1.977631896734237671e-01 -2.411376982927322388e-01 1.013274118304252625e-01 2.868969738483428955e-02 -4.080872610211372375e-02 4.802984371781349182e-02 -1.813039532862603664e-03 4.705538451671600342e-01 1.503268927335739136e-01 2.164452075958251953e-01 4.852274060249328613e-01 3.060458786785602570e-02 -1.012070626020431519e-01 -1.352228075265884399e-01 -1.182737275958061218e-01 7.413709163665771484e-02 -5.736147239804267883e-02 -1.322116702795028687e-01 -3.932673484086990356e-02 -4.176850896328687668e-03 -8.919891715049743652e-02 -1.191127821803092957e-01 -3.793420502915978432e-03 6.252761930227279663e-02 2.567920982837677002e-01 -1.792304962873458862e-01 5.539629608392715454e-02 -1.571915857493877411e-02 1.220710203051567078e-01 7.188779115676879883e-02 -1.804715842008590698e-01 -3.316472172737121582e-01
4.619344696402549744e-02 2.323389500379562378e-01 7.665028423070907593e-02 -3.668190538883209229e-02 1.309875994920730591e-01 3.356726467609405518e-01 1.991020739078521729e-01 3.612686693668365479e-01 1.845274679362773895e-02 1.826887875795364380e-01 -1.000413745641708374e-01 1.942473649978637695e-01 4.726180434226989746e-02 5.392068251967430115e-02 -2.602813839912414551e-01 1.063212379813194275e-01 -2.140470594167709351e-01 -5.969939380884170532e-02 -1.345747560262680054e-01 3.150548338890075684e-01 -2.435307353734970093e-01 -7.321313768625259399e-02 2.636578083038330078e-01 -5.724650993943214417e-02 2.911836095154285431e-02 3.717778250575065613e-02 3.071283102035522461e-01 -1.276836842298507690e-01 1.025881767272949219e-01 1.586972326040267944e-01 -3.858756646513938904e-02 -1.294474303722381592e-01
9.559526294469833374e-02 1.067121699452400208e-01 -1.288265138864517212e-01 -7.902105897665023804e-02 4.389382898807525635e-02 1.058415845036506653e-01 1.558532416820526123e-01 9.193755686283111572e-02 -1.085080951452255249e-01 2.011024504899978638e-01 2.027387022972106934e-01 1.528809964656829834e-01 -2.066714912652969360e-01 -4.792385175824165344e-02 -2.555963695049285889e-01 1.251395046710968018e-01 -8.243952691555023193e-02 -2.850562036037445068e-01 -4.449806734919548035e-02 1.670625358819961548e-01 -5.611490011215209961e-01 -1.416788548231124878e-01 -2.263589948415756226e-02 2.217176556587219238e-01 1.972101479768753052e-01 2.216100506484508514e-02 -4.243270680308341980e-02 3.814360592514276505e-03 -2.450641244649887085e-03 3.015322387218475342e-01 1.081583425402641296e-01 -1.472114026546478271e-01
3.426089584827423096e-01 1.351924836635589600e-01 3.826012313365936279e-01 1.368334610015153885e-02 2.472923845052719116e-01 1.066204980015754700e-01 3.535711392760276794e-02 3.891678750514984131e-01 9.073729068040847778e-02 1.409394741058349609e-01 9.032886475324630737e-03 -3.303903341293334961e-02 -1.762804388999938965e-01 4.494229704141616821e-02 1.935879588127136230e-01 -2.306698113679885864e-01 -2.580781280994415283e-01 -1.598850935697555542e-01 1.249586194753646851e-01 7.159608602523803711e-02 -1.732074096798896790e-02 -1.092160940170288086e-01 4.638545215129852295e-02 7.528240233659744263e-02 -1.627423465251922607e-01 -1.171243414282798767e-01 -2.819116711616516113e-01 -5.088989855721592903e-04 7.071313261985778809e-02 2.181204110383987427e-01 1.534273624420166016e-01 -1.036737635731697083e-01
1.512008607387542725e-01 6.524638086557388306e-02 1.753246039152145386e-01 2.153863459825515747e-01 -2.401055302470922470e-03 1.623361557722091675e-02 1.325089391320943832e-02 6.399189680814743042e-02 6.804119795560836792e-02 -3.138550557196140289e-03 5.540649220347404480e-02 5.275158956646919250e-02 -3.897517621517181396e-01 -9.094604849815368652e-02 -1.062809005379676819e-01 5.387828499078750610e-02 -1.030851155519485474e-01 -9.903470426797866821e-02 2.955857813358306885e-01 2.038356661796569824e-01 -1.692458987236022949e-02 -3.645397126674652100e-01 1.984685957431793213e-01 -3.884129598736763000e-02 -1.714614927768707275e-01 1.456851512193679810e-01 2.718242704868316650e-01 -1.809108853340148926e-01 -3.278509080410003662e-01 2.645667791366577148e-01 -2.147646844387054443e-01 -4.548572376370429993e-02
2.101605534553527832e-01 2.967189252376556396e-01 1.543241441249847412e-01 -3.774011731147766113e-01 1.458605825901031494e-01 -1.468477845191955566e-01 8.629780262708663940e-03 6.476943939924240112e-02 7.934565097093582153e-02 9.470278769731521606e-02 -2.966617606580257416e-02 9.889578819274902344e-02 -2.102524787187576294e-01 1.807584613561630249e-01 -2.348905056715011597e-01 1.609216183423995972e-01 -2.524152994155883789e-01 -1.142573803663253784e-01 1.761679500341415405e-01 1.025256738066673279e-01 -6.001743674278259277e-02 -1.674451231956481934e-01 4.192040860652923584e-02 9.526266157627105713e-02 1.802730411291122437e-01 1.441502124071121216e-01 2.893118560314178467e-01 -8.738145977258682251e-02 9.684038907289505005e-02 3.707152009010314941e-01 1.228912398219108582e-01 -5.699337646365165710e-02
-2.242375761270523071e-01 1.546517312526702881e-01 7.245077937841415405e-02 1.477839052677154541e-01 2.592225968837738037e-01 -9.596549719572067261e-02 -4.506609588861465454e-02 2.167679071426391602e-01 1.093720719218254089e-01 -6.296419352293014526e-02 -2.626161649823188782e-02 1.924338042736053467e-01 -1.511799544095993042e-01 -1.764069646596908569e-01 -2.126858830451965332e-01 1.305642724037170410e-01 -1.144180223345756531e-01 -1.150516271591186523e-01 2.912009060382843018e-01 1.952580809593200684e-01 -4.075759947299957275e-01 -2.572543919086456299e-01 7.149750739336013794e-02 -2.817964851856231689e-01 -1.720213145017623901e-01 1.599486023187637329e-01 1.001907438039779663e-01 1.422172486782073975e-01 -5.577102676033973694e-02 1.414445042610168457e-01 -4.974421486258506775e-02 -1.621118783950805664e-01
-2.156028896570205688e-01 -4.893311858177185059e-02 -4.715099558234214783e-02 1.924502849578857422e-01 1.147256717085838318e-01 1.987964287400245667e-02 1.335361623205244541e-03 2.602285444736480713e-01 -1.618188023567199707e-01 3.701407462358474731e-02 1.331579536199569702e-01 -1.255776584148406982e-01 -3.465597927570343018e-01 -5.184788629412651062e-02 -1.241636574268341064e-01 9.652634710073471069e-02 4.825292527675628662e-02 -8.957556635141372681e-02 6.606432050466537476e-02 2.804605662822723389e-01 3.734777122735977173e-02 -3.333027958869934082e-01 -1.741168787702918053e-03 -1.004332974553108215e-01 1.003460586071014404e-01 2.207018882036209106e-01 3.628833591938018799e-01 -2.641420662403106689e-01 -8.603433519601821899e-02 9.333875775337219238e-02 -2.031794339418411255e-01 -2.973562180995941162e-01
1.800508499145507812e-01 -5.617246497422456741e-03 1.663062721490859985e-01 2.732283994555473328e-02 -1.148863695561885834e-02 1.640387326478958130e-01 2.519689733162522316e-03 1.301341056823730469e-01 6.651730835437774658e-02 8.073896914720535278e-02 5.666232705116271973e-01 9.064045548439025879e-02 -1.691095679998397827e-01 3.935324400663375854e-02 2.954357303678989410e-02 -2.427212446928024292e-01 -7.147098332643508911e-02 -3.437987864017486572e-01 2.433542907238006592e-01 2.776226997375488281e-01 -7.298999279737472534e-02 -1.330673992633819580e-01 -3.308414295315742493e-02 -1.260613352060317993e-01 5.410946905612945557e-02 2.044550180435180664e-01 1.148027181625366211e-01 -8.773503452539443970e-02 -1.457793563604354858e-01 2.449967265129089355e-01 1.273659616708755493e-01 4.779155179858207703e-02
1.385868042707443237e-01 6.962420046329498291e-02 3.430063426494598389e-01 -2.315649539232254028e-01 5.046579241752624512e-02 6.655652076005935669e-02 -9.455864131450653076e-02 1.899783611297607422e-01 -2.040923982858657837e-01 1.227704063057899475e-01 8.712030202150344849e-02 2.325111031532287598e-01 -4.367368221282958984e-01 -8.655285835266113281e-02 -8.007921278476715088e-02 1.519248336553573608e-01 1.767936646938323975e-01 -2.181924879550933838e-01 -1.723067462444305420e-01 6.860534101724624634e-02 4.698282480239868164e-02 -1.780110597610473633e-01 -1.227699592709541321e-01 5.118466541171073914e-02 1.522373259067535400e-01 -6.544344872236251831e-02 -5.317151919007301331e-02 1.849471926689147949e-01 1.812391430139541626e-01 3.579134643077850342e-01 1.271657198667526245e-01 -9.925577789545059204e-03
2.478978931903839111e-01 2.150337249040603638e-01 1.649060398340225220e-01 8.128028362989425659e-03 -1.507431268692016602e-01 -1.743635535240173340e-01 -6.832436472177505493e-02 3.642020821571350098e-01 -4.040696620941162109e-01 1.334899365901947021e-01 9.006445854902267456e-02 1.547383368015289307e-01 -6.327911466360092163e-02 -4.785069450736045837e-02 -1.505220383405685425e-01 -9.376057982444763184e-02 -2.189885079860687256e-01 -3.031020425260066986e-02 -9.269470721483230591e-02 1.288937926292419434e-01 -2.019681930541992188e-01 -2.343099713325500488e-01 1.377815306186676025e-01 1.197855174541473389e-01 1.819722354412078857e-01 -7.360874861478805542e-02 1.790223419666290283e-01 -1.187053248286247253e-01 2.962047234177589417e-02 3.568048179149627686e-01 -8.464393019676208496e-02 2.431397140026092529e-02
6.909338384866714478e-02 -4.970407858490943909e-02 1.597642302513122559e-01 7.287377119064331055e-02 2.156200855970382690e-01 4.083487391471862793e-02 3.486492857336997986e-02 3.781712353229522705e-01 -2.069999929517507553e-03 9.067415446043014526e-02 6.200746074318885803e-02 -1.740312129259109497e-01 -1.844736486673355103e-01 -1.222576126456260681e-01 -4.731615260243415833e-02 -8.753622323274612427e-02 -1.216357480734586716e-02 -4.374675154685974121e-01 6.576246023178100586e-02 1.065832525491714478e-01 1.045713052153587341e-01 -1.792293787002563477e-01 -2.353034168481826782e-01 -3.815850913524627686e-01 -1.828015036880970001e-02 1.279916614294052124e-01 2.229039967060089111e-01 -3.685583770275115967e-01 2.391354180872440338e-02 -1.262259669601917267e-02 1.834304630756378174e-02 -1.172445788979530334e-01
3.234805762767791748e-01 2.228943705558776855e-01 8.139817975461483002e-03 -2.190133184194564819e-01 1.397272646427154541e-01 1.603107452392578125e-01 -7.902409136295318604e-02 9.041119366884231567e-02 1.227810308337211609e-01 -1.204314604401588440e-01 2.282756865024566650e-01 1.196257919073104858e-01 -1.920197457075119019e-01 2.321704775094985962e-01 -1.726698726415634155e-01 1.342035681009292603e-01 -1.717753261327743530e-01 -1.972989588975906372e-01 1.935093104839324951e-01 2.793092727661132812e-01 -9.634247049689292908e-03 -1.089209020137786865e-01 1.798698306083679199e-01 -1.364150196313858032e-01 1.747343540191650391e-01 -2.107193619012832642e-01 1.185726597905158997e-01 -3.344384953379631042e-02 2.155877798795700073e-01 2.045131325721740723e-01 -1.158104464411735535e-01 -2.544867694377899170e-01
4.429825639817863703e-04 9.050985425710678101e-02 -1.675045117735862732e-02 1.152220740914344788e-01 2.165289223194122314e-02 3.386195749044418335e-02 -1.188451573252677917e-01 3.741719126701354980e-01 -6.331191956996917725e-02 1.971388161182403564e-01 5.633373558521270752e-02 1.286887973546981812e-01 -4.452364742755889893e-01 -2.702510952949523926e-01 -2.698038518428802490e-01 2.054105550050735474e-01 -7.874171249568462372e-03 -7.658279687166213989e-02 1.807364970445632935e-01 2.785299122333526611e-01 1.455175429582595825e-01 -3.733364865183830261e-02 6.105993874371051788e-03 -3.686168789863586426e-02 1.930466890335083008e-01 6.020718067884445190e-02 1.226441413164138794e-01 -2.310009151697158813e-01 8.894877135753631592e-02 2.363799214363098145e-01 2.443127483129501343e-01 -2.709121629595756531e-02
8.160176873207092285e-02 3.241091072559356689e-01 1.365334391593933105e-01 -2.704946696758270264e-01 1.605596095323562622e-01 6.057911738753318787e-02 1.740652918815612793e-01 1.462867558002471924e-01 -1.180189400911331177e-01 -3.268782421946525574e-02 5.841461941599845886e-02 8.974852412939071655e-02 -1.441950201988220215e-01 2.727888226509094238e-01 -1.542893201112747192e-01 1.125038936734199524e-01 -7.575821131467819214e-02 -1.080342158675193787e-01 1.585063487291336060e-01 2.785930931568145752e-01 4.502239078283309937e-02 -2.247447222471237183e-01 2.959652803838253021e-02 -1.418375130742788315e-02 1.908994764089584351e-01 4.131736606359481812e-02 4.037620425224304199e-01 -1.613451540470123291e-01 4.649424180388450623e-02 3.280412852764129639e-01 5.316072702407836914e-02 -2.088962048292160034e-01
3.182710409164428711e-01 -1.788185560144484043e-03 1.381565928459167480e-01 -1.332007795572280884e-01 6.882772594690322876e-02 1.856236904859542847e-01 -1.671072095632553101e-01 4.532727897167205811e-01 -1.692970865406095982e-03 -1.725476048886775970e-02 3.038668930530548096e-01 4.482736345380544662e-03 -1.141496822237968445e-01 -4.050173237919807434e-02 -2.610355019569396973e-01 7.885922491550445557e-02 1.701741293072700500e-02 -3.314296305179595947e-01 -8.034008555114269257e-03 -1.393902450799942017e-01 1.367591023445129395e-01 -2.160466015338897705e-01 2.981613278388977051e-01 -4.344381764531135559e-02 1.004481166601181030e-01 -1.499936133623123169e-01 5.774644762277603149e-02 -7.534576952457427979e-02 -1.914204508066177368e-01 -1.119100973010063171e-01 1.573019921779632568e-01 -7.941214740276336670e-02
1.491374075412750244e-01 1.233706530183553696e-02 1.058013364672660828e-01 1.436211168766021729e-01 -6.549898535013198853e-02 3.583929836750030518e-01 2.140217721462249756e-01 3.191202878952026367e-01 1.963681727647781372e-02 1.558435261249542236e-01 1.760531216859817505e-01 8.184381574392318726e-02 -4.734006151556968689e-02 -1.229826360940933228e-01 -3.783705532550811768e-01 6.158454716205596924e-02 2.081942707300186157e-01 -6.803641468286514282e-02 4.109253361821174622e-02 1.793211102485656738e-01 -9.877142496407032013e-03 -1.749521642923355103e-01 2.268079519271850586e-01 -7.041963934898376465e-02 -1.237037479877471924e-01 -1.273073703050613403e-01 2.145253680646419525e-02 2.600302360951900482e-02 2.069122940301895142e-01 3.949111700057983398e-01 -1.078845933079719543e-01 -1.635233014822006226e-01
1.433028578758239746e-01 -9.922066330909729004e-02 1.795724481344223022e-01 -2.194666862487792969e-01 5.787149537354707718e-03 2.499277889728546143e-02 -2.670428156852722168e-01 8.503706753253936768e-02 -7.538270950317382812e-02 6.936599314212799072e-02 4.052886739373207092e-02 6.568673253059387207e-02 -2.854673564434051514e-01 -3.025163412094116211e-01 -3.123839199542999268e-01 3.426834940910339355e-02 6.952077895402908325e-02 -2.105315327644348145e-01 1.450441218912601471e-02 4.951120540499687195e-02 -1.677079349756240845e-01 -9.955285489559173584e-02 -8.545574545860290527e-02 1.789539307355880737e-01 2.336210459470748901e-01 1.773550957441329956e-01 -2.819310724735260010e-01 -1.855652034282684326e-01 1.276822984218597412e-01 4.187096655368804932e-01 4.628008231520652771e-03 -3.180465102195739746e-02
3.485163673758506775e-02 -6.826589349657297134e-03 -3.513143584132194519e-02 -5.002270340919494629e-01 3.417599573731422424e-02 -1.297375559806823730e-01 1.263717561960220337e-01 1.753205358982086182e-01 -1.418121904134750366e-01 5.365698039531707764e-02 1.153442822396755219e-02 -1.195082142949104309e-01 5.451198294758796692e-02 1.186413094401359558e-01 -1.064024046063423157e-01 -1.437016725540161133e-01 -8.307576924562454224e-02 -2.671941518783569336e-01 2.024104744195938110e-01 2.734527289867401123e-01 -2.993634641170501709e-01 -3.706037253141403198e-02 3.213047683238983154e-01 7.417929358780384064e-03 1.144494265317916870e-01 7.189259678125381470e-02 7.977866381406784058e-02 1.000418066978454590e-01 -6.021550670266151428e-02 2.939590811729431152e-01 3.684735670685768127e-02 -2.859827578067779541e-01
-1.275019347667694092e-01 1.361195296049118042e-01 1.337735652923583984e-01 -1.853333860635757446e-01 1.888960748910903931e-01 -2.021371573209762573e-01 -1.475638449192047119e-01 3.401426970958709717e-01 -2.649429440498352051e-01 2.208795398473739624e-01 -1.954988539218902588e-01 8.347525447607040405e-02 -1.413873583078384399e-01 -1.461228728294372559e-01 5.573989450931549072e-02 -9.892030619084835052e-03 2.549842000007629395e-02 -9.518045186996459961e-02 5.346070602536201477e-02 2.199237793684005737e-01 9.420777857303619385e-02 -3.490612506866455078e-01 -3.420248031616210938e-01 -2.267775535583496094e-01 -1.350257247686386108e-01 2.270440571010112762e-03 1.714630573987960815e-01 -2.287576207891106606e-03 1.168437451124191284e-01 1.482805460691452026e-01 1.215571165084838867e-01 -1.792218238115310669e-01
2.917314171791076660e-01 -5.444747582077980042e-02 3.614015504717826843e-02 -1.241413950920104980e-01 -6.485814601182937622e-02 1.817669421434402466e-01 3.953365236520767212e-02 2.941444516181945801e-01 -2.171559184789657593e-01 1.438634246587753296e-01 1.998231112957000732e-01 -9.853731840848922729e-02 -5.141674354672431946e-02 4.330284520983695984e-02 -2.310199737548828125e-01 1.659799516201019287e-01 3.075141906738281250e-01 -1.451601386070251465e-01 -1.011706218123435974e-01 -1.412085350602865219e-02 -1.631093472242355347e-01 -4.305483996868133545e-01 1.685491949319839478e-01 1.117529720067977905e-01 1.689952015876770020e-01 2.016187459230422974e-02 -1.254940778017044067e-01 1.021653413772583008e-01 4.447142034769058228e-02 3.316308259963989258e-01 7.042197883129119873e-02 -1.262414902448654175e-01
1.117688417434692383e-01 1.069467663764953613e-01 8.056104183197021484e-02 2.578019201755523682e-01 -8.565708994865417480e-02 5.957076698541641235e-02 -3.007390350103378296e-02 3.258823156356811523e-01 -3.899667561054229736e-01 2.280824333429336548e-01 1.262273825705051422e-02 1.692142486572265625e-01 -3.447873517870903015e-02 -1.133020408451557159e-02 1.227548271417617798e-01 2.956305071711540222e-02 -8.960500359535217285e-02 -1.096667274832725525e-01 2.634521760046482086e-02 6.977497786283493042e-02 -1.077691987156867981e-01 -1.122311502695083618e-01 4.882799088954925537e-01 -2.197010442614555359e-03 9.213885664939880371e-02 -1.921967864036560059e-01 2.435783594846725464e-01 -4.253360256552696228e-02 1.501865237951278687e-01 1.620294004678726196e-01 -1.309087499976158142e-03 -3.022410273551940918e-01
-5.916154012084007263e-02 6.124161183834075928e-03 2.422105707228183746e-02 -3.897518292069435120e-02 5.617383867502212524e-03 3.112461268901824951e-01 -9.649337083101272583e-02 2.567475736141204834e-01 5.408216267824172974e-02 1.104139536619186401e-01 -1.099243536591529846e-01 -2.021811204031109810e-03 -3.767905831336975098e-01 -1.132526695728302002e-01 -2.176452726125717163e-01 1.360298991203308105e-01 -4.291104897856712341e-02 -3.184790611267089844e-01 -1.527100950479507446e-01 1.076277345418930054e-01 -1.750304102897644043e-01 -3.037818372249603271e-01 3.967153131961822510e-01 2.459606081247329712e-01 -2.501937374472618103e-02 -1.264700442552566528e-01 4.902266710996627808e-02 -1.141193881630897522e-01 -1.268493831157684326e-01 1.041244119405746460e-01 5.075128749012947083e-02 -1.838956028223037720e-01
4.249041527509689331e-02 -1.611697226762771606e-01 -4.316246137022972107e-02 5.468894168734550476e-02 1.007361039519309998e-01 -2.360719442367553711e-01 2.532716095447540283e-01 1.621824055910110474e-01 -4.410931095480918884e-02 2.961054742336273193e-01 2.569396607577800751e-02 3.658823370933532715e-01 -1.691270247101783752e-02 1.994104683399200439e-01 8.306550793349742889e-03 1.507380753755569458e-01 -7.100945711135864258e-02 -2.061947248876094818e-02 -8.772024512290954590e-02 2.786951065063476562e-01 8.882137387990951538e-02 -4.547509849071502686e-01 2.023512721061706543e-01 5.279657989740371704e-02 1.990358904004096985e-02 9.324624389410018921e-02 -5.956827104091644287e-02 1.009662151336669922e-01 -1.038104295730590820e-03 2.370517104864120483e-01 5.353320017457008362e-02 -3.047842979431152344e-01
1.373590081930160522e-01 8.073754608631134033e-02 1.855307519435882568e-01 4.602912068367004395e-02 1.898507177829742432e-01 -3.486881405115127563e-02 -1.122610792517662048e-01 2.917084991931915283e-01 -9.722047299146652222e-02 2.124730497598648071e-01 -5.114402249455451965e-02 6.808894872665405273e-02 -1.272291243076324463e-01 -2.889442071318626404e-02 -4.108551144599914551e-01 -4.375237226486206055e-02 2.204502224922180176e-01 -3.199243247509002686e-01 4.998198524117469788e-02 1.981847584247589111e-01 -9.348003566265106201e-02 -3.572341501712799072e-01 2.029621414840221405e-02 1.677464991807937622e-01 2.970931231975555420e-01 -2.113984972238540649e-01 -3.003765642642974854e-02 4.769095405936241150e-02 -1.828406453132629395e-01 1.364494413137435913e-01 -7.945147156715393066e-02 3.752885013818740845e-02
8.557751029729843140e-02 1.487399488687515259e-01 -1.397174596786499023e-01 3.096615374088287354e-01 9.233195334672927856e-02 -1.161674559116363525e-01 7.734615355730056763e-02 1.664492934942245483e-01 1.783372014760971069e-01 1.614238619804382324e-01 2.056679427623748779e-01 2.751639485359191895e-01 -3.069598078727722168e-01 -3.253634870052337646e-01 -1.996061950922012329e-01 1.019444614648818970e-01 5.856201797723770142e-02 -2.328131943941116333e-01 1.821338832378387451e-01 -6.471361219882965088e-02 -1.633286029100418091e-01 -2.703137397766113281e-01 2.765616774559020996e-02 1.201392989605665207e-02 8.385080844163894653e-02 2.337499521672725677e-02 8.129001595079898834e-03 -1.954366266727447510e-01 2.304717712104320526e-02 3.003178238868713379e-01 1.978140622377395630e-01 -4.356730729341506958e-02
1.511538922786712646e-01 1.797128468751907349e-01 5.340332537889480591e-02 -1.423073559999465942e-01 2.362699955701828003e-01 2.703902870416641235e-02 -2.080113887786865234e-01 1.174595877528190613e-01 -1.992942243814468384e-01 3.734710812568664551e-01 -2.153380960226058960e-02 -3.550047520548105240e-03 4.493795707821846008e-02 5.850473418831825256e-02 -2.225127965211868286e-01 3.599528595805168152e-02 -3.353947401046752930e-01 -2.671324312686920166e-01 2.495354712009429932e-01 1.919107288122177124e-01 -4.755881801247596741e-02 -4.681272432208061218e-02 -5.556746944785118103e-02 5.937087535858154297e-02 -7.922568172216415405e-02 1.243279650807380676e-01 -1.382384002208709717e-01 -7.488834857940673828e-02 1.401714980602264404e-01 2.061753273010253906e-01 -3.823548853397369385e-01 -1.529400050640106201e-01
-1.301014274358749390e-01 2.453562766313552856e-01 5.656616762280464172e-03 5.732939764857292175e-02 -2.125324681401252747e-03 1.730283200740814209e-01 -1.621690578758716583e-02 3.490187227725982666e-01 -1.107581108808517456e-01 1.456014662981033325e-01 -1.137544065713882446e-01 2.791399881243705750e-02 -2.703056931495666504e-01 3.291142731904983521e-02 -1.752461194992065430e-01 -1.546015217900276184e-02 1.613761037588119507e-01 -2.104884982109069824e-01 -2.848277986049652100e-02 1.483408361673355103e-01 -1.964152455329895020e-01 -3.991448581218719482e-01 3.658994436264038086e-01 1.525965183973312378e-01 -4.791158065199851990e-02 -1.234250366687774658e-01 -5.262649431824684143e-02 -1.594556123018264771e-01 -1.663282364606857300e-01 1.081429272890090942e-01 1.627521663904190063e-01 -2.354763895273208618e-01
2.320131212472915649e-01 1.862954348325729370e-01 -2.164319530129432678e-02 2.821954898536205292e-02 -2.627782225608825684e-01 1.721883118152618408e-01 -6.190873682498931885e-02 1.681573688983917236e-01 3.570742672309279442e-03 -1.029740497469902039e-01 1.149174943566322327e-01 2.331245541572570801e-01 -8.151490241289138794e-02 -6.388955563306808472e-02 -1.270162872970104218e-03 -1.537226736545562744e-01 1.274755597114562988e-01 -2.899856567382812500e-01 1.310815364122390747e-01 1.521875262260437012e-01 -1.046772375702857971e-01 -3.129773437976837158e-01 -5.299989134073257446e-02 -1.487696617841720581e-01 -1.010676473379135132e-01 3.050783574581146240e-01 1.671246998012065887e-02 -2.303375005722045898e-01 -1.930389851331710815e-01 2.646989226341247559e-01 1.127488017082214355e-01 -3.400840759277343750e-01
1.118555963039398193e-01 3.444409072399139404e-01 1.185096651315689087e-01 -2.735344469547271729e-01 2.310041338205337524e-01 1.426099240779876709e-01 3.713928908109664917e-02 2.381009608507156372e-01 4.867174476385116577e-02 -8.894228935241699219e-02 -9.436182677745819092e-03 1.383984368294477463e-02 -2.074333131313323975e-01 1.561342477798461914e-01 -2.218481898307800293e-01 1.570399403572082520e-01 -2.462124228477478027e-01 -7.845762372016906738e-02 2.758542001247406006e-01 1.848035752773284912e-01 2.380845509469509125e-02 -3.847300410270690918e-01 -9.609727561473846436e-02 -5.644314363598823547e-02 1.034871712327003479e-01 4.534384980797767639e-02 2.514265179634094238e-01 -3.088625334203243256e-02 1.614671051502227783e-01 2.142473310232162476e-01 8.827558904886245728e-02 -4.045473411679267883e-02
1.597631573677062988e-01 2.363442778587341309e-01 1.709888577461242676e-01 2.101860493421554565e-01 3.951168060302734375e-02 -1.311422437429428101e-01 8.793126046657562256e-02 1.775265783071517944e-01 8.217853307723999023e-02 -4.347217734903097153e-03 3.481996655464172363e-01 1.504172682762145996e-01 -7.197152078151702881e-02 -7.130389660596847534e-02 -1.264393031597137451e-01 1.321142315864562988e-01 1.413615047931671143e-01 -2.757768929004669189e-01 1.743843033909797668e-02 -2.021368741989135742e-01 -2.525450587272644043e-01 -2.958832979202270508e-01 1.885417103767395020e-01 3.694468736648559570e-02 1.636663377285003662e-01 -6.406574510037899017e-03 -9.422040730714797974e-02 5.017936229705810547e-02 8.177032321691513062e-02 4.502394497394561768e-01 4.570177569985389709e-02 -1.330303996801376343e-01
3.681696951389312744e-01 -2.112304605543613434e-02 1.733924001455307007e-01 1.231524124741554260e-01 -4.040080681443214417e-02 9.590562433004379272e-03 -8.036895655095577240e-03 4.631875157356262207e-01 -2.332415245473384857e-02 2.518961429595947266e-01 3.249662816524505615e-01 1.333121955394744873e-01 -1.478175818920135498e-01 -2.871546195819973946e-03 -2.316220290958881378e-02 4.082133062183856964e-03 1.224095299839973450e-01 4.004269838333129883e-02 2.127745598554611206e-01 -1.257002055644989014e-01 -4.253676161170005798e-03 -1.693723052740097046e-01 1.883421987295150757e-01 1.717315614223480225e-01 1.227335408329963684e-01 -1.431965827941894531e-01 9.652340086176991463e-04 1.258908808231353760e-01 -2.868376858532428741e-02 3.047504276037216187e-02 -5.596362799406051636e-02 -4.062356650829315186e-01
1.319742202758789062e-01 1.498421728610992432e-01 8.259634673595428467e-02 -7.955910637974739075e-03 -1.886883825063705444e-01 -1.490397192537784576e-02 2.972741611301898956e-02 5.862578749656677246e-02 5.007614195346832275e-02 1.660280972719192505e-01 1.121616065502166748e-01 1.236136779189109802e-01 -2.282969802618026733e-01 2.956444323062896729e-01 -1.349766403436660767e-01 8.932860940694808960e-02 -3.937234356999397278e-02 -2.798226475715637207e-01 2.397082746028900146e-01 1.785072833299636841e-01 -4.281872138381004333e-02 -3.450390100479125977e-01 3.323053121566772461e-01 6.754779070615768433e-02 -1.241275146603584290e-01 4.086751118302345276e-02 2.298805266618728638e-01 -6.583300232887268066e-02 -2.950804531574249268e-01 2.934294939041137695e-01 -1.911130100488662720e-01 2.089846692979335785e-02
-7.013376802206039429e-02 -9.578870236873626709e-02 1.052860170602798462e-01 9.373610466718673706e-02 1.530923098325729370e-01 1.528526991605758667e-01 -1.937090009450912476e-01 3.379584252834320068e-01 4.864246025681495667e-02 1.178668215870857239e-01 -1.419891268014907837e-01 -6.073717027902603149e-02 -1.371899694204330444e-01 -4.926163330674171448e-02 3.101209178566932678e-02 -3.431881964206695557e-02 -3.083823062479496002e-02 -5.390542745590209961e-01 1.147196441888809204e-01 9.741903096437454224e-02 -8.487074822187423706e-02 -7.671251893043518066e-02 -3.051957488059997559e-01 -3.688883185386657715e-01 -1.283813565969467163e-01 6.193913519382476807e-02 -4.559164494276046753e-02 2.903375215828418732e-02 7.890735566616058350e-02 2.763354480266571045e-01 -1.544204726815223694e-02 -2.035669684410095215e-01
3.038758337497711182e-01 1.212225481867790222e-01 -4.902051016688346863e-02 1.494529545307159424e-01 5.068900436162948608e-02 -3.544737398624420166e-02 2.377937436103820801e-01 1.214697510004043579e-01 1.592440903186798096e-01 4.089425783604383469e-03 6.103108078241348267e-02 2.876587212085723877e-01 -2.964932918548583984e-01 -1.920285075902938843e-01 -1.729456931352615356e-01 8.171492815017700195e-02 1.533569842576980591e-01 -2.718890607357025146e-01 8.280132710933685303e-02 -1.862863153219223022e-01 -3.589760661125183105e-01 -3.892778754234313965e-01 7.111295312643051147e-02 2.322536660358309746e-03 1.912325248122215271e-02 8.243890479207038879e-03 -5.664905533194541931e-02 4.496842250227928162e-02 -8.530610799789428711e-02 2.653575241565704346e-01 -9.058341383934020996e-02 -6.208075210452079773e-02
2.578662149608135223e-02 3.686305582523345947e-01 -7.948160916566848755e-02 -3.105851709842681885e-01 9.413080662488937378e-02 -9.068454056978225708e-02 9.372445940971374512e-02 3.497932851314544678e-01 -2.718493640422821045e-01 -3.350005671381950378e-02 -3.370826318860054016e-02 -1.846876367926597595e-02 3.965132404118776321e-03 -9.995020180940628052e-02 -1.289208536036312580e-03 -1.074183806777000427e-01 -7.595314085483551025e-02 -3.524639829993247986e-02 2.749517261981964111e-01 1.109372153878211975e-01 4.955385625362396240e-02 -3.244704306125640869e-01 3.757502734661102295e-01 -1.480034887790679932e-01 -4.460144788026809692e-02 -1.781057268381118774e-01 -7.637742906808853149e-02 -4.400225356221199036e-02 -2.841519005596637726e-02 2.362689673900604248e-01 -5.290249362587928772e-02 -2.184901088476181030e-01
2.152532152831554413e-02 -5.343243479728698730e-02 7.274010777473449707e-02 2.569801807403564453e-01 2.029598951339721680e-01 1.907365471124649048e-01 -2.665577270090579987e-02 3.005663156509399414e-01 -2.357162386178970337e-01 -2.531556226313114166e-02 3.467499315738677979e-01 1.119309738278388977e-01 -1.210615485906600952e-01 -2.806802690029144287e-01 -2.083790600299835205e-01 -1.001062616705894470e-01 3.937634453177452087e-02 -3.709945082664489746e-01 -1.908640190958976746e-02 1.167912036180496216e-01 -5.405588820576667786e-02 -1.379771679639816284e-01 -9.245919063687324524e-03 -2.199785411357879639e-02 1.670694798231124878e-01 -7.815749198198318481e-02 8.025625348091125488e-02 7.489103823900222778e-02 4.126862809062004089e-02 4.278252124786376953e-01 -8.952818065881729126e-02 -7.959923148155212402e-02
-1.160709857940673828e-01 2.005292624235153198e-01 2.629127204418182373e-01 -7.107464969158172607e-02 -6.120733916759490967e-02 9.883181005716323853e-02 -1.169274095445871353e-02 1.577720791101455688e-01 -3.241595625877380371e-01 1.575971692800521851e-01 -1.230929140001535416e-02 3.021562471985816956e-02 -3.351334631443023682e-01 -1.333638131618499756e-01 -1.933890730142593384e-01 1.541775763034820557e-01 1.411104649305343628e-01 -2.985849678516387939e-01 6.313740462064743042e-02 1.559718977659940720e-02 5.614788457751274109e-02 -2.141728401184082031e-01 -1.131533272564411163e-02 5.968121439218521118e-02 1.657464653253555298e-01 -1.064491085708141327e-02 -3.086117506027221680e-01 3.227854147553443909e-02 2.171718180179595947e-01 3.728981316089630127e-01 1.764175295829772949e-01 -6.427752971649169922e-02
-1.035528481006622314e-01 7.401234935969114304e-03 3.621150553226470947e-02 -8.684877306222915649e-02 9.051121026277542114e-02 2.800840735435485840e-01 -4.247580468654632568e-02 1.532498896121978760e-01 -2.773284725844860077e-02 -1.106097325682640076e-01 -6.819758564233779907e-02 -1.158564612269401550e-01 -3.794012963771820068e-01 6.169063970446586609e-02 -3.862797021865844727e-01 5.697071924805641174e-02 6.928746402263641357e-02 -2.098384797573089600e-01 -8.652204275131225586e-02 -5.259633436799049377e-02 -1.263751685619354248e-01 -4.518660604953765869e-01 3.247964978218078613e-01 1.748651862144470215e-01 6.871920824050903320e-02 -1.117291823029518127e-01 6.641326844692230225e-02 1.570315659046173096e-02 -1.151172295212745667e-01 1.382356137037277222e-01 -3.711833432316780090e-02 -2.573740780353546143e-01
-5.371278896927833557e-02 2.653873264789581299e-01 -2.549619786441326141e-02 -2.625975906848907471e-01 6.030347198247909546e-02 -1.443761587142944336e-01 1.587835103273391724e-01 2.132193297147750854e-01 -1.905134133994579315e-02 7.377067953348159790e-02 -7.006618380546569824e-02 1.316326409578323364e-01 6.144873052835464478e-02 -2.246198207139968872e-01 -1.468242257833480835e-01 -2.334701120853424072e-01 -1.152200624346733093e-01 -1.078391796909272671e-03 3.350772857666015625e-01 -6.015249714255332947e-02 -1.220023036003112793e-01 -2.462804466485977173e-01 3.351613879203796387e-01 -1.135749295353889465e-01 9.053669869899749756e-02 -5.307131260633468628e-02 1.778638362884521484e-02 4.947162233293056488e-03 1.588492095470428467e-02 3.285696804523468018e-01 -8.909179270267486572e-02 -3.822815418243408203e-01
1.605420708656311035e-01 -5.226878821849822998e-02 -7.444099336862564087e-02 -1.253592669963836670e-01 2.455888129770755768e-02 1.268338859081268311e-01 2.897524461150169373e-02 -3.908556699752807617e-02 -1.177977025508880615e-01 1.775492876768112183e-01 5.080390349030494690e-02 7.754176110029220581e-02 -1.483767628669738770e-01 1.008460391312837601e-02 3.602337837219238281e-02 2.871055342257022858e-02 3.198227658867835999e-02 -2.557974159717559814e-01 7.203191518783569336e-02 1.533886641263961792e-01 -7.924614101648330688e-02 -3.696682453155517578e-01 -7.670894265174865723e-02 -6.993763893842697144e-02 3.856539353728294373e-02 3.572072684764862061e-01 2.365119606256484985e-01 5.752624571323394775e-02 -2.557245194911956787e-01 4.899785816669464111e-01 2.150722295045852661e-01 -2.529902756214141846e-01
1.203815117478370667e-01 6.890460848808288574e-03 8.454021811485290527e-02 1.129195839166641235e-01 2.028272449970245361e-01 2.873266637325286865e-01 -2.316099405288696289e-02 5.879756063222885132e-02 7.023131102323532104e-02 -1.158571913838386536e-01 8.184907585382461548e-02 1.730749458074569702e-01 -2.312738150358200073e-01 -2.001230567693710327e-01 -1.296089291572570801e-01 2.469949275255203247e-01 -2.723263762891292572e-02 -1.632818281650543213e-01 2.923634052276611328e-01 2.250369638204574585e-01 -2.583101391792297363e-01 -2.393945455551147461e-01 -3.290325030684471130e-02 -8.798278123140335083e-02 8.496926724910736084e-02 3.868600726127624512e-01 1.645239442586898804e-01 -9.239368885755538940e-02 -4.325613379478454590e-02 2.713436782360076904e-01 9.242615778930485249e-04 -2.171634733676910400e-01
8.709836006164550781e-02 -1.871635764837265015e-01 4.519925266504287720e-02 -9.208193048834800720e-03 1.639465540647506714e-01 -2.707125842571258545e-01 1.484526246786117554e-01 4.391238987445831299e-01 -2.517844140529632568e-01 -2.039781957864761353e-01 5.643431097269058228e-02 -1.250231415033340454e-01 -1.627645939588546753e-01 -1.662757992744445801e-01 5.143833532929420471e-02 1.033590808510780334e-01 -8.490926027297973633e-02 -4.832720458507537842e-01 4.289425164461135864e-02 -7.431701570749282837e-02 8.593720942735671997e-02 -1.852046549320220947e-01 9.865786135196685791e-02 8.688116073608398438e-02 8.707675337791442871e-02 -9.154453873634338379e-02 1.632660776376724243e-01 -1.177436560392379761e-01 -2.261751890182495117e-02 2.845695614814758301e-01 4.648577794432640076e-02 -4.135816544294357300e-02
3.107321560382843018e-01 2.190031409263610840e-01 1.663382053375244141e-01 -2.411549724638462067e-02 1.485411226749420166e-01 1.822658814489841461e-02 -1.596817523241043091e-01 2.787204682826995850e-01 -2.978286705911159515e-02 2.512620985507965088e-01 -5.226257815957069397e-02 4.450920224189758301e-02 -2.191583812236785889e-01 -2.249148115515708923e-02 2.178020775318145752e-01 -1.993427127599716187e-01 2.499291859567165375e-02 -3.892781138420104980e-01 1.351154595613479614e-01 -1.977061107754707336e-02 -4.646976303774863482e-04 -1.827167868614196777e-01 1.534018516540527344e-01 1.970956027507781982e-01 -1.630703210830688477e-01 -9.486081451177597046e-02 -1.256548017263412476e-01 -3.153142631053924561e-01 1.631220877170562744e-01 1.018174290657043457e-01 1.527675688266754150e-01 -1.397128105163574219e-01
8.758866041898727417e-02 7.729704678058624268e-02 1.132123917341232300e-01 -1.354478672146797180e-02 7.921107113361358643e-02 1.032011806964874268e-01 2.751826345920562744e-01 3.610847294330596924e-01 -3.089992702007293701e-02 5.680810287594795227e-02 -8.170061558485031128e-02 1.683382093906402588e-01 -1.332166939973831177e-01 -1.858349293470382690e-01 1.472371667623519897e-01 1.802675724029541016e-01 -3.520876914262771606e-02 -6.421983242034912109e-03 -1.823487579822540283e-01 2.561680376529693604e-01 1.601722687482833862e-01 -4.584842920303344727e-01 1.642561852931976318e-01 5.776514858007431030e-02 -1.221337914466857910e-01 1.736799627542495728e-01 5.867317318916320801e-02 9.277004003524780273e-02 2.084280401468276978e-01 -3.488146886229515076e-02 7.074365764856338501e-02 -3.626863956451416016e-01
-6.054464355111122131e-02 2.756742238998413086e-01 2.039232254028320312e-01 -1.837790906429290771e-01 -1.649506837129592896e-01 -3.728299215435981750e-02 1.785759478807449341e-01 4.171536266803741455e-01 -9.925802797079086304e-02 2.762454189360141754e-02 -1.419736072421073914e-02 -1.082745660096406937e-02 -2.746977843344211578e-03 -1.558517664670944214e-01 -3.559687733650207520e-02 5.216586217284202576e-02 -5.746433138847351074e-02 2.849134989082813263e-02 1.754198521375656128e-01 -3.047699574381113052e-03 8.376102894544601440e-02 -3.310588002204895020e-01 3.266865611076354980e-01 -1.920312792062759399e-01 1.233038380742073059e-01 5.888251122087240219e-03 -2.136071175336837769e-01 8.065087720751762390e-03 3.570238128304481506e-02 1.642170846462249756e-01 -1.540747582912445068e-01 -4.040170609951019287e-01
5.815314128994941711e-02 -1.005414351820945740e-01 7.154443860054016113e-02 1.139261201024055481e-01 1.466511487960815430e-01 -2.258582971990108490e-02 -1.407700870186090469e-02 3.355579078197479248e-01 -8.491484820842742920e-02 1.877602338790893555e-01 -1.279190275818109512e-02 2.786339223384857178e-01 -2.803930938243865967e-01 -9.788093715906143188e-02 -2.391051352024078369e-01 1.721454113721847534e-01 3.512535616755485535e-02 -1.118356063961982727e-01 3.234863579273223877e-01 3.146371841430664062e-01 4.542575404047966003e-02 -7.554285228252410889e-03 1.446532011032104492e-01 1.694403886795043945e-01 1.000063940882682800e-01 2.333031594753265381e-01 8.780647069215774536e-03 -1.345391869544982910e-01 -3.209397569298744202e-02 3.747340738773345947e-01 2.096938341856002808e-01 3.396835923194885254e-02
2.974038720130920410e-01 -8.406683802604675293e-02 2.345942109823226929e-01 6.290654838085174561e-02 -6.591791659593582153e-02 1.949943304061889648e-01 8.798060007393360138e-04 4.752735495567321777e-01 1.222663372755050659e-01 2.242227792739868164e-01 2.729003727436065674e-01 2.134099155664443970e-01 -7.331036776304244995e-02 -6.673254072666168213e-02 -1.882625930011272430e-02 1.064526811242103577e-01 1.574676632881164551e-01 -9.422360360622406006e-02 -2.395451627671718597e-02 -1.461025774478912354e-01 -1.927215233445167542e-02 -1.668199300765991211e-01 2.471135258674621582e-01 1.738876253366470337e-01 2.893409691751003265e-02 -1.122343912720680237e-01 -1.190574653446674347e-02 5.450414121150970459e-02 -9.577739238739013672e-02 1.248840913176536560e-01 -4.494136199355125427e-02 -3.899351060390472412e-01
1.908984333276748657e-01 2.220142483711242676e-01 2.040176838636398315e-01 2.633263766765594482e-01 1.533370763063430786e-01 -1.141584664583206177e-01 1.557601839303970337e-01 2.384866774082183838e-01 1.078805774450302124e-01 2.002830505371093750e-01 1.920431293547153473e-02 1.231764480471611023e-01 -9.228325635194778442e-02 -1.771551072597503662e-01 7.432715594768524170e-02 3.070535659790039062e-01 6.724222749471664429e-02 -1.757808774709701538e-01 -1.411616951227188110e-01 -1.460196673870086670e-01 -1.790728271007537842e-01 -4.403508007526397705e-01 -4.630608111619949341e-02 4.504014179110527039e-02 1.364953815937042236e-01 -2.025767117738723755e-01 1.992555707693099976e-02 -3.324086591601371765e-02 1.211181655526161194e-02 2.731783688068389893e-01 4.711269214749336243e-02 -1.834177225828170776e-01
-5.298528447747230530e-02 1.486471593379974365e-01 3.896195068955421448e-02 7.124573737382888794e-02 1.683532446622848511e-01 -1.133846864104270935e-01 -8.641982078552246094e-02 3.532524108886718750e-01 2.182349264621734619e-01 1.309273242950439453e-01 1.266826391220092773e-01 2.064701318740844727e-01 -1.780067235231399536e-01 -1.605477780103683472e-01 -1.821955740451812744e-01 -1.013909950852394104e-01 5.751748383045196533e-02 -2.346494197845458984e-01 2.873918414115905762e-01 9.953073412179946899e-02 -4.688917994499206543e-01 -1.209413334727287292e-01 8.355972170829772949e-02 -7.649620622396469116e-02 -9.093322604894638062e-02 2.371727973222732544e-01 2.501046955585479736e-01 -2.709280326962471008e-02 1.111542657017707825e-01 -5.404407903552055359e-02 1.141428276896476746e-01 -1.279215067625045776e-01
2.189300060272216797e-01 4.136157035827636719e-02 -1.003701165318489075e-01 -3.026142530143260956e-02 -7.641194015741348267e-02 1.724285073578357697e-02 -1.319669652730226517e-02 3.078593611717224121e-01 -2.248635441064834595e-01 -2.066138386726379395e-01 4.562251642346382141e-02 3.553903996944427490e-01 -4.466824531555175781e-01 -2.293244376778602600e-02 -7.668378949165344238e-02 -1.635784655809402466e-01 -2.569029107689857483e-02 -1.095740497112274170e-01 3.610082566738128662e-01 2.020739763975143433e-01 1.225275993347167969e-01 -8.814728260040283203e-02 1.060923263430595398e-01 1.474571675062179565e-01 -2.637713775038719177e-02 1.095722913742065430e-01 -2.479808218777179718e-02 1.331719756126403809e-01 1.245957389473915100e-01 1.589918583631515503e-01 -2.441003620624542236e-01 -1.136082187294960022e-01
8.488883823156356812e-02 2.715653777122497559e-01 2.870978713035583496e-01 -1.519936770200729370e-01 5.241417512297630310e-02 -2.634127740748226643e-04 -5.175569280982017517e-02 2.057931572198867798e-01 -1.766075640916824341e-01 1.714736036956310272e-02 1.356371343135833740e-01 1.376309692859649658e-01 -3.462029695510864258e-01 -4.038273170590400696e-02 -2.820110619068145752e-01 2.250301092863082886e-02 7.055289461277425289e-04 -3.174983859062194824e-01 -1.720665693283081055e-01 5.332659184932708740e-02 1.030370499938726425e-02 -5.701768770813941956e-02 -2.958495542407035828e-02 -1.562900692224502563e-01 1.447307318449020386e-01 1.110481843352317810e-02 -2.701465785503387451e-01 1.131017282605171204e-01 2.979207038879394531e-01 3.653981685638427734e-01 6.593266129493713379e-02 4.207964520901441574e-03
1.281372010707855225e-01 -1.111675053834915161e-01 3.801698386669158936e-01 -7.173133641481399536e-02 2.469038218259811401e-01 1.168588101863861084e-01 -9.527359157800674438e-02 1.490302532911300659e-01 -2.657776176929473877e-01 -1.118212267756462097e-01 1.325761377811431885e-01 7.867801189422607422e-02 -1.559713482856750488e-01 -1.059553325176239014e-01 -1.794548779726028442e-01 1.463976949453353882e-01 6.482408381998538971e-03 -1.799050718545913696e-01 1.415694802999496460e-01 -1.997891068458557129e-02 6.741141527891159058e-02 -2.612079977989196777e-01 -7.128697633743286133e-02 -1.133887395262718201e-01 -7.758372463285923004e-03 -6.527607142925262451e-02 -2.158603072166442871e-01 -1.967919245362281799e-02 2.475097030401229858e-01 3.816876411437988281e-01 3.431137800216674805e-01 2.430708380416035652e-03
2.462650686502456665e-01 2.246421277523040771e-01 6.977060437202453613e-02 -2.622770369052886963e-01 1.490889787673950195e-01 -1.227015256881713867e-01 1.594800800085067749e-01 2.239459902048110962e-01 1.612389385700225830e-01 -1.146893203258514404e-01 1.274897754192352295e-01 7.593653351068496704e-02 -1.399410218000411987e-01 1.220485717058181763e-01 -2.418641000986099243e-01 5.760675668716430664e-02 -2.210235744714736938e-01 -1.952380686998367310e-01 2.409798502922058105e-01 5.203100666403770447e-02 -2.738919481635093689e-02 -3.571729958057403564e-01 6.437242031097412109e-02 1.454467326402664185e-01 2.748737037181854248e-01 1.236610934138298035e-01 2.302284389734268188e-01 6.910646334290504456e-04 7.812268286943435669e-02 2.463984936475753784e-01 -1.693823486566543579e-01 -6.455659866333007812e-02
-9.908085316419601440e-02 1.209082826972007751e-01 -2.899937331676483154e-01 -1.386626213788986206e-01 -1.822165995836257935e-01 -5.786973237991333008e-02 2.424373989924788475e-03 3.358968496322631836e-01 -9.823983907699584961e-02 2.219831198453903198e-01 1.713143587112426758e-01 2.209660708904266357e-01 -2.843341827392578125e-01 2.123826742172241211e-02 1.193132400512695312e-01 -5.369734391570091248e-02 9.728931635618209839e-02 -1.152789816260337830e-01 1.212046295404434204e-01 -6.067884340882301331e-02 -2.065389454364776611e-01 -1.005190908908843994e-01 3.250249028205871582e-01 -2.084241658449172974e-01 1.181198563426733017e-02 -1.311444789171218872e-01 1.710983067750930786e-01 1.087421104311943054e-01 9.110479056835174561e-02 3.266887664794921875e-01 -1.054557934403419495e-01 -2.445043176412582397e-01
2.963935136795043945e-01 4.333445429801940918e-02 1.128010600805282593e-01 -3.771784901618957520e-02 -2.684823237359523773e-02 4.244452342391014099e-02 3.183642327785491943e-01 3.716694712638854980e-01 9.470267593860626221e-02 -2.482833899557590485e-02 1.820403784513473511e-01 -5.697518214583396912e-02 -1.505075246095657349e-01 1.278808563947677612e-01 -2.559311501681804657e-02 -2.860259115695953369e-01 1.476123183965682983e-01 -2.501223087310791016e-01 5.810062587261199951e-02 1.693249121308326721e-02 -2.883029915392398834e-02 -1.736101210117340088e-01 2.730262279510498047e-02 1.116546168923377991e-01 -9.643416851758956909e-02 2.921862900257110596e-01 5.337184667587280273e-02 -2.151399552822113037e-01 -1.613502502441406250e-01 4.109773039817810059e-01 8.226025104522705078e-02 -9.466848522424697876e-02
2.462594956159591675e-01 -2.707669734954833984e-01 1.510784327983856201e-01 -8.416784554719924927e-02 -1.431433707475662231e-01 3.914280235767364502e-02 1.299113780260086060e-02 4.772860705852508545e-01 -2.205253243446350098e-01 1.241898313164710999e-01 1.240623369812965393e-01 2.989226281642913818e-01 -9.516772627830505371e-02 7.374138385057449341e-02 -1.625983119010925293e-01 5.392147228121757507e-02 -7.878785836510360241e-04 -1.159783080220222473e-01 9.491332620382308960e-02 3.158195912837982178e-01 2.324584871530532837e-01 -1.731642931699752808e-01 1.501443833112716675e-01 -6.219633668661117554e-02 -1.321032792329788208e-01 -9.024623781442642212e-02 4.482673946768045425e-03 8.854657411575317383e-02 -1.168592348694801331e-01 -9.354494512081146240e-02 1.511863470077514648e-01 -2.492817193269729614e-01
1.025614514946937561e-01 1.200537905097007751e-01 1.912534981966018677e-01 1.799814105033874512e-01 1.430334895849227905e-01 -2.201151996850967407e-01 -2.286636680364608765e-01 2.759859561920166016e-01 1.084911916404962540e-02 1.079599112272262573e-01 2.774770259857177734e-01 -2.544163912534713745e-02 -1.900728493928909302e-01 -2.307838946580886841e-01 -2.903655469417572021e-01 2.634646929800510406e-02 9.178615361452102661e-02 -1.358888447284698486e-01 6.295667588710784912e-02 1.266107112169265747e-01 2.120278924703598022e-01 -3.404820263385772705e-01 -6.394361704587936401e-02 2.661674916744232178e-01 -3.602054668590426445e-03 1.307216286659240723e-01 7.881221920251846313e-02 -1.280392557382583618e-01 -1.215627640485763550e-01 3.121914863586425781e-01 -9.860698133707046509e-02 -2.346352301537990570e-02
-2.446033991873264313e-02 -2.253301888704299927e-01 2.013539522886276245e-01 -1.292061805725097656e-02 5.221135169267654419e-02 -6.003113090991973877e-02 -1.945877075195312500e-01 6.088616326451301575e-02 7.317913323640823364e-02 1.920934468507766724e-01 2.390378713607788086e-01 2.283000200986862183e-01 -1.330948919057846069e-01 -3.699293136596679688e-01 -1.589383631944656372e-01 9.458764642477035522e-02 6.016351655125617981e-02 2.915250137448310852e-03 1.096580550074577332e-01 -6.321176141500473022e-02 -2.612933516502380371e-01 -2.425109446048736572e-01 5.974282044917345047e-03 -1.931767463684082031e-01 7.557163387537002563e-02 2.468172758817672729e-01 8.894202858209609985e-02 -3.501061201095581055e-01 6.295654177665710449e-02 3.554103374481201172e-01 3.155512362718582153e-02 -8.516542613506317139e-02
1.275320053100585938e-01 8.634170889854431152e-02 2.472473233938217163e-01 -1.432201713323593140e-01 -1.340085291303694248e-03 1.703907996416091919e-01 -8.550319075584411621e-02 2.555754482746124268e-01 1.029572188854217529e-01 -2.359246835112571716e-02 -8.228930830955505371e-02 8.707477152347564697e-02 -1.929973512887954712e-01 -3.925673291087150574e-02 1.837029680609703064e-02 1.091904416680335999e-01 3.554611653089523315e-02 -2.248619496822357178e-01 3.944851458072662354e-01 3.690888360142707825e-02 6.640964001417160034e-02 -3.440977632999420166e-01 2.493659257888793945e-01 8.902102708816528320e-02 7.619399111717939377e-03 1.916790455579757690e-01 3.421611487865447998e-01 3.305806592106819153e-02 -1.451509594917297363e-01 2.347606718540191650e-01 -2.588237524032592773e-01 1.286376416683197021e-01
2.211421430110931396e-01 3.611519187688827515e-02 3.508943319320678711e-01 7.691004127264022827e-02 1.313055902719497681e-01 -1.152106672525405884e-01 1.438567489385604858e-01 4.380613267421722412e-01 -2.774334549903869629e-01 1.062714029103517532e-02 2.336786687374114990e-01 1.356225013732910156e-01 -8.448473364114761353e-02 -1.586869591847062111e-03 -9.607131779193878174e-02 2.744710445404052734e-01 -5.850574001669883728e-02 -1.523835062980651855e-01 -7.978619635105133057e-02 -2.150031924247741699e-01 -2.641972526907920837e-02 -1.949548721313476562e-01 -2.895636484026908875e-02 7.287739962339401245e-02 5.889437347650527954e-02 -6.481078267097473145e-02 -2.537517435848712921e-02 -9.893139824271202087e-03 2.058899253606796265e-01 3.834067285060882568e-01 -1.127715557813644409e-01 -3.530835360288619995e-02
2.813307940959930420e-01 -9.435237199068069458e-02 4.747250676155090332e-02 -1.207788754254579544e-02 8.681401610374450684e-02 -5.417964607477188110e-02 -1.027175188064575195e-01 4.049564301967620850e-01 1.815319657325744629e-01 7.045265287160873413e-03 -1.003293320536613464e-02 1.013844087719917297e-01 -3.917052149772644043e-01 -7.017395645380020142e-02 -2.704088389873504639e-01 -1.841682195663452148e-02 4.915051907300949097e-02 2.979422733187675476e-02 2.425017580389976501e-02 1.665531098842620850e-01 -2.056515589356422424e-02 -2.638020217418670654e-01 3.830879032611846924e-01 -1.792312711477279663e-01 -4.815616458654403687e-02 8.283234387636184692e-02 -7.620819658041000366e-02 -7.268632948398590088e-02 -2.843933701515197754e-01 -4.054352268576622009e-02 2.184862643480300903e-01 -1.352080255746841431e-01
-1.433335542678833008e-01 -6.471581012010574341e-02 8.797411620616912842e-02 6.597067415714263916e-02 -2.748869592323899269e-03 -2.211362719535827637e-01 -8.130283653736114502e-02 3.608953952789306641e-01 -1.888407468795776367e-01 -9.214277565479278564e-02 1.150586158037185669e-01 -4.593670368194580078e-03 2.581503987312316895e-02 -1.634791791439056396e-01 -1.923049800097942352e-02 8.885313570499420166e-02 -4.973117634654045105e-02 -3.479660153388977051e-01 -2.129252627491950989e-02 2.776340581476688385e-02 -7.906889170408248901e-02 -4.731720685958862305e-01 -1.960403919219970703e-01 1.634175777435302734e-01 -2.451378703117370605e-01 8.418649435043334961e-02 3.000997193157672882e-02 -2.174119465053081512e-02 -7.320340722799301147e-02 2.457947134971618652e-01 -2.517508268356323242e-01 -2.580313682556152344e-01
2.745898067951202393e-01 2.123690545558929443e-01 2.270312048494815826e-02 3.576610609889030457e-02 8.412040024995803833e-02 9.218493849039077759e-02 -9.113078564405441284e-02 2.618561685085296631e-01 -3.597275167703628540e-02 1.459498256444931030e-01 2.925153262913227081e-02 2.968789935111999512e-01 1.112761348485946655e-02 -1.070695519447326660e-01 -2.680146694183349609e-01 3.554176092147827148e-01 1.680981367826461792e-02 -1.943518966436386108e-01 -9.702244400978088379e-02 -1.227937936782836914e-01 -3.940564095973968506e-01 -2.719000875949859619e-01 -9.434465318918228149e-02 1.626674830913543701e-01 -1.341010443866252899e-02 4.699771851301193237e-02 -3.981584310531616211e-02 -8.378188312053680420e-02 4.687383398413658142e-02 3.196260333061218262e-01 -3.601073473691940308e-02 -1.419907957315444946e-01
-2.292514964938163757e-02 1.229962185025215149e-01 -3.727386891841888428e-02 -1.035516560077667236e-01 1.754583418369293213e-01 -3.273645937442779541e-01 -1.312388032674789429e-01 2.075249552726745605e-01 -1.614738851785659790e-01 2.081707417964935303e-01 1.642863452434539795e-01 -2.756995335221290588e-02 -1.876022964715957642e-01 -2.543422766029834747e-02 2.280336990952491760e-02 -1.517297029495239258e-01 1.637209653854370117e-01 -2.996532917022705078e-01 8.125004917383193970e-02 3.395892381668090820e-01 1.482786089181900024e-01 -2.286641597747802734e-01 -1.916494667530059814e-01 -9.591660648584365845e-02 -2.444369252771139145e-03 1.609871387481689453e-01 2.568889595568180084e-02 7.389733940362930298e-02 1.967823132872581482e-03 8.477357029914855957e-02 3.006050176918506622e-02 -4.675340056419372559e-01
4.244098961353302002e-01 -3.784575313329696655e-02 -1.632693409919738770e-01 -1.797562092542648315e-01 1.555633842945098877e-01 -4.840855300426483154e-02 6.093827635049819946e-02 2.751501500606536865e-01 -2.945264428853988647e-02 -6.945464015007019043e-02 8.274663984775543213e-02 -7.578549534082412720e-02 -3.668057732284069061e-03 1.160019785165786743e-01 -1.332082301378250122e-01 1.833768784999847412e-01 -2.605539858341217041e-01 -3.648220300674438477e-01 3.715882599353790283e-01 1.539433747529983521e-01 3.710816055536270142e-02 -2.049847394227981567e-01 2.210326679050922394e-02 9.191682934761047363e-02 2.454825490713119507e-01 -3.432150557637214661e-02 1.918348520994186401e-01 -1.189854182302951813e-02 2.078129537403583527e-02 1.487796455621719360e-01 -4.983772337436676025e-02 -1.784974038600921631e-01
6.700831581838428974e-04 1.488592624664306641e-01 3.047766387462615967e-01 -1.951051950454711914e-01 -3.869832726195454597e-04 1.048654913902282715e-01 -2.316878736019134521e-01 2.249258458614349365e-01 -3.630998432636260986e-01 1.659760922193527222e-01 2.414764612913131714e-01 1.109073534607887268e-01 -2.915497720241546631e-01 -2.991286106407642365e-02 -2.661859095096588135e-01 1.060220301151275635e-01 4.210770502686500549e-02 -4.976809024810791016e-02 6.766309589147567749e-02 1.100548729300498962e-01 -1.160698309540748596e-01 -5.873508378863334656e-02 2.882094308733940125e-02 3.768863528966903687e-02 1.889427155256271362e-01 8.879420906305313110e-02 -1.732144355773925781e-01 -1.542786657810211182e-01 3.124452233314514160e-01 2.558846175670623779e-01 1.513754427433013916e-01 -1.005465611815452576e-01
3.412939608097076416e-01 6.410223990678787231e-02 -2.384549193084239960e-02 -1.726318150758743286e-01 1.917570084333419800e-01 -4.292495548725128174e-02 -9.554754942655563354e-02 1.666726768016815186e-01 -6.388626247644424438e-02 -1.281481981277465820e-01 4.921161755919456482e-02 9.532680851407349110e-04 2.774617075920104980e-01 -1.173203215003013611e-01 3.257033973932266235e-02 -1.661937385797500610e-01 -3.389972448348999023e-01 -3.236773908138275146e-01 -3.040012158453464508e-02 1.895026266574859619e-01 -1.090939640998840332e-01 -2.027218341827392578e-01 1.132309213280677795e-01 -2.894921898841857910e-01 1.663340926170349121e-01 5.474500358104705811e-04 -1.378852874040603638e-01 -1.029725298285484314e-01 1.660936772823333740e-01 2.274272441864013672e-01 1.145661622285842896e-01 -2.743998765945434570e-01
2.031773328781127930e-01 -7.416976988315582275e-02 2.313614487648010254e-01 -5.210861191153526306e-02 2.139536663889884949e-02 3.191046789288520813e-02 -6.461340468376874924e-03 3.502100706100463867e-01 -9.642449021339416504e-02 2.012883871793746948e-01 2.556670606136322021e-01 4.650619626045227051e-02 -4.883281886577606201e-01 -2.813132107257843018e-01 1.217027101665735245e-02 -1.170452334918081760e-03 9.558372199535369873e-03 -2.956466078758239746e-01 2.065045386552810669e-02 1.085743978619575500e-01 1.733617740683257580e-03 -3.935332968831062317e-02 -2.210054248571395874e-01 9.585756808519363403e-02 -2.689749374985694885e-02 7.091338187456130981e-02 3.129125759005546570e-02 -3.202133476734161377e-01 -3.646001592278480530e-02 2.402861714363098145e-01 2.003095299005508423e-02 9.839920699596405029e-02
1.666450947523117065e-01 -1.499344259500503540e-01 -2.358458749949932098e-02 9.682724252343177795e-03 3.895389661192893982e-02 -1.392128504812717438e-02 -1.263845860958099365e-01 2.706625163555145264e-01 -1.185155361890792847e-01 1.724828965961933136e-03 -8.342518657445907593e-02 -1.806502044200897217e-02 -1.351133882999420166e-01 -1.049500927329063416e-01 1.967778503894805908e-01 1.949235610663890839e-02 1.063424497842788696e-01 -5.701268911361694336e-01 -8.617696166038513184e-02 1.687165908515453339e-02 -2.254126667976379395e-01 -5.407287180423736572e-02 -1.388259679079055786e-01 -1.729081124067306519e-01 -2.832925021648406982e-01 1.011939123272895813e-01 4.248080030083656311e-02 -1.627818793058395386e-01 -1.195215135812759399e-01 2.959654331207275391e-01 -7.054686429910361767e-04 -3.174935877323150635e-01
-2.016037143766880035e-02 -3.359794318675994873e-01 1.282610446214675903e-01 -1.754901260137557983e-01 -1.771423965692520142e-02 4.614436998963356018e-02 -4.213222488760948181e-02 3.477751612663269043e-01 -4.498047009110450745e-02 7.984312623739242554e-02 1.393287032842636108e-01 2.386862784624099731e-02 -1.716428697109222412e-01 -2.219059169292449951e-01 -1.053265407681465149e-01 -1.652785390615463257e-01 -1.178645938634872437e-01 -7.710023969411849976e-02 6.732158362865447998e-02 -8.590074628591537476e-02 -2.624805569648742676e-01 -1.987017244100570679e-01 -5.962545424699783325e-02 3.969175368547439575e-02 2.145406603813171387e-01 -2.213701903820037842e-01 2.381692379713058472e-01 -5.645250156521797180e-02 2.149753421545028687e-01 3.604913949966430664e-01 2.527905702590942383e-01 -1.689121127128601074e-01
1.444520205259323120e-01 6.481768190860748291e-02 2.982432581484317780e-02 -8.087636530399322510e-02 2.124037742614746094e-01 -1.029288098216056824e-01 -3.564699320122599602e-03 2.050953358411788940e-01 2.702966332435607910e-01 1.707275956869125366e-01 3.705314099788665771e-01 1.581908762454986572e-02 -1.589962542057037354e-01 -1.960616260766983032e-01 -1.633895933628082275e-01 -1.053872779011726379e-01 -1.829231828451156616e-01 -5.682673677802085876e-02 1.937998235225677490e-01 -3.489411622285842896e-02 1.630482226610183716e-01 -4.745731353759765625e-01 -2.304456233978271484e-01 -1.890308707952499390e-01 -2.850604988634586334e-02 -1.482387818396091461e-02 1.431693555787205696e-03 -1.038450673222541809e-01 -2.035078704357147217e-01 2.214215397834777832e-01 5.718102678656578064e-02 8.247221261262893677e-02
2.133619934320449829e-01 -1.780828684568405151e-01 1.952198445796966553e-01 1.178978607058525085e-01 -6.646190583705902100e-02 2.802692353725433350e-01 3.165895342826843262e-01 2.387437522411346436e-01 7.195423543453216553e-02 3.065203428268432617e-01 -8.077888935804367065e-02 -5.863990262150764465e-02 -3.938665986061096191e-02 -1.139520481228828430e-01 -3.136486113071441650e-01 1.473261564970016479e-01 1.398690938949584961e-01 -2.066762298345565796e-01 -7.162415981292724609e-02 -2.908374741673469543e-02 7.213945686817169189e-02 -2.236371934413909912e-01 1.080938726663589478e-01 -5.397584289312362671e-02 1.572206243872642517e-02 -8.549713343381881714e-02 9.803702682256698608e-02 -5.853871628642082214e-02 1.468472331762313843e-01 3.603549003601074219e-01 -2.372912615537643433e-01 -1.430126875638961792e-01
3.779001533985137939e-01 8.341180533170700073e-02 -6.612622737884521484e-02 1.351330429315567017e-01 1.533131813630461693e-03 -1.291047334671020508e-01 2.026084624230861664e-02 2.281729280948638916e-01 -7.373985648155212402e-02 1.763102859258651733e-01 -1.171186193823814392e-01 2.207418978214263916e-01 -1.062924787402153015e-01 1.049325764179229736e-01 -8.608034253120422363e-02 -6.601013243198394775e-02 4.487854614853858948e-02 -1.007550731301307678e-01 -6.996092200279235840e-02 3.092904686927795410e-01 1.874046050943434238e-03 -4.300314188003540039e-02 4.100446701049804688e-01 -8.707778900861740112e-02 -1.637537926435470581e-01 2.766148149967193604e-01 1.837634714320302010e-03 -4.050146788358688354e-02 1.858727633953094482e-01 2.957741618156433105e-01 -2.482802122831344604e-01 -2.155743539333343506e-01
1.240917015820741653e-03 -6.778588145971298218e-02 -3.644418204203248024e-03 -5.443855002522468567e-02 2.360250055789947510e-01 -1.052139047533273697e-02 1.445692926645278931e-01 2.075139880180358887e-01 2.126167118549346924e-01 3.850566744804382324e-01 -4.278184473514556885e-02 -1.504451334476470947e-01 -2.063966244459152222e-01 7.830289751291275024e-02 9.509027749300003052e-02 2.063929140567779541e-01 8.678426593542098999e-02 -4.075342118740081787e-01 -6.709886342287063599e-02 2.306298762559890747e-01 2.469194005243480206e-04 -4.105970636010169983e-02 1.495451331138610840e-01 -2.994473278522491455e-01 -1.670961081981658936e-02 1.118279993534088135e-01 -1.790470778942108154e-01 -1.057777926325798035e-02 9.721865504980087280e-02 1.720603853464126587e-01 2.494168579578399658e-01 -2.511782348155975342e-01
3.776189684867858887e-02 -1.557304710149765015e-01 -1.631090193986892700e-01 1.467770189046859741e-01 4.475096985697746277e-02 1.267321109771728516e-01 1.166883409023284912e-01 2.125552594661712646e-01 -6.343052536249160767e-02 -7.409420609474182129e-02 1.824544519186019897e-01 6.540673971176147461e-02 -6.497275084257125854e-02 -1.467385888099670410e-02 8.099576830863952637e-02 2.317177057266235352e-01 -1.138673052191734314e-01 -3.788568377494812012e-01 3.586852550506591797e-02 2.156297862529754639e-01 5.278982222080230713e-02 -2.960944473743438721e-01 2.948233485221862793e-01 -1.930522769689559937e-01 1.586026400327682495e-01 -8.095815777778625488e-03 -4.123761132359504700e-02 -7.561267167329788208e-02 2.306931465864181519e-01 4.475044906139373779e-01 1.746341735124588013e-01 4.470798745751380920e-02
6.964458525180816650e-02 8.766979910433292389e-03 1.167546063661575317e-01 6.539146602153778076e-02 1.212106049060821533e-01 -3.789941966533660889e-01 2.086929231882095337e-01 5.722504258155822754e-01 -2.357783764600753784e-01 -2.597623970359563828e-03 9.409134276211261749e-03 1.130443662405014038e-01 -2.499925941228866577e-01 -9.958240389823913574e-02 2.510026283562183380e-02 1.028246134519577026e-01 -4.058789461851119995e-02 -2.221785783767700195e-01 -2.050315774977207184e-02 3.538147360086441040e-02 -1.169972680509090424e-02 -1.755098439753055573e-02 8.343942463397979736e-02 1.611262001097202301e-02 -8.788834512233734131e-02 -1.360279023647308350e-01 -1.175469532608985901e-01 -3.291033208370208740e-01 3.224420920014381409e-02 2.006751447916030884e-01 -1.222182959318161011e-01 -1.754426807165145874e-01
2.129954993724822998e-01 7.801585644483566284e-02 2.995087206363677979e-02 -1.196614876389503479e-01 2.011448144912719727e-01 -7.979338988661766052e-03 7.113168388605117798e-02 -1.728342100977897644e-02 2.346516549587249756e-01 -5.531716346740722656e-02 -1.996331661939620972e-01 2.502521313726902008e-02 -4.386859014630317688e-02 1.802878528833389282e-01 1.226100921630859375e-01 2.135005891323089600e-01 -1.370930522680282593e-01 -2.579610943794250488e-01 1.395201981067657471e-01 1.140424460172653198e-01 -1.457697898149490356e-01 -1.254662722349166870e-01 1.610600203275680542e-01 -3.248994946479797363e-01 7.341697812080383301e-02 1.280162185430526733e-01 1.240769401192665100e-01 -2.636892795562744141e-01 -7.449552416801452637e-03 4.552406966686248779e-01 -3.524997504428029060e-03 -3.057553172111511230e-01
-9.710210561752319336e-02 -8.182389289140701294e-02 1.746180355548858643e-01 7.117075473070144653e-02 7.055458426475524902e-02 1.182774975895881653e-01 -1.365001350641250610e-01 2.926256358623504639e-01 3.028386235237121582e-01 1.250412408262491226e-02 1.043378338217735291e-01 1.338630765676498413e-01 -1.153239607810974121e-02 -3.386452198028564453e-01 -1.562665104866027832e-01 2.054071873426437378e-01 -5.117315798997879028e-02 -2.392837554216384888e-01 2.751490846276283264e-02 1.292674094438552856e-01 -1.574086546897888184e-01 -3.238950073719024658e-01 -2.942599123343825340e-03 2.970926463603973389e-02 -9.370896220207214355e-02 -2.161241471767425537e-01 1.204472109675407410e-01 -2.379561215639114380e-01 3.471418023109436035e-01 2.562760412693023682e-01 1.505361590534448624e-02 4.515422135591506958e-02
1.350020244717597961e-02 -7.682688534259796143e-02 8.124975487589836121e-03 2.156879901885986328e-01 2.346659749746322632e-01 -2.893429398536682129e-01 1.407447010278701782e-01 4.642180204391479492e-01 -1.430545449256896973e-01 5.938013270497322083e-02 -8.472388982772827148e-02 1.480712741613388062e-01 -1.296377032995223999e-01 -2.583032250404357910e-01 -1.839029230177402496e-02 1.385383456945419312e-01 -1.398389190435409546e-01 -5.942318961024284363e-02 3.095298409461975098e-01 1.360096782445907593e-01 1.785659343004226685e-01 -2.458568215370178223e-01 -3.396302461624145508e-02 -2.290857583284378052e-02 1.485512852668762207e-01 -7.223538309335708618e-02 1.898786723613739014e-01 -9.389628656208515167e-03 -1.585875600576400757e-01 3.103809952735900879e-01 2.575048245489597321e-02 -1.009628735482692719e-02
1.135522276163101196e-01 4.004431888461112976e-02 1.599480509757995605e-01 3.821114823222160339e-02 2.104013711214065552e-01 -2.503531873226165771e-01 1.708602309226989746e-01 5.109479427337646484e-01 -3.997457325458526611e-01 -4.792356491088867188e-02 1.519863456487655640e-01 -9.386074729263782501e-03 -1.450966596603393555e-01 -2.157935351133346558e-01 -6.404018402099609375e-02 1.465688347816467285e-01 4.153100401163101196e-02 -3.142300546169281006e-01 -6.535883247852325439e-02 9.267346560955047607e-02 4.149055480957031250e-02 -6.673486530780792236e-02 1.756235510110855103e-01 1.588856279850006104e-01 2.175449626520276070e-03 2.131021954119205475e-02 -2.705779159441590309e-03 -2.113458663225173950e-01 9.791570901870727539e-02 1.581711322069168091e-01 -7.481218874454498291e-02 -1.477951705455780029e-01
1.000049114227294922e-01 1.858347803354263306e-01 2.793056070804595947e-01 5.495525151491165161e-02 7.098537404090166092e-03 -1.670398712158203125e-01 -1.452344655990600586e-01 2.668498456478118896e-01 -7.407738268375396729e-02 3.444377705454826355e-02 2.370329499244689941e-01 1.837729662656784058e-01 -3.640466630458831787e-01 -1.687109917402267456e-01 -2.489538788795471191e-01 1.677278243005275726e-02 3.589138686656951904e-01 -1.374008953571319580e-01 1.929523982107639313e-02 -5.711347982287406921e-02 2.151523232460021973e-01 -7.351266592741012573e-02 -4.619675129652023315e-02 -2.214715331792831421e-01 6.084451824426651001e-02 1.388109773397445679e-01 -7.386907190084457397e-02 -3.907938301563262939e-02 2.636280059814453125e-01 2.551044523715972900e-01 9.384057670831680298e-02 -8.212989568710327148e-02
3.798374831676483154e-01 -2.333937287330627441e-01 1.907306164503097534e-01 6.242802366614341736e-02 9.097516536712646484e-02 -1.549121439456939697e-01 1.754560917615890503e-01 1.263731252402067184e-02 1.956119835376739502e-01 3.011796474456787109e-01 -9.722026064991950989e-03 2.203010320663452148e-01 -4.379518032073974609e-01 1.838650554418563843e-01 8.177047967910766602e-02 1.641939878463745117e-01 -8.391959220170974731e-02 -3.213630914688110352e-01 -7.776513230055570602e-03 1.572584360837936401e-02 -2.357905544340610504e-02 -2.027402222156524658e-01 1.739926487207412720e-01 -1.092966645956039429e-01 1.921071857213973999e-02 2.769568003714084625e-02 -1.357014328241348267e-01 7.033089175820350647e-03 -2.687383070588111877e-02 1.551462262868881226e-01 -4.590579867362976074e-02 -1.410620808601379395e-01
8.079021424055099487e-02 -8.951236307621002197e-02 2.203322947025299072e-01 1.955594569444656372e-01 7.427072525024414062e-02 9.113586694002151489e-02 4.236390069127082825e-02 1.617089062929153442e-01 1.534912288188934326e-01 2.054370194673538208e-02 1.955533958971500397e-02 -1.472389847040176392e-01 -3.920046091079711914e-01 -1.811788380146026611e-01 -1.087395325303077698e-01 -2.572921812534332275e-01 -1.630983203649520874e-01 -2.368122190237045288e-01 1.591753512620925903e-01 2.514455914497375488e-01 -3.286155313253402710e-02 -1.694442480802536011e-01 3.463656827807426453e-02 -4.637177288532257080e-02 -5.402469635009765625e-02 2.851397097110748291e-01 1.044659838080406189e-01 -2.297229468822479248e-01 -1.255599111318588257e-01 2.668070793151855469e-01 2.619157135486602783e-01 -1.962138712406158447e-01
3.569950461387634277e-01 -6.187884602695703506e-03 2.359179779887199402e-02 3.532025218009948730e-01 -8.202487230300903320e-02 1.370325777679681778e-02 5.165040493011474609e-02 3.246597945690155029e-01 -2.250366359949111938e-01 1.034612134099006653e-01 -3.905856981873512268e-02 -1.647305488586425781e-02 -1.605581641197204590e-01 -2.203693091869354248e-01 -4.223192930221557617e-01 8.117142319679260254e-02 -1.044976338744163513e-01 -1.225327551364898682e-01 1.334498971700668335e-01 2.248177230358123779e-01 3.673949092626571655e-02 -1.070205122232437134e-01 -2.965358458459377289e-02 -2.170748310163617134e-03 -2.812920808792114258e-01 -6.175947934389114380e-02 1.178093906491994858e-02 1.173174157738685608e-01 1.347239166498184204e-01 2.501949667930603027e-01 -1.367072314023971558e-01 -7.444357126951217651e-02
2.674333751201629639e-01 3.395958617329597473e-02 1.159000247716903687e-01 7.716012001037597656e-02 -1.401822865009307861e-01 5.413815751671791077e-02 2.239730805158615112e-01 3.057082295417785645e-01 -1.391800940036773682e-01 2.303060591220855713e-01 -1.016789600253105164e-01 3.637045249342918396e-02 -1.804665029048919678e-01 -1.639528125524520874e-01 -3.667302727699279785e-01 4.180595278739929199e-02 -2.867476083338260651e-03 2.753031998872756958e-02 -2.070383876562118530e-01 2.161052823066711426e-01 8.934781700372695923e-02 2.622195519506931305e-02 1.174830645322799683e-01 -1.674834638833999634e-02 5.378418788313865662e-02 -2.600782364606857300e-02 2.386815547943115234e-01 -1.466384828090667725e-01 1.120452880859375000e-01 3.209064900875091553e-01 -9.333213418722152710e-02 -3.776275813579559326e-01
1.635316014289855957e-01 1.524659097194671631e-01 1.990770995616912842e-01 -5.425164941698312759e-03 -1.498096287250518799e-01 1.584051847457885742e-01 1.422089934349060059e-01 3.561362922191619873e-01 1.105526536703109741e-01 1.034131348133087158e-01 2.546465694904327393e-01 6.973507255315780640e-02 -1.826383769512176514e-01 -3.274805471301078796e-02 -1.539248377084732056e-01 -2.590841650962829590e-01 3.487683599814772606e-03 -1.772509515285491943e-02 2.908838093280792236e-01 3.002382814884185791e-02 3.300810605287551880e-02 -2.771056592464447021e-01 4.160927608609199524e-02 -7.497408241033554077e-02 -1.975650191307067871e-01 3.860020041465759277e-01 -1.286633964627981186e-02 -1.759904026985168457e-01 -4.598558321595191956e-02 3.051596581935882568e-01 1.077228635549545288e-01 -2.843512035906314850e-02
-1.812779158353805542e-02 -1.340799927711486816e-01 2.028507441282272339e-01 1.557113230228424072e-01 -6.567109376192092896e-02 -1.929588764905929565e-01 3.066572546958923340e-01 3.996151685714721680e-01 2.456936538219451904e-01 2.976379990577697754e-01 -1.425325572490692139e-01 2.291811443865299225e-02 -2.492349445819854736e-01 4.956323280930519104e-02 -3.410267829895019531e-02 1.006541699171066284e-01 -1.751389205455780029e-01 -2.309023141860961914e-01 2.128031998872756958e-01 6.471725553274154663e-02 -1.009714901447296143e-01 -1.191400513052940369e-01 -5.207682494074106216e-03 -1.947280615568161011e-01 1.360105127096176147e-01 -9.469898790121078491e-02 -1.315940469503402710e-01 -3.222612664103507996e-02 1.555712670087814331e-01 3.132913708686828613e-01 1.058506742119789124e-01 -1.341523602604866028e-02
2.824328541755676270e-01 4.310501366853713989e-02 3.837299942970275879e-01 2.054000198841094971e-01 1.718745827674865723e-01 -5.354130640625953674e-02 -5.766457691788673401e-02 7.056027650833129883e-02 2.295387908816337585e-02 2.749547958374023438e-01 1.535115092992782593e-01 -6.565131992101669312e-02 -2.761044800281524658e-01 -3.300418145954608917e-03 5.641418695449829102e-02 5.203597247600555420e-03 1.750997034832835197e-03 -5.233288928866386414e-02 2.061437517404556274e-01 1.378350704908370972e-01 -1.956366300582885742e-01 -2.260362356901168823e-01 9.265618026256561279e-02 -1.883177161216735840e-01 -5.292847380042076111e-02 -2.454097121953964233e-01 2.168633276596665382e-03 -2.043428719043731689e-01 -3.868430554866790771e-01 1.804876029491424561e-01 9.617416560649871826e-02 -1.041902303695678711e-01
3.427462577819824219e-01 1.270207297056913376e-02 -4.814575985074043274e-02 3.838081657886505127e-02 2.802105545997619629e-01 1.761661767959594727e-01 1.966505050659179688e-01 1.553040444850921631e-01 -3.539336612448096275e-03 -7.760961353778839111e-02 -9.529232233762741089e-02 2.725620269775390625e-01 -2.457237988710403442e-01 1.059724316000938416e-01 1.686002127826213837e-02 7.189600914716720581e-02 1.207855716347694397e-01 -3.321023285388946533e-01 1.194847449660301208e-01 2.033126354217529297e-01 3.925757855176925659e-02 -3.077947767451405525e-03 1.548773348331451416e-01 -6.451754271984100342e-02 -4.552324116230010986e-02 2.469792068004608154e-01 3.113426566123962402e-01 9.455556422472000122e-02 -1.179454997181892395e-01 3.259409964084625244e-01 -5.789182707667350769e-02 -1.926631033420562744e-01
2.414248436689376831e-01 6.799011677503585815e-02 1.933385431766510010e-01 -3.458331897854804993e-02 1.288008759729564190e-03 1.672254055738449097e-01 -9.514664858579635620e-02 2.567127645015716553e-01 2.212771773338317871e-01 1.177825927734375000e-01 1.404182612895965576e-01 1.508060842752456665e-01 -3.590762019157409668e-01 -1.461430788040161133e-01 1.353012025356292725e-01 -4.846036434173583984e-02 -1.061139330267906189e-01 -2.035523504018783569e-01 2.357645928859710693e-01 -2.989309728145599365e-01 2.073423564434051514e-01 -1.505032926797866821e-01 -2.396075055003166199e-02 -1.393525153398513794e-01 -2.748140990734100342e-01 -1.160151585936546326e-01 -2.670626901090145111e-02 -2.200085818767547607e-01 -2.161923237144947052e-02 1.379391998052597046e-01 -3.431959077715873718e-02 -2.780382931232452393e-01
5.974640324711799622e-02 1.802873015403747559e-01 -1.003312543034553528e-01 -1.904082596302032471e-01 1.158282309770584106e-01 -3.470652736723423004e-03 1.083868369460105896e-01 1.741636991500854492e-01 -1.584067940711975098e-01 -4.209837061353027821e-04 2.080563455820083618e-02 -3.120739012956619263e-02 -7.380731403827667236e-03 -7.532072812318801880e-02 -3.966740369796752930e-01 8.079482614994049072e-02 -2.063000500202178955e-01 -4.030113816261291504e-01 2.062946707010269165e-01 1.071591302752494812e-01 -6.000945717096328735e-02 3.158046677708625793e-02 1.379183530807495117e-01 -2.869839072227478027e-01 1.078623756766319275e-01 -9.672354161739349365e-02 -1.005570292472839355e-01 -2.575593590736389160e-01 -2.998980227857828140e-03 3.983078598976135254e-01 -1.365706026554107666e-01 -1.620023101568222046e-01
1.357670575380325317e-01 -1.962205022573471069e-01 -4.665171727538108826e-02 1.105938702821731567e-01 -4.821336269378662109e-02 -1.872070282697677612e-01 -2.093683462589979172e-03 1.783352792263031006e-01 -8.757155388593673706e-02 -1.653120517730712891e-01 9.910396486520767212e-02 2.810342013835906982e-01 -3.090157806873321533e-01 -3.702231496572494507e-02 -1.288348995149135590e-02 2.418981939554214478e-01 -2.733196876943111420e-02 -1.734890639781951904e-01 2.525752186775207520e-01 1.793228536844253540e-01 -2.265033125877380371e-01 -2.193142175674438477e-01 -1.007387936115264893e-01 3.508608788251876831e-02 7.895047217607498169e-02 1.567941457033157349e-01 1.844069808721542358e-01 -1.923992037773132324e-01 5.100174620747566223e-02 4.560183584690093994e-01 1.586410403251647949e-01 -7.069546729326248169e-02
-4.814702644944190979e-02 -1.149601042270660400e-01 6.639531999826431274e-02 -9.059934318065643311e-02 8.386971801519393921e-02 1.904683262109756470e-01 1.161214411258697510e-01 2.542227208614349365e-01 -5.983299389481544495e-02 -9.693296253681182861e-02 2.935064136981964111e-01 7.940050214529037476e-02 -3.422052264213562012e-01 -5.422558262944221497e-02 -3.723733723163604736e-01 -1.641540974378585815e-01 -1.823084503412246704e-01 -1.036776751279830933e-01 -6.567911803722381592e-02 3.451406061649322510e-01 1.705986112356185913e-01 -1.601973176002502441e-02 -6.798756867647171021e-02 -1.126777194440364838e-02 -2.832744121551513672e-01 -6.642521172761917114e-02 7.020428031682968140e-02 -1.028318330645561218e-02 1.171356439590454102e-01 3.053210675716400146e-01 8.461550623178482056e-02 -2.324227690696716309e-01
-9.956907480955123901e-02 -1.226100176572799683e-01 4.288337752223014832e-02 -3.866015747189521790e-02 1.280331145972013474e-02 2.232789695262908936e-01 4.755967855453491211e-02 2.491423338651657104e-01 5.894188210368156433e-02 2.385291736572980881e-03 -1.241099238395690918e-01 1.709298044443130493e-01 -1.954291909933090210e-01 -5.175973474979400635e-02 -3.472652658820152283e-02 1.164878383278846741e-01 -2.514541521668434143e-02 -1.608269363641738892e-01 1.313510835170745850e-01 -1.342952996492385864e-01 1.909616887569427490e-01 -2.724749743938446045e-01 6.296585500240325928e-02 -1.398571133613586426e-01 -1.441155523061752319e-01 3.388765733689069748e-03 1.079901903867721558e-01 1.546225994825363159e-01 -4.092889428138732910e-01 4.724035859107971191e-01 2.075888663530349731e-01 -2.597593963146209717e-01
-1.835156232118606567e-02 -2.064207792282104492e-01 -3.811832517385482788e-02 -8.384689688682556152e-02 -1.583823412656784058e-01 2.366873323917388916e-01 -1.954353749752044678e-01 3.556259572505950928e-01 -4.462247714400291443e-02 2.379754334688186646e-01 2.124848216772079468e-01 -7.084331661462783813e-02 -1.619198322296142578e-01 -4.799121245741844177e-02 -2.673353254795074463e-02 1.136833205819129944e-01 4.066387936472892761e-02 -1.222930196672677994e-02 2.183579802513122559e-01 -1.805954873561859131e-01 -1.147077605128288269e-01 -1.959657222032546997e-01 2.734915912151336670e-01 -1.617493778467178345e-01 3.916143476963043213e-01 3.533256053924560547e-02 6.126525253057479858e-02 1.150033548474311829e-01 1.406547147780656815e-02 2.742253541946411133e-01 1.763677000999450684e-01 -1.978297233581542969e-01
9.517835080623626709e-02 3.046538121998310089e-02 3.826649114489555359e-02 -8.097414858639240265e-03 1.846432387828826904e-01 1.182212755084037781e-01 -1.317048519849777222e-01 3.281545042991638184e-01 5.691345781087875366e-03 7.082822173833847046e-02 -1.584235019981861115e-02 6.856212764978408813e-02 -3.505397737026214600e-01 -1.905153840780258179e-01 -8.254459500312805176e-02 6.197413057088851929e-02 6.939783692359924316e-02 -1.516332179307937622e-01 3.368822932243347168e-01 2.205045223236083984e-01 5.477004870772361755e-02 1.322731971740722656e-01 -1.670048087835311890e-01 4.924251139163970947e-02 2.472100406885147095e-02 1.857292950153350830e-01 -2.700703144073486328e-01 -4.679878801107406616e-02 -2.525842189788818359e-01 3.895285725593566895e-01 1.615099012851715088e-01 -2.072907835245132446e-01
6.089319661259651184e-02 2.253625243902206421e-01 9.408861398696899414e-02 -3.638881444931030273e-01 1.076906844973564148e-01 -1.102094575762748718e-01 2.079430520534515381e-01 1.805071681737899780e-01 1.111546903848648071e-01 -3.515368327498435974e-02 4.918782040476799011e-02 2.256176471710205078e-01 -1.966610550880432129e-01 2.084060311317443848e-01 -2.076565921306610107e-01 2.401873469352722168e-01 -5.440650135278701782e-02 -1.002342924475669861e-01 2.350254803895950317e-01 1.030332595109939575e-01 1.229182854294776917e-01 -2.133054286241531372e-01 2.074636705219745636e-02 9.250359609723091125e-03 3.491866588592529297e-02 -4.243909195065498352e-02 3.346248865127563477e-01 -8.348713815212249756e-02 9.280218183994293213e-02 3.882422745227813721e-01 1.578447073698043823e-01 -9.289086610078811646e-02
-3.412933051586151123e-01 1.372481696307659149e-02 -2.012824453413486481e-02 3.217819333076477051e-01 7.408373057842254639e-02 -1.506594419479370117e-01 -8.408347517251968384e-02 3.610703051090240479e-01 -2.393621057271957397e-01 -9.092654287815093994e-02 -3.512875735759735107e-02 1.221963763236999512e-01 -2.020073533058166504e-01 -1.070845872163772583e-01 -6.545893102884292603e-02 6.915701087564229965e-03 -8.142969012260437012e-02 -1.604303270578384399e-01 1.085369065403938293e-01 1.348510235548019409e-01 4.485582187771797180e-02 -2.958741188049316406e-01 1.610374301671981812e-01 9.799903631210327148e-02 -4.291282966732978821e-02 1.402041167020797729e-01 1.592780500650405884e-01 -2.062223479151725769e-02 7.238650321960449219e-02 1.895419210195541382e-01 -5.695551633834838867e-02 -4.430480003356933594e-01
2.475275695323944092e-01 4.635710269212722778e-02 -5.564221367239952087e-02 -1.241547241806983948e-01 1.363148260861635208e-02 6.296095252037048340e-02 7.434205710887908936e-02 4.129594308324158192e-04 9.228347986936569214e-02 1.024009734392166138e-01 5.789824947714805603e-02 5.908214300870895386e-02 9.654609486460685730e-03 2.798755653202533722e-02 -1.011282950639724731e-01 1.450691521167755127e-01 -3.589724600315093994e-01 -3.405361175537109375e-01 2.209776043891906738e-01 8.300416916608810425e-02 -3.354037925601005554e-02 -2.733386158943176270e-01 -3.028047084808349609e-02 -9.860508888959884644e-02 2.908456623554229736e-01 -1.290892213582992554e-01 3.744656443595886230e-01 2.176484279334545135e-02 -1.710606813430786133e-01 2.531298696994781494e-01 -2.745593786239624023e-01 -2.295687645673751831e-01
1.232541054487228394e-01 3.555037081241607666e-01 7.513284683227539062e-02 -1.671964377164840698e-01 5.213686451315879822e-02 -3.508508950471878052e-02 2.247162908315658569e-02 1.829132735729217529e-01 1.905303299427032471e-01 -1.796624511480331421e-01 5.987641587853431702e-02 1.125259995460510254e-01 -2.427447289228439331e-01 1.651982963085174561e-01 -1.358157694339752197e-01 9.708548337221145630e-02 -2.561548352241516113e-01 -1.264085024595260620e-01 2.337218970060348511e-01 1.429915875196456909e-01 2.559182792901992798e-02 -3.076358437538146973e-01 1.520217806100845337e-01 -8.906114101409912109e-02 1.850717216730117798e-01 1.759888827800750732e-01 2.644876241683959961e-01 -2.496929168701171875e-01 9.875945746898651123e-02 2.735778391361236572e-01 7.794634997844696045e-02 -1.296059042215347290e-01
1.222195699810981750e-01 -4.674110934138298035e-02 1.076590828597545624e-02 -3.283813223242759705e-02 1.777833551168441772e-01 1.183067113161087036e-01 -1.027940027415752411e-02 1.026614662259817123e-02 -1.157851293683052063e-01 2.952930703759193420e-02 3.396501392126083374e-02 3.588128387928009033e-01 -1.352457106113433838e-01 -9.988668560981750488e-02 1.035677418112754822e-01 -1.363906860351562500e-01 -1.638981699943542480e-01 -2.818588018417358398e-01 2.966474369168281555e-02 4.824747890233993530e-02 -1.465060114860534668e-01 -1.439510881900787354e-01 -4.727141186594963074e-02 -2.547049522399902344e-02 -8.917214348912239075e-03 3.571205735206604004e-01 5.840916559100151062e-02 1.435310691595077515e-01 -2.703282237052917480e-01 4.784765541553497314e-01 2.063993811607360840e-01 -2.885545194149017334e-01
1.789464652538299561e-01 1.495694667100906372e-01 -8.971147984266281128e-02 1.311266571283340454e-01 4.718872532248497009e-02 -2.241693884134292603e-01 1.478971242904663086e-01 3.258092701435089111e-01 -7.082591950893402100e-02 9.413165971636772156e-03 -7.581018656492233276e-02 1.074253916740417480e-01 -2.492678612470626831e-01 2.870239615440368652e-01 9.117321670055389404e-02 2.136292606592178345e-01 -1.240080371499061584e-01 -1.623404175043106079e-01 3.952081501483917236e-02 -1.270221918821334839e-02 8.997389674186706543e-02 -4.928537905216217041e-01 8.716772496700286865e-02 -6.940791755914688110e-02 1.986491382122039795e-01 1.720236539840698242e-01 -1.554796397686004639e-01 9.306158870458602905e-02 1.782475113868713379e-01 2.399413585662841797e-01 -5.709573253989219666e-02 -1.328074336051940918e-01
-3.640244901180267334e-02 3.975481986999511719e-01 2.212500274181365967e-01 -2.589520215988159180e-01 -1.841258108615875244e-01 -4.830716550350189209e-02 -6.451741605997085571e-02 3.538054823875427246e-01 -1.455505490303039551e-01 -1.094225794076919556e-01 3.220165893435478210e-02 8.237030357122421265e-02 1.234448179602622986e-01 -2.462450116872787476e-01 6.430113688111305237e-03 -8.289789408445358276e-02 -1.506168246269226074e-01 -8.848896622657775879e-02 2.042276859283447266e-01 1.186931431293487549e-01 -1.077610924839973450e-01 -1.854823678731918335e-01 1.624955385923385620e-01 -2.493033185601234436e-02 -1.121844127774238586e-01 1.135300938040018082e-02 -8.910553157329559326e-02 1.164749562740325928e-01 1.047698333859443665e-01 2.916202843189239502e-01 -2.391301989555358887e-01 -2.974882125854492188e-01
6.245675310492515564e-02 -3.378721326589584351e-02 3.574436008930206299e-01 -1.175831779837608337e-01 4.485912919044494629e-01 1.943966150283813477e-01 6.679634004831314087e-02 6.037729606032371521e-02 2.521381154656410217e-02 4.220045208930969238e-01 2.490732967853546143e-01 1.849277690052986145e-02 -1.521511077880859375e-01 3.180168569087982178e-02 -1.995121501386165619e-02 5.439755320549011230e-02 -5.774994194507598877e-02 -2.805489301681518555e-01 1.923730820417404175e-01 -5.171330645680427551e-02 9.354427456855773926e-02 -2.174358814954757690e-01 2.170407921075820923e-01 -1.330893337726593018e-01 2.034261673688888550e-01 1.216174568980932236e-02 1.577507555484771729e-01 2.391036786139011383e-02 1.204006671905517578e-01 -3.202141076326370239e-02 1.112710610032081604e-01 1.225447654724121094e-02
2.185970246791839600e-01 -9.328821301460266113e-02 1.139021888375282288e-01 1.552869230508804321e-01 2.549989521503448486e-01 -1.116110831499099731e-01 -2.938128411769866943e-01 2.258781492710113525e-01 1.359688192605972290e-01 1.381696015596389771e-01 1.196852549910545349e-01 -1.160834729671478271e-02 -3.078008592128753662e-01 -1.524110585451126099e-01 -2.189403958618640900e-02 -2.313714027404785156e-01 7.774706929922103882e-02 -1.993019580841064453e-01 1.964661292731761932e-02 3.594765067100524902e-02 6.658680737018585205e-02 -4.077183604240417480e-01 -4.256955906748771667e-02 5.331846699118614197e-02 -3.881166130304336548e-02 1.102627627551555634e-02 -1.636882275342941284e-01 -3.548244833946228027e-01 7.571213878691196442e-03 1.403126269578933716e-01 9.868057072162628174e-02 -2.469901740550994873e-01
-4.659348726272583008e-02 -3.869824111461639404e-02 -4.169365763664245605e-02 9.176539629697799683e-02 4.297286737710237503e-03 -2.211694568395614624e-01 -2.364187240600585938e-01 3.042215704917907715e-01 -1.742812395095825195e-01 1.172797158360481262e-01 1.301162783056497574e-02 -1.052263528108596802e-01 -9.061798453330993652e-02 -3.054481446743011475e-01 -7.330020517110824585e-02 -1.081891581416130066e-01 -2.049724012613296509e-01 -2.615940570831298828e-01 -1.049143597483634949e-01 2.013679146766662598e-01 -1.188244372606277466e-01 -4.225019812583923340e-01 -1.879367530345916748e-01 -6.120973452925682068e-02 2.249998599290847778e-02 1.619641780853271484e-01 -9.728997014462947845e-03 7.370002567768096924e-02 -2.231975197792053223e-01 2.132127881050109863e-01 -2.353117167949676514e-01 -1.955151855945587158e-01
-2.978180907666683197e-02 -1.971845142543315887e-02 1.106857433915138245e-01 1.503053754568099976e-01 1.174369379878044128e-01 -3.299742043018341064e-01 -1.444728672504425049e-01 3.685819804668426514e-01 -2.698539569973945618e-02 1.524956673383712769e-01 1.431731879711151123e-01 2.464524209499359131e-01 -2.575958371162414551e-01 -2.218116819858551025e-01 -2.731075882911682129e-01 -1.302935779094696045e-01 -5.957203730940818787e-02 -8.608008176088333130e-02 3.904497250914573669e-02 2.127361148595809937e-01 1.172727271914482117e-01 -1.950682401657104492e-01 -1.353817284107208252e-01 1.160907223820686340e-01 -5.177344009280204773e-02 -1.052634045481681824e-01 8.613632619380950928e-02 -3.484435081481933594e-01 -7.549928873777389526e-02 2.748859226703643799e-01 -5.587727576494216919e-02 -6.175316870212554932e-02
5.691624805331230164e-02 2.326790988445281982e-01 3.126714378595352173e-02 -1.645023822784423828e-01 1.488038152456283569e-01 -7.482359651476144791e-03 -2.419737726449966431e-02 1.813424080610275269e-01 -1.686527281999588013e-01 7.951837033033370972e-02 -1.615376025438308716e-01 5.971636623144149780e-02 -3.156005442142486572e-01 -8.112072944641113281e-03 -3.246528506278991699e-01 -1.667220294475555420e-01 1.320789605379104614e-01 -2.030779421329498291e-01 -1.738216429948806763e-01 -1.024629026651382446e-01 -3.459771871566772461e-01 -3.445163667201995850e-01 -8.726825565099716187e-02 1.437298953533172607e-01 -3.733616089448332787e-03 -1.999289691448211670e-01 3.501556068658828735e-02 1.163065317086875439e-03 -1.615428030490875244e-01 2.260260879993438721e-01 1.324774026870727539e-01 -2.441506981849670410e-01
-6.770333647727966309e-02 2.333091646432876587e-01 -6.061658263206481934e-02 -1.638522557914257050e-02 4.783713817596435547e-02 -8.030898123979568481e-02 -5.250709131360054016e-02 1.178778856992721558e-01 -1.841467060148715973e-02 -2.973292768001556396e-02 1.680593788623809814e-01 2.827077209949493408e-01 -2.576027214527130127e-01 -1.257962137460708618e-01 -1.537494063377380371e-01 2.256072014570236206e-01 -6.916856765747070312e-02 -3.128323256969451904e-01 2.694659829139709473e-01 -5.550985038280487061e-02 -3.165400326251983643e-01 -2.501900196075439453e-01 1.744572669267654419e-01 -8.691307902336120605e-02 -1.323669105768203735e-01 2.886789441108703613e-01 -1.165856719017028809e-01 3.271241188049316406e-01 -1.355568412691354752e-02 8.016969263553619385e-02 1.553904712200164795e-01 -1.191571652889251709e-01
8.898540586233139038e-02 1.781800240278244019e-01 -9.776408970355987549e-02 1.298206746578216553e-01 -1.013761535286903381e-01 8.020685985684394836e-03 -9.943817555904388428e-02 3.521582782268524170e-01 -1.297621754929423332e-03 8.949564397335052490e-02 -1.873768568038940430e-01 -1.084513366222381592e-01 -2.876352071762084961e-01 -2.451015561819076538e-01 -2.515408694744110107e-01 -3.997905645519495010e-03 -1.061394959688186646e-01 -2.050129920244216919e-01 -1.056404709815979004e-01 -1.264993399381637573e-01 -1.594404578208923340e-01 -1.472259014844894409e-01 1.949657201766967773e-01 -1.011698096990585327e-01 -3.175977170467376709e-01 -1.328500658273696899e-01 -9.553043544292449951e-02 1.151757538318634033e-01 -1.643333435058593750e-01 3.454343378543853760e-01 2.284549623727798462e-01 -1.160355433821678162e-01
1.273846477270126343e-01 -1.278462260961532593e-01 2.982364594936370850e-01 -2.051175385713577271e-01 2.647041678428649902e-01 4.218932986259460449e-02 4.360528290271759033e-02 2.616397738456726074e-01 -1.195112019777297974e-01 3.433557450771331787e-01 2.638366818428039551e-01 -3.458138555288314819e-02 -1.244263648986816406e-01 1.049821078777313232e-01 1.732049882411956787e-01 1.131383106112480164e-01 -1.236833035945892334e-01 -3.626520037651062012e-01 1.240061149001121521e-01 -1.506746560335159302e-01 1.754324734210968018e-01 -1.765804290771484375e-01 9.182804822921752930e-02 -8.948799967765808105e-02 -4.389570653438568115e-02 1.770989447832107544e-01 1.563528329133987427e-01 -2.635145932435989380e-02 2.197866588830947876e-01 -1.692882925271987915e-02 -1.458248198032379150e-01 -1.741807013750076294e-01
-1.791440993547439575e-01 -2.551198750734329224e-02 1.528196483850479126e-01 7.460774481296539307e-02 2.039670199155807495e-01 -3.693852424621582031e-01 -2.048803567886352539e-01 3.418275415897369385e-01 -4.701413214206695557e-02 8.072219043970108032e-02 9.426914900541305542e-02 2.984297461807727814e-02 1.157273650169372559e-01 -1.411915868520736694e-01 6.359735131263732910e-02 -1.004634052515029907e-01 -1.229097470641136169e-01 -3.021566867828369141e-01 4.027440398931503296e-02 2.577185034751892090e-01 -2.689850628376007080e-01 -3.472852110862731934e-01 4.591510817408561707e-02 1.382603347301483154e-01 -1.682224273681640625e-01 1.988993138074874878e-01 7.049088180065155029e-02 -4.930771514773368835e-02 7.504570530727505684e-04 1.906796097755432129e-01 -1.678531914949417114e-01 -8.410003781318664551e-02
3.198583722114562988e-01 9.732539951801300049e-02 1.928927898406982422e-01 -1.337612867355346680e-01 1.209535971283912659e-01 -2.713360451161861420e-02 -7.276725769042968750e-02 2.034300863742828369e-01 7.180522382259368896e-02 2.002426981925964355e-01 2.788214087486267090e-01 -5.926961079239845276e-02 -4.131933674216270447e-02 9.535078890621662140e-03 2.452844083309173584e-01 -1.560464054346084595e-01 -8.395706303417682648e-03 -4.352859556674957275e-01 2.042049169540405273e-01 1.076495200395584106e-01 1.238787546753883362e-01 -2.311658114194869995e-01 7.062003761529922485e-02 1.175221800804138184e-01 1.012307824566960335e-03 -6.797320395708084106e-02 -1.976668983697891235e-01 -1.747425496578216553e-01 2.281332761049270630e-01 1.047716438770294189e-01 8.734568953514099121e-02 -2.880259454250335693e-01
1.997863203287124634e-01 -9.227478504180908203e-02 3.417596817016601562e-01 -2.053561806678771973e-02 -4.867590591311454773e-02 8.280379697680473328e-03 4.189678654074668884e-02 3.461748361587524414e-01 -2.314419001340866089e-01 -8.301340043544769287e-02 5.964042246341705322e-02 -3.993958979845046997e-02 -3.124195933341979980e-01 -3.627066314220428467e-01 -2.496535032987594604e-01 5.344903841614723206e-02 1.706037819385528564e-01 -6.634095311164855957e-02 5.966059118509292603e-02 1.741948574781417847e-01 5.122043937444686890e-02 -5.336158350110054016e-02 -1.673042029142379761e-01 -1.385695934295654297e-01 4.299675673246383667e-02 -5.263996496796607971e-02 -1.317783026024699211e-03 1.319966316223144531e-01 2.161219567060470581e-01 3.522532880306243896e-01 -1.759380400180816650e-01 -8.063288778066635132e-02
4.338255152106285095e-02 -4.960800707340240479e-02 -1.144623979926109314e-01 -3.028616309165954590e-01 2.580417096614837646e-01 -1.905715018510818481e-01 -3.542803823947906494e-01 1.066152527928352356e-01 -1.308517009019851685e-01 1.922195404767990112e-01 -1.746648252010345459e-01 1.749096214771270752e-01 -1.958193331956863403e-01 -5.306894332170486450e-02 -3.474055230617523193e-02 2.315053492784500122e-01 -2.840092480182647705e-01 -3.504386842250823975e-01 3.096212074160575867e-02 1.302244663238525391e-01 6.904982775449752808e-02 -1.956426501274108887e-01 1.517402380704879761e-01 1.053974181413650513e-01 -1.068722363561391830e-02 4.920118674635887146e-02 1.970784813165664673e-01 3.294784948229789734e-02 1.402037590742111206e-01 2.039032578468322754e-01 -1.287239640951156616e-01 1.452025622129440308e-01
2.384507805109024048e-01 3.436679765582084656e-02 7.926207780838012695e-02 7.606284320354461670e-02 -2.545700175687670708e-03 1.197115182876586914e-01 3.600155562162399292e-02 1.805339306592941284e-01 7.873130589723587036e-02 1.172606498003005981e-01 1.335005909204483032e-01 8.266945928335189819e-02 -1.568437516689300537e-01 2.706358674913644791e-03 -1.652761548757553101e-01 6.849562376737594604e-02 -1.480814516544342041e-01 -1.165991723537445068e-01 3.870568573474884033e-01 2.097753994166851044e-02 -1.540392339229583740e-01 -4.174928069114685059e-01 7.837150990962982178e-02 -8.845913410186767578e-02 -1.797403991222381592e-01 1.476765726692974567e-03 2.771720886230468750e-01 -1.545506529510021210e-02 -3.196955323219299316e-01 2.618744671344757080e-01 -3.063813149929046631e-01 9.299811720848083496e-02
8.839581906795501709e-02 2.366779372096061707e-02 1.154451724141836166e-02 2.342263422906398773e-02 -8.001713454723358154e-02 -7.382901757955551147e-02 -1.881112158298492432e-01 3.151717185974121094e-01 -1.590235829353332520e-01 7.245624810457229614e-02 2.413312792778015137e-01 2.761645056307315826e-02 1.141999755054712296e-02 2.880467474460601807e-02 1.134668514132499695e-01 3.819386661052703857e-02 1.853931248188018799e-01 -9.374932944774627686e-02 1.264522522687911987e-01 1.064555570483207703e-01 -8.448361605405807495e-02 -2.653985619544982910e-01 5.423944592475891113e-01 5.732628330588340759e-02 -9.019850194454193115e-02 -1.926705837249755859e-01 -3.904319927096366882e-02 -1.856543309986591339e-02 2.824926674365997314e-01 3.774650096893310547e-01 7.102781534194946289e-02 -1.398144811391830444e-01
-2.398541867733001709e-01 -3.910859674215316772e-02 5.505502689629793167e-03 -1.758081912994384766e-01 1.504909545183181763e-01 -1.084343791007995605e-01 -4.201640933752059937e-02 3.703637719154357910e-01 -9.889949113130569458e-02 6.660721451044082642e-02 3.090556561946868896e-01 -3.511682152748107910e-02 4.364294186234474182e-02 7.754049450159072876e-02 -1.602936834096908569e-01 1.365519016981124878e-01 3.003642149269580841e-02 1.198388114571571350e-01 3.006069958209991455e-01 3.858115151524543762e-02 -3.343339562416076660e-01 -2.511307597160339355e-01 2.486975193023681641e-01 -8.139380812644958496e-02 -1.792764477431774139e-02 -1.104016974568367004e-01 -3.768156468868255615e-02 -2.017242014408111572e-01 -9.140423499047756195e-03 3.977878987789154053e-01 9.651187062263488770e-02 -2.727464959025382996e-02
2.653914093971252441e-01 7.571550458669662476e-02 4.602197930216789246e-02 -2.061491273343563080e-02 2.679213285446166992e-01 1.672539263963699341e-01 1.310968548059463501e-01 3.804012537002563477e-01 -1.126854866743087769e-01 -5.227922275662422180e-02 -6.777393072843551636e-02 2.134103626012802124e-01 -3.641895353794097900e-01 9.415623545646667480e-02 -9.214978665113449097e-02 1.669245213270187378e-01 -1.947187185287475586e-01 9.422754496335983276e-02 3.675029575824737549e-01 -7.051965594291687012e-02 -6.738606840372085571e-02 -1.619720757007598877e-01 4.995051771402359009e-03 -4.281582683324813843e-02 1.770277768373489380e-01 1.040071696043014526e-01 1.403343379497528076e-01 -1.817111521959304810e-01 3.438698500394821167e-02 2.183523923158645630e-01 -2.172034680843353271e-01 -7.651752233505249023e-02
2.131230235099792480e-01 -1.871428340673446655e-01 -1.133502647280693054e-02 1.361382603645324707e-01 2.667223811149597168e-01 -1.559984534978866577e-01 -8.579853922128677368e-02 2.168066799640655518e-01 -1.992346793413162231e-01 -8.308222144842147827e-02 -1.960411518812179565e-01 8.293944597244262695e-02 -3.761297762393951416e-01 2.150445245206356049e-02 -1.986357867717742920e-01 1.360464543104171753e-01 -1.214832738041877747e-01 8.907566661946475506e-04 2.509751021862030029e-01 8.628304302692413330e-02 1.157871410250663757e-01 -2.144085168838500977e-01 -3.748559206724166870e-02 1.358851790428161621e-01 2.212175577878952026e-01 -9.360683709383010864e-02 1.298827379941940308e-01 1.733461767435073853e-02 6.702425424009561539e-03 2.393909841775894165e-01 -1.564098596572875977e-01 -3.716392815113067627e-01
-9.719417989253997803e-02 7.139408495277166367e-03 6.350298225879669189e-02 -7.380470633506774902e-02 2.556814551353454590e-01 -1.247148141264915466e-01 1.424085944890975952e-01 2.569493949413299561e-01 1.226707175374031067e-01 9.258043766021728516e-02 -1.046613976359367371e-01 1.869484484195709229e-01 -1.211719885468482971e-01 -1.507117897272109985e-01 -2.456548511981964111e-01 1.359188109636306763e-01 6.421263515949249268e-02 -1.651724725961685181e-01 3.255207240581512451e-01 -4.099975898861885071e-02 -4.039203524589538574e-01 -2.556980252265930176e-01 1.812762916088104248e-01 -2.421588450670242310e-02 -1.744163930416107178e-01 3.296779692173004150e-01 5.121614411473274231e-02 1.636815220117568970e-01 -7.539097219705581665e-02 1.005322486162185669e-01 -3.219537809491157532e-02 -2.041362524032592773e-01
1.888702660799026489e-01 1.430640965700149536e-01 1.535332649946212769e-01 -3.165603429079055786e-02 -2.417863532900810242e-02 -1.601635515689849854e-01 -1.396033465862274170e-01 5.420822501182556152e-01 -4.055663645267486572e-01 -2.743035182356834412e-02 1.315270811319351196e-01 1.280032545328140259e-01 -1.846218854188919067e-01 -1.411803364753723145e-01 -2.499360144138336182e-01 4.442565888166427612e-02 -2.246694415807723999e-01 -4.617507383227348328e-02 -1.814613044261932373e-01 -1.285758018493652344e-01 -4.398215189576148987e-02 -1.492232084274291992e-01 6.037908047437667847e-02 6.042978540062904358e-02 -3.165589179843664169e-03 2.017729450017213821e-03 1.028305734507739544e-03 5.066783726215362549e-02 1.427265852689743042e-01 2.678459286689758301e-01 -1.510075032711029053e-01 -1.061202287673950195e-01
1.576107144355773926e-01 -7.224751263856887817e-02 3.687362745404243469e-02 -9.796408563852310181e-02 -2.077306210994720459e-01 -1.476863175630569458e-01 8.937061578035354614e-02 4.275607168674468994e-01 -6.666215509176254272e-02 1.628293395042419434e-01 1.458213478326797485e-01 1.042529866099357605e-01 -2.502636052668094635e-02 -1.336540728807449341e-01 8.812284469604492188e-02 1.304286718368530273e-01 6.366420537233352661e-02 -6.521990895271301270e-02 3.823534548282623291e-01 -5.542018637061119080e-02 -1.902212053537368774e-01 -2.516866028308868408e-01 6.636200100183486938e-02 1.338951587677001953e-01 2.453743517398834229e-01 -1.409317553043365479e-01 -1.290348619222640991e-01 -1.105826869606971741e-01 -9.170355042442679405e-04 3.807525634765625000e-01 -2.331187576055526733e-01 -9.574028104543685913e-02
1.325301826000213623e-01 1.082153022289276123e-01 -2.159075438976287842e-02 -2.491269260644912720e-02 -2.618396878242492676e-01 -3.176036104559898376e-02 7.891443092375993729e-04 1.188684999942779541e-01 -6.390262395143508911e-02 1.589684486389160156e-01 -3.849755972623825073e-03 2.098312377929687500e-01 -5.053764581680297852e-02 -2.447213232517242432e-01 -1.988669484853744507e-02 -1.626134961843490601e-01 3.429673379287123680e-03 -2.713671326637268066e-01 2.481528818607330322e-01 4.037292674183845520e-03 1.059600990265607834e-02 -2.350520044565200806e-01 -1.859496086835861206e-01 -1.302170753479003906e-01 -7.073093205690383911e-02 1.850852966308593750e-01 1.680941134691238403e-01 1.925778388977050781e-01 -1.781526505947113037e-01 4.745861589908599854e-01 1.744820028543472290e-01 -2.984971404075622559e-01
1.693406254053115845e-01 1.085184589028358459e-01 3.203427791595458984e-01 1.140685528516769409e-01 -2.071108669042587280e-01 2.270821481943130493e-02 -7.481087464839220047e-03 1.671166270971298218e-01 -6.257907301187515259e-02 2.257745563983917236e-01 -5.052432045340538025e-02 1.879230700433254242e-02 -1.704702377319335938e-01 -6.309489160776138306e-02 7.019391655921936035e-02 -1.224840283393859863e-01 -1.207870617508888245e-02 -1.444687247276306152e-01 3.675662353634834290e-02 7.974079251289367676e-02 1.376052945852279663e-01 -7.121576368808746338e-02 -1.122731715440750122e-01 -1.830893903970718384e-01 -1.734809577465057373e-02 3.762656748294830322e-01 5.245988443493843079e-02 1.443030387163162231e-01 2.616848982870578766e-02 5.101425647735595703e-01 1.416354775428771973e-01 -3.412500619888305664e-01
1.777558773756027222e-01 2.220902591943740845e-01 2.195911109447479248e-01 -3.361485600471496582e-01 1.170608848333358765e-01 -3.810664266347885132e-02 8.945567160844802856e-02 2.999146878719329834e-01 4.658779595047235489e-03 -1.082239523530006409e-01 -3.249651938676834106e-02 8.586116880178451538e-02 -1.811738163232803345e-01 1.416712701320648193e-01 -2.170009315013885498e-01 1.776905506849288940e-01 -1.330901384353637695e-01 -6.983502209186553955e-02 2.922717630863189697e-01 4.234614223241806030e-02 -3.202512115240097046e-02 -3.643626868724822998e-01 1.979469554498791695e-03 3.425395116209983826e-02 2.328473627567291260e-01 1.700659096240997314e-01 3.434664905071258545e-01 -7.660702615976333618e-02 7.050865888595581055e-02 1.800703108310699463e-01 -3.825701773166656494e-02 -4.927856102585792542e-02
5.284572020173072815e-02 2.142995148897171021e-01 8.784058690071105957e-02 -2.181980386376380920e-02 1.325253397226333618e-01 5.875285714864730835e-02 -1.493732631206512451e-01 2.290041744709014893e-01 1.391271944157779217e-03 2.999000847339630127e-01 -1.426106542348861694e-01 8.272258937358856201e-02 -3.222855925559997559e-01 1.033201590180397034e-01 -3.670035600662231445e-01 -1.240612789988517761e-01 8.564246445894241333e-02 -3.524602651596069336e-01 -1.515480726957321167e-01 1.357973515987396240e-01 -1.902541071176528931e-01 -4.013290703296661377e-01 1.209974884986877441e-01 1.147601306438446045e-01 1.205421388149261475e-01 -5.852859094738960266e-02 1.518494039773941040e-01 8.584318310022354126e-02 1.299769133329391479e-01 -1.177842821925878525e-02 3.057283721864223480e-02 -3.433532267808914185e-02
2.114806622266769409e-01 -1.980312019586563110e-01 3.251083567738533020e-02 -1.811616681516170502e-02 2.257874608039855957e-01 -2.358853444457054138e-02 8.437569439411163330e-02 4.540899097919464111e-01 -2.185559272766113281e-01 1.872276216745376587e-01 -1.979207992553710938e-02 2.068783193826675415e-01 -2.836245000362396240e-01 3.192641437053680420e-01 -1.925673782825469971e-01 7.768734544515609741e-02 -3.345863148570060730e-02 6.819059699773788452e-02 6.345409154891967773e-02 1.100051403045654297e-01 3.367893770337104797e-02 -1.630204916000366211e-01 -2.691008746623992920e-01 5.795020982623100281e-02 3.794155269861221313e-02 3.705012798309326172e-02 1.066833287477493286e-01 6.667167693376541138e-02 -3.315212903544306755e-03 2.660196721553802490e-01 -2.568779289722442627e-01 -1.324277520179748535e-01
2.320372760295867920e-01 -1.695598512887954712e-01 -8.710560947656631470e-02 -5.330781266093254089e-02 1.788382083177566528e-01 3.086142241954803467e-02 -3.150467574596405029e-02 4.399746954441070557e-01 -1.000815629959106445e-01 9.068767726421356201e-02 -1.773219257593154907e-01 1.830338686704635620e-01 -1.469002813100814819e-01 -2.021663039922714233e-01 -9.545644372701644897e-02 2.523636631667613983e-02 -7.792983669787645340e-04 8.112102746963500977e-02 1.412180811166763306e-01 4.810193479061126709e-01 5.026204511523246765e-03 -2.887233495712280273e-01 1.996046602725982666e-01 9.710466861724853516e-02 -1.821922957897186279e-01 1.133932769298553467e-01 7.486177235841751099e-02 -1.206204071640968323e-01 2.735047042369842529e-02 -3.262205421924591064e-02 1.126165911555290222e-01 -2.298410683870315552e-01
-1.824024170637130737e-01 1.750165820121765137e-01 1.558263897895812988e-01 8.559273183345794678e-02 1.654845625162124634e-01 2.268137410283088684e-02 -3.264575302600860596e-01 5.066080689430236816e-01 -2.833798825740814209e-01 1.851030439138412476e-01 8.727802336215972900e-02 -2.115170955657958984e-01 -2.243957221508026123e-01 9.198319911956787109e-02 4.427041485905647278e-02 -6.950940191745758057e-02 -4.326995834708213806e-02 -1.202053800225257874e-01 -1.667390752118080854e-04 -6.366168148815631866e-03 3.675854578614234924e-02 -2.338368147611618042e-01 -1.847791299223899841e-02 -5.707195028662681580e-02 8.058002591133117676e-02 1.227971166372299194e-01 2.274896204471588135e-02 -3.787282109260559082e-02 2.364433258771896362e-01 3.709630295634269714e-02 -1.358607318252325058e-02 -3.519269526004791260e-01
1.277794986963272095e-01 6.742976605892181396e-02 -5.180844571441411972e-03 -5.401812493801116943e-02 2.475416511297225952e-01 4.564862698316574097e-03 -1.366941779851913452e-01 2.600828409194946289e-01 -1.552628725767135620e-01 -6.512878835201263428e-02 1.064679101109504700e-01 2.384719848632812500e-01 -1.110974997282028198e-01 1.981285363435745239e-01 2.295275032520294189e-02 3.139262497425079346e-01 -2.783873379230499268e-01 -1.686990410089492798e-01 2.021619677543640137e-01 3.144831061363220215e-01 -5.138349160552024841e-02 -2.582376003265380859e-01 3.155990317463874817e-02 1.512341499328613281e-01 1.082001104950904846e-01 1.193612068891525269e-01 7.129127625375986099e-03 -2.159115970134735107e-01 1.251346338540315628e-02 3.880506157875061035e-01 -9.698705375194549561e-02 9.816281497478485107e-02
5.500758439302444458e-02 -5.359718203544616699e-02 1.146642863750457764e-01 -2.375099994242191315e-02 1.274753808975219727e-01 -4.174621403217315674e-02 -7.561032474040985107e-02 2.695924043655395508e-01 -1.241747960448265076e-01 7.341171801090240479e-02 -1.140181645750999451e-01 2.873505055904388428e-01 -2.099959850311279297e-01 1.432774867862462997e-02 8.693210035562515259e-02 1.035527065396308899e-01 1.284567918628454208e-02 9.161293506622314453e-02 -2.043440639972686768e-01 2.140668779611587524e-01 2.022357881069183350e-01 -4.983074963092803955e-01 1.321197152137756348e-01 4.557963460683822632e-02 -3.247234523296356201e-01 7.450228929519653320e-02 7.123214658349752426e-03 1.376702785491943359e-01 2.195628583431243896e-01 2.220214009284973145e-01 2.996633574366569519e-02 -2.678725123405456543e-01
2.471163421869277954e-01 1.371804326772689819e-01 1.887610256671905518e-01 9.245618246495723724e-03 -1.123079955577850342e-01 1.986361891031265259e-01 -1.344837397336959839e-01 3.721107169985771179e-02 1.106701716780662537e-01 1.258394569158554077e-01 -1.621523313224315643e-02 1.699404269456863403e-01 -2.002110481262207031e-01 -1.212723553180694580e-01 2.494677901268005371e-02 1.419139206409454346e-01 -7.068260759115219116e-02 -1.169699653983116150e-01 2.781748771667480469e-01 6.328480690717697144e-02 -1.769540905952453613e-01 -5.292728543281555176e-01 1.888843774795532227e-01 1.758512258529663086e-01 -4.494905099272727966e-02 6.926453858613967896e-02 2.363394051790237427e-01 -4.742309078574180603e-02 -2.088784426450729370e-01 1.997788995504379272e-01 -2.304645180702209473e-01 -1.981793344020843506e-02
-1.531797945499420166e-01 7.238777726888656616e-02 3.986712172627449036e-02 2.165533006191253662e-01 -6.858208775520324707e-02 -1.565914005041122437e-01 1.817739456892013550e-01 2.144375294446945190e-01 -1.678672283887863159e-01 3.642161488533020020e-01 2.311830073595046997e-01 1.484989374876022339e-01 -1.508734226226806641e-01 -6.918775290250778198e-02 -1.948098093271255493e-01 8.365581184625625610e-02 1.368514299392700195e-01 -1.386056095361709595e-01 3.687518537044525146e-01 8.154158294200897217e-02 4.443047195672988892e-02 -2.897736430168151855e-01 2.311792224645614624e-01 1.194870322942733765e-01 -1.864207163453102112e-02 -1.734870225191116333e-01 1.946108639240264893e-01 -2.705580592155456543e-01 -1.006877347826957703e-01 -7.348609622567892075e-03 -5.889104679226875305e-02 -1.277548819780349731e-01
2.659549415111541748e-01 -1.624334901571273804e-01 3.636080622673034668e-01 4.845525138080120087e-03 -1.463046856224536896e-02 6.591802090406417847e-02 -1.567085459828376770e-02 3.362963348627090454e-02 7.142414897680282593e-02 5.179256573319435120e-02 6.204748526215553284e-02 2.139322906732559204e-01 -2.720504999160766602e-01 -2.033555135130882263e-02 5.523763131350278854e-03 2.044147253036499023e-02 -8.838173002004623413e-02 -1.951300203800201416e-01 4.227671325206756592e-01 1.803783327341079712e-01 1.128933764994144440e-02 -3.573995232582092285e-01 6.973902881145477295e-02 5.971591919660568237e-02 4.118955228477716446e-03 9.960103034973144531e-02 1.479669660329818726e-01 1.399940997362136841e-01 -2.258791774511337280e-01 3.328459262847900391e-01 -1.575808227062225342e-01 3.037671744823455811e-02
7.004707306623458862e-02 -3.344153985381126404e-02 2.709741890430450439e-01 -3.053041696548461914e-01 5.485741421580314636e-02 -1.704754075035452843e-03 -1.521177142858505249e-01 2.997442185878753662e-01 1.954234689474105835e-01 2.024610787630081177e-01 -6.507833488285541534e-03 2.649126350879669189e-01 -6.361668556928634644e-02 -4.761717468500137329e-02 6.886871904134750366e-02 -4.210010170936584473e-02 1.513342745602130890e-02 5.283849313855171204e-02 -1.067070476710796356e-02 -1.316182911396026611e-01 3.437341153621673584e-01 -3.166221380233764648e-01 7.999642938375473022e-02 -2.028019428253173828e-01 -2.354462593793869019e-01 -1.286458969116210938e-01 -6.673943251371383667e-02 -8.261609077453613281e-02 -2.122692465782165527e-01 2.810741961002349854e-01 1.171844527125358582e-01 -2.041099071502685547e-01
2.171791493892669678e-01 -4.833156615495681763e-02 1.444391757249832153e-01 -5.570474639534950256e-02 2.128089368343353271e-01 -1.760435700416564941e-01 1.941703408956527710e-01 1.459609866142272949e-01 -3.110390901565551758e-02 4.149848222732543945e-02 2.422902584075927734e-01 -2.892861664295196533e-01 -2.153465747833251953e-01 -1.299842447042465210e-01 -1.798419654369354248e-01 1.814789138734340668e-03 1.072709411382675171e-01 -2.135939151048660278e-02 1.408415734767913818e-01 -4.731466248631477356e-02 -5.055349320173263550e-03 -5.151954889297485352e-01 -8.530686050653457642e-02 -9.713229537010192871e-02 -1.631390452384948730e-01 1.553266793489456177e-01 5.279503017663955688e-02 1.364299207925796509e-01 -2.518648207187652588e-01 2.986189126968383789e-01 9.348923712968826294e-02 2.926038205623626709e-02
1.596537791192531586e-02 1.697048917412757874e-02 3.582541346549987793e-01 2.822957001626491547e-02 2.825368642807006836e-01 8.046987652778625488e-02 1.335376203060150146e-01 2.111182063817977905e-01 -2.334915101528167725e-02 1.971576958894729614e-01 -1.045432910323143005e-01 -6.687287986278533936e-02 -2.461569309234619141e-01 2.904438376426696777e-01 9.489821642637252808e-02 2.943550646305084229e-01 1.665978878736495972e-01 -4.470008313655853271e-01 1.221863850951194763e-01 -4.387814551591873169e-02 -3.962141647934913635e-02 -4.372202605009078979e-02 1.436648052185773849e-02 -1.687467545270919800e-01 -1.398719102144241333e-01 -2.112859860062599182e-02 1.914840638637542725e-01 -1.002446562051773071e-01 -1.818027347326278687e-01 1.922985613346099854e-01 3.945845738053321838e-02 -1.062685847282409668e-01
1.681182384490966797e-01 -5.375431850552558899e-02 -1.234573498368263245e-01 -2.720729708671569824e-01 3.605322241783142090e-01 -8.529859781265258789e-02 -1.782756298780441284e-01 2.528004050254821777e-01 -6.037174537777900696e-02 -2.084363251924514771e-02 -4.042663797736167908e-02 1.399831920862197876e-01 -5.130334496498107910e-01 -7.613421976566314697e-02 -9.902432560920715332e-02 3.865284845232963562e-02 -6.857333332300186157e-02 -3.268536925315856934e-01 3.101948276162147522e-02 1.989783048629760742e-01 1.557883322238922119e-01 1.019977405667304993e-01 -5.855906382203102112e-02 -3.127794340252876282e-02 9.242863953113555908e-02 -1.366601437330245972e-01 -8.862521499395370483e-02 3.752483427524566650e-02 2.931406795978546143e-01 1.446930170059204102e-01 -7.181681692600250244e-02 -3.667927160859107971e-02
1.513325870037078857e-01 1.808791607618331909e-01 8.119641244411468506e-02 2.589593231678009033e-01 -1.564522683620452881e-01 -1.123641654849052429e-01 1.123546436429023743e-01 2.507699131965637207e-01 1.924379169940948486e-01 1.556454151868820190e-01 7.179690152406692505e-02 9.024598449468612671e-02 -1.701809018850326538e-01 -1.841029673814773560e-01 -1.454735547304153442e-01 1.268418878316879272e-01 -5.376124754548072815e-02 -2.596668004989624023e-01 -1.409408450126647949e-01 -6.125765293836593628e-02 -2.153373211622238159e-01 -5.118687152862548828e-01 3.464439883828163147e-02 -1.521003693342208862e-01 2.464702725410461426e-01 1.872204430401325226e-02 -2.068253979086875916e-02 -4.868924617767333984e-02 -8.139013499021530151e-02 2.181650400161743164e-01 7.159552723169326782e-02 -1.831975877285003662e-01
1.692163348197937012e-01 2.755508720874786377e-01 1.561704427003860474e-01 -1.748646795749664307e-01 2.019723802804946899e-01 2.012762278318405151e-01 -3.295956924557685852e-02 2.141867727041244507e-01 -2.379908114671707153e-01 1.832945346832275391e-01 -1.457234844565391541e-02 1.209677234292030334e-01 1.975445821881294250e-02 1.035289838910102844e-01 -3.314161598682403564e-01 1.269064247608184814e-01 -3.773120939731597900e-01 -2.769095599651336670e-01 2.280132323503494263e-01 1.380266696214675903e-01 1.037449091672897339e-01 -2.173293940722942352e-02 7.539263367652893066e-02 -1.265385001897811890e-01 9.895350039005279541e-02 4.786573350429534912e-02 -1.476705670356750488e-01 4.732510447502136230e-02 9.844494611024856567e-02 1.836620271205902100e-01 -1.834208369255065918e-01 -1.840094476938247681e-01
-6.882978975772857666e-02 3.446643352508544922e-01 1.235229056328535080e-02 -2.678454220294952393e-01 7.806982845067977905e-02 -6.183059513568878174e-02 1.333446949720382690e-01 3.852320909500122070e-01 -2.824192941188812256e-01 1.481433864682912827e-02 -7.081224024295806885e-02 1.813096255064010620e-01 -2.489017695188522339e-02 -1.612225919961929321e-01 -1.949578709900379181e-02 -2.661012113094329834e-02 -1.076393350958824158e-01 1.179646849632263184e-01 3.390283584594726562e-01 -8.904003351926803589e-02 -1.189464628696441650e-01 -2.747022807598114014e-01 2.814747095108032227e-01 -2.112312614917755127e-01 3.938248753547668457e-02 5.634922534227371216e-02 -1.055840700864791870e-01 -1.438633259385824203e-02 3.028107807040214539e-03 1.816072016954421997e-01 -1.045236513018608093e-01 -2.471466809511184692e-01
3.759376704692840576e-02 -5.854620784521102905e-02 3.003016114234924316e-01 2.211329936981201172e-01 7.117149070836603642e-04 -2.135726958513259888e-01 2.184679806232452393e-01 3.602098524570465088e-01 2.801738083362579346e-01 4.138727188110351562e-01 6.425226572901010513e-03 -9.292552620172500610e-02 -1.944053322076797485e-01 -2.286919578909873962e-02 -1.158468872308731079e-01 1.067370921373367310e-01 -1.775222420692443848e-01 -3.934420645236968994e-01 1.580986380577087402e-02 -5.352494120597839355e-02 -9.355422109365463257e-02 -2.963383495807647705e-02 1.566287875175476074e-01 -3.001775406301021576e-02 1.210436150431632996e-01 -2.964393422007560730e-02 -4.788629710674285889e-03 -1.063036471605300903e-01 6.874243170022964478e-02 1.335020363330841064e-01 4.173837602138519287e-02 -1.890946626663208008e-01
7.543889433145523071e-02 -9.484553709626197815e-03 -8.337067067623138428e-02 -1.164825633168220520e-01 1.160524636507034302e-01 8.707536011934280396e-02 -3.730944171547889709e-02 1.472589075565338135e-01 -4.312015324831008911e-02 1.961106061935424805e-01 1.818944215774536133e-01 -2.608444690704345703e-01 -5.169412493705749512e-01 -1.122278794646263123e-01 1.654106527566909790e-01 1.807943582534790039e-01 9.957679361104965210e-02 -3.163730204105377197e-01 -5.009131506085395813e-02 7.598093897104263306e-02 -1.489666551351547241e-01 -1.349670737981796265e-01 9.201223403215408325e-02 -3.665094375610351562e-01 5.607245117425918579e-02 1.840596646070480347e-01 -2.759970724582672119e-02 6.380880624055862427e-02 -1.160743907094001770e-01 9.482201933860778809e-02 -2.416517287492752075e-01 -1.550810784101486206e-01
-1.074208542704582214e-01 2.210574299097061157e-01 1.539928764104843140e-01 -3.295736610889434814e-01 2.583266198635101318e-01 3.228694573044776917e-02 -5.219044163823127747e-02 4.098014533519744873e-01 1.196187920868396759e-02 1.267444528639316559e-02 -1.309290826320648193e-01 1.025745086371898651e-02 2.078800350427627563e-01 5.132658407092094421e-03 -7.826443016529083252e-02 -1.292674839496612549e-01 -1.152478680014610291e-01 -2.183055877685546875e-01 4.144311696290969849e-02 6.596925854682922363e-02 8.241785317659378052e-02 -2.186626046895980835e-01 1.525291204452514648e-01 -1.045475974678993225e-01 2.887168526649475098e-01 1.201545298099517822e-01 -1.550565361976623535e-01 -1.882653087377548218e-01 -9.835711680352687836e-03 2.335962951183319092e-01 6.692250072956085205e-02 -3.361023366451263428e-01
2.901819348335266113e-01 1.080820262432098389e-01 -2.934528514742851257e-02 -4.143864382058382034e-03 1.641357839107513428e-01 2.609309256076812744e-01 1.025761961936950684e-01 3.061677217483520508e-01 6.156365573406219482e-02 6.363825500011444092e-02 4.629744216799736023e-02 1.356728821992874146e-01 -1.180213838815689087e-01 3.244805708527565002e-02 4.922494292259216309e-02 1.730993017554283142e-02 -1.006257608532905579e-01 -3.852669298648834229e-01 -5.382269993424415588e-02 2.375898361206054688e-01 -6.499013397842645645e-03 3.778465092182159424e-02 2.072918564081192017e-01 4.158962517976760864e-03 3.874464333057403564e-02 2.473585754632949829e-01 3.741178810596466064e-01 1.484844833612442017e-01 -2.105170190334320068e-01 1.717261672019958496e-01 -2.275059819221496582e-01 -2.126703262329101562e-01
-5.647881329059600830e-02 -2.164539881050586700e-02 -5.177022889256477356e-02 -1.209154054522514343e-01 1.574589461088180542e-01 -4.922517016530036926e-02 3.751914203166961670e-02 9.396558254957199097e-02 -2.654942274093627930e-01 1.851800084114074707e-01 -5.959823727607727051e-02 7.340031862258911133e-02 -9.764866530895233154e-02 -1.130077838897705078e-01 -7.853816449642181396e-02 6.972787529230117798e-02 2.200772911310195923e-01 -5.059313774108886719e-02 1.819599419832229614e-01 2.543199434876441956e-02 -2.090838849544525146e-01 -2.034233659505844116e-01 4.286890625953674316e-01 1.089630648493766785e-01 4.009408503770828247e-02 -2.998901605606079102e-01 7.615596055984497070e-02 2.321515046060085297e-02 2.209079414606094360e-01 4.723424315452575684e-01 2.149398028850555420e-01 -1.142424717545509338e-01
2.950381338596343994e-01 3.968719020485877991e-02 -8.134721964597702026e-02 -2.386580966413021088e-02 4.823777079582214355e-02 -8.462706953287124634e-02 3.756772354245185852e-02 3.354111313819885254e-01 -1.486434340476989746e-01 -3.793837502598762512e-02 -6.694174557924270630e-02 -6.005168333649635315e-02 -2.701417505741119385e-01 4.244341980665922165e-03 -1.669780537486076355e-02 -1.200189068913459778e-01 -1.395750194787979126e-01 -8.836291730403900146e-02 -1.228474900126457214e-01 6.997602432966232300e-02 -7.249612361192703247e-02 -2.345791012048721313e-01 4.047689139842987061e-01 -2.169116884469985962e-01 6.400260329246520996e-02 3.430669605731964111e-01 1.034475788474082947e-01 -1.057110652327537537e-01 3.181973695755004883e-01 2.228627800941467285e-01 -2.003740966320037842e-01 -9.114089608192443848e-02
1.218808516860008240e-01 -1.225295066833496094e-01 -2.761944755911827087e-02 -1.978119313716888428e-01 4.113970994949340820e-01 -2.110440433025360107e-01 -2.344032377004623413e-01 5.239510163664817810e-02 9.280379116535186768e-02 -2.378416061401367188e-02 5.681909993290901184e-02 1.358129084110260010e-01 -3.706419467926025391e-01 -5.205228179693222046e-02 -1.091170981526374817e-01 2.635615170001983643e-01 1.150064840912818909e-01 -3.580936193466186523e-01 1.203548461198806763e-01 4.013144597411155701e-02 5.824290681630373001e-03 1.194514427334070206e-02 9.452411532402038574e-02 2.410904020071029663e-01 -4.094061255455017090e-02 1.607017666101455688e-01 1.752045005559921265e-02 -1.551052033901214600e-01 6.584285944700241089e-02 3.359498083591461182e-01 1.059289723634719849e-01 3.715374320745468140e-02
-1.031470224261283875e-01 -2.142639458179473877e-02 1.414537876844406128e-01 1.933859139680862427e-01 2.624784409999847412e-02 -2.344678342342376709e-01 -1.668440103530883789e-01 4.388115108013153076e-01 -1.811336427927017212e-01 -1.248663291335105896e-02 1.847901195287704468e-01 9.976685047149658203e-03 -3.185395598411560059e-01 7.837484031915664673e-02 3.041723184287548065e-02 -6.510099023580551147e-02 3.131719827651977539e-01 -2.623724639415740967e-01 -4.550491459667682648e-03 2.386157959699630737e-01 1.172992065548896790e-01 -3.039654493331909180e-01 3.166677057743072510e-02 -1.633693426847457886e-01 -3.043107688426971436e-02 9.659436345100402832e-02 2.144873589277267456e-01 -4.507237300276756287e-02 5.506520718336105347e-02 8.163927495479583740e-02 -1.546440422534942627e-01 -1.607070267200469971e-01
1.874143928289413452e-01 4.532222822308540344e-02 -9.513727575540542603e-02 4.198491945862770081e-02 1.379946470260620117e-01 5.545930936932563782e-02 -1.253036223351955414e-02 3.859373629093170166e-01 -5.027747154235839844e-01 -7.407408207654953003e-02 1.561111062765121460e-01 1.350057423114776611e-01 -1.423817127943038940e-01 -4.042122513055801392e-02 2.503318786621093750e-01 1.519084349274635315e-02 -6.996124982833862305e-02 -1.132294908165931702e-01 2.741842865943908691e-01 4.398635774850845337e-02 -1.095641180872917175e-01 -2.052975147962570190e-01 1.728548556566238403e-01 -1.823424845933914185e-01 1.056471914052963257e-01 1.527548134326934814e-01 1.825700104236602783e-01 -1.993184685707092285e-01 4.851850122213363647e-02 2.379904240369796753e-01 -5.487273912876844406e-03 1.281806379556655884e-01
-5.047570541501045227e-02 1.483527719974517822e-01 3.411958813667297363e-01 -1.201672628521919250e-01 1.924196779727935791e-01 6.252321600914001465e-02 -2.036170363426208496e-01 2.618453800678253174e-01 -2.111042290925979614e-01 9.315021336078643799e-02 4.846841096878051758e-02 3.078745901584625244e-01 -2.270146012306213379e-01 8.411388844251632690e-02 -2.386264652013778687e-01 1.176304966211318970e-01 9.964401274919509888e-02 -2.358109503984451294e-02 -4.000689461827278137e-02 7.801749557256698608e-02 1.201477497816085815e-01 -1.240394040942192078e-01 4.896014928817749023e-02 -3.570360317826271057e-02 2.000244706869125366e-01 -5.373639240860939026e-02 -1.094559729099273682e-01 -2.869609892368316650e-01 1.731724739074707031e-01 4.409526884555816650e-01 4.615465644747018814e-03 2.289115451276302338e-02
1.419260799884796143e-01 1.392273902893066406e-01 1.722723394632339478e-01 9.495399892330169678e-02 1.391832977533340454e-01 1.392761766910552979e-01 1.599727757275104523e-02 2.245839983224868774e-01 -1.473131775856018066e-01 3.822664022445678711e-01 5.569984763860702515e-02 -5.582104995846748352e-02 -1.260503828525543213e-01 -1.642622500658035278e-01 -3.782320022583007812e-01 -1.603932119905948639e-02 1.032660827040672302e-01 -3.087700307369232178e-01 -6.209934130311012268e-02 2.108808159828186035e-01 -1.467827856540679932e-01 -2.846224904060363770e-01 2.625071406364440918e-01 8.068409562110900879e-02 1.374528855085372925e-01 -1.278284341096878052e-01 -6.088561192154884338e-02 1.533270031213760376e-01 3.742487728595733643e-02 2.370139956474304199e-01 -9.806960821151733398e-02 1.006568819284439087e-01
2.930619120597839355e-01 -3.644858300685882568e-02 3.994170129299163818e-01 5.320209264755249023e-02 1.156300539150834084e-03 -1.402683109045028687e-01 2.039330899715423584e-01 3.461373150348663330e-01 1.128102913498878479e-01 2.553514540195465088e-01 2.999775707721710205e-01 -8.654755540192127228e-03 -2.352737337350845337e-01 -5.496834591031074524e-02 -3.120443969964981079e-02 -2.375767333433032036e-03 2.350425869226455688e-01 -2.654638588428497314e-01 9.197623282670974731e-02 -9.493588656187057495e-02 -1.582842878997325897e-02 4.581704363226890564e-02 1.144895702600479126e-01 8.993432670831680298e-02 1.776359528303146362e-01 -9.710805863142013550e-02 1.214357390999794006e-01 6.362599879503250122e-02 1.361362189054489136e-01 2.172667682170867920e-01 -1.196527779102325439e-01 -1.882303953170776367e-01
3.520880639553070068e-01 -6.477023661136627197e-02 -2.540249824523925781e-01 -4.723867401480674744e-02 1.859441995620727539e-01 1.078921929001808167e-01 -1.481459736824035645e-01 2.155697494745254517e-01 -8.711796998977661133e-02 1.308764517307281494e-01 -8.066315203905105591e-03 3.219846487045288086e-01 -8.474609255790710449e-02 6.152817606925964355e-02 9.709180891513824463e-02 -2.282983623445034027e-03 -2.030087709426879883e-01 -3.267103433609008789e-02 1.318093389272689819e-01 2.245816588401794434e-02 7.952344458317384124e-05 -2.401675581932067871e-01 5.666354298591613770e-02 5.738646164536476135e-02 -1.162455528974533081e-01 2.669397294521331787e-01 2.975416779518127441e-01 -5.544289201498031616e-02 3.053870052099227905e-02 4.190663993358612061e-01 -1.602707505226135254e-01 -1.965576559305191040e-01
-9.263851493597030640e-02 -1.232960447669029236e-01 2.280785292387008667e-01 -1.356718130409717560e-02 -6.340322643518447876e-02 -2.638278529047966003e-02 -9.611888788640499115e-03 4.750113487243652344e-01 -2.166055440902709961e-01 -9.637574106454849243e-02 6.641397625207901001e-02 -1.248871535062789917e-01 -3.102378547191619873e-01 1.109718531370162964e-02 4.929435253143310547e-02 1.174226179718971252e-01 1.995977610349655151e-01 -4.121966958045959473e-01 8.434361964464187622e-02 -1.599605754017829895e-02 3.797696903347969055e-02 -1.888002157211303711e-01 -2.308711111545562744e-01 -3.095142543315887451e-01 7.794433832168579102e-02 -1.053770465659908950e-04 -4.440379515290260315e-02 -1.011879742145538330e-01 7.077056914567947388e-02 2.209990471601486206e-01 4.555062949657440186e-02 -1.650826930999755859e-01
-1.034337580204010010e-01 1.833064109086990356e-01 -1.426686197519302368e-01 -2.331507205963134766e-01 2.380129136145114899e-02 8.851338922977447510e-02 8.287934213876724243e-02 5.208672285079956055e-01 -1.935829818248748779e-01 3.731836378574371338e-02 1.313635706901550293e-01 5.048035830259323120e-02 8.640747517347335815e-02 6.648994982242584229e-03 1.153071597218513489e-01 5.313727632164955139e-02 -9.262002259492874146e-02 -8.761322498321533203e-02 1.722464859485626221e-01 -1.596261411905288696e-01 -1.080338656902313232e-02 -2.183151096105575562e-01 1.481219232082366943e-01 -2.278539985418319702e-01 1.004481539130210876e-01 -3.072607703506946564e-02 -1.285963654518127441e-01 8.701071888208389282e-02 1.231123805046081543e-01 4.217367470264434814e-01 -1.079670041799545288e-01 -2.815240323543548584e-01
1.507562547922134399e-01 7.960486412048339844e-02 -1.672897487878799438e-02 -1.835611015558242798e-01 -1.313540190458297729e-01 1.055412292480468750e-01 -1.847516596317291260e-01 2.022034823894500732e-01 1.393925696611404419e-01 -1.065824329853057861e-01 1.323698759078979492e-01 -2.308109104633331299e-01 9.314709343016147614e-03 -1.673792600631713867e-01 1.341867446899414062e-01 5.732146650552749634e-02 -1.357761472463607788e-01 -2.479646801948547363e-01 1.163297295570373535e-01 7.873460650444030762e-02 7.362449169158935547e-02 -3.165626823902130127e-01 9.467195719480514526e-02 -1.628285497426986694e-01 -1.267583966255187988e-01 4.024727940559387207e-01 9.072574228048324585e-02 1.484054028987884521e-01 1.014660298824310303e-01 3.285185396671295166e-01 2.692286968231201172e-01 -2.068714499473571777e-01
1.399844735860824585e-01 -2.700477605685591698e-03 2.510982751846313477e-01 -2.148384451866149902e-01 7.186690717935562134e-02 -7.769228890538215637e-03 -3.164182603359222412e-02 3.415471017360687256e-01 -6.264798343181610107e-02 2.904156148433685303e-01 1.925064325332641602e-01 -2.001133859157562256e-01 -3.374453485012054443e-01 -3.216116502881050110e-02 1.640948653221130371e-01 -5.741314217448234558e-02 -5.256698653101921082e-02 -2.614608705043792725e-01 1.041354387998580933e-01 8.747659623622894287e-02 2.583101987838745117e-01 -2.276505827903747559e-01 9.792368113994598389e-02 -2.340846695005893707e-02 -2.693280205130577087e-02 -1.344604790210723877e-01 -1.342548131942749023e-01 -1.405566632747650146e-01 3.212754726409912109e-01 1.814631521701812744e-01 1.629851013422012329e-01 -1.446918305009603500e-02
2.743303477764129639e-01 6.574646383523941040e-02 1.424046903848648071e-01 1.619069278240203857e-01 -1.948571205139160156e-01 -1.246766000986099243e-02 -1.238930821418762207e-01 3.303020000457763672e-01 1.630992740392684937e-01 7.522323727607727051e-02 8.840373158454895020e-02 2.126402705907821655e-01 -6.993678212165832520e-02 -8.960392326116561890e-02 -2.516421973705291748e-01 8.162333071231842041e-02 -2.151073664426803589e-01 -9.927839785814285278e-02 -3.901096060872077942e-02 9.086862951517105103e-02 5.729950498789548874e-03 -2.373414933681488037e-01 4.120549857616424561e-01 -1.922149658203125000e-01 -2.192168496549129486e-02 8.672330528497695923e-02 2.060370147228240967e-01 -1.132019087672233582e-01 -1.503742486238479614e-01 9.104744344949722290e-02 3.184678554534912109e-01 -1.362316012382507324e-01
1.456631869077682495e-01 -8.140449225902557373e-02 2.137173153460025787e-02 1.883440837264060974e-02 -4.114738851785659790e-02 6.416618078947067261e-02 1.283765733242034912e-01 3.995063006877899170e-01 -1.812357455492019653e-01 1.510928273200988770e-01 1.512094438076019287e-01 -1.771003156900405884e-01 -2.257395088672637939e-01 -2.124411612749099731e-02 -9.038832783699035645e-02 2.031347751617431641e-01 2.092399895191192627e-01 -9.294954128563404083e-03 -6.199810653924942017e-02 -1.165752671658992767e-02 7.645536214113235474e-02 -2.147228419780731201e-01 -2.895057667046785355e-03 -4.630396887660026550e-02 9.647526778280735016e-03 -2.886109985411167145e-02 2.402754575014114380e-01 -1.578360237181186676e-02 4.006270766258239746e-01 4.098264575004577637e-01 -1.109958589076995850e-01 -2.775996923446655273e-01
9.602147340774536133e-02 -2.329628542065620422e-02 7.854030281305313110e-02 -1.216165050864219666e-01 -5.624543875455856323e-02 2.230053544044494629e-01 -1.791882067918777466e-01 2.948614358901977539e-01 1.685412526130676270e-01 1.392982527613639832e-02 2.307195402681827545e-02 3.615175932645797729e-02 4.965786635875701904e-02 -2.836700081825256348e-01 -5.204782634973526001e-02 6.500127166509628296e-02 2.845163941383361816e-01 -8.834112435579299927e-02 2.612434923648834229e-01 9.926240891218185425e-02 -6.572510302066802979e-02 -1.961120665073394775e-01 2.117707580327987671e-01 -1.722226142883300781e-01 -7.571429759263992310e-02 -1.478848904371261597e-01 1.290509998798370361e-01 -7.335820049047470093e-02 2.245340198278427124e-01 5.310830473899841309e-01 1.026200726628303528e-01 1.572755910456180573e-02
7.450550794601440430e-02 -1.375317126512527466e-01 6.657368503510951996e-04 -9.349746257066726685e-02 2.022118866443634033e-02 2.576491096988320351e-03 4.988810047507286072e-03 -7.854229956865310669e-02 -2.250428497791290283e-01 2.076708525419235229e-01 -7.630663365125656128e-02 3.634244799613952637e-01 -3.724338114261627197e-01 -1.898223534226417542e-02 2.013431303203105927e-02 1.922463029623031616e-01 -8.454445749521255493e-02 -1.854328662157058716e-01 -5.617337301373481750e-02 6.639005988836288452e-02 1.118115410208702087e-01 -6.334431171417236328e-01 7.590568065643310547e-02 -7.696776092052459717e-02 1.151461526751518250e-01 -2.069029770791530609e-02 2.407105406746268272e-03 -2.080088108777999878e-02 -2.698300965130329132e-02 1.118771731853485107e-01 -2.035928070545196533e-01 -9.341204166412353516e-02
2.364740073680877686e-01 -1.369309425354003906e-01 2.825975716114044189e-01 1.511115133762359619e-01 1.568528562784194946e-01 -1.174056679010391235e-01 7.259087264537811279e-02 4.147490859031677246e-01 -2.909257113933563232e-01 -1.048992667347192764e-02 7.482045143842697144e-02 1.569616347551345825e-01 -1.334256678819656372e-01 -2.416189759969711304e-01 -2.127472013235092163e-01 1.624485105276107788e-02 -2.201886773109436035e-01 -1.406292170286178589e-01 7.660165894776582718e-03 -9.048379957675933838e-02 -2.598181962966918945e-01 -6.892649829387664795e-02 1.907956302165985107e-01 -6.421712785959243774e-02 1.215688213706016541e-01 8.951278403401374817e-03 -5.522350221872329712e-02 -1.605099737644195557e-01 2.813139557838439941e-01 2.033071517944335938e-01 3.072942607104778290e-02 -1.260713934898376465e-01
7.851558923721313477e-02 9.365483373403549194e-02 2.234371751546859741e-02 -3.163409829139709473e-01 2.015470713376998901e-01 -9.535788558423519135e-03 4.580633714795112610e-02 2.042238265275955200e-01 2.484725601971149445e-02 2.219827026128768921e-01 -5.578547716140747070e-02 1.679735779762268066e-01 2.860450744628906250e-01 1.687968336045742035e-02 -2.575442492961883545e-01 -1.875184923410415649e-01 -1.787229478359222412e-01 -1.916077882051467896e-01 9.692905098199844360e-02 4.742072150111198425e-02 -1.624797587282955647e-04 -2.313730120658874512e-01 2.822877466678619385e-01 -1.224777847528457642e-01 1.883606761693954468e-01 1.233257800340652466e-01 -5.062775686383247375e-02 4.788742586970329285e-02 -2.091433852910995483e-01 3.515130579471588135e-01 -6.117508746683597565e-03 -2.893964350223541260e-01
1.799563020467758179e-01 1.760443150997161865e-01 1.046835929155349731e-01 -1.071993727236986160e-03 1.085055023431777954e-01 1.258891075849533081e-01 -1.170425326563417912e-03 1.126707121729850769e-01 6.158160045742988586e-02 -1.445130109786987305e-01 1.880316287279129028e-01 2.256688326597213745e-01 -1.056068018078804016e-01 -1.300172414630651474e-02 -9.643013589084148407e-03 1.424366980791091919e-01 -9.913292713463306427e-03 -1.902789473533630371e-01 2.824796438217163086e-01 2.140462100505828857e-01 -1.009011492133140564e-01 -1.389410942792892456e-01 2.181310355663299561e-01 7.013228535652160645e-02 1.006105542182922363e-01 2.111824303865432739e-01 4.036517739295959473e-01 -2.577156573534011841e-02 5.023481696844100952e-02 2.508883476257324219e-01 -3.618071079254150391e-01 -2.899873852729797363e-01
1.535706222057342529e-01 -1.661591231822967529e-01 1.476291418075561523e-01 8.505045436322689056e-03 -7.048919051885604858e-02 1.089383810758590698e-01 2.327271699905395508e-01 1.170786023139953613e-01 -3.342910408973693848e-01 1.507542282342910767e-01 -1.208414658904075623e-01 6.520999222993850708e-02 2.342966943979263306e-02 3.093075454235076904e-01 -2.069465070962905884e-01 1.017217561602592468e-01 -3.563022613525390625e-02 -3.189162015914916992e-01 -1.573073118925094604e-01 2.072471231222152710e-01 -1.353594660758972168e-01 -1.637869030237197876e-01 1.391060501337051392e-01 7.272706180810928345e-02 -7.669263333082199097e-02 1.044749375432729721e-02 6.664639711380004883e-02 -1.425773054361343384e-01 4.235448781400918961e-03 2.153481841087341309e-01 -3.741048276424407959e-01 -2.862484455108642578e-01
4.122635424137115479e-01 1.459761261940002441e-01 1.907880008220672607e-01 1.533693969249725342e-01 -4.978628084063529968e-02 -1.024266555905342102e-01 6.545824464410543442e-03 5.362212061882019043e-01 2.245362475514411926e-02 4.116149619221687317e-02 3.360561728477478027e-01 -1.147901788353919983e-01 -6.871495395898818970e-02 -6.873340904712677002e-02 -1.445411890745162964e-01 8.616031706333160400e-02 8.722747117280960083e-02 -8.167986571788787842e-02 -1.525415107607841492e-02 -5.936002358794212341e-02 -1.976968348026275635e-02 -3.371728360652923584e-01 2.642775177955627441e-01 -1.055746339261531830e-02 -2.704655006527900696e-02 -1.600296944379806519e-01 9.375367313623428345e-02 -1.570765525102615356e-01 -1.675291918218135834e-02 -1.232428662478923798e-02 5.885484069585800171e-02 -1.281549930572509766e-01
3.582568466663360596e-02 -1.128070279955863953e-01 2.355163358151912689e-02 -2.931891679763793945e-01 -1.282780915498733521e-01 -1.761749684810638428e-01 -3.754211962223052979e-02 1.800757087767124176e-02 7.579065859317779541e-02 9.059920907020568848e-02 2.075884491205215454e-01 -4.488568287342786789e-03 -5.939996615052223206e-02 -3.486424982547760010e-01 -3.486134484410285950e-02 -1.181231588125228882e-01 7.572314888238906860e-02 -1.666696816682815552e-01 3.666736483573913574e-01 1.964742988348007202e-01 -1.523711532354354858e-01 -8.422069251537322998e-02 3.743031322956085205e-01 -1.006192062050104141e-02 2.458155155181884766e-01 -1.773000657558441162e-01 1.108312234282493591e-01 -3.368381410837173462e-02 -4.006331041455268860e-02 3.802882432937622070e-01 4.150261729955673218e-02 -1.504389494657516479e-01
-1.638997346162796021e-01 1.803959608078002930e-01 1.704506278038024902e-01 -1.875690519809722900e-01 -6.095688417553901672e-02 -7.713306695222854614e-02 -9.257227182388305664e-02 1.495084911584854126e-01 9.044458717107772827e-02 3.071184456348419189e-01 8.225504308938980103e-02 -2.318006241694092751e-03 -3.056100010871887207e-01 -9.877561777830123901e-02 1.929425597190856934e-01 -1.126833632588386536e-01 -7.371291518211364746e-02 -6.200573220849037170e-02 -1.192614659667015076e-01 3.240218758583068848e-01 -1.177904605865478516e-01 -1.805857867002487183e-01 3.280097618699073792e-02 -3.732823133468627930e-01 -5.292621254920959473e-02 -2.622878365218639374e-02 2.859526276588439941e-01 -1.918095052242279053e-01 1.995604671537876129e-02 1.131717190146446228e-01 -2.685123980045318604e-01 -2.251047939062118530e-01
1.469362527132034302e-01 1.783011108636856079e-01 9.897282719612121582e-02 -5.829827859997749329e-02 -2.392240166664123535e-01 -1.175233274698257446e-01 -1.333773136138916016e-01 1.853060573339462280e-01 -7.292287796735763550e-02 7.171187549829483032e-02 7.699821610003709793e-03 2.062075734138488770e-01 -8.979299664497375488e-02 -1.071122363209724426e-01 -1.833786256611347198e-03 -2.039351314306259155e-01 -1.605198532342910767e-01 -2.338405400514602661e-01 1.227096617221832275e-01 1.186605915427207947e-01 1.014160439372062683e-01 -5.506470203399658203e-01 1.647321879863739014e-01 2.009582519531250000e-01 1.898073405027389526e-02 -1.316294372081756592e-01 2.978418767452239990e-01 -1.753949001431465149e-02 -2.090036869049072266e-01 -1.183160915970802307e-01 -1.100509986281394958e-02 -2.024250328540802002e-01
4.077446758747100830e-01 -2.070230543613433838e-01 1.396248042583465576e-01 -2.659969925880432129e-01 2.225717157125473022e-02 1.647054702043533325e-01 -1.733633503317832947e-02 2.521871030330657959e-01 -1.550006866455078125e-01 5.599533021450042725e-02 1.832296997308731079e-01 -4.759895801544189453e-02 -2.855648100376129150e-01 -7.505860924720764160e-02 -1.002547051757574081e-02 9.574959427118301392e-02 2.144512953236699104e-03 -1.578406840562820435e-01 -1.437911242246627808e-01 -1.129199564456939697e-01 3.406386077404022217e-02 -2.567614316940307617e-01 -1.251139342784881592e-01 1.519080484285950661e-03 -7.526699453592300415e-02 -3.611720502376556396e-01 -8.167681284248828888e-03 -1.438388526439666748e-01 -4.373921453952789307e-02 2.068124264478683472e-01 2.519406080245971680e-01 -2.086918652057647705e-01
1.525977849960327148e-01 4.993571341037750244e-02 3.924339413642883301e-01 -1.464633047580718994e-01 -4.484130442142486572e-02 -4.039570689201354980e-03 4.801708087325096130e-02 4.743116199970245361e-01 -6.635452806949615479e-02 -7.058548182249069214e-02 2.238106578588485718e-01 1.920013725757598877e-01 -3.573337495326995850e-01 -1.289725303649902344e-01 -2.278641462326049805e-01 1.126579642295837402e-01 -1.274078637361526489e-01 4.758183285593986511e-02 -1.037525758147239685e-01 -5.568560212850570679e-03 -3.115361556410789490e-02 -1.100245565176010132e-01 -2.146226912736892700e-02 -7.964983582496643066e-02 1.173192635178565979e-01 -1.775194890797138214e-02 -1.404088586568832397e-01 2.441884018480777740e-02 2.016032487154006958e-01 3.712537288665771484e-01 8.819348178803920746e-03 4.549823701381683350e-02
5.676124617457389832e-02 -7.687941938638687134e-02 1.631086319684982300e-01 -2.303333580493927002e-01 1.962072998285293579e-01 -2.154567465186119080e-02 -8.978260308504104614e-02 2.314148992300033569e-01 -2.983357291668653488e-03 2.102832943201065063e-01 2.840656936168670654e-01 8.091316372156143188e-02 -2.598983645439147949e-01 -9.161883592605590820e-02 1.087178662419319153e-01 -6.281572580337524414e-02 1.472832113504409790e-01 -3.372268378734588623e-01 4.051513373851776123e-01 -8.216967433691024780e-02 8.409350365400314331e-02 -2.763260006904602051e-01 2.210335880517959595e-01 1.762824319303035736e-02 5.234402418136596680e-02 9.015876054763793945e-02 -8.882534690201282501e-03 -2.566242516040802002e-01 2.412101477384567261e-01 -9.015444666147232056e-02 4.650190472602844238e-02 -5.723310261964797974e-02
1.654079407453536987e-01 -1.115516871213912964e-01 2.136211246252059937e-01 3.609387949109077454e-02 6.776679307222366333e-02 1.230372935533523560e-01 7.386317104101181030e-02 4.200985133647918701e-01 4.555894434452056885e-02 1.015456840395927429e-01 2.759594023227691650e-01 1.090522762387990952e-02 -1.370137482881546021e-01 -1.776931434869766235e-01 -2.221227288246154785e-01 -2.380547225475311279e-01 -6.375641375780105591e-02 -2.470707893371582031e-01 1.310236752033233643e-01 1.632120162248611450e-01 1.893597692251205444e-01 -1.203289330005645752e-01 -1.655791848897933960e-01 1.359948068857192993e-01 -2.902922332286834717e-01 -4.620350152254104614e-02 1.600821614265441895e-01 -1.462877988815307617e-01 1.697771251201629639e-01 3.082341551780700684e-01 -4.161718115210533142e-02 -4.917226359248161316e-02
1.715393364429473877e-01 3.418223857879638672e-01 1.329354494810104370e-01 -3.685389161109924316e-01 -8.208548650145530701e-03 -6.985008716583251953e-02 3.608804568648338318e-02 2.793564796447753906e-01 -2.825738489627838135e-01 -1.757864505052566528e-01 -9.041243791580200195e-02 5.384283885359764099e-02 6.026540696620941162e-02 -2.812436968088150024e-02 -5.530437082052230835e-02 -8.452048152685165405e-02 -7.591129839420318604e-02 -8.404015749692916870e-02 1.595138460397720337e-01 2.069001831114292145e-02 -1.049429252743721008e-01 -1.629367023706436157e-01 2.207375466823577881e-01 -2.065448909997940063e-01 5.301203578710556030e-03 -7.893600501120090485e-03 -2.003249228000640869e-01 -1.428625360131263733e-02 -7.495428621768951416e-02 4.352388978004455566e-01 -8.914095163345336914e-02 -2.616017758846282959e-01
-3.695178404450416565e-02 -6.300186365842819214e-02 2.837730012834072113e-02 -1.815049946308135986e-01 1.054964140057563782e-01 -3.109972551465034485e-02 1.261590570211410522e-01 1.886378526687622070e-01 3.621802851557731628e-02 4.112124443054199219e-03 2.202632129192352295e-01 -3.439133614301681519e-02 -2.937549054622650146e-01 -2.464620918035507202e-01 -2.595355361700057983e-02 1.333762556314468384e-01 2.962015271186828613e-01 -7.611604034900665283e-02 2.369483411312103271e-01 2.339115589857101440e-01 -3.259126096963882446e-02 -1.060291603207588196e-01 2.716581821441650391e-01 -1.672172397375106812e-01 6.938602775335311890e-02 -1.937372833490371704e-01 2.367932498455047607e-01 1.150950714945793152e-01 1.657420396804809570e-01 4.233481884002685547e-01 2.010099142789840698e-01 5.979587137699127197e-02
9.337400645017623901e-02 -4.515627399086952209e-02 4.512811452150344849e-02 -6.977423280477523804e-02 5.107307061553001404e-02 5.882059782743453979e-02 3.747666254639625549e-02 2.603341341018676758e-01 9.965860517695546150e-04 9.884518384933471680e-02 1.339680850505828857e-01 8.459040522575378418e-02 -4.380920529365539551e-01 -5.868678539991378784e-02 -1.498769223690032959e-01 2.708345055580139160e-01 6.058216094970703125e-03 -6.574721634387969971e-02 2.821498513221740723e-01 1.273737847805023193e-01 3.210296630859375000e-01 9.095919132232666016e-02 1.342583298683166504e-01 2.320654690265655518e-02 1.775164008140563965e-01 2.492432296276092529e-01 2.602349817752838135e-01 -1.193265169858932495e-01 5.799950659275054932e-02 4.143845736980438232e-01 1.642484404146671295e-02 3.380095586180686951e-05
2.854765653610229492e-01 1.293245255947113037e-01 3.054290711879730225e-01 1.784781366586685181e-01 1.777125895023345947e-01 1.214705184102058411e-01 -1.591222137212753296e-01 2.659055292606353760e-01 2.118016630411148071e-01 4.561777785420417786e-02 -2.541932277381420135e-02 -2.115242928266525269e-01 -1.898578554391860962e-01 2.435254901647567749e-01 5.716357380151748657e-02 1.427717804908752441e-01 -1.618046760559082031e-01 -2.856523692607879639e-01 4.716813191771507263e-02 1.029497608542442322e-01 1.609087586402893066e-01 -3.682373166084289551e-01 -2.810525707900524139e-02 -1.810395121574401855e-01 2.213055044412612915e-01 -4.104295000433921814e-02 -7.305207103490829468e-02 -9.818866848945617676e-02 -1.228369399905204773e-01 2.873019874095916748e-02 5.628710240125656128e-02 -1.502162963151931763e-01
4.713991284370422363e-01 1.668561100959777832e-01 -1.745762489736080170e-02 -9.539036452770233154e-02 4.957255348563194275e-02 -1.097822263836860657e-01 8.125907182693481445e-02 2.446589320898056030e-01 -3.038975596427917480e-02 -2.424627169966697693e-02 -1.564102917909622192e-01 1.951733976602554321e-01 -6.445115804672241211e-02 1.265144944190979004e-01 -2.090989053249359131e-01 9.929504990577697754e-02 -3.112819194793701172e-01 -1.637618094682693481e-01 2.892790734767913818e-01 1.916821449995040894e-01 4.049453884363174438e-02 -1.387066543102264404e-01 -1.394840776920318604e-01 1.118515282869338989e-01 8.462687581777572632e-02 -6.903040409088134766e-02 2.161162644624710083e-01 4.722183942794799805e-02 -4.749580100178718567e-02 2.204852253198623657e-01 -2.366315759718418121e-02 -3.353801965713500977e-01
1.223868876695632935e-01 3.402032256126403809e-01 -1.795315556228160858e-02 -2.779762148857116699e-01 7.954420894384384155e-02 1.349435560405254364e-02 -1.363086402416229248e-01 2.365783601999282837e-02 -1.435597613453865051e-02 8.854635059833526611e-02 1.889251545071601868e-02 -1.132645085453987122e-01 -1.320701539516448975e-01 5.991815030574798584e-02 -1.781044527888298035e-02 1.343754529953002930e-01 -6.063575856387615204e-03 -9.527397900819778442e-02 3.169277310371398926e-01 2.431871555745601654e-02 -2.043246477842330933e-01 -1.159422770142555237e-01 1.776321530342102051e-01 -2.805269360542297363e-01 7.797467987984418869e-03 1.923367083072662354e-01 -1.017023846507072449e-01 -1.695035099983215332e-01 3.908496350049972534e-02 4.197078049182891846e-01 -3.273864984512329102e-01 -2.623368203639984131e-01
1.016193348914384842e-02 -1.560564041137695312e-01 2.451317310333251953e-01 -2.682690024375915527e-01 1.385647952556610107e-01 5.968702211976051331e-02 9.128823876380920410e-02 3.319337069988250732e-01 9.690315276384353638e-02 5.000938177108764648e-01 4.727919772267341614e-02 1.985257565975189209e-01 -4.863243177533149719e-02 1.526568531990051270e-01 9.295765310525894165e-02 1.108496487140655518e-01 -6.950794160366058350e-02 -8.487932384014129639e-02 9.165615588426589966e-02 9.104128926992416382e-02 9.483239613473415375e-03 -3.155514597892761230e-01 2.447346597909927368e-01 -1.678460240364074707e-01 2.166235819458961487e-02 2.113864719867706299e-01 2.254774421453475952e-01 -1.215836629271507263e-01 1.442920230329036713e-02 -2.707383595407009125e-02 1.621591150760650635e-01 3.312034532427787781e-03
5.659520626068115234e-02 8.290524780750274658e-02 1.828135699033737183e-01 4.233370721340179443e-02 1.068659946322441101e-01 1.685628443956375122e-01 -1.792254745960235596e-01 7.211791723966598511e-02 1.761327832937240601e-01 2.951849400997161865e-01 -1.351267248392105103e-01 1.741655617952346802e-01 -3.601610362529754639e-01 -1.009933650493621826e-01 -3.529177010059356689e-01 -1.649827361106872559e-01 1.829482614994049072e-02 -2.971360683441162109e-01 -1.132457256317138672e-01 1.739237606525421143e-01 -6.833357363939285278e-02 -2.631679773330688477e-01 1.862969845533370972e-01 9.493839740753173828e-02 2.120383083820343018e-01 -2.378592491149902344e-01 4.417055100202560425e-02 1.779092848300933838e-01 8.173989504575729370e-02 1.286913305521011353e-01 7.747417688369750977e-02 -7.340518385171890259e-02
-3.621881827712059021e-02 1.423572003841400146e-01 3.110007941722869873e-02 -1.676940023899078369e-01 -1.109984368085861206e-01 -1.887070834636688232e-01 -2.956795692443847656e-01 1.659219712018966675e-01 1.065080165863037109e-01 1.216742619872093201e-01 1.103284955024719238e-02 1.268837153911590576e-01 -1.219113543629646301e-01 -3.945284336805343628e-02 1.354671567678451538e-01 -1.319206953048706055e-01 1.279474049806594849e-01 -2.892101109027862549e-01 2.248934656381607056e-01 3.987281918525695801e-01 -1.715974360704421997e-01 -1.353063583374023438e-01 -1.399530023336410522e-01 -6.915222108364105225e-02 -1.520262099802494049e-02 -1.052153110504150391e-01 1.957523971796035767e-01 -4.490953311324119568e-02 -2.232752740383148193e-01 3.927287459373474121e-02 7.520829886198043823e-02 -4.489087760448455811e-01
1.423278599977493286e-01 7.883612066507339478e-02 5.667221918702125549e-02 -9.068040177226066589e-03 5.602386593818664551e-02 -5.114991590380668640e-02 1.019181311130523682e-02 2.319220602512359619e-01 -2.365366518497467041e-01 1.481771767139434814e-01 4.895494505763053894e-02 1.115903705358505249e-01 -3.661761432886123657e-02 1.665136218070983887e-01 -8.946529030799865723e-02 1.067794486880302429e-01 -1.208045482635498047e-01 -1.564657688140869141e-01 6.929934024810791016e-02 2.134022712707519531e-01 -5.137199070304632187e-03 -4.317195620387792587e-03 3.749009370803833008e-01 -2.642427384853363037e-01 -2.614150643348693848e-01 6.542357057332992554e-02 1.898724883794784546e-01 4.566901549696922302e-02 1.154954358935356140e-01 2.703872323036193848e-01 -4.699232876300811768e-01 -2.269113212823867798e-01
3.099830448627471924e-01 1.318518966436386108e-01 -4.536909610033035278e-02 -5.268091335892677307e-03 4.179502651095390320e-02 1.614325046539306641e-01 -1.931311935186386108e-01 3.690614104270935059e-01 -3.781721368432044983e-02 4.476867616176605225e-02 6.866542249917984009e-02 -1.290990877896547318e-02 1.928119175136089325e-02 1.033807620406150818e-01 -1.595292687416076660e-01 2.339593321084976196e-01 4.843387380242347717e-02 -2.503916025161743164e-01 -1.552321314811706543e-01 1.337629705667495728e-01 -2.203142493963241577e-01 -2.044478803873062134e-01 4.223085045814514160e-01 2.275933697819709778e-02 7.889574766159057617e-02 -2.833011560142040253e-02 2.544317543506622314e-01 1.921509355306625366e-01 7.357948273420333862e-02 3.046621680259704590e-01 2.014620415866374969e-02 3.105516079813241959e-03
1.281417608261108398e-01 -6.975400447845458984e-02 2.812763154506683350e-01 -8.763282001018524170e-02 1.890259981155395508e-01 1.027292013168334961e-01 1.354095935821533203e-01 1.543715596199035645e-01 4.930873587727546692e-02 3.927198052406311035e-01 2.953845262527465820e-02 1.796812415122985840e-01 -1.782173216342926025e-01 -1.237473711371421814e-01 1.943196505308151245e-01 2.316446006298065186e-01 -1.277879178524017334e-01 -4.628217220306396484e-02 1.817478686571121216e-01 -6.753546744585037231e-02 -2.160032279789447784e-02 -5.519652962684631348e-01 1.581039130687713623e-01 -4.619030747562646866e-03 6.468683481216430664e-02 -2.863840572535991669e-02 4.191058501601219177e-02 -4.770210012793540955e-02 -2.827452681958675385e-02 -1.708942055702209473e-01 1.339875608682632446e-01 -1.787360608577728271e-01
1.745128333568572998e-01 1.641729772090911865e-01 2.475267946720123291e-01 1.449016667902469635e-02 -5.509180203080177307e-02 1.322747394442558289e-02 -1.004347726702690125e-01 1.678559482097625732e-01 3.749774396419525146e-02 1.225056126713752747e-01 1.186269298195838928e-01 -8.559502661228179932e-02 -1.504139006137847900e-01 2.324504703283309937e-01 -3.303816616535186768e-01 -9.987866133451461792e-02 3.351284936070442200e-02 -3.554791510105133057e-01 1.465283483266830444e-01 -9.149077534675598145e-02 -1.017429679632186890e-01 -2.906705439090728760e-01 -1.043466925621032715e-01 -1.126914024353027344e-01 -1.800738424062728882e-01 2.031918168067932129e-01 -3.962333779782056808e-03 -3.501367568969726562e-01 4.571083560585975647e-02 2.423025518655776978e-01 2.472169697284698486e-01 -1.097404211759567261e-01
-2.740798704326152802e-02 3.720025345683097839e-02 -1.101664379239082336e-01 -4.017793387174606323e-02 6.691545248031616211e-03 2.207441478967666626e-01 -4.862465336918830872e-02 3.470975160598754883e-01 1.175487339496612549e-01 -2.632901258766651154e-02 1.420044004917144775e-01 4.287981986999511719e-01 -3.847867548465728760e-01 1.092315465211868286e-01 1.186160743236541748e-01 -2.407580427825450897e-02 3.686940297484397888e-02 -3.714646399021148682e-02 4.601819068193435669e-02 1.639649122953414917e-01 1.298726201057434082e-01 -4.858469665050506592e-01 1.743318438529968262e-01 -1.571631133556365967e-01 -6.558906286954879761e-02 -6.537473201751708984e-02 2.341694757342338562e-02 -5.042062699794769287e-02 2.261182069778442383e-01 1.808372139930725098e-02 9.902247786521911621e-02 -8.147860318422317505e-02
1.239626929163932800e-01 1.918899416923522949e-01 4.081899821758270264e-01 -2.564901113510131836e-02 9.392388164997100830e-02 -1.313399970531463623e-01 -8.951956778764724731e-02 1.706557273864746094e-01 -2.754077613353729248e-01 2.347368746995925903e-01 2.406550049781799316e-01 -5.708035081624984741e-02 -4.177376627922058105e-02 -1.729364842176437378e-01 -2.556141316890716553e-01 -1.225888282060623169e-01 1.208078488707542419e-01 -2.959010377526283264e-02 8.273612707853317261e-02 -2.207453250885009766e-01 -1.671097129583358765e-01 -2.362172901630401611e-01 1.472880095243453979e-01 1.588049679994583130e-01 -4.316221550107002258e-02 1.665177792310714722e-01 -2.365662604570388794e-01 5.148287490010261536e-02 -4.416706040501594543e-02 3.293802440166473389e-01 -2.217386849224567413e-03 -1.133571192622184753e-01
-9.525888413190841675e-02 6.707164645195007324e-02 1.456523537635803223e-01 1.297968160361051559e-02 1.428288370370864868e-01 1.269928365945816040e-01 2.070000767707824707e-01 -2.737258002161979675e-02 -4.131030291318893433e-02 2.756576538085937500e-01 -1.852347999811172485e-01 -1.112607643008232117e-01 -3.959459662437438965e-01 1.791815310716629028e-01 1.194029897451400757e-01 -7.409710437059402466e-02 1.278277635574340820e-01 -4.627237021923065186e-01 1.822198033332824707e-01 5.682051181793212891e-02 -9.077025949954986572e-02 -2.024421989917755127e-01 1.440235823392868042e-01 -2.148168981075286865e-01 1.691632345318794250e-02 -8.389832079410552979e-02 2.509280852973461151e-02 -3.869441896677017212e-02 1.539788246154785156e-01 2.188329249620437622e-01 1.871118247509002686e-01 -2.298914492130279541e-01
1.442485749721527100e-01 -1.659491956233978271e-01 -2.804678515531122684e-04 4.008107259869575500e-02 -1.460775136947631836e-01 -3.534179329872131348e-01 2.717265188694000244e-01 2.685267329216003418e-01 -1.697384715080261230e-01 5.915340036153793335e-03 7.741259038448333740e-02 2.930452525615692139e-01 -3.634931147098541260e-01 -4.750201478600502014e-03 -7.357519865036010742e-02 1.578009724617004395e-01 4.376927018165588379e-02 -1.100687608122825623e-01 9.354285895824432373e-02 1.042637079954147339e-01 6.938878912478685379e-03 -3.158728182315826416e-01 1.995946019887924194e-01 9.617423266172409058e-02 1.790501177310943604e-01 3.518871217966079712e-02 8.837898820638656616e-02 1.730431616306304932e-02 -1.555814892053604126e-01 9.204561263322830200e-02 -2.799126207828521729e-01 -1.992066949605941772e-01
3.389719426631927490e-01 3.852430731058120728e-02 2.524107396602630615e-01 -5.492115765810012817e-02 1.988090872764587402e-01 -3.408943116664886475e-02 -1.655197143554687500e-01 2.194110304117202759e-01 1.761351376771926880e-01 2.128027230501174927e-01 1.474302727729082108e-02 2.899922057986259460e-02 -1.186232045292854309e-01 -9.078409522771835327e-02 9.146371483802795410e-02 -3.003423511981964111e-01 -1.858782209455966949e-02 -4.216887056827545166e-01 1.945453286170959473e-01 8.271208964288234711e-03 7.628724724054336548e-02 -2.358297705650329590e-01 1.352517772465944290e-02 1.686542332172393799e-01 -1.058396175503730774e-01 -2.798425965011119843e-02 -1.331634223461151123e-01 -2.950525581836700439e-01 9.682092815637588501e-02 2.326255440711975098e-01 1.199602857232093811e-01 -4.013893380761146545e-02
6.382758170366287231e-02 2.123730033636093140e-01 8.756876736879348755e-02 -1.810280680656433105e-01 2.525253593921661377e-01 4.241328313946723938e-02 -3.126424923539161682e-02 3.488128781318664551e-01 9.980465285480022430e-03 2.584109604358673096e-01 -9.553800523281097412e-02 -9.182719141244888306e-02 1.252416968345642090e-01 -9.556164592504501343e-02 -4.347298145294189453e-01 1.486387103796005249e-01 -1.879205107688903809e-01 -1.860493719577789307e-01 1.315152198076248169e-01 8.695109933614730835e-02 3.630308434367179871e-02 1.977042108774185181e-02 1.366949379444122314e-01 -1.909848749637603760e-01 1.516874283552169800e-01 3.114667162299156189e-02 -2.218941450119018555e-01 -1.713891923427581787e-01 1.238066926598548889e-01 2.589113116264343262e-01 -1.621312052011489868e-01 -1.973244696855545044e-01
-5.129574332386255264e-03 -4.256056249141693115e-02 2.612391710281372070e-01 -1.433424949645996094e-01 3.528738617897033691e-01 1.364709585905075073e-01 3.147264420986175537e-01 1.248998269438743591e-01 -7.863947749137878418e-02 7.194957882165908813e-02 -1.479494273662567139e-01 -9.657304733991622925e-02 -3.114434480667114258e-01 1.985262334346771240e-01 -8.390978723764419556e-02 -1.283663362264633179e-01 1.151143908500671387e-01 -3.190505802631378174e-01 6.396573036909103394e-02 -6.584243476390838623e-02 -3.785882843658328056e-03 -7.902134954929351807e-02 3.249522447586059570e-01 -1.671947687864303589e-01 -1.330294013023376465e-01 9.471293538808822632e-02 9.456562250852584839e-02 6.289764493703842163e-02 3.975092992186546326e-02 2.560337185859680176e-01 2.647381424903869629e-01 -9.488730132579803467e-02
2.170904129743576050e-01 4.741632193326950073e-02 2.798540890216827393e-01 -2.133211046457290649e-01 -1.594709903001785278e-01 -2.157598733901977539e-01 -1.667164415121078491e-01 2.916772365570068359e-01 -6.479193922132253647e-03 2.395409345626831055e-01 2.322524413466453552e-02 1.474650055170059204e-01 -3.372179865837097168e-01 1.424176245927810669e-01 1.962476037442684174e-02 -2.577776014804840088e-01 -1.303524225950241089e-01 -1.461167931556701660e-01 2.636633515357971191e-01 -1.908872127532958984e-01 2.330258935689926147e-01 -5.559645965695381165e-02 1.656334102153778076e-01 -8.466364443302154541e-02 -1.528714299201965332e-01 -1.986911445856094360e-01 6.051015108823776245e-02 -1.312694698572158813e-01 -5.984080955386161804e-02 1.083307936787605286e-01 3.904551267623901367e-02 -1.566241383552551270e-01
3.132808506488800049e-01 -7.500114291906356812e-02 2.177768796682357788e-01 -1.154565438628196716e-01 -2.874441631138324738e-02 1.412512063980102539e-01 -2.082666903734207153e-01 4.845910072326660156e-01 -1.409152243286371231e-02 1.387812346220016479e-01 9.639517962932586670e-02 1.006034761667251587e-02 -1.472592502832412720e-01 -2.468256466090679169e-02 -2.053920030593872070e-01 1.002474799752235413e-01 2.280485183000564575e-01 -1.679758578538894653e-01 -3.306482452899217606e-03 -3.674246743321418762e-02 1.110681518912315369e-01 -2.306421995162963867e-01 3.774196803569793701e-01 -1.113750264048576355e-01 1.552992500364780426e-03 -6.434682011604309082e-02 2.275218069553375244e-02 -2.263093888759613037e-01 -1.932528018951416016e-01 7.621991634368896484e-02 1.784446984529495239e-01 1.641355641186237335e-02
-9.104832261800765991e-02 -1.039132848381996155e-01 3.023352026939392090e-01 -9.810107946395874023e-02 7.319869846105575562e-02 -1.651104539632797241e-02 1.422263979911804199e-01 3.942758738994598389e-01 -2.836331129074096680e-01 6.011255830526351929e-02 1.741149649024009705e-02 2.903002202510833740e-01 -2.947051823139190674e-01 -2.362411469221115112e-01 -2.499173879623413086e-01 2.183221839368343353e-02 4.117625579237937927e-02 1.711645722389221191e-02 1.153646409511566162e-01 -1.671667769551277161e-02 1.084034144878387451e-01 -1.533121764659881592e-01 -6.778779625892639160e-02 -5.570724606513977051e-02 2.140160650014877319e-01 2.023950777947902679e-02 -1.030164957046508789e-01 -6.692104786634445190e-02 3.014088869094848633e-01 3.333357870578765869e-01 3.370640054345130920e-02 -3.746413812041282654e-02
-1.048341244459152222e-01 1.917747259140014648e-01 -2.120576426386833191e-02 -2.958773970603942871e-01 6.036425754427909851e-02 -1.036917120218276978e-01 2.183654010295867920e-01 2.367740869522094727e-01 -2.093735188245773315e-01 -2.519950270652770996e-02 -6.159757077693939209e-02 1.821162998676300049e-01 -8.349455893039703369e-02 1.211200654506683350e-02 -8.458262681961059570e-02 -2.444692999124526978e-01 -5.318946763873100281e-02 8.191736042499542236e-02 2.364944070577621460e-01 8.123326301574707031e-02 -1.123611330986022949e-01 -3.204064667224884033e-01 1.381217539310455322e-01 -1.867284774780273438e-01 9.007855504751205444e-02 -2.414712905883789062e-01 -6.314730644226074219e-02 -6.087600253522396088e-03 -9.612632915377616882e-03 3.791223168373107910e-01 -8.457896113395690918e-02 -3.576343953609466553e-01
1.626917868852615356e-01 1.378074660897254944e-02 1.109909340739250183e-01 -3.119186758995056152e-01 -1.429369673132896423e-02 1.872766464948654175e-01 -1.050895005464553833e-01 3.977951407432556152e-01 6.317245215177536011e-02 2.769420854747295380e-02 3.505673957988619804e-03 4.388193041086196899e-02 -3.579302430152893066e-01 -3.078403472900390625e-01 1.011255569756031036e-02 -2.802638895809650421e-02 5.419535189867019653e-02 -2.455282658338546753e-01 1.300718933343887329e-01 -5.443822965025901794e-02 -2.121823141351342201e-03 -1.776986867189407349e-01 -8.006074465811252594e-03 -9.277679771184921265e-02 -2.226698249578475952e-01 -1.308995336294174194e-01 -3.555041737854480743e-03 -3.535851538181304932e-01 -1.833020448684692383e-01 3.878488019108772278e-02 2.557097673416137695e-01 -1.144780442118644714e-01
1.476130187511444092e-01 -5.197776854038238525e-02 7.225008308887481689e-02 -1.035719066858291626e-01 -1.303873360157012939e-01 -3.421565517783164978e-02 -2.819392979145050049e-01 3.757737576961517334e-01 8.644298464059829712e-02 1.349847018718719482e-01 2.556081674993038177e-02 6.746057886630296707e-03 -2.706599533557891846e-01 1.692710258066654205e-02 -2.895325422286987305e-01 7.283743470907211304e-02 6.031325832009315491e-02 -2.292046695947647095e-01 -4.072238504886627197e-02 -1.560958474874496460e-02 -6.112091615796089172e-02 -1.877762973308563232e-01 4.248261153697967529e-01 -3.666110709309577942e-02 -1.692596561042591929e-04 7.314848899841308594e-02 1.240739449858665466e-01 -1.675374656915664673e-01 -4.112937748432159424e-01 -2.843968570232391357e-02 1.407383289188146591e-02 -1.837104707956314087e-01
6.660095416009426117e-03 -6.819891743361949921e-03 4.829340055584907532e-02 7.942485809326171875e-02 2.482699230313301086e-02 -5.409180000424385071e-02 -2.358681708574295044e-01 3.840893507003784180e-01 6.496862974017858505e-03 3.831196576356887817e-02 8.176854252815246582e-02 3.198259770870208740e-01 -2.382417619228363037e-01 -2.964345216751098633e-01 -2.697563469409942627e-01 2.553349733352661133e-01 -1.873054504394531250e-01 -2.831548452377319336e-02 2.004262059926986694e-01 4.159987866878509521e-01 -1.106748282909393311e-01 -1.008142754435539246e-01 -5.131056159734725952e-02 6.916423141956329346e-02 8.693943172693252563e-02 -2.957622148096561432e-02 -1.510794553905725479e-02 -3.662216663360595703e-02 -3.697110712528228760e-02 2.852657735347747803e-01 1.281155347824096680e-01 5.819492042064666748e-02
-1.160220578312873840e-01 2.318737059831619263e-01 2.932115495204925537e-01 2.715120092034339905e-02 2.456003129482269287e-01 -4.796857386827468872e-02 3.151756525039672852e-02 2.360582202672958374e-01 -1.918471306562423706e-01 7.837910205125808716e-02 -1.547585278749465942e-01 -4.996662959456443787e-03 -5.462647229433059692e-02 -6.390079855918884277e-02 6.211269646883010864e-02 -1.853748224675655365e-02 2.452883273363113403e-01 -5.139034390449523926e-01 1.769273281097412109e-01 -1.154602169990539551e-01 2.481020689010620117e-01 -2.544106245040893555e-01 -1.993153989315032959e-02 -2.424979060888290405e-01 8.920665085315704346e-02 8.356089144945144653e-02 5.916816368699073792e-02 -1.342113912105560303e-01 -7.177416235208511353e-02 1.797326654195785522e-01 1.825032569468021393e-02 -1.411076635122299194e-01
3.150314092636108398e-01 2.286906540393829346e-01 1.321499943733215332e-01 9.604632854461669922e-03 2.902535498142242432e-01 -7.610957324504852295e-02 -1.447248607873916626e-01 2.954109013080596924e-01 1.594490706920623779e-01 2.966842949390411377e-01 1.143319532275199890e-01 -1.811261847615242004e-02 -6.309635192155838013e-02 -1.317750066518783569e-01 2.578955888748168945e-01 -1.738829463720321655e-01 -1.268435567617416382e-01 -2.968753576278686523e-01 9.445323795080184937e-02 4.249602556228637695e-02 1.776016652584075928e-01 -2.040716558694839478e-01 -8.407429559156298637e-04 2.320137768983840942e-01 -8.511181920766830444e-02 -1.245683059096336365e-03 2.007726579904556274e-02 -1.792043000459671021e-01 2.565525099635124207e-02 2.758832275867462158e-01 8.273638784885406494e-02 -1.495409607887268066e-01
-1.593928188085556030e-01 -1.720971167087554932e-01 2.025948911905288696e-01 1.205681338906288147e-01 1.341448873281478882e-01 1.464222818613052368e-01 -2.172449231147766113e-01 4.599055349826812744e-01 7.064806669950485229e-02 2.149116843938827515e-01 1.651803404092788696e-01 -2.139178663492202759e-02 -1.779052019119262695e-01 -2.098627537488937378e-01 8.166069892467930913e-05 -8.983642607927322388e-02 2.042802423238754272e-01 -8.187057077884674072e-02 1.236223950982093811e-01 -4.918852075934410095e-02 -4.700744990259408951e-03 -1.363759487867355347e-01 1.948319822549819946e-01 -2.271620742976665497e-02 -1.818121075630187988e-01 1.305329501628875732e-01 6.997744739055633545e-02 5.806896463036537170e-02 1.408509612083435059e-01 1.250127255916595459e-01 -3.573683500289916992e-01 -2.894734740257263184e-01
1.998246908187866211e-01 6.638599187135696411e-02 -7.350429147481918335e-02 -4.118950664997100830e-02 -8.063591271638870239e-02 -9.219120442867279053e-02 -1.940022110939025879e-01 3.252899944782257080e-01 1.506862640380859375e-01 1.577767133712768555e-01 1.408742740750312805e-02 5.826704204082489014e-02 -1.692009270191192627e-01 -1.654716283082962036e-01 -2.836660444736480713e-01 1.139878779649734497e-01 -1.902308017015457153e-01 -2.536852657794952393e-01 -8.948647975921630859e-02 -3.488259762525558472e-02 1.016965601593255997e-02 -2.668723165988922119e-01 4.341953694820404053e-01 -5.504781380295753479e-02 -1.881724596023559570e-01 -8.436330407857894897e-02 2.358613461256027222e-01 -2.446344494819641113e-02 -1.950803697109222412e-01 5.361799895763397217e-02 2.741330265998840332e-01 -4.432746022939682007e-02
1.408400535583496094e-01 1.395664662122726440e-01 1.029920950531959534e-01 1.347359865903854370e-01 1.873094886541366577e-01 -2.799589633941650391e-01 4.455692693591117859e-02 9.096290916204452515e-02 1.605223864316940308e-01 -3.969119116663932800e-02 -6.445941515266895294e-03 4.024432599544525146e-01 -7.012896984815597534e-02 1.946563869714736938e-01 -2.817498520016670227e-02 -1.485358625650405884e-01 -3.694401979446411133e-01 -3.249240517616271973e-01 1.004473641514778137e-01 3.897498175501823425e-02 1.354949176311492920e-02 -1.729644984006881714e-01 8.749952167272567749e-02 -8.235275000333786011e-02 3.159278929233551025e-01 -3.969699889421463013e-02 7.159724831581115723e-03 5.262111872434616089e-02 1.923883259296417236e-01 2.231981456279754639e-01 -5.363702401518821716e-02 -2.471211701631546021e-01
1.758439093828201294e-01 8.396210148930549622e-03 1.559130847454071045e-01 7.121396064758300781e-02 -1.110650748014450073e-01 2.521489858627319336e-01 -5.321247130632400513e-02 4.042477905750274658e-01 2.485439181327819824e-01 1.700994670391082764e-01 2.828385829925537109e-01 2.333059757947921753e-01 -1.123033091425895691e-01 -1.160138174891471863e-01 -1.075562462210655212e-02 2.671639993786811829e-02 7.030265778303146362e-02 -9.016624093055725098e-02 1.001985743641853333e-01 -1.418832968920469284e-02 -3.590227663516998291e-02 -5.477760359644889832e-02 2.412074804306030273e-01 7.018651068210601807e-02 1.210224181413650513e-01 -1.787537783384323120e-01 7.212355732917785645e-02 1.274438202381134033e-01 -1.497743725776672363e-01 6.590273231267929077e-02 1.066443771123886108e-01 -4.985236823558807373e-01
7.858201116323471069e-02 3.258291631937026978e-02 2.676122188568115234e-01 7.791940867900848389e-02 -5.725354328751564026e-02 1.455423384904861450e-01 -2.120476419804617763e-04 2.771321833133697510e-01 1.702390462160110474e-01 5.759190395474433899e-02 5.642728507518768311e-02 -6.030247360467910767e-02 -3.159430250525474548e-02 -3.147527873516082764e-01 -1.574131846427917480e-01 5.813958868384361267e-02 4.341686517000198364e-02 -9.963659197092056274e-02 2.110360413789749146e-01 -1.456526201218366623e-02 -1.817994266748428345e-01 -3.781087994575500488e-01 1.141253039240837097e-01 3.558767214417457581e-02 -1.400993019342422485e-01 -1.566458344459533691e-01 3.475645780563354492e-01 1.231161225587129593e-02 3.847982287406921387e-01 2.334877699613571167e-01 7.149600237607955933e-02 -1.636511981487274170e-01
4.019939899444580078e-02 1.965408623218536377e-01 -1.087110266089439392e-01 -5.610600858926773071e-02 7.552735507488250732e-02 2.205699682235717773e-01 -7.646793872117996216e-02 1.416445970535278320e-01 -5.623857304453849792e-02 -1.592074520885944366e-02 -8.024330437183380127e-02 -2.855590283870697021e-01 -4.070365726947784424e-01 2.169897407293319702e-02 -2.610821425914764404e-01 5.479630082845687866e-02 2.627909556031227112e-02 -2.935869097709655762e-01 -5.369337648153305054e-02 1.531270742416381836e-01 -1.551988571882247925e-01 -3.586896955966949463e-01 2.189514636993408203e-01 1.706748753786087036e-01 3.409757837653160095e-02 -1.544479429721832275e-01 -1.034776866436004639e-01 2.860338613390922546e-02 -4.692292958498001099e-02 1.094553023576736450e-01 1.974211782217025757e-01 -3.210593163967132568e-01
2.217309325933456421e-01 2.039480209350585938e-01 4.165330156683921814e-02 -1.566647142171859741e-01 1.776363402605056763e-01 2.603001594543457031e-01 1.048715412616729736e-01 8.302931487560272217e-02 2.276799082756042480e-01 6.999674439430236816e-02 2.000826150178909302e-01 1.812881529331207275e-01 2.899003401398658752e-02 7.766859978437423706e-02 -1.731797605752944946e-01 1.817448139190673828e-01 -1.439035832881927490e-01 -8.296383172273635864e-02 1.902056932449340820e-01 1.567309796810150146e-01 7.773213088512420654e-02 -1.038994416594505310e-01 2.662965357303619385e-01 -2.254082411527633667e-01 1.075753867626190186e-01 -1.158948764204978943e-01 1.305162310600280762e-01 -1.852147132158279419e-01 1.861784309148788452e-01 3.766026198863983154e-01 -1.325362473726272583e-01 -2.625500559806823730e-01
1.505923271179199219e-01 2.595613002777099609e-01 1.767507195472717285e-01 -2.467090785503387451e-01 2.109038084745407104e-01 3.042370826005935669e-02 8.322610706090927124e-02 1.986623257398605347e-01 6.917249411344528198e-02 -1.415284723043441772e-01 -1.086779832839965820e-01 2.098503261804580688e-01 -1.315633207559585571e-01 2.546678781509399414e-01 2.395109087228775024e-02 1.331234574317932129e-01 -2.051913589239120483e-01 -1.682226061820983887e-01 2.359795272350311279e-01 1.679227352142333984e-01 -1.338279396295547485e-01 -2.169021815061569214e-01 1.677525937557220459e-01 2.012992836534976959e-02 5.064602475613355637e-03 -1.646961644291877747e-02 2.780032455921173096e-01 -7.950945943593978882e-02 -3.996296972036361694e-02 3.965834379196166992e-01 -2.278767079114913940e-01 -4.923070967197418213e-02
1.533377319574356079e-01 2.438735961914062500e-01 -1.170974597334861755e-01 -1.163583025336265564e-01 5.094621703028678894e-02 -1.334479004144668579e-01 -5.242896731942892075e-03 2.321978360414505005e-01 -8.836654573678970337e-02 2.675417661666870117e-01 9.356521070003509521e-02 -3.130802884697914124e-02 8.452787250280380249e-02 1.806004792451858521e-01 7.967742532491683960e-02 7.891930639743804932e-02 1.889130100607872009e-02 -1.788300648331642151e-02 2.222344130277633667e-01 -8.458729833364486694e-02 8.597209304571151733e-02 -1.290448904037475586e-01 1.651514917612075806e-01 -2.444548010826110840e-01 2.003618702292442322e-02 -3.009070754051208496e-01 2.938712760806083679e-02 6.579769402742385864e-02 1.940515264868736267e-02 5.573974847793579102e-01 -2.403129339218139648e-01 -2.017416656017303467e-01
1.425607204437255859e-01 -5.188782513141632080e-02 1.989250481128692627e-01 3.175331279635429382e-02 2.823862433433532715e-01 3.215799927711486816e-01 1.634938865900039673e-01 3.606291115283966064e-01 1.788446456193923950e-01 2.465221472084522247e-02 2.538276910781860352e-01 -2.206714451313018799e-01 2.492876350879669189e-02 -5.206196103245019913e-03 -1.874973773956298828e-01 -4.618604481220245361e-02 1.315453648567199707e-01 -1.642185002565383911e-01 -1.514928694814443588e-02 1.337143033742904663e-02 3.725079819560050964e-02 -2.195878475904464722e-01 2.190825715661048889e-02 -7.585833966732025146e-02 -1.142521202564239502e-01 4.110408946871757507e-02 1.605523079633712769e-01 -2.369135767221450806e-01 -3.108039498329162598e-02 4.566010534763336182e-01 -7.488615065813064575e-02 2.415100485086441040e-02
2.364728897809982300e-01 -8.501496165990829468e-03 1.904630959033966064e-01 2.202929407358169556e-01 -1.757508963346481323e-01 -3.631740063428878784e-02 -1.584992110729217529e-01 3.275918066501617432e-01 2.330774962902069092e-01 2.339791506528854370e-01 2.093223333358764648e-01 1.830080151557922363e-01 -9.944686293601989746e-02 1.489890217781066895e-01 -2.582414448261260986e-01 8.404996246099472046e-02 -2.828019261360168457e-01 -9.026873111724853516e-02 -9.155283123254776001e-02 7.731508463621139526e-02 -1.113895848393440247e-01 -2.201862484216690063e-01 2.789719998836517334e-01 -2.090037763118743896e-01 -5.712018907070159912e-02 -1.427671611309051514e-01 1.255018264055252075e-01 -1.989774405956268311e-02 -6.950688362121582031e-02 9.562009572982788086e-02 2.140715867280960083e-01 -1.336509436368942261e-01
2.124632298946380615e-01 -1.112713199108839035e-02 1.208600848913192749e-01 -1.197840869426727295e-01 1.800609529018402100e-01 1.766757816076278687e-01 -1.042911484837532043e-01 1.691729873418807983e-01 -1.213075220584869385e-01 5.896296501159667969e-01 -1.698507554829120636e-02 6.225892156362533569e-02 -2.881096899509429932e-01 2.351550608873367310e-01 -7.965990900993347168e-02 5.773476883769035339e-02 4.032320156693458557e-02 -1.577504873275756836e-01 2.886814773082733154e-01 9.376699477434158325e-02 -1.219108104705810547e-01 -3.653277829289436340e-02 3.877718746662139893e-02 -4.254394397139549255e-02 -1.802203357219696045e-01 2.444649487733840942e-01 4.415034130215644836e-02 -1.457171589136123657e-01 -5.610547959804534912e-02 6.228498741984367371e-02 1.411325484514236450e-01 -1.661281585693359375e-01
-1.232107207179069519e-01 -7.681483775377273560e-02 -2.328837476670742035e-02 1.387905478477478027e-01 1.431486159563064575e-01 -5.238293483853340149e-02 -2.113342434167861938e-01 5.734763741493225098e-01 -1.144181936979293823e-01 2.054892927408218384e-01 2.716671526432037354e-01 4.896695539355278015e-02 -6.498121470212936401e-02 -2.255654633045196533e-01 1.596679985523223877e-01 1.284269988536834717e-01 3.290875256061553955e-02 -3.515451401472091675e-02 9.869661927223205566e-02 1.669459342956542969e-01 -1.807273924350738525e-01 -2.802607715129852295e-01 -1.725039258599281311e-02 5.126165598630905151e-02 1.513021737337112427e-01 4.225584492087364197e-02 -2.935641445219516754e-02 -7.342482358217239380e-02 1.107141524553298950e-01 2.530693411827087402e-01 -2.441954761743545532e-01 -1.131563335657119751e-01
-7.687673717737197876e-02 5.018604919314384460e-02 3.684655204415321350e-02 -1.736742854118347168e-01 -1.363831907510757446e-01 1.933838874101638794e-01 -1.942344307899475098e-01 3.042895793914794922e-01 1.135358214378356934e-01 2.304854393005371094e-01 -4.062668606638908386e-02 -3.626821935176849365e-02 -4.262562692165374756e-01 -1.683549433946609497e-01 -1.884230077266693115e-01 5.268238484859466553e-02 -1.050115674734115601e-01 -9.670948982238769531e-02 1.664945781230926514e-01 -1.909548938274383545e-01 3.395829722285270691e-02 -1.044716164469718933e-01 3.872995674610137939e-01 3.213586285710334778e-02 -2.185537815093994141e-01 -4.279251024127006531e-02 4.213720187544822693e-02 -9.508019685745239258e-02 -2.575609385967254639e-01 2.181530147790908813e-01 1.493968218564987183e-01 -1.100531816482543945e-01
-1.197663992643356323e-01 9.413944184780120850e-02 6.310579180717468262e-02 -3.506872355937957764e-01 1.668128818273544312e-01 -7.910461723804473877e-02 2.415740042924880981e-01 1.328867822885513306e-01 -6.553968042135238647e-02 4.547483474016189575e-02 -2.079886198043823242e-01 7.698091119527816772e-02 1.096260398626327515e-01 8.667319267988204956e-02 -3.758924826979637146e-02 1.285012066364288330e-01 -7.174668461084365845e-02 -2.537483870983123779e-01 2.655777037143707275e-01 1.030093431472778320e-01 -1.954153627157211304e-01 -2.229696214199066162e-01 3.606038987636566162e-01 -1.211380586028099060e-01 1.485098302364349365e-01 -1.127987634390592575e-02 7.873935252428054810e-02 -1.169894561171531677e-01 -1.436351984739303589e-01 3.164826333522796631e-01 -7.664787769317626953e-02 -3.077304363250732422e-01
-8.059513568878173828e-02 2.005767775699496269e-03 1.177473962306976318e-01 8.094907552003860474e-02 7.096471637487411499e-02 3.124915659427642822e-01 -1.243812069296836853e-01 4.310601055622100830e-01 -1.386088132858276367e-02 1.357259899377822876e-01 2.088093198835849762e-02 -1.544568538665771484e-01 -3.188847601413726807e-01 1.189096495509147644e-01 -2.598898410797119141e-01 2.553690411150455475e-02 1.370561569929122925e-01 -2.751939594745635986e-01 -1.496379673480987549e-01 -7.813886553049087524e-02 -1.419232636690139771e-01 -3.346738517284393311e-01 1.799738407135009766e-01 9.127692133188247681e-02 2.958631515502929688e-02 -1.479896605014801025e-01 2.054975032806396484e-01 6.097836047410964966e-02 -7.668374106287956238e-03 1.053919121623039246e-01 9.293410927057266235e-02 -2.403602451086044312e-01
7.795012090355157852e-03 -2.559200227260589600e-01 -2.587450742721557617e-01 1.644806470721960068e-03 -8.538588881492614746e-02 1.231391429901123047e-01 1.572508513927459717e-01 3.073472976684570312e-01 -1.003809496760368347e-01 8.047820627689361572e-02 1.340823024511337280e-01 1.555208116769790649e-01 -2.660714685916900635e-01 -1.540602445602416992e-01 -9.032234549522399902e-02 6.224253773689270020e-02 -2.616204023361206055e-01 -2.000099122524261475e-01 -6.196047365665435791e-02 1.391054689884185791e-01 -3.015742264688014984e-02 -2.273439913988113403e-01 2.891097366809844971e-01 -1.210657954216003418e-01 1.152510121464729309e-01 -2.752404101192951202e-02 2.307886779308319092e-01 2.758820950984954834e-01 2.692995369434356689e-01 2.386229187250137329e-01 6.978076696395874023e-02 -1.864167302846908569e-02
3.265743702650070190e-02 8.377072960138320923e-02 4.426732659339904785e-01 -2.608876228332519531e-01 2.095237746834754944e-02 -3.436788916587829590e-02 1.450353264808654785e-01 2.395993620157241821e-01 4.575921967625617981e-02 -2.436457127332687378e-01 1.159553825855255127e-01 -2.413196675479412079e-02 -2.752096354961395264e-01 -7.239493727684020996e-02 -1.102980133146047592e-02 2.620233893394470215e-01 -1.861470192670822144e-01 -1.141898259520530701e-01 1.061408743262290955e-01 3.110564947128295898e-01 1.731403730809688568e-02 -2.521477639675140381e-01 -3.684667870402336121e-02 -6.770099699497222900e-02 1.006409004330635071e-01 5.867089610546827316e-03 1.353667583316564560e-02 -2.625469490885734558e-02 7.636315189301967621e-03 2.121163457632064819e-01 -3.746907711029052734e-01 -2.396916598081588745e-02
6.162794306874275208e-02 1.480922251939773560e-01 1.692425161600112915e-01 -8.036730438470840454e-02 7.095803320407867432e-02 1.133965700864791870e-02 7.101464271545410156e-02 1.443766206502914429e-01 -1.997991502285003662e-01 4.333717375993728638e-02 8.163556456565856934e-02 1.441225707530975342e-01 -2.856563925743103027e-01 -5.154052749276161194e-02 -1.819739490747451782e-02 6.409590691328048706e-02 -1.410913001745939255e-02 -1.756360381841659546e-01 1.187810450792312622e-01 8.660227060317993164e-02 -1.493167132139205933e-02 -1.845999211072921753e-01 -2.844361960887908936e-01 -3.856612369418144226e-02 -8.778186887502670288e-02 2.507068216800689697e-01 3.707152605056762695e-01 1.594737470149993896e-01 -3.520626127719879150e-01 3.861305713653564453e-01 1.425741165876388550e-01 -2.324812710285186768e-01
2.501767277717590332e-01 -5.515244975686073303e-02 -8.932251483201980591e-02 1.405764073133468628e-01 1.221440732479095459e-01 -1.250619888305664062e-01 -5.803595855832099915e-02 1.347228139638900757e-01 1.275242189876735210e-03 3.138868510723114014e-01 2.273196280002593994e-01 -6.074224412441253662e-02 -3.234379291534423828e-01 -9.193369001150131226e-02 -2.040733247995376587e-01 -1.573404520750045776e-01 -1.085069328546524048e-01 1.391395479440689087e-01 1.474225670099258423e-01 -2.335887029767036438e-02 -1.709264330565929413e-02 -3.011670708656311035e-01 1.702718436717987061e-01 -3.453637287020683289e-02 2.835353016853332520e-01 -1.304619163274765015e-01 3.465624153614044189e-01 -6.449865549802780151e-02 1.397091299295425415e-01 1.125616431236267090e-01 -2.189959585666656494e-01 -2.116066366434097290e-01
-1.509532928466796875e-01 1.004806831479072571e-01 1.113657653331756592e-01 4.409918095916509628e-03 3.004530966281890869e-01 -7.597071584314107895e-03 -8.726843446493148804e-02 3.322721123695373535e-01 1.627064645290374756e-01 -2.147405147552490234e-01 6.529689580202102661e-02 1.013625189661979675e-01 -1.375854760408401489e-01 -9.059812873601913452e-03 -3.226892352104187012e-01 -8.649886399507522583e-02 1.493866592645645142e-01 -3.318678736686706543e-01 2.021621316671371460e-01 6.499057263135910034e-02 -2.866842150688171387e-01 -1.150007247924804688e-01 5.251321196556091309e-02 -6.096968054771423340e-02 -1.414089053869247437e-01 9.205499291419982910e-02 1.041658371686935425e-01 2.430545985698699951e-01 8.749471977353096008e-03 -7.258334010839462280e-02 -3.796792775392532349e-02 -3.794476389884948730e-01
1.823344826698303223e-01 -4.047704115509986877e-02 6.760757416486740112e-02 2.151016294956207275e-01 1.094663888216018677e-01 2.448492944240570068e-01 -6.795162707567214966e-02 8.988606184720993042e-02 -1.583281904458999634e-01 -6.050799787044525146e-02 3.006790578365325928e-01 3.260668739676475525e-02 -2.199581265449523926e-01 -3.450376093387603760e-01 -2.774769961833953857e-01 1.306572183966636658e-02 -1.665042340755462646e-02 -2.633347213268280029e-01 3.390010818839073181e-02 2.475270330905914307e-01 -6.443812698125839233e-02 -1.147803291678428650e-01 -1.560984849929809570e-01 2.212276682257652283e-02 -1.930619329214096069e-01 2.292973175644874573e-02 -2.076148986816406250e-02 -1.012609302997589111e-01 4.092568531632423401e-02 4.277574121952056885e-01 -9.795857220888137817e-02 -2.188457846641540527e-01
-2.580206096172332764e-02 2.613534629344940186e-01 7.874868810176849365e-02 -7.266912609338760376e-02 2.698445916175842285e-01 5.589891597628593445e-02 -2.779642865061759949e-02 3.068414926528930664e-01 -1.658043116331100464e-01 1.668325513601303101e-01 4.351126775145530701e-02 -2.696782909333705902e-02 1.716642975807189941e-01 4.418823868036270142e-02 -2.447109967470169067e-01 1.579748690128326416e-01 -3.978048264980316162e-01 -1.481357365846633911e-01 3.045236468315124512e-01 -7.809509336948394775e-02 3.831451758742332458e-02 -1.227529793977737427e-01 2.360160946846008301e-01 -2.711446881294250488e-01 7.103659957647323608e-02 9.096804261207580566e-02 -3.192755579948425293e-02 -7.030292600393295288e-02 3.675097133964300156e-03 3.403261005878448486e-01 -1.019178852438926697e-01 -6.468644738197326660e-02
5.373866483569145203e-02 9.890717267990112305e-02 1.378861367702484131e-01 -3.759620487689971924e-01 1.545122712850570679e-01 7.368000596761703491e-02 4.013650119304656982e-02 2.700734138488769531e-01 -6.868023425340652466e-02 1.441860496997833252e-01 -1.145311221480369568e-01 5.025208368897438049e-02 2.069565653800964355e-01 -5.802986398339271545e-02 -2.225593775510787964e-01 -2.257943004369735718e-01 -2.036211639642715454e-01 -2.299088537693023682e-01 1.481236964464187622e-01 5.177430063486099243e-02 -1.080045029520988464e-01 -2.653479278087615967e-01 2.266608774662017822e-01 -1.379635035991668701e-01 1.978274732828140259e-01 4.218232259154319763e-02 -7.389398664236068726e-02 -1.143468543887138367e-01 -2.613356113433837891e-01 3.277219831943511963e-01 -7.298199087381362915e-02 -1.528176367282867432e-01
-6.824512034654617310e-02 5.122507736086845398e-02 -8.820313028991222382e-03 -1.132197529077529907e-01 1.155298575758934021e-01 7.622631266713142395e-03 -1.111201122403144836e-01 3.363373279571533203e-01 3.710548952221870422e-02 1.115778982639312744e-01 4.914572089910507202e-02 3.198183774948120117e-01 -1.432721614837646484e-01 -2.711158692836761475e-01 1.959924846887588501e-01 4.363518580794334412e-02 -1.051879376173019409e-01 -1.884149760007858276e-01 3.382083475589752197e-01 -4.392578080296516418e-02 -8.597568422555923462e-02 -4.855122044682502747e-02 1.808545738458633423e-01 -2.305208444595336914e-01 -4.740752875804901123e-01 1.216974705457687378e-01 9.770487248897552490e-02 -1.487841084599494934e-02 -1.348811089992523193e-01 1.084444522857666016e-01 7.889685779809951782e-02 -2.099846750497817993e-01
2.479599416255950928e-01 2.344956398010253906e-01 3.365968540310859680e-02 -1.422675848007202148e-01 3.052275776863098145e-01 7.182750385254621506e-03 -1.207752004265785217e-01 1.326521486043930054e-01 -1.936632543802261353e-01 3.178863823413848877e-01 -4.065753519535064697e-02 1.841193623840808868e-02 4.555314779281616211e-02 4.530767723917961121e-02 -3.850139677524566650e-01 1.467251032590866089e-01 -2.894715368747711182e-01 -2.612858414649963379e-01 2.181337326765060425e-01 1.975146308541297913e-02 -1.957537420094013214e-02 -1.005284860730171204e-01 1.433004438877105713e-01 -1.744330823421478271e-01 3.849773900583386421e-03 1.078520938754081726e-01 -9.350416809320449829e-02 -2.968251891434192657e-02 6.580659747123718262e-02 2.269626110792160034e-01 -2.540758252143859863e-01 -1.384169608354568481e-01
8.406253904104232788e-02 3.044460117816925049e-01 2.054593712091445923e-01 -2.653591334819793701e-01 1.840349286794662476e-01 7.837373018264770508e-02 4.856475070118904114e-02 2.182998210191726685e-01 1.087623536586761475e-01 -7.764139771461486816e-02 -4.238620772957801819e-02 5.535036697983741760e-02 -9.393040090799331665e-03 1.786697953939437866e-01 -9.216530621051788330e-02 2.081470042467117310e-01 -1.669433116912841797e-01 -4.080202803015708923e-02 2.423172146081924438e-01 -9.769367054104804993e-03 8.908701688051223755e-02 -3.146172165870666504e-01 -7.423177827149629593e-03 1.601514667272567749e-01 1.759592741727828979e-01 1.992603093385696411e-01 2.208227962255477905e-01 -6.688699126243591309e-02 8.700925856828689575e-02 3.903185427188873291e-01 -1.096876338124275208e-02 -2.934784591197967529e-01
1.762900501489639282e-01 2.493705600500106812e-01 5.347594991326332092e-02 2.331691980361938477e-01 -1.676430851221084595e-01 1.847977042198181152e-01 1.738809794187545776e-02 2.139320671558380127e-01 9.335028380155563354e-02 1.525741443037986755e-02 -2.024610526859760284e-03 -1.465255022048950195e-01 -3.245227783918380737e-02 -1.607264727354049683e-01 -7.779967784881591797e-02 -2.265943586826324463e-01 1.247012838721275330e-01 -1.820882707834243774e-01 2.518475800752639771e-02 1.339430809020996094e-01 5.103223957121372223e-03 -3.504430651664733887e-01 -8.092585206031799316e-02 -1.720285713672637939e-01 9.924368560314178467e-02 1.842656582593917847e-01 2.594284899532794952e-02 -1.342780888080596924e-01 -1.253640651702880859e-01 4.768304824829101562e-01 6.026121228933334351e-02 -3.016582131385803223e-01
-2.943235740531235933e-04 -1.007436439394950867e-01 3.426669165492057800e-02 6.133990362286567688e-02 1.016596183180809021e-01 -1.933661848306655884e-01 -1.666208058595657349e-01 2.418793439865112305e-01 -2.346958778798580170e-02 3.151898980140686035e-01 2.482765167951583862e-02 4.201947748661041260e-01 -1.089128628373146057e-01 7.871588319540023804e-02 -2.580368220806121826e-01 1.590860635042190552e-01 -3.715204447507858276e-02 -1.315080970525741577e-01 9.995587915182113647e-02 1.329331099987030029e-01 2.142774015665054321e-01 -2.383185625076293945e-01 3.001642646268010139e-03 2.209294438362121582e-01 -6.940841674804687500e-02 2.733423747122287750e-02 1.077828556299209595e-02 -4.362224340438842773e-01 1.359305437654256821e-02 2.146044969558715820e-01 -6.252776831388473511e-02 -1.410973817110061646e-01
1.899066418409347534e-01 3.253726661205291748e-01 3.319406136870384216e-02 -2.632708847522735596e-01 1.714607179164886475e-01 6.892466545104980469e-02 -3.636547829955816269e-03 1.690261960029602051e-01 7.985464483499526978e-02 -1.413858681917190552e-01 1.790643483400344849e-01 5.502146854996681213e-02 -9.179720282554626465e-02 2.707557082176208496e-01 -2.233307659626007080e-01 1.830691695213317871e-01 -5.214112624526023865e-02 -1.305931508541107178e-01 2.930648028850555420e-01 2.632305324077606201e-01 3.787947073578834534e-02 4.045896604657173157e-02 2.225108295679092407e-01 -1.065891683101654053e-01 1.710971295833587646e-01 -3.539087250828742981e-02 1.626545041799545288e-01 -6.260480731725692749e-02 1.591637879610061646e-01 2.665357291698455811e-01 -1.428169012069702148e-01 -2.859535217285156250e-01
1.664161682128906250e-02 -1.090806424617767334e-01 1.915026307106018066e-01 -2.781273722648620605e-01 1.583433002233505249e-01 1.351925879716873169e-01 -8.991048485040664673e-02 1.480384171009063721e-01 3.367384895682334900e-02 5.132135748863220215e-01 1.948766410350799561e-01 1.630171835422515869e-01 -3.306787610054016113e-01 1.574166119098663330e-01 1.105162128806114197e-02 -8.708166331052780151e-02 1.224199235439300537e-01 -2.396292835474014282e-01 2.574746608734130859e-01 7.566707581281661987e-02 -1.644153445959091187e-01 -1.720318496227264404e-01 -1.608941107988357544e-01 -3.939967975020408630e-02 -2.043626308441162109e-01 8.761154115200042725e-02 1.119555458426475525e-01 -1.108882855623960495e-02 7.016076892614364624e-02 1.700838506221771240e-01 6.954082287847995758e-03 7.106138020753860474e-02
1.694352738559246063e-02 3.480520844459533691e-01 2.114475220441818237e-01 -3.834680318832397461e-01 -1.759525574743747711e-02 -8.171140402555465698e-02 -1.997610181570053101e-01 2.678552865982055664e-01 -4.658693075180053711e-02 5.121850222349166870e-02 8.565632998943328857e-02 1.260739564895629883e-01 4.084672406315803528e-02 1.372997760772705078e-01 6.787226349115371704e-02 -1.342887729406356812e-01 8.321461826562881470e-02 -1.250114887952804565e-01 -3.287675231695175171e-02 1.114325672388076782e-01 7.056862115859985352e-02 -1.341014951467514038e-01 1.597270667552947998e-01 -4.200298488140106201e-01 -2.993381023406982422e-01 8.769744634628295898e-02 1.277007609605789185e-01 -1.469449792057275772e-02 1.526774168014526367e-01 2.804151773452758789e-01 -1.295874416828155518e-01 -5.905358865857124329e-02
1.399059295654296875e-01 1.101921312510967255e-02 1.942633688449859619e-01 1.117336750030517578e-01 -2.253653258085250854e-01 2.047576159238815308e-01 -1.930561289191246033e-02 3.033854663372039795e-01 5.508559942245483398e-02 3.338441252708435059e-02 -1.230605691671371460e-02 -1.046607047319412231e-01 -1.153072565793991089e-01 -2.978367730975151062e-02 -1.359717845916748047e-01 -2.304819673299789429e-01 9.084348380565643311e-02 -2.000152021646499634e-01 8.745343238115310669e-02 5.084221065044403076e-02 -2.545906901359558105e-01 -2.112004905939102173e-01 -8.965338021516799927e-02 -2.586634457111358643e-01 -6.749203801155090332e-02 2.823610007762908936e-01 -3.469915315508842468e-02 -4.592129215598106384e-02 -2.019761502742767334e-01 3.690536320209503174e-01 -2.576594427227973938e-02 -3.684987723827362061e-01
3.885869383811950684e-01 -3.386996388435363770e-01 3.291841149330139160e-01 -9.537797886878252029e-04 1.099345237016677856e-01 -5.305759236216545105e-02 1.025439705699682236e-02 1.828908771276473999e-01 2.875324338674545288e-02 -4.125255346298217773e-02 -5.963914841413497925e-02 3.741712123155593872e-02 -4.815251007676124573e-02 -2.885114848613739014e-01 -1.779371500015258789e-01 9.032527357339859009e-02 -1.492969840764999390e-01 -8.683849871158599854e-02 1.316235363483428955e-01 -9.014926105737686157e-02 -4.698332771658897400e-02 -1.818493902683258057e-01 -1.083473935723304749e-01 -1.053708866238594055e-01 -5.947685241699218750e-02 1.308472752571105957e-01 1.245006620883941650e-01 -2.057354152202606201e-01 1.660089939832687378e-01 2.878304123878479004e-01 2.960650622844696045e-01 -2.337834239006042480e-01
3.242460191249847412e-01 -1.347045600414276123e-01 5.370690673589706421e-02 1.053871884942054749e-01 -2.092271856963634491e-02 -4.650202766060829163e-02 -1.347063016146421432e-02 2.790433168411254883e-01 4.260664340108633041e-03 1.695925742387771606e-01 1.092910319566726685e-01 -1.456265989691019058e-02 3.280546143651008606e-02 -1.526112109422683716e-01 -2.263017296791076660e-01 -7.377681881189346313e-02 8.308334648609161377e-02 2.934382297098636627e-03 -6.849545985460281372e-02 4.705144166946411133e-01 1.838206797838211060e-01 -3.195146024227142334e-01 3.936967551708221436e-01 -3.068755008280277252e-02 4.093924909830093384e-02 7.141584157943725586e-02 2.768392264842987061e-01 1.046751663088798523e-01 7.120455801486968994e-02 4.303728789091110229e-02 1.683051139116287231e-02 -1.836826950311660767e-01
8.341914415359497070e-02 1.309002637863159180e-01 2.054187208414077759e-01 -7.568331807851791382e-02 -1.596033126115798950e-01 -6.890580058097839355e-02 -1.130128055810928345e-01 1.567260771989822388e-01 8.273692429065704346e-02 -1.305765472352504730e-02 -1.422494351863861084e-01 -5.524784792214632034e-03 -3.511899113655090332e-01 -2.257259041070938110e-01 -2.041544318199157715e-01 -7.420308142900466919e-02 -1.116790100932121277e-01 -2.177650928497314453e-01 -1.150895357131958008e-01 1.939838677644729614e-01 -2.185492664575576782e-01 -2.140095531940460205e-01 3.493721485137939453e-01 1.520104706287384033e-01 1.574147045612335205e-01 -2.495224401354789734e-02 3.325629234313964844e-01 2.139631658792495728e-01 -7.731021195650100708e-02 1.990106701850891113e-01 9.547485411167144775e-02 -1.602918952703475952e-01
1.974760144948959351e-01 5.673567950725555420e-02 2.273776233196258545e-01 -1.473138630390167236e-01 2.087991386651992798e-01 -1.356684565544128418e-01 -1.371665149927139282e-01 3.600842356681823730e-01 -1.398431956768035889e-01 3.671493828296661377e-01 4.549182355403900146e-01 -5.436190590262413025e-02 -2.847115397453308105e-01 -8.766891062259674072e-02 9.465000033378601074e-02 -1.553480885922908783e-02 7.167113572359085083e-02 -1.501048207283020020e-01 2.130385637283325195e-01 1.708711497485637665e-02 3.340172395110130310e-02 -7.142139226198196411e-02 2.385721653699874878e-01 -3.904827684164047241e-02 2.548217959702014923e-02 -6.913529243320226669e-03 2.075765095651149750e-02 3.224810957908630371e-02 2.381058186292648315e-01 7.293667644262313843e-02 6.384113430976867676e-02 7.372634112834930420e-02
-8.098966628313064575e-02 7.359470240771770477e-03 4.615896940231323242e-02 7.588708400726318359e-02 2.971722781658172607e-01 -1.591267883777618408e-01 -4.805314540863037109e-02 5.345161557197570801e-01 -2.129640281200408936e-01 6.967713683843612671e-02 1.280538439750671387e-01 4.906259104609489441e-02 -1.411771774291992188e-01 -2.108357660472393036e-02 -7.506906241178512573e-02 1.585691124200820923e-01 -1.639078408479690552e-01 -2.366198897361755371e-01 1.087427232414484024e-02 -1.107222288846969604e-01 2.015664428472518921e-01 -2.264295518398284912e-02 5.648875236511230469e-02 2.074391208589076996e-02 1.136604025959968567e-01 -2.266150712966918945e-01 -1.310834884643554688e-01 -2.503863573074340820e-01 7.728513795882463455e-03 4.201624691486358643e-01 -7.297716103494167328e-03 -5.371176451444625854e-02
2.311346232891082764e-01 3.335263729095458984e-01 -1.598686352372169495e-02 -2.150951921939849854e-01 2.025118917226791382e-01 -2.897068858146667480e-03 -1.271869540214538574e-01 9.960497170686721802e-02 1.804459989070892334e-01 -1.120693683624267578e-01 1.578219234943389893e-01 1.230641528964042664e-01 -1.764663308858871460e-01 1.819739192724227905e-01 -2.631072998046875000e-01 4.741513356566429138e-02 -2.695336639881134033e-01 -2.969096004962921143e-01 8.740872144699096680e-02 1.998436301946640015e-01 -3.163759410381317139e-02 4.841512441635131836e-02 -2.137838304042816162e-02 -6.748127937316894531e-02 -1.169424727559089661e-01 -2.070395201444625854e-01 5.034112557768821716e-02 -1.419889926910400391e-01 3.087349534034729004e-01 2.546189129352569580e-01 -8.781632035970687866e-02 -1.922600269317626953e-01
2.879497706890106201e-01 9.904519468545913696e-02 2.227398455142974854e-01 8.458553999662399292e-02 4.843211174011230469e-02 1.170139387249946594e-02 -2.754145264625549316e-01 1.864589899778366089e-01 -2.540734969079494476e-02 2.072706222534179688e-01 1.130557805299758911e-01 5.731313722208142281e-04 -2.320942282676696777e-01 -1.099038496613502502e-01 2.025659978389739990e-01 -9.011951088905334473e-02 -9.611140936613082886e-02 -3.772412240505218506e-01 2.255215048789978027e-01 -5.917540285736322403e-03 9.617509692907333374e-02 -2.581016719341278076e-01 1.625981181859970093e-01 1.465465277433395386e-01 -1.189179494976997375e-01 -5.368976667523384094e-02 -2.414107918739318848e-01 -2.888007760047912598e-01 1.785921007394790649e-01 2.043849974870681763e-01 4.053350165486335754e-02 -7.530552148818969727e-02
2.574325539171695709e-02 -8.272338658571243286e-03 1.573285162448883057e-01 1.196421161293983459e-01 1.096613854169845581e-01 -1.430619508028030396e-01 -4.341852664947509766e-02 4.855607151985168457e-01 -2.246268540620803833e-01 -6.701340526342391968e-02 1.549069434404373169e-01 2.904238998889923096e-01 -2.489160895347595215e-01 -2.342237085103988647e-01 5.078168585896492004e-02 1.644634827971458435e-02 1.675689220428466797e-02 -2.688430249691009521e-01 6.318369507789611816e-02 -4.436354339122772217e-02 -1.249906122684478760e-01 1.237628012895584106e-01 1.767124384641647339e-01 1.422335654497146606e-01 3.352080658078193665e-02 -1.994152516126632690e-01 -1.274221576750278473e-02 -1.069196164608001709e-01 8.069449663162231445e-02 3.947725892066955566e-01 -1.577621102333068848e-01 -8.031807094812393188e-02
2.443604767322540283e-01 1.383686363697052002e-01 3.087887763977050781e-01 1.658194884657859802e-02 5.178858712315559387e-02 7.193919271230697632e-02 -9.260024130344390869e-02 2.317923307418823242e-01 1.667142659425735474e-01 3.242074549198150635e-01 3.118956834077835083e-02 5.710599361918866634e-04 -3.684060573577880859e-01 -5.610428750514984131e-02 2.987950146198272705e-01 -1.684136688709259033e-01 -2.388609349727630615e-01 -3.883344829082489014e-01 4.134565591812133789e-03 8.096568286418914795e-02 -8.879271149635314941e-02 -1.413213610649108887e-01 1.293938755989074707e-01 -7.421259582042694092e-02 8.885777741670608521e-02 -8.722171187400817871e-02 -1.687262654304504395e-01 1.162508949637413025e-01 -3.783093392848968506e-02 3.444257378578186035e-02 1.700833141803741455e-01 -1.067629009485244751e-01
9.286177903413772583e-02 -8.273418247699737549e-02 1.921959221363067627e-02 -9.805648773908615112e-02 1.993729770183563232e-01 -3.075006306171417236e-01 3.095179982483386993e-02 1.667924076318740845e-01 -2.283318340778350830e-01 1.754231154918670654e-01 9.252890944480895996e-02 2.848976291716098785e-02 -3.798252642154693604e-01 -1.486493498086929321e-01 -5.774272978305816650e-02 2.248652875423431396e-01 -1.717125996947288513e-02 -4.040183126926422119e-01 -2.670583501458168030e-02 9.926595725119113922e-03 1.364516466856002808e-01 1.241644695401191711e-01 6.037235632538795471e-02 1.235626414418220520e-01 -1.807880252599716187e-01 -1.146084591746330261e-01 4.907992109656333923e-02 -1.840362250804901123e-01 1.757978349924087524e-01 3.955988883972167969e-01 1.096681281924247742e-01 1.025278586894273758e-02
9.379357099533081055e-02 2.490029484033584595e-01 4.610059559345245361e-01 -8.371952176094055176e-02 -9.060360491275787354e-02 -1.712613701820373535e-01 2.131036072969436646e-01 2.896052300930023193e-01 -2.443293333053588867e-01 -1.019993498921394348e-01 1.190463006496429443e-01 1.656189709901809692e-01 -2.843829095363616943e-01 -1.373947113752365112e-01 -6.105055660009384155e-02 5.591030418872833252e-02 -2.536124549806118011e-02 5.740253254771232605e-02 6.828670948743820190e-02 -2.340758964419364929e-02 -3.514682501554489136e-02 -1.395594477653503418e-01 1.763419434428215027e-02 3.401245176792144775e-02 -7.270497083663940430e-02 -1.559001654386520386e-01 -7.437769323587417603e-02 1.440464407205581665e-01 1.387368589639663696e-01 4.612452387809753418e-01 7.295573502779006958e-02 -3.939474467188119888e-03
-1.892288178205490112e-01 8.118974417448043823e-02 1.655841618776321411e-01 -2.273801714181900024e-01 -5.770684033632278442e-02 -1.333743333816528320e-01 -2.418734282255172729e-01 1.322221849113702774e-02 2.235130071640014648e-01 2.684656977653503418e-01 2.337029576301574707e-01 1.376278847455978394e-01 -3.025455772876739502e-01 9.024681523442268372e-03 2.640824615955352783e-01 7.263013720512390137e-02 7.224723696708679199e-02 -2.903462052345275879e-01 -1.417384203523397446e-02 1.167341619729995728e-01 -7.292862236499786377e-02 -2.378166913986206055e-01 1.393855959177017212e-01 -2.271811813116073608e-01 -2.274110168218612671e-02 -9.912194684147834778e-03 1.685730367898941040e-01 -7.117588818073272705e-02 -3.643812239170074463e-02 2.102497816085815430e-01 -3.003455698490142822e-01 -1.742478907108306885e-01
2.436424493789672852e-01 -2.941388785839080811e-01 1.579561084508895874e-01 -3.265728009864687920e-03 2.082597613334655762e-01 -2.341227978467941284e-01 4.785837372764945030e-04 1.884734481573104858e-01 -2.219484299421310425e-01 -1.878361962735652924e-02 -4.817139729857444763e-02 8.227029442787170410e-02 -2.360302507877349854e-01 -9.854160994291305542e-02 -1.847248822450637817e-01 2.211773246526718140e-01 -2.491501271724700928e-01 4.341479390859603882e-02 1.956532001495361328e-01 4.774133488535881042e-02 5.604764074087142944e-02 -1.187488511204719543e-01 2.081097364425659180e-01 -5.598721280694007874e-02 1.321735139936208725e-02 -1.765019446611404419e-02 3.987043723464012146e-02 -2.218685895204544067e-01 2.155710160732269287e-01 3.714618384838104248e-01 2.742621898651123047e-01 -9.540800005197525024e-02
1.900790818035602570e-02 -1.639826409518718719e-02 2.062510102987289429e-01 -4.640299826860427856e-02 -5.879644770175218582e-03 7.856836542487144470e-03 6.095964089035987854e-02 2.944455146789550781e-01 1.905879527330398560e-01 -1.750522702932357788e-01 8.438254892826080322e-02 -2.571531385183334351e-02 -3.660753369331359863e-01 -2.246378734707832336e-02 -1.438882499933242798e-01 -2.812776528298854828e-02 8.952441066503524780e-02 -3.622069656848907471e-01 -7.563777267932891846e-02 1.448039859533309937e-01 -3.581842035055160522e-02 -3.491792678833007812e-01 3.022284805774688721e-01 2.711040973663330078e-01 2.946556806564331055e-01 -1.007056385278701782e-01 -3.174540773034095764e-02 1.666398197412490845e-01 5.529235303401947021e-02 -1.843861304223537445e-02 3.738261386752128601e-02 -2.211920171976089478e-01
-1.388484728522598743e-03 -7.203439623117446899e-02 5.079281330108642578e-02 1.187995672225952148e-01 3.196474015712738037e-01 -3.495917022228240967e-01 1.098343059420585632e-01 4.487860500812530518e-01 -2.390547245740890503e-01 -1.278678774833679199e-01 4.724514111876487732e-02 -2.048864029347896576e-02 -2.062163800001144409e-01 -4.729315638542175293e-02 -1.658299863338470459e-01 3.582472354173660278e-02 5.634839180856943130e-03 -3.542810082435607910e-01 -4.974446445703506470e-02 -2.478302642703056335e-02 4.243154823780059814e-02 -1.158586665987968445e-01 2.572351396083831787e-01 1.121872439980506897e-01 1.052067428827285767e-01 -4.342127963900566101e-02 1.861337423324584961e-01 -1.372928917407989502e-01 1.334155201911926270e-01 2.644833326339721680e-01 5.514624714851379395e-02 -1.034608930349349976e-01
5.745844915509223938e-03 4.860971122980117798e-02 3.474174141883850098e-01 -4.538679029792547226e-03 -1.000811681151390076e-01 -7.740275934338569641e-03 -1.656254678964614868e-01 1.565984785556793213e-01 -1.782456040382385254e-01 3.169578313827514648e-01 2.949492335319519043e-01 -2.620985358953475952e-02 4.272995889186859131e-02 -1.135257184505462646e-01 -3.420435190200805664e-01 -7.765333354473114014e-02 -2.042516320943832397e-02 -1.015761941671371460e-01 -4.988791421055793762e-02 -1.206009984016418457e-01 -7.186988741159439087e-02 -4.086343646049499512e-01 -7.217381894588470459e-02 -8.861535042524337769e-02 1.493971943855285645e-01 -3.054319880902767181e-02 -2.751561105251312256e-01 -5.998131632804870605e-02 1.538354754447937012e-01 2.532475590705871582e-01 1.141161620616912842e-01 -2.020876109600067139e-01
1.079382523894309998e-01 -1.129143387079238892e-01 2.129601500928401947e-02 -5.107462406158447266e-02 1.235983148217201233e-01 1.896762251853942871e-01 5.411059036850929260e-02 6.861463189125061035e-02 1.221139580011367798e-01 1.631717234849929810e-01 4.041181504726409912e-02 1.009631454944610596e-01 -8.273939788341522217e-02 -2.523440122604370117e-01 -3.931169211864471436e-02 8.078159391880035400e-02 -2.605628408491611481e-02 -1.683487445116043091e-01 2.224433273077011108e-01 7.382206618785858154e-02 -2.651774883270263672e-01 -4.033726155757904053e-01 -4.267108440399169922e-02 -2.421022579073905945e-02 -7.735054939985275269e-02 4.587943553924560547e-01 2.701081335544586182e-01 8.095668256282806396e-02 -1.452096104621887207e-01 2.887764871120452881e-01 -1.152996439486742020e-02 -2.484049350023269653e-01
2.610649168491363525e-01 4.065448790788650513e-02 1.913034170866012573e-02 -3.993626236915588379e-01 2.423761337995529175e-01 5.109935626387596130e-02 1.181409135460853577e-01 2.863800823688507080e-01 -9.970226138830184937e-02 1.165389120578765869e-01 -1.325349658727645874e-01 8.291521668434143066e-02 2.216571122407913208e-01 -2.292789369821548462e-01 -2.838549017906188965e-01 -2.681650780141353607e-02 -1.610385477542877197e-01 -1.797088831663131714e-01 6.251789629459381104e-02 1.876969486474990845e-01 3.484778106212615967e-03 -9.959680587053298950e-02 1.783329695463180542e-01 -2.291769981384277344e-01 1.645926982164382935e-01 5.391140282154083252e-02 3.451164439320564270e-02 -1.397930085659027100e-01 9.687285870313644409e-02 2.898212969303131104e-01 -8.995206654071807861e-02 -1.955141872167587280e-01
-1.032287552952766418e-01 2.679625153541564941e-01 3.137158975005149841e-02 -2.723292708396911621e-01 8.468008786439895630e-02 -2.396881952881813049e-02 9.958472102880477905e-02 2.410435080528259277e-01 2.062838077545166016e-01 8.865886926651000977e-02 -2.212650328874588013e-01 -5.385873094201087952e-02 9.802956879138946533e-02 -6.721723359078168869e-03 7.016561180353164673e-02 2.411113530397415161e-01 -2.437610030174255371e-01 -2.611563503742218018e-01 2.556349635124206543e-01 2.258400619029998779e-01 -2.336413711309432983e-01 -1.391651295125484467e-02 1.144377142190933228e-01 -4.018577560782432556e-02 2.684243582189083099e-02 -8.022345602512359619e-02 -1.218966208398342133e-02 -4.458761587738990784e-02 1.828771270811557770e-02 3.281032443046569824e-01 1.116988342255353928e-02 -4.009628891944885254e-01
-1.268178820610046387e-01 1.583764404058456421e-01 8.470473438501358032e-02 -2.992977797985076904e-01 1.519067138433456421e-01 1.722081005573272705e-01 7.057373225688934326e-02 3.683604598045349121e-01 -4.540843144059181213e-02 -2.473315782845020294e-02 -1.052847951650619507e-01 1.154948398470878601e-01 1.156325489282608032e-01 -9.547101333737373352e-03 -1.120190322399139404e-01 -1.635814905166625977e-01 -1.611197888851165771e-01 -1.782474964857101440e-01 2.007397413253784180e-01 1.308408230543136597e-01 5.244518071413040161e-02 -1.040811389684677124e-01 3.511180281639099121e-01 -1.506810188293457031e-01 1.375182867050170898e-01 8.157824724912643433e-02 -2.151952534914016724e-01 -1.418492794036865234e-01 -2.174075134098529816e-02 4.153557717800140381e-01 8.827076852321624756e-02 -2.032511234283447266e-01
-3.472519293427467346e-02 -1.178917735815048218e-01 1.980289071798324585e-02 -3.937322795391082764e-01 8.053323626518249512e-02 -9.191837906837463379e-02 1.860295683145523071e-01 -1.319383084774017334e-01 1.014406904578208923e-01 -6.804487854242324829e-02 1.203976720571517944e-01 9.696920216083526611e-02 -1.754902750253677368e-01 -1.371292918920516968e-01 -9.201151132583618164e-02 1.857434064149856567e-01 1.213948205113410950e-01 -2.323500812053680420e-01 3.095375895500183105e-01 1.067460775375366211e-01 -1.615851074457168579e-01 -2.915550768375396729e-01 9.671362489461898804e-02 7.025480270385742188e-02 1.754285991191864014e-01 3.630352392792701721e-02 3.773558512330055237e-02 2.721207141876220703e-01 1.078435927629470825e-01 3.561950027942657471e-01 -6.159976869821548462e-02 -2.827383577823638916e-01
4.736542403697967529e-01 -6.244248524308204651e-02 3.746526241302490234e-01 -1.287641525268554688e-01 1.501725334674119949e-02 -7.561957091093063354e-02 7.672020047903060913e-02 2.551278173923492432e-01 2.277052253484725952e-01 1.896916776895523071e-01 7.359985262155532837e-02 4.894937202334403992e-02 -3.075523972511291504e-01 -1.420033723115921021e-01 1.098193600773811340e-02 6.099153310060501099e-02 7.977017760276794434e-02 -7.012494653463363647e-02 5.459696985781192780e-03 1.248822510242462158e-01 9.742450714111328125e-02 -2.006373852491378784e-01 -1.824841201305389404e-01 1.499262303113937378e-01 -1.530525982379913330e-01 7.168795168399810791e-02 1.275773048400878906e-01 -1.496178507804870605e-01 -4.461272060871124268e-02 3.320042192935943604e-01 1.030013486742973328e-01 3.412993997335433960e-02
2.325623482465744019e-01 2.283394187688827515e-01 3.150992989540100098e-01 6.571374833583831787e-02 6.063584983348846436e-02 -5.479490384459495544e-02 3.403063490986824036e-02 4.205765724182128906e-01 3.127999603748321533e-02 3.883024752140045166e-01 2.595869004726409912e-01 -8.529782295227050781e-02 -1.060287952423095703e-01 4.145441949367523193e-02 8.045501075685024261e-03 -1.548304259777069092e-01 -8.323321491479873657e-02 1.216009259223937988e-01 1.014816984534263611e-01 1.780161261558532715e-01 3.872987627983093262e-02 -6.806109845638275146e-02 1.911134645342826843e-02 -5.793299898505210876e-02 -2.833536267280578613e-01 -2.572003304958343506e-01 1.212496869266033173e-02 5.143078044056892395e-02 -1.640256196260452271e-01 1.933795958757400513e-01 9.308969229459762573e-02 -2.151192724704742432e-01
1.686600595712661743e-01 -7.700143754482269287e-02 2.364003956317901611e-01 5.201890319585800171e-02 1.849185973405838013e-01 2.404744178056716919e-01 3.890317305922508240e-02 4.315708279609680176e-01 4.902200773358345032e-02 4.997616708278656006e-01 2.339813709259033203e-01 7.348708808422088623e-02 -2.272012084722518921e-01 -9.692613780498504639e-02 2.003577500581741333e-01 2.667463943362236023e-02 3.021386265754699707e-02 -1.826662570238113403e-01 1.286939233541488647e-01 -9.452539496123790741e-03 -3.031208738684654236e-02 -1.227960288524627686e-01 1.334124356508255005e-01 -9.140371531248092651e-02 -5.405138432979583740e-02 1.487136334180831909e-01 1.933390945196151733e-01 -3.267505392432212830e-02 2.092262953519821167e-01 9.865081310272216797e-02 4.944222420454025269e-02 -2.327629551291465759e-02
2.898066937923431396e-01 1.578296571969985962e-01 1.703978180885314941e-01 -8.919553458690643311e-02 1.907010823488235474e-01 -7.654310762882232666e-02 -2.897920086979866028e-02 3.783982992172241211e-01 -1.899857223033905029e-01 1.658610850572586060e-01 2.134746909141540527e-01 2.534165084362030029e-01 -4.754330031573772430e-03 5.035154893994331360e-02 -3.010929822921752930e-01 1.801574081182479858e-01 -2.478417940437793732e-02 -1.119019836187362671e-01 -5.838380660861730576e-03 -2.622495293617248535e-01 -3.893123194575309753e-02 -1.054525598883628845e-01 1.308279484510421753e-01 1.065190974622964859e-02 -1.347971265204250813e-04 -1.879766732454299927e-01 -9.140849858522415161e-02 1.545136421918869019e-01 9.233953058719635010e-02 3.964020311832427979e-01 1.177299916744232178e-01 9.947537630796432495e-02
-1.015040725469589233e-01 -9.748983383178710938e-02 1.131769716739654541e-01 -2.550638616085052490e-01 2.855865657329559326e-02 1.853288896381855011e-02 -1.189095973968505859e-01 4.691860675811767578e-01 -1.429399698972702026e-01 3.461888432502746582e-01 2.521119713783264160e-01 6.327437609434127808e-02 -1.843541860580444336e-01 -2.822372615337371826e-01 -1.768668740987777710e-01 -7.538957893848419189e-02 2.459749877452850342e-01 -6.840895861387252808e-02 2.342625707387924194e-01 -6.543067097663879395e-02 -6.671813875436782837e-02 -6.685548275709152222e-02 1.219269335269927979e-01 -1.157984212040901184e-01 -1.657056435942649841e-02 -9.131219983100891113e-02 1.588104814291000366e-01 -2.468173019587993622e-02 1.422838419675827026e-01 7.952521741390228271e-02 -2.148455828428268433e-01 -1.993220150470733643e-01
1.044859066605567932e-01 -9.939850866794586182e-02 1.230971515178680420e-01 -2.950018271803855896e-02 1.957345157861709595e-01 -2.383730001747608185e-02 -1.594185233116149902e-01 3.022643327713012695e-01 1.490830481052398682e-01 3.014198243618011475e-01 -1.935036852955818176e-02 -2.825711481273174286e-02 -3.896216154098510742e-01 -2.265044897794723511e-01 -7.671073079109191895e-02 -2.246845513582229614e-02 1.900535449385643005e-02 -6.822293996810913086e-02 1.123862192034721375e-01 3.276039659976959229e-01 3.164344280958175659e-02 1.008233651518821716e-01 -3.951179608702659607e-02 -1.806112378835678101e-01 -1.598062217235565186e-01 2.407109439373016357e-01 3.922319784760475159e-02 -7.907158881425857544e-02 -1.826117783784866333e-01 3.384647965431213379e-01 2.601398825645446777e-01 -8.125509321689605713e-02
-2.362154237926006317e-02 -1.203275024890899658e-01 1.770094484090805054e-01 3.502914309501647949e-02 1.026626676321029663e-01 -3.746083676815032959e-01 2.834868133068084717e-01 3.372555971145629883e-01 1.818632930517196655e-01 3.939872086048126221e-01 5.918127298355102539e-02 -2.677702158689498901e-02 -1.512417346239089966e-01 3.625663369894027710e-02 -2.784576714038848877e-01 2.039121687412261963e-01 -1.603963971138000488e-01 -2.956686913967132568e-01 9.497575461864471436e-02 -9.765257127583026886e-03 -7.214694749563932419e-03 -1.391640901565551758e-01 2.779763191938400269e-02 -1.044929102063179016e-01 1.603450775146484375e-01 -5.231248680502176285e-03 1.906585842370986938e-01 1.127776280045509338e-01 3.968414664268493652e-02 1.278454512357711792e-01 -1.177276298403739929e-01 -1.078901663422584534e-01
1.357099711894989014e-01 1.067649796605110168e-01 1.940066218376159668e-01 -2.027594149112701416e-01 1.070269569754600525e-02 -3.378166258335113525e-02 5.232160538434982300e-02 2.262034714221954346e-01 8.377246558666229248e-02 6.997739523649215698e-02 -3.047192096710205078e-01 1.042831018567085266e-01 -6.545665860176086426e-02 -9.434039145708084106e-02 2.174212038516998291e-02 3.767153322696685791e-01 -2.372099161148071289e-01 -9.795777499675750732e-02 1.779331117868423462e-01 5.676526203751564026e-02 -1.275945305824279785e-01 5.271641910076141357e-02 1.179377362132072449e-01 -2.166254520416259766e-01 1.808582097291946411e-01 -7.405551522970199585e-02 -4.514207690954208374e-02 1.589198708534240723e-01 4.237219691276550293e-02 2.425035536289215088e-01 -1.192774996161460876e-01 -4.940624833106994629e-01
1.867006272077560425e-01 -2.413700520992279053e-02 1.430058777332305908e-01 -1.133245527744293213e-01 -4.197362810373306274e-02 1.305279433727264404e-01 1.451523452997207642e-01 2.913078963756561279e-01 -1.462395042181015015e-01 -1.835595518350601196e-01 -8.543080836534500122e-02 2.710233926773071289e-01 -2.400534301996231079e-01 2.397143393754959106e-01 8.664941415190696716e-03 7.124001532793045044e-02 -1.350608617067337036e-01 -2.807771265506744385e-01 -9.282303974032402039e-03 -7.983422279357910156e-02 1.382742673158645630e-01 -3.131584227085113525e-01 1.522884517908096313e-01 6.961239129304885864e-02 -1.345351636409759521e-01 1.860891580581665039e-01 -1.146976202726364136e-01 2.399249225854873657e-01 1.986908465623855591e-01 5.068474262952804565e-02 2.495470643043518066e-01 -2.719111144542694092e-01
1.147533282637596130e-01 2.162828855216503143e-02 -6.554033607244491577e-02 -3.668868914246559143e-02 -2.717145346105098724e-02 5.354282632470130920e-02 -1.914035826921463013e-01 1.942130625247955322e-01 -4.658326506614685059e-01 -1.281975954771041870e-01 1.113104969263076782e-01 1.801499724388122559e-01 -3.204844892024993896e-01 -1.053806468844413757e-01 1.489680707454681396e-01 -8.458814024925231934e-02 -1.542488634586334229e-01 -1.413206458091735840e-01 2.184555530548095703e-01 1.308605670928955078e-01 1.696562916040420532e-01 -2.558360397815704346e-01 2.052115201950073242e-01 2.961594611406326294e-02 9.817490726709365845e-02 2.679523229598999023e-01 1.070343106985092163e-01 -1.267891824245452881e-01 1.582533419132232666e-01 2.693379819393157959e-01 -1.336531639099121094e-01 -1.052040606737136841e-01
8.727946877479553223e-02 1.649063662625849247e-03 1.258880794048309326e-01 -2.896116971969604492e-01 2.443844228982925415e-01 -2.082901000976562500e-01 8.908812701702117920e-02 2.877417504787445068e-01 1.113337278366088867e-01 3.022536635398864746e-01 9.067689627408981323e-02 -1.003476530313491821e-01 -4.214236140251159668e-01 -8.640306442975997925e-02 1.118118166923522949e-01 -7.334645488299429417e-04 -3.860427439212799072e-02 -2.241954654455184937e-01 1.844964474439620972e-01 1.357743889093399048e-01 -1.644879877567291260e-01 -9.015028178691864014e-02 -1.251016259193420410e-01 -2.429171651601791382e-01 -1.404940336942672729e-01 -1.414957642555236816e-01 2.194214612245559692e-01 1.324161887168884277e-01 2.332182377576828003e-01 -2.645340003073215485e-02 -5.477799568325281143e-03 6.764685362577438354e-02
2.598142027854919434e-01 8.394009619951248169e-02 1.644005477428436279e-01 2.288607209920883179e-01 1.930940449237823486e-01 -9.005111455917358398e-02 1.418277621269226074e-01 9.971154481172561646e-02 7.097052037715911865e-02 3.795935213565826416e-01 1.723904460668563843e-01 -3.137634322047233582e-02 -4.040300846099853516e-01 1.077759172767400742e-02 8.456919342279434204e-02 -5.118511151522397995e-03 -1.464869379997253418e-01 -6.719437986612319946e-02 9.939137846231460571e-02 2.413399368524551392e-01 -8.094343543052673340e-02 -2.909165918827056885e-01 3.599129989743232727e-02 -2.223420515656471252e-02 -1.058149859309196472e-01 -2.644191496074199677e-02 8.491776883602142334e-02 -7.003121823072433472e-02 -3.357992768287658691e-01 2.551571726799011230e-01 1.467421650886535645e-01 -9.872397035360336304e-02
2.233362942934036255e-01 1.271811686456203461e-02 9.774532914161682129e-02 -2.438232749700546265e-01 -3.416599705815315247e-02 1.146378144621849060e-01 -8.632477372884750366e-02 4.230724275112152100e-01 1.914855279028415680e-02 1.764985918998718262e-01 1.835548430681228638e-01 -1.713495701551437378e-01 -7.972339540719985962e-02 3.347538784146308899e-02 -1.919942051172256470e-01 7.434059679508209229e-02 1.887205988168716431e-01 -1.300419028848409653e-02 -1.796220839023590088e-01 -7.759238593280315399e-03 -2.082289755344390869e-01 -2.286767810583114624e-01 2.270551770925521851e-01 -4.082867130637168884e-02 2.335111424326896667e-02 -4.527667537331581116e-02 -8.201013505458831787e-02 4.436101764440536499e-02 9.462860226631164551e-02 5.082754492759704590e-01 2.004934251308441162e-01 -5.194334080442786217e-04
1.721027493476867676e-02 2.392430305480957031e-01 7.351961731910705566e-02 1.045332625508308411e-01 5.218638852238655090e-02 2.590742707252502441e-02 -2.147972434759140015e-01 5.217431783676147461e-01 -3.133319020271301270e-01 9.584262222051620483e-02 4.151071906089782715e-01 8.547956496477127075e-02 -2.690173387527465820e-01 -1.627939790487289429e-01 -1.133263409137725830e-01 -1.985016278922557831e-02 1.927414983510971069e-01 -2.128256261348724365e-01 2.599043212831020355e-02 2.864779904484748840e-02 9.788269549608230591e-02 -2.001915574073791504e-01 9.422107040882110596e-02 -4.293050616979598999e-02 3.801134228706359863e-02 -1.410616636276245117e-01 -8.906085044145584106e-02 -3.884112089872360229e-02 -4.704915918409824371e-03 3.084795922040939331e-02 1.500178575515747070e-01 -8.192762732505798340e-02
1.832274161279201508e-02 7.464897632598876953e-02 2.204969823360443115e-01 1.090357154607772827e-01 5.950797721743583679e-02 -2.407051360933110118e-04 1.095039620995521545e-01 1.870258152484893799e-01 -8.379313349723815918e-02 5.315093696117401123e-02 5.974635854363441467e-02 3.811981081962585449e-01 -1.149418279528617859e-01 -1.783787738531827927e-03 -3.955209627747535706e-02 2.916181087493896484e-01 -1.844506114721298218e-01 -1.424816553480923176e-03 -4.047173261642456055e-02 2.538279891014099121e-01 2.896100282669067383e-01 -4.313206076622009277e-01 2.698096036911010742e-01 -1.409965604543685913e-01 -1.082554683089256287e-01 7.997259497642517090e-02 -2.778706513345241547e-02 3.040577471256256104e-01 1.473855227231979370e-01 9.666969627141952515e-02 7.241192460060119629e-02 -1.191488429903984070e-01
1.565523743629455566e-01 -5.948213115334510803e-02 3.861331939697265625e-01 -1.230031922459602356e-01 1.559575647115707397e-01 -1.453819572925567627e-01 1.100466027855873108e-01 1.921718269586563110e-01 1.790565401315689087e-01 -7.000519335269927979e-02 5.410824716091156006e-02 1.704148948192596436e-01 -1.514147520065307617e-01 -7.520535960793495178e-03 6.538794189691543579e-02 9.007371962070465088e-02 -2.527108788490295410e-01 -1.459051668643951416e-02 4.727763310074806213e-02 3.744213879108428955e-01 -1.090112924575805664e-01 -1.498424410820007324e-01 -1.028644666075706482e-01 -9.657172858715057373e-02 2.256913781166076660e-01 1.628425121307373047e-01 5.841702967882156372e-02 3.940848261117935181e-02 -2.072701416909694672e-02 3.811093270778656006e-01 -2.645438909530639648e-01 -2.238308638334274292e-01
1.771930307149887085e-01 -3.471226990222930908e-02 5.467334762215614319e-02 -2.484266161918640137e-01 1.734037846326828003e-01 -1.856594383716583252e-01 3.881202638149261475e-02 2.299143522977828979e-01 -3.395860642194747925e-02 2.084562331438064575e-01 1.060206368565559387e-01 1.903106123208999634e-01 -3.441306203603744507e-02 -2.932502627372741699e-01 -8.849479258060455322e-02 -3.689758181571960449e-01 -3.195691481232643127e-02 -9.636782109737396240e-02 7.621669676154851913e-03 -9.431615471839904785e-02 -1.224439218640327454e-01 -4.219707846641540527e-01 1.101929321885108948e-01 -2.120112627744674683e-01 -3.984677791595458984e-01 -4.118400067090988159e-02 -7.131057232618331909e-02 1.401407867670059204e-01 -1.009216159582138062e-02 -1.953191310167312622e-02 4.016971960663795471e-02 -6.219362094998359680e-02
1.218556016683578491e-01 9.420501440763473511e-02 6.288033723831176758e-02 -5.907065048813819885e-02 -1.403930783271789551e-01 1.964181661605834961e-01 1.210512071847915649e-01 7.780297100543975830e-02 -1.064821109175682068e-01 2.581729888916015625e-01 8.276131749153137207e-02 4.860520660877227783e-01 -3.058876097202301025e-01 9.916075319051742554e-02 -3.708722814917564392e-02 -2.260157614946365356e-01 2.316148392856121063e-02 -2.725794613361358643e-01 1.445561796426773071e-01 -1.763892732560634613e-02 5.053841159678995609e-04 -3.698646128177642822e-01 2.038569897413253784e-01 -1.212883740663528442e-01 -2.622838318347930908e-01 -8.066450059413909912e-02 1.521612852811813354e-01 -5.821813270449638367e-02 8.715013042092323303e-03 4.087194055318832397e-02 -1.377891153097152710e-01 3.469084575772285461e-02
6.249953527003526688e-03 -1.013933047652244568e-01 1.547325849533081055e-01 -2.118087857961654663e-01 -1.514569520950317383e-01 1.268861740827560425e-01 -9.581944346427917480e-02 4.607396125793457031e-01 1.207971274852752686e-01 2.311161458492279053e-01 -3.169453889131546021e-02 3.230128809809684753e-02 -3.508172035217285156e-01 -2.392278909683227539e-01 -1.078019142150878906e-01 -2.139605768024921417e-02 2.693531475961208344e-02 -1.800062060356140137e-01 -5.076926574110984802e-02 -1.410492062568664551e-01 1.627467423677444458e-01 -2.412432581186294556e-01 4.557862505316734314e-02 -1.611942797899246216e-01 -2.581967413425445557e-02 -1.958697885274887085e-01 -1.336127817630767822e-01 -3.026146590709686279e-01 -2.362274080514907837e-01 1.425967067480087280e-01 3.257120773196220398e-02 -6.271743029356002808e-02
1.838760077953338623e-01 1.116484105587005615e-01 1.121643781661987305e-01 -2.821684777736663818e-01 -2.628513872623443604e-01 -5.023223534226417542e-02 -2.107130736112594604e-01 2.352640330791473389e-01 5.967175215482711792e-02 1.266973614692687988e-01 -1.779495775699615479e-01 2.471876889467239380e-01 -2.358889579772949219e-01 -8.235743641853332520e-02 -3.025363385677337646e-01 1.139908134937286377e-01 -4.262003116309642792e-03 -1.514882892370223999e-01 6.671097874641418457e-02 -5.448095872998237610e-02 1.004764959216117859e-01 -3.832363188266754150e-01 2.639683783054351807e-01 1.236508786678314209e-01 -1.619147360324859619e-01 -1.169118434190750122e-01 1.529735326766967773e-01 6.161210685968399048e-02 1.181082054972648621e-02 -1.454983800649642944e-01 8.188982307910919189e-02 -2.083625644445419312e-01
1.272608190774917603e-01 9.303230792284011841e-02 3.258447721600532532e-02 -2.558396160602569580e-01 2.605718374252319336e-01 1.389366984367370605e-01 -3.926153585780411959e-04 8.425688138231635094e-04 2.624097764492034912e-01 -1.383547037839889526e-01 1.635989174246788025e-02 3.785586159210652113e-04 -1.875257492065429688e-01 4.459148272871971130e-02 -5.168171226978302002e-02 1.249383762478828430e-01 -9.509520977735519409e-02 -2.511674761772155762e-01 3.366066515445709229e-01 4.572064056992530823e-02 -1.149813923984766006e-02 -3.788187205791473389e-01 1.852312684059143066e-02 -7.353948056697845459e-02 -7.182759046554565430e-02 1.606158018112182617e-01 2.159764915704727173e-01 -8.358649909496307373e-02 -1.062564924359321594e-01 3.920194804668426514e-01 -3.014981150627136230e-01 -1.894264109432697296e-02
1.315910220146179199e-01 6.416451185941696167e-02 -1.896501146256923676e-02 -7.454876601696014404e-02 7.736033946275711060e-02 2.396142929792404175e-01 3.134369105100631714e-02 2.463466227054595947e-01 5.095762014389038086e-02 1.370259225368499756e-01 -1.917053312063217163e-01 -2.913872152566909790e-02 -3.294869363307952881e-01 -4.018011391162872314e-01 9.775207936763763428e-02 -1.546582952141761780e-02 -1.913091242313385010e-01 5.651462823152542114e-03 2.881614863872528076e-02 2.771109342575073242e-01 2.304620891809463501e-01 -1.430719345808029175e-01 1.772595942020416260e-01 -1.958970129489898682e-01 3.839323064312338829e-03 -9.865362197160720825e-02 1.066632121801376343e-01 2.037767767906188965e-01 2.552929818630218506e-01 2.722060382366180420e-01 -2.194204032421112061e-01 -3.333543241024017334e-02
-2.078884690999984741e-01 2.371976226568222046e-01 4.824978858232498169e-02 -4.183992445468902588e-01 -7.574002724140882492e-03 -1.612072885036468506e-01 1.846603490412235260e-02 2.467604577541351318e-01 -1.732210665941238403e-01 6.502813100814819336e-02 2.932310476899147034e-02 1.036525070667266846e-01 1.070780381560325623e-01 -1.341651827096939087e-01 -3.085684776306152344e-02 6.663393974304199219e-02 -9.302864223718643188e-02 -3.510544821619987488e-02 3.203341364860534668e-01 2.842043638229370117e-01 -6.340018659830093384e-02 -2.319934666156768799e-01 3.005824685096740723e-01 -2.073193788528442383e-01 7.058469206094741821e-02 -1.649372838437557220e-02 -6.528498232364654541e-02 -9.284325689077377319e-02 -9.231746941804885864e-02 2.978796660900115967e-01 -4.480514209717512131e-03 -2.351701855659484863e-01
-1.573286801576614380e-01 -9.689369052648544312e-02 -1.411035954952239990e-01 -1.369457244873046875e-01 1.819868534803390503e-01 7.394153624773025513e-02 -3.077123761177062988e-01 3.385001420974731445e-01 1.205841600894927979e-01 8.012917637825012207e-02 8.308494836091995239e-02 4.526864271610975266e-03 -2.496309578418731689e-01 -1.617177426815032959e-01 -1.785103380680084229e-01 -4.802919179201126099e-02 -2.146494686603546143e-01 -1.970712840557098389e-01 -3.794953227043151855e-02 -8.862137794494628906e-02 -1.206784248352050781e-01 -2.251477390527725220e-01 2.239004224538803101e-01 -2.123594731092453003e-01 -4.057958126068115234e-01 -1.550392806529998779e-01 4.721524193882942200e-02 5.892876535654067993e-02 -1.556853502988815308e-01 4.829930141568183899e-02 -8.850762993097305298e-02 -2.128656208515167236e-01
-1.839393526315689087e-01 1.744088530540466309e-01 1.764913946390151978e-01 4.331299662590026855e-02 3.016650490462779999e-02 -2.896561920642852783e-01 -4.168390482664108276e-02 3.234925866127014160e-01 -1.403214037418365479e-01 5.532530136406421661e-03 -1.353243738412857056e-01 4.973022639751434326e-02 -2.160862982273101807e-01 -2.004359513521194458e-01 -4.735084623098373413e-02 -1.381297707557678223e-01 -4.179433360695838928e-02 -2.387485653162002563e-01 -6.952432543039321899e-02 6.543888896703720093e-02 -1.880278587341308594e-01 -3.530239164829254150e-01 -3.434812277555465698e-02 9.440773725509643555e-02 -1.782153695821762085e-01 2.435773760080337524e-01 9.215528517961502075e-02 -1.014001220464706421e-01 -4.691791161894798279e-02 1.694084256887435913e-01 -3.591436743736267090e-01 -2.348278164863586426e-01
3.124761953949928284e-02 -4.407846555113792419e-02 -1.185558270663022995e-02 3.705567121505737305e-02 3.850475698709487915e-02 3.051452711224555969e-02 4.373447224497795105e-02 4.430957734584808350e-01 1.022048294544219971e-01 5.456496775150299072e-02 3.619312644004821777e-01 4.757811874151229858e-02 -1.232801601290702820e-01 4.539317637681961060e-02 1.851429939270019531e-01 4.585302434861660004e-03 1.748233735561370850e-01 -1.289616338908672333e-02 -1.150468364357948303e-02 2.834660187363624573e-02 1.100825332105159760e-02 -1.919995248317718506e-01 3.984735906124114990e-01 -1.706240177154541016e-01 1.766976863145828247e-01 -1.748682856559753418e-01 -1.721036969684064388e-03 -7.209020107984542847e-02 -1.536087244749069214e-01 2.092053443193435669e-01 9.679414331912994385e-02 -4.431606829166412354e-01
1.371666938066482544e-01 -1.276565939188003540e-01 1.515991240739822388e-01 5.991126224398612976e-02 3.671617060899734497e-02 9.673874825239181519e-02 2.397655099630355835e-01 5.623455047607421875e-01 2.116122096776962280e-01 -1.225592717528343201e-01 1.012907475233078003e-01 4.169503226876258850e-02 -2.278691828250885010e-01 1.199987530708312988e-01 7.677125930786132812e-02 -1.739260703325271606e-01 1.546738892793655396e-01 -2.513810098171234131e-01 4.665445536375045776e-02 8.872013539075851440e-02 1.656072214245796204e-02 -2.044294178485870361e-01 -2.694852650165557861e-01 -1.214730739593505859e-01 -1.549672633409500122e-01 3.846589103341102600e-02 2.220485210418701172e-01 -9.274836629629135132e-02 3.463621065020561218e-02 2.000584453344345093e-01 -7.441185414791107178e-02 -1.511742472648620605e-01
-1.336164921522140503e-01 1.118066720664501190e-02 8.579707890748977661e-02 -1.683619320392608643e-01 1.024861857295036316e-01 8.209988474845886230e-02 -1.693267971277236938e-01 2.619638741016387939e-01 -1.210415437817573547e-01 6.208391115069389343e-02 7.711580395698547363e-02 1.907310783863067627e-01 -2.038708180189132690e-01 -3.581856191158294678e-01 1.125243306159973145e-02 -5.531208962202072144e-02 -7.715410739183425903e-02 -2.088563889265060425e-01 2.609408795833587646e-01 -9.382824599742889404e-02 -1.667392253875732422e-01 -2.135733515024185181e-01 1.653046309947967529e-01 -2.139414101839065552e-01 -4.614374935626983643e-01 8.231639862060546875e-02 -3.281230106949806213e-02 1.380640268325805664e-01 -2.420335263013839722e-01 1.048787534236907959e-01 9.008137881755828857e-02 -8.593127131462097168e-02
-8.408097550272941589e-03 1.489916592836380005e-01 -3.661889955401420593e-02 -4.140188544988632202e-02 -1.649447018280625343e-03 6.257692724466323853e-02 6.545123457908630371e-02 1.358076781034469604e-01 -3.195751830935478210e-02 1.317826956510543823e-01 6.410922110080718994e-02 8.065322041511535645e-02 -4.728687182068824768e-02 -3.108904659748077393e-01 8.272081613540649414e-02 -2.838103100657463074e-02 8.059492707252502441e-02 -1.484156996011734009e-01 8.108250796794891357e-02 3.704856336116790771e-02 -1.279879808425903320e-01 -2.387560158967971802e-01 -1.014623716473579407e-01 -1.415233463048934937e-01 -2.473641335964202881e-01 1.872793287038803101e-01 4.264511913061141968e-02 2.581278234720230103e-02 -1.646008491516113281e-01 4.469993412494659424e-01 2.740737199783325195e-01 -5.211001038551330566e-01
3.129314184188842773e-01 8.694311976432800293e-02 -8.600667864084243774e-02 -1.147012934088706970e-01 2.008204162120819092e-01 5.800593271851539612e-02 2.566002011299133301e-01 1.545009016990661621e-01 1.750084310770034790e-01 -7.906520366668701172e-02 2.038444578647613525e-01 3.098696470260620117e-01 -1.369312554597854614e-01 4.665407165884971619e-02 -6.492141168564558029e-03 3.756838385015726089e-03 -6.005039066076278687e-02 -4.041905403137207031e-01 5.519388243556022644e-02 -3.276297822594642639e-02 1.876827478408813477e-01 -2.467286139726638794e-01 2.941686473786830902e-02 -8.654999732971191406e-02 3.219702839851379395e-01 1.705201715230941772e-02 1.238882616162300110e-01 -1.778713613748550415e-01 -1.061167567968368530e-01 1.964247524738311768e-01 -2.177502959966659546e-01 -1.461736708879470825e-01
-5.607380717992782593e-02 9.137977659702301025e-02 -1.377138793468475342e-01 -7.112282514572143555e-02 3.029255270957946777e-01 1.460022181272506714e-01 -6.979054305702447891e-03 -5.963393300771713257e-02 -3.289995342493057251e-02 8.222348242998123169e-02 3.416837006807327271e-02 7.780262827873229980e-02 -3.193082213401794434e-01 2.364776730537414551e-01 3.902808576822280884e-02 1.673537306487560272e-02 -1.818792372941970825e-01 -9.211690723896026611e-02 1.169347316026687622e-01 -8.863443136215209961e-02 2.240207642316818237e-01 -1.576101183891296387e-01 1.130893453955650330e-01 -1.239320635795593262e-01 -2.337711863219738007e-02 1.350223422050476074e-01 1.418693065643310547e-01 5.806915834546089172e-02 -7.925145328044891357e-02 5.767712593078613281e-01 -3.539641946554183960e-02 -3.525688648223876953e-01
2.811419665813446045e-01 1.563645452260971069e-01 8.762530982494354248e-03 1.233511343598365784e-01 -1.132455021142959595e-01 -2.928062342107295990e-02 2.399604916572570801e-01 3.100777864456176758e-01 -3.618869557976722717e-02 1.642652004957199097e-01 1.427234858274459839e-01 1.382406502962112427e-01 -3.398328274488449097e-02 4.061612859368324280e-02 -5.443080142140388489e-02 3.901724517345428467e-02 3.378272801637649536e-02 -2.033947408199310303e-01 -4.906182736158370972e-02 1.055870130658149719e-01 -2.173587083816528320e-01 -5.188029408454895020e-01 1.319249123334884644e-01 -1.533546447753906250e-01 2.818468809127807617e-01 2.039377838373184204e-01 7.025349885225296021e-02 1.424169167876243591e-02 2.038456201553344727e-01 1.221652403473854065e-01 -2.049730122089385986e-01 -2.637494355440139771e-02
-3.806146979331970215e-02 -1.697137653827667236e-01 3.615134358406066895e-01 2.970239147543907166e-02 4.292122721672058105e-01 1.538575738668441772e-01 6.556412577629089355e-02 2.348501533269882202e-01 2.968485467135906219e-03 3.271603584289550781e-01 1.632725000381469727e-01 1.351955235004425049e-01 -1.101323738694190979e-01 8.932437747716903687e-02 1.995169557631015778e-02 -1.700784265995025635e-01 3.662705421447753906e-02 -1.622008979320526123e-01 2.082050740718841553e-01 2.372446060180664062e-01 1.532863378524780273e-01 -2.929558157920837402e-01 -1.315546780824661255e-01 -2.069777846336364746e-01 3.011221624910831451e-02 2.666993439197540283e-02 1.035983860492706299e-01 -2.591483294963836670e-02 1.591147333383560181e-01 4.045853763818740845e-02 8.929276466369628906e-02 -1.572056114673614502e-01
1.038914099335670471e-01 9.304997324943542480e-02 3.942909836769104004e-01 -3.447334170341491699e-01 8.208090066909790039e-02 1.044359896332025528e-02 3.945909440517425537e-02 2.301544696092605591e-01 -2.178416252136230469e-01 6.830226629972457886e-03 1.204057261347770691e-01 1.004707664251327515e-01 -3.713091015815734863e-01 -2.150575369596481323e-01 -7.073608040809631348e-02 -1.015578676015138626e-02 -9.375289082527160645e-03 -5.784650892019271851e-02 -1.509538292884826660e-01 -3.680821508169174194e-02 -2.619414404034614563e-02 -1.048470735549926758e-01 -9.453291445970535278e-02 -7.011447101831436157e-02 1.078025251626968384e-01 -5.748162791132926941e-02 -7.678806781768798828e-02 -1.437318976968526840e-02 3.216359615325927734e-01 4.504069685935974121e-01 -5.105218663811683655e-02 2.209850214421749115e-02
5.144489556550979614e-02 -6.751107424497604370e-02 -5.858366936445236206e-02 -1.752049177885055542e-01 7.621827721595764160e-02 6.830292195081710815e-02 -4.993480071425437927e-02 3.521266579627990723e-01 1.209938675165176392e-01 -6.522316485643386841e-02 -5.369018763303756714e-02 1.153914704918861389e-01 -3.337312638759613037e-01 -3.081938922405242920e-01 -1.259883493185043335e-01 -4.547493904829025269e-02 -1.312554180622100830e-01 -1.955311596393585205e-01 -3.644644320011138916e-01 3.535236755851656199e-04 -1.421133875846862793e-01 -3.325977027416229248e-01 2.075296789407730103e-01 -3.334997221827507019e-02 -3.002805411815643311e-01 1.335868686437606812e-01 -1.092893071472644806e-02 -7.908269762992858887e-02 -1.599715054035186768e-01 1.044644638895988464e-01 4.343183711171150208e-02 -2.150416523218154907e-01
3.908581137657165527e-01 9.933784604072570801e-02 3.178267478942871094e-01 -1.127117425203323364e-01 6.964661926031112671e-02 -3.130714595317840576e-02 7.703891396522521973e-02 3.812067210674285889e-01 6.511092931032180786e-02 2.575528919696807861e-01 -1.443594545125961304e-01 -8.023494482040405273e-02 -3.471384346485137939e-01 -6.630449742078781128e-02 -1.415513604879379272e-01 -9.127353876829147339e-02 -8.561593294143676758e-02 -5.419809371232986450e-02 2.396656274795532227e-01 4.377503320574760437e-02 1.825918555259704590e-01 -7.189007103443145752e-02 -8.458807319402694702e-02 1.556796208024024963e-02 -1.358378827571868896e-01 -3.471248447895050049e-01 6.005055457353591919e-02 -4.788465425372123718e-02 3.024123795330524445e-02 8.940069936215877533e-03 -5.324944853782653809e-02 -2.263519763946533203e-01
2.015615254640579224e-02 1.937283724546432495e-01 -6.597287207841873169e-02 -3.176473379135131836e-01 1.342579722404479980e-01 5.776414275169372559e-02 8.370528370141983032e-02 2.899070382118225098e-01 -2.204978093504905701e-02 1.882601529359817505e-01 -1.944316923618316650e-01 1.393240690231323242e-01 2.132903188467025757e-01 -1.212463676929473877e-01 -1.569446623325347900e-01 -9.708201885223388672e-02 -1.788171082735061646e-01 -2.240717709064483643e-01 9.679669141769409180e-02 9.567661583423614502e-02 -5.010257661342620850e-02 -2.463389039039611816e-01 2.631693482398986816e-01 -1.535613387823104858e-01 1.740647554397583008e-01 5.253198370337486267e-02 -1.620649695396423340e-01 3.283309936523437500e-02 -1.702448576688766479e-01 3.511719107627868652e-01 -2.429965324699878693e-02 -2.949011921882629395e-01
1.240053251385688782e-01 8.708273619413375854e-02 2.246305495500564575e-01 1.222814768552780151e-01 5.405602231621742249e-02 1.984856426715850830e-01 8.834441006183624268e-02 2.736265659332275391e-01 2.950847446918487549e-01 3.259533643722534180e-01 -1.679493859410285950e-02 2.055667191743850708e-01 -1.884435713291168213e-01 -2.528055310249328613e-01 1.488732993602752686e-01 1.072755604982376099e-01 -6.542223691940307617e-02 -3.915287554264068604e-01 7.186727225780487061e-02 1.286637187004089355e-01 -3.937661275267601013e-02 -2.916505038738250732e-01 2.719450891017913818e-01 1.500167697668075562e-01 2.276976825669407845e-03 -2.762961946427822113e-02 -1.327704936265945435e-01 -7.342582941055297852e-02 7.068513892590999603e-03 -4.057600349187850952e-02 1.639895141124725342e-01 -5.421162769198417664e-02
1.088702231645584106e-01 2.397649548947811127e-02 2.029022872447967529e-01 -8.387641608715057373e-02 1.144639123231172562e-02 1.960472762584686279e-01 -1.790501773357391357e-01 2.870580554008483887e-01 2.331235818564891815e-02 2.455570548772811890e-01 -1.258917599916458130e-01 1.013880744576454163e-01 -3.354254066944122314e-01 4.561915248632431030e-02 9.161756187677383423e-02 3.368784114718437195e-02 3.055725395679473877e-01 -8.442643284797668457e-02 4.684110581874847412e-01 1.285654455423355103e-01 -4.054637625813484192e-02 -7.202504202723503113e-04 1.309842467308044434e-01 -1.847549378871917725e-01 -8.219818770885467529e-02 6.157308444380760193e-02 1.043374761939048767e-01 -3.233788162469863892e-02 -8.748649805784225464e-02 5.806231871247291565e-02 1.435716822743415833e-02 -3.900814950466156006e-01
3.163351714611053467e-01 1.350152194499969482e-01 2.726192474365234375e-01 8.648326247930526733e-02 -5.866437405347824097e-02 -1.515247374773025513e-01 -2.524728775024414062e-01 2.449609488248825073e-01 2.046367824077606201e-01 1.745780855417251587e-01 4.806321859359741211e-02 1.299917995929718018e-01 -1.914437264204025269e-01 -9.523803740739822388e-02 -1.819860376417636871e-02 1.287132501602172852e-01 -8.829699456691741943e-02 -1.986052989959716797e-01 -2.295884341001510620e-01 -1.028174534440040588e-02 -5.418997630476951599e-02 -1.728287041187286377e-01 2.073407322168350220e-01 -3.957633376121520996e-01 -1.274264603853225708e-01 -5.950022116303443909e-02 2.965352237224578857e-01 1.355024129152297974e-01 -9.265426546335220337e-02 6.296318024396896362e-02 1.553548127412796021e-01 -1.826594211161136627e-02
2.989586628973484039e-02 2.644487023353576660e-01 1.032430157065391541e-01 -1.009839549660682678e-01 6.804912537336349487e-02 -5.009400844573974609e-01 1.262254267930984497e-01 4.998345375061035156e-01 -2.541041001677513123e-03 7.624543458223342896e-02 1.172948926687240601e-01 -1.826315373182296753e-02 -4.354951903223991394e-02 -1.285775303840637207e-01 -8.221155405044555664e-02 6.138966232538223267e-02 -2.326369658112525940e-02 -3.541188240051269531e-01 6.626828759908676147e-02 -1.671659052371978760e-01 1.438060998916625977e-01 1.207413524389266968e-01 1.507495343685150146e-01 -1.121676713228225708e-01 -1.482492312788963318e-02 -3.934811055660247803e-02 -3.040168806910514832e-02 -4.413632676005363464e-02 5.440500751137733459e-02 1.642776876688003540e-01 7.315788418054580688e-02 -2.633002698421478271e-01
-4.317771643400192261e-02 -1.280344426631927490e-01 9.288315474987030029e-02 -3.524816362187266350e-03 3.794108927249908447e-01 2.332178503274917603e-01 -1.120494604110717773e-01 2.301262170076370239e-01 -7.791156321763992310e-02 1.012066528201103210e-01 -1.738101616501808167e-02 7.219343632459640503e-02 -9.491440653800964355e-02 -1.550469547510147095e-01 1.063520535826683044e-01 1.463990211486816406e-01 1.291469335556030273e-01 -3.315346837043762207e-01 2.779288887977600098e-01 4.493324756622314453e-01 9.647905826568603516e-02 -2.397617548704147339e-01 -3.790926560759544373e-02 -1.641490459442138672e-01 -2.468837611377239227e-02 1.191682089120149612e-02 -8.194790780544281006e-02 -9.300673753023147583e-02 -1.211091950535774231e-01 -8.223322778940200806e-02 1.462384015321731567e-01 -2.485582679510116577e-01
-1.821358501911163330e-01 -3.171996474266052246e-01 1.980897635221481323e-01 -2.571586668491363525e-01 -6.526643410325050354e-04 1.105656623840332031e-01 -2.332715690135955811e-01 1.398981809616088867e-01 -2.415952384471893311e-01 1.683392673730850220e-01 1.537909358739852905e-01 2.144988439977169037e-02 -6.986773014068603516e-02 -1.495701074600219727e-01 -1.281906366348266602e-01 -1.597925461828708649e-02 1.223509460687637329e-01 -5.645482614636421204e-02 1.600571870803833008e-01 2.395212464034557343e-02 -2.665165662765502930e-01 -1.790019273757934570e-01 2.444917708635330200e-01 5.035272985696792603e-02 1.404500156641006470e-01 -1.240829080343246460e-01 2.033144533634185791e-01 -1.607163697481155396e-01 -9.639559430070221424e-04 4.327163100242614746e-01 1.280067265033721924e-01 -6.493871659040451050e-02
1.716867983341217041e-01 -8.396349847316741943e-02 2.259908467531204224e-01 2.882185019552707672e-02 -1.046956032514572144e-01 1.938805542886257172e-02 -1.108866855502128601e-01 1.514219045639038086e-01 -2.065352499485015869e-01 6.431477516889572144e-02 -1.336491554975509644e-01 -8.734568208456039429e-02 1.004172340035438538e-01 -4.306631907820701599e-02 9.812319278717041016e-02 4.611511155962944031e-02 1.874594539403915405e-01 -1.660412102937698364e-01 4.952741786837577820e-02 3.371784090995788574e-01 1.286006905138492584e-02 -2.975139021873474121e-01 -8.704127371311187744e-02 -3.039671778678894043e-01 -2.528028488159179688e-01 1.681576967239379883e-01 3.051660656929016113e-01 -1.241084039211273193e-01 1.773187667131423950e-01 3.284609913825988770e-01 5.215073749423027039e-02 -2.424111515283584595e-01
1.287704706192016602e-01 -1.837401092052459717e-01 1.937117725610733032e-01 -6.152443215250968933e-02 -2.476493418216705322e-01 1.477313786745071411e-01 -1.415410786867141724e-01 3.870911300182342529e-01 -2.171147149056196213e-03 2.707650884985923767e-02 -1.051764264702796936e-01 1.298007816076278687e-01 -4.470761716365814209e-01 -1.910829544067382812e-01 -1.590003520250320435e-01 5.452798679471015930e-02 -4.145854339003562927e-02 -3.388689830899238586e-02 2.652538716793060303e-01 1.028125509619712830e-01 1.337087899446487427e-01 8.651237189769744873e-02 1.756626814603805542e-01 -7.642047107219696045e-02 2.776430547237396240e-02 -1.436388343572616577e-01 8.792924135923385620e-02 1.997139006853103638e-01 -1.380759477615356445e-01 3.525511026382446289e-01 -6.143967434763908386e-02 -4.293939098715782166e-03
1.898176819086074829e-01 5.227098986506462097e-02 1.486078798770904541e-01 -3.123831748962402344e-01 2.058219164609909058e-01 -2.365760952234268188e-01 1.379281878471374512e-01 2.679977416992187500e-01 -8.549337834119796753e-02 -7.094670832157135010e-02 -1.343972831964492798e-01 1.386593282222747803e-01 1.579935401678085327e-01 9.511791914701461792e-02 -4.651066288352012634e-02 2.073126658797264099e-02 -3.190368413925170898e-01 -1.943096667528152466e-01 1.175258159637451172e-01 3.464042767882347107e-02 2.181176282465457916e-02 -2.127455174922943115e-01 1.982275545597076416e-01 -2.324657589197158813e-01 6.578706204891204834e-02 -8.680589497089385986e-02 -2.298860438168048859e-02 -3.596700131893157959e-01 4.733953624963760376e-02 2.443358004093170166e-01 -1.380175799131393433e-01 -2.231359481811523438e-01
-7.177673280239105225e-02 1.952052861452102661e-01 -5.928534269332885742e-02 1.473398208618164062e-01 -7.690326124429702759e-02 -2.499287016689777374e-02 -1.015228480100631714e-01 1.514919698238372803e-01 -1.612051874399185181e-01 -1.510768197476863861e-02 7.676718384027481079e-02 -1.564508378505706787e-01 -1.396100223064422607e-01 9.276902675628662109e-02 -5.610507726669311523e-02 2.217626199126243591e-02 -5.342443287372589111e-02 -4.484012722969055176e-01 2.886047363281250000e-01 1.319631189107894897e-01 -4.753330349922180176e-02 -3.432471752166748047e-01 1.732134073972702026e-01 -3.090056478977203369e-01 -2.151268422603607178e-01 2.843677699565887451e-01 1.917463354766368866e-02 -1.905566267669200897e-02 -1.752207875251770020e-01 2.986138761043548584e-01 6.533717364072799683e-02 3.456332907080650330e-02
8.653334341943264008e-03 2.225559949874877930e-02 1.000415757298469543e-01 -7.725639641284942627e-02 2.695567533373832703e-02 -3.128021210432052612e-02 -9.126723557710647583e-02 2.104134112596511841e-01 -2.311526983976364136e-01 1.786718964576721191e-01 1.682759225368499756e-01 1.082959100604057312e-01 -3.240595757961273193e-02 -1.848231554031372070e-01 -1.914807409048080444e-01 1.743216626346111298e-02 1.947611719369888306e-01 -2.282006889581680298e-01 -6.104237958788871765e-02 -2.554882131516933441e-02 -8.893923461437225342e-02 -2.853289544582366943e-01 2.795727252960205078e-01 1.005421131849288940e-01 1.562951505184173584e-01 -2.865895330905914307e-01 3.169265389442443848e-02 2.956259548664093018e-01 -2.799453772604465485e-02 4.891692399978637695e-01 1.258150786161422729e-01 -9.341495484113693237e-02
-1.093144267797470093e-01 -1.090194508433341980e-01 -1.186528578400611877e-01 1.986157596111297607e-01 -3.133480250835418701e-02 4.977443814277648926e-02 2.028730511665344238e-01 2.590976953506469727e-01 -1.785638034343719482e-01 8.711158297955989838e-03 5.274498462677001953e-02 2.258042246103286743e-01 -7.864665240049362183e-02 -2.098961025476455688e-01 -1.101384460926055908e-01 7.066622376441955566e-02 -5.456174165010452271e-02 -1.423433274030685425e-01 5.787410214543342590e-02 2.183563709259033203e-01 -6.592472642660140991e-02 -3.544655740261077881e-01 2.548800706863403320e-01 -1.045789942145347595e-01 -1.204377636313438416e-01 -1.177266836166381836e-01 -1.138919070363044739e-01 1.215503439307212830e-01 1.800783574581146240e-01 5.374898910522460938e-01 1.223883964121341705e-02 7.027831394225358963e-03
7.423422485589981079e-02 1.693277060985565186e-01 2.170549631118774414e-01 -1.721782982349395752e-02 1.563722938299179077e-01 -1.615923792123794556e-01 -4.499148949980735779e-02 1.532934308052062988e-01 1.128847524523735046e-01 -9.887288510799407959e-02 6.475837528705596924e-02 2.567740976810455322e-01 -1.335969865322113037e-01 -3.832919150590896606e-02 -2.110929936170578003e-01 2.316160202026367188e-01 1.800331659615039825e-02 -2.444336414337158203e-01 3.669019043445587158e-01 9.989760071039199829e-02 -2.320130616426467896e-01 -2.568179666996002197e-01 2.215503156185150146e-01 -1.742656528949737549e-01 -2.080904841423034668e-01 3.608530759811401367e-01 2.008410841226577759e-01 9.221028536558151245e-02 4.660473391413688660e-02 3.960102051496505737e-02 3.155197203159332275e-02 -3.394573554396629333e-02
-5.436212569475173950e-02 5.886146053671836853e-02 4.855440929532051086e-02 -7.556832581758499146e-02 -2.173627018928527832e-01 -9.974488615989685059e-02 -1.039050668478012085e-01 2.143789827823638916e-01 -2.356902211904525757e-01 2.024050205945968628e-01 3.047646209597587585e-02 7.693843543529510498e-02 -1.168118193745613098e-01 -9.800861030817031860e-02 1.804831437766551971e-02 2.335656136274337769e-01 1.727249026298522949e-01 -1.136325448751449585e-01 4.020192846655845642e-02 1.329411119222640991e-01 -2.047467827796936035e-01 -7.025753706693649292e-02 3.886249661445617676e-01 3.551673889160156250e-02 -5.663968995213508606e-02 -7.043217122554779053e-02 -4.410838335752487183e-02 -1.307784020900726318e-01 4.469367563724517822e-01 3.916973173618316650e-01 -8.888297528028488159e-02 -2.014597505331039429e-01
9.032701700925827026e-02 -1.225714106112718582e-02 2.286503165960311890e-01 -1.298006903380155563e-02 -4.241533577442169189e-02 1.052125841379165649e-01 -5.721354857087135315e-03 2.669681049883365631e-02 5.125997215509414673e-02 9.523018449544906616e-02 8.702472783625125885e-03 2.166036367416381836e-01 -2.356757223606109619e-01 4.812145978212356567e-02 -6.272361427545547485e-02 -1.403726451098918915e-02 -1.412962973117828369e-01 -1.665154993534088135e-01 2.822523117065429688e-01 2.074856013059616089e-01 -1.277452707290649414e-01 -2.334956079721450806e-01 3.916652202606201172e-01 2.232620418071746826e-01 -1.175372898578643799e-01 -2.972682937979698181e-02 2.708348929882049561e-01 2.169442828744649887e-03 -2.150011360645294189e-01 3.263374269008636475e-01 -3.440974950790405273e-01 -3.568090498447418213e-02
1.009937599301338196e-01 2.118925452232360840e-01 -3.468836843967437744e-02 -1.157911792397499084e-01 1.361151635646820068e-01 2.887884853407740593e-03 -2.516818046569824219e-01 3.579028248786926270e-01 2.933764085173606873e-02 -1.924022883176803589e-01 -9.600130468606948853e-02 3.984471410512924194e-02 -1.840288937091827393e-01 -1.764574646949768066e-01 1.735164970159530640e-01 1.274556815624237061e-01 1.264816969633102417e-01 -8.509109914302825928e-02 -1.844729334115982056e-01 1.323711127042770386e-01 -2.365540713071823120e-01 2.012144401669502258e-02 3.043667674064636230e-01 -1.664708256721496582e-01 -7.056873291730880737e-02 2.640520781278610229e-02 3.643431067466735840e-01 -6.540780514478683472e-02 -8.746304363012313843e-02 2.721027731895446777e-01 3.195920959115028381e-02 -2.887211143970489502e-01
1.928737759590148926e-01 1.593678742647171021e-01 -1.288140285760164261e-02 -3.257880806922912598e-01 2.722556591033935547e-01 -9.464499540627002716e-03 -1.015525385737419128e-01 1.424874961376190186e-01 -1.608632504940032959e-01 6.989482045173645020e-02 -1.453187614679336548e-01 1.270839422941207886e-01 1.422354280948638916e-01 -8.329895883798599243e-02 -3.018611073493957520e-01 4.594269022345542908e-02 -4.002019464969635010e-01 -2.517314851284027100e-01 1.040366291999816895e-01 2.000609636306762695e-01 -8.318418264389038086e-02 -1.046225056052207947e-01 2.081418484449386597e-01 -1.336161792278289795e-01 -3.322305530309677124e-02 -7.574813789688050747e-04 -7.888530194759368896e-02 -1.735766381025314331e-01 -3.131863474845886230e-02 2.563624083995819092e-01 -5.569558963179588318e-02 -2.777733206748962402e-01
2.278062254190444946e-01 1.703681647777557373e-01 7.286315411329269409e-02 -1.516433358192443848e-01 1.427330523729324341e-01 1.383574008941650391e-01 2.157752066850662231e-01 -6.774618290364742279e-03 1.636298894882202148e-01 -7.566599547863006592e-02 2.708049714565277100e-01 6.310547888278961182e-02 -1.274884939193725586e-01 1.116771548986434937e-01 -8.249127119779586792e-02 1.990385204553604126e-01 -4.369391873478889465e-02 -1.442593038082122803e-01 1.374294757843017578e-01 2.680070400238037109e-01 8.182205259799957275e-02 -6.841985136270523071e-02 1.276168227195739746e-01 -2.010018974542617798e-01 5.295192822813987732e-02 -2.429709136486053467e-01 1.805357187986373901e-01 -1.518527120351791382e-01 2.538365721702575684e-01 2.838418781757354736e-01 -9.810332953929901123e-02 -4.075253605842590332e-01
1.318293660879135132e-01 1.622757762670516968e-01 3.689157068729400635e-01 -3.131676092743873596e-02 9.190415591001510620e-02 1.137247607111930847e-01 6.792902480810880661e-03 6.215267255902290344e-02 2.368641048669815063e-01 -5.342644080519676208e-02 1.223034318536520004e-02 4.452186450362205505e-02 -2.687995433807373047e-01 -1.408442202955484390e-02 -1.530956625938415527e-01 2.265365719795227051e-01 -1.409682780504226685e-01 -1.084823086857795715e-01 3.734520971775054932e-01 1.056422442197799683e-01 -5.949472635984420776e-02 -2.730594873428344727e-01 2.236515283584594727e-01 2.308441251516342163e-01 1.301644444465637207e-01 1.309968084096908569e-01 2.153746634721755981e-01 1.198789477348327637e-01 7.254156470298767090e-02 1.599840223789215088e-01 -2.625150680541992188e-01 -1.652600020170211792e-01
2.447859346866607666e-01 -8.222474157810211182e-02 2.573866248130798340e-01 4.519728943705558777e-02 -3.600813820958137512e-02 5.693252384662628174e-02 2.062889337539672852e-01 3.970391452312469482e-01 -2.358848303556442261e-01 1.176627427339553833e-01 1.958104781806468964e-02 -1.724028214812278748e-02 4.182054474949836731e-02 -4.403563216328620911e-02 -2.608819901943206787e-01 1.280404999852180481e-02 8.891994506120681763e-02 4.184336587786674500e-02 6.461024284362792969e-02 2.441453337669372559e-01 4.115987196564674377e-02 -1.762594468891620636e-02 2.714959681034088135e-01 -8.491759002208709717e-02 5.801148945465683937e-04 -8.814018219709396362e-03 4.236666262149810791e-01 6.766131520271301270e-02 1.481682807207107544e-01 3.648197948932647705e-01 -1.172155216336250305e-01 -9.442275017499923706e-02
1.868530809879302979e-01 -5.226906388998031616e-02 2.088335454463958740e-01 4.850424826145172119e-02 1.975227296352386475e-01 8.467147499322891235e-02 3.852703794836997986e-02 -6.346695125102996826e-02 -3.527291864156723022e-02 -1.067215204238891602e-01 6.474418938159942627e-02 4.408464208245277405e-02 -3.245840668678283691e-01 -5.495644733309745789e-02 -1.491414457559585571e-01 7.903404533863067627e-02 -6.411885470151901245e-02 -1.436629891395568848e-01 3.581278026103973389e-01 2.390163838863372803e-01 -1.228437647223472595e-01 -3.782707750797271729e-01 2.752716243267059326e-01 1.073851883411407471e-01 -1.044659838080406189e-01 1.664696484804153442e-01 3.253664672374725342e-01 8.340916782617568970e-02 -1.523430347442626953e-01 2.662065625190734863e-01 -6.941428780555725098e-02 -5.568775534629821777e-02
-8.064839243888854980e-02 -2.000861316919326782e-01 8.282769471406936646e-02 8.278908580541610718e-02 1.194966807961463928e-01 -2.562195658683776855e-01 3.263852298259735107e-01 3.805923163890838623e-01 1.320793032646179199e-01 2.622555792331695557e-01 -2.735837735235691071e-02 5.727399140596389771e-02 -1.340233981609344482e-01 -8.880429714918136597e-02 -1.998366117477416992e-01 2.905458211898803711e-01 -1.700389832258224487e-01 -2.853561937808990479e-01 2.925621569156646729e-01 -3.917012736201286316e-02 8.597756177186965942e-02 -1.658415645360946655e-01 4.164457693696022034e-02 -3.230593726038932800e-02 1.390681713819503784e-01 -4.455559700727462769e-02 2.088314890861511230e-01 1.375372055917978287e-02 -1.083305701613426208e-01 1.679622381925582886e-01 -1.496309041976928711e-01 -7.339204847812652588e-02
2.663281559944152832e-01 6.907283514738082886e-02 -5.914015695452690125e-02 -4.569957405328750610e-02 -4.362641274929046631e-02 -7.437357306480407715e-02 7.105392217636108398e-02 3.763364851474761963e-01 1.384025961160659790e-01 1.801474392414093018e-01 6.516805291175842285e-02 -6.510467082262039185e-02 -1.517267823219299316e-01 -8.970484882593154907e-02 -3.476362824440002441e-01 2.493359297513961792e-01 1.636387556791305542e-01 -1.268493682146072388e-01 -1.774882823228836060e-01 1.909949444234371185e-02 -2.730286121368408203e-01 -3.223735988140106201e-01 -7.294010370969772339e-02 6.298110634088516235e-02 5.754594504833221436e-02 -4.646047204732894897e-02 -1.104628667235374451e-02 7.884909957647323608e-02 5.241171270608901978e-02 4.607088565826416016e-01 8.183769881725311279e-03 -3.242206200957298279e-02
1.955067962408065796e-01 -1.887057423591613770e-01 6.914408504962921143e-02 -5.244613066315650940e-02 -7.245302945375442505e-02 -8.210552483797073364e-02 -2.851498425006866455e-01 3.938482701778411865e-01 -7.670521736145019531e-02 4.515026509761810303e-02 -1.282756328582763672e-01 2.050037682056427002e-01 -3.421936929225921631e-01 5.464080721139907837e-03 -1.534110009670257568e-01 1.102028712630271912e-01 -8.490867912769317627e-02 -9.643833339214324951e-02 2.751165330410003662e-01 4.004428088665008545e-01 8.328269422054290771e-02 -1.772094815969467163e-01 2.073502987623214722e-01 9.756914526224136353e-02 1.288855671882629395e-01 -6.940095126628875732e-02 2.343139238655567169e-02 1.667606458067893982e-02 -1.061382740736007690e-01 1.755165606737136841e-01 1.374240815639495850e-01 1.561743319034576416e-01
7.599288970232009888e-02 3.949580341577529907e-02 2.133889198303222656e-01 7.941707968711853027e-02 1.267565786838531494e-01 -1.181214600801467896e-01 -1.393304318189620972e-01 9.400351345539093018e-02 -5.981434509158134460e-02 3.242061436176300049e-01 1.219868734478950500e-01 2.146920561790466309e-01 -1.015097945928573608e-01 -9.381531924009323120e-02 -4.648206830024719238e-01 -1.026606857776641846e-01 7.452888786792755127e-02 -3.443217873573303223e-01 -9.328119456768035889e-02 6.797410547733306885e-02 2.993834670633077621e-03 -3.351415693759918213e-01 1.026135236024856567e-01 1.282041817903518677e-01 1.689357906579971313e-01 -1.876524686813354492e-01 -6.056356243789196014e-03 1.593920141458511353e-01 1.238908898085355759e-02 3.139494359493255615e-01 3.819466009736061096e-02 -3.300909325480461121e-02
-1.860536038875579834e-01 7.011234760284423828e-02 9.748013690114021301e-04 -1.021290943026542664e-01 9.944704920053482056e-02 -1.143513694405555725e-01 6.108022853732109070e-02 2.205195724964141846e-01 -9.081153571605682373e-02 -1.895582228899002075e-01 -1.894706785678863525e-01 -6.497264653444290161e-02 -1.261826306581497192e-01 -2.865344285964965820e-01 -2.296797931194305420e-02 1.584935747087001801e-02 -1.509158611297607422e-01 -3.475929200649261475e-01 1.483472287654876709e-01 2.124131321907043457e-01 -2.884387373924255371e-01 -2.046582698822021484e-01 2.213838100433349609e-01 -3.574132323265075684e-01 -1.479198932647705078e-01 2.031980156898498535e-01 1.466122269630432129e-01 -2.418593503534793854e-02 1.863441914319992065e-01 1.391703039407730103e-01 -1.270351409912109375e-01 -1.535227447748184204e-01
2.462546154856681824e-02 1.482103914022445679e-01 1.038727536797523499e-01 1.398182958364486694e-01 -4.617508873343467712e-02 2.004766836762428284e-02 -7.245985418558120728e-02 2.374989539384841919e-01 5.680830776691436768e-02 8.111725747585296631e-02 1.337219029664993286e-01 2.689070254564285278e-02 7.185549288988113403e-02 2.780398353934288025e-03 -1.916506588459014893e-01 -3.277733027935028076e-01 -9.466839022934436798e-03 -2.437347322702407837e-01 1.425179094076156616e-01 -7.662308961153030396e-02 -1.836324185132980347e-01 -3.004484772682189941e-01 2.376543171703815460e-02 -1.508958637714385986e-01 -1.575988382101058960e-01 1.186887398362159729e-01 8.011775463819503784e-02 -2.966975867748260498e-01 -3.298586308956146240e-01 3.958012759685516357e-01 8.553700894117355347e-02 -2.568897604942321777e-01
2.366182208061218262e-01 -5.164132639765739441e-02 5.197891220450401306e-02 -1.457884162664413452e-01 3.355813026428222656e-01 2.966969013214111328e-01 7.307450473308563232e-02 1.516476124525070190e-01 9.743676334619522095e-02 3.842526674270629883e-02 1.541188545525074005e-02 -1.782833784818649292e-02 3.529591858386993408e-01 3.265275433659553528e-02 -1.513278186321258545e-01 2.390046119689941406e-01 -1.015658751130104065e-01 -2.534741759300231934e-01 3.499490767717361450e-02 1.172344014048576355e-01 -1.163228675723075867e-01 -2.406639158725738525e-01 3.694262206554412842e-01 -3.182834386825561523e-02 -1.187000349164009094e-01 -9.418568760156631470e-02 -2.467728033661842346e-02 -9.566429257392883301e-02 2.346361130475997925e-01 2.068890333175659180e-01 1.837616115808486938e-01 -9.161653369665145874e-02
-3.552826493978500366e-02 2.325735390186309814e-01 2.612829208374023438e-01 4.249554499983787537e-02 1.969490014016628265e-02 -6.630273163318634033e-02 -1.920951157808303833e-01 3.798078596591949463e-01 -4.829382151365280151e-02 1.650889366865158081e-01 5.102241411805152893e-02 -3.768214955925941467e-02 -4.236457347869873047e-01 -9.424857050180435181e-02 1.306477934122085571e-01 -4.568251222372055054e-02 1.023841202259063721e-01 -9.008195996284484863e-02 4.024812281131744385e-01 2.597801573574542999e-02 5.114237219095230103e-02 -1.017922759056091309e-01 2.246929332613945007e-02 -2.238485664129257202e-01 -5.126341711729764938e-03 2.471055462956428528e-02 2.038742452859878540e-01 -1.251240968704223633e-01 1.315319091081619263e-01 -4.441379010677337646e-02 3.820135444402694702e-02 -3.522304594516754150e-01
-1.771870702505111694e-01 5.414588749408721924e-02 2.810599096119403839e-02 6.536745280027389526e-02 1.786094754934310913e-01 -1.064124107360839844e-01 -1.184378638863563538e-01 5.534162521362304688e-01 -1.340788323432207108e-03 2.000320851802825928e-01 7.557180523872375488e-02 9.982258826494216919e-02 -1.858600378036499023e-01 -3.838154673576354980e-02 -2.139155268669128418e-01 1.591291427612304688e-01 1.174009777605533600e-02 -1.259357780218124390e-01 -5.330731626600027084e-03 2.729440629482269287e-01 2.013036161661148071e-01 -8.636100590229034424e-02 -1.876834034919738770e-01 -5.288637708872556686e-03 1.269435435533523560e-01 1.118241846561431885e-01 2.112480700016021729e-01 -3.161985278129577637e-01 -2.916284091770648956e-02 1.288153976202011108e-01 -1.412332952022552490e-01 -2.234339416027069092e-01
2.781318724155426025e-01 -1.605820953845977783e-01 -1.631191931664943695e-02 -2.069816924631595612e-02 1.256515234708786011e-01 -5.179269984364509583e-02 -6.685688346624374390e-02 5.333264470100402832e-01 1.106080338358879089e-01 1.304010450839996338e-01 7.944155484437942505e-02 1.810674741864204407e-02 -1.964005827903747559e-01 -3.236591815948486328e-02 -1.828468441963195801e-01 -7.019560784101486206e-02 -5.432346090674400330e-02 -9.957289695739746094e-02 -3.669334575533866882e-02 1.832351684570312500e-01 -1.320148110389709473e-01 -3.063374757766723633e-01 2.403489649295806885e-01 -1.867436990141868591e-02 1.805716380476951599e-02 1.929572373628616333e-01 6.525610387325286865e-02 -6.780900061130523682e-02 -3.614671528339385986e-01 -6.358126644045114517e-03 2.830436825752258301e-01 -2.287916466593742371e-02
1.842724904417991638e-02 -1.645695567131042480e-01 1.704532094299793243e-02 5.225123465061187744e-02 -1.255272030830383301e-01 -1.604311764240264893e-01 2.276248484849929810e-01 4.001104235649108887e-01 1.068955659866333008e-01 2.755085229873657227e-01 5.160821136087179184e-03 1.014500558376312256e-01 -2.967130243778228760e-01 -3.504880517721176147e-02 -8.975271880626678467e-02 3.668141365051269531e-01 -1.946352571249008179e-01 -2.843546867370605469e-01 1.297155469655990601e-01 -4.630452767014503479e-02 1.750852465629577637e-01 -2.617833018302917480e-01 2.351788803935050964e-02 -9.334252774715423584e-02 1.090278998017311096e-01 -1.053676903247833252e-01 2.173565030097961426e-01 1.414566934108734131e-01 -1.415548324584960938e-01 1.530272215604782104e-01 -7.740313559770584106e-02 2.797768265008926392e-02
-4.507566243410110474e-02 -7.286208122968673706e-02 -5.351359769701957703e-02 -6.178920343518257141e-02 4.528779163956642151e-02 3.583325818181037903e-02 -1.713702082633972168e-01 2.270649671554565430e-01 -1.358639299869537354e-01 2.019646614789962769e-01 2.285015396773815155e-02 3.276006579399108887e-01 -1.781485825777053833e-01 2.318560034036636353e-01 2.984756790101528168e-02 1.069420427083969116e-01 -1.672080755233764648e-01 -3.186732158064842224e-02 -5.672116763889789581e-03 3.021967709064483643e-01 1.479426324367523193e-01 -5.517645478248596191e-01 2.859945595264434814e-01 -5.227631703019142151e-02 2.419516816735267639e-02 9.337651729583740234e-02 -3.081884421408176422e-02 -2.013874500989913940e-01 7.590342313051223755e-02 1.970916241407394409e-01 -9.363971650600433350e-02 -3.781194239854812622e-02
8.301785588264465332e-02 -8.400880545377731323e-02 1.332849562168121338e-01 8.579184859991073608e-02 2.235047221183776855e-01 6.947062909603118896e-02 1.376823931932449341e-01 2.520415782928466797e-01 1.122985407710075378e-02 1.053106635808944702e-01 2.120272070169448853e-01 8.184314519166946411e-02 -3.093621432781219482e-01 -3.154241144657135010e-01 -2.606638371944427490e-01 -1.360318213701248169e-01 3.079315181821584702e-03 -9.624693542718887329e-02 3.012251853942871094e-01 -1.081888452172279358e-01 -1.829142123460769653e-01 -2.541472017765045166e-01 -1.561281383037567139e-01 -1.162104383111000061e-01 3.178622201085090637e-02 1.087754443287849426e-01 -1.162945851683616638e-01 -2.025217413902282715e-01 -3.154216706752777100e-02 3.309832513332366943e-01 2.256310880184173584e-01 5.163198336958885193e-02
-1.533816456794738770e-01 1.370474696159362793e-01 2.687826752662658691e-01 -3.233538568019866943e-02 3.986828029155731201e-03 -4.290549457073211670e-02 3.604318713769316673e-03 4.345919191837310791e-01 4.057322442531585693e-02 2.845366597175598145e-01 -1.283480674028396606e-01 -1.230621188879013062e-01 -1.121326610445976257e-01 -6.440813839435577393e-02 4.325963184237480164e-02 -7.673853635787963867e-02 2.103774994611740112e-01 -4.801037907600402832e-01 1.679092347621917725e-01 -5.361640825867652893e-02 2.545469999313354492e-01 6.265968549996614456e-03 1.163681373000144958e-01 -1.216401085257530212e-01 -6.967709958553314209e-02 -1.861312091350555420e-01 1.453352719545364380e-01 -5.092081800103187561e-02 1.317602843046188354e-01 1.300030499696731567e-01 -1.206742227077484131e-01 -2.095681577920913696e-01
1.866371184587478638e-01 2.633118033409118652e-01 -1.318922936916351318e-01 -1.398898661136627197e-01 1.984911859035491943e-01 -4.409134760499000549e-02 8.061371743679046631e-02 1.568032205104827881e-01 1.483781039714813232e-01 7.817146927118301392e-02 9.051406383514404297e-02 3.486216366291046143e-01 -5.067079514265060425e-02 1.426446288824081421e-01 5.091363098472356796e-03 2.546970546245574951e-01 -1.938449777662754059e-02 -3.524935245513916016e-01 3.782653482630848885e-03 1.651529408991336823e-02 -6.600742787122726440e-02 -2.358259856700897217e-01 8.893047273159027100e-02 -7.178897410631179810e-02 3.915403485298156738e-01 1.930886209011077881e-01 -6.684800237417221069e-02 -4.632121324539184570e-02 1.039533615112304688e-01 2.135166674852371216e-01 -1.327903717756271362e-01 -2.675701379776000977e-01
-7.872699201107025146e-02 1.473316252231597900e-01 2.896906733512878418e-01 8.791036903858184814e-03 -7.676107436418533325e-02 -6.373733282089233398e-02 -5.766194313764572144e-02 1.197608113288879395e-01 -2.574746124446392059e-02 -4.483760148286819458e-02 -1.008671075105667114e-01 8.720954507589340210e-02 -3.080316781997680664e-01 -9.918421506881713867e-02 -2.707304060459136963e-01 -1.829410344362258911e-01 -9.673982113599777222e-02 -3.441456332802772522e-02 -1.554946303367614746e-01 1.709334254264831543e-01 -9.828955680131912231e-02 -3.475062251091003418e-01 4.000066816806793213e-01 8.152156323194503784e-02 1.535306423902511597e-01 1.389783620834350586e-02 3.212085068225860596e-01 2.156797051429748535e-01 -4.256614670157432556e-02 2.725034952163696289e-01 1.128429323434829712e-01 -7.256354391574859619e-02
2.453875243663787842e-01 1.086985468864440918e-01 7.858817279338836670e-02 -3.204450011253356934e-01 2.307432144880294800e-01 2.399052120745182037e-02 5.594617873430252075e-02 1.925368756055831909e-01 -9.170503914356231689e-02 5.712694674730300903e-02 -4.407482966780662537e-02 1.116209924221038818e-01 3.571458458900451660e-01 -2.013940811157226562e-01 -1.798113435506820679e-01 -9.670400619506835938e-02 -2.059658467769622803e-01 -2.458258122205734253e-01 7.145936787128448486e-02 1.653617769479751587e-01 -3.516502305865287781e-02 -2.553002238273620605e-01 1.540220975875854492e-01 -1.098846122622489929e-01 5.625949054956436157e-02 1.823800802230834961e-01 9.684468060731887817e-02 -2.361691743135452271e-01 -1.255629658699035645e-01 2.327305525541305542e-01 8.224437013268470764e-03 -2.830606400966644287e-01
2.246936596930027008e-02 2.267374843358993530e-01 9.419267624616622925e-02 -3.982534110546112061e-01 -5.622767284512519836e-02 -1.386354793794453144e-03 -1.416438519954681396e-01 6.559288501739501953e-02 -1.735541075468063354e-01 8.192708343267440796e-02 2.581606507301330566e-01 1.955151259899139404e-01 -3.093829611316323280e-03 4.583436995744705200e-02 1.570073217153549194e-01 5.643873661756515503e-02 -2.032812982797622681e-01 -2.811625301837921143e-01 -1.587726324796676636e-01 8.221174031496047974e-02 -1.050100661814212799e-02 -2.452725917100906372e-01 -1.916409283876419067e-02 -2.148415297269821167e-01 -3.138919770717620850e-01 -1.555585116147994995e-01 1.066231504082679749e-01 9.751891344785690308e-02 3.537759929895401001e-02 2.047229409217834473e-01 -2.640040814876556396e-01 -2.565593421459197998e-01
9.805094450712203979e-02 -6.329618394374847412e-02 2.273412495851516724e-01 -2.853908836841583252e-01 -8.545238524675369263e-02 1.576272547245025635e-01 -4.311290383338928223e-02 3.580668270587921143e-01 -1.213556062430143356e-02 2.739221751689910889e-01 5.617221444845199585e-02 1.075759157538414001e-01 -3.226690888404846191e-01 -2.141442298889160156e-01 -2.867146581411361694e-02 -1.444307416677474976e-01 -1.226749494671821594e-01 -1.136274337768554688e-01 1.466066092252731323e-01 -1.465900987386703491e-01 2.040811181068420410e-01 -1.654436588287353516e-01 1.788010150194168091e-01 -1.279995739459991455e-01 -1.753309667110443115e-01 -1.774423718452453613e-01 -9.342364221811294556e-02 -1.951200664043426514e-01 -2.734589278697967529e-01 1.880583465099334717e-01 1.105966120958328247e-01 -9.871070086956024170e-02
9.077592939138412476e-02 9.453924745321273804e-02 3.074126541614532471e-01 -2.005776166915893555e-01 2.094692550599575043e-02 3.245633095502853394e-02 6.025060266256332397e-02 2.842521667480468750e-01 -1.505178064107894897e-01 -1.601498574018478394e-01 2.503399550914764404e-01 2.681086063385009766e-01 -3.410461544990539551e-01 -1.217983439564704895e-01 -1.968479007482528687e-01 3.122746199369430542e-02 -2.994995750486850739e-02 -1.666030883789062500e-01 -1.179416552186012268e-01 3.546366840600967407e-02 3.774478659033775330e-02 -1.608791053295135498e-01 -7.671862840652465820e-02 4.721711575984954834e-02 1.043928042054176331e-01 -8.895790576934814453e-02 -1.530169099569320679e-01 8.036395907402038574e-02 2.587104439735412598e-01 3.818442225456237793e-01 2.559547424316406250e-01 -4.756928607821464539e-02
2.156862616539001465e-01 2.122989445924758911e-01 -4.367284476757049561e-02 -1.676307432353496552e-02 -2.343993633985519409e-02 -3.890657052397727966e-02 -4.082030802965164185e-02 2.121718972921371460e-01 -7.877790927886962891e-02 3.101346492767333984e-01 6.144705414772033691e-02 1.217475607991218567e-01 -2.476916909217834473e-01 -1.357288658618927002e-01 -3.445033431053161621e-01 2.409570664167404175e-01 6.560841202735900879e-02 -2.099758684635162354e-01 -2.020496129989624023e-01 -2.615669928491115570e-02 -2.981010973453521729e-01 -3.097543418407440186e-01 -9.872764348983764648e-02 1.111349686980247498e-01 1.122193709015846252e-01 -6.462755799293518066e-02 -1.035997942090034485e-01 -8.308462798595428467e-02 -3.893414884805679321e-02 3.727321624755859375e-01 4.770782217383384705e-02 -7.765405625104904175e-02
7.636398822069168091e-02 1.733531802892684937e-01 1.847300529479980469e-01 -1.586779057979583740e-01 1.602608412504196167e-01 -2.958464249968528748e-02 -1.676171720027923584e-01 -7.268693298101425171e-02 -2.089143842458724976e-01 1.578215509653091431e-01 -1.062521636486053467e-01 -5.663683265447616577e-02 -2.399719804525375366e-01 2.549269609153270721e-02 -3.705692589282989502e-01 3.239024430513381958e-02 -2.866517901420593262e-01 -3.093413412570953369e-01 1.858443915843963623e-01 -1.261666119098663330e-01 -1.377310231328010559e-02 7.348808646202087402e-02 1.045184433460235596e-01 -2.060940563678741455e-01 1.560039073228836060e-02 1.707422174513339996e-02 -1.233805194497108459e-01 1.129384413361549377e-01 1.808033585548400879e-01 3.725225627422332764e-01 -2.036692947149276733e-01 -1.909321099519729614e-01
3.579431474208831787e-01 -1.482134014368057251e-01 -3.158066794276237488e-02 1.526210159063339233e-01 1.996074803173542023e-02 -2.225282937288284302e-01 -6.288324296474456787e-02 3.011449575424194336e-01 -2.551583051681518555e-01 1.044997349381446838e-01 -8.649950474500656128e-02 -2.988025359809398651e-02 -2.465246059000492096e-02 -2.190177440643310547e-01 -3.404826521873474121e-01 2.300073057413101196e-01 -5.947908759117126465e-02 -1.798577755689620972e-01 9.884471446275711060e-02 1.719621270895004272e-01 -2.984738349914550781e-02 -3.596540167927742004e-02 2.495729550719261169e-02 1.090179979801177979e-01 -7.818138226866722107e-03 1.550512015819549561e-01 1.729744523763656616e-01 -1.497222203761339188e-02 8.588864654302597046e-02 3.500553667545318604e-01 4.398646950721740723e-02 -3.212992250919342041e-01
-1.769630759954452515e-01 1.905598044395446777e-01 2.262133955955505371e-01 1.005306653678417206e-02 1.276698112487792969e-01 -4.848075211048126221e-01 7.991353422403335571e-02 1.453955918550491333e-01 -3.910389915108680725e-02 1.381313800811767578e-01 -4.222297109663486481e-03 1.079277768731117249e-01 -2.734046280384063721e-01 -2.037355303764343262e-01 -5.247726570814847946e-03 -1.471039354801177979e-01 -1.123594418168067932e-01 -2.023740261793136597e-01 -1.208956465125083923e-01 3.546861559152603149e-02 -2.727388739585876465e-01 -6.094527244567871094e-02 1.880758404731750488e-01 -5.477546527981758118e-02 -1.067270562052726746e-01 6.467258930206298828e-02 2.556774318218231201e-01 1.237139031291007996e-01 -9.037128090858459473e-02 3.406161963939666748e-01 -1.589462906122207642e-01 -2.014257572591304779e-02
9.881117939949035645e-02 -1.482944339513778687e-01 2.897042334079742432e-01 7.206431031227111816e-02 2.850253321230411530e-02 -7.523278892040252686e-02 1.619506329298019409e-01 3.578722476959228516e-01 -2.901882529258728027e-01 -1.097580790519714355e-01 1.252637803554534912e-01 4.960827529430389404e-02 -2.585232257843017578e-01 -2.792643606662750244e-01 -1.926158070564270020e-01 4.158040508627891541e-02 -1.443259418010711670e-01 -1.575447469949722290e-01 -9.385197609663009644e-02 -5.979394167661666870e-02 -1.395494937896728516e-01 -7.247672230005264282e-02 1.656491309404373169e-01 -6.157967075705528259e-02 3.191340863704681396e-01 -1.445599272847175598e-02 1.532528549432754517e-01 -2.846821844577789307e-01 9.637992829084396362e-02 1.999763995409011841e-01 -4.923665896058082581e-02 -2.191059589385986328e-01
-1.343331336975097656e-01 -1.539081986993551254e-02 1.529869139194488525e-01 -3.228446245193481445e-01 1.851402521133422852e-01 -1.364242583513259888e-01 -1.283529400825500488e-01 2.060018032789230347e-01 1.523802429437637329e-01 1.022837962955236435e-02 1.497362852096557617e-01 -8.880915492773056030e-02 1.314795482903718948e-02 -5.792919173836708069e-02 9.033685922622680664e-02 9.596183081157505512e-04 4.618624597787857056e-02 -1.826013904064893723e-03 5.214179158210754395e-01 1.073303148150444031e-01 -2.628953661769628525e-03 -1.473799794912338257e-01 1.454418450593948364e-01 -2.008029371500015259e-01 3.831685706973075867e-02 -2.043819576501846313e-01 1.464571654796600342e-01 2.225631102919578552e-02 3.999987617135047913e-02 4.398881494998931885e-01 -2.032856792211532593e-01 -8.132593333721160889e-02
1.386651843786239624e-01 2.022990435361862183e-01 3.361995220184326172e-01 -1.833873391151428223e-01 -2.972194552421569824e-02 5.747559294104576111e-02 -1.428225338459014893e-01 2.164511233568191528e-01 -2.245140075683593750e-01 -1.033376809209585190e-02 1.077646240592002869e-01 1.134483292698860168e-01 -2.918627560138702393e-01 -1.030267253518104553e-01 -1.057729497551918030e-01 1.450207233428955078e-01 3.979944810271263123e-02 -1.863747537136077881e-01 -2.237813025712966919e-01 1.196896433830261230e-01 1.129685044288635254e-01 -3.541525080800056458e-02 -5.130378156900405884e-02 -1.306296437978744507e-01 9.091924875974655151e-02 6.606530863791704178e-03 -1.615299433469772339e-01 -4.824025928974151611e-02 2.337369024753570557e-01 5.113651156425476074e-01 1.757870018482208252e-01 -2.329317852854728699e-02
1.412151157855987549e-01 -8.263286203145980835e-02 1.703816801309585571e-01 4.318540915846824646e-02 6.074455380439758301e-02 2.691047266125679016e-02 -3.397120162844657898e-02 -4.543196037411689758e-02 2.247949689626693726e-01 1.321000158786773682e-01 -6.436160951852798462e-02 -3.768400847911834717e-02 -3.121923804283142090e-01 -3.205964565277099609e-01 -9.781583398580551147e-02 -3.700936213135719299e-02 3.484246507287025452e-02 -2.284299284219741821e-01 1.690866947174072266e-01 1.443220078945159912e-01 1.630987524986267090e-01 -2.046662569046020508e-01 9.360233694314956665e-02 -6.011372059583663940e-02 -1.731722056865692139e-01 1.913885474205017090e-01 -1.608567535877227783e-01 -1.025626808404922485e-01 -1.280352473258972168e-01 4.337907433509826660e-01 2.846403717994689941e-01 -2.787397205829620361e-01
2.062793076038360596e-01 -3.014917075634002686e-01 -1.134329363703727722e-01 -1.285247737541794777e-03 3.072109222412109375e-01 -1.772287040948867798e-01 -3.520845668390393257e-03 4.731118381023406982e-01 1.406874787062406540e-02 9.179681539535522461e-02 -1.425845474004745483e-01 1.036722287535667419e-01 -1.344166100025177002e-01 -6.001115962862968445e-02 -1.831967383623123169e-01 2.234014682471752167e-02 1.497010607272386551e-02 -2.046703845262527466e-01 2.307154387235641479e-01 1.778784692287445068e-01 8.243022114038467407e-02 -3.450964689254760742e-01 -4.219945520162582397e-02 1.495042443275451660e-01 1.087432503700256348e-01 9.484159946441650391e-02 -1.433514803647994995e-01 -1.718740612268447876e-01 -3.398726135492324829e-02 1.709381639957427979e-01 -1.527992933988571167e-01 -8.354023844003677368e-02
-5.225306004285812378e-02 2.263207137584686279e-01 3.574212789535522461e-01 -1.314456167165189981e-04 1.294485777616500854e-01 7.225459069013595581e-02 1.189872808754444122e-02 2.569981515407562256e-01 1.771426945924758911e-01 1.984581351280212402e-01 -2.487334907054901123e-01 9.587987512350082397e-02 -2.702361345291137695e-01 -8.080678433179855347e-02 -3.842564821243286133e-01 -1.443048566579818726e-01 3.701598197221755981e-02 -2.281572073698043823e-01 -1.715198904275894165e-01 1.450568586587905884e-01 -8.905050158500671387e-02 -2.885073721408843994e-01 1.224437803030014038e-01 1.378552764654159546e-01 1.889722347259521484e-01 -1.361843496561050415e-01 3.703476861119270325e-02 1.271154880523681641e-01 5.741690099239349365e-02 9.600403159856796265e-02 3.022924298420548439e-03 -1.640482544898986816e-01
-2.240975499153137207e-01 -1.258942782878875732e-01 3.762836456298828125e-01 -2.243067026138305664e-01 9.486283361911773682e-02 2.044118046760559082e-01 -5.881633609533309937e-02 4.283223673701286316e-02 8.134235441684722900e-02 7.872154563665390015e-02 1.134340539574623108e-01 1.944088935852050781e-01 -3.373175263404846191e-01 -1.235964670777320862e-01 -1.290382933802902699e-03 7.730969786643981934e-02 -2.840375304222106934e-01 -1.875963956117630005e-01 -2.309238351881504059e-02 4.042051732540130615e-02 -4.802055284380912781e-02 -5.028734356164932251e-02 -3.180880472064018250e-02 -3.421108424663543701e-01 -6.403919309377670288e-02 -2.256388664245605469e-01 5.927134677767753601e-02 -1.789649724960327148e-01 -3.936446830630302429e-02 2.485893964767456055e-01 2.347682565450668335e-01 -1.936403065919876099e-01
-2.175940945744514465e-02 1.916459202766418457e-01 -1.301881484687328339e-02 -2.211309075355529785e-01 1.969738677144050598e-02 -1.163964159786701202e-02 -2.347442805767059326e-01 1.859889775514602661e-01 -3.459631800651550293e-01 7.455530017614364624e-02 5.029551684856414795e-02 1.872054189443588257e-01 -3.656977713108062744e-01 5.854707583785057068e-02 2.020790427923202515e-01 3.442985713481903076e-01 2.245936729013919830e-02 -1.263913959264755249e-01 -6.107070017606019974e-03 1.643994003534317017e-01 -2.200060337781906128e-02 -1.440789643675088882e-02 2.009047120809555054e-01 -2.611917257308959961e-01 -1.891410946846008301e-01 -1.030074506998062134e-01 1.181798353791236877e-01 3.056195378303527832e-02 -1.651235967874526978e-01 2.895047068595886230e-01 -8.031929284334182739e-02 -1.803073436021804810e-01
-1.588108837604522705e-01 5.805384367704391479e-02 2.052009403705596924e-01 -3.821019455790519714e-02 -7.091290503740310669e-02 1.394508332014083862e-01 1.037233769893646240e-01 4.114589095115661621e-01 2.026524096727371216e-01 -1.048060059547424316e-01 4.093886166810989380e-02 1.511424779891967773e-01 -3.791489005088806152e-01 -3.944293260574340820e-01 -2.626291215419769287e-01 1.348895281553268433e-01 2.135187387466430664e-01 -1.648140996694564819e-01 4.587567970156669617e-02 1.812269240617752075e-01 6.885612756013870239e-02 -1.457630395889282227e-01 1.326460838317871094e-01 -2.049786038696765900e-02 1.670040041208267212e-01 1.325780600309371948e-01 -5.889629572629928589e-02 3.118940629065036774e-02 -1.882258951663970947e-01 1.179957315325737000e-01 -2.430360950529575348e-02 -9.318210184574127197e-02
1.557330489158630371e-01 1.559277921915054321e-01 4.062030017375946045e-01 2.447232231497764587e-02 1.261261552572250366e-01 6.562420725822448730e-02 1.195293106138706207e-02 -1.758660376071929932e-02 6.664802879095077515e-02 -1.706723123788833618e-01 -1.209930051118135452e-02 6.330437958240509033e-02 -3.354047536849975586e-01 -2.693320252001285553e-02 -9.089012444019317627e-02 3.594879526644945145e-03 -1.726941764354705811e-01 -1.547347307205200195e-01 2.851942479610443115e-01 1.293628513813018799e-01 -6.388478726148605347e-02 -3.074406683444976807e-01 2.168256640434265137e-01 2.700456082820892334e-01 -1.495485939085483551e-02 1.488526016473770142e-01 2.729618251323699951e-01 -1.566010899841785431e-02 9.931196272373199463e-02 1.675130426883697510e-01 -2.730599045753479004e-01 -1.610966771841049194e-01
1.292160153388977051e-01 -3.088740408420562744e-01 2.717725634574890137e-01 -1.234389003366231918e-02 -9.156393818557262421e-03 1.305210143327713013e-01 6.349328905344009399e-02 9.574724733829498291e-02 -1.009151861071586609e-01 2.165834456682205200e-01 1.227483600378036499e-01 -6.629358977079391479e-02 -2.674258351325988770e-01 -1.554805189371109009e-01 1.229104101657867432e-01 4.971096664667129517e-02 1.486750692129135132e-01 -4.943084344267845154e-02 2.360852360725402832e-01 -1.467813998460769653e-01 -3.500142693519592285e-01 -1.835063397884368896e-01 5.158227682113647461e-02 -1.157100349664688110e-01 -8.584772236645221710e-03 2.569898366928100586e-01 1.774742305278778076e-01 -4.194303974509239197e-02 -1.251976341009140015e-01 4.046378731727600098e-01 1.194836646318435669e-01 -1.631759107112884521e-01
-1.012776345014572144e-01 1.931181102991104126e-01 -6.476673483848571777e-02 -2.297110259532928467e-01 -4.787038639187812805e-02 4.222611337900161743e-02 2.313018403947353363e-02 2.714681029319763184e-01 7.625389844179153442e-02 -2.791212797164916992e-01 3.399932757019996643e-02 1.242917925119400024e-01 7.133951783180236816e-02 -1.289826184511184692e-01 -6.722626835107803345e-02 -2.262659743428230286e-02 -8.591738529503345490e-03 -9.960409253835678101e-02 3.962950408458709717e-01 2.534201368689537048e-02 7.577233016490936279e-02 -3.230715692043304443e-01 3.101858496665954590e-01 -2.026293277740478516e-01 -5.092594027519226074e-02 -2.443558350205421448e-02 -1.791821569204330444e-01 5.722503736615180969e-02 5.091280862689018250e-02 2.758724987506866455e-01 -9.150203317403793335e-02 -3.864940702915191650e-01
1.124699711799621582e-01 -2.150849103927612305e-01 9.400048106908798218e-02 -2.477578073740005493e-01 2.980721294879913330e-01 6.484897807240486145e-03 -2.296800166368484497e-01 1.734326779842376709e-01 -2.628205716609954834e-01 4.578504860401153564e-01 1.975716650485992432e-01 -1.398767530918121338e-01 -1.516758501529693604e-01 2.074341326951980591e-01 4.042670503258705139e-02 9.303441643714904785e-02 1.330880215391516685e-03 -3.049033582210540771e-01 8.728805929422378540e-02 1.218119636178016663e-01 -1.402485966682434082e-01 -1.459976285696029663e-01 1.302894502878189087e-01 -5.357575789093971252e-02 -1.815373003482818604e-01 1.702862679958343506e-01 -1.379968482069671154e-03 -1.203422173857688904e-01 -1.890301145613193512e-02 1.361467242240905762e-01 -1.179780364036560059e-01 4.103109706193208694e-03
4.051349684596061707e-02 -1.335522979497909546e-01 1.641299277544021606e-01 -2.627777159214019775e-01 8.232180029153823853e-02 -1.334806382656097412e-01 1.702299341559410095e-03 2.728414908051490784e-02 -2.450226545333862305e-01 1.303571909666061401e-01 2.297773584723472595e-02 2.632318139076232910e-01 -2.447238117456436157e-01 -1.899786144495010376e-01 -2.537521719932556152e-01 3.217181935906410217e-02 -2.515083178877830505e-02 -1.418413035571575165e-02 8.139292895793914795e-02 -1.845000535249710083e-01 8.622942864894866943e-02 -3.356664478778839111e-01 -9.744156152009963989e-02 7.072223722934722900e-02 -4.754418134689331055e-02 6.624001264572143555e-02 -2.031570374965667725e-01 -2.708298154175281525e-02 2.858420610427856445e-01 4.158421754837036133e-01 1.621884554624557495e-01 -2.127041071653366089e-01
7.324092090129852295e-02 -5.134795233607292175e-02 -9.559682756662368774e-02 5.399160832166671753e-02 2.361374348402023315e-01 -3.110159039497375488e-01 2.454300671815872192e-01 4.341017603874206543e-01 5.117264389991760254e-02 1.964151412248611450e-01 -3.982369601726531982e-02 9.869618713855743408e-02 -6.575569510459899902e-02 -2.976055741310119629e-01 2.346582524478435516e-02 6.673389673233032227e-02 1.369020715355873108e-02 -2.238227427005767822e-01 5.678484449163079262e-04 -8.741030842065811157e-02 1.598047912120819092e-01 -8.509867638349533081e-02 1.952072232961654663e-01 1.362974047660827637e-01 2.481622099876403809e-01 2.002243399620056152e-01 5.772821605205535889e-02 -8.736899495124816895e-02 9.466024115681648254e-03 3.722453117370605469e-01 1.078603714704513550e-01 -1.342930048704147339e-01
3.138334751129150391e-01 -5.470437183976173401e-02 8.379779756069183350e-02 -3.033817280083894730e-03 8.308524638414382935e-02 2.259071469306945801e-01 -4.179153591394424438e-02 4.283042997121810913e-02 5.175085272639989853e-03 -1.951886224560439587e-03 5.473950505256652832e-02 1.960762590169906616e-02 -2.835440039634704590e-01 -1.109052971005439758e-01 -4.826364293694496155e-02 6.482192128896713257e-02 -1.254909038543701172e-01 -1.471437811851501465e-01 2.446048110723495483e-01 2.228332012891769409e-01 -2.471810281276702881e-01 -4.425007104873657227e-01 1.089489310979843140e-01 1.980592906475067139e-01 1.087123081088066101e-01 1.833873242139816284e-01 2.423904538154602051e-01 1.598543226718902588e-01 -2.692509293556213379e-01 1.693078577518463135e-01 -6.417322903871536255e-02 -1.933994144201278687e-01
1.966535747051239014e-01 1.499399244785308838e-01 -4.810523614287376404e-02 -3.687294572591781616e-02 1.094017773866653442e-01 2.506942152976989746e-01 8.492584526538848877e-02 5.210109949111938477e-01 9.283869713544845581e-02 2.182334847748279572e-02 -4.145428165793418884e-02 5.445416644215583801e-02 -2.433326989412307739e-01 1.615344882011413574e-01 -4.065340757369995117e-02 -4.854113236069679260e-02 -1.278477758169174194e-01 -2.465472966432571411e-01 -6.024724990129470825e-02 1.528023034334182739e-01 -1.040827929973602295e-01 4.965583235025405884e-02 3.685808181762695312e-01 -1.472265832126140594e-02 8.391462266445159912e-03 1.633491069078445435e-01 2.901717424392700195e-01 2.898795902729034424e-01 -5.519809946417808533e-02 1.398329138755798340e-01 -6.894356012344360352e-02 -5.277808383107185364e-02
2.039669454097747803e-01 3.156648278236389160e-01 4.218825325369834900e-02 -4.284079372882843018e-02 -5.014444235712289810e-03 1.082541979849338531e-02 -7.781887054443359375e-02 4.387279450893402100e-01 -3.863829970359802246e-01 1.741351634263992310e-01 -6.794915348291397095e-02 1.199896931648254395e-01 -1.284887641668319702e-01 -6.707718223333358765e-02 -2.223298400640487671e-01 9.235881268978118896e-02 -1.737467199563980103e-01 -4.404597356915473938e-02 -1.252561509609222412e-01 -5.781235173344612122e-02 -2.706742882728576660e-01 -1.709543466567993164e-01 1.920829527080059052e-02 -5.147945880889892578e-02 1.416949629783630371e-01 -1.164246648550033569e-01 1.376646757125854492e-01 -2.124686092138290405e-01 -2.431437559425830841e-02 3.485212624073028564e-01 -3.050500340759754181e-02 -3.840338066220283508e-02
-1.818264648318290710e-02 6.320142000913619995e-02 1.111883595585823059e-01 -5.661622434854507446e-02 -2.929794788360595703e-02 7.616790477186441422e-03 2.074403762817382812e-01 2.118393778800964355e-01 -6.342215090990066528e-02 -6.549780815839767456e-02 4.490251541137695312e-01 -5.696271732449531555e-02 -3.409621119499206543e-01 1.921670138835906982e-02 -1.924284547567367554e-01 4.764879122376441956e-02 1.306721102446317673e-02 -1.326371729373931885e-01 2.540614604949951172e-01 1.461705118417739868e-01 -2.856632322072982788e-02 -3.499616682529449463e-01 -8.409407734870910645e-02 -2.685707807540893555e-01 -2.269439697265625000e-01 3.304441273212432861e-01 2.980788424611091614e-02 -1.037532314658164978e-01 -1.049908697605133057e-01 9.495367854833602905e-02 1.447514891624450684e-01 -5.165793001651763916e-02
1.601102203130722046e-01 2.426634728908538818e-02 -1.305042207241058350e-02 -7.135926187038421631e-02 1.953050941228866577e-01 6.637969613075256348e-02 1.541987508535385132e-01 9.383801370859146118e-02 1.570302098989486694e-01 -1.038131415843963623e-01 1.952369213104248047e-01 1.084710061550140381e-01 -2.274856269359588623e-01 1.262283185496926308e-03 -2.268508374691009521e-01 1.232897415757179260e-01 -1.143376156687736511e-01 -1.494810730218887329e-01 2.631962895393371582e-01 3.394336402416229248e-01 -3.060505986213684082e-01 2.147748135030269623e-02 -3.700106637552380562e-03 1.834524571895599365e-01 7.134460657835006714e-02 8.805369585752487183e-02 2.776770591735839844e-01 6.360348314046859741e-02 -8.051688969135284424e-02 2.714942097663879395e-01 9.778749197721481323e-02 -3.977418839931488037e-01
1.041762381792068481e-01 -1.743844524025917053e-02 3.260156810283660889e-01 5.239642783999443054e-02 1.910293549299240112e-01 1.077120304107666016e-01 9.253514558076858521e-02 2.495863139629364014e-01 7.248725742101669312e-02 2.457053065299987793e-01 -1.709847897291183472e-01 2.242778986692428589e-01 -4.020822420716285706e-02 9.893556684255599976e-02 -2.241725772619247437e-01 -7.531335949897766113e-02 2.275053970515727997e-02 -4.035614430904388428e-01 -2.744019776582717896e-02 1.352008581161499023e-01 -2.359924018383026123e-01 -3.278833031654357910e-01 1.193742156028747559e-01 5.968487821519374847e-04 2.593084573745727539e-01 -7.433094084262847900e-02 -3.429886698722839355e-02 2.631296515464782715e-01 -5.473793670535087585e-02 1.925009638071060181e-01 1.903616078197956085e-02 7.008809596300125122e-02
1.876059472560882568e-01 -2.648246586322784424e-01 3.081173896789550781e-01 -1.507704257965087891e-01 -5.254825204610824585e-02 1.717404574155807495e-01 -1.779836118221282959e-01 2.256775647401809692e-01 -1.644015461206436157e-01 4.663139954209327698e-02 1.555937677621841431e-01 2.071371115744113922e-02 -1.060329228639602661e-01 9.325220249593257904e-03 -1.708639264106750488e-01 7.703410834074020386e-02 -6.251308321952819824e-02 -9.823030233383178711e-02 6.998170167207717896e-02 -3.028772771358489990e-01 -4.949647560715675354e-02 -3.267062008380889893e-01 -1.445875614881515503e-01 -8.784184232354164124e-03 7.910723239183425903e-02 -2.477125823497772217e-01 8.683037012815475464e-02 -9.360285848379135132e-02 2.461085617542266846e-01 3.175998330116271973e-01 1.258740723133087158e-01 -2.455139458179473877e-01
-8.567843586206436157e-02 5.724919214844703674e-02 1.817896217107772827e-01 -3.215418756008148193e-02 -1.560246571898460388e-03 8.954465389251708984e-02 -4.806081578135490417e-02 3.584757447242736816e-01 2.209705859422683716e-01 1.307955384254455566e-02 -1.869617588818073273e-02 -6.399158388376235962e-02 -3.456255197525024414e-01 5.371601134538650513e-02 -2.888795137405395508e-01 -6.668160855770111084e-02 -1.461671944707632065e-02 -1.658564507961273193e-01 -1.282424628734588623e-01 1.563645154237747192e-01 -9.573525935411453247e-02 -4.068498313426971436e-01 3.775928914546966553e-01 2.678619623184204102e-01 1.664525717496871948e-01 7.758784294128417969e-02 1.173800528049468994e-01 1.051191091537475586e-01 1.396488845348358154e-01 6.633476167917251587e-02 8.673289418220520020e-02 -7.187213003635406494e-02
1.520064473152160645e-01 2.489887923002243042e-01 5.999690294265747070e-02 -1.480907052755355835e-01 1.396086215972900391e-01 -1.794134676456451416e-01 -1.018782183527946472e-01 1.307491809129714966e-01 1.339509338140487671e-01 -1.390857505612075329e-03 1.226205378770828247e-01 1.088020876049995422e-01 -7.470016926527023315e-02 -1.625897139310836792e-01 1.876256167888641357e-01 -1.372445970773696899e-01 2.813439071178436279e-01 -5.908161029219627380e-02 5.138391628861427307e-02 2.853175699710845947e-01 -1.793234944343566895e-01 -4.178892374038696289e-01 -1.667487174272537231e-01 -1.931961327791213989e-01 1.991444639861583710e-02 1.913478523492813110e-01 1.534274965524673462e-01 -5.192082002758979797e-02 -2.213552445173263550e-01 1.462619155645370483e-01 1.248085647821426392e-01 -3.025169968605041504e-01
2.531265020370483398e-01 -9.000793844461441040e-02 1.790258139371871948e-01 -1.963413059711456299e-01 -4.017372429370880127e-02 -3.377722203731536865e-02 -2.716781795024871826e-01 3.980389237403869629e-01 -2.387785911560058594e-02 -1.736075617372989655e-03 3.773513138294219971e-01 -7.639689836651086807e-03 -1.496442556381225586e-01 4.015674442052841187e-02 -2.096978574991226196e-01 1.431680023670196533e-01 9.998343884944915771e-02 -1.704027503728866577e-01 5.167691409587860107e-02 -4.539143294095993042e-02 8.231832087039947510e-02 -2.743497788906097412e-01 2.671539187431335449e-01 -6.004317104816436768e-02 -1.084023341536521912e-01 -2.054286003112792969e-01 -1.990398578345775604e-02 -1.526348143815994263e-01 -2.253355234861373901e-01 1.934497989714145660e-02 2.437035739421844482e-01 -4.185899347066879272e-02
1.584189534187316895e-01 2.200804185122251511e-03 3.609701991081237793e-01 1.159482374787330627e-01 -9.142038226127624512e-02 6.725799757987260818e-03 -2.455658167600631714e-01 3.308956623077392578e-01 2.296697944402694702e-01 2.156543284654617310e-01 1.073285341262817383e-01 9.885176271200180054e-02 -1.995453536510467529e-01 1.241355463862419128e-01 5.688225105404853821e-02 1.517796795815229416e-02 2.101766318082809448e-02 -2.420934736728668213e-01 2.465029805898666382e-01 -9.087907522916793823e-02 1.973339468240737915e-01 -2.122899591922760010e-01 2.777704894542694092e-01 -1.211103275418281555e-01 -1.518859267234802246e-01 -1.860657781362533569e-01 1.184813156723976135e-01 -1.585257202386856079e-01 -1.157458648085594177e-01 6.418398767709732056e-02 9.967742860317230225e-02 -2.133113592863082886e-01
3.649617359042167664e-02 4.985363408923149109e-02 1.100305244326591492e-01 -3.269527256488800049e-01 1.385254561901092529e-01 4.117776453495025635e-02 -1.161762923002243042e-01 3.941903412342071533e-01 1.174601167440414429e-01 4.750176146626472473e-02 1.594007946550846100e-02 6.584880501031875610e-02 -2.435077130794525146e-01 4.261306673288345337e-02 -6.849163770675659180e-02 -1.613338738679885864e-01 1.126006469130516052e-01 -1.201395019888877869e-01 -1.318379044532775879e-01 2.635248601436614990e-01 4.682296887040138245e-02 -4.151923209428787231e-02 -2.089172415435314178e-02 -1.175916716456413269e-01 -2.035300880670547485e-01 2.890872061252593994e-01 3.696565628051757812e-01 1.513984501361846924e-01 3.150051925331354141e-03 4.655304923653602600e-02 -1.095697209239006042e-01 -3.795647621154785156e-01
3.293418139219284058e-02 7.303602248430252075e-02 1.092295572161674500e-01 1.395602226257324219e-01 2.024845033884048462e-01 1.144424229860305786e-01 2.114992775022983551e-02 2.896687090396881104e-01 -1.020352169871330261e-01 2.616741955280303955e-01 -2.172680646181106567e-01 2.559523284435272217e-02 7.279732078313827515e-02 -5.422478169202804565e-02 1.197054758667945862e-01 1.119785904884338379e-01 -1.088378299027681351e-02 -8.232753723859786987e-02 6.722919642925262451e-02 8.082939684391021729e-02 -4.951275512576103210e-02 -2.150381505489349365e-01 -1.545165777206420898e-01 -1.235213726758956909e-01 -2.236096560955047607e-01 -4.235226660966873169e-02 2.070712447166442871e-01 -7.945318520069122314e-02 -2.926705777645111084e-01 4.105238914489746094e-01 3.384394347667694092e-01 -2.939022481441497803e-01
1.291002631187438965e-01 -1.831049285829067230e-02 1.891625113785266876e-02 -3.210417330265045166e-01 2.557485103607177734e-01 1.435605734586715698e-01 -4.797810316085815430e-02 3.433624505996704102e-01 -2.337265573441982269e-02 5.843034386634826660e-02 -2.425364553928375244e-01 1.248111203312873840e-01 -2.329654991626739502e-01 6.054485216736793518e-02 -6.954455375671386719e-02 -1.289970576763153076e-01 1.169077679514884949e-01 -1.827052980661392212e-01 -8.348210714757442474e-03 -4.674908705055713654e-03 8.790586143732070923e-02 -2.323518693447113037e-01 1.315592825412750244e-01 -1.254928410053253174e-01 -1.061735153198242188e-01 1.968560814857482910e-01 3.625091612339019775e-01 2.012437433004379272e-01 -3.972778469324111938e-02 -5.100932717323303223e-02 -1.896987259387969971e-01 -3.340118527412414551e-01
-2.079011797904968262e-01 2.243196070194244385e-01 2.006311863660812378e-01 1.370613425970077515e-01 5.012895539402961731e-02 -4.365818202495574951e-02 5.772033333778381348e-02 4.477299153804779053e-01 -7.683426886796951294e-02 3.229959169402718544e-03 1.196798533201217651e-01 -1.383112221956253052e-01 -5.489432066679000854e-02 4.325745627284049988e-02 -4.788186773657798767e-02 2.374535985291004181e-02 -1.270089950412511826e-02 -4.447356462478637695e-01 9.870351105928421021e-02 1.255168616771697998e-01 -1.559036131948232651e-02 -2.772991657257080078e-01 9.609481692314147949e-02 -3.627597391605377197e-01 -1.398150175809860229e-01 1.910651177167892456e-01 1.140268519520759583e-01 3.185706585645675659e-02 -1.144349575042724609e-01 1.565895080566406250e-01 1.792287379503250122e-01 1.042776927351951599e-01
2.922304868698120117e-01 8.603136241436004639e-02 2.719496190547943115e-01 -2.400382012128829956e-01 -4.824474081397056580e-02 -1.287935376167297363e-01 2.043126225471496582e-01 1.880186051130294800e-01 2.277295887470245361e-01 -1.144268959760665894e-01 1.434305310249328613e-01 1.483109444379806519e-01 -6.965263187885284424e-02 -4.973539034835994244e-04 1.707758195698261261e-02 1.609767377376556396e-01 -2.078473120927810669e-01 -1.476503163576126099e-01 1.428882628679275513e-01 3.425205647945404053e-01 -2.434632368385791779e-02 -1.257145702838897705e-01 -6.938202679157257080e-02 -1.844053864479064941e-01 1.871822029352188110e-01 1.427105367183685303e-01 1.260358691215515137e-01 1.487066149711608887e-01 -5.078960582613945007e-02 2.769625186920166016e-01 -2.291858792304992676e-01 -2.405508905649185181e-01
3.208032846450805664e-01 9.881923906505107880e-03 1.796838939189910889e-01 -1.930643171072006226e-01 2.986570894718170166e-01 -1.112962290644645691e-01 9.861884638667106628e-03 3.959651663899421692e-02 -1.265197545289993286e-01 9.537890553474426270e-03 -5.313925072550773621e-02 -3.361183218657970428e-03 2.161012440919876099e-01 -1.978230476379394531e-01 -5.802372097969055176e-02 -1.531000733375549316e-01 -3.926225900650024414e-01 -2.460612356662750244e-01 -1.282623596489429474e-02 1.929666846990585327e-01 -1.231849491596221924e-01 -6.716334074735641479e-02 1.390520185232162476e-01 -3.400705754756927490e-01 1.544608324766159058e-01 -5.189663544297218323e-02 1.251082569360733032e-01 4.294066876173019409e-02 1.769862771034240723e-01 2.387775927782058716e-01 8.449386060237884521e-02 -2.152032852172851562e-01
8.940662443637847900e-02 3.613479807972908020e-02 -6.141976453363895416e-03 -1.554131060838699341e-01 -1.527187675237655640e-01 2.126785218715667725e-01 -3.522936403751373291e-01 9.523562341928482056e-02 -1.310428231954574585e-01 1.222447603940963745e-01 3.677130118012428284e-02 1.029693186283111572e-01 -1.575801074504852295e-01 2.605425007641315460e-02 9.587435051798820496e-03 -2.384416945278644562e-02 -1.222238689661026001e-01 -4.795804247260093689e-02 2.887893021106719971e-01 1.074475944042205811e-01 -6.609527021646499634e-02 -2.611860632896423340e-01 -1.416510194540023804e-01 -3.581284284591674805e-01 -2.215604633092880249e-01 -7.456623017787933350e-02 -4.077027738094329834e-02 -3.922451660037040710e-02 -2.094048559665679932e-01 3.160353004932403564e-01 2.283079326152801514e-01 -3.282358348369598389e-01
1.439629048109054565e-01 -7.576782256364822388e-02 1.440858244895935059e-01 5.353739112615585327e-02 3.292517736554145813e-02 1.284975260496139526e-01 -7.447314262390136719e-02 1.030013710260391235e-01 1.241651400923728943e-01 1.726136729121208191e-02 6.907272338867187500e-02 -1.576716750860214233e-01 -1.381150037050247192e-01 -1.934831440448760986e-01 4.302900284528732300e-03 2.243335992097854614e-01 2.963170781731605530e-02 -9.383811801671981812e-02 2.968431077897548676e-02 2.708115614950656891e-02 -1.927903741598129272e-01 -5.102825164794921875e-01 3.204787895083427429e-02 5.918162409216165543e-03 2.235951647162437439e-02 -3.306025564670562744e-01 3.524447083473205566e-01 -1.161518245935440063e-01 2.081585675477981567e-01 3.295233547687530518e-01 7.134846597909927368e-02 -2.225407958030700684e-01
3.374873846769332886e-02 -1.373483538627624512e-01 2.167129814624786377e-01 7.025949656963348389e-02 -8.998959511518478394e-02 -2.701404690742492676e-02 -4.019846394658088684e-02 1.290422230958938599e-01 2.280056774616241455e-01 2.603650987148284912e-01 1.079821288585662842e-01 -2.950251661241054535e-02 -4.144095182418823242e-01 -2.697967886924743652e-01 -1.606683731079101562e-01 4.570606350898742676e-02 -6.760745495557785034e-02 -1.085429936647415161e-01 2.435027062892913818e-01 2.009229809045791626e-01 -8.244035416282713413e-04 -7.600666582584381104e-02 1.668958663940429688e-01 -1.704409345984458923e-02 -1.607646495103836060e-01 2.239227294921875000e-01 -2.963232807815074921e-02 -1.216871514916419983e-01 -1.504014879465103149e-01 2.988167107105255127e-01 2.749480903148651123e-01 -2.591226100921630859e-01
1.226629614830017090e-01 2.375572174787521362e-02 3.257526755332946777e-01 -2.318897098302841187e-01 1.024651974439620972e-01 -7.882075756788253784e-02 7.807286083698272705e-02 2.124869972467422485e-01 1.804741173982620239e-01 -1.916859112679958344e-02 1.418500691652297974e-01 1.837982386350631714e-01 -6.974438577890396118e-02 1.947568543255329132e-02 8.883994072675704956e-03 2.696720659732818604e-01 -3.297657966613769531e-01 -4.523013904690742493e-02 2.139674685895442963e-02 2.555429339408874512e-01 -1.385281980037689209e-01 -7.079339772462844849e-02 -4.270191490650177002e-02 -1.583560705184936523e-01 2.428561002016067505e-01 1.060355231165885925e-01 2.668390050530433655e-02 1.162159666419029236e-01 -1.175212636590003967e-01 3.443055152893066406e-01 -2.239837646484375000e-01 -3.115072846412658691e-01
-9.725764393806457520e-03 -1.106985807418823242e-01 1.561737954616546631e-01 -3.288862854242324829e-02 1.736777275800704956e-01 -3.729885518550872803e-01 1.154699176549911499e-01 5.535728931427001953e-01 -2.280610948801040649e-01 5.439237132668495178e-02 -4.320101812481880188e-02 -5.129553005099296570e-02 -1.492443531751632690e-01 -2.534189820289611816e-01 -1.783141195774078369e-01 9.135596454143524170e-02 -6.647148728370666504e-02 -2.055518776178359985e-01 -5.199688300490379333e-02 -9.037649258971214294e-03 7.794738560914993286e-02 -3.728995472192764282e-02 1.443349570035934448e-01 1.328500509262084961e-01 1.000354290008544922e-01 -3.497909381985664368e-02 1.934078186750411987e-01 -2.341764867305755615e-01 9.065659344196319580e-02 2.140362560749053955e-01 -1.147484220564365387e-02 -1.843168735504150391e-01
-4.990411177277565002e-02 2.926599681377410889e-01 2.133276462554931641e-01 -6.355719268321990967e-02 1.743558198213577271e-01 -1.726218163967132568e-01 -1.184217929840087891e-01 2.066716998815536499e-01 -1.085021197795867920e-01 1.020978912711143494e-01 -1.295024007558822632e-01 1.048383675515651703e-02 -1.500222273170948029e-02 7.908029854297637939e-02 -4.108706414699554443e-01 1.535792797803878784e-01 -3.051466047763824463e-01 -1.528913527727127075e-01 1.092293784022331238e-01 1.262598931789398193e-01 9.512217342853546143e-02 -1.464482396841049194e-01 7.114063948392868042e-02 -3.575215339660644531e-01 8.688202500343322754e-02 2.678802236914634705e-02 -1.487060487270355225e-01 -1.242937594652175903e-01 -1.537045985460281372e-01 2.638110220432281494e-01 -2.209158241748809814e-01 -1.087408661842346191e-01
3.137552365660667419e-02 1.779208034276962280e-01 1.890634894371032715e-01 1.710084229707717896e-01 -1.966207474470138550e-01 6.605436652898788452e-02 -3.401637449860572815e-02 4.440149962902069092e-01 1.045880764722824097e-01 1.459321081638336182e-01 1.147343814373016357e-01 -3.188545629382133484e-02 4.470103606581687927e-02 -2.667440287768840790e-02 -1.352887004613876343e-01 -2.665897905826568604e-01 8.643651381134986877e-03 -3.195174932479858398e-01 -2.810359746217727661e-02 -1.805482059717178345e-01 -2.691456116735935211e-02 -2.414315193891525269e-01 -1.088148728013038635e-01 -7.860255986452102661e-02 1.519533153623342514e-02 -2.573409001342952251e-04 2.433246821165084839e-01 -3.565030694007873535e-01 -1.137299984693527222e-01 2.725305259227752686e-01 1.261714287102222443e-02 -1.898899972438812256e-01
1.860139658674597740e-03 1.358608156442642212e-01 1.202770546078681946e-01 -1.560718268156051636e-01 -8.319319784641265869e-02 -1.767060160636901855e-01 1.601916998624801636e-01 2.316577881574630737e-01 1.163090839982032776e-01 1.321030557155609131e-01 -2.096872627735137939e-01 -2.862785011529922485e-02 1.409110724925994873e-01 4.428802058100700378e-02 -3.843894228339195251e-02 1.745444536209106445e-01 -1.989798396825790405e-01 -2.761906981468200684e-01 1.394933909177780151e-01 3.504411876201629639e-01 -2.563302814960479736e-01 -1.393470317125320435e-01 -2.002527751028537750e-02 -1.767740696668624878e-01 1.176481172442436218e-01 -2.029674053192138672e-01 -1.539172511547803879e-02 -1.044558361172676086e-01 -1.489256974309682846e-02 3.453803956508636475e-01 -3.309194371104240417e-02 -3.660721480846405029e-01
6.536824256181716919e-02 -4.235999286174774170e-02 -2.288740128278732300e-01 -9.442123025655746460e-02 8.382954448461532593e-02 1.800366491079330444e-01 -2.017824798822402954e-01 1.361606568098068237e-01 -8.602236211299896240e-02 2.895245887339115143e-02 -1.919065415859222412e-02 2.684901356697082520e-01 -3.313819468021392822e-01 1.008537504822015762e-02 5.117981508374214172e-02 -2.272865176200866699e-01 -1.807114928960800171e-01 -7.951098680496215820e-02 1.687559932470321655e-01 -5.152349546551704407e-02 1.034265663474798203e-02 -3.871835470199584961e-01 1.260128319263458252e-01 -6.991215050220489502e-02 -4.363451618701219559e-03 1.714081317186355591e-01 2.953654229640960693e-01 -5.217137932777404785e-02 -1.207039728760719299e-01 4.584349989891052246e-01 -4.606075212359428406e-02 4.401004314422607422e-02
3.020696341991424561e-01 9.653604775667190552e-02 -3.981140907853841782e-04 -1.363647729158401489e-01 2.000852674245834351e-01 1.268476247787475586e-01 2.484130859375000000e-01 1.087903007864952087e-01 1.097306609153747559e-01 -9.773730486631393433e-02 9.335417300462722778e-03 2.409936934709548950e-01 -1.823853701353073120e-01 -9.476549923419952393e-03 -1.375231295824050903e-01 2.057255804538726807e-01 -2.059555649757385254e-01 -1.751307994127273560e-01 1.763424873352050781e-01 2.523071467876434326e-01 1.164616569876670837e-01 -9.074875712394714355e-02 1.621926277875900269e-01 -1.613073609769344330e-02 2.067062258720397949e-01 -3.032665848731994629e-01 3.108271956443786621e-01 -1.230129003524780273e-01 -3.077450767159461975e-02 2.827896475791931152e-01 -6.573695689439773560e-02 -1.700889617204666138e-01
1.721709817647933960e-01 1.383066177368164062e-01 2.597861886024475098e-01 3.310249745845794678e-02 2.533477358520030975e-02 -3.061308860778808594e-01 2.801417000591754913e-02 5.186634063720703125e-01 -2.745533585548400879e-01 4.355490580201148987e-02 2.172397375106811523e-01 1.302152425050735474e-01 -1.412727385759353638e-01 -1.197493672370910645e-01 -1.091306284070014954e-01 9.175218641757965088e-02 -1.982725411653518677e-01 -3.391587361693382263e-02 1.137985661625862122e-02 -1.526550054550170898e-01 -5.892170965671539307e-02 -1.182699128985404968e-01 9.527385979890823364e-02 -5.366467870771884918e-03 1.651316508650779724e-02 -5.295915156602859497e-02 1.635212749242782593e-01 -7.441870868206024170e-02 2.878039479255676270e-01 3.339894413948059082e-01 -4.508660733699798584e-02 -1.446272619068622589e-02
1.130942329764366150e-01 1.189069002866744995e-01 3.695616126060485840e-02 9.052415192127227783e-02 -4.966832697391510010e-02 1.413022726774215698e-01 -6.495088338851928711e-02 3.244858682155609131e-01 -5.859117582440376282e-02 9.925856441259384155e-02 3.595977649092674255e-02 -1.489565670490264893e-01 -2.109669446945190430e-01 -3.772252425551414490e-02 -1.550611555576324463e-01 -1.470118314027786255e-01 1.677070409059524536e-01 -1.192688122391700745e-01 6.754890829324722290e-02 -2.075736671686172485e-01 -1.022277772426605225e-02 -2.169016599655151367e-01 -1.653297394514083862e-01 1.519279740750789642e-02 1.790006011724472046e-01 5.973255634307861328e-02 1.470313370227813721e-01 -1.865887045860290527e-01 2.650498747825622559e-01 5.657474398612976074e-01 4.580077901482582092e-02 -2.324580103158950806e-01
1.224209181964397430e-02 -2.001532018184661865e-01 4.591739773750305176e-01 -7.880152761936187744e-02 3.757542073726654053e-01 2.030347287654876709e-02 1.915798038244247437e-01 3.074909746646881104e-01 3.145408630371093750e-02 2.679651975631713867e-01 6.222814321517944336e-02 -1.324220299720764160e-01 -1.455814242362976074e-01 5.549807846546173096e-02 2.627488672733306885e-01 -1.114737391471862793e-01 -6.145020201802253723e-02 -1.193789318203926086e-01 1.128874719142913818e-01 3.077461943030357361e-02 -1.270893681794404984e-02 -2.623766660690307617e-01 1.880229413509368896e-01 -1.084889471530914307e-02 1.102334409952163696e-01 -3.005780652165412903e-02 1.709192842245101929e-01 1.051982641220092773e-01 2.975319884717464447e-02 4.438750445842742920e-02 6.025939062237739563e-02 -2.718973159790039062e-01
-6.887170951813459396e-03 1.835367232561111450e-01 2.109118103981018066e-01 -5.258379131555557251e-02 1.767738461494445801e-01 -5.258366093039512634e-02 1.250136196613311768e-01 3.251628875732421875e-01 1.798167824745178223e-01 3.499012207612395287e-03 -1.013556942343711853e-01 2.028366774320602417e-01 -1.002571061253547668e-01 -1.602726057171821594e-02 7.021627575159072876e-02 -8.472476899623870850e-02 -3.023769706487655640e-02 -1.011642441153526306e-01 -3.705056384205818176e-02 7.278630044311285019e-03 -7.421363890171051025e-02 -3.080268204212188721e-01 1.460854709148406982e-01 -2.329129129648208618e-01 -3.293831944465637207e-01 -8.355200290679931641e-02 5.929201096296310425e-02 7.080761343240737915e-02 -5.694500356912612915e-02 2.264780849218368530e-01 -5.388290286064147949e-01 6.219320930540561676e-03
1.457742303609848022e-01 2.590548396110534668e-01 1.310622841119766235e-01 -2.070490419864654541e-01 -5.371528118848800659e-02 9.342488646507263184e-02 6.526596099138259888e-02 -1.049235835671424866e-01 -2.625325918197631836e-01 2.204520404338836670e-01 1.824443489313125610e-01 1.282856911420822144e-01 -6.757684797048568726e-02 -3.924480080604553223e-01 -1.435129791498184204e-01 1.183880493044853210e-01 7.081893086433410645e-02 -5.115413665771484375e-01 1.194445341825485229e-01 1.127660274505615234e-01 -1.494621634483337402e-01 -6.345652788877487183e-02 3.993654251098632812e-02 1.553668975830078125e-01 -5.782208591699600220e-02 6.311482936143875122e-02 2.003627717494964600e-01 -7.420207560062408447e-02 -1.850462891161441803e-02 1.807792484760284424e-01 1.320004314184188843e-01 -1.226940751075744629e-01
4.022959768772125244e-01 -1.315874010324478149e-01 3.868480399250984192e-02 -1.036745980381965637e-01 -3.851251211017370224e-03 9.476248919963836670e-02 -1.965105347335338593e-02 2.185160219669342041e-01 -7.139647006988525391e-02 -1.051954925060272217e-01 1.792284250259399414e-01 1.497783064842224121e-01 -1.787996292114257812e-01 -1.086822375655174255e-01 -1.052806079387664795e-01 3.677124157547950745e-03 8.485084772109985352e-02 -2.065635770559310913e-01 1.430670320987701416e-01 1.676730662584304810e-01 1.736046969890594482e-01 -2.031917870044708252e-01 3.619398474693298340e-01 -1.711425334215164185e-01 -1.475768908858299255e-02 1.522598564624786377e-01 -4.245797172188758850e-02 1.318797618150711060e-01 -1.536802053451538086e-01 -3.778424859046936035e-02 3.987028598785400391e-01 -2.628646492958068848e-01
-1.720553934574127197e-01 5.830660834908485413e-02 2.211714833974838257e-01 6.584065407514572144e-02 3.072941601276397705e-01 -2.312980294227600098e-01 -7.909680902957916260e-02 3.759657740592956543e-01 -2.935681343078613281e-01 1.198700978420674801e-03 4.511016979813575745e-02 7.395739853382110596e-02 -1.606391668319702148e-01 -6.401423364877700806e-02 -4.782617837190628052e-02 1.163659319281578064e-01 9.236875921487808228e-03 -3.537949323654174805e-01 -2.523227408528327942e-02 2.306155860424041748e-02 1.034007444977760315e-01 6.466709822416305542e-02 2.014155387878417969e-01 3.808836918324232101e-03 2.040718495845794678e-01 -7.817856222391128540e-02 7.694558054208755493e-02 -3.541036248207092285e-01 5.551727861166000366e-02 1.869014054536819458e-01 1.961694061756134033e-01 -2.033375501632690430e-01
2.262786477804183960e-01 2.962627112865447998e-01 4.080373328179121017e-03 -1.600575447082519531e-02 1.107387989759445190e-01 -1.138160675764083862e-01 6.779825687408447266e-02 2.250267118215560913e-01 -4.253815114498138428e-01 2.622181475162506104e-01 2.189725935459136963e-01 2.233636565506458282e-02 -1.685467511415481567e-01 -1.985849440097808838e-01 -2.413080334663391113e-01 4.661581292748451233e-02 -8.810845017433166504e-02 -1.444532424211502075e-01 -2.031224668025970459e-01 -6.020907685160636902e-02 -2.594349980354309082e-01 -1.657360196113586426e-01 1.090987548232078552e-01 -2.021312713623046875e-02 2.197178602218627930e-01 -3.830714523792266846e-02 4.846096038818359375e-03 4.233165085315704346e-02 1.319293975830078125e-01 3.186347782611846924e-01 3.244530037045478821e-02 -4.189991205930709839e-02
1.666127741336822510e-01 -1.855229288339614868e-01 1.143593490123748779e-01 1.531829237937927246e-01 6.236865371465682983e-02 -4.963589087128639221e-02 -3.307479918003082275e-01 4.086830317974090576e-01 -9.574089199304580688e-02 1.554170157760381699e-02 1.583116501569747925e-01 2.407897710800170898e-01 -2.696633040904998779e-01 -1.155399903655052185e-01 -1.125145517289638519e-02 2.606251239776611328e-01 -8.085584640502929688e-02 -1.682110726833343506e-01 1.325910687446594238e-01 5.984643101692199707e-02 -1.424769312143325806e-01 1.353549063205718994e-01 1.975897550582885742e-01 1.657868027687072754e-01 1.001210734248161316e-01 -1.435828655958175659e-01 -1.030103117227554321e-01 -1.358246710151433945e-02 -8.448475599288940430e-02 3.489072918891906738e-01 -4.408556595444679260e-02 -1.963241845369338989e-01
3.378951549530029297e-02 -2.677072072401642799e-03 3.151991218328475952e-02 -2.890842854976654053e-01 1.657899469137191772e-01 -3.620908362790942192e-03 9.074264019727706909e-02 9.663052111864089966e-02 -4.097662121057510376e-02 -9.978196024894714355e-02 -5.189335718750953674e-02 -8.442633599042892456e-02 1.305808275938034058e-01 -1.244179382920265198e-01 9.369533509016036987e-02 2.167164832353591919e-01 -2.878527939319610596e-01 -3.486007452011108398e-01 1.026636213064193726e-01 1.982944272458553314e-02 -1.819530576467514038e-01 -1.986985057592391968e-01 2.982478961348533630e-02 -2.087068706750869751e-01 2.364594489336013794e-01 3.998835384845733643e-02 3.158116638660430908e-01 5.352910608053207397e-02 1.640720963478088379e-01 2.180557101964950562e-01 5.729981511831283569e-02 -4.350493848323822021e-01
2.003027200698852539e-01 -2.205916643142700195e-01 3.852052688598632812e-01 4.883144423365592957e-02 1.493136435747146606e-01 -1.688969135284423828e-01 9.934300929307937622e-02 2.113033086061477661e-01 -8.917026221752166748e-02 -5.505041778087615967e-02 2.206621468067169189e-01 2.090069055557250977e-01 -1.122532486915588379e-01 -2.801395058631896973e-01 -2.687605321407318115e-01 1.627136394381523132e-02 -1.564810611307621002e-02 -8.240900933742523193e-02 -5.770587176084518433e-02 -1.030861809849739075e-01 -8.481971174478530884e-02 -3.773154318332672119e-02 1.814364790916442871e-01 -1.690067052841186523e-01 2.663901746273040771e-01 1.340779215097427368e-01 -5.929598212242126465e-02 -1.638799309730529785e-01 2.392936348915100098e-01 3.091536462306976318e-01 -1.339353900402784348e-02 -1.573363989591598511e-01
3.794060274958610535e-02 3.100908100605010986e-01 9.607602655887603760e-02 -2.395329773426055908e-01 1.236112266778945923e-01 8.553986251354217529e-02 -9.227345138788223267e-02 1.414625719189643860e-02 -5.101677030324935913e-02 3.232601881027221680e-01 -8.685117959976196289e-02 -2.280263975262641907e-02 -1.228136345744132996e-01 -1.410768181085586548e-02 2.096465602517127991e-02 -3.079699166119098663e-02 1.221307516098022461e-01 -3.070211969316005707e-02 2.525078356266021729e-01 -2.430950291454792023e-02 -3.956532105803489685e-02 -9.711987525224685669e-02 3.049995601177215576e-01 -2.880888581275939941e-01 3.714717924594879150e-02 -6.318850070238113403e-02 5.397751927375793457e-02 -1.781471520662307739e-01 8.132159709930419922e-02 3.986909389495849609e-01 -3.558637201786041260e-01 -2.705483436584472656e-01
2.133789062500000000e-01 1.697791367769241333e-01 8.913716673851013184e-02 -1.844605803489685059e-01 1.153126284480094910e-01 -7.184097170829772949e-02 1.886651068925857544e-01 1.640746593475341797e-01 4.097991436719894409e-02 8.840812370181083679e-04 -1.914720684289932251e-01 1.061011776328086853e-01 -3.129071593284606934e-01 1.509605795145034790e-01 -1.504219472408294678e-01 2.645248174667358398e-01 -2.837452888488769531e-01 -1.646695733070373535e-01 1.947495788335800171e-01 1.323109269142150879e-01 5.321449041366577148e-02 -2.980618774890899658e-01 1.855859346687793732e-02 5.796381831169128418e-02 2.168184816837310791e-01 2.262856811285018921e-01 2.139860689640045166e-01 6.832525134086608887e-02 1.856350526213645935e-02 3.628652095794677734e-01 -6.500650197267532349e-03 2.511997148394584656e-02
-7.187000662088394165e-02 3.129556179046630859e-01 1.915399879217147827e-01 -2.687846496701240540e-02 4.422299936413764954e-02 -2.046283632516860962e-01 -1.780112534761428833e-01 2.976857423782348633e-01 6.348516792058944702e-02 1.459049135446548462e-01 1.619495078921318054e-02 8.547591418027877808e-02 -3.283711075782775879e-01 3.883827105164527893e-02 1.637094318866729736e-01 -3.871866688132286072e-02 2.039682716131210327e-01 -1.191417872905731201e-01 2.918539345264434814e-01 8.058955520391464233e-02 2.239112406969070435e-01 -2.229234874248504639e-01 8.847273141145706177e-02 -1.746669411659240723e-01 -1.686226576566696167e-01 5.283604562282562256e-02 2.203359007835388184e-01 -2.246457338333129883e-01 6.769971549510955811e-02 4.083761945366859436e-02 -3.116052225232124329e-02 -3.189485073089599609e-01
1.719462126493453979e-01 1.381025612354278564e-01 2.084446251392364502e-01 9.179900586605072021e-02 1.157453879714012146e-01 8.824327588081359863e-02 -1.549068242311477661e-01 2.472089082002639771e-01 9.359472244977951050e-02 3.536044061183929443e-01 -4.791625589132308960e-02 1.082625389099121094e-01 -2.291747331619262695e-01 -7.198299467563629150e-02 2.153260707855224609e-01 -2.583242654800415039e-01 -2.022087723016738892e-01 -3.683816790580749512e-01 1.314008887857198715e-02 9.946173429489135742e-02 -2.340975031256675720e-02 -2.368328869342803955e-01 1.554773449897766113e-01 2.065455466508865356e-01 1.979177296161651611e-01 -1.876303851604461670e-01 -1.348933726549148560e-01 -1.061992496252059937e-01 5.037827789783477783e-02 2.592739835381507874e-02 1.491176635026931763e-01 -1.874919831752777100e-01
-3.867368772625923157e-02 2.875108420848846436e-01 1.587936878204345703e-01 -3.095629513263702393e-01 1.208210736513137817e-01 2.397032231092453003e-01 2.079805433750152588e-01 -5.741058290004730225e-02 -1.772711873054504395e-01 1.353522837162017822e-01 9.743139892816543579e-02 2.717868089675903320e-01 -1.147993952035903931e-01 -2.719889283180236816e-01 -2.915554642677307129e-01 2.520067803561687469e-02 1.713517457246780396e-01 -3.992057740688323975e-01 -1.870593279600143433e-01 5.787162482738494873e-02 3.283336013555526733e-02 -1.922513395547866821e-01 -1.465384196490049362e-02 4.246870428323745728e-02 -9.305578470230102539e-02 -2.447949908673763275e-02 1.017872393131256104e-01 -5.771845579147338867e-02 -7.665076106786727905e-02 1.988663822412490845e-01 1.224691942334175110e-01 -1.406795680522918701e-01
3.617699071764945984e-02 2.828211486339569092e-01 -2.029953524470329285e-02 -2.265972495079040527e-01 5.820663180202245712e-03 3.415975347161293030e-02 7.824245095252990723e-02 2.187844812870025635e-01 -1.213433369994163513e-01 2.298015207052230835e-01 1.045342348515987396e-02 1.157033517956733704e-01 -2.514353990554809570e-01 -6.236991286277770996e-02 -2.129289507865905762e-01 2.181440740823745728e-01 1.394972801208496094e-01 -1.731110811233520508e-01 -1.901730000972747803e-01 -1.175587847828865051e-01 -3.335061669349670410e-01 -4.123817384243011475e-01 -1.867027282714843750e-01 9.103137999773025513e-02 -9.043471515178680420e-02 -1.337422728538513184e-01 -1.535500288009643555e-01 -1.246368512511253357e-02 -2.124774828553199768e-02 2.792911529541015625e-01 1.204862818121910095e-02 -1.358308196067810059e-01
4.484618082642555237e-02 -4.575725272297859192e-02 -4.898560047149658203e-02 1.076797675341367722e-02 4.007499665021896362e-02 1.313181966543197632e-02 -1.702765747904777527e-02 3.675017058849334717e-01 -1.001657173037528992e-01 1.374244391918182373e-01 -5.332307517528533936e-02 4.679600894451141357e-01 -1.310594826936721802e-01 -5.530727654695510864e-02 2.761569246649742126e-02 1.443970650434494019e-01 -2.519676387310028076e-01 -1.397989094257354736e-01 -1.255980432033538818e-01 2.733260691165924072e-01 1.926514506340026855e-01 -4.118518531322479248e-01 1.918259561061859131e-01 -5.148693919181823730e-02 3.890448063611984253e-02 2.672740221023559570e-01 4.391733184456825256e-02 -3.500779345631599426e-02 1.893027722835540771e-01 1.443234235048294067e-01 9.700357168912887573e-02 4.219804331660270691e-02
4.089247286319732666e-01 2.044432908296585083e-01 3.200248181819915771e-01 -1.149494573473930359e-01 1.823564805090427399e-02 9.389720112085342407e-02 1.184008419513702393e-01 1.551152765750885010e-01 1.706747412681579590e-01 3.148723840713500977e-01 9.336269646883010864e-02 8.629880845546722412e-02 -9.899761527776718140e-02 -2.216213047504425049e-01 -9.237889200448989868e-03 2.445675432682037354e-02 -5.315313115715980530e-02 -1.732592284679412842e-01 7.691769301891326904e-02 2.162303030490875244e-01 1.148840114474296570e-01 -8.482223004102706909e-02 -8.760082721710205078e-02 7.014849781990051270e-02 -3.053055703639984131e-01 -3.185618817806243896e-01 -6.537375506013631821e-03 -1.605878621339797974e-01 -5.603240057826042175e-02 1.067699119448661804e-01 -3.606013953685760498e-02 -2.630949914455413818e-01
2.372471988201141357e-01 1.319674104452133179e-01 1.696802079677581787e-01 -1.327725499868392944e-01 1.881397515535354614e-01 -6.650615483522415161e-02 1.738955825567245483e-01 4.746730253100395203e-02 1.010427996516227722e-01 -1.875924170017242432e-01 -1.522857397794723511e-01 8.057789504528045654e-02 -6.084913760423660278e-02 -2.234835550189018250e-02 -3.010233044624328613e-01 9.709092229604721069e-02 -2.835712395608425140e-02 -1.282756328582763672e-01 1.922895163297653198e-01 9.732870012521743774e-02 8.570377528667449951e-02 -2.789573967456817627e-01 2.055245339870452881e-01 -6.366412341594696045e-02 2.920965850353240967e-01 -3.071847930550575256e-02 1.836560219526290894e-01 -4.154339432716369629e-02 -6.095446646213531494e-03 3.667282760143280029e-01 -3.612836599349975586e-01 -2.151822149753570557e-01
5.413046851754188538e-02 6.866626441478729248e-02 7.927917689085006714e-02 -9.533835947513580322e-02 5.156043544411659241e-02 1.368314772844314575e-02 -1.706777811050415039e-01 3.674185574054718018e-01 -9.338508546352386475e-02 6.484691798686981201e-02 3.046633899211883545e-01 -6.866704672574996948e-02 -3.846257627010345459e-01 -1.357828974723815918e-01 1.179425269365310669e-01 -7.307320833206176758e-02 2.485634833574295044e-01 -5.069061368703842163e-02 2.033916860818862915e-01 -2.036556005477905273e-01 -1.979496516287326813e-02 -9.929497539997100830e-02 -6.617788225412368774e-02 7.819539308547973633e-02 -4.762310907244682312e-02 3.105018520727753639e-03 -1.753133162856101990e-02 -5.472668632864952087e-02 1.532795876264572144e-01 5.169228911399841309e-01 7.374962419271469116e-02 -2.103734761476516724e-01
7.427459955215454102e-02 3.797290101647377014e-02 1.672171950340270996e-01 -3.280234709382057190e-02 -1.589535623788833618e-01 1.849106997251510620e-01 1.793645024299621582e-01 1.076445803046226501e-01 4.640841856598854065e-02 1.038955990225076675e-02 1.804421395063400269e-01 -3.949789702892303467e-02 -9.942933917045593262e-02 8.158001117408275604e-03 -1.381218433380126953e-01 -2.721434533596038818e-01 -1.113752573728561401e-01 -2.269033640623092651e-01 2.063829749822616577e-01 2.233076989650726318e-01 -1.265676617622375488e-01 -2.995710372924804688e-01 1.801110059022903442e-01 -9.745296835899353027e-02 -1.557846814393997192e-01 1.123670414090156555e-01 1.591361761093139648e-01 -4.333441853523254395e-01 -2.231535613536834717e-01 2.817392945289611816e-01 6.067186594009399414e-02 -1.854769736528396606e-01
[truncated: 3,270,621 more chars]
