# Supplementary material for: The Language of Innovation
Source: PLoS One. 2020 Apr 30;15(4):e0230107. doi: 10.1371/journal.pone.0230107 (PMC7194493; doi:10.1371/journal.pone.0230107)
Supplement: S5 File — (GZ) [file pone.0230107.s005.tar.gz › 1983-1987/V2Run_8_VS_4500_embeddings1983-1987ED32.txt]

2.200262844562530518e-01 9.784498810768127441e-02 -2.258484214544296265e-01 -1.603142917156219482e-01 3.671894371509552002e-01 -9.872803092002868652e-02 8.302433788776397705e-02 4.563852027058601379e-02 -2.782948315143585205e-01 -9.053207933902740479e-03 8.521473407745361328e-02 8.376010507345199585e-02 7.695557083934545517e-03 -1.311016678810119629e-01 -1.152634024620056152e-01 -2.924498915672302246e-01 1.997090876102447510e-01 -2.840556800365447998e-01 -3.068588078022003174e-01 -1.865718886256217957e-02 -2.848493754863739014e-01 2.347543463110923767e-02 1.534696519374847412e-01 1.524448692798614502e-01 9.854920953512191772e-02 1.145817898213863373e-02 -1.400289535522460938e-01 -1.516778916120529175e-01 -1.195720434188842773e-01 -6.320054084062576294e-02 1.120648756623268127e-01 2.775182723999023438e-01
-4.032974690198898315e-02 -4.016132280230522156e-02 -2.451860606670379639e-01 2.587991058826446533e-01 3.749624192714691162e-01 -1.504220068454742432e-01 -6.078178808093070984e-02 9.502055495977401733e-02 1.181054413318634033e-01 -1.936194747686386108e-01 -1.190277095884084702e-02 1.911977082490921021e-01 -2.734969854354858398e-01 1.851996630430221558e-01 -3.286454975605010986e-01 -3.462397307157516479e-02 -1.864882558584213257e-01 -1.579237282276153564e-01 -1.989734768867492676e-01 -8.931218087673187256e-02 -6.715659797191619873e-02 -2.170511335134506226e-01 1.561572551727294922e-01 4.394862055778503418e-02 1.343670040369033813e-01 1.628048159182071686e-02 -2.114431560039520264e-01 -8.178955316543579102e-02 2.126088738441467285e-01 -8.706824481487274170e-02 1.760601997375488281e-01 2.203591912984848022e-01
2.313141673803329468e-01 -7.603896409273147583e-02 -1.370378490537405014e-02 1.061171963810920715e-01 2.726068198680877686e-01 1.484524309635162354e-01 -2.216525143012404442e-03 1.642065197229385376e-01 -1.373747736215591431e-01 2.534203045070171356e-02 -1.833673417568206787e-01 -1.139200255274772644e-01 -1.970778703689575195e-01 -1.832583993673324585e-01 -3.156122267246246338e-01 -1.519138067960739136e-01 -3.182054162025451660e-01 -1.366131380200386047e-02 -9.658502787351608276e-02 -1.643369197845458984e-01 1.012354940176010132e-01 -2.216526418924331665e-01 4.740953817963600159e-02 -1.411367207765579224e-01 -3.265887126326560974e-02 1.075846925377845764e-01 -2.142223566770553589e-01 -2.967655360698699951e-01 1.852309852838516235e-01 -2.710963226854801178e-02 1.043986901640892029e-01 3.644795119762420654e-01
1.495783179998397827e-01 -1.934187263250350952e-01 -4.368354082107543945e-01 1.265619248151779175e-01 1.619481295347213745e-01 -1.766980811953544617e-02 -1.687077879905700684e-01 3.039481863379478455e-02 -1.658238619565963745e-01 2.411790005862712860e-02 1.975219137966632843e-02 2.014972418546676636e-01 5.423542857170104980e-02 1.378099024295806885e-01 -2.777568399906158447e-01 -1.958545744419097900e-01 7.356985658407211304e-02 -1.980175226926803589e-01 -2.680681645870208740e-01 -3.862601146101951599e-02 -1.943139880895614624e-01 -1.133457496762275696e-01 -4.318595305085182190e-02 8.496414870023727417e-02 7.884190231561660767e-02 -3.457897156476974487e-02 -3.049120903015136719e-01 -2.617363631725311279e-01 -2.701395191252231598e-02 4.558084532618522644e-02 2.485377341508865356e-01 2.445463389158248901e-01
2.584143280982971191e-01 -1.290357410907745361e-01 -1.444082707166671753e-01 8.672479540109634399e-02 2.102921456098556519e-01 -7.252689916640520096e-03 -2.095592319965362549e-01 1.721456050872802734e-01 -1.010476872324943542e-01 1.321234852075576782e-01 4.573908820748329163e-02 1.306359171867370605e-01 -3.297122940421104431e-02 -1.465799361467361450e-01 -9.296776354312896729e-02 -2.876844443380832672e-02 -4.777815565466880798e-02 -9.306113421916961670e-02 -5.645044893026351929e-02 -4.308306053280830383e-02 8.298475295305252075e-02 -4.585609734058380127e-01 1.497471053153276443e-02 3.434118926525115967e-01 -1.653781719505786896e-02 6.067642825655639172e-04 -3.953393101692199707e-01 -1.892499625682830811e-01 8.154363930225372314e-02 2.387834638357162476e-01 -1.893657147884368896e-01 2.197464555501937866e-01
7.870002090930938721e-02 3.070372156798839569e-02 -5.328290909528732300e-02 2.366108596324920654e-01 2.062542289495468140e-01 2.240709215402603149e-01 -1.723021268844604492e-01 9.565463662147521973e-02 -5.804687365889549255e-02 -4.232191294431686401e-02 2.751179039478302002e-01 1.267362236976623535e-01 -5.954793840646743774e-02 4.377694334834814072e-03 -2.289661467075347900e-01 -7.786310277879238129e-03 2.324810475111007690e-01 -1.773966662585735321e-02 -2.266860157251358032e-01 -2.501454055309295654e-01 1.159110888838768005e-01 -3.240678906440734863e-01 4.165241494774818420e-03 9.404835850000381470e-02 -2.721960246562957764e-01 -2.077007889747619629e-01 -3.613188266754150391e-01 -4.206318780779838562e-02 2.202742099761962891e-01 -4.214171320199966431e-02 -6.303402781486511230e-02 2.236726433038711548e-01
1.157598420977592468e-01 -8.068274706602096558e-02 -2.897224128246307373e-01 1.067041885107755661e-02 1.899777352809906006e-01 2.106399983167648315e-01 -1.221450567245483398e-01 2.157275229692459106e-01 4.766946285963058472e-02 -2.195417881011962891e-01 1.623814851045608521e-01 2.836853563785552979e-01 -3.167364746332168579e-02 1.355311125516891479e-01 -2.278626561164855957e-01 -1.278747767210006714e-01 4.438512399792671204e-02 -1.952489763498306274e-01 -2.238994240760803223e-01 1.383795738220214844e-01 -3.291205167770385742e-01 -1.233248598873615265e-02 -1.273372024297714233e-01 9.358496963977813721e-02 -4.471497237682342529e-02 1.197128370404243469e-02 -1.491279602050781250e-01 -4.075468480587005615e-01 2.305670380592346191e-01 1.439207941293716431e-01 -7.065068464726209641e-03 4.403765499591827393e-02
2.101644426584243774e-01 1.977460682392120361e-01 -1.078804358839988708e-01 -7.381025701761245728e-02 1.509241759777069092e-01 -5.047454033046960831e-03 -3.554117679595947266e-01 9.391554445028305054e-02 -2.367143481969833374e-01 -1.054628714919090271e-01 -1.657836288213729858e-01 1.543302386999130249e-01 -1.274923086166381836e-01 -5.384278669953346252e-02 -6.093464791774749756e-02 -9.750193357467651367e-02 1.275855004787445068e-01 1.358975842595100403e-02 -6.810569763183593750e-02 -1.813011616468429565e-01 8.869428187608718872e-02 -3.306541442871093750e-01 -9.642326831817626953e-02 8.855593204498291016e-02 1.577275544404983521e-01 1.833195611834526062e-02 -3.037436902523040771e-01 -2.185212075710296631e-01 4.092191159725189209e-01 -3.730973601341247559e-02 7.574849575757980347e-02 2.504860162734985352e-01
-8.687170594930648804e-02 8.616293966770172119e-02 -2.111437618732452393e-01 4.305896582081913948e-04 7.839886844158172607e-02 -4.634333029389381409e-02 -3.418258205056190491e-02 2.232067734003067017e-01 -1.919799484312534332e-02 8.084663003683090210e-02 7.628252264112234116e-03 4.065866768360137939e-01 -2.283088564872741699e-01 2.122135907411575317e-01 -2.769996821880340576e-01 5.044837296009063721e-02 4.874844569712877274e-03 -1.364416927099227905e-01 -1.148606240749359131e-01 -1.664831489324569702e-01 -1.350887715816497803e-01 -7.513881474733352661e-02 1.572557725012302399e-02 4.524494707584381104e-02 1.815834939479827881e-01 1.740776374936103821e-02 -3.939411342144012451e-01 -4.136774539947509766e-01 -9.368165582418441772e-02 2.463062107563018799e-01 2.300322055816650391e-02 1.309549361467361450e-01
2.428488731384277344e-01 1.654060184955596924e-01 -1.599614322185516357e-01 3.778389692306518555e-01 9.364864230155944824e-02 1.143237948417663574e-01 -1.893365830183029175e-01 -2.346675843000411987e-01 1.206998005509376526e-01 6.158912554383277893e-03 -7.437092065811157227e-02 2.329551875591278076e-01 -1.648207008838653564e-01 1.569532155990600586e-01 7.108507305383682251e-02 -4.144938290119171143e-02 -6.960868835449218750e-02 -1.303952336311340332e-01 -2.398817986249923706e-01 -2.194470465183258057e-01 -2.372300624847412109e-01 -2.429097294807434082e-01 1.974838376045227051e-01 9.857159107923507690e-03 1.522167176008224487e-01 1.432224810123443604e-01 -9.464159607887268066e-02 -5.975752696394920349e-02 -3.557154908776283264e-02 -8.131381124258041382e-02 -1.149253025650978088e-01 3.746421635150909424e-01
3.925127536058425903e-02 1.642166525125503540e-01 -3.799708485603332520e-01 -2.196089923381805420e-02 3.608313798904418945e-01 1.788048446178436279e-01 1.534857749938964844e-01 -2.743517048656940460e-02 -4.702921584248542786e-02 -1.904020160436630249e-01 3.334248661994934082e-01 -2.684665098786354065e-02 1.629432886838912964e-01 -9.055839478969573975e-02 -1.312463777139782906e-03 -7.554473727941513062e-02 1.284849047660827637e-01 9.073188900947570801e-02 1.641206890344619751e-01 -1.158152371644973755e-01 -2.793328370898962021e-03 -2.205745577812194824e-01 1.010050475597381592e-01 -1.119714751839637756e-01 1.518773585557937622e-01 -1.622669771313667297e-02 -2.713469266891479492e-01 -7.410993427038192749e-02 1.962419748306274414e-01 3.063606321811676025e-01 -1.038764491677284241e-01 2.592948377132415771e-01
2.627869369462132454e-03 3.730137050151824951e-01 -1.083005443215370178e-01 2.152417153120040894e-01 7.892657816410064697e-02 -3.054688572883605957e-01 -4.333126917481422424e-02 3.477300107479095459e-01 6.583745777606964111e-02 1.236861124634742737e-01 1.126796752214431763e-01 1.936038285493850708e-01 -2.756505012512207031e-01 -3.299065306782722473e-02 -2.470833808183670044e-01 -1.683782041072845459e-01 -3.304018452763557434e-02 -7.775036990642547607e-02 -1.565979421138763428e-01 -2.437836676836013794e-01 -2.567901313304901123e-01 -9.258452057838439941e-02 8.503938466310501099e-02 1.243803650140762329e-01 1.072761565446853638e-01 1.566034927964210510e-02 -1.990813463926315308e-01 -1.971295326948165894e-01 5.720071494579315186e-02 -1.717950403690338135e-01 -1.598883047699928284e-02 1.805078983306884766e-01
2.188220322132110596e-01 -1.675472110509872437e-01 -3.170399963855743408e-01 1.389418989419937134e-01 2.929658293724060059e-01 -3.096919879317283630e-02 8.290762198157608509e-04 -2.363717928528785706e-02 -2.429430037736892700e-01 -7.826523482799530029e-02 2.295025140047073364e-01 5.505153536796569824e-02 1.560813039541244507e-01 1.355130821466445923e-01 1.181423366069793701e-01 -5.888266861438751221e-02 -9.403032809495925903e-02 -1.329662054777145386e-01 2.813959494233131409e-02 -1.737000793218612671e-01 -3.380148112773895264e-01 -1.974188238382339478e-01 -8.800871670246124268e-02 8.345588296651840210e-02 3.653486967086791992e-01 1.570277661085128784e-01 -1.134987398982048035e-01 -4.208234697580337524e-02 2.746871411800384521e-01 1.334218829870223999e-01 -1.018934771418571472e-01 1.844681352376937866e-01
2.204684913158416748e-01 2.002199590206146240e-01 -1.421591937541961670e-01 1.839924305677413940e-01 2.801714837551116943e-01 1.216805353760719299e-01 -4.107148051261901855e-01 2.685345709323883057e-01 6.395614147186279297e-02 1.517410762608051300e-02 9.548248350620269775e-02 -5.622592940926551819e-02 1.115454360842704773e-01 9.191904962062835693e-02 3.078077547252178192e-02 -1.030963212251663208e-01 2.003660649061203003e-01 -4.669631365686655045e-03 -1.199781000614166260e-01 -1.479883044958114624e-01 -1.156129017472267151e-01 9.859800338745117188e-02 1.424709558486938477e-01 1.715656965970993042e-01 1.696533411741256714e-01 -2.027547955513000488e-01 -2.708295583724975586e-01 -2.144809514284133911e-01 1.266778111457824707e-01 1.076033636927604675e-01 1.672877222299575806e-01 2.827347218990325928e-01
2.153479009866714478e-01 -1.298471819609403610e-02 -1.675785332918167114e-01 8.889517746865749359e-03 1.347125321626663208e-01 2.449429035186767578e-01 -8.115875720977783203e-02 2.110049128532409668e-01 7.828714698553085327e-02 -2.208392135798931122e-03 -4.271685183048248291e-01 1.815322041511535645e-01 -9.791618585586547852e-02 -9.553860872983932495e-02 -8.082445710897445679e-02 -2.328346520662307739e-01 -1.551492232829332352e-02 7.136061042547225952e-02 -1.066337823867797852e-01 -1.876910328865051270e-01 -3.457047045230865479e-02 -1.971970349550247192e-01 7.349848747253417969e-02 2.211250811815261841e-01 2.604141533374786377e-01 -5.903147533535957336e-02 -4.374118149280548096e-01 -2.881319820880889893e-01 -2.523973025381565094e-02 -4.002571851015090942e-02 2.672821842133998871e-02 -1.027151755988597870e-02
6.126578524708747864e-02 -2.132920734584331512e-02 -2.570544779300689697e-01 4.224386811256408691e-01 3.928423523902893066e-01 3.331360965967178345e-02 -1.670606583356857300e-01 2.379496097564697266e-01 1.400057971477508545e-01 8.406687527894973755e-02 1.664905459620058537e-03 3.152004629373550415e-02 -2.014020234346389771e-01 -1.563995145261287689e-02 -1.244821697473526001e-01 -2.816505730152130127e-01 1.521201431751251221e-01 -1.081571355462074280e-01 -1.809535324573516846e-01 -3.131831288337707520e-01 1.579252630472183228e-01 -8.438161574304103851e-03 -6.332435458898544312e-02 -8.268276602029800415e-02 2.141531705856323242e-01 1.806360036134719849e-01 -9.650852531194686890e-02 -9.004517644643783569e-02 1.499237376265227795e-03 -1.471100002527236938e-02 1.133728399872779846e-01 1.936266422271728516e-01
2.113120406866073608e-01 2.547507286071777344e-01 -2.061856985092163086e-01 1.336544454097747803e-01 1.682381262071430683e-03 -6.353243440389633179e-02 -1.180509328842163086e-01 2.106936573982238770e-01 7.922160625457763672e-02 -1.430920213460922241e-01 -1.286269575357437134e-01 1.864185035228729248e-01 -7.126252353191375732e-02 6.742229312658309937e-02 -4.744752943515777588e-01 1.070949248969554901e-02 1.195043399930000305e-01 9.624350816011428833e-03 -1.795627027750015259e-01 -2.436656802892684937e-01 -1.836143136024475098e-01 1.895677298307418823e-02 1.473673433065414429e-01 1.748818606138229370e-01 -1.395497191697359085e-02 -7.546141743659973145e-02 -2.110578268766403198e-01 -2.618000507354736328e-01 1.694197021424770355e-02 2.826111316680908203e-01 -6.641754508018493652e-02 2.426672875881195068e-01
-6.784467399120330811e-02 1.204458922147750854e-01 -6.385661661624908447e-02 -2.941567003726959229e-01 3.238012194633483887e-01 -8.188619976863265038e-04 1.085622310638427734e-01 2.178794592618942261e-01 6.521826237440109253e-02 2.567027136683464050e-02 -9.006094932556152344e-02 2.847298681735992432e-01 9.141830727458000183e-03 3.038879632949829102e-01 -1.099641397595405579e-01 -1.813964843750000000e-01 1.181414201855659485e-01 -5.632154271006584167e-02 -8.756559342145919800e-02 -3.609850108623504639e-01 2.772241365164518356e-03 -3.040566295385360718e-02 4.192310199141502380e-02 -5.860773846507072449e-02 6.625199317932128906e-02 2.624474763870239258e-01 -3.695392236113548279e-02 1.199578717350959778e-01 -1.279226839542388916e-01 2.485236972570419312e-01 -9.855423122644424438e-02 3.956759870052337646e-01
2.499122172594070435e-01 -1.893669180572032928e-02 -1.905376911163330078e-01 1.829641461372375488e-01 1.699681431055068970e-01 2.444134056568145752e-01 3.098165243864059448e-02 -9.731081314384937286e-03 5.282110348343849182e-02 3.921492770314216614e-02 -9.696435928344726562e-02 1.642459779977798462e-01 -3.322867155075073242e-01 2.039006352424621582e-01 9.141936898231506348e-02 -1.070877909660339355e-01 -1.302704066038131714e-01 -1.149669364094734192e-01 -3.927857279777526855e-01 -7.638698816299438477e-02 -1.447064727544784546e-01 -2.653536498546600342e-01 -2.869558893144130707e-02 -8.912733197212219238e-02 8.735527098178863525e-02 -3.042008355259895325e-02 -2.218278646469116211e-01 -3.017990477383136749e-02 2.507437765598297119e-01 2.255763709545135498e-01 5.096273124217987061e-02 3.158306181430816650e-01
2.063006013631820679e-01 5.844429507851600647e-02 3.554973006248474121e-02 1.796404868364334106e-01 2.298620343208312988e-01 1.645249128341674805e-01 2.845015823841094971e-01 2.646137177944183350e-01 -1.195068955421447754e-01 -3.055782616138458252e-01 1.420838087797164917e-01 2.067467719316482544e-01 -2.477045953273773193e-01 3.074763901531696320e-02 -4.738697782158851624e-02 -2.968051135540008545e-01 3.921878337860107422e-02 -8.181691914796829224e-02 2.511223256587982178e-01 5.305830016732215881e-02 9.101151674985885620e-02 -9.343057754449546337e-04 2.113042920827865601e-01 3.340655267238616943e-01 4.796881601214408875e-02 3.135950770229101181e-03 -1.655506789684295654e-01 -1.196930482983589172e-01 2.236358374357223511e-01 -5.138722434639930725e-02 5.620626360177993774e-02 1.670008301734924316e-01
1.840660274028778076e-01 -7.501255720853805542e-02 -1.961256116628646851e-01 3.597159311175346375e-02 8.959133177995681763e-02 8.828226476907730103e-02 -1.987495869398117065e-01 3.998428285121917725e-01 -2.879918813705444336e-01 -2.178302407264709473e-01 4.001414030790328979e-02 1.085657700896263123e-01 4.543046653270721436e-02 1.105148941278457642e-01 4.794628918170928955e-02 -1.504570990800857544e-01 6.318948417901992798e-02 -1.436661481857299805e-01 -2.326763421297073364e-01 -4.307513833045959473e-01 -9.215366840362548828e-02 -9.661315381526947021e-02 1.008766889572143555e-01 2.567454278469085693e-01 1.356961131095886230e-01 -9.046670049428939819e-03 -3.422633409500122070e-01 -1.007476598024368286e-01 3.734753001481294632e-03 9.376350790262222290e-02 9.765657037496566772e-02 -1.328357588499784470e-02
-1.655137538909912109e-02 3.280105814337730408e-02 -1.189726442098617554e-01 8.473610877990722656e-02 1.243997067213058472e-01 -1.022584810853004456e-01 -1.786835044622421265e-01 3.770686686038970947e-01 -1.477768272161483765e-01 -1.768735945224761963e-01 7.846080511808395386e-02 1.779428869485855103e-01 1.178424339741468430e-02 -1.904100477695465088e-01 -2.889011800289154053e-01 -4.991697147488594055e-02 6.435802578926086426e-02 -4.238197505474090576e-01 -1.420435309410095215e-01 1.665434427559375763e-02 -2.192583978176116943e-01 -3.059563338756561279e-01 -2.408136986196041107e-02 3.425402939319610596e-02 -5.158452689647674561e-02 1.336013227701187134e-01 -8.885358273983001709e-02 -4.034917652606964111e-01 6.928817182779312134e-02 -1.846417970955371857e-02 1.231611669063568115e-01 6.932144612073898315e-02
1.777872294187545776e-01 8.317576348781585693e-02 -1.756081283092498779e-01 -4.177948459982872009e-03 1.320980340242385864e-01 8.419742435216903687e-02 -9.143017232418060303e-02 5.187565833330154419e-02 -2.628803551197052002e-01 -1.313588172197341919e-01 2.445849403738975525e-02 9.429131448268890381e-02 7.171503454446792603e-02 -1.152459830045700073e-01 -1.868930906057357788e-01 -1.658614128828048706e-01 -3.411994501948356628e-02 -1.926299184560775757e-01 -9.870030730962753296e-02 4.210642538964748383e-03 -2.486311830580234528e-02 -4.607234001159667969e-01 2.962092757225036621e-01 3.666570782661437988e-01 -9.615086764097213745e-02 1.216796562075614929e-01 -3.803484439849853516e-01 -7.579410821199417114e-02 6.816370040178298950e-02 1.883710622787475586e-01 1.414001435041427612e-01 -2.525948919355869293e-02
-8.223407715559005737e-02 -3.026313185691833496e-01 -7.122479379177093506e-02 2.007083781063556671e-02 4.552683606743812561e-02 3.975406289100646973e-02 -3.257291018962860107e-01 2.158915996551513672e-01 -1.546889245510101318e-01 -6.484018266201019287e-02 6.787521392107009888e-02 2.104660421609878540e-01 -6.740434467792510986e-02 -3.931348398327827454e-02 -4.184156358242034912e-01 -4.659004509449005127e-02 1.431878507137298584e-01 -4.616013914346694946e-02 -4.027990400791168213e-01 -9.011322259902954102e-02 -3.172397911548614502e-01 -9.743475168943405151e-02 1.044018417596817017e-01 1.032614335417747498e-01 7.519446313381195068e-02 -6.096311658620834351e-02 -2.311166375875473022e-01 -4.801064357161521912e-02 -6.985946744680404663e-02 3.057932667434215546e-02 -4.677438177168369293e-03 2.895187437534332275e-01
1.219808608293533325e-01 1.023263260722160339e-01 -1.540656089782714844e-01 4.261013865470886230e-01 2.124376744031906128e-01 7.300621271133422852e-02 2.532753720879554749e-02 2.656101584434509277e-01 -3.522569537162780762e-01 -2.267573028802871704e-01 7.435603439807891846e-02 -1.095824688673019409e-01 -2.615505084395408630e-02 2.902600727975368500e-02 -4.924110323190689087e-02 -1.058209165930747986e-01 7.127129286527633667e-02 -1.715598553419113159e-01 -7.562115788459777832e-02 2.161642760038375854e-01 -1.777468621730804443e-01 5.351254250854253769e-03 4.388236626982688904e-02 3.112102150917053223e-01 -2.873723581433296204e-02 -7.382617145776748657e-02 -1.294145882129669189e-01 -1.883944272994995117e-01 -1.047671772539615631e-02 2.931402705144137144e-04 1.685136407613754272e-01 3.676004409790039062e-01
1.120208352804183960e-01 -1.468347311019897461e-01 -1.044387370347976685e-01 1.339475512504577637e-01 2.535135447978973389e-01 1.485528945922851562e-01 -2.160470187664031982e-01 2.282982319593429565e-01 -1.441291272640228271e-01 -1.240103598684072495e-02 -1.226698309183120728e-01 -5.598516017198562622e-02 -1.236066073179244995e-01 8.057146519422531128e-02 1.070060953497886658e-02 -1.410619765520095825e-01 -2.688377164304256439e-02 2.703260779380798340e-01 -1.712992787361145020e-01 1.944559440016746521e-02 -1.874210536479949951e-01 -2.011412233114242554e-01 1.394839286804199219e-01 4.898729920387268066e-02 3.978654742240905762e-02 -1.229378283023834229e-01 -2.497812211513519287e-01 -2.496431618928909302e-01 2.161001116037368774e-01 -2.898112237453460693e-01 8.637807518243789673e-02 4.364573657512664795e-01
-1.578949987888336182e-01 -3.493391349911689758e-02 -2.369666546583175659e-01 3.179994821548461914e-01 2.731687724590301514e-01 3.241852670907974243e-02 1.216991320252418518e-01 1.851161867380142212e-01 -1.495864689350128174e-01 1.290347892791032791e-02 -4.837904125452041626e-02 6.423047930002212524e-02 6.746084988117218018e-02 -2.454572729766368866e-02 -1.957340985536575317e-01 7.382039725780487061e-02 3.852706775069236755e-02 7.012853026390075684e-02 4.112264886498451233e-02 6.244228035211563110e-02 -4.655138552188873291e-01 -2.235662788152694702e-01 1.437723487615585327e-01 2.120634168386459351e-01 -1.007260903716087341e-01 3.120835423469543457e-01 -9.654361009597778320e-02 -2.162598818540573120e-01 6.646583229303359985e-02 -2.056015580892562866e-01 -1.841747164726257324e-01 1.591781079769134521e-01
1.099886000156402588e-01 -1.497422456741333008e-01 -2.090648710727691650e-01 6.423725187778472900e-02 2.905246913433074951e-01 5.008287262171506882e-03 -1.683488190174102783e-01 9.155432879924774170e-02 -2.246782332658767700e-01 6.748422980308532715e-03 -2.252215892076492310e-01 -7.038279622793197632e-02 -2.048295885324478149e-01 -2.653346359729766846e-01 4.156158491969108582e-02 -3.061130344867706299e-01 -1.329821497201919556e-01 -1.977897733449935913e-01 -9.054942429065704346e-02 -1.715096533298492432e-01 1.409203372895717621e-02 -2.076578885316848755e-01 6.383366882801055908e-02 6.598871201276779175e-02 -2.534060366451740265e-02 9.070166945457458496e-02 -3.144559860229492188e-01 -3.984478116035461426e-01 3.243645653128623962e-02 -1.696127802133560181e-01 -5.200370773673057556e-02 1.931081563234329224e-01
4.549589008092880249e-02 -5.614449828863143921e-02 -1.145600900053977966e-01 -2.493230067193508148e-02 9.081482421606779099e-04 2.788369730114936829e-02 -1.731809526681900024e-01 1.002203393727540970e-02 -1.889142990112304688e-01 1.010343059897422791e-02 -1.194391623139381409e-01 2.943822145462036133e-01 2.389385253190994263e-01 5.109542608261108398e-02 -1.964125186204910278e-01 -2.659104466438293457e-01 -1.672517508268356323e-01 -2.096135318279266357e-01 -3.119564056396484375e-01 3.869352862238883972e-02 -6.707771867513656616e-02 -4.031562209129333496e-01 9.259568154811859131e-02 1.192185431718826294e-01 8.679675310850143433e-02 5.674877390265464783e-02 -3.530504405498504639e-01 -6.471610814332962036e-02 1.078553721308708191e-01 6.478025019168853760e-02 -6.931010633707046509e-02 3.516955077648162842e-01
9.062255173921585083e-02 1.163402274250984192e-01 -4.021827131509780884e-02 -4.406726919114589691e-03 3.795478940010070801e-01 1.799267833121120930e-03 -5.730709433555603027e-02 1.875996142625808716e-01 -2.984718084335327148e-01 -6.591283529996871948e-02 -1.004540845751762390e-01 1.107623428106307983e-01 -1.337339729070663452e-01 2.084515094757080078e-01 1.216047704219818115e-01 4.048803821206092834e-02 -1.625646352767944336e-01 -1.997235119342803955e-01 -5.043447762727737427e-02 -1.054031178355216980e-01 -3.677048087120056152e-01 -1.342595070600509644e-01 -7.293749600648880005e-02 4.944027215242385864e-02 2.520411014556884766e-01 -1.655823439359664917e-01 -1.618519425392150879e-01 -3.213933110237121582e-01 6.330779194831848145e-02 6.973606348037719727e-02 1.846582591533660889e-01 3.100912272930145264e-01
1.475955694913864136e-01 1.318822503089904785e-01 -2.375576645135879517e-01 -1.041056141257286072e-01 4.410907626152038574e-02 2.474994063377380371e-01 -4.675476253032684326e-02 2.049275487661361694e-01 -2.322594821453094482e-01 -4.313199222087860107e-02 1.921024918556213379e-01 1.922973804175853729e-02 1.379701644182205200e-01 -1.797031909227371216e-01 -6.135000288486480713e-02 -6.313169002532958984e-02 2.035745605826377869e-02 -2.540085315704345703e-01 -7.205781340599060059e-02 -6.627536565065383911e-02 1.384633332490921021e-01 -3.020673692226409912e-01 -5.633830279111862183e-02 3.042734563350677490e-01 8.334904909133911133e-02 4.609772935509681702e-02 -4.320960640907287598e-01 -1.873555779457092285e-01 2.975221350789070129e-02 -5.727796256542205811e-02 1.804696172475814819e-01 2.927502691745758057e-01
-3.049384569749236107e-03 9.655078500509262085e-02 -2.713656425476074219e-01 1.695195287466049194e-01 1.921711117029190063e-01 2.242440134286880493e-01 2.238278985023498535e-01 5.170686915516853333e-02 -3.876639902591705322e-02 7.831721752882003784e-02 6.463913619518280029e-02 9.752999246120452881e-02 -1.624830625951290131e-02 1.003037244081497192e-01 -2.824744880199432373e-01 -3.620456159114837646e-02 1.754681915044784546e-01 -1.529944241046905518e-01 -1.123249381780624390e-01 -4.902408421039581299e-01 -2.363349497318267822e-01 -4.201599955558776855e-02 2.208854556083679199e-01 -2.609684690833091736e-02 2.933603823184967041e-01 -1.367222964763641357e-01 -1.030245050787925720e-01 -5.653784796595573425e-02 7.848877459764480591e-02 -4.186525940895080566e-02 -1.384586244821548462e-01 2.750682234764099121e-01
9.770449995994567871e-02 1.466992050409317017e-01 5.083165317773818970e-02 -1.953635513782501221e-01 2.287390083074569702e-01 4.071206599473953247e-02 -3.259369134902954102e-01 9.655875712633132935e-02 -1.865435391664505005e-02 7.147129625082015991e-02 5.215631797909736633e-02 1.897476799786090851e-02 1.560437530279159546e-01 -5.975657608360052109e-03 -2.063998281955718994e-01 -2.452175915241241455e-01 1.122428849339485168e-02 -2.666977047920227051e-01 -1.434370875358581543e-01 1.623763330280780792e-02 -6.023790314793586731e-02 -4.735278189182281494e-01 1.854318529367446899e-01 1.433960497379302979e-01 -1.197209805250167847e-01 3.506836295127868652e-02 -3.732757270336151123e-01 -7.374708354473114014e-02 1.984861791133880615e-01 -5.332817789167165756e-03 -5.877678748220205307e-03 2.197687923908233643e-01
1.535905003547668457e-01 1.335010826587677002e-01 4.453654401004314423e-03 -7.652408629655838013e-02 8.993752300739288330e-02 -1.919938325881958008e-01 -2.485987842082977295e-01 2.172395214438438416e-02 -8.321851491928100586e-02 -1.950837671756744385e-01 1.874569952487945557e-01 -5.393456295132637024e-02 1.204846799373626709e-01 2.130267024040222168e-01 -1.640762239694595337e-01 -1.034633293747901917e-01 -1.020548045635223389e-01 -1.511965543031692505e-01 -1.523028314113616943e-01 4.782049357891082764e-02 -2.178602814674377441e-01 -3.518577516078948975e-01 1.782640069723129272e-01 3.223233222961425781e-01 2.880491688847541809e-02 1.804881840944290161e-01 -3.545455932617187500e-01 -2.862180769443511963e-01 8.125980198383331299e-02 2.198481746017932892e-02 -8.889295160770416260e-02 2.078940868377685547e-01
8.312463760375976562e-02 1.054032966494560242e-01 -1.534902751445770264e-01 -1.444432735443115234e-01 1.385219842195510864e-01 -1.526888757944107056e-01 -3.480780497193336487e-02 3.548091277480125427e-02 1.266521066427230835e-01 -9.883822500705718994e-02 -1.462017372250556946e-02 9.148383885622024536e-02 1.832864880561828613e-01 -3.441914170980453491e-02 -2.209503352642059326e-01 -2.119003087282180786e-01 -1.880288124084472656e-01 -2.011009305715560913e-01 -1.756346970796585083e-01 2.718073315918445587e-02 3.842461854219436646e-02 -4.589453935623168945e-01 9.610982984304428101e-02 1.627198308706283569e-01 -9.594631195068359375e-02 2.043406367301940918e-01 -4.378833770751953125e-01 -1.024558022618293762e-02 2.737863734364509583e-02 1.040144339203834534e-01 -7.646682113409042358e-02 3.380299210548400879e-01
6.333322823047637939e-02 1.429722458124160767e-01 -2.297272980213165283e-01 -1.519667357206344604e-01 2.178802788257598877e-01 3.527914285659790039e-01 -2.625822126865386963e-01 1.178289204835891724e-01 -1.126389354467391968e-01 9.648085571825504303e-03 2.337839454412460327e-01 1.745574921369552612e-01 1.169771775603294373e-01 -2.080027572810649872e-02 -3.232245147228240967e-02 -4.240038990974426270e-02 -6.202993914484977722e-02 7.407588884234428406e-03 -1.804286390542984009e-01 5.055608972907066345e-02 1.686545908451080322e-01 -1.858920007944107056e-01 2.163877189159393311e-01 2.148700505495071411e-01 -2.596400212496519089e-03 8.561753481626510620e-02 -4.109305143356323242e-01 -1.202257350087165833e-01 5.411204695701599121e-02 9.224637597799301147e-02 1.196665018796920776e-01 3.444260060787200928e-01
-3.733778372406959534e-02 7.629098743200302124e-02 -2.394234687089920044e-01 2.582503296434879303e-02 -9.034289978444576263e-03 3.713136538863182068e-02 -1.037282869219779968e-02 2.344774454832077026e-02 -1.611159592866897583e-01 9.654147177934646606e-02 -4.732163157314062119e-03 1.444683670997619629e-01 -3.506136834621429443e-01 -3.792524337768554688e-01 -1.931575834751129150e-01 -2.043035924434661865e-01 8.761816471815109253e-02 -2.855839133262634277e-01 -1.365094333887100220e-01 -4.328515008091926575e-02 -4.120917916297912598e-01 3.953690081834793091e-02 -1.098833456635475159e-01 1.377374976873397827e-01 9.771479666233062744e-02 1.494628041982650757e-01 -1.026402637362480164e-01 -6.177196279168128967e-02 1.121284365653991699e-01 1.987780034542083740e-01 1.962226182222366333e-01 2.858213484287261963e-01
1.567863076925277710e-01 3.164249062538146973e-01 -2.557731568813323975e-01 -1.462746877223253250e-02 1.220797672867774963e-01 1.536102145910263062e-01 -2.412733733654022217e-01 -1.120424494147300720e-01 1.328413933515548706e-01 -4.684690013527870178e-02 4.983054473996162415e-02 1.722388565540313721e-01 -5.178427323698997498e-02 -8.682747930288314819e-02 7.223809510469436646e-02 3.716284036636352539e-02 1.018914952874183655e-01 -3.266633450984954834e-01 -2.416952699422836304e-01 -2.752130925655364990e-01 -1.254686862230300903e-01 -3.814576864242553711e-01 -8.253000676631927490e-02 1.624469459056854248e-01 -1.052235886454582214e-01 1.619968116283416748e-01 -3.041015267372131348e-01 -1.137418858706951141e-02 8.094862103462219238e-03 -1.695486903190612793e-01 -1.129905357956886292e-01 1.199134290218353271e-01
4.649999737739562988e-02 5.142685025930404663e-02 -1.575333923101425171e-01 -1.719523519277572632e-01 -2.196097373962402344e-02 3.587098047137260437e-02 -1.034009531140327454e-01 2.980984151363372803e-01 -1.390152573585510254e-01 -2.551263757050037384e-02 3.906962461769580841e-03 5.347108095884323120e-02 1.890316158533096313e-01 8.605939336121082306e-03 -1.682694703340530396e-01 -2.016926407814025879e-01 -1.794429309666156769e-02 -1.765832602977752686e-01 -3.064642846584320068e-01 -3.518217802047729492e-02 -1.406212598085403442e-01 -4.702858030796051025e-01 -3.667345643043518066e-02 2.080200612545013428e-01 -6.632173806428909302e-02 2.246247529983520508e-01 -2.958802580833435059e-01 -2.182952761650085449e-01 1.676434576511383057e-01 2.250885516405105591e-01 -7.571096718311309814e-02 1.582933217287063599e-01
1.817793846130371094e-01 1.072194501757621765e-01 -2.407180964946746826e-01 -7.340250164270401001e-02 2.413832843303680420e-01 -1.027415767312049866e-01 -7.580211013555526733e-02 3.179827928543090820e-01 1.077158898115158081e-01 -1.229312121868133545e-01 -1.228357926011085510e-01 2.014278918504714966e-01 -2.155645787715911865e-01 9.387715905904769897e-02 -1.346835792064666748e-01 -2.151094228029251099e-01 2.564524412155151367e-01 -2.425473183393478394e-01 -2.628911137580871582e-01 -2.585336752235889435e-02 -5.945710465312004089e-02 8.589876443147659302e-02 -1.442283838987350464e-01 1.399901062250137329e-01 4.752357676625251770e-02 -2.161587029695510864e-01 -1.127606704831123352e-01 -3.469286859035491943e-01 8.971083164215087891e-02 -1.998526453971862793e-01 8.677224814891815186e-02 1.763831973075866699e-01
2.819991409778594971e-01 -5.137318745255470276e-02 -8.742229081690311432e-03 3.093701004981994629e-01 1.716163456439971924e-01 -2.059670835733413696e-01 1.278872191905975342e-01 3.046324551105499268e-01 3.439119085669517517e-03 -1.099919155240058899e-01 4.184320569038391113e-02 1.397798769176006317e-02 -9.731850773096084595e-02 -1.422326266765594482e-01 1.285344921052455902e-02 -2.146328687667846680e-01 1.053612828254699707e-01 -3.267787396907806396e-01 5.886878445744514465e-02 5.343144014477729797e-02 -1.658456921577453613e-01 8.221381902694702148e-02 2.808208763599395752e-01 2.852493524551391602e-01 -4.597017541527748108e-02 -1.169019788503646851e-01 -1.697884202003479004e-01 -3.391008675098419189e-01 -1.840594783425331116e-02 -1.766351461410522461e-01 2.543684281408786774e-02 2.013717740774154663e-01
3.892105817794799805e-02 1.138030439615249634e-01 -2.502411603927612305e-01 1.863357573747634888e-01 4.162432849407196045e-01 1.358673125505447388e-01 -2.064373493194580078e-01 2.251940965652465820e-01 7.878506183624267578e-02 -1.238293871283531189e-01 -8.476679772138595581e-02 -1.330133974552154541e-01 -1.203448846936225891e-01 1.344126760959625244e-01 1.479613482952117920e-01 9.001363068819046021e-02 1.609025597572326660e-01 3.028069389984011650e-03 -2.402091175317764282e-01 -2.442826479673385620e-01 -1.020449027419090271e-01 2.107430994510650635e-02 -1.260634064674377441e-01 2.159776240587234497e-01 -5.576646327972412109e-02 -2.055929228663444519e-02 -2.314343154430389404e-01 -7.665798068046569824e-02 -1.361382603645324707e-01 -9.046740084886550903e-02 1.051881387829780579e-01 4.204277992248535156e-01
9.023959189653396606e-02 3.392849117517471313e-02 1.556431651115417480e-01 -2.720744535326957703e-02 2.319871038198471069e-01 1.045065745711326599e-01 9.224091470241546631e-02 2.330231815576553345e-01 9.083938598632812500e-02 5.430114688351750374e-04 1.968332678079605103e-01 1.455370932817459106e-01 9.234213083982467651e-02 -1.047563254833221436e-01 -1.865549683570861816e-01 1.711107976734638214e-02 -3.311165422201156616e-02 5.713973660022020340e-03 -3.619053065776824951e-01 -7.910481654107570648e-03 -3.125783503055572510e-01 -5.011063218116760254e-01 -2.105824183672666550e-03 3.260644078254699707e-01 -6.079512462019920349e-02 9.412574768066406250e-02 -2.670640051364898682e-01 -1.594538539648056030e-01 -2.102286554872989655e-02 -7.122901827096939087e-02 9.367947280406951904e-02 6.724430620670318604e-02
1.163600310683250427e-01 1.239411681890487671e-01 -1.840748041868209839e-01 -5.498204752802848816e-02 -1.134304776787757874e-01 1.144905537366867065e-01 -2.913178503513336182e-01 -3.168391808867454529e-02 -2.484580129384994507e-02 -6.136306002736091614e-02 2.332558780908584595e-01 1.683436781167984009e-01 1.752088963985443115e-02 -2.564173378050327301e-02 -7.420663535594940186e-02 -1.770477592945098877e-01 5.069661736488342285e-01 -5.214497447013854980e-02 -2.195576280355453491e-01 -1.068477258086204529e-01 -1.128812134265899658e-01 -2.686491310596466064e-01 -2.797163091599941254e-02 -3.985605016350746155e-02 -1.787694841623306274e-01 6.824284046888351440e-02 -3.924165964126586914e-01 -1.289209127426147461e-01 1.183248534798622131e-01 1.977593600749969482e-01 3.137757629156112671e-02 1.715748310089111328e-01
9.252423048019409180e-02 -3.147737979888916016e-01 -2.434075921773910522e-01 -1.509799659252166748e-01 6.535901874303817749e-02 2.658187225461006165e-02 -1.349880099296569824e-01 1.282811760902404785e-01 6.252204184420406818e-04 -1.036925241351127625e-01 1.168246641755104065e-01 1.626447290182113647e-01 2.026745975017547607e-01 7.106748968362808228e-02 -4.120753146708011627e-03 -6.343393772840499878e-02 -1.193824559450149536e-01 -3.310826122760772705e-01 4.743989109992980957e-01 -2.071155011653900146e-01 -2.375155538320541382e-01 5.446213483810424805e-02 -3.653251379728317261e-02 -7.238022983074188232e-02 -1.095161773264408112e-02 1.343570947647094727e-01 -1.489028781652450562e-01 -2.790287435054779053e-01 2.161396481096744537e-02 4.704155400395393372e-02 4.927757009863853455e-02 2.975815832614898682e-01
2.100547403097152710e-01 -9.800928644835948944e-03 -1.119750812649726868e-01 -2.096137590706348419e-02 -4.641100019216537476e-02 2.006293535232543945e-01 -5.044367164373397827e-02 -1.693878136575222015e-02 -1.394441574811935425e-01 -4.990199953317642212e-02 7.118630409240722656e-02 1.060708314180374146e-01 -1.933132410049438477e-01 -3.483100533485412598e-01 2.652359567582607269e-02 1.827614009380340576e-01 4.981256276369094849e-02 -1.572682410478591919e-01 -2.405376285314559937e-01 -2.306434065103530884e-01 -2.924121320247650146e-01 -4.968762099742889404e-01 2.067989297211170197e-02 5.267712473869323730e-02 -1.020370572805404663e-01 1.718762814998626709e-01 -1.081487908959388733e-01 -2.033496350049972534e-01 1.147410273551940918e-01 6.124923471361398697e-03 3.725002706050872803e-02 2.916563749313354492e-01
6.666445732116699219e-02 -1.830375939607620239e-01 -8.364705741405487061e-02 2.110393345355987549e-02 7.430692762136459351e-02 -1.368989050388336182e-01 2.834381461143493652e-01 1.735168695449829102e-01 2.366920113563537598e-01 -1.593208312988281250e-01 1.653755665756762028e-03 1.553451828658580780e-02 5.963058769702911377e-02 3.706991076469421387e-01 -6.456978619098663330e-02 -2.998744547367095947e-01 -5.633917078375816345e-02 -1.285120546817779541e-01 1.091827452182769775e-01 -1.143608391284942627e-01 -3.001740276813507080e-01 6.176366657018661499e-02 1.216611266136169434e-02 -1.569788902997970581e-01 -1.141680404543876648e-01 2.856168150901794434e-02 -4.096556305885314941e-01 -4.117524996399879456e-02 1.886559575796127319e-01 6.465926766395568848e-02 -1.047830134630203247e-01 3.250722289085388184e-01
-2.089675329625606537e-02 5.315738264471292496e-03 -3.687125742435455322e-01 -1.388253420591354370e-01 1.269027292728424072e-01 1.709508150815963745e-01 -1.044641882181167603e-01 3.244578540325164795e-01 -1.720828413963317871e-01 -3.489794209599494934e-02 7.772559300065040588e-03 2.557805366814136505e-02 -2.731363475322723389e-01 -3.286100924015045166e-02 -2.133930847048759460e-02 -1.377836912870407104e-01 -2.707461826503276825e-03 -1.388166248798370361e-01 6.319519598037004471e-03 -4.616661667823791504e-01 -3.187251389026641846e-01 -7.571446895599365234e-02 1.974772214889526367e-01 -1.153966039419174194e-01 4.944855719804763794e-02 -8.850860595703125000e-02 4.118204861879348755e-02 -8.016809821128845215e-02 -1.437990814447402954e-01 7.834960520267486572e-02 -4.875791445374488831e-02 3.412485718727111816e-01
1.498410105705261230e-01 1.429224312305450439e-01 -9.302575141191482544e-02 2.982889711856842041e-01 2.914652526378631592e-01 2.366525083780288696e-01 3.049233742058277130e-02 8.925820142030715942e-02 -1.279487162828445435e-01 -2.316382527351379395e-01 -2.446389645338058472e-01 9.973939508199691772e-02 -2.040797173976898193e-01 1.504550278186798096e-01 3.539162501692771912e-02 -8.346511423587799072e-02 2.054077237844467163e-01 -2.956747263669967651e-02 -1.383589655160903931e-01 4.646823927760124207e-02 -1.474148631095886230e-01 -1.934276968240737915e-01 9.248424321413040161e-02 2.715217471122741699e-01 -2.170042246580123901e-01 1.465573459863662720e-01 -3.710566759109497070e-01 -1.149838194251060486e-01 3.052884712815284729e-02 6.373654305934906006e-02 2.512888908386230469e-01 6.247708946466445923e-02
-4.298441484570503235e-02 -1.562105715274810791e-01 -2.294578105211257935e-01 7.941452413797378540e-02 8.810575306415557861e-02 4.064115509390830994e-02 -5.386177822947502136e-02 -1.430687494575977325e-02 -3.752790093421936035e-01 2.672027610242366791e-02 1.625466048717498779e-01 2.446804009377956390e-02 -1.842008978128433228e-01 4.016065597534179688e-02 -1.600619852542877197e-01 -2.320368885993957520e-01 -3.372556064277887344e-03 7.508529722690582275e-02 -1.859532296657562256e-01 -1.875193268060684204e-01 -4.518113732337951660e-01 -2.816531360149383545e-01 2.970946661662310362e-04 -3.268280997872352600e-02 -1.843094527721405029e-01 2.304342240095138550e-01 3.761794045567512512e-02 -2.457564026117324829e-01 -1.183712109923362732e-01 1.370843499898910522e-01 -2.126105278730392456e-01 1.785805672407150269e-01
7.825998961925506592e-02 3.425862640142440796e-02 -2.043308168649673462e-01 4.883479326963424683e-02 3.003649711608886719e-01 2.357724905014038086e-01 1.795035749673843384e-01 -7.852313108742237091e-03 -2.125498056411743164e-01 -2.786709368228912354e-01 2.521877586841583252e-01 -3.595189154148101807e-01 -7.462879642844200134e-03 2.510536611080169678e-01 -4.315681755542755127e-01 -1.540173143148422241e-01 3.812442719936370850e-02 1.443638801574707031e-01 2.768126875162124634e-02 -1.993924565613269806e-02 -1.885898560285568237e-01 -1.094240173697471619e-01 7.802800834178924561e-02 4.010323062539100647e-02 7.548405230045318604e-02 1.127696130424737930e-02 -1.984220147132873535e-01 3.604092821478843689e-02 -3.853739798069000244e-02 -1.328130066394805908e-01 -1.949112303555011749e-02 1.924501806497573853e-01
2.480528503656387329e-01 9.536883980035781860e-02 6.889904290437698364e-02 2.011493146419525146e-01 2.141215652227401733e-02 1.045472323894500732e-01 -2.844514511525630951e-02 1.435157507658004761e-01 -1.212769597768783569e-01 1.613769829273223877e-01 -4.307517409324645996e-02 3.360274136066436768e-01 -1.224894896149635315e-01 1.331664621829986572e-01 -4.035381227731704712e-02 -4.748347774147987366e-02 1.135864928364753723e-01 -3.183853626251220703e-01 1.385504752397537231e-01 -3.317633271217346191e-01 -3.186588585376739502e-01 -2.342473156750202179e-02 1.096972972154617310e-01 -6.973612308502197266e-02 -7.240508683025836945e-03 -1.222552806138992310e-01 -2.419541925191879272e-01 5.676957592368125916e-02 2.526648044586181641e-01 1.235093623399734497e-01 -2.975840568542480469e-01 2.286800295114517212e-01
1.827839314937591553e-01 3.896872401237487793e-01 -4.132620394229888916e-01 1.350408494472503662e-01 6.434113532304763794e-02 2.883816659450531006e-01 -9.505691379308700562e-02 2.713928520679473877e-01 -1.572644524276256561e-02 -5.863908305764198303e-02 -9.350194036960601807e-02 -2.804459035396575928e-01 -1.358522335067391396e-03 1.072483807802200317e-01 -4.776887223124504089e-02 -2.779992856085300446e-02 -4.691340774297714233e-02 -1.286519914865493774e-01 -6.445281207561492920e-03 -2.619794905185699463e-01 -1.493649631738662720e-01 -1.370963156223297119e-01 8.274021558463573456e-03 -1.085791662335395813e-01 -1.286288257688283920e-02 -1.420263797044754028e-01 -2.741562426090240479e-01 -1.897404342889785767e-01 -2.795444801449775696e-02 3.753508999943733215e-02 -1.011141091585159302e-01 2.564698457717895508e-01
2.865355908870697021e-01 -1.841222941875457764e-01 -3.350637108087539673e-02 2.178728580474853516e-01 1.815320700407028198e-01 -1.156958192586898804e-02 -6.296684592962265015e-02 1.374261174350976944e-02 -1.646415144205093384e-02 -6.089540198445320129e-02 9.088122844696044922e-02 3.427449464797973633e-01 3.376460867002606392e-03 -2.158979028463363647e-01 -3.120060265064239502e-01 -1.790231764316558838e-01 1.513654291629791260e-01 -1.284605413675308228e-01 2.560216784477233887e-01 -3.053024113178253174e-01 -3.188986480236053467e-01 -3.496147692203521729e-02 1.479776203632354736e-02 -1.247236058115959167e-01 5.460176989436149597e-02 -9.664265066385269165e-02 -3.778778016567230225e-01 7.139002531766891479e-02 3.288392350077629089e-02 5.993199720978736877e-02 7.101782411336898804e-02 -7.510514557361602783e-02
2.246857285499572754e-01 2.338187992572784424e-01 -8.553911000490188599e-02 1.172498017549514771e-01 1.789133995771408081e-01 2.607708871364593506e-01 -1.232420653104782104e-01 1.241624355316162109e-01 6.929801404476165771e-02 1.889072805643081665e-01 1.143615022301673889e-01 1.073675602674484253e-01 1.162003576755523682e-01 7.780112326145172119e-02 -2.090958803892135620e-01 3.652559593319892883e-02 2.475581467151641846e-01 -1.378973424434661865e-01 -8.823277801275253296e-02 -1.987887918949127197e-01 9.159636497497558594e-02 -3.473803997039794922e-01 5.633327737450599670e-02 2.735904753208160400e-01 -6.278368085622787476e-02 1.726797521114349365e-01 -9.047048538923263550e-02 -1.168259531259536743e-01 7.038625329732894897e-02 4.714191332459449768e-02 2.581806182861328125e-01 3.864464759826660156e-01
2.634958624839782715e-01 -1.241916939616203308e-01 1.857110708951950073e-01 -1.967783719301223755e-01 1.761328428983688354e-01 2.550619840621948242e-01 -1.929982937872409821e-02 1.069970726966857910e-01 1.138373613357543945e-01 -2.375343143939971924e-01 -1.536670625209808350e-01 -2.323628030717372894e-02 7.207456231117248535e-02 -1.894955188035964966e-01 -2.681405283510684967e-02 9.076518937945365906e-03 9.135556221008300781e-02 9.192629903554916382e-02 -1.010720878839492798e-01 7.038059085607528687e-02 -3.213866949081420898e-01 -2.465230226516723633e-02 2.310597747564315796e-01 1.765080392360687256e-01 2.829133272171020508e-01 1.783625483512878418e-01 -4.121568202972412109e-01 -7.229907810688018799e-02 1.574482172727584839e-01 1.163474097847938538e-01 -6.527838110923767090e-02 2.205638438463211060e-01
1.746229231357574463e-01 1.347907036542892456e-01 -5.795867741107940674e-02 -1.067783311009407043e-01 2.527848780155181885e-01 3.954195678234100342e-01 2.145640999078750610e-01 -5.444061383605003357e-02 -9.373412281274795532e-02 6.713643670082092285e-02 1.396265532821416855e-02 2.411283850669860840e-01 -8.890949934720993042e-02 4.890080913901329041e-02 -3.869850933551788330e-01 -2.015961110591888428e-01 -2.466069534420967102e-03 -1.070634648203849792e-01 -1.699890643358230591e-01 -2.832181453704833984e-01 -1.361462026834487915e-01 6.425450742244720459e-02 1.711527109146118164e-01 1.128588840365409851e-01 2.477611452341079712e-01 -1.091972813010215759e-01 -5.627765879034996033e-02 -1.494572907686233521e-01 5.217767879366874695e-02 1.370733529329299927e-01 -1.420893222093582153e-01 2.630700170993804932e-01
-6.916655600070953369e-02 1.025455258786678314e-02 -2.923868000507354736e-01 -1.011099591851234436e-01 1.495138704776763916e-01 1.906825304031372070e-01 -2.176543474197387695e-01 2.094337344169616699e-01 -8.646964281797409058e-02 -1.493272781372070312e-01 1.081670541316270828e-02 1.793993860483169556e-01 -2.532244622707366943e-01 6.883348524570465088e-02 -7.438966631889343262e-02 -1.145949438214302063e-01 -6.372103840112686157e-02 -8.171401172876358032e-02 -8.922811597585678101e-02 -2.958205342292785645e-01 -3.608653843402862549e-01 -4.083250090479850769e-02 3.008373081684112549e-01 -1.303593814373016357e-01 1.287355832755565643e-02 -1.714670509099960327e-01 -1.646372377872467041e-01 4.306564852595329285e-02 -3.673491477966308594e-01 4.736065864562988281e-03 -1.605604588985443115e-02 2.459573596715927124e-01
1.205582469701766968e-01 5.990529060363769531e-02 3.733336925506591797e-02 -1.575177311897277832e-01 1.744689345359802246e-01 2.591948211193084717e-01 -5.679811537265777588e-02 7.678664289414882660e-03 -2.720264531672000885e-02 -3.391906321048736572e-01 7.482703775167465210e-02 8.417530357837677002e-02 -3.494698181748390198e-02 7.222291082143783569e-02 -1.681935936212539673e-01 1.069732308387756348e-01 1.441697925329208374e-01 -1.539344340562820435e-01 1.090317666530609131e-01 1.521701365709304810e-01 6.318603456020355225e-02 6.459140218794345856e-03 4.145107269287109375e-01 1.529735475778579712e-01 -7.871448248624801636e-02 1.501761674880981445e-01 -3.294207155704498291e-01 -3.244197964668273926e-01 -4.650427217711694539e-05 1.044804900884628296e-01 -1.080577522516250610e-01 3.690989315509796143e-01
1.207708120346069336e-01 -3.848523274064064026e-02 -1.527767777442932129e-01 -5.965460836887359619e-02 1.400890797376632690e-01 -3.474253416061401367e-02 -2.799431979656219482e-01 5.925557762384414673e-02 1.118223071098327637e-01 5.967649444937705994e-02 1.564150005578994751e-01 -6.121921818703413010e-03 -1.503964662551879883e-01 -1.168442368507385254e-01 -1.789223700761795044e-01 -1.231510713696479797e-01 -4.990134760737419128e-02 -2.800860702991485596e-01 -2.602873444557189941e-01 -2.081671208143234253e-01 -1.107817143201828003e-01 -7.909313589334487915e-02 -1.316896677017211914e-01 2.394377440214157104e-01 -1.905006468296051025e-01 1.652544885873794556e-01 -3.274159729480743408e-01 -4.031671881675720215e-01 9.739514440298080444e-02 1.463294625282287598e-01 1.791357547044754028e-01 2.207898199558258057e-01
9.061994403600692749e-02 -1.694941222667694092e-01 -1.746493577957153320e-02 4.269920289516448975e-02 1.900987029075622559e-01 2.983167767524719238e-01 8.373950421810150146e-02 -2.231265231966972351e-02 -3.359022736549377441e-02 1.705293208360671997e-01 3.308489322662353516e-01 -3.074107132852077484e-02 4.004899412393569946e-02 3.839737176895141602e-02 -1.483301222324371338e-01 -2.545872330665588379e-01 1.410056464374065399e-02 8.391094207763671875e-02 2.502080798149108887e-01 -2.357886433601379395e-01 -2.645569741725921631e-01 -3.334504067897796631e-01 -8.021311834454536438e-03 2.954222261905670166e-01 1.343089491128921509e-01 -1.022574678063392639e-01 -1.700074225664138794e-01 -7.899225503206253052e-02 1.457749009132385254e-01 2.090778648853302002e-01 -2.002803236246109009e-01 1.873749941587448120e-01
4.352040290832519531e-01 2.851384319365024567e-02 7.564972341060638428e-02 -1.646149009466171265e-01 2.401430755853652954e-01 3.087306916713714600e-01 4.196306467056274414e-01 1.393791735172271729e-01 3.300097212195396423e-02 -1.562121063470840454e-01 5.645498260855674744e-02 -6.869444251060485840e-02 2.415163666009902954e-01 8.284689486026763916e-02 -2.338488027453422546e-02 -2.609081566333770752e-01 -2.913633128628134727e-03 -1.190902292728424072e-02 2.956112101674079895e-02 -8.744823746383190155e-03 -5.882070958614349365e-02 -1.360577791929244995e-01 3.032549656927585602e-02 -1.930463314056396484e-02 1.259769052267074585e-01 1.133254766464233398e-01 -2.271784245967864990e-01 -2.082230746746063232e-01 7.749829441308975220e-02 1.759595423936843872e-01 -1.172808110713958740e-01 2.499718070030212402e-01
5.113211646676063538e-02 2.974208258092403412e-02 -2.234272211790084839e-01 5.721229687333106995e-02 2.380955070257186890e-01 2.773423790931701660e-01 2.415867894887924194e-01 1.421829760074615479e-01 -1.377981901168823242e-01 -1.084430329501628876e-02 5.383936688303947449e-02 1.813931912183761597e-01 -9.538194537162780762e-02 -4.310971871018409729e-02 -2.469026446342468262e-01 -1.515292972326278687e-01 1.196931023150682449e-02 -3.445505797863006592e-01 -1.900703161954879761e-01 -3.956699371337890625e-01 -2.792807817459106445e-01 -2.143534086644649506e-02 2.141837626695632935e-01 8.934940211474895477e-03 2.209762036800384521e-01 -1.151678711175918579e-01 8.345676586031913757e-03 -1.033136993646621704e-01 -2.744672447443008423e-02 -6.267517060041427612e-02 -1.823423355817794800e-01 1.860483586788177490e-01
2.129701822996139526e-01 1.166918650269508362e-01 -1.518557518720626831e-01 8.632355928421020508e-02 2.283269762992858887e-01 2.201310247182846069e-01 -1.674112379550933838e-01 4.814133048057556152e-01 1.340009719133377075e-01 -1.067026238888502121e-02 5.057064443826675415e-02 6.588030606508255005e-03 -2.484404295682907104e-01 1.009159386157989502e-01 6.116510182619094849e-02 -9.757181257009506226e-02 6.763136386871337891e-02 -1.363386660814285278e-01 -2.058397233486175537e-01 -3.352045118808746338e-01 -4.384603351354598999e-02 4.838782176375389099e-02 -2.332871966063976288e-02 1.771088107489049435e-03 -2.802769653499126434e-02 -1.456113755702972412e-01 -1.707465797662734985e-01 -8.726987242698669434e-02 1.515032649040222168e-01 -2.685824334621429443e-01 1.513138562440872192e-01 2.912900745868682861e-01
1.002578902989625931e-02 1.144294664263725281e-01 -7.571008056402206421e-02 -2.117115408182144165e-01 2.069722861051559448e-01 -4.718991927802562714e-03 6.897798180580139160e-02 1.092573255300521851e-01 8.764241822063922882e-03 -2.448774278163909912e-01 -1.685815304517745972e-01 8.236819505691528320e-02 -2.072602063417434692e-01 -1.331983208656311035e-01 1.263145953416824341e-01 -8.367709815502166748e-02 2.763328850269317627e-01 -7.984951138496398926e-02 -3.519426286220550537e-01 -4.464249312877655029e-02 -2.728255093097686768e-01 1.054453924298286438e-01 2.267993837594985962e-01 -2.863620221614837646e-02 -7.671628147363662720e-02 -7.133166491985321045e-02 -1.835925579071044922e-01 -8.228719979524612427e-02 -2.737087011337280273e-01 1.699446737766265869e-01 -2.210380434989929199e-01 3.837779164314270020e-01
6.426535081118345261e-03 5.593892931938171387e-02 -3.169679045677185059e-01 -1.031431555747985840e-01 2.771946191787719727e-01 1.990521848201751709e-01 -2.061105147004127502e-02 1.001766920089721680e-01 2.188813127577304840e-02 -3.166045621037483215e-02 7.621509581804275513e-02 1.120475977659225464e-01 -1.539746671915054321e-01 -6.909152120351791382e-02 -2.041333913803100586e-01 -5.489927716553211212e-03 -1.709737479686737061e-01 -2.318859845399856567e-01 -7.089756429195404053e-02 -3.941759169101715088e-01 -4.188874959945678711e-01 1.820928454399108887e-01 9.156216681003570557e-02 -2.248159199953079224e-01 1.388846337795257568e-01 1.867329515516757965e-02 -8.836282044649124146e-02 -2.290799915790557861e-01 9.087460488080978394e-02 1.312451362609863281e-01 9.069925546646118164e-02 2.102112323045730591e-01
1.186500042676925659e-01 -3.852502256631851196e-02 -1.621158421039581299e-01 1.498285681009292603e-01 2.879194617271423340e-01 1.809323877096176147e-01 1.650988012552261353e-01 1.027856860309839249e-02 -7.394361495971679688e-02 -1.439378014765679836e-03 1.778123527765274048e-01 3.303097784519195557e-01 -1.750754415988922119e-01 -7.405821233987808228e-02 -2.600870728492736816e-01 -1.414988338947296143e-01 -1.939330808818340302e-02 -2.531436681747436523e-01 -9.918986260890960693e-02 -3.626424372196197510e-01 -2.538246810436248779e-01 2.504074573516845703e-02 2.966868877410888672e-01 6.431811302900314331e-02 1.680544614791870117e-01 -1.213385760784149170e-01 -8.953841775655746460e-02 -6.187407672405242920e-02 9.769685566425323486e-02 1.789555698633193970e-02 -2.147587388753890991e-01 2.211306095123291016e-01
-5.950644984841346741e-02 7.441909611225128174e-02 -2.756215333938598633e-01 6.666326662525534630e-04 1.235344931483268738e-01 2.394669055938720703e-01 -1.653042249381542206e-02 -5.861058086156845093e-02 -1.912958174943923950e-01 -5.252754315733909607e-02 -2.677139826118946075e-02 5.857010837644338608e-03 -2.444572746753692627e-01 -2.579902708530426025e-01 -2.537707388401031494e-01 -2.128989994525909424e-01 1.445188820362091064e-01 -1.686228662729263306e-01 -8.520562201738357544e-02 -3.458582460880279541e-01 -3.433326184749603271e-01 8.018919825553894043e-02 2.369865179061889648e-01 -1.107504069805145264e-01 7.515486329793930054e-02 1.740435957908630371e-01 -1.874332278966903687e-01 7.764895260334014893e-02 6.317122280597686768e-02 1.698556393384933472e-01 2.528753280639648438e-01 1.402523964643478394e-01
1.401785947382450104e-02 4.741866886615753174e-02 9.858979284763336182e-02 -8.949197217589244246e-05 2.606137692928314209e-01 3.280724287033081055e-01 2.041800171136856079e-01 -4.312485456466674805e-02 4.771197587251663208e-02 -7.108858972787857056e-02 5.619440972805023193e-02 2.804770767688751221e-01 -1.967349946498870850e-01 -4.479484260082244873e-02 -1.922963745892047882e-02 8.474779129028320312e-02 5.874072760343551636e-02 -8.700862526893615723e-02 -2.725987508893013000e-02 -1.299976259469985962e-01 -3.390151858329772949e-01 1.346348524093627930e-01 2.468995153903961182e-01 -1.623606532812118530e-01 -9.158206731081008911e-02 2.949281632900238037e-01 -1.502931118011474609e-01 -6.787345558404922485e-02 -2.272974103689193726e-01 7.611700799316167831e-03 9.091559797525405884e-02 4.469029307365417480e-01
2.947829365730285645e-01 2.466464936733245850e-01 -1.546697318553924561e-01 -2.121487818658351898e-02 2.621398568153381348e-01 2.121362090110778809e-01 4.619447141885757446e-02 1.652122139930725098e-01 -9.292998164892196655e-02 -5.245411768555641174e-03 1.215223819017410278e-01 1.693373024463653564e-01 -1.115316450595855713e-01 -2.301752753555774689e-02 -2.332945317029953003e-01 -1.031896099448204041e-01 9.313548356294631958e-02 -5.018603801727294922e-02 -2.112001627683639526e-01 1.439191251993179321e-01 3.516770526766777039e-02 -3.373175859451293945e-01 3.502536192536354065e-02 4.536311328411102295e-01 -1.679236143827438354e-01 -2.859270758926868439e-02 -2.196966111660003662e-01 -1.880571693181991577e-01 1.113547682762145996e-01 -2.247792296111583710e-02 6.672811508178710938e-02 1.614099293947219849e-01
9.802097827196121216e-02 6.093868985772132874e-02 -3.388662934303283691e-01 1.419012546539306641e-01 3.383076786994934082e-01 1.161713376641273499e-01 -8.990991860628128052e-02 -1.863541454076766968e-02 -2.341586165130138397e-02 -1.916155219078063965e-01 1.198376938700675964e-01 -6.592512130737304688e-02 1.354437768459320068e-01 6.108101829886436462e-02 -2.255696803331375122e-02 -1.053492277860641479e-01 -1.267477869987487793e-01 -2.081689089536666870e-01 8.991450816392898560e-02 -2.241329699754714966e-01 -6.199162919074296951e-03 -1.624325215816497803e-01 -7.138857990503311157e-02 4.731251299381256104e-02 4.616137742996215820e-01 1.876894682645797729e-01 -3.338111937046051025e-01 7.328783720731735229e-02 1.558861881494522095e-01 5.829614773392677307e-02 -2.327051162719726562e-01 1.650284826755523682e-01
3.478204309940338135e-01 1.403052806854248047e-01 -1.716931611299514771e-01 8.057446032762527466e-02 2.804542146623134613e-02 1.861789226531982422e-01 3.291665390133857727e-02 1.081815510988235474e-01 1.487918794155120850e-01 -2.668418586254119873e-01 4.081706702709197998e-02 2.245335727930068970e-01 7.397390902042388916e-02 -6.829242408275604248e-02 -1.663203090429306030e-01 -2.836120128631591797e-01 -2.272752486169338226e-02 3.063544165343046188e-03 -1.531816273927688599e-01 1.192393600940704346e-01 7.924070954322814941e-02 -4.823961481451988220e-02 9.380397200584411621e-02 2.715083360671997070e-01 -7.472894340753555298e-02 1.701739430427551270e-01 1.758002340793609619e-01 -2.314303666353225708e-01 1.537318825721740723e-01 1.190891638398170471e-01 -2.223773673176765442e-02 4.741511344909667969e-01
3.911275789141654968e-02 -1.333542913198471069e-01 -1.612043082714080811e-01 -1.582989096641540527e-01 3.078928031027317047e-02 -6.276185065507888794e-02 -2.767140865325927734e-01 1.843647062778472900e-01 7.827506214380264282e-02 -1.402872502803802490e-01 1.329099088907241821e-01 2.304288595914840698e-01 -2.933044731616973877e-01 -5.744005367159843445e-02 -3.609226644039154053e-01 -2.464362978935241699e-02 1.983956396579742432e-01 2.913492731750011444e-02 -2.912777066230773926e-01 -1.685191690921783447e-01 -4.538856446743011475e-02 -3.025453388690948486e-01 2.242550998926162720e-01 2.442575544118881226e-01 -5.772214010357856750e-02 8.725270628929138184e-02 -1.487284153699874878e-01 -1.021659895777702332e-01 -9.879456460475921631e-02 -8.114307187497615814e-03 -4.806979373097419739e-02 2.911826670169830322e-01
1.045979335904121399e-01 1.143667176365852356e-01 -2.410709299147129059e-02 -1.003447175025939941e-01 6.403253972530364990e-02 -6.032513827085494995e-02 -1.815655380487442017e-01 1.390626877546310425e-01 -5.952132400125265121e-03 1.890438422560691833e-02 1.024852506816387177e-02 2.623861730098724365e-01 2.569229602813720703e-01 4.981292784214019775e-02 -1.747943907976150513e-01 -3.034784495830535889e-01 2.135990932583808899e-02 -7.048945128917694092e-02 -3.742080330848693848e-01 -2.433777898550033569e-01 -3.676925599575042725e-02 -2.921463251113891602e-01 7.703345268964767456e-02 7.090156525373458862e-02 -2.277074307203292847e-01 3.752834349870681763e-02 -4.425175189971923828e-01 -2.476804703474044800e-01 4.128147289156913757e-02 1.579712261445820332e-03 -1.350608319044113159e-01 1.098707839846611023e-01
-5.385760590434074402e-02 -1.816655248403549194e-01 1.735691130161285400e-01 7.743600290268659592e-03 2.070387303829193115e-01 2.222149521112442017e-01 -7.726904749870300293e-02 -1.323786228895187378e-01 1.765915006399154663e-01 1.338048130273818970e-01 -2.606269158422946930e-02 -6.383854895830154419e-02 -1.474608927965164185e-01 -1.528827250003814697e-01 -7.367332279682159424e-02 -1.515856832265853882e-01 5.991429090499877930e-03 -2.506327033042907715e-01 4.470445960760116577e-02 9.443589299917221069e-02 -2.079963237047195435e-01 1.219772547483444214e-01 1.514987200498580933e-01 3.451412916183471680e-01 -1.665643006563186646e-01 5.066480860114097595e-02 -2.903678119182586670e-01 -1.748919934034347534e-01 -9.094510972499847412e-02 1.286146640777587891e-01 -9.314246475696563721e-02 4.879761636257171631e-01
-1.135356277227401733e-01 9.699746966361999512e-03 -1.491406261920928955e-01 2.025617063045501709e-01 1.753623932600021362e-01 -1.017345860600471497e-01 -2.030671536922454834e-01 3.570888638496398926e-01 1.585638672113418579e-01 -3.675347194075584412e-02 -6.164865940809249878e-02 9.880931675434112549e-02 -3.057751655578613281e-01 -2.941467240452766418e-02 -3.085263669490814209e-01 1.399880498647689819e-01 7.770275324583053589e-02 6.424047797918319702e-02 5.639610439538955688e-02 2.872006967663764954e-02 -3.050492703914642334e-01 -3.098383545875549316e-01 3.537400811910629272e-02 3.528039157390594482e-01 1.093877181410789490e-01 1.624945551156997681e-01 -1.017214581370353699e-01 -1.494387686252593994e-01 1.209380775690078735e-01 -4.627699404954910278e-02 -3.005068004131317139e-02 2.168366163969039917e-01
1.279251277446746826e-01 -1.409354992210865021e-02 -9.614782780408859253e-02 1.532500833272933960e-01 2.490529119968414307e-01 5.041514635086059570e-01 -2.999006509780883789e-01 2.485176920890808105e-02 -1.683551222085952759e-01 -1.972346752882003784e-01 8.035378158092498779e-02 2.036839872598648071e-01 7.722229510545730591e-02 3.279990330338478088e-02 -1.449441462755203247e-01 6.858693808317184448e-02 4.792655631899833679e-02 -4.664901643991470337e-02 -1.821877807378768921e-01 -2.091148346662521362e-01 -5.875843763351440430e-02 -2.418906539678573608e-01 -6.998608261346817017e-02 2.485093772411346436e-01 -1.328462269157171249e-02 -6.884729862213134766e-02 -1.670436710119247437e-01 -1.542199105024337769e-01 1.419978141784667969e-01 1.923028528690338135e-01 3.790582716464996338e-02 2.661090791225433350e-01
1.972810328006744385e-01 9.478493034839630127e-02 -2.414669990539550781e-01 1.370755732059478760e-01 3.210662305355072021e-01 8.330912142992019653e-02 -1.892677098512649536e-01 1.714799851179122925e-01 7.444793730974197388e-02 -1.108668297529220581e-01 1.812322288751602173e-01 3.421851396560668945e-01 -2.324709892272949219e-01 -1.433771699666976929e-01 -2.355011366307735443e-02 -1.933433115482330322e-01 -1.141429394483566284e-01 -2.667863965034484863e-01 9.193306416273117065e-02 -4.829377308487892151e-02 -4.044843614101409912e-01 -7.624833285808563232e-02 -1.005917862057685852e-01 -5.692558363080024719e-02 -1.819584667682647705e-01 -2.042358219623565674e-01 -9.317573904991149902e-02 -1.473530381917953491e-01 -3.153479099273681641e-02 5.743652954697608948e-02 6.426042318344116211e-02 1.674395054578781128e-01
2.307515218853950500e-02 -8.670322131365537643e-04 -1.021200641989707947e-01 -1.634082347154617310e-01 3.722728788852691650e-01 1.512804329395294189e-01 1.559335459023714066e-02 2.683701813220977783e-01 -1.853362470865249634e-01 8.734145015478134155e-02 -1.343418061733245850e-01 1.279093325138092041e-01 -6.468347460031509399e-02 -2.026787251234054565e-01 -1.363783478736877441e-01 2.276215516030788422e-02 -5.804635211825370789e-02 1.426433920860290527e-01 3.888230770826339722e-02 4.427387937903404236e-02 -2.117154896259307861e-01 -1.965824812650680542e-01 1.702321171760559082e-01 1.468286514282226562e-01 -1.333433687686920166e-01 -4.407595843076705933e-02 -2.906087636947631836e-01 -3.489721119403839111e-01 6.276667409110814333e-05 -3.730775415897369385e-01 -1.618864238262176514e-01 1.878416687250137329e-01
2.491822093725204468e-01 1.721410453319549561e-01 -2.333993613719940186e-01 -5.538254976272583008e-03 1.376221477985382080e-01 1.390050351619720459e-01 -1.751531064510345459e-01 1.939111202955245972e-01 -2.850337922573089600e-01 -9.920724481344223022e-02 -1.484245210886001587e-01 1.059526354074478149e-01 7.329100370407104492e-02 -2.028138637542724609e-01 -9.472590684890747070e-02 -2.183554321527481079e-01 -1.509786695241928101e-01 1.399668399244546890e-02 -2.247789502143859863e-01 -7.125899195671081543e-02 4.231178760528564453e-02 -3.768256008625030518e-01 1.159755289554595947e-01 7.110083103179931641e-02 1.953630596399307251e-01 3.720773383975028992e-02 -4.175822734832763672e-01 -1.172263547778129578e-01 -7.476344704627990723e-02 -3.927215188741683960e-02 -4.513074457645416260e-02 2.049484401941299438e-01
2.060420513153076172e-01 1.574391499161720276e-02 -6.946425139904022217e-02 1.394085437059402466e-01 1.566957384347915649e-01 1.379174143075942993e-01 -4.964992776513099670e-02 1.400499641895294189e-01 1.179115250706672668e-01 -8.435809612274169922e-02 -1.254547387361526489e-02 2.138315886259078979e-02 -5.289729684591293335e-02 -2.349966317415237427e-01 1.002170667052268982e-01 2.380577027797698975e-01 -5.939967185258865356e-02 -3.390471637248992920e-01 -2.129686921834945679e-01 -1.630144864320755005e-01 -3.187290132045745850e-01 -4.566108882427215576e-01 -8.754910528659820557e-02 9.135144203901290894e-02 -9.585392475128173828e-02 -2.827329933643341064e-02 -1.608556509017944336e-01 1.103024557232856750e-02 5.369431525468826294e-02 -1.067121177911758423e-01 -5.663399770855903625e-02 3.886522054672241211e-01
-3.308018296957015991e-02 1.226138770580291748e-01 9.850585460662841797e-02 -1.275702565908432007e-01 9.327251464128494263e-02 -1.763859242200851440e-01 -2.972790412604808807e-02 3.417397439479827881e-01 -3.216854482889175415e-02 -1.931502670049667358e-01 2.240630835294723511e-01 -8.695726096630096436e-02 -1.241732537746429443e-01 -4.982151091098785400e-02 7.577125914394855499e-03 -7.286977022886276245e-03 3.628119826316833496e-01 -1.745287179946899414e-01 3.196100145578384399e-02 -2.133715450763702393e-01 -2.899735867977142334e-01 -5.359003785997629166e-03 3.982415199279785156e-01 -4.275808855891227722e-02 7.865793257951736450e-02 2.955084443092346191e-01 -1.052017509937286377e-01 4.834284260869026184e-02 5.452565103769302368e-02 1.409185081720352173e-01 -4.290329664945602417e-02 3.186298012733459473e-01
-1.018826439976692200e-01 -1.792992502450942993e-01 1.436484307050704956e-01 -2.410239577293395996e-01 8.762353658676147461e-02 1.660923063755035400e-01 -1.690408885478973389e-01 2.926662564277648926e-01 7.743727415800094604e-03 -1.637417823076248169e-01 8.367186784744262695e-02 1.534906625747680664e-01 1.706749498844146729e-01 -9.449124336242675781e-02 -1.276373863220214844e-01 1.766672916710376740e-02 2.444283962249755859e-01 -5.362677201628684998e-02 1.928082704544067383e-01 -3.645027279853820801e-01 -3.135878145694732666e-01 -1.281082779169082642e-01 1.651724800467491150e-02 9.463176876306533813e-02 -1.982061713933944702e-01 3.545031845569610596e-01 -7.631212472915649414e-02 -7.692808657884597778e-02 -7.499778270721435547e-02 -1.653278432786464691e-02 9.687692672014236450e-02 2.618007063865661621e-01
-1.218658164143562317e-01 1.637719422578811646e-01 -2.185410112142562866e-01 -1.111668497323989868e-01 1.465644687414169312e-01 1.132610961794853210e-01 -5.411882698535919189e-02 3.299902677536010742e-01 -9.651423990726470947e-02 7.061940152198076248e-03 1.251811087131500244e-01 -6.194364978000521660e-04 -4.666644930839538574e-01 -2.749732732772827148e-01 -3.315286338329315186e-01 -6.010800972580909729e-02 7.391534745693206787e-02 -9.552916884422302246e-02 9.042380750179290771e-02 -1.802309006452560425e-01 -2.930084764957427979e-01 -7.961328327655792236e-02 1.847257018089294434e-01 2.995833940804004669e-02 -3.777604177594184875e-02 9.684831649065017700e-02 -5.353067442774772644e-02 -9.641595184803009033e-02 1.046805270016193390e-02 -1.826916076242923737e-02 9.554773569107055664e-02 3.242354691028594971e-01
4.730276763439178467e-02 -9.427199512720108032e-02 -2.219953984022140503e-01 -3.192288279533386230e-01 1.397314071655273438e-01 1.172216087579727173e-01 -9.055189788341522217e-02 1.841214746236801147e-01 -4.828484263271093369e-03 -2.117204964160919189e-01 -7.594656199216842651e-02 1.600672602653503418e-01 -3.235178291797637939e-01 -5.081182345747947693e-03 -1.529475003480911255e-01 -3.112474679946899414e-01 -1.971871219575405121e-02 -3.759829699993133545e-02 3.198009356856346130e-02 -3.874260783195495605e-01 -3.828171789646148682e-01 1.807842589914798737e-02 2.108920365571975708e-01 -1.494157165288925171e-01 -1.078780069947242737e-01 1.270386017858982086e-02 -3.703284263610839844e-02 -3.237400902435183525e-03 3.885821998119354248e-02 3.790506348013877869e-02 -4.758972674608230591e-02 2.759191393852233887e-01
4.005814194679260254e-01 1.313840746879577637e-01 1.114973518997430801e-02 2.639228999614715576e-01 2.265100330114364624e-01 1.181405708193778992e-01 -9.476667642593383789e-02 1.573950797319412231e-01 1.240336894989013672e-01 -8.284240216016769409e-02 -1.630202122032642365e-02 1.671658009290695190e-01 -8.664771169424057007e-02 -1.300208717584609985e-01 2.010932937264442444e-02 1.472374647855758667e-01 2.333012223243713379e-02 -8.349352329969406128e-02 -1.293231695890426636e-01 8.061480522155761719e-02 -1.646733880043029785e-01 -8.846916258335113525e-02 -1.757901161909103394e-01 3.873617947101593018e-02 -4.469466954469680786e-02 2.937019467353820801e-01 -2.963523864746093750e-01 -3.656335175037384033e-01 8.038484305143356323e-02 2.398598194122314453e-01 1.165855862200260162e-02 2.907482385635375977e-01
-9.398034960031509399e-02 1.126570925116539001e-01 -1.720156073570251465e-01 1.722682267427444458e-01 3.753647208213806152e-01 2.312308847904205322e-01 -4.487009346485137939e-02 2.686980068683624268e-01 -3.575156256556510925e-02 9.616293758153915405e-02 -2.129929065704345703e-01 -5.879209935665130615e-02 4.451605305075645447e-02 1.169045791029930115e-01 -4.021087661385536194e-02 -1.871372163295745850e-01 -1.206603720784187317e-01 -1.986987292766571045e-01 1.282790899276733398e-01 -1.743671894073486328e-01 -2.264188677072525024e-01 -2.096572667360305786e-01 9.222376160323619843e-03 2.014469951391220093e-01 2.808129787445068359e-02 -2.576184868812561035e-01 -1.304690241813659668e-01 -2.294594198465347290e-01 2.042840272188186646e-01 2.384794503450393677e-01 -7.576171308755874634e-02 2.470578104257583618e-01
3.604585230350494385e-01 2.395538091659545898e-01 -1.394768655300140381e-01 -9.489052742719650269e-02 4.229491204023361206e-02 2.670069970190525055e-02 -2.266640812158584595e-01 2.396698892116546631e-01 -1.303128302097320557e-01 7.963709533214569092e-02 -8.443092554807662964e-02 -1.371018290519714355e-01 -1.064082533121109009e-01 1.704027950763702393e-01 -1.618971079587936401e-01 -1.309745609760284424e-01 -1.394458711147308350e-01 -1.633992046117782593e-01 -2.427994012832641602e-01 -2.028293758630752563e-01 -3.336711525917053223e-01 -1.765261441469192505e-01 -1.757155358791351318e-02 1.183660626411437988e-01 -2.537353336811065674e-01 9.755869396030902863e-03 -1.231283992528915405e-01 -1.760561019182205200e-01 8.447872847318649292e-02 -8.593524247407913208e-02 -2.470093816518783569e-01 2.251900583505630493e-01
5.624855682253837585e-02 7.390969246625900269e-02 5.934500321745872498e-02 -1.964033693075180054e-01 7.635875046253204346e-02 1.148110255599021912e-01 -1.054023355245590210e-01 5.045677348971366882e-02 -9.138679504394531250e-02 -1.093872860074043274e-01 7.694665342569351196e-03 -1.762236207723617554e-01 8.306300640106201172e-02 -2.086818218231201172e-01 7.504142820835113525e-02 -2.224361337721347809e-02 -4.776936396956443787e-02 -1.143683716654777527e-01 -1.629001200199127197e-01 1.642064750194549561e-01 -2.102133035659790039e-01 -5.705396458506584167e-02 2.254740893840789795e-01 -2.385442703962326050e-01 1.700545847415924072e-01 2.041206955909729004e-01 -2.443154305219650269e-01 -4.881431162357330322e-02 1.567882299423217773e-01 1.462170779705047607e-01 -2.235279679298400879e-01 5.966344475746154785e-01
-1.120920572429895401e-02 8.916108310222625732e-02 -2.112791091203689575e-01 -1.895053237676620483e-01 1.205910965800285339e-01 1.657350808382034302e-01 -8.408813923597335815e-02 4.861314222216606140e-02 -1.602980345487594604e-01 -1.737907379865646362e-01 -6.455855071544647217e-02 1.100576668977737427e-01 -3.419672548770904541e-01 -7.302201539278030396e-02 -1.184700205922126770e-01 -2.001234143972396851e-01 3.544920384883880615e-01 -1.887455284595489502e-01 -1.066950857639312744e-01 -1.060763970017433167e-01 -5.257035493850708008e-01 5.721844732761383057e-02 1.425437778234481812e-01 1.289907377213239670e-02 6.903832405805587769e-02 6.344213336706161499e-02 1.426847279071807861e-02 1.281816419214010239e-02 2.400008030235767365e-02 1.141143590211868286e-01 2.681136131286621094e-01 1.808338463306427002e-01
9.134443104267120361e-02 1.080504953861236572e-01 -9.916200488805770874e-02 8.422423154115676880e-03 2.452761977910995483e-01 3.165418505668640137e-01 2.448497563600540161e-01 -3.093912824988365173e-02 -2.106636762619018555e-01 -1.001494228839874268e-01 6.575426668860018253e-04 2.421255707740783691e-01 4.702322557568550110e-02 6.830684095621109009e-02 -1.614402532577514648e-01 -1.798626482486724854e-01 7.134438026696443558e-03 -2.294288724660873413e-01 -2.235606759786605835e-01 -3.544906675815582275e-01 -2.364009022712707520e-01 2.842725440859794617e-02 3.933985531330108643e-01 7.934493571519851685e-02 2.187198698520660400e-01 2.947877219412475824e-04 -4.842164739966392517e-02 -1.396659016609191895e-01 3.213176131248474121e-02 1.879953593015670776e-02 -1.736750304698944092e-01 1.521934419870376587e-01
-5.881636962294578552e-02 -4.720811918377876282e-02 -3.066513240337371826e-01 -1.429761499166488647e-01 7.189611904323101044e-03 1.246363446116447449e-01 1.721780747175216675e-01 1.824938505887985229e-02 -1.567859649658203125e-01 -2.562290430068969727e-01 -4.894232004880905151e-02 -6.882801186293363571e-03 -3.417040705680847168e-01 2.508450150489807129e-01 -2.598457932472229004e-01 -3.795290589332580566e-01 3.880718350410461426e-02 -1.156342029571533203e-01 2.028628019616007805e-03 -1.381032764911651611e-01 1.095618866384029388e-02 -2.507075071334838867e-01 5.828958749771118164e-02 -1.614256054162979126e-01 5.791775882244110107e-03 1.921824812889099121e-01 -1.122936531901359558e-01 -2.288707792758941650e-01 -1.459195315837860107e-01 1.422386169433593750e-01 -1.798294782638549805e-01 2.194062918424606323e-01
-2.034037187695503235e-02 -6.100056320428848267e-02 3.674720600247383118e-02 5.384468287229537964e-02 1.842322945594787598e-01 4.172083456069231033e-03 -2.144080251455307007e-01 1.196327432990074158e-01 -2.742338180541992188e-01 -2.734487652778625488e-01 6.207299977540969849e-02 -3.837855905294418335e-02 -1.135570555925369263e-01 -1.020409241318702698e-01 -2.293255776166915894e-01 -4.628736376762390137e-01 1.731490045785903931e-01 -1.574513614177703857e-01 2.921781502664089203e-02 -2.875022888183593750e-01 -3.704700618982315063e-02 2.640876360237598419e-02 2.640568315982818604e-01 9.038462489843368530e-02 -3.047744557261466980e-02 -1.545599699020385742e-01 -2.648900747299194336e-01 -5.879706144332885742e-02 -2.755605578422546387e-01 -1.945174038410186768e-01 1.006478145718574524e-01 1.064400002360343933e-01
2.513406872749328613e-01 -2.285119891166687012e-02 -1.664684154093265533e-02 -8.923255652189254761e-02 2.047552615404129028e-01 1.731637021293863654e-04 -1.432569511234760284e-02 2.466372996568679810e-01 -1.171089634299278259e-01 -4.363238438963890076e-02 2.298342622816562653e-02 -1.644187867641448975e-01 -2.966390848159790039e-01 -1.952802948653697968e-02 -2.923367917537689209e-01 8.755029179155826569e-03 2.762373089790344238e-01 -6.894955784082412720e-02 1.205469667911529541e-02 -2.164118140935897827e-01 -6.195625662803649902e-02 2.097211629152297974e-01 3.837368786334991455e-01 -1.269408911466598511e-01 5.475851893424987793e-02 1.815104335546493530e-01 -8.329269289970397949e-02 8.520989865064620972e-02 9.686570614576339722e-03 2.751880586147308350e-01 5.358209367841482162e-03 3.778737485408782959e-01
2.481286227703094482e-01 1.287371385842561722e-02 -1.807440258562564850e-02 -5.254396796226501465e-02 6.554615497589111328e-02 1.303622275590896606e-01 -2.900723814964294434e-01 9.758769720792770386e-02 1.620902419090270996e-01 2.120608650147914886e-02 -9.098742902278900146e-02 5.576525628566741943e-02 2.390671074390411377e-01 -3.831540700048208237e-03 -2.715069353580474854e-01 -2.620706856250762939e-01 1.908926963806152344e-01 2.385640703141689301e-02 -4.223493859171867371e-02 4.502094909548759460e-02 -1.445090323686599731e-01 -4.337948858737945557e-01 -2.080045454204082489e-02 2.358472496271133423e-01 -1.721890121698379517e-01 3.143331706523895264e-01 -1.902674883604049683e-01 -1.347485035657882690e-01 1.266590505838394165e-01 -8.466767519712448120e-02 -1.512430012226104736e-01 2.184276282787322998e-01
-5.151671916246414185e-02 2.974076382815837860e-02 -2.000773549079895020e-01 -9.554868936538696289e-02 1.967422664165496826e-01 1.605943962931632996e-02 -2.209366112947463989e-01 4.207583516836166382e-02 1.323012858629226685e-01 -2.219276726245880127e-01 -1.227721944451332092e-01 3.642409741878509521e-01 1.080701872706413269e-01 4.101248830556869507e-02 -5.963569134473800659e-02 -1.934554874897003174e-01 2.923614159226417542e-02 -3.135074377059936523e-01 -2.016051560640335083e-01 3.524195402860641479e-02 -1.716446876525878906e-01 -1.846460700035095215e-01 -1.042914763092994690e-02 2.475155889987945557e-01 -3.285185992717742920e-02 -2.030891776084899902e-01 -3.591206669807434082e-01 -2.512166798114776611e-01 2.216069698333740234e-01 1.262187808752059937e-01 -9.186775237321853638e-02 1.227609440684318542e-01
-7.000730838626623154e-03 -4.161225855350494385e-01 1.277528256177902222e-01 -9.361528605222702026e-02 9.899387508630752563e-02 2.763218581676483154e-01 2.936347015202045441e-02 2.319482266902923584e-01 9.562692046165466309e-02 -1.204978227615356445e-01 -5.178583785891532898e-02 1.580967102199792862e-03 -1.027221530675888062e-01 -1.529645919799804688e-01 -1.169085949659347534e-01 -9.617172181606292725e-02 3.713960945606231689e-01 -2.234246283769607544e-01 -1.109963878989219666e-01 -2.018063664436340332e-01 -1.721996814012527466e-01 8.867321908473968506e-02 3.029469549655914307e-01 5.683610215783119202e-02 -7.319013774394989014e-02 -1.002873927354812622e-01 -3.158458173274993896e-01 -1.644851416349411011e-01 9.868882596492767334e-03 -1.056773141026496887e-01 8.618478477001190186e-02 2.081679403781890869e-01
1.140230819582939148e-01 1.166178006678819656e-02 -3.977670669555664062e-01 1.660523265600204468e-01 3.087449967861175537e-01 5.202708020806312561e-02 7.453597337007522583e-02 -1.157124415040016174e-01 -2.981955185532569885e-03 2.226448059082031250e-01 -1.356255263090133667e-01 -1.229856815189123154e-02 5.251263454556465149e-02 2.991328835487365723e-01 -4.945502802729606628e-02 -2.304157316684722900e-01 6.477776914834976196e-02 -1.633672118186950684e-01 -5.474103987216949463e-02 -1.551520228385925293e-01 -3.545304238796234131e-01 1.263285726308822632e-01 9.153253585100173950e-02 5.247206240892410278e-02 2.183479070663452148e-01 -1.333607286214828491e-01 -1.842098087072372437e-01 -6.250517070293426514e-02 -6.141979619860649109e-02 1.916540116071701050e-01 -2.321036905050277710e-02 3.363265395164489746e-01
1.090115681290626526e-01 2.911896817386150360e-02 -2.965036965906620026e-02 -3.766184300184249878e-02 8.082253485918045044e-02 1.843875497579574585e-01 -3.427818417549133301e-01 4.025458693504333496e-01 -1.799334436655044556e-01 -1.533493846654891968e-01 1.146423220634460449e-01 1.699581742286682129e-01 -1.246186122298240662e-01 -1.519299000501632690e-01 -5.059427618980407715e-01 1.747302897274494171e-02 1.478811353445053101e-01 -1.919804662466049194e-01 -2.091651707887649536e-01 2.166583575308322906e-02 -1.512907743453979492e-01 -1.633163094520568848e-01 -3.572237119078636169e-02 1.054837554693222046e-01 5.538067221641540527e-02 4.797882959246635437e-02 -2.132996916770935059e-01 -8.206713944673538208e-02 -1.003636419773101807e-01 7.396098971366882324e-02 -1.222665756940841675e-01 1.381274908781051636e-01
8.334447443485260010e-02 -6.354336440563201904e-02 -1.939047425985336304e-01 9.983617067337036133e-02 2.794352769851684570e-01 3.813730180263519287e-01 2.648791372776031494e-01 5.798330903053283691e-02 8.922104723751544952e-03 1.284911483526229858e-01 -1.068248823285102844e-01 1.765441596508026123e-01 -3.155850619077682495e-02 5.893798545002937317e-02 -1.323426216840744019e-01 -9.717792272567749023e-02 -1.044078264385461807e-02 -2.405550926923751831e-01 -5.237242579460144043e-02 -3.614613711833953857e-01 -2.450189739465713501e-01 2.035171166062355042e-02 1.465279161930084229e-01 1.932086646556854248e-01 1.245737969875335693e-01 -1.322454810142517090e-01 -5.905704945325851440e-02 -1.592414528131484985e-01 -3.991543129086494446e-02 1.592757105827331543e-01 -2.543773949146270752e-01 2.994261384010314941e-01
-1.372503638267517090e-01 7.161524891853332520e-02 1.218034774065017700e-01 1.607433110475540161e-01 3.694737851619720459e-01 -1.699067093431949615e-02 -3.956751897931098938e-02 -4.456759244203567505e-02 5.900187045335769653e-02 1.760294735431671143e-01 2.253237664699554443e-01 1.404457688331604004e-01 -2.026567608118057251e-01 -2.867747247219085693e-01 -1.209662631154060364e-01 -1.432564407587051392e-01 4.679230973124504089e-02 -4.898637905716896057e-02 -1.504114717245101929e-01 1.262030750513076782e-01 -2.605393528938293457e-01 -2.929054498672485352e-01 1.073335483670234680e-01 2.785735726356506348e-01 -1.143382489681243896e-01 2.710075676441192627e-01 -1.449495404958724976e-01 -9.425246715545654297e-02 1.361040323972702026e-01 1.117167994379997253e-02 8.363942801952362061e-02 3.218455910682678223e-01
1.904454976320266724e-01 2.422474697232246399e-02 -3.161845207214355469e-01 1.536431014537811279e-01 3.555326163768768311e-01 2.365222275257110596e-01 -2.276341766119003296e-01 4.064656794071197510e-01 -6.712550669908523560e-02 -8.092591166496276855e-02 -5.251469463109970093e-02 -3.574656695127487183e-02 -1.668962091207504272e-01 -4.771984647959470749e-03 5.537977442145347595e-02 -9.397266060113906860e-02 9.124230593442916870e-02 6.461979355663061142e-03 -1.154110506176948547e-01 -1.472557187080383301e-01 1.536792260594666004e-03 -2.592127397656440735e-02 -8.979415893554687500e-02 3.146404027938842773e-01 -1.102222278714179993e-01 -9.364550560712814331e-02 -2.875532805919647217e-01 -5.731847882270812988e-02 -5.733827501535415649e-02 -9.687653183937072754e-02 2.051140367984771729e-01 2.694060802459716797e-01
1.375857740640640259e-01 7.003480195999145508e-02 -1.412667185068130493e-01 1.758608818054199219e-01 -1.386482268571853638e-03 5.292662605643272400e-02 -2.827343344688415527e-01 -3.151739388704299927e-02 1.974804140627384186e-02 1.842149347066879272e-01 -4.512054100632667542e-02 -6.576846539974212646e-02 4.570260271430015564e-02 -5.114622786641120911e-02 -3.855978250503540039e-01 -2.243811637163162231e-01 3.517513573169708252e-01 -1.388871222734451294e-01 -2.030240148305892944e-01 -1.614717692136764526e-01 7.381630688905715942e-02 -2.044627815485000610e-01 4.697263985872268677e-02 1.489252597093582153e-01 -8.457694202661514282e-02 7.987701147794723511e-02 -3.060836791992187500e-01 1.246774010360240936e-02 7.679111510515213013e-02 2.008937448263168335e-01 -2.329962551593780518e-01 3.274980783462524414e-01
1.152496561408042908e-01 2.873562462627887726e-02 -1.603680998086929321e-01 -5.384636670351028442e-02 7.477332651615142822e-02 1.358594447374343872e-01 2.261769324541091919e-01 1.922309100627899170e-01 -3.335431218147277832e-01 -1.103102192282676697e-01 3.155556321144104004e-01 4.145301505923271179e-02 9.480434656143188477e-02 -1.075646206736564636e-01 -1.607339084148406982e-02 -1.275893002748489380e-01 5.274400115013122559e-02 2.555972635746002197e-01 2.264508754014968872e-01 -1.932109147310256958e-01 -4.190682470798492432e-01 -1.724914908409118652e-01 2.062369883060455322e-01 1.994933038949966431e-01 1.181805804371833801e-01 -1.364298313856124878e-01 -1.287453472614288330e-01 -1.009427085518836975e-01 6.260962784290313721e-02 3.906208276748657227e-02 -7.867709547281265259e-02 2.605816125869750977e-01
1.276106983423233032e-01 -3.190288245677947998e-01 2.681920230388641357e-01 -1.103358641266822815e-01 2.242126762866973877e-01 1.623066700994968414e-02 -7.191560417413711548e-02 -1.050722599029541016e-01 1.060320213437080383e-01 -2.437986247241497040e-02 1.379289776086807251e-01 1.468647420406341553e-01 -9.676718711853027344e-02 6.349261384457349777e-03 -1.682627201080322266e-01 -3.790712058544158936e-01 1.330465674400329590e-01 -2.174301594495773315e-01 6.037117168307304382e-02 -1.848818212747573853e-01 -1.677799224853515625e-01 4.112050309777259827e-02 -2.874051332473754883e-01 4.664345178753137589e-03 -6.698422878980636597e-02 1.511560473591089249e-02 -2.592667639255523682e-01 -1.651884466409683228e-01 9.394337423145771027e-03 -1.158014759421348572e-01 -1.179913431406021118e-01 3.941271305084228516e-01
1.925292909145355225e-01 1.349191814661026001e-01 -2.503775656223297119e-01 2.074560374021530151e-01 7.514869421720504761e-02 1.919030547142028809e-01 6.916699558496475220e-02 3.718810528516769409e-02 -2.108033746480941772e-01 2.575643062591552734e-01 -1.094372421503067017e-01 1.312203407287597656e-01 3.766137361526489258e-02 -4.007214307785034180e-02 -7.401983439922332764e-02 -2.202858924865722656e-01 1.559784561395645142e-01 -2.123074419796466827e-02 -1.882140934467315674e-01 1.775850504636764526e-01 -1.373989600688219070e-02 -2.366343438625335693e-01 1.952639222145080566e-02 1.480597555637359619e-01 -1.261310726404190063e-01 1.899054497480392456e-01 -4.167498648166656494e-01 -2.204070389270782471e-01 2.517965435981750488e-01 1.017825603485107422e-01 1.075322031974792480e-01 2.521385848522186279e-01
2.290257811546325684e-02 9.512082487344741821e-02 -2.718093395233154297e-01 2.498277574777603149e-01 3.054962158203125000e-01 -4.516551736742258072e-03 -1.046988591551780701e-01 1.637864708900451660e-01 -1.083072200417518616e-01 -3.639453649520874023e-02 -6.847837567329406738e-02 3.925396502017974854e-01 4.623463377356529236e-02 2.868458032608032227e-01 1.210488155484199524e-01 -2.259073406457901001e-01 3.600528836250305176e-02 -1.634239405393600464e-01 -1.198425367474555969e-01 1.843802183866500854e-01 -1.958802491426467896e-01 3.630845993757247925e-02 2.000582218170166016e-01 4.252511635422706604e-02 -1.663401722908020020e-01 -2.200457500293850899e-03 -1.905786097049713135e-01 -2.021155357360839844e-01 -5.187295377254486084e-02 -2.269221246242523193e-01 3.397303447127342224e-02 2.880897223949432373e-01
4.964428395032882690e-02 -2.160445973277091980e-02 1.758013293147087097e-02 -5.263700708746910095e-02 4.258326292037963867e-01 2.093743532896041870e-01 8.162693679332733154e-02 1.480854004621505737e-01 -2.362242341041564941e-01 3.742671571671962738e-03 -2.927151918411254883e-01 2.006472833454608917e-02 -2.058078795671463013e-01 -9.823163598775863647e-02 -1.554707288742065430e-01 -1.240167841315269470e-01 -6.958498805761337280e-02 1.031024456024169922e-01 -3.740917891263961792e-02 -8.507733792066574097e-02 -3.161585032939910889e-01 -2.729732394218444824e-01 3.584521636366844177e-02 2.266677021980285645e-01 3.605300933122634888e-02 2.025468833744525909e-02 -2.265064269304275513e-01 -3.415393233299255371e-01 -9.558512829244136810e-03 -2.689193487167358398e-01 -1.067999005317687988e-01 4.521410912275314331e-02
-6.316892802715301514e-02 1.791426092386245728e-01 -1.750956177711486816e-01 2.630321085453033447e-01 2.473161369562149048e-01 2.245918959379196167e-01 -1.190189719200134277e-01 -6.388597935438156128e-02 4.742620140314102173e-02 -1.873850673437118530e-01 1.005405783653259277e-01 3.992380797863006592e-01 -5.420383438467979431e-02 -1.469113677740097046e-01 -1.751052737236022949e-01 -1.390664577484130859e-01 6.531801819801330566e-02 2.875856496393680573e-02 6.581479310989379883e-02 7.806706428527832031e-02 -6.494576483964920044e-02 -4.830139223486185074e-03 -1.146337315440177917e-01 -2.373095601797103882e-01 -8.560173958539962769e-02 -1.503060162067413330e-01 -3.816879987716674805e-01 8.335584402084350586e-02 -4.121622070670127869e-02 1.455069482326507568e-01 -2.519651651382446289e-01 3.077447414398193359e-01
1.858453601598739624e-01 9.747683256864547729e-02 -7.671745121479034424e-02 -1.188594996929168701e-01 7.117591303540393710e-05 1.550116986036300659e-01 -2.052195966243743896e-01 3.969955742359161377e-01 -1.763824932277202606e-02 -9.108612686395645142e-02 -1.353108286857604980e-01 4.183120559900999069e-03 -1.298875063657760620e-01 -2.449135035276412964e-01 -1.555760651826858521e-01 -1.587931364774703979e-01 -9.878718107938766479e-02 1.809085309505462646e-01 -1.323926448822021484e-01 -1.188837736845016479e-01 -5.692634731531143188e-03 -4.528539180755615234e-01 2.360318554565310478e-03 3.438167646527290344e-02 6.108974665403366089e-02 8.443790674209594727e-02 -4.021832048892974854e-01 -1.325308084487915039e-01 8.829391002655029297e-02 -9.781004488468170166e-02 -9.582190960645675659e-02 2.486437708139419556e-01
1.170186442323029041e-03 5.335530266165733337e-02 -6.476441025733947754e-02 2.994879521429538727e-02 4.890348762273788452e-02 1.822991520166397095e-01 -2.568094134330749512e-01 1.101089194416999817e-01 -1.410757303237915039e-01 -8.931270986795425415e-02 6.223060935735702515e-02 1.392490863800048828e-01 -3.333658576011657715e-01 -4.765385761857032776e-02 -6.421014666557312012e-02 8.497793227434158325e-02 1.445146948099136353e-01 -1.911830157041549683e-01 -3.880627751350402832e-01 -2.396106272935867310e-01 -1.124342381954193115e-01 -2.452121078968048096e-01 -1.341721713542938232e-01 1.887926161289215088e-01 -1.146844625473022461e-01 2.713318355381488800e-02 -1.440634876489639282e-01 -6.827899813652038574e-02 1.427459120750427246e-01 1.064032986760139465e-01 -3.552508950233459473e-01 3.367611765861511230e-01
1.497300267219543457e-01 -7.557027973234653473e-03 -4.327282905578613281e-01 1.705506443977355957e-01 1.374733448028564453e-01 -2.466833777725696564e-02 -5.168432369828224182e-02 5.771479383111000061e-02 1.031671985983848572e-01 -3.594152629375457764e-01 1.241333931684494019e-01 -1.122259534895420074e-02 3.335686922073364258e-01 9.492963552474975586e-02 4.521611332893371582e-02 -8.602469414472579956e-02 7.306813448667526245e-02 -1.051587834954261780e-01 4.120016470551490784e-02 -2.481888383626937866e-01 -1.757259964942932129e-01 -9.819105267524719238e-02 8.096250146627426147e-02 6.953491270542144775e-02 3.305445909500122070e-01 -3.453252138569951057e-03 -2.216133028268814087e-01 1.657781563699245453e-02 -5.463005602359771729e-02 -2.511999011039733887e-01 -1.462698876857757568e-01 2.699024677276611328e-01
-2.188876830041408539e-02 -4.168134555220603943e-02 -1.099108085036277771e-01 -9.518539905548095703e-02 2.835023105144500732e-01 1.509396880865097046e-01 -6.993076764047145844e-03 1.722054630517959595e-01 -4.058357477188110352e-01 -6.383832544088363647e-02 -3.028817772865295410e-01 1.110365390777587891e-01 -7.002946734428405762e-02 1.115024834871292114e-01 -1.019648090004920959e-01 -1.006929352879524231e-01 -5.254311114549636841e-02 2.171895951032638550e-01 -5.722800269722938538e-02 -2.128454856574535370e-02 -1.974074691534042358e-01 -2.967179417610168457e-01 -1.115219946950674057e-02 1.391878426074981689e-01 -1.064494773745536804e-01 1.726287156343460083e-01 -3.971896469593048096e-01 -2.457183599472045898e-01 -2.055341936647891998e-02 -2.288530617952346802e-01 -6.347413361072540283e-02 1.296231448650360107e-01
3.255616128444671631e-02 6.375616788864135742e-02 8.040820062160491943e-02 -2.250937372446060181e-02 3.689182996749877930e-01 -1.305273920297622681e-01 -1.647455990314483643e-01 1.773421615362167358e-01 1.039942204952239990e-01 -9.704305976629257202e-02 5.802556872367858887e-02 -9.394040703773498535e-02 -8.638712018728256226e-02 1.744967103004455566e-01 -9.675631672143936157e-02 -8.057957887649536133e-02 3.503932384774088860e-03 -7.053387351334095001e-03 -5.378176923841238022e-03 -5.064030885696411133e-01 -1.974449902772903442e-01 1.010686159133911133e-01 1.276540756225585938e-01 1.704029142856597900e-01 -1.389470249414443970e-01 3.566523194313049316e-01 3.857764229178428650e-02 4.980897903442382812e-02 1.563407927751541138e-01 3.408457338809967041e-02 -1.461762189865112305e-01 3.761222958564758301e-01
6.403697282075881958e-02 2.031076103448867798e-01 -1.249254494905471802e-01 5.406380072236061096e-02 2.679870724678039551e-01 2.413509041070938110e-01 2.577828764915466309e-01 1.456575375050306320e-02 -7.257565855979919434e-02 9.579067677259445190e-02 1.183549240231513977e-01 1.439377963542938232e-01 -1.554959863424301147e-01 1.227157749235630035e-02 -2.569214403629302979e-01 -2.038477510213851929e-01 1.068333908915519714e-01 -2.863939404487609863e-01 -1.085330992937088013e-01 -3.415195047855377197e-01 -4.270920157432556152e-02 5.441021919250488281e-02 2.159547209739685059e-01 6.175373867154121399e-02 2.399432361125946045e-01 -6.928655505180358887e-02 -9.741130471229553223e-02 -1.189162731170654297e-01 -8.873029053211212158e-02 -4.708591382950544357e-03 -3.682205975055694580e-01 2.274975031614303589e-01
1.649454385042190552e-01 2.523018717765808105e-01 -1.442264616489410400e-01 1.624996513128280640e-01 4.498616978526115417e-02 2.167759537696838379e-01 -1.731147021055221558e-01 1.216864660382270813e-01 1.054852381348609924e-01 9.724423289299011230e-02 1.562913507223129272e-01 3.938944637775421143e-02 -5.227587744593620300e-02 -3.767161816358566284e-02 1.891434341669082642e-01 -3.690443560481071472e-02 1.289374530315399170e-01 -2.160120308399200439e-01 -2.265500426292419434e-01 -1.930359303951263428e-01 -1.317677050828933716e-01 -4.005930125713348389e-01 2.867392962798476219e-03 2.649608254432678223e-01 -1.879584044218063354e-01 3.608236461877822876e-02 -2.345370501279830933e-01 -1.492174863815307617e-01 -1.621817797422409058e-02 5.783997941762208939e-03 -3.179565668106079102e-01 2.550801634788513184e-01
2.653644680976867676e-01 1.058180406689643860e-01 7.915123552083969116e-02 2.090010792016983032e-01 2.727302014827728271e-01 1.029820218682289124e-01 4.265143722295761108e-02 6.250666826963424683e-02 -1.167506799101829529e-01 -2.036683708429336548e-01 -1.226639300584793091e-01 2.288699597120285034e-01 -1.844581961631774902e-01 -7.503696531057357788e-02 3.594111278653144836e-02 -5.492110177874565125e-02 6.808252539485692978e-03 -1.053885892033576965e-01 -1.539817154407501221e-01 3.383255749940872192e-02 -1.791712939739227295e-01 -1.534841358661651611e-01 2.409570813179016113e-01 1.435312628746032715e-01 -1.962031573057174683e-01 3.630703687667846680e-01 -3.098687231540679932e-01 -2.334014475345611572e-01 -1.412032842636108398e-01 2.390569001436233521e-01 1.703716516494750977e-01 1.181879043579101562e-01
-4.976892098784446716e-02 1.349340677261352539e-01 -2.328278869390487671e-01 7.163874059915542603e-02 2.372001111507415771e-01 3.408956229686737061e-01 -1.358454674482345581e-01 -7.252249121665954590e-02 -1.148089691996574402e-01 -1.447362601757049561e-01 9.470893070101737976e-03 1.553995162248611450e-01 -2.795201539993286133e-01 -1.543193757534027100e-01 -1.115040779113769531e-01 -2.127518206834793091e-01 3.319146484136581421e-02 -2.246584147214889526e-01 -2.339343540370464325e-02 -1.878026872873306274e-02 -4.124909639358520508e-01 -2.990892156958580017e-02 4.032849520444869995e-02 2.113801091909408569e-01 1.402903497219085693e-01 1.579086780548095703e-01 -1.084617991000413895e-02 2.804524004459381104e-01 1.328400671482086182e-01 2.383902817964553833e-01 8.052650839090347290e-02 1.777751296758651733e-01
-2.279037982225418091e-02 -3.726225197315216064e-01 8.662915788590908051e-03 -1.727808862924575806e-01 -1.653214916586875916e-02 2.525216639041900635e-01 1.539754569530487061e-01 3.217321634292602539e-01 1.220498234033584595e-01 -2.354693412780761719e-01 -1.772639751434326172e-01 2.525202929973602295e-01 7.298358529806137085e-02 3.890981897711753845e-02 -1.676330864429473877e-01 -1.323700249195098877e-01 3.182682991027832031e-01 -5.504721030592918396e-02 -9.584934264421463013e-02 -3.278153538703918457e-01 -1.934059411287307739e-01 -1.556520760059356689e-01 2.445923350751399994e-02 1.588556766510009766e-01 5.893379449844360352e-02 6.640976667404174805e-02 -1.871585845947265625e-01 -4.534697160124778748e-02 -8.081489242613315582e-03 -1.655175536870956421e-01 8.421137183904647827e-02 1.829953342676162720e-01
8.239467442035675049e-02 1.356706321239471436e-01 -2.586454153060913086e-01 6.612636893987655640e-02 2.026136964559555054e-01 2.498844861984252930e-01 -1.801894456148147583e-01 -1.468729111365973949e-03 -1.852002292871475220e-01 -4.958403483033180237e-02 3.968777507543563843e-02 1.521242968738079071e-02 -4.275432229042053223e-01 1.359659880399703979e-01 -1.016265973448753357e-01 2.030198127031326294e-01 5.680538713932037354e-02 -2.400185018777847290e-01 -1.430555582046508789e-01 -1.512426733970642090e-01 -1.426481902599334717e-01 -3.672550916671752930e-01 1.866852939128875732e-01 1.220992803573608398e-01 -1.096998378634452820e-01 -2.468394115567207336e-02 -1.236191242933273315e-01 7.952705770730972290e-02 9.202003479003906250e-02 1.064779981970787048e-01 -2.249157875776290894e-01 2.497579306364059448e-01
3.534187972545623779e-01 -5.750083178281784058e-02 -1.545763164758682251e-01 -5.162142962217330933e-02 4.001346230506896973e-01 4.444018006324768066e-02 3.879326581954956055e-01 2.200579494237899780e-01 2.000981383025646210e-02 -2.481912374496459961e-01 2.537761330604553223e-01 -9.209560230374336243e-03 -6.844432651996612549e-02 3.513706848025321960e-02 -8.370563387870788574e-03 -9.252532571554183960e-02 -1.064497604966163635e-01 1.860081404447555542e-02 1.294136494398117065e-01 7.809449732303619385e-02 -7.004723697900772095e-02 -2.234226316213607788e-01 1.945161819458007812e-01 5.815428122878074646e-02 2.111686617136001587e-01 -8.077567815780639648e-02 -1.238902285695075989e-01 7.130095735192298889e-03 -6.743798404932022095e-02 8.310254663228988647e-02 -7.539101690053939819e-02 3.591274321079254150e-01
1.466629356145858765e-01 -1.594639122486114502e-01 -3.362845778465270996e-01 1.154194958508014679e-02 1.005691811442375183e-01 2.423428297042846680e-01 -2.788417935371398926e-01 3.724530339241027832e-01 -1.231355071067810059e-01 -3.506800159811973572e-02 1.355730742216110229e-01 1.675681024789810181e-01 2.331143058836460114e-02 -4.548832774162292480e-02 7.066322118043899536e-02 -2.286880612373352051e-01 3.182413056492805481e-02 -8.263021707534790039e-02 -2.163844853639602661e-01 -2.474309056997299194e-01 1.203917991369962692e-02 -2.105996161699295044e-01 2.157198637723922729e-01 1.363021284341812134e-01 -1.037124469876289368e-01 1.239657104015350342e-01 -3.540998399257659912e-01 -1.762776225805282593e-01 4.802418500185012817e-02 -7.106191013008356094e-03 1.344737559556961060e-01 -5.698820203542709351e-02
4.390096962451934814e-01 -1.270073205232620239e-01 -1.344106197357177734e-01 -2.419813536107540131e-02 1.522938162088394165e-02 2.001012414693832397e-01 -9.591604769229888916e-02 4.829277470707893372e-02 1.034318730235099792e-01 2.211232110857963562e-02 -1.965740136802196503e-02 -1.823855191469192505e-01 8.113850653171539307e-02 9.615638852119445801e-02 -2.852838337421417236e-01 -2.244853973388671875e-01 3.432321250438690186e-01 -1.676250249147415161e-01 -2.088983058929443359e-01 1.143790781497955322e-01 -8.215633034706115723e-02 -3.997047543525695801e-01 1.591460406780242920e-01 1.366832107305526733e-01 6.584925949573516846e-02 5.239338055253028870e-02 -2.260661721229553223e-01 -6.000507622957229614e-02 1.238531172275543213e-01 -8.424247056245803833e-02 -6.597374379634857178e-02 1.628115773200988770e-01
-3.311816602945327759e-03 7.007236778736114502e-02 -7.312848418951034546e-02 -1.804480701684951782e-02 3.653539419174194336e-01 1.115999966859817505e-01 3.142787516117095947e-02 1.549995392560958862e-01 -1.972763687372207642e-01 1.486418992280960083e-01 -3.535593152046203613e-01 -6.355811655521392822e-02 -1.104421019554138184e-01 -9.331610053777694702e-02 -1.938843429088592529e-01 -8.463042229413986206e-02 1.158147007226943970e-01 6.018871441483497620e-02 2.216435968875885010e-01 -7.934246212244033813e-02 -2.029112130403518677e-01 -2.026195824146270752e-01 1.133850663900375366e-01 1.937340795993804932e-01 -8.222807943820953369e-02 -6.885939836502075195e-02 -4.238188862800598145e-01 -2.101389765739440918e-01 1.352676451206207275e-01 -2.867150902748107910e-01 -1.308475136756896973e-01 6.898169964551925659e-02
2.334683686494827271e-01 3.125587105751037598e-02 -1.788696199655532837e-01 -5.781440809369087219e-02 2.690312266349792480e-01 -4.836633801460266113e-02 2.939926683902740479e-01 1.783066093921661377e-01 -6.769137829542160034e-02 -1.756784617900848389e-01 1.413563638925552368e-01 -2.016531676054000854e-01 -6.046272814273834229e-03 -3.617608547210693359e-02 -1.087565906345844269e-02 -2.350697070360183716e-01 -1.106714829802513123e-02 7.883172482252120972e-02 3.567423522472381592e-01 -2.257086522877216339e-02 -1.615033000707626343e-01 -1.396813541650772095e-01 4.045754298567771912e-02 2.959075570106506348e-02 1.388567835092544556e-01 -7.335072383284568787e-03 -2.251974940299987793e-01 -4.674385860562324524e-02 4.223778843879699707e-03 3.124999105930328369e-01 -2.373394668102264404e-01 3.936608135700225830e-01
7.185267657041549683e-02 5.951212346553802490e-02 2.259187586605548859e-02 -3.585194647312164307e-01 3.770889937877655029e-01 5.652099382132291794e-03 -1.494164466857910156e-01 1.433837264776229858e-01 9.669320285320281982e-02 -1.130303144454956055e-01 -1.394425779581069946e-01 1.345147341489791870e-01 -1.034063696861267090e-01 7.255178689956665039e-02 -3.443726599216461182e-01 -2.922406494617462158e-01 1.522380392998456955e-02 3.314390033483505249e-02 6.976769119501113892e-02 -4.065026640892028809e-01 -1.108419895172119141e-01 -5.772576481103897095e-02 8.585818856954574585e-02 -2.497851382941007614e-03 -1.147985756397247314e-01 1.124671567231416702e-02 -2.009193301200866699e-01 2.587143480777740479e-01 5.374510958790779114e-02 1.523497849702835083e-01 -1.646145880222320557e-01 1.711046695709228516e-01
8.893854916095733643e-02 3.473728150129318237e-02 -2.210949212312698364e-01 -1.724020093679428101e-01 1.742195039987564087e-01 1.465870290994644165e-01 -1.651923060417175293e-01 3.112448155879974365e-01 -1.899390071630477905e-01 -8.946932852268218994e-02 -8.566336333751678467e-02 9.727232158184051514e-02 -3.507921099662780762e-01 -2.836307510733604431e-02 -2.701676785945892334e-01 -1.675085127353668213e-01 5.521830171346664429e-02 -1.272306889295578003e-01 5.799054168164730072e-03 -3.470853269100189209e-01 -2.156146317720413208e-01 -3.579076007008552551e-02 1.553093343973159790e-01 -1.847833991050720215e-01 -1.395242959260940552e-01 -1.735996752977371216e-01 -4.557511210441589355e-02 -1.439657509326934814e-01 -7.631216943264007568e-02 1.246048510074615479e-01 -6.551325321197509766e-02 3.265897333621978760e-01
-2.717724815011024475e-02 -6.230471655726432800e-02 -3.006092607975006104e-01 1.720302253961563110e-01 3.346389159560203552e-02 4.763951525092124939e-03 -1.224712058901786804e-01 1.676777936518192291e-02 3.604429960250854492e-02 -2.019730359315872192e-01 1.510881818830966949e-02 7.081668078899383545e-02 2.347767204046249390e-01 -6.715705245733261108e-02 -2.160207480192184448e-01 -9.585609287023544312e-02 -7.437382638454437256e-02 -1.122721470892429352e-02 -2.761986851692199707e-01 -2.081171870231628418e-01 -1.646171510219573975e-01 -5.537328124046325684e-02 -9.754905849695205688e-02 -2.404378354549407959e-01 -2.099667191505432129e-01 2.405727654695510864e-01 -3.704334795475006104e-01 -3.975349068641662598e-01 3.866241127252578735e-02 -7.381243258714675903e-02 -3.021597303450107574e-02 2.614531517028808594e-01
1.995651721954345703e-01 -1.574381999671459198e-02 6.197920814156532288e-02 -8.330287784337997437e-02 1.296038180589675903e-01 3.165419399738311768e-01 1.345813367515802383e-02 2.690121531486511230e-02 2.258207201957702637e-01 -8.939654380083084106e-02 1.122193932533264160e-01 -3.330920636653900146e-02 -2.169566042721271515e-02 -2.647628486156463623e-01 1.586659252643585205e-01 6.164192408323287964e-02 -3.489413112401962280e-02 9.275291860103607178e-02 -1.055183038115501404e-01 -1.077653318643569946e-01 -2.631186246871948242e-01 2.079326286911964417e-02 2.271279692649841309e-01 1.058973222970962524e-01 1.532528400421142578e-01 3.681013882160186768e-01 -3.898513317108154297e-01 -6.320931762456893921e-02 1.808892190456390381e-01 -1.458079069852828979e-01 -1.085812523961067200e-01 3.365138769149780273e-01
2.286259084939956665e-01 1.359847635030746460e-01 2.060801908373832703e-02 1.542995125055313110e-01 2.539460062980651855e-01 2.065031528472900391e-01 -1.604718738235533237e-03 6.413049995899200439e-02 -1.441187858581542969e-01 -3.000647425651550293e-01 -1.163376271724700928e-01 2.682888209819793701e-01 3.853135555982589722e-02 -6.062345579266548157e-02 -3.247207999229431152e-01 -1.106442660093307495e-01 -2.669107913970947266e-02 1.519453618675470352e-02 4.633635655045509338e-02 9.249813854694366455e-02 -3.537909984588623047e-01 -1.920108646154403687e-01 5.585700273513793945e-03 -2.427962124347686768e-01 -1.382314562797546387e-01 1.143102049827575684e-01 -1.646893322467803955e-01 8.349386602640151978e-02 -2.833968102931976318e-01 -2.002797871828079224e-01 -7.491430640220642090e-02 2.227549105882644653e-01
4.466894865036010742e-01 -1.381118595600128174e-01 -7.491366565227508545e-02 -1.205999106168746948e-01 2.999008297920227051e-01 1.912507116794586182e-01 2.885828018188476562e-01 6.374374032020568848e-02 -1.158684417605400085e-01 -2.902418971061706543e-01 1.019915491342544556e-01 4.980571568012237549e-02 3.488238668069243431e-03 -6.246519833803176880e-02 8.154511451721191406e-02 -2.245864719152450562e-01 1.111181378364562988e-01 -1.593609750270843506e-01 1.746910065412521362e-01 1.317490637302398682e-01 -1.116907969117164612e-01 -1.290055066347122192e-01 -3.194363787770271301e-02 -1.105086207389831543e-01 5.290206894278526306e-02 -5.474220961332321167e-02 -5.923398956656455994e-02 -1.170522272586822510e-01 1.232262477278709412e-01 1.639373898506164551e-01 -1.748124696314334869e-02 4.271841645240783691e-01
1.726882606744766235e-01 6.415896862745285034e-02 4.528460279107093811e-02 3.549971804022789001e-02 1.839201897382736206e-02 1.169728338718414307e-01 -1.665630489587783813e-01 4.742490947246551514e-01 -1.478053778409957886e-01 -3.279942786321043968e-03 1.721929758787155151e-02 3.226766884326934814e-01 6.028380244970321655e-02 -9.355261921882629395e-02 -4.242802262306213379e-01 -2.079328335821628571e-02 2.282286733388900757e-01 -3.970517590641975403e-02 -2.192018181085586548e-01 -2.070841789245605469e-01 -2.689266204833984375e-01 -1.103898808360099792e-01 1.860693395137786865e-01 -7.316040340811014175e-03 -3.035332076251506805e-02 1.308155953884124756e-01 -1.156982779502868652e-01 -8.368685841560363770e-02 -2.307394295930862427e-01 3.203647583723068237e-02 -4.173386842012405396e-02 1.369505971670150757e-01
2.855050265789031982e-01 2.335832864046096802e-01 8.703292161226272583e-02 1.704439669847488403e-01 5.044610500335693359e-01 -4.369718953967094421e-03 2.121171168982982635e-02 2.719509601593017578e-01 -2.604232542216777802e-02 -6.729852408170700073e-02 -1.500112712383270264e-01 3.677306324243545532e-02 -8.845759928226470947e-02 -8.755240589380264282e-02 1.242520436644554138e-01 -2.827719599008560181e-02 1.146841198205947876e-01 -2.108804583549499512e-01 -1.188393607735633850e-01 1.510799825191497803e-01 -2.236393690109252930e-01 -1.788473576307296753e-01 1.155834645032882690e-01 2.610893547534942627e-01 -1.321553587913513184e-01 2.675034403800964355e-01 -1.706867367029190063e-01 -9.058353304862976074e-02 -9.257794171571731567e-02 6.565622985363006592e-02 1.156435012817382812e-01 1.639657914638519287e-01
1.190239712595939636e-01 1.491051018238067627e-01 -1.307085007429122925e-01 4.064881056547164917e-02 -7.929775118827819824e-02 1.885183751583099365e-01 -9.388037025928497314e-02 -3.955182805657386780e-02 -3.510626405477523804e-02 -2.508003711700439453e-01 -1.099637970328330994e-01 -2.878588065505027771e-02 -7.386490702629089355e-02 -7.867777347564697266e-02 1.037655100226402283e-01 -1.194507163017988205e-02 8.309635519981384277e-02 -2.582788467407226562e-01 -3.518217206001281738e-01 -9.702561050653457642e-02 -2.970129251480102539e-01 -4.500827193260192871e-01 -5.735261365771293640e-02 2.440347895026206970e-02 -1.928298324346542358e-01 -1.907603442668914795e-02 -3.469358086585998535e-01 -9.261810779571533203e-02 -1.081643346697092056e-02 -6.522417068481445312e-02 -3.621322661638259888e-02 3.455353677272796631e-01
-2.043236643075942993e-01 5.685503710992634296e-04 -4.142341762781143188e-02 -5.605344846844673157e-02 -1.131164655089378357e-01 -1.031575072556734085e-02 -1.480198204517364502e-01 1.855100542306900024e-01 -3.321557641029357910e-01 3.557410091161727905e-02 1.366139501333236694e-01 8.188822865486145020e-02 -3.981044590473175049e-01 1.552614122629165649e-01 -4.537075012922286987e-02 -2.112473547458648682e-01 2.218035161495208740e-01 -5.220977962017059326e-02 1.175614893436431885e-01 -5.375053733587265015e-02 -2.130345404148101807e-01 -1.594007164239883423e-01 9.998125582933425903e-02 1.551745235919952393e-01 -2.129943668842315674e-02 1.607427150011062622e-01 -1.281427294015884399e-01 -1.671760827302932739e-01 -1.602356731891632080e-01 1.512126773595809937e-01 -1.776088923215866089e-01 4.400938153266906738e-01
1.978987306356430054e-01 2.469357699155807495e-01 3.428911790251731873e-02 2.641984224319458008e-01 3.496730923652648926e-01 9.322704374790191650e-02 -1.436816006898880005e-01 2.038668543100357056e-01 1.137448772788047791e-01 5.797669664025306702e-02 3.214830160140991211e-02 2.560165822505950928e-01 1.132885646075010300e-02 -4.012283682823181152e-02 -3.714457750320434570e-01 -3.477573990821838379e-01 -6.829003244638442993e-02 -4.116990417242050171e-02 1.791783981025218964e-02 -1.145893186330795288e-01 -2.136003971099853516e-01 -1.328366398811340332e-01 2.221098840236663818e-01 -6.603833287954330444e-02 1.013379842042922974e-01 1.188742592930793762e-01 3.863930329680442810e-02 -1.129888668656349182e-01 1.267635375261306763e-01 2.706087231636047363e-01 1.616302728652954102e-01 3.652197122573852539e-02
2.156198322772979736e-01 -4.307487234473228455e-02 -1.679314225912094116e-01 -7.845406234264373779e-02 9.024150669574737549e-02 6.175482273101806641e-02 -2.835120558738708496e-01 1.038968414068222046e-01 8.083339780569076538e-02 -9.135279059410095215e-02 1.022097021341323853e-01 8.785272017121315002e-03 1.402322202920913696e-01 2.306192070245742798e-01 -3.389678597450256348e-01 -2.043871730566024780e-01 1.348039209842681885e-01 -3.300409764051437378e-02 3.764575347304344177e-02 -7.889702916145324707e-02 3.933759778738021851e-02 -5.326538085937500000e-01 -1.663007400929927826e-02 1.139231175184249878e-01 5.090780556201934814e-02 1.095840334892272949e-01 -3.826359510421752930e-01 5.772789940237998962e-03 1.456255745142698288e-02 -1.282680481672286987e-01 -4.278624895960092545e-03 2.368252277374267578e-01
2.962800562381744385e-01 1.215789094567298889e-01 -1.024312153458595276e-01 -1.682160049676895142e-01 8.175100386142730713e-02 9.053307771682739258e-02 -7.268996536731719971e-02 1.107626408338546753e-01 1.871593743562698364e-01 -7.611213624477386475e-02 7.776167988777160645e-02 1.010149270296096802e-01 2.297540903091430664e-01 5.011305958032608032e-02 -2.500514686107635498e-01 -5.906493589282035828e-02 5.535302758216857910e-01 -7.438983023166656494e-02 -2.384677231311798096e-01 -1.126612499356269836e-01 -1.497635543346405029e-01 -1.778040379285812378e-01 3.041502647101879120e-02 2.000441700220108032e-01 -7.332020998001098633e-02 7.075344026088714600e-02 -3.244136571884155273e-01 5.990115925669670105e-02 1.826829314231872559e-01 -5.622218176722526550e-02 1.048640832304954529e-01 6.790599226951599121e-02
-3.947776556015014648e-02 9.798197448253631592e-02 -2.164726406335830688e-01 7.193900644779205322e-02 1.469237804412841797e-01 3.273281157016754150e-01 8.894685655832290649e-02 -5.363656580448150635e-02 -1.778617352247238159e-01 8.776617795228958130e-02 -9.114617109298706055e-02 2.267794162034988403e-01 -9.474498033523559570e-02 -1.836125403642654419e-01 -2.075566798448562622e-01 -1.247999519109725952e-01 7.577383518218994141e-02 -2.623368501663208008e-01 -2.779905311763286591e-02 -4.463421106338500977e-01 -1.956278234720230103e-01 9.484261274337768555e-02 1.007874011993408203e-01 -9.889591485261917114e-02 9.994100034236907959e-02 -1.650186181068420410e-01 -1.952060014009475708e-01 -1.625362932682037354e-01 1.819523125886917114e-01 1.241560205817222595e-01 -1.965549290180206299e-01 2.573118805885314941e-01
3.985153045505285263e-03 8.178825676441192627e-02 -1.438390314579010010e-01 2.566882073879241943e-01 1.760221123695373535e-01 6.423104554414749146e-02 2.461861968040466309e-01 2.218216061592102051e-01 -4.243005067110061646e-02 -2.780181765556335449e-01 1.820024251937866211e-01 1.708646118640899658e-01 -4.677925631403923035e-02 2.044310122728347778e-01 8.520013839006423950e-02 -2.395056784152984619e-01 1.295191198587417603e-01 -1.124493181705474854e-01 2.230518162250518799e-01 6.905784457921981812e-02 -1.451474726200103760e-01 -1.411149650812149048e-01 2.749257385730743408e-01 2.587434947490692139e-01 -7.534846663475036621e-02 6.577017158269882202e-02 -1.064111590385437012e-01 -1.768748760223388672e-01 -1.509424448013305664e-01 2.265647798776626587e-02 2.142679989337921143e-01 3.500065207481384277e-01
2.103914320468902588e-01 1.791292615234851837e-02 2.191420346498489380e-01 -9.400814771652221680e-02 2.390026003122329712e-01 -5.923869088292121887e-02 -4.107335582375526428e-02 2.775714993476867676e-01 -1.588952839374542236e-01 -1.233252212405204773e-01 1.342037022113800049e-01 -8.853554725646972656e-03 -2.774743437767028809e-01 -1.042612791061401367e-01 -1.494816541671752930e-01 1.771401613950729370e-01 1.084406077861785889e-01 -7.823289185762405396e-02 -4.705006629228591919e-02 -3.987557888031005859e-01 -2.988902032375335693e-01 1.428324878215789795e-01 1.117615848779678345e-01 1.692574471235275269e-01 -4.852417856454849243e-02 1.349736750125885010e-01 -8.763571828603744507e-02 -1.340961754322052002e-01 2.963882982730865479e-01 1.873167790472507477e-02 1.856354810297489166e-02 3.070944845676422119e-01
1.570930890738964081e-02 1.016348227858543396e-01 -1.101538836956024170e-01 2.266335040330886841e-01 4.779333472251892090e-01 -1.563688814640045166e-01 2.582758851349353790e-02 1.082335188984870911e-01 1.847433298826217651e-01 1.894159913063049316e-01 7.012448459863662720e-02 4.603928327560424805e-02 -8.557202666997909546e-02 -1.896739155054092407e-01 -3.034125268459320068e-01 -7.644993811845779419e-02 7.023590058088302612e-02 7.615422457456588745e-02 -1.371036618947982788e-01 6.178375706076622009e-02 -1.137795373797416687e-01 -4.636213555932044983e-02 1.330521404743194580e-01 -8.267726004123687744e-02 -1.823977828025817871e-01 1.424480527639389038e-01 -2.563118338584899902e-01 -2.955510653555393219e-02 -3.285561800003051758e-01 3.238111361861228943e-02 7.675620913505554199e-02 3.666417598724365234e-01
1.519672423601150513e-01 -4.513423517346382141e-02 8.533869683742523193e-02 -9.181032329797744751e-02 -2.032703161239624023e-02 2.029441893100738525e-01 -1.083242371678352356e-01 1.775816977024078369e-01 2.001145854592323303e-03 -9.530093520879745483e-02 8.464897423982620239e-02 -1.933946274220943451e-02 -1.545223593711853027e-01 -1.560178250074386597e-01 -1.710932552814483643e-01 -3.153767883777618408e-01 2.109610848128795624e-02 -8.126498013734817505e-02 -5.619192719459533691e-01 -1.567457020282745361e-01 -2.023159861564636230e-01 -1.299643963575363159e-01 2.003055214881896973e-01 1.552279442548751831e-01 6.120758876204490662e-02 2.668085042387247086e-03 -3.966150581836700439e-01 -8.875664323568344116e-02 2.556800842285156250e-02 1.794893592596054077e-01 5.347327888011932373e-02 8.143707364797592163e-02
2.674670219421386719e-01 -2.628248184919357300e-02 -3.895662352442741394e-02 8.687685430049896240e-02 1.102164164185523987e-01 -2.159109562635421753e-01 -1.723749446682631969e-03 5.254432931542396545e-02 -1.807157546281814575e-01 4.329926520586013794e-02 1.986964941024780273e-01 3.403265774250030518e-01 -1.081135943531990051e-01 -1.938440054655075073e-01 -3.814212977886199951e-02 -2.941506206989288330e-01 4.391990602016448975e-01 -1.315346360206604004e-01 -2.171876877546310425e-01 -3.341859579086303711e-01 -4.760705307126045227e-02 -2.062829136848449707e-01 1.060714349150657654e-01 8.454178273677825928e-02 -1.005293950438499451e-01 8.318784832954406738e-02 -1.072887703776359558e-02 4.953478276729583740e-02 -7.444827258586883545e-02 6.986988335847854614e-02 3.553759306669235229e-02 2.579720318317413330e-01
7.439202815294265747e-02 -4.056695476174354553e-02 -2.772563099861145020e-01 2.114006690680980682e-02 1.740024387836456299e-01 3.762760758399963379e-01 -6.177692557685077190e-04 1.039405390620231628e-01 -1.278700977563858032e-01 3.769567981362342834e-02 -2.126417309045791626e-02 8.875824511051177979e-02 -3.361853361129760742e-01 -1.636331081390380859e-01 -2.784300148487091064e-01 -1.488730907440185547e-01 4.438795894384384155e-02 -2.702854573726654053e-01 1.511695981025695801e-01 -1.711291819810867310e-01 -3.121276199817657471e-01 1.772081851959228516e-01 1.645978838205337524e-01 2.373979054391384125e-02 1.217489913105964661e-01 2.911208570003509521e-01 -1.768163405358791351e-02 -7.760513573884963989e-02 3.424220904707908630e-02 -1.304634660482406616e-01 2.155883163213729858e-01 1.141384392976760864e-01
5.643344670534133911e-02 2.414764277637004852e-02 -2.919671535491943359e-01 7.199421525001525879e-02 1.918229311704635620e-01 2.198510468006134033e-01 -3.965587615966796875e-01 -9.424849599599838257e-02 7.737527787685394287e-02 -2.133679091930389404e-01 1.191969886422157288e-01 2.250586636364459991e-02 8.470384031534194946e-02 1.284786164760589600e-01 -2.773251570761203766e-02 -1.988357901573181152e-01 -6.274750456213951111e-03 -2.900991439819335938e-01 -2.021268010139465332e-01 -1.920868642628192902e-02 -8.811359107494354248e-02 -2.093515694141387939e-01 1.319151371717453003e-02 2.509883642196655273e-01 -2.599661052227020264e-01 1.754546016454696655e-01 -2.989244163036346436e-01 -2.084329277276992798e-01 -6.161219626665115356e-02 1.645755320787429810e-01 -2.291146200150251389e-03 1.486033499240875244e-01
-1.877912729978561401e-01 1.683576963841915131e-02 8.337915688753128052e-02 6.421069055795669556e-02 4.647559523582458496e-01 -9.324513375759124756e-02 6.376405060291290283e-02 1.023110523819923401e-01 -1.941211372613906860e-01 -2.209317404776811600e-03 4.578815028071403503e-02 1.620733886957168579e-01 -1.676070094108581543e-01 -1.122062057256698608e-01 -3.323710858821868896e-01 2.294887453317642212e-01 2.915385067462921143e-01 3.078311868011951447e-02 -1.045917626470327377e-02 -4.439622908830642700e-02 -3.987356722354888916e-01 -1.921097189188003540e-01 7.796745002269744873e-02 1.667695492506027222e-01 1.055000349879264832e-01 9.032647311687469482e-02 -2.700880765914916992e-01 -7.142184674739837646e-02 3.154618293046951294e-02 8.234464377164840698e-02 1.756370253860950470e-02 1.450770497322082520e-01
1.278013288974761963e-01 9.500726312398910522e-02 3.162098824977874756e-01 -6.042955815792083740e-02 6.608447432518005371e-02 3.003544807434082031e-01 -5.286697670817375183e-02 7.648479193449020386e-02 -1.929829269647598267e-01 -1.186093240976333618e-01 3.151030838489532471e-01 -8.070785552263259888e-03 -7.697521150112152100e-02 2.553202584385871887e-02 -3.365887403488159180e-01 -2.264382541179656982e-01 5.410731770098209381e-03 1.829093694686889648e-02 -9.602209180593490601e-02 -3.555729091167449951e-01 -3.982265293598175049e-02 -1.017165258526802063e-01 -9.943305701017379761e-02 3.772699087858200073e-02 -1.485511213541030884e-01 2.018885463476181030e-01 -2.372293025255203247e-01 -2.472469955682754517e-01 -1.513753533363342285e-01 -9.516064077615737915e-02 -8.409040421247482300e-02 2.596754729747772217e-01
1.634871214628219604e-01 1.068741008639335632e-01 -3.674529790878295898e-01 -2.538314322009682655e-03 -1.348802354186773300e-02 5.908464267849922180e-02 -2.118716239929199219e-01 2.025426030158996582e-01 -9.572316892445087433e-03 -1.416086126118898392e-02 -2.380821704864501953e-01 1.274660676717758179e-01 -4.971968755125999451e-02 1.218439266085624695e-01 -6.654705852270126343e-02 -1.000365316867828369e-01 -3.673540800809860229e-02 -1.704626530408859253e-01 -2.483145892620086670e-01 -6.092482060194015503e-02 -2.841327786445617676e-01 -2.268627583980560303e-01 2.184183746576309204e-01 1.934914439916610718e-01 -2.618799209594726562e-01 -8.378063328564167023e-03 -3.153330683708190918e-01 4.040526971220970154e-02 2.530399560928344727e-01 -1.125310733914375305e-01 -2.644969522953033447e-01 5.259738489985466003e-02
-1.160666942596435547e-01 -1.708885729312896729e-01 2.452770322561264038e-01 -7.512345910072326660e-02 7.331401854753494263e-02 -5.249562859535217285e-02 3.134702146053314209e-02 2.004347890615463257e-01 1.711419671773910522e-01 -2.185651063919067383e-01 -3.064964897930622101e-02 -1.074402034282684326e-02 -8.484152704477310181e-02 -1.771382391452789307e-01 -2.290417253971099854e-01 -4.165981411933898926e-01 1.611657142639160156e-01 -3.010161221027374268e-01 1.089766174554824829e-01 -1.755644381046295166e-01 -5.213513970375061035e-02 -1.561578065156936646e-01 -2.129277884960174561e-01 3.753337543457746506e-03 -3.330262377858161926e-02 7.595691829919815063e-02 -2.450997084379196167e-01 -5.601738393306732178e-02 2.956882119178771973e-02 -9.558320790529251099e-02 -1.373373568058013916e-01 4.108853042125701904e-01
-1.065159961581230164e-01 1.929708421230316162e-01 -2.796894013881683350e-01 7.026652991771697998e-02 2.451148927211761475e-01 3.922179341316223145e-02 -1.187426149845123291e-01 1.554055046290159225e-02 -6.927564740180969238e-02 -1.196677461266517639e-01 -5.926378071308135986e-03 5.805936083197593689e-02 6.117600575089454651e-02 1.126832365989685059e-01 -3.095881044864654541e-01 -4.360418021678924561e-02 8.885532617568969727e-03 -1.579046547412872314e-01 -4.354569688439369202e-02 -4.229853451251983643e-01 -2.995007932186126709e-01 1.635775417089462280e-01 1.121358722448348999e-01 1.464607417583465576e-01 1.870865821838378906e-01 -2.638710439205169678e-01 -2.658047974109649658e-01 1.866936124861240387e-02 1.514053642749786377e-01 2.527703158557415009e-02 -1.849151551723480225e-01 2.566806375980377197e-01
3.157274425029754639e-01 -1.122627779841423035e-01 -5.181701481342315674e-02 3.327826410531997681e-02 6.452440470457077026e-02 4.126881808042526245e-02 -7.466831803321838379e-02 -9.130069985985755920e-03 4.009018838405609131e-02 1.129051670432090759e-01 -8.823484182357788086e-02 1.369062531739473343e-02 1.341636031866073608e-01 1.545286923646926880e-01 -2.725311815738677979e-01 -2.796932160854339600e-01 3.641444444656372070e-01 -3.030422627925872803e-01 -2.943092882633209229e-01 -8.611447364091873169e-02 -5.479816347360610962e-02 -3.407464325428009033e-01 -1.350502371788024902e-01 1.195026747882366180e-02 4.770965129137039185e-02 2.058610916137695312e-01 -3.238656520843505859e-01 -5.389470234513282776e-02 -5.498063750565052032e-03 1.009281277656555176e-01 -1.623565852642059326e-01 1.034432500600814819e-01
3.797400370240211487e-02 1.924026608467102051e-01 9.038908779621124268e-02 -4.520348273217678070e-03 4.214254319667816162e-01 1.134564429521560669e-01 9.305649995803833008e-02 2.586992084980010986e-01 -1.344268023967742920e-01 -1.684478670358657837e-01 2.228301316499710083e-01 -1.662051677703857422e-02 1.215363219380378723e-01 2.020164392888545990e-02 -1.254503279924392700e-01 -2.075447887182235718e-01 7.318305969238281250e-02 -8.458835631608963013e-02 3.034303523600101471e-02 -2.547581195831298828e-01 1.795171946287155151e-02 -2.420951277017593384e-01 -1.594117581844329834e-01 -1.703154295682907104e-01 1.330690532922744751e-01 -1.032649055123329163e-01 -2.158144712448120117e-01 7.964937388896942139e-02 3.640235662460327148e-01 7.646052539348602295e-02 -2.115804702043533325e-01 2.466243505477905273e-01
4.432848468422889709e-02 -1.794893443584442139e-01 4.738823696970939636e-02 3.202233463525772095e-02 1.809539943933486938e-01 -1.657251967117190361e-03 -3.886869549751281738e-01 2.652797102928161621e-01 3.341840580105781555e-02 -1.924192458391189575e-01 3.123405203223228455e-02 -7.399551570415496826e-02 -7.152719795703887939e-02 -2.867773771286010742e-01 -2.212470471858978271e-01 -5.473260208964347839e-02 1.976949721574783325e-01 -2.196567356586456299e-01 -2.046523690223693848e-01 -4.174080863595008850e-02 1.374669279903173447e-02 -3.756380081176757812e-02 3.771438896656036377e-01 -2.740592695772647858e-02 -4.252107813954353333e-02 2.523519992828369141e-01 -3.101694881916046143e-01 6.612011045217514038e-02 1.068142354488372803e-01 8.954777568578720093e-02 -1.026197448372840881e-01 2.299608439207077026e-01
-2.262821197509765625e-01 -2.685223817825317383e-01 -1.287364587187767029e-02 -2.338000535964965820e-01 1.355754435062408447e-01 2.059064507484436035e-01 1.679685153067111969e-02 3.042207658290863037e-01 -1.414084881544113159e-01 -2.389269322156906128e-01 -4.419153183698654175e-02 2.204805612564086914e-01 2.441972866654396057e-02 1.062581036239862442e-02 -2.664397060871124268e-01 -6.083449721336364746e-02 1.479714214801788330e-01 -2.258799225091934204e-01 -9.143080562353134155e-03 -3.281235098838806152e-01 -8.272580802440643311e-02 -2.280340343713760376e-01 8.403967320919036865e-02 2.909006178379058838e-01 -1.145238727331161499e-01 1.356837749481201172e-01 -6.961043179035186768e-02 -1.146921962499618530e-01 -6.946546584367752075e-02 -1.925059258937835693e-01 1.500329077243804932e-01 1.417453140020370483e-01
1.474789679050445557e-01 1.107320263981819153e-01 -1.476767659187316895e-01 4.102829843759536743e-02 3.130296170711517334e-01 -5.439969152212142944e-02 -5.202974006533622742e-02 6.332868710160255432e-03 1.524066552519798279e-02 -2.437265962362289429e-01 9.583097696304321289e-02 2.383775562047958374e-01 -1.404193192720413208e-01 -1.412438750267028809e-01 -1.983522027730941772e-01 2.439466863870620728e-02 3.412202894687652588e-01 -1.758525669574737549e-01 -2.246393263339996338e-02 -1.936479359865188599e-01 2.725424170494079590e-01 -6.191884353756904602e-02 -5.679497122764587402e-02 2.326606959104537964e-01 -1.755701601505279541e-01 5.862407013773918152e-02 -3.738205134868621826e-01 2.392984367907047272e-02 1.490406990051269531e-01 2.099155336618423462e-01 8.479195833206176758e-02 2.543248236179351807e-01
1.464556902647018433e-01 -1.474646329879760742e-01 -2.405241876840591431e-02 -2.431195825338363647e-01 2.540378868579864502e-01 -1.194514259696006775e-01 2.262319624423980713e-02 -1.073533073067665100e-01 1.721905767917633057e-01 8.765062689781188965e-02 2.172729820013046265e-01 -7.125395536422729492e-02 -6.386259943246841431e-02 -1.986397802829742432e-01 -8.669795095920562744e-02 -4.480050504207611084e-02 2.976311743259429932e-01 1.100799292325973511e-01 -1.900632977485656738e-01 -2.169187963008880615e-01 -1.114899218082427979e-01 -1.852897852659225464e-01 3.666946887969970703e-01 -8.096893317997455597e-03 1.026573106646537781e-01 1.324167251586914062e-01 -2.003009319305419922e-01 1.072911769151687622e-01 1.432832479476928711e-01 1.378573924303054810e-01 1.706492304801940918e-01 3.873873651027679443e-01
2.457575201988220215e-01 -3.607765585184097290e-02 -1.686504334211349487e-01 1.908150464296340942e-01 2.148541808128356934e-01 2.898803949356079102e-01 -2.740237712860107422e-01 2.777036726474761963e-01 -2.829076908528804779e-02 -7.186742126941680908e-02 -2.550648450851440430e-01 -4.962725937366485596e-02 -1.244488433003425598e-01 -1.518575549125671387e-01 -7.607582211494445801e-02 -7.109726220369338989e-02 1.180467978119850159e-01 -5.268418788909912109e-02 -1.552581936120986938e-01 3.003238141536712646e-02 -1.068546921014785767e-01 -1.171440705657005310e-01 -2.096338719129562378e-01 9.595743566751480103e-02 -8.316967636346817017e-02 -1.239739432930946350e-01 -3.282692730426788330e-01 -4.791535064578056335e-02 -7.696667313575744629e-02 -8.253329247236251831e-02 2.134929895401000977e-01 3.968619406223297119e-01
2.683628499507904053e-01 -3.091912716627120972e-02 -2.181442081928253174e-01 1.320045292377471924e-01 2.961870729923248291e-01 -1.244400162249803543e-02 -1.528168655931949615e-02 3.757524862885475159e-02 -1.016371920704841614e-01 2.735013142228126526e-02 1.850015670061111450e-01 2.150916755199432373e-01 -2.379310578107833862e-01 7.813862711191177368e-02 -1.107411086559295654e-01 -3.009816110134124756e-01 -4.703960567712783813e-02 -2.679985463619232178e-01 3.620524704456329346e-02 1.342212781310081482e-02 -3.628957271575927734e-01 -5.426592007279396057e-02 -1.373500078916549683e-01 -2.963869869709014893e-01 -1.666215360164642334e-01 -3.892231360077857971e-02 -3.250050246715545654e-01 -8.525777608156204224e-02 -1.303424034267663956e-02 -2.529598958790302277e-02 2.353288680315017700e-01 -1.039648707956075668e-02
-2.267308533191680908e-01 -3.512977063655853271e-02 -1.368290185928344727e-01 -9.277994185686111450e-02 -8.571757376194000244e-02 1.308595538139343262e-01 -5.492955818772315979e-02 3.480611145496368408e-01 5.914322286844253540e-02 4.932889714837074280e-03 -1.941606774926185608e-02 7.832290232181549072e-02 1.568204723298549652e-02 -5.151036381721496582e-02 1.495691686868667603e-01 6.870707869529724121e-02 1.671492457389831543e-01 -2.311044335365295410e-01 -4.136570170521736145e-02 -1.322691589593887329e-01 -3.105076849460601807e-01 -4.315123707056045532e-02 -2.620736956596374512e-01 -1.352480649948120117e-01 -3.681946545839309692e-02 1.996468007564544678e-01 -2.071141600608825684e-01 -1.619751900434494019e-01 -2.115744203329086304e-01 3.858198178932070732e-03 -3.485901281237602234e-02 5.377938747406005859e-01
3.792134299874305725e-02 1.411138623952865601e-01 -1.970912665128707886e-01 5.815057456493377686e-02 2.643280923366546631e-01 2.719832360744476318e-01 -3.290048241615295410e-01 2.619321346282958984e-01 -2.596623599529266357e-01 1.690108180046081543e-01 2.026348859071731567e-01 3.241806924343109131e-01 3.251525759696960449e-02 -1.566194370388984680e-02 -5.315839871764183044e-02 -1.237246915698051453e-01 1.057175695896148682e-01 -1.978413760662078857e-01 -5.784818902611732483e-02 -2.261567562818527222e-01 5.502868443727493286e-02 -1.752533912658691406e-01 6.917028874158859253e-02 -1.000575274229049683e-01 1.436873227357864380e-01 -6.283724308013916016e-02 -2.430861443281173706e-01 -8.104401826858520508e-02 -2.008252739906311035e-01 -1.396378278732299805e-01 1.484722644090652466e-01 1.693230569362640381e-01
6.070283427834510803e-02 -3.453332558274269104e-02 -6.945092231035232544e-02 2.089798003435134888e-01 2.282784730195999146e-01 -6.882992386817932129e-02 -1.317583173513412476e-01 1.184541657567024231e-01 4.858851805329322815e-02 -1.256927549839019775e-01 1.228428259491920471e-01 -9.267231076955795288e-02 1.465786844491958618e-01 -6.270885467529296875e-02 -3.877962231636047363e-01 3.424118459224700928e-02 -1.922602578997612000e-02 -3.662891089916229248e-01 -2.136273533105850220e-01 -1.308064460754394531e-01 -1.540957838296890259e-01 -1.088037900626659393e-02 5.449206382036209106e-02 -5.412676930427551270e-02 -1.613823771476745605e-01 1.184720918536186218e-01 -3.504886031150817871e-01 -4.389759600162506104e-01 -7.203646004199981689e-02 2.962268330156803131e-02 -9.004015475511550903e-02 2.067098915576934814e-01
-5.808693822473287582e-03 -1.121086999773979187e-02 -2.492457032203674316e-01 -4.031163454055786133e-02 2.383676916360855103e-01 2.152304351329803467e-01 1.549073159694671631e-01 2.412078678607940674e-01 -8.255162835121154785e-02 -9.065520763397216797e-02 2.283749282360076904e-01 2.022721320390701294e-01 -1.019097957760095596e-02 1.267264503985643387e-02 -1.786407530307769775e-01 -6.878264248371124268e-02 -2.873747646808624268e-01 -2.601108253002166748e-01 5.582526698708534241e-02 -3.478296399116516113e-01 -3.314422070980072021e-01 -1.016255170106887817e-01 -3.100763447582721710e-02 -8.317249268293380737e-02 1.396882534027099609e-01 -1.483459770679473877e-01 -4.077514261007308960e-02 1.997233033180236816e-01 -9.507695795036852360e-04 4.202087968587875366e-02 -1.084106937050819397e-01 3.267500698566436768e-01
1.438739001750946045e-01 -2.429035604000091553e-01 -3.111051023006439209e-01 1.142145544290542603e-01 2.471245825290679932e-01 3.310704603791236877e-02 -5.809771642088890076e-02 2.856045067310333252e-01 8.350101858377456665e-02 -2.179600484669208527e-02 -1.068461835384368896e-01 1.755529791116714478e-01 -2.797380276024341583e-02 2.645348384976387024e-02 2.108723297715187073e-02 1.807876676321029663e-01 1.828813403844833374e-01 1.030268594622612000e-01 -1.500816047191619873e-01 -3.443911373615264893e-01 7.647074013948440552e-02 -3.743896186351776123e-01 9.384831786155700684e-02 -3.566649556159973145e-02 -6.362666189670562744e-02 -2.565045468509197235e-02 -8.770990371704101562e-02 -2.212254554033279419e-01 1.119413077831268311e-01 -3.201853856444358826e-02 9.391427040100097656e-03 4.034751951694488525e-01
9.900645352900028229e-03 -1.174558475613594055e-01 -7.912967354059219360e-02 2.470306605100631714e-01 1.124754454940557480e-02 2.450609356164932251e-01 -3.005681335926055908e-01 2.080321460962295532e-01 8.837147057056427002e-02 -8.106150478124618530e-02 2.134940326213836670e-01 2.827107608318328857e-01 4.977757111191749573e-02 -6.599619239568710327e-02 -2.586866617202758789e-01 1.360193267464637756e-02 -7.913748919963836670e-02 -1.476453989744186401e-02 -6.827132403850555420e-02 -7.630971819162368774e-02 -3.505030870437622070e-01 -1.040420383214950562e-01 1.203154549002647400e-01 -1.640331000089645386e-01 -5.208064988255500793e-02 5.223111063241958618e-02 -7.621853798627853394e-02 -3.665967583656311035e-01 -8.292803168296813965e-02 6.178987212479114532e-03 -1.458826661109924316e-01 3.812258243560791016e-01
7.537402212619781494e-02 -2.014427036046981812e-01 -2.810489833354949951e-01 4.273488372564315796e-02 2.019823640584945679e-01 -7.845602929592132568e-02 -2.659719288349151611e-01 1.425551027059555054e-01 1.304333508014678955e-01 3.162688016891479492e-02 1.728505045175552368e-01 -1.960333436727523804e-02 7.815746963024139404e-02 -9.521859884262084961e-02 -1.401808261871337891e-01 -3.812918066978454590e-02 -3.395470231771469116e-02 -1.715432405471801758e-01 -1.783419698476791382e-01 -1.270300894975662231e-01 -1.069113537669181824e-01 -1.558632254600524902e-01 -3.002356924116611481e-02 -1.141720637679100037e-01 -1.676685959100723267e-01 6.108397617936134338e-02 -4.676630795001983643e-01 -4.415358901023864746e-01 -1.704734861850738525e-01 -1.361706852912902832e-01 -3.508777916431427002e-02 1.668261885643005371e-01
1.530784070491790771e-01 -2.059064060449600220e-01 3.856213018298149109e-02 8.518186211585998535e-02 1.104887202382087708e-01 5.814468488097190857e-02 -3.337049186229705811e-01 1.956922858953475952e-01 1.633906215429306030e-01 1.150230765342712402e-01 3.874568268656730652e-02 -1.328628696501255035e-02 1.060265079140663147e-01 1.061767041683197021e-01 7.522205356508493423e-03 -1.158657893538475037e-01 3.741520345211029053e-01 -1.191841065883636475e-01 -2.705047428607940674e-01 -1.155371144413948059e-01 -1.598396599292755127e-01 -3.476352989673614502e-01 4.353999719023704529e-02 2.858645021915435791e-01 2.438701875507831573e-02 2.288029640913009644e-01 -3.162625432014465332e-01 -8.949638903141021729e-02 -1.454489491879940033e-02 -1.160483732819557190e-01 1.649081334471702576e-02 1.921589970588684082e-01
-1.949330419301986694e-02 3.125628232955932617e-01 -8.745957165956497192e-02 5.139977857470512390e-02 1.915002316236495972e-01 2.065095007419586182e-01 1.446039825677871704e-01 -4.053983092308044434e-02 1.028270646929740906e-01 -2.918430864810943604e-01 -6.851814687252044678e-02 1.968290954828262329e-01 -1.781062930822372437e-01 -9.722249954938888550e-02 8.273216895759105682e-03 9.588646143674850464e-02 -8.273922652006149292e-02 -1.206053271889686584e-01 -1.356397122144699097e-01 -1.958449333906173706e-01 -4.337215796113014221e-02 -2.153040468692779541e-01 1.466384232044219971e-01 -2.969213128089904785e-01 1.326306462287902832e-01 1.109603717923164368e-01 -2.663376927375793457e-01 7.156704366207122803e-02 -1.216376423835754395e-01 -9.210027009248733521e-02 3.138196468353271484e-02 4.836026132106781006e-01
5.003405734896659851e-02 -1.112744063138961792e-01 -8.719387650489807129e-02 -1.129392981529235840e-01 1.835775375366210938e-01 1.919925212860107422e-02 -8.421213179826736450e-02 3.757902681827545166e-01 -1.246849521994590759e-01 -1.743101179599761963e-01 1.652932018041610718e-01 2.754147350788116455e-01 -2.764581441879272461e-01 3.562894463539123535e-02 -5.707722529768943787e-02 -1.905521005392074585e-02 2.359758168458938599e-01 6.344194710254669189e-02 -3.037145435810089111e-01 -2.442257404327392578e-01 -2.842176854610443115e-01 9.413772076368331909e-02 1.770986914634704590e-01 -1.059461683034896851e-01 -1.214878726750612259e-02 3.167860805988311768e-01 -1.535758189857006073e-02 8.731958270072937012e-02 -8.184938132762908936e-02 -1.260479819029569626e-02 -1.160039603710174561e-01 2.818639278411865234e-01
1.489319801330566406e-01 1.531990170478820801e-01 -2.153019309043884277e-01 -1.023459807038307190e-01 2.990400195121765137e-01 -5.771160125732421875e-02 -3.240776360034942627e-01 2.683975696563720703e-01 -5.900048837065696716e-02 6.583153735846281052e-04 2.642431259155273438e-01 -8.727487921714782715e-02 -1.832527369260787964e-01 1.455095112323760986e-01 -1.272127181291580200e-01 -2.016758769750595093e-01 1.030489280819892883e-01 7.840612530708312988e-02 -3.084991872310638428e-01 -1.045363582670688629e-02 -1.608621776103973389e-01 8.523438125848770142e-02 -6.593151390552520752e-02 9.781129658222198486e-03 1.071562618017196655e-01 -1.529208570718765259e-01 -3.829686641693115234e-01 -2.509829699993133545e-01 -4.451092705130577087e-02 1.078981384634971619e-01 1.078096926212310791e-01 1.255551427602767944e-01
1.870193332433700562e-01 -1.555928308516740799e-02 -4.085752069950103760e-01 1.669324040412902832e-01 2.368806004524230957e-01 -7.524556666612625122e-02 -3.128752112388610840e-01 1.402428001165390015e-01 2.441720105707645416e-02 -2.122028768062591553e-01 -9.564863890409469604e-02 -2.055720053613185883e-02 -1.678566485643386841e-01 5.929514393210411072e-02 -1.041833162307739258e-01 -1.366538256406784058e-01 1.221713274717330933e-01 3.181846439838409424e-02 -2.928480133414268494e-02 -1.207515522837638855e-01 -1.645461618900299072e-01 7.092952728271484375e-02 -3.447329998016357422e-01 1.967186182737350464e-01 -9.918905049562454224e-02 3.729624673724174500e-02 -4.255555272102355957e-01 -1.639226973056793213e-01 1.032092571258544922e-01 1.156603731215000153e-02 7.780361920595169067e-02 1.310395002365112305e-01
1.268568038940429688e-01 3.788888826966285706e-02 1.491643786430358887e-01 -1.667931526899337769e-01 1.028984189033508301e-01 -1.385449171066284180e-01 1.632760651409626007e-02 3.080419003963470459e-01 9.189826250076293945e-02 9.944204241037368774e-02 2.954105138778686523e-01 1.797620393335819244e-02 -1.393281668424606323e-01 -1.310164332389831543e-01 -1.865425556898117065e-01 5.871669575572013855e-02 2.581534981727600098e-01 -2.116531282663345337e-01 -4.403511062264442444e-02 -3.152723014354705811e-01 -3.061330914497375488e-01 5.358542874455451965e-02 2.036809921264648438e-01 1.621762663125991821e-01 -4.514980688691139221e-02 2.505060732364654541e-01 -5.551793426275253296e-02 -4.894945770502090454e-03 2.460963279008865356e-01 1.431722491979598999e-01 3.331596264615654945e-03 3.171622753143310547e-01
-7.302906364202499390e-02 -3.996806591749191284e-02 -3.465180844068527222e-02 2.099426686763763428e-01 9.066933393478393555e-02 1.714445203542709351e-01 -8.715614676475524902e-02 1.676752269268035889e-01 -3.537896275520324707e-02 -1.512851268053054810e-01 -2.064626067876815796e-01 8.142454922199249268e-02 6.353380531072616577e-02 -1.151270791888237000e-01 -1.425175741314888000e-02 6.045691668987274170e-02 2.926761806011199951e-01 -1.039889678359031677e-01 -2.778654396533966064e-01 -7.413312047719955444e-02 -1.950149834156036377e-01 -8.599375188350677490e-02 -1.155814714729785919e-02 -3.290215134620666504e-01 4.212568327784538269e-02 -3.938840702176094055e-02 -2.585222125053405762e-01 -2.235304713249206543e-01 -9.876836836338043213e-02 1.615967899560928345e-01 -1.793100833892822266e-01 5.087078809738159180e-01
2.446253597736358643e-02 -1.680623739957809448e-01 -1.345709115266799927e-01 -1.911083236336708069e-02 2.917230129241943359e-01 -6.965839862823486328e-02 1.256059557199478149e-01 -3.624800220131874084e-02 1.720089167356491089e-01 -1.301245242357254028e-01 7.305858284235000610e-02 8.293744176626205444e-02 -2.229689806699752808e-01 7.768623530864715576e-03 1.109177842736244202e-01 7.827053964138031006e-02 -2.944008633494377136e-02 -1.460844278335571289e-01 -3.814934492111206055e-01 -7.550895959138870239e-02 -2.604691982269287109e-01 2.035398781299591064e-02 6.903737038373947144e-02 1.821032613515853882e-01 1.826779842376708984e-01 1.502732485532760620e-01 -1.698813140392303467e-01 2.139122784137725830e-01 -8.914681524038314819e-02 1.177700981497764587e-01 -4.380206763744354248e-02 5.336262583732604980e-01
6.275852024555206299e-02 1.530450880527496338e-01 -4.963050782680511475e-02 1.475812196731567383e-01 2.893446087837219238e-01 -6.515834480524063110e-02 -1.747466921806335449e-01 2.166973799467086792e-01 1.466245651245117188e-01 6.744155287742614746e-02 -9.581169486045837402e-02 2.947152033448219299e-02 -1.902806758880615234e-01 -3.574042022228240967e-02 2.791456878185272217e-02 -2.160536944866180420e-01 -1.761546432971954346e-01 -2.411803007125854492e-01 1.793848723173141479e-01 -2.919825613498687744e-01 -4.713232815265655518e-01 -3.180901706218719482e-02 1.172299534082412720e-01 -1.064780429005622864e-01 -5.039416626095771790e-02 -5.801221821457147598e-03 -6.487515754997730255e-03 -1.617948641069233418e-03 -8.239004760980606079e-02 1.621287018060684204e-01 -1.457879096269607544e-01 3.874045908451080322e-01
-9.690138511359691620e-03 -2.434121072292327881e-01 1.338056176900863647e-01 -9.727798402309417725e-02 2.644024193286895752e-01 2.207995355129241943e-01 6.242808699607849121e-02 3.590776622295379639e-01 1.160114035010337830e-01 -1.571620106697082520e-01 -3.357145935297012329e-02 1.724193692207336426e-01 4.049207642674446106e-02 -2.260461896657943726e-01 8.383485674858093262e-02 -2.723682299256324768e-02 8.634264022111892700e-02 -2.716384530067443848e-01 -6.593072414398193359e-02 1.545561403036117554e-01 -2.137851417064666748e-01 -1.124236881732940674e-01 3.945626914501190186e-01 2.572307921946048737e-02 -1.068277359008789062e-01 1.891729831695556641e-01 -2.192506045103073120e-01 1.326203346252441406e-01 2.236503064632415771e-01 -1.119664125144481659e-02 -1.019715219736099243e-01 1.863109916448593140e-01
1.888240426778793335e-01 -1.052585914731025696e-01 -3.460985720157623291e-01 5.934479460120201111e-02 1.130192056298255920e-01 3.261174261569976807e-01 4.671723023056983948e-02 2.201686650514602661e-01 -2.236386090517044067e-01 -4.818680137395858765e-02 1.264780014753341675e-01 1.074961721897125244e-01 1.468700468540191650e-01 4.576487932354211807e-03 8.584087714552879333e-03 -3.158564567565917969e-01 -1.036104373633861542e-02 -1.257006973028182983e-01 5.985783040523529053e-02 -1.529758423566818237e-01 -1.532686948776245117e-01 5.308843031525611877e-02 -8.438879251480102539e-02 8.322632312774658203e-02 3.243854343891143799e-01 -2.893255278468132019e-02 -2.680882811546325684e-01 -4.248122498393058777e-02 2.699193954467773438e-01 1.503738760948181152e-01 -2.847498059272766113e-01 1.389885097742080688e-01
4.610605165362358093e-02 1.537139713764190674e-01 -1.925751566886901855e-01 8.879324793815612793e-02 3.955866023898124695e-02 1.865436881780624390e-01 -2.763037979602813721e-01 1.667396724224090576e-01 9.553037583827972412e-02 -1.117480769753456116e-01 1.449883282184600830e-01 3.851705193519592285e-01 -1.032212153077125549e-01 1.373199671506881714e-01 -2.887682318687438965e-01 -1.751824766397476196e-01 4.327530413866043091e-02 -7.087678462266921997e-02 -2.596829235553741455e-01 -3.737586438655853271e-01 -1.648897379636764526e-01 -8.046215027570724487e-02 2.435597181320190430e-01 -2.441460639238357544e-02 -1.241906508803367615e-01 5.755725875496864319e-02 6.004152353852987289e-03 -1.222366839647293091e-01 -1.151089929044246674e-02 2.283838242292404175e-01 -9.793923795223236084e-02 2.257950007915496826e-01
4.348768889904022217e-01 -2.566762268543243408e-01 8.930001407861709595e-03 -1.524417102336883545e-01 4.264966845512390137e-01 4.619802907109260559e-02 -2.116175889968872070e-01 2.502936720848083496e-01 -2.522155940532684326e-01 -7.907538861036300659e-02 1.845428943634033203e-01 1.562611013650894165e-02 -6.396873295307159424e-02 -6.079545244574546814e-02 -1.659370958805084229e-01 -1.330628097057342529e-01 4.075542092323303223e-02 5.448675528168678284e-02 -1.946448981761932373e-01 -1.318598985671997070e-01 -2.807927317917346954e-03 5.331545323133468628e-02 -1.836541108787059784e-02 -2.340185791254043579e-01 2.411091513931751251e-02 1.988516598939895630e-01 -2.256532758474349976e-01 -1.186093408614397049e-02 6.407809257507324219e-02 1.085558459162712097e-01 -1.295951604843139648e-01 1.769161075353622437e-01
3.044164180755615234e-02 -1.589417308568954468e-01 -1.077437624335289001e-01 -1.056326553225517273e-01 3.538117408752441406e-01 9.488803893327713013e-02 7.433749735355377197e-02 1.434638500213623047e-01 -1.248646900057792664e-01 9.812306612730026245e-02 -1.659057885408401489e-01 2.422867864370346069e-01 -5.720673501491546631e-02 4.189520329236984253e-02 -2.949135601520538330e-01 -1.466359794139862061e-01 -3.978099301457405090e-02 -1.411739885807037354e-01 -1.450936198234558105e-01 -1.508497744798660278e-01 -2.968379259109497070e-01 -9.113608300685882568e-02 -8.265484124422073364e-02 1.251138895750045776e-01 -2.841029763221740723e-01 4.311384856700897217e-01 -6.484724581241607666e-02 1.553925275802612305e-01 2.818031050264835358e-02 2.509970366954803467e-01 -1.335407495498657227e-01 7.071383297443389893e-02
-9.155814535915851593e-03 2.460320889949798584e-01 -1.626255512237548828e-01 3.735124170780181885e-01 2.107425779104232788e-01 -2.569646947085857391e-02 1.242520436644554138e-01 1.298539638519287109e-01 8.081632107496261597e-02 -2.062410116195678711e-01 1.676550656557083130e-01 2.072655558586120605e-01 -1.248020678758621216e-01 -3.084274381399154663e-02 3.113170713186264038e-02 -1.351569145917892456e-01 4.687806963920593262e-01 -1.201170161366462708e-01 9.720986708998680115e-04 -7.932259887456893921e-02 5.785371363162994385e-02 -5.692056939005851746e-02 4.092182219028472900e-02 2.107008844614028931e-01 -6.703725457191467285e-02 2.322772145271301270e-01 6.276051700115203857e-02 -1.196711808443069458e-01 -3.084291703999042511e-02 2.331229597330093384e-01 -4.677284136414527893e-02 3.359023034572601318e-01
5.032296478748321533e-02 -6.266677379608154297e-02 7.632110267877578735e-02 -8.172578364610671997e-02 1.407344788312911987e-01 2.318518906831741333e-01 -1.056860238313674927e-01 4.621706008911132812e-01 1.859092563390731812e-01 -6.106933951377868652e-02 2.529577612876892090e-01 1.306149810552597046e-01 1.993381977081298828e-02 1.066563054919242859e-01 -2.818566858768463135e-01 -1.197956949472427368e-01 2.547391057014465332e-01 -1.917087435722351074e-01 -3.144057393074035645e-01 -2.214818298816680908e-01 -2.156605124473571777e-01 -1.654274389147758484e-02 -2.930302545428276062e-02 5.746285244822502136e-02 1.479932218790054321e-01 2.379394471645355225e-01 -3.867048397660255432e-02 7.628402858972549438e-02 -1.561842560768127441e-01 1.375240832567214966e-01 -1.595501750707626343e-01 5.205188319087028503e-02
6.336490064859390259e-02 -1.182941421866416931e-01 -8.794774860143661499e-02 3.325925022363662720e-02 2.411524653434753418e-01 3.350447714328765869e-01 1.548928320407867432e-01 -5.661471188068389893e-02 -1.173509284853935242e-01 6.069357320666313171e-02 -5.928940698504447937e-02 1.307853162288665771e-01 -1.367090344429016113e-01 1.105419024825096130e-01 -2.184096425771713257e-01 -1.458610296249389648e-01 -3.490593750029802322e-03 -2.652878165245056152e-01 -6.896454095840454102e-02 -2.594951689243316650e-01 -1.279322803020477295e-01 2.794547192752361298e-02 3.607302010059356689e-01 -2.553975582122802734e-02 2.077010571956634521e-01 -5.801896750926971436e-02 -2.284934669733047485e-01 -2.104453742504119873e-01 -2.660735324025154114e-02 8.099862188100814819e-02 -3.804537653923034668e-01 2.283765375614166260e-01
-2.389931827783584595e-01 2.703858315944671631e-01 5.646689794957637787e-03 9.733691066503524780e-02 1.601200699806213379e-01 -3.830682486295700073e-02 -1.147806197404861450e-01 3.280609101057052612e-02 -2.386006861925125122e-01 -1.567938327789306641e-01 3.079347312450408936e-01 2.094542980194091797e-02 -2.145958878099918365e-02 -8.084405958652496338e-02 -3.285317122936248779e-01 -4.227167665958404541e-01 4.012926295399665833e-02 -1.439418196678161621e-01 -6.858510524034500122e-02 -2.545360028743743896e-01 7.723994553089141846e-02 -3.643890470266342163e-02 6.268189102411270142e-02 -6.038809195160865784e-02 -1.569942571222782135e-02 4.235682263970375061e-02 -3.141476809978485107e-01 -2.652423083782196045e-01 -2.030983418226242065e-01 -5.605061352252960205e-02 -3.068511188030242920e-02 1.593993157148361206e-01
3.653537482023239136e-02 2.618643082678318024e-02 -5.798161774873733521e-02 4.153477028012275696e-02 2.263764441013336182e-01 4.436891525983810425e-02 -2.423213608562946320e-02 -3.117847442626953125e-02 -1.309858262538909912e-01 8.901006728410720825e-02 -1.395839266479015350e-02 1.039655655622482300e-01 7.972244173288345337e-03 -7.970259338617324829e-02 -9.712254256010055542e-02 -1.468076854944229126e-01 -3.043293952941894531e-02 -6.562519818544387817e-02 2.153542637825012207e-02 -3.481223583221435547e-01 -5.333203077316284180e-01 1.681943088769912720e-01 3.900407580658793449e-03 6.416045874357223511e-02 2.675637900829315186e-01 -1.631179600954055786e-01 -1.317931264638900757e-01 4.339059442281723022e-02 3.392207920551300049e-01 1.415177434682846069e-01 -2.116988003253936768e-01 3.514701426029205322e-01
2.289293892681598663e-02 1.305979043245315552e-01 -1.548984050750732422e-01 1.334545481950044632e-02 1.987081021070480347e-01 3.338761031627655029e-01 1.937849819660186768e-01 2.038572877645492554e-01 -2.454248964786529541e-01 6.951367110013961792e-02 -3.935938701033592224e-02 3.379114270210266113e-01 -1.241398826241493225e-01 -4.222364723682403564e-02 -1.596372425556182861e-01 -1.837279200553894043e-01 3.294667974114418030e-02 -2.426936626434326172e-01 -2.146888524293899536e-02 -2.780650258064270020e-01 -1.768161654472351074e-01 1.145458146929740906e-01 2.178305238485336304e-01 1.891540735960006714e-01 1.779468655586242676e-01 -7.541856169700622559e-02 -7.279654592275619507e-02 -6.436146795749664307e-02 7.427903264760971069e-02 -7.645155489444732666e-02 -2.585534751415252686e-01 2.838304340839385986e-01
-6.162856146693229675e-02 6.039919331669807434e-02 -1.595679819583892822e-01 -1.712297499179840088e-01 3.807316124439239502e-01 -1.069344393908977509e-02 -2.337711602449417114e-01 2.096586972475051880e-01 -2.320794947445392609e-02 -6.461925804615020752e-02 5.763718858361244202e-02 1.554496437311172485e-01 -1.133210286498069763e-01 1.717832088470458984e-01 -1.529899090528488159e-01 -2.707192003726959229e-01 -6.321607157588005066e-03 -1.881928592920303345e-01 8.086584508419036865e-02 -4.523958265781402588e-01 -5.926720798015594482e-02 -7.498376071453094482e-02 1.827755272388458252e-01 3.131036832928657532e-02 -6.722854077816009521e-02 1.548642963171005249e-01 -1.581673920154571533e-01 3.322263062000274658e-01 -1.247101873159408569e-01 5.440666154026985168e-02 -2.082042396068572998e-01 8.314416557550430298e-02
2.511706948280334473e-01 8.466688543558120728e-02 -1.797795593738555908e-01 1.633983105421066284e-01 6.120299547910690308e-02 3.612612187862396240e-01 8.759517222642898560e-03 -1.096722204238176346e-02 2.294863611459732056e-01 5.872573330998420715e-02 -1.391042321920394897e-01 4.680578708648681641e-01 5.187861993908882141e-02 -1.307153999805450439e-01 -3.154927790164947510e-01 1.504163630306720734e-02 -1.271650493144989014e-01 -7.193856686353683472e-02 7.799134403467178345e-02 -3.441811539232730865e-03 -2.324436306953430176e-01 -1.870714873075485229e-01 2.536358684301376343e-02 -1.709469780325889587e-02 -4.987297579646110535e-02 -1.213469877839088440e-01 -1.953763514757156372e-01 -9.103495627641677856e-02 -4.485551267862319946e-02 8.793251588940620422e-03 -2.252159863710403442e-01 2.971647977828979492e-01
3.758540451526641846e-01 -4.307620599865913391e-02 -8.817707747220993042e-02 3.304398851469159126e-03 1.013524383306503296e-01 3.272299468517303467e-01 4.672393798828125000e-01 1.182954162359237671e-01 -6.141576543450355530e-02 -2.438389956951141357e-01 2.122508436441421509e-01 -1.310792714357376099e-01 -2.068681642413139343e-02 5.056129395961761475e-02 -8.886203169822692871e-03 -2.867266535758972168e-01 1.636409014463424683e-01 -5.529107525944709778e-02 5.654745921492576599e-02 -2.742227353155612946e-02 -6.259134039282798767e-03 -3.160684928297996521e-02 4.217605292797088623e-02 -1.471001654863357544e-01 -6.016330420970916748e-02 -5.771581549197435379e-03 -3.581846058368682861e-01 2.486703544855117798e-02 4.473337903618812561e-02 1.927675679326057434e-02 -2.011513113975524902e-01 2.346362173557281494e-01
1.900454461574554443e-01 -4.760617855936288834e-03 -1.585920751094818115e-01 -3.139635026454925537e-01 1.974319517612457275e-01 2.161254733800888062e-01 -1.624764949083328247e-01 6.128691602498292923e-03 2.201447263360023499e-02 -1.311263293027877808e-01 -6.869763135910034180e-02 -5.621784925460815430e-02 -1.764499843120574951e-01 -8.195799589157104492e-02 -1.427172776311635971e-02 1.062387302517890930e-01 1.712724864482879639e-01 -3.967382311820983887e-01 7.390982657670974731e-02 1.717029511928558350e-01 -1.497965157032012939e-01 -2.161498069763183594e-01 1.571865081787109375e-01 8.501377701759338379e-02 1.288813054561614990e-01 6.153808161616325378e-02 -3.151704967021942139e-01 7.530742324888706207e-03 -2.895743548870086670e-01 -1.313381493091583252e-01 -5.223573371767997742e-02 3.266747593879699707e-01
-7.744508329778909683e-03 -1.154014170169830322e-01 1.999104619026184082e-01 4.313183575868606567e-02 -7.789498660713434219e-03 1.172024831175804138e-01 -1.685902476310729980e-02 8.147576451301574707e-02 2.979146549478173256e-03 -1.371226552873849869e-02 1.344180703163146973e-01 8.871620148420333862e-02 -1.524708569049835205e-01 -2.371593117713928223e-01 1.230851113796234131e-01 -1.001766920089721680e-01 2.025537788867950439e-01 2.020635306835174561e-01 -1.604592055082321167e-01 -2.360666245222091675e-01 -1.474266350269317627e-01 -4.963516071438789368e-02 2.652689218521118164e-01 2.065993696451187134e-01 3.382742777466773987e-02 3.017840683460235596e-01 -5.453481674194335938e-01 5.731563549488782883e-03 7.891365140676498413e-02 1.175140589475631714e-01 -1.225010529160499573e-01 2.607397139072418213e-01
1.375098824501037598e-01 -2.322780191898345947e-01 1.919484585523605347e-01 -6.258574873208999634e-02 2.003765851259231567e-01 6.074887886643409729e-02 1.659114509820938110e-01 1.304777562618255615e-01 3.261086717247962952e-02 -1.076044216752052307e-01 2.307152301073074341e-01 -4.898151010274887085e-02 -6.700893491506576538e-02 2.025118023157119751e-01 -1.278698891401290894e-01 -3.470559716224670410e-01 -2.247029915452003479e-03 1.419098675251007080e-02 -2.394001185894012451e-01 -3.690762221813201904e-01 7.199355959892272949e-02 -2.709178924560546875e-01 -2.893069200217723846e-02 -1.612643450498580933e-01 -1.284887194633483887e-01 1.401704996824264526e-01 -3.006549775600433350e-01 -2.664687298238277435e-02 -2.044229358434677124e-01 -1.095166653394699097e-01 -9.967113286256790161e-02 2.393274307250976562e-01
4.928677529096603394e-02 -2.361639291048049927e-01 1.362930890172719955e-02 1.545483767986297607e-01 -1.917178556323051453e-02 -2.769365208223462105e-03 -1.838166713714599609e-01 2.965440154075622559e-01 6.616684608161449432e-03 1.899929717183113098e-02 2.521800994873046875e-01 2.522416785359382629e-02 -6.566187739372253418e-02 -2.906129360198974609e-01 -2.029935270547866821e-01 -1.719341427087783813e-01 -5.036438629031181335e-02 -7.172472029924392700e-02 -3.166408836841583252e-01 -2.099798470735549927e-01 -2.058189362287521362e-01 -4.828876256942749023e-02 6.495688855648040771e-02 1.207618787884712219e-01 -8.845012634992599487e-02 1.942485421895980835e-01 -4.425605535507202148e-01 -1.740970611572265625e-01 -6.152722612023353577e-02 1.749828457832336426e-01 -1.779555082321166992e-01 1.346292048692703247e-01
2.109002470970153809e-01 1.235892437398433685e-02 -1.157499849796295166e-01 -2.062946259975433350e-01 6.128499656915664673e-02 4.857334867119789124e-02 -3.920883312821388245e-02 9.544093161821365356e-02 -1.329114735126495361e-01 1.817048639059066772e-01 -1.830945611000061035e-01 -1.240103095769882202e-01 3.959671594202518463e-04 1.613495638594031334e-03 -1.988154202699661255e-01 8.429245650768280029e-02 -1.599800288677215576e-01 -1.634274572134017944e-01 -6.887596845626831055e-02 6.790279410779476166e-03 -1.706055402755737305e-01 -2.423399388790130615e-01 8.382410742342472076e-03 9.895458072423934937e-02 -3.595086932182312012e-02 2.755664587020874023e-01 -3.279202282428741455e-01 -1.253519803285598755e-01 3.487657308578491211e-01 -3.272969722747802734e-01 -4.644877277314662933e-03 3.903660178184509277e-01
9.008289873600006104e-02 1.215800270438194275e-01 -2.407352030277252197e-01 -2.368371002376079559e-02 3.013399429619312286e-02 1.006812602281570435e-01 -3.003808856010437012e-02 6.477216631174087524e-02 -2.852602899074554443e-01 -7.205320894718170166e-02 7.465858012437820435e-02 4.296027496457099915e-02 -3.309061229228973389e-01 2.666060030460357666e-01 -1.246650740504264832e-01 -1.001574099063873291e-01 7.739115506410598755e-02 1.267533749341964722e-01 9.999684244394302368e-02 -2.122535407543182373e-01 -2.076040804386138916e-01 -2.465515732765197754e-01 1.067614778876304626e-01 1.916785351932048798e-02 -1.462751417420804501e-03 4.565491974353790283e-01 -5.117763299494981766e-03 -5.969649180769920349e-02 -1.249015480279922485e-01 -1.160373091697692871e-01 -2.753696739673614502e-01 3.043511807918548584e-01
-1.186323910951614380e-02 -2.952309548854827881e-01 -1.790764033794403076e-01 1.987282000482082367e-02 3.979229331016540527e-01 -1.165729016065597534e-01 9.387350641191005707e-03 1.138056144118309021e-01 -2.411050647497177124e-01 2.475089877843856812e-01 -7.485900074243545532e-02 3.184620290994644165e-02 -4.449110850691795349e-02 2.357468456029891968e-01 -2.004420906305313110e-01 1.774775385856628418e-01 2.208833545446395874e-01 -1.779780164361000061e-02 -1.871708780527114868e-01 2.905327081680297852e-02 -2.612073123455047607e-01 -2.596504986286163330e-01 4.588678851723670959e-02 2.646413147449493408e-01 -1.326016634702682495e-01 1.136286482214927673e-01 -1.755328327417373657e-01 -1.416168510913848877e-01 2.355858497321605682e-02 -1.023033186793327332e-01 -1.251615583896636963e-01 1.979937255382537842e-01
1.124022081494331360e-01 8.519621938467025757e-02 -9.149634838104248047e-02 -1.886698752641677856e-01 2.081919014453887939e-01 1.073652729392051697e-01 -8.713171118870377541e-04 -7.812695205211639404e-02 2.741931080818176270e-01 -3.981553018093109131e-01 -8.416241407394409180e-02 7.783057540655136108e-02 -1.518449485301971436e-01 1.009774431586265564e-01 -1.645833440124988556e-02 -1.211467832326889038e-01 9.640286117792129517e-02 -3.593989312648773193e-01 1.585964709520339966e-01 9.741239994764328003e-02 -1.734848916530609131e-01 9.429886192083358765e-02 1.784576773643493652e-01 4.433817788958549500e-02 5.075408145785331726e-02 1.645741313695907593e-01 -3.662021458148956299e-01 -8.967294543981552124e-02 -5.091743171215057373e-02 -3.115127682685852051e-01 -1.625609993934631348e-01 1.906368881464004517e-01
1.192498877644538879e-01 -7.359258830547332764e-02 5.155931785702705383e-02 -1.092085540294647217e-01 1.476553529500961304e-01 9.364778548479080200e-02 8.365218341350555420e-02 -4.837433993816375732e-02 -3.653969615697860718e-02 -5.362313706427812576e-03 2.804446518421173096e-01 -2.097419798374176025e-01 -2.101836353540420532e-01 1.121731922030448914e-01 -2.465249598026275635e-01 -2.580478787422180176e-01 2.672704309225082397e-02 -1.464422941207885742e-01 -1.138833910226821899e-01 -3.496078252792358398e-01 -1.083673685789108276e-01 -9.787151962518692017e-02 -1.961878538131713867e-01 9.337853640317916870e-02 -2.731715142726898193e-02 2.841821908950805664e-01 -3.062430620193481445e-01 -2.295155227184295654e-01 -3.410512506961822510e-01 1.375639736652374268e-01 9.088022634387016296e-03 1.690093278884887695e-01
1.308996677398681641e-01 5.832135304808616638e-02 7.977807521820068359e-02 6.332193315029144287e-02 1.997984051704406738e-01 2.670938670635223389e-01 -1.605982519686222076e-02 4.782468080520629883e-03 1.012447848916053772e-01 -1.186183094978332520e-01 6.346390396356582642e-02 -1.329701244831085205e-01 3.109529614448547363e-02 -1.723839901387691498e-02 1.554525643587112427e-01 7.294410467147827148e-02 7.506570219993591309e-02 -5.662478972226381302e-03 3.083336912095546722e-02 -8.499984443187713623e-02 -1.714037805795669556e-01 9.800254553556442261e-02 3.915744125843048096e-01 1.015589833259582520e-01 2.591081261634826660e-01 3.317938446998596191e-01 -5.092567205429077148e-01 -1.991430073976516724e-01 9.449495375156402588e-02 4.749690741300582886e-02 -5.777544155716896057e-02 2.712040543556213379e-01
2.373238503932952881e-01 -2.198463082313537598e-01 -5.351250991225242615e-02 3.805966675281524658e-02 1.357973217964172363e-01 1.563561260700225830e-01 -3.362718522548675537e-01 1.958696544170379639e-01 4.413951188325881958e-02 -1.225168406963348389e-01 5.225609615445137024e-02 2.214246056973934174e-02 -1.110980883240699768e-01 7.081042975187301636e-02 -1.994541287422180176e-01 -1.422623246908187866e-01 1.196241974830627441e-01 -1.037994921207427979e-01 -2.838459014892578125e-01 -8.155412971973419189e-02 -2.038464993238449097e-01 -1.709078401327133179e-01 -2.835919857025146484e-01 -3.371825732756406069e-04 -5.523220077157020569e-02 2.516593635082244873e-01 -3.281278014183044434e-01 1.113618239760398865e-01 2.547030448913574219e-01 -5.799006205052137375e-03 2.731542289257049561e-01 9.838701039552688599e-02
1.898473203182220459e-01 -1.641752272844314575e-01 -2.668748497962951660e-01 1.429752856492996216e-01 1.269226521253585815e-01 9.296545386314392090e-02 2.729815617203712463e-02 2.574575543403625488e-01 2.012852132320404053e-01 -2.190252393484115601e-01 -6.027476117014884949e-02 1.971597820520401001e-01 3.792505478486418724e-03 5.733852088451385498e-02 -2.908688187599182129e-01 -8.018073439598083496e-02 1.582478135824203491e-01 -1.780256330966949463e-01 6.616605073213577271e-02 -6.634860765188932419e-03 2.057404071092605591e-02 -7.349333912134170532e-02 3.058748245239257812e-01 -3.976086676120758057e-01 1.800833195447921753e-01 -1.543690413236618042e-01 -2.897688150405883789e-01 2.274799719452857971e-02 1.331038326025009155e-01 -4.406569525599479675e-02 -2.032731622457504272e-01 8.873841166496276855e-02
-4.687950760126113892e-02 -2.985772863030433655e-02 -3.733439445495605469e-01 -8.807163685560226440e-02 8.621900342404842377e-03 1.119755655527114868e-01 -1.622293591499328613e-01 1.528951376676559448e-01 -1.616024225950241089e-01 7.665718346834182739e-02 -1.392250657081604004e-01 1.664669066667556763e-01 -2.734601795673370361e-01 -1.978698521852493286e-01 -1.234397962689399719e-01 -1.365048885345458984e-01 1.763977706432342529e-01 -3.019991219043731689e-01 -1.014272775501012802e-02 -9.568773955106735229e-02 -3.457144200801849365e-01 4.063381999731063843e-02 1.567569673061370850e-01 6.109916418790817261e-02 1.531571447849273682e-01 6.764412671327590942e-02 -1.293417531996965408e-02 1.816615164279937744e-01 1.672672182321548462e-01 1.491225808858871460e-01 1.487658321857452393e-01 3.820571899414062500e-01
-6.425865739583969116e-02 1.328697204589843750e-01 -1.719488799571990967e-01 1.956923604011535645e-01 3.403184413909912109e-01 2.291060835123062134e-01 -8.678869903087615967e-02 1.285195052623748779e-01 -1.012258902192115784e-01 -1.729702651500701904e-01 4.258568584918975830e-02 2.022661268711090088e-01 -2.058469504117965698e-02 -8.091691136360168457e-02 1.086480319499969482e-01 -2.494661659002304077e-01 1.089451164007186890e-01 -2.829910218715667725e-01 2.748933620750904083e-02 7.467129826545715332e-02 -4.665372893214225769e-02 -3.196905851364135742e-01 1.569909602403640747e-01 2.192666530609130859e-01 -9.442890435457229614e-02 7.821837812662124634e-02 1.390746980905532837e-01 -3.497345745563507080e-01 1.222623288631439209e-01 -1.467708051204681396e-01 1.138011664152145386e-01 2.694077193737030029e-01
2.574908435344696045e-01 1.342796832323074341e-01 -2.450806647539138794e-01 2.302723228931427002e-01 1.444760411977767944e-01 5.394899845123291016e-02 1.671139597892761230e-01 -7.512275129556655884e-02 3.666611388325691223e-02 -1.574358642101287842e-01 -9.228099137544631958e-03 2.130986899137496948e-01 1.395862996578216553e-01 -2.165293395519256592e-01 -6.966857612133026123e-02 -3.920931220054626465e-01 -3.444747300818562508e-03 -5.076979100704193115e-02 -1.026599407196044922e-01 -1.346812024712562561e-02 1.086446493864059448e-01 4.014389589428901672e-02 2.290151119232177734e-01 3.645623326301574707e-01 -1.102117449045181274e-01 1.490156054496765137e-01 -2.089284174144268036e-02 -2.870692610740661621e-01 2.079699002206325531e-02 -4.794641956686973572e-02 -9.006901085376739502e-02 3.294182419776916504e-01
3.243544101715087891e-01 -2.558602951467037201e-02 -3.074638545513153076e-01 2.533415853977203369e-01 2.013891786336898804e-01 2.038940601050853729e-02 -1.684490740299224854e-01 1.055481284856796265e-01 -5.671322811394929886e-03 8.383537083864212036e-02 -6.335558742284774780e-02 2.547680437564849854e-01 9.234847500920295715e-03 -5.437462031841278076e-02 -3.835685551166534424e-01 9.985683858394622803e-02 -1.350636361166834831e-03 -2.587690651416778564e-01 1.126537546515464783e-01 -2.866056859493255615e-01 -1.847580820322036743e-01 9.140128642320632935e-02 9.051701426506042480e-02 2.175959572196006775e-02 1.959489732980728149e-01 7.411517202854156494e-03 4.858167096972465515e-02 -2.323799580335617065e-01 1.205938961356878281e-02 -5.848426837474107742e-03 -1.184933036565780640e-01 3.111754953861236572e-01
2.263279110193252563e-01 9.692886471748352051e-02 -1.035090386867523193e-01 1.811877787113189697e-01 1.732914336025714874e-02 1.258886307477951050e-01 -2.228031158447265625e-01 1.280715614557266235e-01 9.967695921659469604e-02 -8.811186254024505615e-02 1.592517644166946411e-01 3.029043674468994141e-01 -1.869686320424079895e-02 5.020573362708091736e-02 -4.533337056636810303e-01 1.025096103549003601e-01 -4.925241693854331970e-02 5.035788938403129578e-02 6.976816803216934204e-02 -1.560595482587814331e-01 -3.567731976509094238e-01 9.840264171361923218e-02 2.145736962556838989e-01 1.112839281558990479e-01 1.434914320707321167e-01 1.213968768715858459e-01 -2.831434607505798340e-01 -3.086393475532531738e-01 3.198683261871337891e-02 1.530457870103418827e-03 -7.728868722915649414e-02 1.122931241989135742e-01
-9.760199487209320068e-02 9.037762135267257690e-02 -3.761197924613952637e-01 -1.490987390279769897e-01 8.825086802244186401e-02 -2.143154153600335121e-03 -1.960931159555912018e-02 2.891919575631618500e-02 -5.474338680505752563e-02 -9.447140991687774658e-02 6.890373677015304565e-02 -6.900160759687423706e-02 -2.816100418567657471e-01 1.811315417289733887e-01 -2.485790997743606567e-01 -1.613672822713851929e-01 -6.423120945692062378e-02 8.692145347595214844e-03 3.925245627760887146e-02 -1.492547243833541870e-01 -1.801209896802902222e-01 -1.960733383893966675e-01 -1.642009168863296509e-01 4.925044998526573181e-02 7.844378799200057983e-02 2.427156269550323486e-01 -2.766048908233642578e-02 -3.174097836017608643e-01 -9.938769042491912842e-02 1.024583503603935242e-01 -2.181585282087326050e-01 4.747411608695983887e-01
-3.071031719446182251e-02 3.434536606073379517e-02 -1.518295258283615112e-01 1.165387406945228577e-01 2.003377377986907959e-01 5.796077847480773926e-02 -2.132071852684020996e-01 6.827931851148605347e-02 5.587457492947578430e-02 -1.085935086011886597e-01 1.218242645263671875e-01 1.741436272859573364e-01 1.895034611225128174e-01 1.222639158368110657e-01 -1.700893640518188477e-01 -2.695747613906860352e-01 -3.697816282510757446e-02 -3.261058032512664795e-01 -3.071406185626983643e-01 1.670892350375652313e-02 -2.016869783401489258e-01 -9.926103800535202026e-02 -1.193745881319046021e-01 2.799983918666839600e-01 -2.339764684438705444e-02 1.793346107006072998e-01 -4.832067191600799561e-01 -1.466137319803237915e-01 1.380068659782409668e-01 -6.708729080855846405e-03 -1.946899108588695526e-02 -4.917134344577789307e-02
2.721051275730133057e-01 1.254464834928512573e-01 1.104248166084289551e-01 2.835267186164855957e-01 1.846694797277450562e-01 5.404416471719741821e-02 -4.194958135485649109e-02 1.153163090348243713e-01 8.489228785037994385e-02 -1.607166677713394165e-01 2.158462814986705780e-02 3.760262727737426758e-01 1.362320780754089355e-01 -1.636752486228942871e-01 4.405285045504570007e-02 -2.552190721035003662e-01 5.002352222800254822e-02 -2.547062188386917114e-02 -6.734794378280639648e-02 -1.534219533205032349e-01 -8.577919751405715942e-02 -4.641154315322637558e-03 3.066704571247100830e-01 2.263064831495285034e-01 -3.257986903190612793e-01 3.867800114676356316e-03 -1.450801938772201538e-01 -3.054625391960144043e-01 1.958014369010925293e-01 8.552384376525878906e-02 -1.066726893186569214e-01 1.297006011009216309e-01
1.140441074967384338e-01 -1.096284314990043640e-01 -1.021879166364669800e-01 -2.056449949741363525e-01 3.494350016117095947e-01 -1.681168749928474426e-02 -6.763496249914169312e-02 2.136505693197250366e-01 -7.173151522874832153e-02 -1.979675590991973877e-01 -1.809280961751937866e-01 1.672919839620590210e-01 1.452474147081375122e-01 1.412832736968994141e-01 -2.645407617092132568e-01 -1.516646742820739746e-01 -4.569300450384616852e-03 1.026227623224258423e-01 -1.244160234928131104e-01 -3.028078377246856689e-01 -1.382985711097717285e-01 2.774912305176258087e-02 1.555303186178207397e-01 2.656891047954559326e-01 -9.038247913122177124e-02 2.178440988063812256e-01 -4.217429831624031067e-02 2.428971081972122192e-01 -1.438782364130020142e-01 -7.344704121351242065e-02 -2.387291491031646729e-01 2.804355025291442871e-01
-2.009509503841400146e-01 -1.071120500564575195e-01 4.190380126237869263e-02 -1.487188488245010376e-01 4.995871782302856445e-01 -1.650516986846923828e-01 -7.171126455068588257e-02 2.071450352668762207e-01 -6.324732303619384766e-02 -2.141461968421936035e-01 -2.169703878462314606e-02 1.925121545791625977e-01 4.326396435499191284e-02 2.260931022465229034e-02 -2.591636776924133301e-01 -2.567075490951538086e-01 -1.385877281427383423e-01 -8.196558058261871338e-02 -1.135552152991294861e-01 -2.615710794925689697e-01 -1.990153267979621887e-02 8.123780786991119385e-02 5.122063681483268738e-02 -1.888372004032135010e-01 -4.722363129258155823e-02 1.160378754138946533e-01 -6.558603793382644653e-02 3.029876202344894409e-02 1.552397608757019043e-01 9.971832484006881714e-02 4.073338583111763000e-03 4.111709594726562500e-01
3.019111976027488708e-02 5.573900043964385986e-02 -2.084484696388244629e-01 8.543196320533752441e-02 2.370584011077880859e-01 2.205621302127838135e-01 1.375807821750640869e-01 5.537584796547889709e-02 -1.196759268641471863e-01 7.990431040525436401e-02 5.991047993302345276e-02 2.317035794258117676e-01 -1.524208579212427139e-02 -1.458147615194320679e-01 -1.993491798639297485e-01 -1.260593682527542114e-01 1.694601923227310181e-01 -1.696145236492156982e-01 -1.553222984075546265e-01 -2.956699728965759277e-01 -3.021346330642700195e-01 3.856220841407775879e-02 2.843134701251983643e-01 7.446286827325820923e-02 2.394984066486358643e-01 -2.546257972717285156e-01 -4.874979332089424133e-02 -2.106135934591293335e-01 1.457463949918746948e-02 -4.844197258353233337e-02 -2.225421369075775146e-01 3.067402839660644531e-01
1.759474575519561768e-01 1.401995122432708740e-01 -2.664285600185394287e-01 -1.398643385618925095e-02 4.676833748817443848e-02 6.668107211589813232e-02 4.154916107654571533e-02 1.452172845602035522e-01 -1.236768588423728943e-01 -3.292379528284072876e-02 -3.319057524204254150e-01 -7.114751636981964111e-02 -9.545215219259262085e-02 -2.221235781908035278e-01 -1.796430200338363647e-01 -5.340278893709182739e-02 -3.779377415776252747e-02 1.756797879934310913e-01 -4.760127514600753784e-02 -1.550548374652862549e-01 -7.991226017475128174e-02 -2.577497959136962891e-01 1.695724725723266602e-01 1.993791610002517700e-01 1.464564204216003418e-01 9.286481142044067383e-02 -3.471003770828247070e-01 -2.181879729032516479e-01 9.643893688917160034e-02 -2.592471837997436523e-01 -1.391070932149887085e-01 3.600499331951141357e-01
4.503693580627441406e-01 6.778116524219512939e-02 -3.513208031654357910e-02 1.963482648134231567e-01 -9.409376233816146851e-02 8.689457178115844727e-02 -4.170324280858039856e-02 2.012552320957183838e-01 -1.388572528958320618e-02 -1.650853604078292847e-01 7.145326584577560425e-02 6.114795431494712830e-02 -6.437674164772033691e-02 6.637003272771835327e-02 -3.775943517684936523e-01 8.584171533584594727e-02 -1.423161178827285767e-01 -1.274473518133163452e-01 -1.886717043817043304e-02 -1.850875169038772583e-01 -2.030289918184280396e-01 -3.520226478576660156e-02 2.132729738950729370e-01 -1.279031485319137573e-01 1.435740292072296143e-01 3.339216858148574829e-02 -2.397113740444183350e-01 -3.252613544464111328e-01 -9.524673968553543091e-02 2.240329422056674957e-02 1.990619748830795288e-01 2.995891571044921875e-01
-1.151580587029457092e-01 5.503851175308227539e-02 -1.865437924861907959e-01 2.852722704410552979e-01 1.631991565227508545e-01 -1.222511827945709229e-01 -1.460668258368968964e-02 2.205900996923446655e-01 4.219062998890876770e-02 -2.962004840373992920e-01 -1.546302139759063721e-01 1.486494243144989014e-01 -1.307089775800704956e-01 5.630703270435333252e-02 -2.201612293720245361e-01 -7.381827384233474731e-02 1.871217638254165649e-01 2.356223613023757935e-01 -1.930038258433341980e-02 -1.160656362771987915e-01 -3.960487842559814453e-01 -5.124483723193407059e-03 1.363130807876586914e-01 -1.152417734265327454e-01 -3.174127265810966492e-02 -2.554404921829700470e-02 -3.609326183795928955e-01 -8.249778300523757935e-02 -2.780694067478179932e-01 3.049209341406822205e-02 2.205321937799453735e-02 2.382951378822326660e-01
8.025101572275161743e-02 -2.758312225341796875e-01 2.045179903507232666e-01 3.054079413414001465e-01 2.441016137599945068e-01 7.840448617935180664e-02 -6.309456378221511841e-02 5.741067975759506226e-02 1.862869113683700562e-01 -2.945997416973114014e-01 5.847149342298507690e-02 -7.364173233509063721e-02 -8.491087704896926880e-02 5.687770619988441467e-02 -7.604337483644485474e-02 -1.836787462234497070e-01 5.480502918362617493e-02 -2.290259748697280884e-01 6.219732761383056641e-02 -2.095886915922164917e-01 8.891171962022781372e-02 -1.988194584846496582e-01 -1.136491298675537109e-01 8.334869146347045898e-02 7.464707642793655396e-02 2.205832004547119141e-01 -1.732709854841232300e-01 -1.499992161989212036e-01 4.938084632158279419e-02 -2.234934866428375244e-01 -2.299454659223556519e-01 3.827555775642395020e-01
1.292584240436553955e-01 1.168033927679061890e-01 -2.433258742094039917e-01 1.735712140798568726e-01 3.993879631161689758e-02 1.449810266494750977e-01 -4.718389362096786499e-02 2.358534634113311768e-01 -1.778870075941085815e-02 3.277770057320594788e-02 4.419105127453804016e-02 2.054514139890670776e-01 1.739444583654403687e-01 -1.176823899149894714e-01 -3.106885552406311035e-01 -1.946384310722351074e-01 5.453944951295852661e-02 -1.641764789819717407e-01 -1.141023337841033936e-01 -2.810967862606048584e-01 -2.541458606719970703e-01 -1.500060707330703735e-01 1.936800181865692139e-01 -1.552684158086776733e-01 2.904672026634216309e-01 -2.897073626518249512e-01 -1.035934612154960632e-01 -1.489418894052505493e-01 -1.780982762575149536e-01 1.226004958152770996e-01 6.168690975755453110e-03 2.389470040798187256e-01
1.150575205683708191e-01 1.574045121669769287e-01 -8.162182569503784180e-02 1.576632410287857056e-01 2.925165891647338867e-01 -7.322649657726287842e-02 1.402429491281509399e-01 -1.058917418122291565e-01 -1.327618584036827087e-02 -2.599264979362487793e-01 -1.769347637891769409e-01 3.127385377883911133e-01 -1.369962692260742188e-01 1.555406767874956131e-02 -3.030172586441040039e-01 -1.977579146623611450e-01 4.009270668029785156e-02 2.064122259616851807e-02 7.302072644233703613e-02 1.079896092414855957e-02 -1.536199301481246948e-01 -3.446219265460968018e-01 -5.664139986038208008e-02 -1.129575744271278381e-01 -1.497740149497985840e-01 -2.175829187035560608e-02 -2.328553050756454468e-01 -5.814291536808013916e-02 -2.548943459987640381e-01 -1.266843229532241821e-01 -2.589109539985656738e-01 2.597954869270324707e-01
1.738449372351169586e-02 1.262571066617965698e-01 -4.210262298583984375e-01 4.948097746819257736e-03 6.050026789307594299e-02 1.914882510900497437e-01 -3.704477474093437195e-02 9.517589211463928223e-02 -1.104857623577117920e-01 -5.784212052822113037e-02 -1.007923111319541931e-01 6.522650271654129028e-02 -3.927589356899261475e-01 -2.487441748380661011e-01 -1.403350830078125000e-01 -9.381533414125442505e-02 -8.306417614221572876e-03 -2.103963196277618408e-01 3.085037320852279663e-02 -1.054145544767379761e-01 -4.661994278430938721e-01 6.174590811133384705e-02 1.199062019586563110e-01 -1.847034692764282227e-02 1.790063530206680298e-01 1.463708281517028809e-01 -2.267139852046966553e-01 9.620068222284317017e-02 1.517863571643829346e-01 1.327909678220748901e-01 1.431852728128433228e-01 1.163918823003768921e-01
6.770522892475128174e-02 -1.092445403337478638e-01 -3.044506907463073730e-02 8.996520936489105225e-02 1.109309941530227661e-01 -5.371652916073799133e-02 -3.179512321949005127e-01 5.366945266723632812e-02 2.947467938065528870e-02 -2.826386094093322754e-01 1.022001504898071289e-01 3.328273296356201172e-01 -1.716615706682205200e-01 -3.405236601829528809e-01 -4.929413273930549622e-02 -1.378782987594604492e-01 -1.472117006778717041e-01 1.080921590328216553e-01 -9.804953634738922119e-02 9.968115389347076416e-02 -1.323218941688537598e-01 -4.954722523689270020e-02 2.141874730587005615e-01 2.118738144636154175e-01 -1.976187825202941895e-01 -1.413312107324600220e-01 -3.083976805210113525e-01 -6.781596690416336060e-02 5.919777974486351013e-02 -9.680691361427307129e-02 -1.363259106874465942e-01 3.641799688339233398e-01
-1.169511768966913223e-02 2.343455106019973755e-01 -1.766075938940048218e-01 -2.285463362932205200e-01 1.243971064686775208e-01 3.085644841194152832e-01 -1.049124523997306824e-01 7.538767904043197632e-02 1.100805550813674927e-01 -6.077183783054351807e-02 -2.731600776314735413e-02 2.175511717796325684e-01 -3.193755149841308594e-01 -1.803492754697799683e-01 -2.400718629360198975e-01 -2.365111708641052246e-01 1.149461716413497925e-01 -4.943924397230148315e-02 -2.418060414493083954e-02 -1.504234075546264648e-01 -3.074786365032196045e-01 9.963007271289825439e-02 2.809216082096099854e-01 -1.065007746219635010e-01 1.296389251947402954e-01 1.407988965511322021e-01 -1.853097379207611084e-01 1.200227737426757812e-01 1.481543630361557007e-01 1.009359508752822876e-01 8.321204781532287598e-02 2.532305121421813965e-01
-5.316358432173728943e-02 -2.214178740978240967e-01 -5.171140655875205994e-02 -1.213022470474243164e-01 3.118433058261871338e-01 3.560466691851615906e-02 2.576479911804199219e-01 2.860676646232604980e-01 -2.167571932077407837e-01 7.868257910013198853e-02 -2.717843651771545410e-01 -9.113016538321971893e-03 3.004419803619384766e-02 -2.325025051832199097e-01 1.194866970181465149e-01 -6.764399260282516479e-02 6.610623002052307129e-02 -2.642321288585662842e-01 2.606513723731040955e-02 -3.595259785652160645e-02 -2.475769370794296265e-01 -8.701576292514801025e-02 1.575949490070343018e-01 3.600817546248435974e-02 -1.183443069458007812e-01 3.392660915851593018e-01 -3.354721963405609131e-01 -8.903346210718154907e-02 1.522088795900344849e-01 1.644900739192962646e-01 2.554594539105892181e-02 1.071405410766601562e-01
2.468027174472808838e-01 -1.913766115903854370e-01 -7.112205773591995239e-02 -1.746356487274169922e-01 -1.059598848223686218e-02 4.173728637397289276e-03 -2.166038006544113159e-01 1.111932750791311264e-02 -2.329824492335319519e-02 -2.233283966779708862e-01 2.134582959115505219e-02 1.550915688276290894e-01 -1.110228672623634338e-01 -2.223249077796936035e-01 -1.453926265239715576e-01 -8.098322153091430664e-02 3.866889476776123047e-01 1.182113140821456909e-01 6.795398890972137451e-02 -1.762187033891677856e-01 -2.531718015670776367e-01 -1.748372018337249756e-01 1.714142411947250366e-01 1.096480786800384521e-01 1.244939640164375305e-01 -3.774300590157508850e-02 -2.441271394491195679e-02 1.838116049766540527e-01 1.767412722110748291e-01 5.481374263763427734e-02 -3.813252551481127739e-03 4.843061268329620361e-01
2.592576295137405396e-02 -1.302527934312820435e-01 9.358902275562286377e-02 -1.779001951217651367e-01 2.056276351213455200e-01 1.588618755340576172e-01 -4.104081913828849792e-02 1.074548512697219849e-01 2.860529422760009766e-01 -2.107337862253189087e-01 -2.532040774822235107e-01 2.755513787269592285e-01 1.415359675884246826e-01 6.118122860789299011e-02 -2.525433301925659180e-01 1.815458238124847412e-01 4.343561083078384399e-02 -1.783244162797927856e-01 -7.363784126937389374e-03 -5.106854438781738281e-02 -1.799567639827728271e-01 -1.104083582758903503e-01 -1.326452754437923431e-02 -1.529277395457029343e-02 2.701883018016815186e-01 6.724461168050765991e-02 -3.351364433765411377e-01 6.369088590145111084e-02 -1.853059418499469757e-02 -2.480153553187847137e-02 1.363010406494140625e-01 4.238511323928833008e-01
6.093167513608932495e-02 3.875834122300148010e-02 -2.432355135679244995e-01 2.098623365163803101e-01 7.845256477594375610e-02 -3.374402523040771484e-01 1.155056282877922058e-01 3.128745257854461670e-01 9.943126887083053589e-02 5.525900423526763916e-02 5.980020388960838318e-02 1.182968914508819580e-01 1.352528482675552368e-02 -8.241353929042816162e-02 -1.459790915250778198e-01 -2.282855063676834106e-01 1.624671220779418945e-01 -3.440127372741699219e-01 -1.295646131038665771e-01 -8.927816897630691528e-02 9.165310859680175781e-02 3.874866664409637451e-02 3.245988786220550537e-01 -2.471213787794113159e-01 1.095350608229637146e-01 6.954346597194671631e-02 -3.873959779739379883e-01 -1.038843691349029541e-01 7.152835279703140259e-02 -1.060335431247949600e-02 -8.776132017374038696e-02 1.138052344322204590e-01
1.429845988750457764e-01 -3.414283739402890205e-03 -2.516548037528991699e-01 1.142038330435752869e-01 9.881448000669479370e-02 5.461726337671279907e-02 3.242303803563117981e-02 1.141200773417949677e-04 -3.494821116328239441e-02 1.350331902503967285e-01 -3.450617566704750061e-02 1.280626207590103149e-01 -1.806334704160690308e-01 -1.768044233322143555e-01 1.295422017574310303e-01 2.301952056586742401e-02 4.692181944847106934e-02 -2.564392983913421631e-01 -4.377394616603851318e-01 -1.472894698381423950e-01 -3.162055313587188721e-01 -3.255153894424438477e-01 -2.795680239796638489e-02 -1.614377647638320923e-02 -1.261901706457138062e-01 1.148165687918663025e-01 -3.380692303180694580e-01 -6.271417438983917236e-02 2.799497544765472412e-02 -1.161666885018348694e-01 -3.041070699691772461e-01 1.696341186761856079e-01
2.313925623893737793e-01 -2.622604742646217346e-02 -4.464325904846191406e-01 9.137260913848876953e-02 3.426039814949035645e-01 7.440068572759628296e-02 -6.032253429293632507e-02 -3.386883065104484558e-02 3.979673236608505249e-02 -8.868613094091415405e-02 1.753030568361282349e-01 5.460295081138610840e-02 2.447153478860855103e-01 5.590974539518356323e-02 1.148977726697921753e-01 -1.713172197341918945e-01 9.996861964464187622e-02 -1.524034738540649414e-01 5.375116318464279175e-02 -2.567879855632781982e-01 -2.179498970508575439e-01 8.432862162590026855e-02 -2.614310570061206818e-02 -1.060038208961486816e-01 2.760923802852630615e-01 7.201142609119415283e-02 -2.143508791923522949e-01 -2.304902859032154083e-02 2.359009236097335815e-01 -5.672544613480567932e-02 -2.548625171184539795e-01 2.034699022769927979e-01
3.989913761615753174e-01 -1.987528204917907715e-01 -2.149665653705596924e-01 -1.086914315819740295e-01 3.020901679992675781e-01 1.945947110652923584e-01 3.520713746547698975e-01 2.857627272605895996e-01 2.899213694036006927e-02 -1.752495616674423218e-01 4.309201240539550781e-02 -1.969048231840133667e-01 1.086027361452579498e-03 -2.282452583312988281e-02 9.953121095895767212e-02 -1.354567408561706543e-01 3.528631478548049927e-02 -1.849807985126972198e-02 2.561731338500976562e-01 7.997635751962661743e-02 -1.218314394354820251e-01 -1.426325142383575439e-01 2.260383218526840210e-01 5.896618589758872986e-02 5.008604377508163452e-02 7.684952765703201294e-02 -1.974476724863052368e-01 -4.517783969640731812e-02 9.402579814195632935e-02 1.072156578302383423e-01 -5.394848063588142395e-02 2.674457132816314697e-01
-9.387086331844329834e-02 1.509904712438583374e-01 7.506048679351806641e-02 -1.065342873334884644e-02 2.201801091432571411e-01 1.299805492162704468e-01 -6.981935352087020874e-02 9.118970483541488647e-02 -5.398761108517646790e-02 -1.089141294360160828e-01 -1.710676699876785278e-01 7.030243426561355591e-02 2.467998303472995758e-02 -2.884759008884429932e-01 1.836748910136520863e-03 1.052375510334968567e-01 1.871394515037536621e-01 -1.838295757770538330e-01 -3.997061550617218018e-01 -1.575564891099929810e-01 -9.423497319221496582e-02 -6.197409704327583313e-02 1.864097081124782562e-02 -5.967668816447257996e-02 4.595409613102674484e-03 -2.834261103998869658e-04 -3.231606483459472656e-01 -2.704207003116607666e-01 -2.493923157453536987e-02 -2.079009823501110077e-02 -1.023054420948028564e-01 5.301448106765747070e-01
-1.144752353429794312e-01 -1.397768706083297729e-01 -2.204227298498153687e-01 -2.331815659999847412e-01 -9.479999542236328125e-02 -2.050449848175048828e-01 1.561218500137329102e-01 3.695318996906280518e-01 5.295105651021003723e-02 -1.374133974313735962e-01 -4.000061750411987305e-02 2.559188902378082275e-01 9.295805543661117554e-02 6.088355556130409241e-02 -1.071261148899793625e-02 -1.420703232288360596e-01 1.878112182021141052e-02 -1.352766454219818115e-01 2.366169840097427368e-01 -1.751096099615097046e-01 -1.833608597517013550e-01 -1.033266261219978333e-01 2.206129431724548340e-01 1.362275332212448120e-01 -6.788329780101776123e-02 2.242839485406875610e-01 -2.295726984739303589e-01 -2.504762113094329834e-01 -1.693269759416580200e-01 -1.514950953423976898e-02 1.339503228664398193e-01 3.114256262779235840e-01
1.631687730550765991e-01 3.042014129459857941e-02 -2.776457965373992920e-01 -2.030078023672103882e-01 4.652899801731109619e-01 9.085910022258758545e-02 2.883149087429046631e-01 1.638711541891098022e-01 -1.130350455641746521e-01 -1.575553268194198608e-01 1.502829194068908691e-01 -1.049826070666313171e-01 7.932135462760925293e-02 2.398592047393321991e-02 2.333114482462406158e-02 -1.113387942314147949e-01 6.708083301782608032e-02 6.614611297845840454e-02 5.706646665930747986e-02 -1.082581281661987305e-01 -2.204679138958454132e-02 -1.527237743139266968e-01 -4.978442937135696411e-02 7.827481627464294434e-02 -1.766582863638177514e-04 -1.387750059366226196e-01 -2.499111145734786987e-01 -1.707287430763244629e-01 3.341806828975677490e-01 1.306071728467941284e-01 -2.608970701694488525e-01 2.539189457893371582e-01
1.073332317173480988e-02 8.036121726036071777e-02 -1.736055314540863037e-01 2.241306304931640625e-01 1.918571144342422485e-01 -1.481059044599533081e-01 -8.842743933200836182e-02 2.616018056869506836e-01 -1.476514637470245361e-01 6.707122921943664551e-02 -1.246502771973609924e-01 -2.199903316795825958e-02 -1.155012175440788269e-01 1.270123408176004887e-03 2.909606508910655975e-02 -3.108981549739837646e-01 -1.541655063629150391e-01 -3.023481070995330811e-01 2.020294070243835449e-01 -2.511481344699859619e-01 -4.289381802082061768e-01 -1.874984428286552429e-02 1.941395998001098633e-01 -1.595748513936996460e-01 -2.304139435291290283e-01 3.929400444030761719e-02 -1.635604649782180786e-01 9.968963451683521271e-03 9.173242002725601196e-02 1.464852541685104370e-01 2.423155494034290314e-02 2.153461128473281860e-01
5.132815986871719360e-02 6.904841959476470947e-02 -2.370973825454711914e-01 1.507138162851333618e-01 2.666087746620178223e-01 9.808904677629470825e-02 5.242682248353958130e-02 2.009778842329978943e-02 -3.086452782154083252e-01 -2.501015737652778625e-02 8.373296819627285004e-03 3.532829582691192627e-01 1.203502789139747620e-01 -1.950015500187873840e-02 -7.554593682289123535e-02 -2.586647570133209229e-01 2.003769427537918091e-01 1.555163562297821045e-01 -1.520123034715652466e-01 9.340699762105941772e-02 1.851999610662460327e-01 -2.374812662601470947e-01 2.057467252016067505e-01 1.181453540921211243e-01 9.283768385648727417e-02 6.629581749439239502e-02 1.224740315228700638e-02 -2.142389565706253052e-01 -1.256108749657869339e-02 -1.553953289985656738e-01 1.178827062249183655e-01 4.256160855293273926e-01
1.515412628650665283e-01 -4.857943579554557800e-02 -3.042161762714385986e-01 1.377059072256088257e-01 2.861409187316894531e-01 2.607607096433639526e-02 -1.477013230323791504e-01 5.372942984104156494e-02 9.720350801944732666e-02 1.086690872907638550e-01 2.044131904840469360e-01 3.178432881832122803e-01 -1.497057378292083740e-01 1.470616608858108521e-01 -2.478749454021453857e-01 -2.046424746513366699e-01 1.411565095186233521e-01 -2.854000031948089600e-01 2.596397995948791504e-01 9.500853717327117920e-02 -1.880587041378021240e-01 -9.085663594305515289e-03 1.518200431019067764e-02 1.318711787462234497e-01 -7.121494412422180176e-02 -1.592707037925720215e-01 -3.785076141357421875e-01 6.688452512025833130e-02 1.114228665828704834e-01 1.457561403512954712e-01 3.431860357522964478e-02 -2.397515252232551575e-02
1.811615526676177979e-01 -1.660517454147338867e-01 -2.188391238451004028e-01 2.352688834071159363e-02 -1.282540708780288696e-02 -2.912494838237762451e-01 -5.017850175499916077e-02 3.379848301410675049e-01 -1.843141391873359680e-02 3.567219525575637817e-02 1.740522980690002441e-01 1.911889761686325073e-01 -1.505547109991312027e-02 -1.850711107254028320e-01 -1.514343619346618652e-01 -1.014218628406524658e-01 2.298682332038879395e-01 -2.163379043340682983e-01 -2.988571524620056152e-01 3.875587508082389832e-02 -2.180129736661911011e-01 -6.519822776317596436e-02 1.074442565441131592e-01 -1.883470565080642700e-01 2.042447775602340698e-01 -1.818940788507461548e-01 -2.052522450685501099e-01 -1.100668832659721375e-01 6.004886701703071594e-02 -5.377253890037536621e-02 -9.285932034254074097e-02 3.461807966232299805e-01
5.076219514012336731e-02 -3.219770491123199463e-01 2.474718987941741943e-01 1.305435299873352051e-01 1.925746053457260132e-01 6.907936185598373413e-03 -1.759233772754669189e-01 -4.934883117675781250e-02 -3.547729551792144775e-02 -2.696206569671630859e-01 2.523495443165302277e-02 -3.581431135535240173e-02 -6.246090400964021683e-03 -1.278816629201173782e-02 -2.265083938837051392e-01 -3.033157587051391602e-01 2.776103653013706207e-02 -2.665258571505546570e-02 -8.826318383216857910e-02 -8.009012788534164429e-02 -2.841241955757141113e-01 -1.980892568826675415e-01 5.894394591450691223e-02 1.515944898128509521e-01 -1.358113884925842285e-01 -2.432620339095592499e-02 -3.592295348644256592e-01 -2.167646139860153198e-01 -2.411920428276062012e-01 -1.649801731109619141e-01 1.162037476897239685e-01 2.636262774467468262e-01
2.350077778100967407e-01 -2.809252440929412842e-01 -2.492184340953826904e-01 6.006950046867132187e-03 2.607102096080780029e-01 1.520289331674575806e-01 -2.679377198219299316e-01 6.734967231750488281e-02 2.341600060462951660e-01 -1.405024677515029907e-01 1.168826892971992493e-01 4.073137342929840088e-01 -8.943977206945419312e-02 2.704347111284732819e-02 -2.869254946708679199e-01 -1.939150393009185791e-01 -9.902652353048324585e-03 1.457683090120553970e-02 4.520811513066291809e-02 1.996411569416522980e-02 -1.652337014675140381e-01 -1.302463710308074951e-01 2.777807414531707764e-01 1.081304177641868591e-01 -5.355018377304077148e-02 2.695475704967975616e-02 -1.636825203895568848e-01 -1.791892796754837036e-01 -1.304418295621871948e-01 -1.843030937016010284e-02 1.930230259895324707e-01 2.276200801134109497e-02
3.805752992630004883e-01 -4.532800242304801941e-02 -2.334206700325012207e-01 3.032688982784748077e-02 3.403311222791671753e-02 -1.171169430017471313e-01 -1.444389373064041138e-01 1.510199308395385742e-01 1.494430899620056152e-01 2.190226614475250244e-01 -4.452119767665863037e-02 8.662520349025726318e-02 2.084413021802902222e-01 2.369378320872783661e-02 -2.290817946195602417e-01 -3.184573054313659668e-01 2.701158821582794189e-01 -2.652432918548583984e-01 -7.896179705858230591e-02 -1.069400012493133545e-01 -1.478376835584640503e-01 -3.157573938369750977e-01 -1.666080020368099213e-02 1.067633330821990967e-01 2.868597954511642456e-02 1.577192097902297974e-01 -2.046484053134918213e-01 -1.462353616952896118e-01 1.864019483327865601e-01 1.946163922548294067e-01 -4.397726058959960938e-02 6.102583929896354675e-02
2.090258449316024780e-01 1.012367159128189087e-01 -2.772377133369445801e-01 2.999449521303176880e-02 1.028581038117408752e-01 2.453961223363876343e-01 -1.726293861865997314e-01 3.170428574085235596e-01 -1.196417510509490967e-01 8.488161861896514893e-02 -1.435551196336746216e-01 -3.772074123844504356e-03 -1.657417714595794678e-01 -8.741013705730438232e-02 -1.331653445959091187e-02 -2.513718008995056152e-01 -4.219869524240493774e-02 4.301146790385246277e-02 -6.761187314987182617e-02 -1.200523227453231812e-02 7.525409758090972900e-02 -3.620831072330474854e-01 1.209414079785346985e-01 9.354519844055175781e-02 1.524705588817596436e-01 -4.840588197112083435e-02 -4.852753579616546631e-01 -1.160096973180770874e-01 -5.066586285829544067e-02 -5.757693946361541748e-02 5.902884528040885925e-02 2.723363339900970459e-01
3.249905705451965332e-01 3.058051504194736481e-02 -2.685195021331310272e-02 1.073236241936683655e-01 3.957469761371612549e-01 7.930704206228256226e-02 -2.306748777627944946e-01 -5.182012543082237244e-02 5.875543504953384399e-02 -2.400115281343460083e-01 -1.992321312427520752e-01 1.534240320324897766e-02 -1.358566880226135254e-01 -9.089923650026321411e-02 1.497685015201568604e-01 5.496094748377799988e-02 1.656813919544219971e-01 -2.215398102998733521e-01 -1.110871061682701111e-01 -8.589575439691543579e-02 -4.702700674533843994e-02 -1.291186660528182983e-01 1.477113813161849976e-01 -7.439503818750381470e-02 -8.767599612474441528e-02 2.779532670974731445e-01 -2.740111052989959717e-01 -3.506432175636291504e-01 -4.575245827436447144e-02 1.774945557117462158e-01 9.475688636302947998e-02 2.029980123043060303e-01
1.490964591503143311e-01 4.092003032565116882e-02 -2.624126374721527100e-01 1.133112832903862000e-01 2.299040555953979492e-01 -5.518912896513938904e-02 -1.147962957620620728e-01 2.518727183341979980e-01 1.268050670623779297e-01 8.296782523393630981e-02 2.266921103000640869e-02 2.433818578720092773e-01 -3.258123621344566345e-02 1.228570863604545593e-01 -2.726403176784515381e-01 -2.226090878248214722e-01 -5.427950993180274963e-02 -1.905292123556137085e-01 1.647970676422119141e-01 -3.600800931453704834e-01 -3.588742911815643311e-01 -1.270364075899124146e-01 4.372680932283401489e-02 5.638081207871437073e-02 -3.937603905797004700e-03 -9.327328950166702271e-02 -2.366209626197814941e-01 1.495745480060577393e-01 -2.871658205986022949e-01 5.917330831289291382e-02 9.397540241479873657e-02 1.056588590145111084e-01
-3.240092098712921143e-02 -3.258742690086364746e-01 1.613761484622955322e-01 8.725903183221817017e-02 4.549818858504295349e-02 1.988611966371536255e-01 -4.020251706242561340e-02 1.055704355239868164e-01 1.943157911300659180e-01 -1.729132533073425293e-01 -3.688480332493782043e-02 9.040918201208114624e-02 2.078304439783096313e-01 -2.052113600075244904e-02 -2.066472917795181274e-01 -2.683719098567962646e-01 2.554450035095214844e-01 1.928321830928325653e-02 -7.345354557037353516e-02 -3.142119050025939941e-01 -5.926350876688957214e-02 -1.857884526252746582e-01 1.280968785285949707e-01 -9.458850324153900146e-02 -2.171073555946350098e-01 3.364991843700408936e-01 -2.829039394855499268e-01 -1.606029719114303589e-01 6.747058779001235962e-02 1.194087509065866470e-02 1.432015597820281982e-01 2.113264054059982300e-01
2.392811626195907593e-01 -2.908702241256833076e-03 -1.130210608243942261e-01 2.536394596099853516e-01 2.659811675548553467e-01 2.605079412460327148e-01 3.818051218986511230e-01 1.439611017704010010e-01 7.424432784318923950e-02 -2.244142293930053711e-01 1.831636428833007812e-01 -1.139451861381530762e-01 1.968345139175653458e-03 1.234171539545059204e-01 1.490342766046524048e-01 -1.306827366352081299e-01 1.465413421392440796e-01 -1.047524362802505493e-01 1.801001429557800293e-01 -5.945504456758499146e-02 1.067142467945814133e-02 -1.321649402379989624e-01 1.311210691928863525e-01 -5.842632148414850235e-03 1.538042444735765457e-02 5.133221670985221863e-02 -1.027045547962188721e-01 -2.278396189212799072e-01 1.551522761583328247e-01 6.734661757946014404e-02 2.070908248424530029e-02 4.538652896881103516e-01
-9.388539940118789673e-02 -7.981327176094055176e-02 1.175135895609855652e-01 -2.051936089992523193e-01 3.040376007556915283e-01 2.134435921907424927e-01 1.326340436935424805e-01 2.066411226987838745e-01 -2.313017696142196655e-01 5.563478916883468628e-03 -7.045399397611618042e-02 1.945546567440032959e-01 -1.779315024614334106e-01 3.309239819645881653e-02 -2.318285852670669556e-01 -1.327918022871017456e-01 7.188057899475097656e-02 4.331474378705024719e-02 5.392079800367355347e-02 -2.685286402702331543e-01 2.825918421149253845e-02 1.321316808462142944e-01 -6.261513382196426392e-02 -1.926028877496719360e-01 -2.626985311508178711e-01 9.170740097761154175e-02 -1.204381212592124939e-01 -8.134688436985015869e-02 3.098791241645812988e-01 -6.924273073673248291e-02 -1.897378265857696533e-01 3.917102217674255371e-01
4.757226258516311646e-02 -4.562993720173835754e-02 -9.365662932395935059e-02 -1.723943501710891724e-01 1.296813338994979858e-01 1.454631835222244263e-01 2.769983559846878052e-02 -9.349702298641204834e-02 8.532370626926422119e-02 -2.250681668519973755e-01 -5.937626585364341736e-02 -4.106174781918525696e-02 -5.186842381954193115e-02 -2.005021460354328156e-02 3.654978051781654358e-02 9.169802069664001465e-02 1.476671695709228516e-01 -1.603865325450897217e-01 -1.329098492860794067e-01 3.860887885093688965e-02 -1.275802701711654663e-01 1.616404652595520020e-01 2.508347332477569580e-01 1.793106496334075928e-01 1.662931777536869049e-02 3.493344187736511230e-01 -5.788004994392395020e-01 -2.632731497287750244e-01 1.957079619169235229e-01 -2.128925640136003494e-03 -2.786676771938800812e-02 2.526205182075500488e-01
-1.608244478702545166e-01 8.334614336490631104e-02 9.381388127803802490e-02 -4.385853931307792664e-02 3.093076050281524658e-01 -1.200070083141326904e-01 1.526410728693008423e-01 1.702838838100433350e-01 -2.601601416245102882e-03 1.482754051685333252e-01 -6.931152194738388062e-02 3.412463068962097168e-01 -2.236062288284301758e-01 -7.048572879284620285e-03 3.704375773668289185e-02 -1.705916225910186768e-01 1.103328019380569458e-01 9.743653237819671631e-02 -1.729121357202529907e-01 -8.902359753847122192e-03 -4.996726512908935547e-01 -3.418730497360229492e-01 9.593197703361511230e-02 1.642305999994277954e-01 3.436914831399917603e-02 9.226837754249572754e-02 -2.366170138120651245e-01 -1.526208501309156418e-02 9.210065938532352448e-03 1.211775690317153931e-01 -1.266052201390266418e-02 1.873842030763626099e-01
1.772904396057128906e-01 1.557958032935857773e-02 -2.093338072299957275e-01 2.260846048593521118e-01 1.280632913112640381e-01 2.159830331802368164e-01 -9.628596901893615723e-02 2.489380240440368652e-01 -1.287381164729595184e-02 -2.023434340953826904e-01 -4.632893577218055725e-02 8.192650275304913521e-04 -2.188170552253723145e-01 3.166574835777282715e-01 5.006324034184217453e-03 -1.585752516984939575e-01 3.160445094108581543e-01 -2.113031744956970215e-01 -1.057759001851081848e-01 -1.113801896572113037e-01 3.727986291050910950e-02 6.394511554390192032e-03 -1.573102176189422607e-01 8.074908703565597534e-02 -1.600246727466583252e-01 2.938304841518402100e-02 -3.133346736431121826e-01 -3.192803859710693359e-01 -1.966233365237712860e-02 -8.298161625862121582e-02 1.740430444478988647e-01 2.398804277181625366e-01
2.799085676670074463e-01 -6.405948847532272339e-02 -2.123184502124786377e-01 2.839238643646240234e-01 1.579652577638626099e-01 2.435246407985687256e-01 -1.478048786520957947e-02 1.872159391641616821e-01 -4.309995099902153015e-02 4.854135215282440186e-02 -1.723464392125606537e-02 2.377801090478897095e-01 -4.026773571968078613e-02 4.792526364326477051e-02 -1.017373651266098022e-01 -4.682231694459915161e-02 3.030545711517333984e-01 2.230833023786544800e-01 -1.559293456375598907e-02 -1.728177964687347412e-01 7.502999156713485718e-02 4.068451374769210815e-02 -8.402633666992187500e-02 2.435413897037506104e-01 -8.446570485830307007e-02 1.868578046560287476e-01 -1.377171725034713745e-01 2.307515405118465424e-02 1.289862245321273804e-01 -1.676582843065261841e-01 1.271298974752426147e-01 4.764308035373687744e-01
2.921919524669647217e-01 2.779412642121315002e-02 -2.229449599981307983e-01 3.084627389907836914e-01 1.329118609428405762e-01 -1.335228327661752701e-02 1.066020354628562927e-01 9.422003291547298431e-03 8.514784276485443115e-02 -8.435532450675964355e-02 -4.576364532113075256e-02 2.049479186534881592e-01 -7.522360980510711670e-02 -2.715860605239868164e-01 -2.988147437572479248e-01 -1.708709001541137695e-01 -1.213942840695381165e-01 -1.735424809157848358e-02 1.790071129798889160e-01 6.016374006867408752e-02 -2.305144220590591431e-01 -1.612194329500198364e-01 2.241339981555938721e-01 -3.420170247554779053e-01 4.125673323869705200e-02 2.227360010147094727e-01 -2.757231593132019043e-01 1.298691779375076294e-01 -3.273543342947959900e-02 6.272112578153610229e-02 5.461585149168968201e-02 1.846616417169570923e-01
1.726001054048538208e-01 8.647818118333816528e-02 -3.208188414573669434e-01 2.849298901855945587e-02 8.364679664373397827e-02 -8.273091912269592285e-02 -1.924218386411666870e-01 -9.070280194282531738e-02 3.813777863979339600e-02 -1.749160587787628174e-01 3.531726598739624023e-01 1.868196129798889160e-01 -1.089048013091087341e-01 8.343974500894546509e-02 -1.548912525177001953e-01 -1.503143012523651123e-01 1.352993547916412354e-01 -2.550306916236877441e-01 -3.384280800819396973e-01 -1.247983425855636597e-01 -2.285277992486953735e-01 -1.309425383806228638e-01 -1.295615732669830322e-01 -3.514232859015464783e-02 -6.956909596920013428e-02 9.596002846956253052e-02 -3.871563673019409180e-01 -2.347303926944732666e-01 2.169039659202098846e-02 -7.960697263479232788e-02 6.082073226571083069e-02 1.114378422498703003e-01
8.484470099210739136e-02 1.146718785166740417e-01 -3.496892452239990234e-01 -5.294336751103401184e-02 2.739053666591644287e-01 7.506294548511505127e-02 1.927669942378997803e-01 2.410731762647628784e-01 -3.345939517021179199e-02 -2.341860681772232056e-01 6.923065334558486938e-02 -1.146485134959220886e-01 1.978331208229064941e-01 8.390034548938274384e-03 -6.681630760431289673e-02 -1.072934865951538086e-01 2.420611381530761719e-01 1.056623160839080811e-01 1.363576650619506836e-01 -8.963752537965774536e-02 -7.808917760848999023e-02 -2.237216830253601074e-01 -7.147016376256942749e-02 1.961915791034698486e-01 2.540521621704101562e-01 -8.086394518613815308e-02 -1.529512852430343628e-01 -5.625638365745544434e-02 1.643115878105163574e-01 1.908879727125167847e-01 -1.681901514530181885e-01 4.050285220146179199e-01
1.538616120815277100e-01 1.281534880399703979e-01 -2.152889966964721680e-01 8.126374334096908569e-02 2.534834146499633789e-01 2.587809264659881592e-01 -9.599599242210388184e-02 3.246155008673667908e-02 -1.057941168546676636e-01 -7.264897972345352173e-02 2.876326441764831543e-02 1.124822571873664856e-01 -2.379700988531112671e-01 1.964435577392578125e-01 -1.494066603481769562e-02 -2.221191972494125366e-01 -6.654118746519088745e-02 -1.934448182582855225e-01 5.701230838894844055e-02 -3.657541275024414062e-01 -4.151796698570251465e-01 1.218996942043304443e-01 2.614900171756744385e-01 -1.627448201179504395e-01 -4.741124063730239868e-02 -1.136158034205436707e-01 -5.842140316963195801e-02 -1.794142127037048340e-01 8.811482787132263184e-02 1.274021118879318237e-01 6.257191300392150879e-02 2.260282486677169800e-01
-8.440092206001281738e-02 1.696144044399261475e-01 -2.491122335195541382e-01 2.393747270107269287e-01 2.438107430934906006e-01 1.075928062200546265e-01 -2.700373530387878418e-01 -4.725803155452013016e-03 -8.591637760400772095e-02 -1.496344655752182007e-01 4.955603927373886108e-02 -8.236662484705448151e-03 -1.413965076208114624e-01 1.957240253686904907e-01 1.419873069971799850e-02 -3.391719758510589600e-01 3.643929585814476013e-02 2.247576415538787842e-02 1.945221126079559326e-01 1.149277668446302414e-02 -8.951869606971740723e-02 -1.023977324366569519e-01 -4.927117377519607544e-02 -2.563466131687164307e-01 6.398630887269973755e-02 -1.817270964384078979e-01 -3.519706726074218750e-01 -3.113876581192016602e-01 2.330417037010192871e-01 1.637808531522750854e-01 -6.455077230930328369e-02 1.588835865259170532e-01
6.138860806822776794e-02 -3.284298628568649292e-02 1.645616255700588226e-02 1.703801006078720093e-01 4.334134161472320557e-01 -3.297273069620132446e-02 -1.729514300823211670e-01 4.728328436613082886e-03 -7.276034913957118988e-03 2.072751149535179138e-02 -2.423858642578125000e-02 -3.322028741240501404e-02 -3.223470225930213928e-02 -9.934275597333908081e-02 1.259598433971405029e-01 6.078546494245529175e-02 1.330077052116394043e-01 -1.373850554227828979e-02 -2.543779909610748291e-01 8.857349306344985962e-02 -3.977027535438537598e-01 -1.949608623981475830e-01 1.228229179978370667e-01 2.330714017152786255e-01 -2.602708935737609863e-01 2.073430828750133514e-02 -3.084236979484558105e-01 -2.060378491878509521e-01 7.354594022035598755e-02 7.849701493978500366e-02 1.937333047389984131e-01 3.216704726219177246e-01
1.353075802326202393e-01 1.789712905883789062e-01 -1.444115191698074341e-01 9.529577940702438354e-02 1.660113632678985596e-01 7.079998403787612915e-02 1.200699582695960999e-01 2.398955971002578735e-01 -1.666488498449325562e-01 -2.453757673501968384e-01 1.359190940856933594e-01 2.808070480823516846e-01 9.803435206413269043e-02 -3.812960386276245117e-01 -1.626448035240173340e-01 -1.473963856697082520e-01 1.603736579418182373e-01 2.550298869609832764e-01 1.034569442272186279e-01 -2.771364450454711914e-01 -1.043399199843406677e-01 7.400646805763244629e-02 -7.615900039672851562e-02 3.041421771049499512e-01 -2.000736445188522339e-02 1.237844899296760559e-01 3.438256680965423584e-02 -7.822570949792861938e-02 6.846052408218383789e-02 5.367334559559822083e-02 4.695219919085502625e-02 3.177596926689147949e-01
7.817271165549755096e-03 -7.834111899137496948e-02 -9.128177165985107422e-02 -1.784676909446716309e-01 1.025507152080535889e-01 -4.708140715956687927e-02 1.684674620628356934e-01 9.562426060438156128e-02 1.736847758293151855e-01 -6.868781056255102158e-03 1.843680143356323242e-01 -1.046105697751045227e-01 -4.148305580019950867e-02 9.944319725036621094e-03 3.994252905249595642e-02 -3.305962979793548584e-01 -8.214461803436279297e-02 -1.008540317416191101e-01 4.259546473622322083e-02 -4.842561203986406326e-03 -3.475977182388305664e-01 2.177670300006866455e-01 2.853724174201488495e-02 2.561440169811248779e-01 -1.644424721598625183e-02 1.423766836524009705e-02 -4.952756464481353760e-01 -3.348734928295016289e-03 -2.059560120105743408e-01 -2.018663100898265839e-02 2.584779858589172363e-01 3.265821635723114014e-01
-4.091067612171173096e-02 -1.589445397257804871e-03 -2.599463462829589844e-01 3.328960016369819641e-02 5.925371870398521423e-02 2.060871571302413940e-01 6.555204838514328003e-02 1.931273043155670166e-01 6.278862711042165756e-03 -1.255910396575927734e-01 9.795826673507690430e-02 1.203239634633064270e-01 -1.781016141176223755e-01 -3.305280506610870361e-01 -4.010717198252677917e-02 -1.345099359750747681e-01 1.996873691678047180e-02 3.690357133746147156e-02 -4.950637742877006531e-02 5.456025153398513794e-02 -4.183345139026641846e-01 -2.555284202098846436e-01 1.141859367489814758e-01 1.996852159500122070e-01 2.384407222270965576e-01 1.648692488670349121e-01 -3.368011713027954102e-01 1.990736275911331177e-01 -4.279378801584243774e-02 -2.148131579160690308e-01 2.332228571176528931e-01 4.048737138509750366e-02
1.179137304425239563e-01 -1.507044397294521332e-02 -2.159963101148605347e-01 1.360103636980056763e-01 1.439475119113922119e-01 -1.654474437236785889e-01 3.039534762501716614e-02 7.659558206796646118e-02 8.755049668252468109e-03 -2.517696321010589600e-01 -6.312391906976699829e-02 -1.305277692154049873e-03 1.410503983497619629e-01 -8.643664419651031494e-02 -7.135010510683059692e-02 1.094754114747047424e-01 2.527811229228973389e-01 8.162003010511398315e-02 -1.799697428941726685e-01 9.324230998754501343e-02 -1.139181479811668396e-01 -2.770417332649230957e-01 2.475664168596267700e-01 -5.471377819776535034e-02 -2.171289473772048950e-01 3.067860007286071777e-01 -3.894734978675842285e-01 1.274899840354919434e-01 2.302414029836654663e-01 1.030877828598022461e-01 1.115731894969940186e-01 3.209207057952880859e-01
1.835681200027465820e-01 -1.786934211850166321e-03 -3.603471443057060242e-02 5.121057480573654175e-02 2.639363706111907959e-01 6.584866344928741455e-02 -3.904143571853637695e-01 -5.341825261712074280e-02 2.362803518772125244e-01 -3.200732916593551636e-02 1.744691282510757446e-01 6.156781688332557678e-02 1.845739036798477173e-01 2.122698128223419189e-01 -7.835528999567031860e-02 -2.027924954891204834e-01 1.044530123472213745e-01 -2.591350302100181580e-02 -2.457222789525985718e-01 4.795293882489204407e-02 -8.912594616413116455e-02 -2.648818194866180420e-01 -1.851531416177749634e-01 -6.468264758586883545e-02 -4.251080751419067383e-02 2.545747458934783936e-01 -3.406690657138824463e-01 -5.913767963647842407e-02 2.120574414730072021e-01 3.977616131305694580e-02 -3.298778459429740906e-02 3.016468286514282227e-01
4.580400884151458740e-02 -8.710099756717681885e-02 -3.988812863826751709e-02 -7.438431680202484131e-02 9.749011695384979248e-02 2.763266563415527344e-01 -6.320220977067947388e-02 1.587045788764953613e-01 7.317301630973815918e-02 -7.769053429365158081e-02 -1.118099433369934559e-03 1.566499471664428711e-01 -8.004895597696304321e-02 -8.337615430355072021e-02 -2.360077761113643646e-02 2.759422659873962402e-01 2.031731158494949341e-01 -2.432294189929962158e-01 1.754230558872222900e-01 9.963472932577133179e-02 -8.157245069742202759e-02 2.574637904763221741e-02 3.022137880325317383e-01 3.122726082801818848e-01 1.728970110416412354e-01 8.560080081224441528e-02 -4.767184555530548096e-01 -4.823206365108489990e-02 1.394546497613191605e-02 1.044287160038948059e-01 -1.713483929634094238e-01 3.123871088027954102e-01
2.195554524660110474e-01 -2.580348253250122070e-01 1.547368615865707397e-02 4.644196107983589172e-02 2.857114672660827637e-01 -4.871924594044685364e-02 -3.112024394795298576e-03 2.272970080375671387e-01 -1.886179894208908081e-01 -3.315758332610130310e-02 2.311934828758239746e-01 6.491202861070632935e-02 -1.137601360678672791e-01 -1.169965267181396484e-01 2.436168259009718895e-03 1.634586602449417114e-02 1.315200030803680420e-01 -1.471224129199981689e-01 -2.998549044132232666e-01 -3.216632902622222900e-01 -3.825994953513145447e-02 2.940856218338012695e-01 2.494532167911529541e-01 -4.130489006638526917e-02 7.742162048816680908e-02 1.867932379245758057e-01 -3.948745727539062500e-01 -3.706451877951622009e-02 8.270482718944549561e-02 -2.330070128664374352e-03 1.276633739471435547e-01 1.426928490400314331e-01
3.540145456790924072e-01 -1.744144014082849026e-03 -1.384923607110977173e-01 4.165214672684669495e-02 3.441356420516967773e-01 1.727068126201629639e-01 3.267129957675933838e-01 1.238585114479064941e-01 6.143583357334136963e-02 -1.879120916128158569e-01 2.470958232879638672e-01 -1.445450484752655029e-01 2.235201932489871979e-02 1.228183433413505554e-01 -8.839501440525054932e-02 -1.958634108304977417e-01 1.524464488029479980e-01 3.372207656502723694e-02 3.474641963839530945e-02 8.556011319160461426e-02 -2.934035360813140869e-01 -2.334174066781997681e-01 3.828617557883262634e-02 6.662650406360626221e-02 2.120614349842071533e-01 -1.756833195686340332e-01 -1.644403040409088135e-01 4.446537047624588013e-02 1.086705923080444336e-01 3.056062385439872742e-02 -1.279197186231613159e-01 2.954367697238922119e-01
2.000600546598434448e-01 -6.055959500372409821e-03 -1.491620391607284546e-01 1.250195056200027466e-01 2.235383242368698120e-01 3.842574357986450195e-01 -4.740961827337741852e-03 1.498298943042755127e-01 -1.545614153146743774e-01 -1.782144457101821899e-01 3.142840862274169922e-01 1.542960554361343384e-01 -9.451683610677719116e-03 -1.737258285284042358e-01 -6.231614947319030762e-02 -1.535352170467376709e-01 7.628633826971054077e-02 1.984656006097793579e-01 -1.912704110145568848e-01 -8.140408992767333984e-02 -8.279379457235336304e-02 -4.065687209367752075e-02 -1.386843621730804443e-01 2.206761389970779419e-01 -1.531448066234588623e-01 1.082510277628898621e-01 -3.960272297263145447e-03 -7.480339705944061279e-02 -1.025877222418785095e-01 -1.600706875324249268e-01 2.027590572834014893e-01 4.279116690158843994e-01
2.470310330390930176e-01 2.766611613333225250e-02 5.298531427979469299e-02 1.477123051881790161e-01 2.097972929477691650e-01 2.718875110149383545e-01 -2.570559382438659668e-01 2.093340605497360229e-01 -5.902742967009544373e-03 2.353816181421279907e-01 1.025965064764022827e-01 2.051485329866409302e-01 -1.930277980864048004e-02 4.414901509881019592e-02 -4.044011831283569336e-01 -3.779469802975654602e-02 1.556548029184341431e-01 -1.429571062326431274e-01 -1.893275380134582520e-01 -2.158002555370330811e-01 -3.236177861690521240e-01 1.357601284980773926e-01 1.244710311293601990e-01 6.357342004776000977e-02 1.779922395944595337e-01 1.570425331592559814e-01 1.260994654148817062e-02 -1.259417235851287842e-01 -1.543232649564743042e-01 8.044930547475814819e-02 1.099641062319278717e-02 1.945756077766418457e-01
5.450122058391571045e-02 -3.348593786358833313e-02 -6.405957043170928955e-02 -2.139959037303924561e-01 1.308067888021469116e-01 1.938915699720382690e-01 -4.152225330471992493e-02 1.007277444005012512e-01 -1.592504680156707764e-01 -5.498418211936950684e-02 1.068763881921768188e-01 3.537538051605224609e-01 -4.907277878373861313e-03 -3.506841361522674561e-01 4.486834257841110229e-02 4.147174209356307983e-02 -1.715237647294998169e-01 -7.444769889116287231e-02 -1.145890206098556519e-01 2.604787424206733704e-02 -2.318381518125534058e-01 -1.351229548454284668e-01 7.862204313278198242e-02 5.054004490375518799e-02 3.804289102554321289e-01 2.869908213615417480e-01 -8.576223999261856079e-02 -2.790532708168029785e-01 -1.497239172458648682e-01 1.188042908906936646e-01 1.331715937703847885e-02 3.304717242717742920e-01
1.486921459436416626e-01 1.108138710260391235e-01 -2.539307475090026855e-01 1.055248156189918518e-01 1.647959649562835693e-01 -1.390137970447540283e-01 1.433897167444229126e-01 5.900629237294197083e-02 5.653477087616920471e-02 -4.195144400000572205e-02 7.685700058937072754e-02 1.266595125198364258e-01 -8.101446926593780518e-02 1.280520763248205185e-02 -3.160661756992340088e-01 5.170873552560806274e-02 -5.064546316862106323e-02 -1.531126797199249268e-01 -2.076580077409744263e-01 -3.389830887317657471e-01 -3.678615987300872803e-01 1.546326130628585815e-01 7.032514084130525589e-03 5.541142821311950684e-02 2.177784442901611328e-01 -1.707094907760620117e-01 -1.337283700704574585e-01 -1.342695206403732300e-01 1.666723489761352539e-01 -5.144823342561721802e-02 -1.894065588712692261e-01 3.976049721240997314e-01
1.518222838640213013e-01 -6.168138608336448669e-02 -1.606695055961608887e-01 -1.890610717236995697e-02 6.621193140745162964e-02 1.845759749412536621e-01 8.032589405775070190e-02 2.396711260080337524e-01 5.643182247877120972e-02 -1.498441100120544434e-01 2.776504158973693848e-01 8.603799343109130859e-02 2.342664152383804321e-01 2.291972488164901733e-01 -1.534311622381210327e-01 -3.706369698047637939e-01 -2.670719921588897705e-01 -2.079390585422515869e-01 2.413111627101898193e-01 -1.269890367984771729e-01 -1.414897143840789795e-01 -4.937731195241212845e-03 2.767713367938995361e-01 3.718132898211479187e-02 1.552697718143463135e-01 -5.616223812103271484e-02 -1.143703460693359375e-01 -7.239618897438049316e-02 1.144224312156438828e-02 -7.018362730741500854e-02 -2.085659094154834747e-02 3.579707145690917969e-01
1.403449326753616333e-01 8.238190785050392151e-03 -1.193203181028366089e-01 -1.246728897094726562e-01 2.694339752197265625e-01 1.861781328916549683e-01 -7.589785754680633545e-02 1.720965257845818996e-03 8.668704330921173096e-02 -2.538629770278930664e-01 1.807064116001129150e-01 3.711436316370964050e-02 -2.205339074134826660e-01 -1.947833299636840820e-01 -3.004468679428100586e-01 5.571762099862098694e-02 2.411657869815826416e-01 -2.973057031631469727e-01 1.522426754236221313e-01 1.391929984092712402e-01 -1.206091120839118958e-01 -1.492152810096740723e-01 3.632215782999992371e-03 -7.143356651067733765e-02 9.187583625316619873e-02 9.139958024024963379e-02 -2.987670898437500000e-01 -1.807166635990142822e-02 -3.478699922561645508e-01 -1.270072534680366516e-02 -2.012833654880523682e-01 2.288830131292343140e-01
3.235852718353271484e-01 1.267199069261550903e-01 -4.743677377700805664e-02 -9.275610744953155518e-02 1.398986577987670898e-01 6.735680624842643738e-03 -6.118998676538467407e-02 2.853075265884399414e-01 -1.844070851802825928e-01 1.797293424606323242e-01 -2.869193553924560547e-01 -1.291833072900772095e-01 -2.632149960845708847e-03 -3.643305897712707520e-01 -2.033281922340393066e-01 -1.069320589303970337e-01 2.211894281208515167e-02 1.041459515690803528e-01 5.805434659123420715e-02 -2.900591120123863220e-02 -1.197555661201477051e-01 -1.874335706233978271e-01 1.163626462221145630e-01 2.264968156814575195e-01 2.944354712963104248e-01 7.296441495418548584e-02 -2.307151854038238525e-01 -1.187958195805549622e-01 -3.362713754177093506e-02 -8.922204375267028809e-02 2.551769837737083435e-02 3.373682200908660889e-01
-1.359557956457138062e-01 -1.224293857812881470e-01 1.355042159557342529e-01 -1.013026982545852661e-01 2.190866321325302124e-01 2.680293917655944824e-01 -7.925778627395629883e-03 8.648319542407989502e-02 9.641391783952713013e-02 -1.238300576806068420e-01 8.726511150598526001e-02 -1.003181263804435730e-01 -1.399160027503967285e-01 1.949436031281948090e-02 -2.280731797218322754e-01 -3.090296685695648193e-01 1.178053840994834900e-01 -5.016435310244560242e-02 1.169767826795578003e-01 -1.753285527229309082e-01 -8.952526003122329712e-02 4.176261369138956070e-03 -2.032399922609329224e-01 2.877385020256042480e-01 -1.691690534353256226e-01 1.458475291728973389e-01 -3.115820288658142090e-01 3.827452063560485840e-01 8.343067020177841187e-02 9.969871491193771362e-02 -7.510537654161453247e-02 3.029558062553405762e-01
3.659770265221595764e-02 -8.081649430096149445e-04 -3.750290274620056152e-01 1.463611871004104614e-01 3.110515177249908447e-01 9.423082321882247925e-02 -9.924738109111785889e-02 4.621835425496101379e-02 -1.129913330078125000e-02 -2.246421575546264648e-01 8.751383423805236816e-02 8.997028321027755737e-02 8.398943394422531128e-02 1.275766789913177490e-01 4.354064911603927612e-02 -4.745831191539764404e-01 -5.826959386467933655e-02 -3.004680871963500977e-01 2.071487307548522949e-01 -6.894605606794357300e-02 -2.623093426227569580e-01 1.277577597647905350e-02 2.327868249267339706e-03 -9.122038632631301880e-02 1.331273317337036133e-01 -2.348084934055805206e-02 -1.096837371587753296e-01 -1.148341745138168335e-01 -4.065322875976562500e-02 -5.864875391125679016e-02 2.801531553268432617e-01 2.376271486282348633e-01
5.450538173317909241e-02 1.761376857757568359e-01 -2.169477045536041260e-01 1.579567044973373413e-01 2.782441377639770508e-01 1.622059792280197144e-01 -7.456566393375396729e-02 2.663557231426239014e-01 -3.150316700339317322e-02 1.099032610654830933e-01 -2.658069692552089691e-02 1.972929388284683228e-01 -1.433401554822921753e-01 2.083767503499984741e-01 -3.752483427524566650e-02 -2.769905328750610352e-01 -2.044475078582763672e-01 1.757120341062545776e-02 -1.085892617702484131e-01 8.396344631910324097e-02 -2.718886137008666992e-01 -2.549426555633544922e-01 3.704150393605232239e-02 3.428229987621307373e-01 9.937349706888198853e-02 -4.465051740407943726e-02 -1.547549813985824585e-01 -2.885169386863708496e-01 -2.498543588444590569e-03 -3.172516822814941406e-03 1.296660751104354858e-01 2.535616159439086914e-01
1.671385020017623901e-01 6.600979715585708618e-02 -1.544908285140991211e-01 -7.783930748701095581e-02 2.570537030696868896e-01 1.014303192496299744e-01 6.509326398372650146e-02 1.462151557207107544e-01 4.834559932351112366e-02 -3.374699354171752930e-01 -6.354935467243194580e-02 -1.804734638426452875e-04 -1.462181657552719116e-01 1.715125166811048985e-03 -2.217027246952056885e-01 2.359027415513992310e-01 1.476911604404449463e-01 -1.249082237482070923e-01 -9.543737769126892090e-02 2.554253339767456055e-01 -2.071270942687988281e-01 -9.184277057647705078e-02 9.544730931520462036e-02 -5.226309597492218018e-02 2.064255625009536743e-01 1.184495352208614349e-02 -4.814184010028839111e-01 9.981512278318405151e-02 -2.510758340358734131e-01 -1.643924042582511902e-02 -1.348095089197158813e-01 2.201104313135147095e-01
9.674011170864105225e-02 -1.112180650234222412e-01 6.318561732769012451e-02 -2.290533035993576050e-01 1.655424088239669800e-01 -5.798855330795049667e-03 -2.391609102487564087e-01 1.378272473812103271e-01 4.851961135864257812e-02 2.200575023889541626e-01 3.209694102406501770e-02 8.543097972869873047e-02 -2.214720994234085083e-01 2.608529627323150635e-01 -1.128521934151649475e-01 -5.266038328409194946e-02 1.185688599944114685e-01 -1.163809821009635925e-01 -1.816387325525283813e-01 4.986467957496643066e-02 -2.392806559801101685e-01 3.837567195296287537e-02 3.367360532283782959e-01 2.260975092649459839e-01 -6.671223044395446777e-02 2.732058465480804443e-01 -1.983169615268707275e-01 -2.894430886954069138e-03 2.703208625316619873e-01 -5.714520066976547241e-02 1.164969638921320438e-03 3.812860846519470215e-01
3.470045924186706543e-01 1.791413426399230957e-01 -7.249820232391357422e-02 2.280693501234054565e-01 2.914593219757080078e-01 -1.018556952476501465e-01 3.806919977068901062e-02 4.842265322804450989e-02 -5.552301555871963501e-02 4.777675122022628784e-02 4.609084874391555786e-02 2.605168223381042480e-01 -2.367354184389114380e-01 -2.333795279264450073e-01 -1.715435385704040527e-01 -1.269288808107376099e-01 1.472312957048416138e-01 -6.213308870792388916e-02 2.988649308681488037e-01 1.076064482331275940e-01 -1.346352845430374146e-01 -2.427698224782943726e-01 -1.112878974527120590e-02 -2.545970380306243896e-01 2.920134458690881729e-03 2.816519737243652344e-01 -7.227993756532669067e-02 -7.755776494741439819e-02 -1.442236900329589844e-01 1.402385383844375610e-01 -7.950809597969055176e-02 2.321458011865615845e-01
2.879037857055664062e-01 9.794998168945312500e-02 2.201000973582267761e-02 3.988153487443923950e-02 -2.226502262055873871e-02 2.262101508677005768e-02 -2.652198262512683868e-02 -8.099473267793655396e-02 -5.425401963293552399e-03 1.137930229306221008e-01 2.173565477132797241e-01 1.309043318033218384e-01 -1.130893900990486145e-01 -1.305074244737625122e-01 -1.783726662397384644e-01 -2.800329923629760742e-01 4.230181500315666199e-02 -1.231099218130111694e-01 -2.646313011646270752e-01 -5.468400940299034119e-02 -1.011346001178026199e-02 -1.777936518192291260e-01 -8.185373246669769287e-02 3.472836315631866455e-01 1.459131836891174316e-01 2.857022583484649658e-01 -3.958890736103057861e-01 1.072175428271293640e-01 2.665414810180664062e-01 -9.351257979869842529e-02 -1.673114597797393799e-01 2.277054339647293091e-01
1.317169070243835449e-01 -4.528655856847763062e-02 4.744299221783876419e-03 -1.989612281322479248e-01 2.164089679718017578e-01 1.449965983629226685e-01 -1.590224355459213257e-01 7.692726701498031616e-02 -5.801188573241233826e-02 1.257058605551719666e-02 -2.046486735343933105e-01 1.300005614757537842e-01 1.845710724592208862e-01 4.655065760016441345e-02 -7.902257144451141357e-02 2.453240752220153809e-02 1.164786294102668762e-01 -2.359089851379394531e-01 1.752077937126159668e-01 -1.563324779272079468e-02 -5.993511155247688293e-02 6.872264295816421509e-02 -4.381127655506134033e-02 -3.546467125415802002e-01 7.374466955661773682e-02 1.419250965118408203e-01 -3.148884177207946777e-01 -1.117079630494117737e-01 -7.496593147516250610e-02 9.325107187032699585e-02 5.129423737525939941e-02 5.883978605270385742e-01
-4.879348352551460266e-02 2.075916975736618042e-01 -1.578057110309600830e-01 3.471257686614990234e-01 1.998855620622634888e-01 2.058260887861251831e-01 -2.599007189273834229e-01 -5.690002441406250000e-02 2.243530154228210449e-01 1.298514902591705322e-01 -1.556146144866943359e-01 4.231137335300445557e-01 -1.594165265560150146e-01 -2.357070744037628174e-01 -2.366765886545181274e-01 -1.470564007759094238e-01 8.600963652133941650e-02 -1.122878566384315491e-01 8.258517086505889893e-02 2.472598478198051453e-02 -1.351116746664047241e-01 -1.225956752896308899e-01 1.452329605817794800e-01 -5.658502504229545593e-02 -5.648972466588020325e-02 4.469119384884834290e-02 -2.186038196086883545e-01 -1.187675669789314270e-01 1.979700624942779541e-01 -2.654959447681903839e-02 -1.037242487072944641e-01 1.556184589862823486e-01
1.396760940551757812e-01 -1.742297708988189697e-01 1.501353681087493896e-01 -7.879893481731414795e-02 1.794987320899963379e-01 2.815378606319427490e-01 2.868304029107093811e-03 2.155748456716537476e-01 2.154045999050140381e-01 -8.468049019575119019e-02 1.742971315979957581e-02 -6.872758269309997559e-02 -2.409801334142684937e-01 -1.768900901079177856e-01 1.377809941768646240e-01 -7.615099661052227020e-03 1.734980046749114990e-01 -1.248087454587221146e-02 -3.616986051201820374e-02 -4.507161676883697510e-02 -1.732087731361389160e-01 -8.071553707122802734e-02 2.325779348611831665e-01 -6.426896899938583374e-02 2.255428880453109741e-01 3.317789435386657715e-01 -3.747018277645111084e-01 -6.736683100461959839e-02 2.621774673461914062e-01 5.545699223875999451e-02 -8.314219862222671509e-02 2.889158725738525391e-01
1.404621154069900513e-01 9.060682728886604309e-03 -4.025020599365234375e-01 -4.780799895524978638e-02 1.902856379747390747e-01 4.334142804145812988e-02 2.414642646908760071e-02 5.271046981215476990e-02 -1.223626285791397095e-01 -2.595518231391906738e-01 1.135313361883163452e-01 7.784126698970794678e-02 2.706480324268341064e-01 3.756774589419364929e-02 5.786373466253280640e-02 -4.415579736232757568e-01 3.104539960622787476e-02 -3.401701152324676514e-02 1.368265505880117416e-02 -2.141986191272735596e-01 -6.870403885841369629e-02 -1.326415240764617920e-01 1.014655455946922302e-02 -6.993640959262847900e-02 2.564787566661834717e-01 7.381515204906463623e-02 -3.623201847076416016e-01 -8.323498070240020752e-02 2.432915270328521729e-01 6.619173288345336914e-02 -2.264829576015472412e-01 1.940490491688251495e-02
1.593271195888519287e-01 3.253179192543029785e-01 4.793716222047805786e-02 -2.362389117479324341e-01 1.422812789678573608e-01 2.072140425443649292e-01 -3.382277116179466248e-02 2.406721413135528564e-01 2.638914287090301514e-01 -4.533736035227775574e-02 -2.447708100080490112e-01 8.997417241334915161e-02 7.517071813344955444e-02 -6.647208333015441895e-02 4.854463785886764526e-02 2.934488095343112946e-02 2.435620725154876709e-01 -1.836031228303909302e-01 2.353677302598953247e-01 -7.818083465099334717e-02 -1.037625148892402649e-01 -4.560435935854911804e-02 -1.052175983786582947e-01 -9.867584705352783203e-02 1.184920817613601685e-01 1.731066033244132996e-02 -3.501922488212585449e-01 -8.548222482204437256e-02 -4.749254137277603149e-02 1.310966443270444870e-02 1.129437386989593506e-01 4.333315193653106689e-01
-1.205859333276748657e-01 -4.463765770196914673e-02 1.030781418085098267e-01 1.085744351148605347e-01 2.811963260173797607e-01 2.922008335590362549e-01 1.437238603830337524e-02 6.103088706731796265e-02 1.007828861474990845e-01 -5.872683599591255188e-02 -2.442435473203659058e-01 -1.142061799764633179e-01 6.068924441933631897e-02 -1.287473440170288086e-01 2.004470862448215485e-02 -1.034646332263946533e-01 1.631039083003997803e-01 -1.584745198488235474e-01 6.803974392823874950e-04 2.034940272569656372e-01 -2.432894259691238403e-01 -1.630605161190032959e-01 2.543448805809020996e-01 1.601005941629409790e-01 1.945565827190876007e-02 3.900312781333923340e-01 -3.130576014518737793e-01 1.596086621284484863e-01 6.770885735750198364e-02 1.962511986494064331e-01 6.488512456417083740e-02 2.871895432472229004e-01
-1.095285117626190186e-01 3.034108132123947144e-02 -1.073903217911720276e-02 2.690380513668060303e-01 3.814575076103210449e-01 1.550186774693429470e-03 4.363075271248817444e-02 8.633428066968917847e-02 3.184169158339500427e-02 8.564241975545883179e-02 2.029501348733901978e-01 1.822548955678939819e-01 -2.762143686413764954e-02 -2.378455847501754761e-01 -1.710832566022872925e-01 3.335367143154144287e-02 1.247853506356477737e-02 1.380518823862075806e-01 -2.483333349227905273e-01 4.956710338592529297e-02 -1.264536976814270020e-01 -1.237614527344703674e-01 1.476504057645797729e-01 3.310210704803466797e-01 4.622072353959083557e-02 3.103742301464080811e-01 -2.583525180816650391e-01 -8.534778654575347900e-02 7.518548518419265747e-03 1.029005199670791626e-01 1.758811920881271362e-01 3.593685030937194824e-01
2.717983722686767578e-01 -2.363827265799045563e-02 -1.789164543151855469e-01 9.584267437458038330e-02 -4.562700912356376648e-02 2.997528016567230225e-01 -4.080650508403778076e-01 1.084344312548637390e-01 1.609087288379669189e-01 -3.232562541961669922e-02 1.250489205121994019e-01 6.762514263391494751e-02 7.057376950979232788e-02 1.197747513651847839e-01 -2.517724931240081787e-01 -1.474072486162185669e-01 3.001213371753692627e-01 -3.097674250602722168e-01 -1.602067500352859497e-01 4.954601824283599854e-02 -2.033333778381347656e-01 -2.248929440975189209e-01 3.536214306950569153e-02 6.245614029467105865e-03 -3.930154442787170410e-02 2.673231065273284912e-01 -2.340086847543716431e-01 -6.661537289619445801e-02 6.789864599704742432e-02 1.649247598834335804e-03 4.950036481022834778e-02 1.262607872486114502e-01
3.305132091045379639e-01 3.708655014634132385e-02 -1.683025211095809937e-01 -5.235829204320907593e-02 3.549130558967590332e-01 6.499148905277252197e-02 2.497003525495529175e-01 2.332577258348464966e-01 1.426885090768337250e-02 -2.026388645172119141e-01 2.372967302799224854e-01 -8.014156669378280640e-02 8.847987651824951172e-02 -4.988161474466323853e-02 1.610855609178543091e-01 -3.182789385318756104e-01 -5.279847234487533569e-02 -8.492254465818405151e-02 1.832711398601531982e-01 -7.895784452557563782e-03 -1.600189357995986938e-01 -1.338196992874145508e-01 1.984836161136627197e-01 1.191140338778495789e-01 -1.465309225022792816e-02 -6.106079742312431335e-02 -2.437801845371723175e-02 3.049779869616031647e-02 -2.560445480048656464e-02 2.633706033229827881e-01 -9.619256854057312012e-02 3.798923492431640625e-01
-2.394380569458007812e-01 -2.414197921752929688e-01 -9.978970885276794434e-02 8.810801431536674500e-03 4.095160067081451416e-01 4.266632720828056335e-02 -1.441420316696166992e-01 9.120038896799087524e-02 -1.704105734825134277e-01 -9.033299237489700317e-02 1.288688331842422485e-01 -3.129791840910911560e-02 -1.954268664121627808e-02 -2.633119821548461914e-01 -1.577737629413604736e-01 4.147981479763984680e-02 1.081341803073883057e-01 -2.394583225250244141e-01 -1.885972321033477783e-01 1.337377130985260010e-01 -1.952156573534011841e-01 -3.151762112975120544e-02 3.109649717807769775e-01 5.166064947843551636e-02 -1.089638024568557739e-01 3.148024678230285645e-01 -1.734980046749114990e-01 5.985746532678604126e-02 2.486842125654220581e-01 7.458379119634628296e-02 -1.362748295068740845e-01 1.817227303981781006e-01
-1.238847970962524414e-01 4.661938175559043884e-02 6.486844271421432495e-02 1.070821434259414673e-01 2.540169954299926758e-01 9.263959713280200958e-03 1.348421424627304077e-01 1.696897596120834351e-01 -1.988136619329452515e-01 1.569629758596420288e-01 3.256945684552192688e-02 3.150459825992584229e-01 -2.146727889776229858e-01 -1.914622634649276733e-01 -2.459516078233718872e-01 -4.334483668208122253e-02 -3.057623468339443207e-02 1.559328585863113403e-01 -1.760429143905639648e-01 2.173790931701660156e-01 -3.636305630207061768e-01 -1.061724200844764709e-01 1.944648101925849915e-02 2.518233358860015869e-01 -3.947351500391960144e-02 9.285660088062286377e-02 -2.956816256046295166e-01 -7.239822298288345337e-02 2.359923571348190308e-01 2.656586840748786926e-02 -1.149603351950645447e-01 2.497474551200866699e-01
3.696482256054878235e-02 8.130537718534469604e-02 -1.811753511428833008e-01 3.486378118395805359e-02 -1.475101336836814880e-02 1.454352736473083496e-01 -3.761607408523559570e-01 4.489017128944396973e-01 -1.279202997684478760e-01 -1.056665405631065369e-01 3.847264125943183899e-02 1.876706779003143311e-01 1.160307880491018295e-02 3.323455527424812317e-02 -3.556583523750305176e-01 -2.574170008301734924e-02 7.142179459333419800e-02 5.509302020072937012e-03 -1.985575556755065918e-01 -5.156553909182548523e-02 -2.385175228118896484e-01 -2.186042815446853638e-01 1.515898704528808594e-01 -7.160625606775283813e-02 1.193468347191810608e-01 1.241153404116630554e-01 -3.547298908233642578e-01 -3.324693243484944105e-04 -1.244128942489624023e-01 1.849849373102188110e-01 -1.043421775102615356e-01 7.008861005306243896e-02
-5.405708402395248413e-02 -3.075619935989379883e-01 -1.064338721334934235e-02 -1.047591790556907654e-01 2.455268353223800659e-01 1.327935308218002319e-01 -2.054738998413085938e-01 -6.765832751989364624e-02 1.308496743440628052e-01 -7.886701822280883789e-02 -1.446174383163452148e-01 2.428229153156280518e-02 2.165684849023818970e-01 -8.963192999362945557e-02 -1.442011445760726929e-01 -1.893341690301895142e-01 3.373486697673797607e-01 6.153221055865287781e-02 1.200976222753524780e-01 -1.187017187476158142e-01 -2.468108832836151123e-01 8.605686575174331665e-02 -7.821946591138839722e-02 -8.783504366874694824e-03 1.508613526821136475e-01 1.325921118259429932e-01 -3.227466344833374023e-01 -2.796925008296966553e-01 1.548308730125427246e-01 8.917178213596343994e-02 1.677146255970001221e-01 3.268825709819793701e-01
1.723954826593399048e-01 -2.591254711151123047e-01 1.223422139883041382e-01 1.201385930180549622e-01 1.309601515531539917e-01 1.940767019987106323e-01 6.551972590386867523e-03 1.852950453758239746e-01 1.191793847829103470e-02 -1.288228183984756470e-01 8.359868079423904419e-02 7.317715324461460114e-03 -1.064133830368518829e-02 -1.929688900709152222e-01 2.039408832788467407e-01 -2.231349982321262360e-02 7.027550786733627319e-02 1.021019648760557175e-02 -2.392122745513916016e-01 9.197260253131389618e-03 -3.191707134246826172e-01 1.184941157698631287e-01 2.852224707603454590e-01 2.025385759770870209e-02 2.824767231941223145e-01 2.324893325567245483e-01 -4.193778932094573975e-01 -1.258978098630905151e-01 1.336225420236587524e-01 9.489382617175579071e-03 -1.201170608401298523e-01 2.516966760158538818e-01
8.323734998703002930e-02 -5.098272114992141724e-02 5.536012351512908936e-03 9.374257177114486694e-02 1.360339373350143433e-01 -2.162605375051498413e-01 -9.105063229799270630e-02 2.549884021282196045e-01 -1.495388448238372803e-01 -1.253624409437179565e-01 1.056240871548652649e-01 3.481932356953620911e-02 -1.887247264385223389e-01 -2.869261894375085831e-03 6.778902560472488403e-02 -3.532567620277404785e-01 3.027070462703704834e-01 -6.079553440213203430e-02 1.272294670343399048e-01 2.670800089836120605e-01 -7.489433512091636658e-03 2.483915910124778748e-02 -4.380457475781440735e-02 -1.122511178255081177e-02 -1.194780766963958740e-01 1.184074208140373230e-01 -4.315485060214996338e-01 -2.273808270692825317e-01 -1.190582886338233948e-01 2.475572079420089722e-01 1.073616743087768555e-01 2.980456948280334473e-01
-2.082779109477996826e-01 7.766772806644439697e-02 -6.914845108985900879e-02 8.627881854772567749e-02 4.177219569683074951e-01 -7.088760286569595337e-02 1.074134558439254761e-01 1.054390370845794678e-01 4.875060915946960449e-02 2.056571096181869507e-01 8.672819286584854126e-02 2.208216190338134766e-01 -2.263238579034805298e-01 -9.067340940237045288e-02 -8.714026957750320435e-02 4.865069687366485596e-02 1.777184456586837769e-01 1.177120357751846313e-01 -3.964412957429885864e-02 -5.014146491885185242e-02 -3.738949894905090332e-01 -3.284724056720733643e-01 3.768768161535263062e-02 2.091886252164840698e-01 -2.124969661235809326e-02 9.701791405677795410e-02 -4.087941944599151611e-01 2.188440784811973572e-02 1.852021664381027222e-01 -9.371965378522872925e-02 -2.378928661346435547e-02 4.825567826628684998e-02
2.295372635126113892e-01 3.155578076839447021e-01 -3.473842982202768326e-03 1.082859337329864502e-01 1.060041412711143494e-01 2.850684523582458496e-01 -1.230846568942070007e-01 -1.587447673082351685e-01 -6.093707680702209473e-02 -1.313732266426086426e-01 1.905126683413982391e-02 1.469739377498626709e-01 3.116880543529987335e-02 -1.125944871455430984e-02 -5.372832342982292175e-02 2.329766191542148590e-02 1.219633892178535461e-01 -1.893986612558364868e-01 1.545884609222412109e-01 -1.387163549661636353e-01 -3.503211438655853271e-01 -1.008521616458892822e-01 -8.159037679433822632e-02 -6.300413608551025391e-02 5.829533189535140991e-02 -7.380497455596923828e-02 -1.336229592561721802e-01 1.818940415978431702e-02 2.390474528074264526e-01 -1.176004484295845032e-01 -2.128791660070419312e-01 5.243577957153320312e-01
1.908812075853347778e-01 2.057453095912933350e-01 -1.469358243048191071e-02 3.565831808373332024e-03 3.852068185806274414e-01 3.525175899267196655e-02 7.381725311279296875e-02 3.827916681766510010e-01 -1.127986982464790344e-01 -1.348334699869155884e-01 1.299877930432558060e-02 1.778606325387954712e-01 -1.729329675436019897e-01 -3.461577743291854858e-02 1.891668736934661865e-01 8.101229369640350342e-02 5.930026993155479431e-02 7.085850089788436890e-02 -1.496164873242378235e-02 1.143769547343254089e-01 -2.418671697378158569e-01 -2.764784395694732666e-01 1.278213262557983398e-01 1.879566162824630737e-01 -2.259475886821746826e-01 2.815006375312805176e-01 -1.910349875688552856e-01 -1.262044608592987061e-01 -1.788482367992401123e-01 1.497185826301574707e-01 8.056708425283432007e-02 1.765826791524887085e-01
1.543095707893371582e-01 -1.502797156572341919e-01 -3.235368132591247559e-01 1.900633871555328369e-01 1.120714396238327026e-01 2.425077706575393677e-01 7.864061743021011353e-02 2.257859855890274048e-01 -6.780350208282470703e-02 6.939622014760971069e-02 -5.072634667158126831e-02 5.728929862380027771e-02 -4.973989725112915039e-02 7.240186631679534912e-02 -4.465006291866302490e-03 1.957572847604751587e-01 2.799315154552459717e-01 1.002820357680320740e-01 -4.914743453264236450e-02 -2.416805177927017212e-01 -4.678218811750411987e-02 -2.677227854728698730e-01 -7.100106030702590942e-02 4.072289913892745972e-03 -1.675462275743484497e-01 1.958497986197471619e-02 -3.517461717128753662e-01 -4.042847454547882080e-02 -1.004301980137825012e-01 4.352110251784324646e-02 2.200660407543182373e-01 4.249188899993896484e-01
2.930101566016674042e-02 1.526725590229034424e-01 -5.583543330430984497e-02 -1.208108197897672653e-02 4.317739009857177734e-01 1.284893900156021118e-01 -2.726618945598602295e-02 3.866957873106002808e-02 -3.058530986309051514e-01 1.913727223873138428e-01 -8.846590667963027954e-02 -5.611021071672439575e-02 2.912116423249244690e-02 2.863233909010887146e-02 -1.057559177279472351e-01 -1.641595214605331421e-01 -3.945720195770263672e-02 1.597514301538467407e-01 7.847159355878829956e-02 -6.023073941469192505e-02 -2.126455754041671753e-01 -2.005330026149749756e-01 1.659047901630401611e-01 1.980341821908950806e-01 -1.030884459614753723e-01 8.348383009433746338e-02 -3.097111582756042480e-01 -2.789478898048400879e-01 7.048191875219345093e-02 -3.928399682044982910e-01 -1.544603109359741211e-01 1.514336615800857544e-01
2.163378894329071045e-01 5.787309631705284119e-02 -2.656334936618804932e-01 1.669022887945175171e-01 3.437652587890625000e-01 2.072622776031494141e-01 2.149485051631927490e-02 1.806969344615936279e-01 -1.023298203945159912e-01 2.932695448398590088e-01 -5.363271571695804596e-03 -1.184946596622467041e-01 1.109466701745986938e-01 1.844159513711929321e-01 -2.710355632007122040e-02 -2.092100828886032104e-01 2.951058372855186462e-02 -1.724777072668075562e-01 8.876781165599822998e-02 -1.100761368870735168e-01 -3.142994642257690430e-01 2.473824471235275269e-01 8.717521093785762787e-03 7.246042042970657349e-02 1.082563772797584534e-01 -1.929450035095214844e-01 -1.991415172815322876e-01 3.151302784681320190e-02 5.663681402802467346e-02 1.950821578502655029e-01 -1.404531300067901611e-01 2.988330125808715820e-01
1.593567132949829102e-01 7.176437973976135254e-02 -2.820812761783599854e-01 4.820506647229194641e-02 1.770238429307937622e-01 2.620215117931365967e-01 1.706746667623519897e-01 -6.881226599216461182e-02 -1.640298813581466675e-01 1.033270731568336487e-01 8.760640770196914673e-02 -1.647151308134198189e-03 -7.011064141988754272e-02 -1.062645670026540756e-02 -2.190270870923995972e-01 -1.887232661247253418e-01 3.582011163234710693e-02 -3.894774317741394043e-01 1.590759009122848511e-01 -2.642756700515747070e-01 -3.070395588874816895e-01 7.850764691829681396e-02 2.788974344730377197e-01 4.935199767351150513e-02 1.442430913448333740e-01 -2.159737348556518555e-01 -1.596087217330932617e-01 -1.316188722848892212e-01 1.126847565174102783e-01 1.136492472141981125e-03 -2.918015792965888977e-02 2.593221664428710938e-01
2.073473334312438965e-01 -7.480138540267944336e-02 -9.389571100473403931e-02 2.775393426418304443e-01 1.421121507883071899e-01 1.533214598894119263e-01 2.265508174896240234e-01 9.975487738847732544e-02 -5.906293913722038269e-02 -1.675211042165756226e-01 2.161964327096939087e-01 1.557800024747848511e-01 -5.259035527706146240e-02 3.111869692802429199e-01 1.536514759063720703e-01 -1.654637604951858521e-01 -1.051428467035293579e-01 -2.307961136102676392e-01 1.131558343768119812e-01 -4.689044132828712463e-02 -2.472952008247375488e-02 1.060649156570434570e-01 1.206483691930770874e-01 2.220611125230789185e-01 2.690473198890686035e-01 2.388418465852737427e-01 -1.873859763145446777e-01 -8.273658901453018188e-02 1.943235397338867188e-01 3.141778707504272461e-02 1.171183511614799500e-01 3.585079312324523926e-01
1.807897835969924927e-01 -3.282399475574493408e-01 5.700290203094482422e-02 1.923786103725433350e-01 2.564867138862609863e-01 1.176957264542579651e-01 -1.035959646105766296e-01 2.932711243629455566e-01 -3.095864653587341309e-01 -2.331296801567077637e-01 -4.131073132157325745e-02 -1.504330057650804520e-02 -1.256475597620010376e-01 -1.754607558250427246e-01 -1.074098423123359680e-01 1.085782945156097412e-01 2.492808252573013306e-01 -1.578820645809173584e-01 -1.641140729188919067e-01 -2.544847428798675537e-01 -4.416859894990921021e-02 -2.245251648128032684e-02 1.012112423777580261e-01 1.547809690237045288e-01 7.907400280237197876e-02 -1.310927700251340866e-02 -1.782161891460418701e-01 1.805188357830047607e-01 1.339733153581619263e-01 -5.670442432165145874e-02 1.721842885017395020e-01 2.896676063537597656e-01
-5.541912466287612915e-02 2.006210386753082275e-01 6.211169809103012085e-02 -6.109535694122314453e-02 3.195960819721221924e-01 2.762049250304698944e-02 1.645393073558807373e-01 2.170729190111160278e-01 8.227691054344177246e-02 1.499567478895187378e-01 1.528491079807281494e-02 2.607469558715820312e-01 -9.570552408695220947e-02 -6.844216585159301758e-02 5.591225996613502502e-02 -4.960755351930856705e-03 8.320478349924087524e-02 -4.453437402844429016e-03 -2.953319251537322998e-01 1.709494367241859436e-02 -4.276354312896728516e-01 -4.261653125286102295e-01 -1.021010726690292358e-01 1.400927007198333740e-01 -5.111235659569501877e-03 7.231263071298599243e-02 -1.691956222057342529e-01 3.535513952374458313e-02 3.529459610581398010e-02 -1.237773448228836060e-01 1.405423283576965332e-01 3.115614652633666992e-01
5.753826722502708435e-02 -1.209178939461708069e-02 -7.671299576759338379e-02 -1.241698563098907471e-01 1.209493204951286316e-01 1.724278777837753296e-01 2.878176420927047729e-02 1.702030599117279053e-01 1.905036866664886475e-01 -1.697437316179275513e-01 2.379289828240871429e-03 3.818340972065925598e-02 7.750552892684936523e-02 -8.570795506238937378e-02 -2.603110671043395996e-01 8.259866386651992798e-03 1.097605153918266296e-01 -3.256377279758453369e-01 2.214412204921245575e-02 1.095353066921234131e-02 -1.481923460960388184e-01 1.185759827494621277e-01 2.974379658699035645e-01 -1.124635040760040283e-01 9.492718428373336792e-02 3.614419400691986084e-01 -1.759408116340637207e-01 1.025085449218750000e-01 -2.849556803703308105e-01 -2.530373334884643555e-01 -2.695025205612182617e-01 3.138807415962219238e-01
2.128654420375823975e-01 -5.260492861270904541e-02 6.000111252069473267e-02 1.948600709438323975e-01 1.206300705671310425e-01 -5.580651015043258667e-02 -1.601794362068176270e-01 1.539042890071868896e-01 -1.161752939224243164e-01 -4.065758883953094482e-01 1.209301352500915527e-01 1.219499856233596802e-01 1.559215504676103592e-02 -7.741294056177139282e-02 -1.466372758150100708e-01 -3.226889967918395996e-01 2.672682702541351318e-01 -7.343032862991094589e-03 1.081475317478179932e-01 -3.331137821078300476e-02 -7.116843760013580322e-02 -6.766868382692337036e-02 2.279238216578960419e-02 2.643895447254180908e-01 9.279575198888778687e-02 4.669133946299552917e-02 -3.009087741374969482e-01 -3.971140682697296143e-01 -1.961749047040939331e-01 1.771232336759567261e-01 2.011082693934440613e-02 9.757991880178451538e-02
-2.105599828064441681e-02 -2.971048951148986816e-01 -4.585581272840499878e-02 -2.176705934107303619e-02 4.979490637779235840e-01 1.052874401211738586e-01 1.454641669988632202e-01 2.409424334764480591e-01 -1.435618549585342407e-01 1.610752791166305542e-01 -1.619832068681716919e-01 2.253426313400268555e-01 -8.094731718301773071e-02 -6.950056552886962891e-02 -2.603546380996704102e-01 -2.766650915145874023e-02 6.873161345720291138e-02 2.027434855699539185e-01 2.105809049680829048e-03 1.538238823413848877e-01 -1.720268577337265015e-01 -5.529402196407318115e-02 2.536500990390777588e-01 1.997641474008560181e-01 -4.261728376150131226e-02 2.966338396072387695e-01 -1.684943586587905884e-01 -5.076346918940544128e-02 4.299183189868927002e-02 6.955666840076446533e-02 -1.609307974576950073e-01 8.485900610685348511e-02
1.283177584409713745e-01 -8.860450237989425659e-02 -2.832323312759399414e-01 -4.399739578366279602e-02 2.415936291217803955e-01 1.688194721937179565e-01 3.587985634803771973e-01 7.019880414009094238e-02 -2.394410371780395508e-01 -3.638569265604019165e-02 2.422278523445129395e-01 -9.476359933614730835e-02 8.467382937669754028e-02 -1.079018488526344299e-01 -2.081498950719833374e-01 -2.839894890785217285e-01 -7.756356149911880493e-02 1.715921796858310699e-03 1.679247766733169556e-01 -1.596220582723617554e-01 -1.179845631122589111e-01 -1.357452720403671265e-01 1.026014834642410278e-01 1.485107839107513428e-01 1.285717785358428955e-01 -8.271729946136474609e-02 -1.637162566184997559e-01 -1.488178074359893799e-01 1.545122265815734863e-01 2.500571906566619873e-01 -1.298546344041824341e-01 3.219973742961883545e-01
1.066514551639556885e-01 1.441363692283630371e-01 4.183883965015411377e-02 1.555852741003036499e-01 3.154416680335998535e-01 5.443011759780347347e-04 2.947381697595119476e-02 2.387478947639465332e-01 -1.747548878192901611e-01 1.115943193435668945e-01 -2.369225919246673584e-01 -9.298400580883026123e-02 -1.638746559619903564e-01 -6.123308464884757996e-02 -3.964454308152198792e-02 -8.619351685047149658e-02 4.126578941941261292e-02 8.573047071695327759e-02 3.398383036255836487e-02 5.053558200597763062e-02 -7.797013223171234131e-02 -1.533079594373703003e-01 -4.787315055727958679e-02 2.612671852111816406e-01 -1.046301499009132385e-01 1.809977442026138306e-01 -3.938970863819122314e-01 -4.306598007678985596e-01 3.366772457957267761e-02 -1.365581601858139038e-01 -1.989902108907699585e-01 2.837921977043151855e-01
-4.116722941398620605e-02 1.620744168758392334e-01 -1.695493794977664948e-02 1.807371973991394043e-01 2.281975299119949341e-01 3.298757970333099365e-01 -1.513084024190902710e-01 3.530286848545074463e-01 -2.377990037202835083e-01 -9.664642065763473511e-02 1.421440094709396362e-01 3.905276358127593994e-01 -1.688252538442611694e-01 1.579104214906692505e-01 -5.349260941147804260e-02 -1.030387878417968750e-01 -2.799866199493408203e-01 -3.182810172438621521e-02 -2.205513231456279755e-02 -7.087010890245437622e-02 -1.373221278190612793e-01 -8.507594466209411621e-02 1.889122277498245239e-01 9.466523677110671997e-02 1.887682825326919556e-02 9.464105218648910522e-02 -2.512109577655792236e-01 -1.420211046934127808e-02 -9.558060020208358765e-02 -2.690600752830505371e-01 2.346663922071456909e-02 1.215958669781684875e-01
6.874892860651016235e-02 8.462029509246349335e-03 -8.020190894603729248e-02 -1.575895398855209351e-01 1.793365478515625000e-01 2.615084648132324219e-01 5.824287980794906616e-02 1.594528555870056152e-01 6.815884262323379517e-02 2.832052707672119141e-01 2.038057744503021240e-01 2.547084391117095947e-01 -9.926241636276245117e-02 -2.213317155838012695e-01 8.688266575336456299e-02 -4.159916341304779053e-01 -6.365113705396652222e-02 -1.625481294468045235e-03 8.413488417863845825e-02 -1.973496973514556885e-01 -1.811957061290740967e-01 1.128727570176124573e-01 2.286129593849182129e-01 -8.371230214834213257e-02 2.609125375747680664e-01 1.026187092065811157e-01 -1.055096015334129333e-01 -3.557240366935729980e-01 1.018224209547042847e-01 -6.800942122936248779e-02 -3.984561190009117126e-02 1.268259137868881226e-01
-1.775965676642954350e-03 -1.094622388482093811e-01 -9.052564203739166260e-02 -2.279179245233535767e-01 3.948830068111419678e-01 1.121159456670284271e-02 -2.054174244403839111e-01 7.530723512172698975e-02 -6.345184054225683212e-03 2.619898878037929535e-02 -2.408024519681930542e-01 2.884891442954540253e-02 1.125602200627326965e-01 -7.045236229896545410e-02 -2.788135409355163574e-01 -3.164721727371215820e-01 4.598136246204376221e-02 -9.183277934789657593e-02 -6.494110822677612305e-02 -4.765807986259460449e-01 -1.982745677232742310e-01 -1.010574921965599060e-01 -2.079667989164590836e-03 -1.105595976114273071e-01 4.343753308057785034e-02 1.157575026154518127e-01 -2.020709030330181122e-02 1.878224313259124756e-01 -8.733018487691879272e-02 -2.273979969322681427e-02 -2.127401381731033325e-01 2.466907501220703125e-01
2.608053982257843018e-01 -1.533558070659637451e-01 -6.963399797677993774e-02 2.908590435981750488e-01 3.638791441917419434e-01 5.846255645155906677e-02 -2.499572187662124634e-01 -6.693036109209060669e-02 1.205295100808143616e-01 -2.780204713344573975e-01 6.044016033411026001e-02 2.111641764640808105e-01 -2.619005441665649414e-01 -1.706088632345199585e-01 -1.308035254478454590e-01 1.621208935976028442e-01 -6.473275274038314819e-02 -4.138499870896339417e-02 1.252951025962829590e-01 -1.939474791288375854e-01 -1.292639523744583130e-01 -1.330051124095916748e-01 1.057656668126583099e-02 2.952642440795898438e-01 7.919100672006607056e-02 -1.202165856957435608e-01 -1.104233413934707642e-01 -1.142926141619682312e-01 -5.917824804782867432e-03 1.024976223707199097e-01 -3.070323029533028603e-03 3.124626278877258301e-01
-6.829320639371871948e-02 -1.911536306142807007e-01 -8.559405058622360229e-02 -3.405038267374038696e-02 1.853325217962265015e-02 5.582876875996589661e-02 -1.557275205850601196e-01 7.655007392168045044e-02 -2.772786915302276611e-01 -4.811571910977363586e-02 2.619458734989166260e-02 -4.289029911160469055e-02 -4.093091785907745361e-01 2.332082949578762054e-02 -6.333232671022415161e-02 -2.280466407537460327e-01 -5.199507251381874084e-02 -2.627884410321712494e-02 2.749963402748107910e-01 -3.475490957498550415e-02 -2.126390933990478516e-01 -3.560087680816650391e-01 -1.374031696468591690e-02 2.465089559555053711e-01 -5.198868736624717712e-02 1.038859337568283081e-01 -1.807058900594711304e-01 -1.083593517541885376e-01 -4.121245071291923523e-02 -4.381727799773216248e-02 -1.528993695974349976e-01 4.614048898220062256e-01
2.194871306419372559e-01 -8.308644592761993408e-02 -2.247186005115509033e-01 -9.126395732164382935e-02 1.544618904590606689e-01 7.088128477334976196e-03 -3.254393339157104492e-01 4.237581193447113037e-01 -1.453301459550857544e-01 4.770264774560928345e-02 4.044841602444648743e-02 2.509569004178047180e-02 -1.675373911857604980e-01 3.967188298702239990e-02 -4.899470880627632141e-02 -2.516086995601654053e-01 2.234206199645996094e-01 -2.104037255048751831e-02 -2.048624157905578613e-01 -3.189851939678192139e-01 4.149006307125091553e-02 1.815072149038314819e-01 6.233955547213554382e-02 6.313534080982208252e-02 -7.403906434774398804e-02 1.514681875705718994e-01 -2.551219165325164795e-01 -1.561710387468338013e-01 2.200845032930374146e-01 1.740563958883285522e-01 -8.069444447755813599e-02 1.262068897485733032e-01
9.742504358291625977e-02 -1.267618983983993530e-01 -2.812575995922088623e-01 2.108675837516784668e-01 2.803659439086914062e-01 3.455109894275665283e-01 3.535744175314903259e-02 1.690963357686996460e-01 4.915552586317062378e-02 -1.368656009435653687e-01 1.010499894618988037e-01 -8.917421102523803711e-02 2.460217475891113281e-01 9.184627234935760498e-02 8.630806207656860352e-02 -1.752195656299591064e-01 -3.235526382923126221e-02 -8.935676515102386475e-02 1.684420406818389893e-01 -4.339499771595001221e-02 -3.391822874546051025e-01 -1.014309152960777283e-01 1.829268038272857666e-02 1.431517302989959717e-02 2.373097538948059082e-01 1.439253836870193481e-01 -1.725178956985473633e-01 -1.754726283252239227e-02 2.628920972347259521e-01 4.802040755748748779e-02 -3.406125307083129883e-01 1.300824135541915894e-01
1.099012792110443115e-02 8.603563159704208374e-02 -3.414293527603149414e-01 -2.884041145443916321e-02 3.382530808448791504e-01 5.075019970536231995e-02 2.148131281137466431e-01 2.306575626134872437e-01 -1.714438349008560181e-01 -9.007704257965087891e-02 1.611675471067428589e-01 -4.885810613632202148e-02 9.507863968610763550e-02 5.883742496371269226e-02 -1.132610663771629333e-01 -2.079885452985763550e-01 2.711839377880096436e-01 1.011299043893814087e-01 1.116530597209930420e-01 -7.388274371623992920e-02 8.100772649049758911e-02 -1.918983757495880127e-01 1.537594348192214966e-01 2.212454974651336670e-01 2.946832776069641113e-01 1.779147656634449959e-03 -1.141969934105873108e-01 -1.220680214464664459e-02 2.245310693979263306e-01 1.615673154592514038e-01 -1.530871689319610596e-01 3.265239596366882324e-01
-2.249690592288970947e-01 -2.274087667465209961e-01 -1.216432899236679077e-01 5.005311965942382812e-02 3.039174973964691162e-01 -9.114859998226165771e-02 9.825938940048217773e-02 1.875766813755035400e-01 -1.506491154432296753e-01 4.851781204342842102e-02 7.671626657247543335e-02 1.049663573503494263e-01 -9.533953666687011719e-02 2.168863564729690552e-01 -2.678215801715850830e-01 -1.997015476226806641e-01 7.826348394155502319e-02 -1.964844167232513428e-01 1.192382201552391052e-01 9.180460125207901001e-02 -7.405775040388107300e-02 1.543196141719818115e-01 1.159474849700927734e-01 -1.127144247293472290e-01 -2.329535037279129028e-02 3.715850412845611572e-01 -2.139443755149841309e-01 -1.208577677607536316e-02 -4.998001456260681152e-02 1.580236293375492096e-02 -1.829074919223785400e-01 4.261491298675537109e-01
1.473744660615921021e-01 -9.725910425186157227e-02 -4.424911141395568848e-01 5.071391165256500244e-02 2.410046905279159546e-01 8.785766363143920898e-02 -5.640005320310592651e-02 3.117920272052288055e-02 4.236647393554449081e-03 -2.543205320835113525e-01 1.266466230154037476e-01 1.465287804603576660e-01 2.563198208808898926e-01 1.101873219013214111e-01 2.374326251447200775e-02 -1.530638635158538818e-01 1.114059984683990479e-01 -9.265367686748504639e-02 3.415314853191375732e-02 -1.653609275817871094e-01 -1.911025643348693848e-01 -1.315864361822605133e-02 -1.407771278172731400e-02 -3.952208161354064941e-02 4.099698960781097412e-01 8.539400994777679443e-02 -2.290761917829513550e-01 -1.169109344482421875e-02 2.729049026966094971e-01 -1.217915117740631104e-01 -2.521081268787384033e-01 1.662722229957580566e-01
1.131580099463462830e-01 1.646642014384269714e-02 -1.762734800577163696e-01 -3.124185279011726379e-02 2.505306899547576904e-01 3.903831541538238525e-01 2.816650867462158203e-01 -1.191390305757522583e-02 -4.183962475508451462e-03 4.878099262714385986e-02 8.779525756835937500e-02 1.849529519677162170e-02 6.681860238313674927e-02 -1.106337606906890869e-01 -1.741418391466140747e-01 -5.968631803989410400e-02 -6.023662630468606949e-03 -2.675479948520660400e-01 -5.969087406992912292e-02 -3.226487338542938232e-01 -3.033776879310607910e-01 1.073461025953292847e-01 2.933836281299591064e-01 4.819005727767944336e-02 2.365078218281269073e-02 -1.907269805669784546e-01 2.788475900888442993e-02 -1.181253120303153992e-01 5.520635470747947693e-02 3.071427904069423676e-02 -2.261860966682434082e-01 3.480443060398101807e-01
1.009069532155990601e-01 6.397160142660140991e-02 1.557960957288742065e-01 -2.403367906808853149e-01 2.889754772186279297e-01 -7.546033710241317749e-03 -6.789301335811614990e-02 3.889872431755065918e-01 -1.434279233217239380e-01 -8.518282324075698853e-02 -4.879447072744369507e-02 2.641229331493377686e-02 -2.147958055138587952e-02 -1.682081818580627441e-02 -1.148454770445823669e-01 -1.301113367080688477e-01 -1.201577670872211456e-02 -1.084182038903236389e-02 -2.444166690111160278e-01 -3.855133950710296631e-01 -2.631437480449676514e-01 5.890894681215286255e-02 5.307146906852722168e-02 2.770117819309234619e-01 -2.025605589151382446e-01 1.646227389574050903e-01 6.623907387256622314e-02 -1.026120036840438843e-01 1.665295511484146118e-01 -2.199046313762664795e-02 4.921449720859527588e-02 3.575792312622070312e-01
1.354124844074249268e-01 1.235839631408452988e-02 1.849777624011039734e-02 3.104327321052551270e-01 -4.167274758219718933e-02 2.519434876739978790e-02 5.407140031456947327e-02 2.302023023366928101e-01 -2.014655619859695435e-02 5.675914511084556580e-02 1.378344595432281494e-01 4.131756722927093506e-02 -1.037329956889152527e-01 -2.336056232452392578e-01 -2.768671512603759766e-01 -3.874187543988227844e-02 -5.779733881354331970e-02 -1.727111786603927612e-01 -2.160229235887527466e-01 -1.448138505220413208e-01 -2.228125482797622681e-01 3.401493653655052185e-02 1.237659230828285217e-01 8.945692330598831177e-02 3.135224431753158569e-02 5.860365927219390869e-02 -4.674846231937408447e-01 -9.619343280792236328e-02 -1.519248634576797485e-01 3.901026844978332520e-01 -2.417024374008178711e-01 1.336674690246582031e-01
2.067990601062774658e-01 2.624463476240634918e-02 -2.326743453741073608e-01 8.262827992439270020e-02 3.185742795467376709e-01 2.192074209451675415e-01 1.829060316085815430e-01 1.792198568582534790e-01 4.534470662474632263e-02 1.020694449543952942e-01 -6.862176582217216492e-03 1.126619279384613037e-01 -2.947168424725532532e-02 2.515485882759094238e-01 9.889621287584304810e-03 -2.033152282238006592e-01 7.283311337232589722e-03 -2.036277353763580322e-01 6.389040499925613403e-03 -1.042245179414749146e-01 -3.123212456703186035e-01 1.797198504209518433e-01 1.472624391317367554e-01 1.126105785369873047e-01 3.398562073707580566e-01 -2.146462053060531616e-01 -6.628900766372680664e-02 -7.202935218811035156e-02 4.197901859879493713e-02 -8.875276893377304077e-02 -1.236316934227943420e-01 3.700764477252960205e-01
3.271029517054557800e-02 -2.147548794746398926e-01 -2.679638266563415527e-01 -2.100793421268463135e-01 1.336535997688770294e-02 6.325797736644744873e-02 3.032593615353107452e-02 2.676032483577728271e-02 7.408083975315093994e-02 -2.175359725952148438e-01 1.120318546891212463e-01 1.571583151817321777e-01 -4.934780672192573547e-02 -1.312170773744583130e-01 -3.269145488739013672e-01 1.080187037587165833e-01 1.454357057809829712e-01 -3.023512959480285645e-01 -1.762055559083819389e-03 1.079472620040178299e-02 -1.403808146715164185e-01 1.563488692045211792e-01 3.046137988567352295e-01 1.845526695251464844e-01 1.542170196771621704e-01 2.475415766239166260e-01 -2.882783412933349609e-01 1.401485800743103027e-01 -1.192281469702720642e-01 -1.881395578384399414e-01 -1.328696776181459427e-02 2.855165898799896240e-01
2.468701265752315521e-02 -1.462852805852890015e-01 -9.621074050664901733e-02 6.665498483926057816e-03 1.490651518106460571e-01 1.494930982589721680e-01 3.791284561157226562e-01 1.031288951635360718e-01 2.016058117151260376e-01 -4.410776495933532715e-02 -5.522200465202331543e-02 -1.993625462055206299e-01 2.408472448587417603e-01 9.214214980602264404e-02 7.380256056785583496e-02 -3.147410154342651367e-01 1.056496202945709229e-01 -1.815335154533386230e-01 1.217703819274902344e-01 -1.024689748883247375e-01 -4.130908548831939697e-01 1.889317412860691547e-03 1.939552370458841324e-03 3.469242900609970093e-02 -1.282063126564025879e-01 -1.461878418922424316e-01 -3.483679890632629395e-01 -1.074259653687477112e-01 2.786881104111671448e-02 -9.469503909349441528e-02 6.980444490909576416e-02 2.945033609867095947e-01
-2.060616621747612953e-03 -2.010257989168167114e-01 2.657938003540039062e-02 -1.758484393358230591e-01 1.253934800624847412e-01 9.799742698669433594e-02 3.046984784305095673e-02 2.955362498760223389e-01 1.090354919433593750e-01 -7.678260561078786850e-03 3.213095292448997498e-02 1.525172144174575806e-01 -1.675893962383270264e-01 6.987848877906799316e-02 -6.211049109697341919e-02 -1.201944127678871155e-01 3.050155565142631531e-02 -7.482216507196426392e-02 -1.232185289263725281e-01 -4.163405895233154297e-01 -2.285325676202774048e-01 1.276792585849761963e-01 6.745973974466323853e-02 3.085119724273681641e-01 -2.184043824672698975e-01 3.191312849521636963e-01 6.864889990538358688e-03 -8.296430110931396484e-03 1.605512499809265137e-01 -1.159883141517639160e-01 -9.987321496009826660e-02 4.057909846305847168e-01
2.129291892051696777e-01 9.626895934343338013e-02 -1.911404728889465332e-01 -9.015207737684249878e-02 6.075805425643920898e-02 5.134633183479309082e-02 -1.759207248687744141e-01 1.032184436917304993e-01 -1.859948784112930298e-01 -4.320582747459411621e-02 4.710203036665916443e-02 1.670595854520797729e-01 9.407851099967956543e-02 -1.353840380907058716e-01 -4.122879207134246826e-01 1.374061554670333862e-01 2.085831910371780396e-01 -7.458434998989105225e-02 -2.054260522127151489e-01 -1.482215374708175659e-01 -1.575784087181091309e-01 9.060152620077133179e-02 1.619371473789215088e-01 6.676334887742996216e-02 -3.107834160327911377e-01 2.255635112524032593e-01 -2.666923701763153076e-01 2.173097431659698486e-01 8.535107597708702087e-03 7.830494642257690430e-02 1.483191102743148804e-01 3.149524629116058350e-01
4.229967482388019562e-03 1.887255162000656128e-01 -1.430873125791549683e-01 2.478008270263671875e-01 3.070103228092193604e-01 -1.182633917778730392e-02 -1.335343569517135620e-01 2.915137410163879395e-01 3.694219514727592468e-02 -1.201479062438011169e-01 -2.906664647161960602e-02 2.380567193031311035e-01 -1.705376803874969482e-01 -1.314328312873840332e-01 -7.299667596817016602e-02 -1.663665473461151123e-01 8.485240861773490906e-03 3.412341177463531494e-01 -3.988716378808021545e-02 -5.859929695725440979e-02 -2.469826638698577881e-01 -1.647938787937164307e-02 -9.850116819143295288e-02 -1.514656376093626022e-02 -1.445527970790863037e-01 4.407981783151626587e-02 -4.054173827171325684e-01 -4.902594164013862610e-02 -1.617588996887207031e-01 1.654345355927944183e-02 2.517462968826293945e-01 2.458373755216598511e-01
-1.040132790803909302e-01 2.980606853961944580e-01 -1.392339766025543213e-01 -2.814693748950958252e-02 3.288386762142181396e-01 1.017445325851440430e-01 -1.080241426825523376e-01 1.903105229139328003e-01 -2.060776650905609131e-01 6.653898209333419800e-02 -3.087788075208663940e-02 -2.002075314521789551e-01 1.658583618700504303e-02 -1.127232685685157776e-01 -1.494183242321014404e-01 -2.637657821178436279e-01 7.466656714677810669e-02 1.842175573110580444e-01 4.834505915641784668e-02 -1.536343246698379517e-01 -3.465934097766876221e-01 -3.129292428493499756e-01 1.495083719491958618e-01 1.019088327884674072e-01 6.475898623466491699e-02 2.875925898551940918e-01 -1.854336261749267578e-01 -8.565761148929595947e-02 1.020753476768732071e-02 -9.025671333074569702e-02 2.442011088132858276e-01 9.068758785724639893e-02
2.367733716964721680e-01 -1.826227456331253052e-02 6.885822862386703491e-03 -2.204533368349075317e-01 1.536232084035873413e-01 6.019012629985809326e-02 1.115408632904291153e-02 8.874783664941787720e-02 9.412003308534622192e-02 -2.442254573106765747e-01 5.246092006564140320e-02 9.392428398132324219e-02 -1.441713124513626099e-01 5.536244250833988190e-03 -3.328862041234970093e-02 1.513308435678482056e-01 1.137585639953613281e-01 -3.101222217082977295e-01 -2.365763299167156219e-02 6.887360662221908569e-02 1.186576765030622482e-02 -1.222634837031364441e-01 2.668553590774536133e-01 2.326595187187194824e-01 8.816263079643249512e-02 3.428277671337127686e-01 -3.950113058090209961e-01 -3.661374449729919434e-01 1.186596509069204330e-02 -1.117272153496742249e-01 3.745305538177490234e-02 2.248518615961074829e-01
1.247732937335968018e-01 -1.514566838741302490e-01 -2.404064685106277466e-01 1.342560201883316040e-01 -2.306440658867359161e-02 -1.387623101472854614e-01 -2.121125608682632446e-01 1.282464414834976196e-01 5.558615922927856445e-02 -1.598104983568191528e-01 2.082121372222900391e-02 -7.708160579204559326e-02 6.198890507221221924e-02 -3.824558109045028687e-02 -1.610293835401535034e-01 -2.370662540197372437e-01 7.496225647628307343e-03 -3.213047683238983154e-01 -1.610236167907714844e-01 -1.400688439607620239e-01 -1.551332324743270874e-01 -1.166279017925262451e-01 1.824082881212234497e-01 2.278063632547855377e-02 -7.730598002672195435e-02 4.219215810298919678e-01 -1.862943917512893677e-01 -4.547515809535980225e-01 -2.963951043784618378e-02 -4.231633991003036499e-02 -1.487377882003784180e-01 1.068392619490623474e-01
1.525709927082061768e-01 -8.167382329702377319e-02 -2.907416820526123047e-01 -3.699403628706932068e-02 4.236927628517150879e-01 1.686258800327777863e-02 1.773024722933769226e-02 -8.759757876396179199e-02 -1.878627948462963104e-02 8.908477425575256348e-02 -8.788283169269561768e-02 1.241948977112770081e-01 6.363201886415481567e-02 2.875132262706756592e-01 5.497036129236221313e-02 -2.789721488952636719e-01 2.848267182707786560e-02 -1.402162313461303711e-01 -7.881588488817214966e-02 -9.569445997476577759e-02 -8.050989359617233276e-02 9.086900204420089722e-02 1.657423377037048340e-01 -1.289920955896377563e-01 3.970542252063751221e-01 -5.928594619035720825e-02 -2.959391474723815918e-01 -8.444310724735260010e-02 -1.413569152355194092e-01 -3.086997754871845245e-02 -2.267593890428543091e-01 2.728478014469146729e-01
3.011757135391235352e-01 -1.189145594835281372e-01 1.393195390701293945e-01 -5.636700987815856934e-02 1.421084254980087280e-01 2.968966960906982422e-01 -1.894399337470531464e-02 7.904509454965591431e-02 1.881418675184249878e-01 -1.253251880407333374e-01 3.267515823245048523e-02 -3.860571421682834625e-03 -1.479977518320083618e-01 -4.995379596948623657e-02 -2.749798260629177094e-02 6.572721153497695923e-02 -9.995482116937637329e-02 7.223499566316604614e-02 -1.432766169309616089e-01 1.138760428875684738e-02 -2.268786728382110596e-01 5.668768426403403282e-04 3.090609312057495117e-01 -1.134862191975116730e-03 1.464896649122238159e-01 3.207955658435821533e-01 -4.367752075195312500e-01 -1.059981212019920349e-01 2.434349656105041504e-01 -1.809637434780597687e-02 4.747102782130241394e-02 3.238439559936523438e-01
2.741742134094238281e-01 -3.307994827628135681e-02 -1.128932237625122070e-01 2.541079223155975342e-01 2.421295642852783203e-01 -7.355973124504089355e-02 -2.984469532966613770e-01 1.907235234975814819e-01 -9.890272468328475952e-02 -9.687792509794235229e-02 2.086421847343444824e-01 6.747370213270187378e-02 6.336626410484313965e-02 -1.426141615957021713e-02 -1.078267320990562439e-01 -1.180324330925941467e-01 5.130196455866098404e-03 -3.879381120204925537e-01 -1.972549408674240112e-01 -9.900435805320739746e-02 -9.547315537929534912e-02 -1.048113256692886353e-01 1.185964718461036682e-01 4.371815547347068787e-02 -2.116532921791076660e-01 1.989143341779708862e-01 -1.985156238079071045e-01 -4.185679256916046143e-01 -7.117073982954025269e-04 -5.737790092825889587e-02 -9.418981522321701050e-02 1.160164475440979004e-01
7.008084561675786972e-03 8.715961128473281860e-02 1.116482764482498169e-01 -4.612421989440917969e-02 9.036157280206680298e-02 1.019350364804267883e-01 1.561185419559478760e-01 1.381316781044006348e-01 -2.730605565011501312e-02 -3.475851714611053467e-01 4.465252161026000977e-02 -1.624938398599624634e-01 1.781515404582023621e-02 -2.598375976085662842e-01 -1.186587382107973099e-03 -4.015999380499124527e-03 1.046318411827087402e-01 6.481929868459701538e-02 -2.427590638399124146e-01 7.762773334980010986e-02 -3.019557297229766846e-01 -8.912272751331329346e-02 1.089869141578674316e-01 -1.212501302361488342e-01 1.924514323472976685e-01 1.213459074497222900e-01 -4.336558580398559570e-01 2.776317112147808075e-02 -5.273149535059928894e-02 -1.773786991834640503e-01 -2.990964055061340332e-02 4.651948213577270508e-01
4.400840029120445251e-02 -2.006734907627105713e-01 -2.094433754682540894e-01 8.464574813842773438e-02 1.485781669616699219e-01 -1.116663292050361633e-01 -2.119543403387069702e-01 1.527106314897537231e-01 3.470014035701751709e-02 -2.081725746393203735e-01 4.865302518010139465e-02 -8.257526159286499023e-02 1.238611340522766113e-01 9.710118174552917480e-02 -1.571801453828811646e-01 -7.062754780054092407e-02 1.743562966585159302e-01 -2.457628548145294189e-01 -4.331789016723632812e-01 1.439939588308334351e-01 -1.889202743768692017e-02 -1.307213399559259415e-02 1.940164864063262939e-01 -1.813325285911560059e-01 -2.628642879426479340e-02 -3.522246703505516052e-02 -2.672045528888702393e-01 -2.587270438671112061e-01 9.471599757671356201e-02 -7.517717778682708740e-02 -1.487816423177719116e-01 3.853888511657714844e-01
2.441685497760772705e-01 2.710792422294616699e-02 -5.100240185856819153e-02 -4.010306671261787415e-02 3.634440302848815918e-01 8.355409651994705200e-02 -3.801512122154235840e-01 -3.620092291384935379e-03 7.387376576662063599e-02 -1.399510949850082397e-01 2.766613066196441650e-01 -2.170432917773723602e-02 1.439272314310073853e-01 6.877787411212921143e-02 -1.120087802410125732e-01 -1.794531792402267456e-01 1.971634179353713989e-01 -1.754100173711776733e-01 -1.097704097628593445e-01 -6.962624192237854004e-02 -1.602711379528045654e-01 -4.126111865043640137e-01 -1.685350835323333740e-01 2.039835304021835327e-01 -1.795570403337478638e-01 1.293372362852096558e-01 -1.638550758361816406e-01 -4.684818908572196960e-02 1.004079133272171021e-01 1.503550708293914795e-01 -4.644191637635231018e-02 1.193329542875289917e-01
-6.305225938558578491e-02 3.818971291184425354e-02 -1.173768639564514160e-01 -3.156968355178833008e-01 4.830538108944892883e-02 1.197257265448570251e-02 2.903682589530944824e-01 1.182928457856178284e-01 9.414461255073547363e-02 -1.217994093894958496e-01 1.308132261037826538e-01 1.333922147750854492e-02 -1.041545420885086060e-01 1.047086194157600403e-01 -1.025333851575851440e-01 -2.749454677104949951e-01 -2.562552690505981445e-02 -2.317582070827484131e-01 1.927470862865447998e-01 2.341565676033496857e-02 -3.977363705635070801e-01 8.555744588375091553e-02 1.477092057466506958e-01 1.845915019512176514e-01 -1.774205714464187622e-01 1.475821137428283691e-01 -3.654201626777648926e-01 -3.612253069877624512e-02 -4.925797879695892334e-02 -4.363868385553359985e-02 2.421414554119110107e-01 2.586482167243957520e-01
4.876642301678657532e-02 1.032428890466690063e-01 -2.593628168106079102e-01 9.892078489065170288e-02 5.216474831104278564e-02 1.012995932251214981e-02 -2.169992029666900635e-01 1.328897755593061447e-02 -1.999085023999214172e-02 -1.764276027679443359e-01 1.774714142084121704e-01 3.723849654197692871e-01 1.776807159185409546e-01 5.859072506427764893e-02 -3.338306844234466553e-01 9.374913573265075684e-02 4.005304723978042603e-02 -1.298736333847045898e-01 -2.291667610406875610e-01 -2.254843115806579590e-01 -2.218408286571502686e-01 1.614527255296707153e-01 9.699395298957824707e-02 7.984156161546707153e-02 -1.121254861354827881e-01 2.311072498559951782e-01 -3.473221063613891602e-01 6.667882949113845825e-02 -8.301784098148345947e-02 1.167534515261650085e-01 8.734871447086334229e-02 2.660484015941619873e-01
1.759782731533050537e-01 2.452020198106765747e-01 2.440011873841285706e-02 1.490092575550079346e-01 3.844220340251922607e-01 2.269645035266876221e-01 -9.309194236993789673e-02 -8.133688010275363922e-03 -8.116365224123001099e-02 5.843734741210937500e-02 -2.058056443929672241e-01 -1.770776957273483276e-01 -2.296724319458007812e-01 -1.610427349805831909e-01 -8.551978319883346558e-02 -5.513925477862358093e-02 1.033437103033065796e-01 3.249155730009078979e-02 6.803838163614273071e-02 -1.822442114353179932e-01 -2.074610441923141479e-01 -3.741912245750427246e-01 2.589348256587982178e-01 1.786221265792846680e-01 4.612972214818000793e-02 1.485536247491836548e-01 -1.385042369365692139e-01 -2.894511520862579346e-01 -2.579927968326956034e-04 -7.805157452821731567e-02 -1.821065396070480347e-01 8.557679504156112671e-02
4.094508662819862366e-02 -1.566469818353652954e-01 -2.989078164100646973e-01 6.351829040795564651e-03 4.969713464379310608e-02 1.406671553850173950e-01 -1.747979074716567993e-01 5.018797889351844788e-02 -2.015433833003044128e-02 -2.092976123094558716e-01 1.293181777000427246e-01 1.033758744597434998e-01 1.188382059335708618e-01 -2.142447233200073242e-01 -1.376847326755523682e-01 -1.699164211750030518e-01 5.410369113087654114e-02 -1.351851969957351685e-01 -2.856532037258148193e-01 -1.543852984905242920e-01 -1.614990681409835815e-01 -1.322857141494750977e-01 1.067124232649803162e-01 -7.757888734340667725e-02 -1.899522393941879272e-01 1.216326355934143066e-01 -3.492938280105590820e-01 -5.002352595329284668e-01 -2.170751988887786865e-02 -1.819083392620086670e-01 1.675845310091972351e-02 7.079960405826568604e-02
2.873130142688751221e-01 2.048329263925552368e-02 -7.460200041532516479e-02 -1.121859997510910034e-01 1.413346379995346069e-01 7.786029577255249023e-02 -3.424462676048278809e-02 -6.972751021385192871e-02 -3.408415243029594421e-02 2.775340378284454346e-01 3.686297684907913208e-03 9.177611768245697021e-02 -7.881891727447509766e-02 -2.100660651922225952e-01 -8.522036671638488770e-02 -2.914371490478515625e-01 1.013192906975746155e-01 -3.452993631362915039e-01 -2.682619094848632812e-01 7.556677609682083130e-02 1.089876294136047363e-01 -1.125933751463890076e-01 2.032215893268585205e-02 2.141488641500473022e-01 8.103570342063903809e-02 3.550382852554321289e-01 -2.934131324291229248e-01 -3.286572173237800598e-02 2.556391954421997070e-01 -1.219097971916198730e-01 -2.395846508443355560e-02 2.430400401353836060e-01
-2.718603983521461487e-02 1.068503186106681824e-01 -2.590303122997283936e-01 -3.113672137260437012e-01 1.560760140419006348e-01 -2.920824475586414337e-02 -1.570931673049926758e-01 2.889665663242340088e-01 2.733966894447803497e-02 -1.328155398368835449e-01 6.512545049190521240e-02 -2.767861820757389069e-02 -2.818563580513000488e-01 -5.735942721366882324e-02 -1.877818256616592407e-01 -1.665565371513366699e-01 6.914106756448745728e-02 -8.873378485441207886e-02 7.664544135332107544e-02 -4.296098947525024414e-01 -3.572072982788085938e-01 -4.391036182641983032e-02 5.427148938179016113e-02 -9.057788550853729248e-02 -8.183786273002624512e-02 5.672113597393035889e-02 6.642797589302062988e-02 1.728163845837116241e-02 -1.344217061996459961e-01 -1.314188120886683464e-03 -3.608851507306098938e-02 3.788221776485443115e-01
4.125052364543080330e-04 1.949688605964183807e-02 -2.753824889659881592e-01 7.160627841949462891e-02 2.464309483766555786e-01 1.569324880838394165e-01 1.888338476419448853e-01 3.690816164016723633e-01 -1.316025853157043457e-01 -7.231815904378890991e-02 1.785611659288406372e-01 1.505093574523925781e-01 1.914456188678741455e-01 1.343214698135852814e-02 -1.892347633838653564e-02 -1.408582627773284912e-01 2.309971749782562256e-01 -1.739425212144851685e-01 1.468876451253890991e-01 -1.391250789165496826e-01 -1.151827201247215271e-01 -2.003808170557022095e-01 9.509415179491043091e-02 5.277181416749954224e-02 2.346591502428054810e-01 -1.546082645654678345e-02 -1.699759811162948608e-01 -1.752168685197830200e-01 3.681999444961547852e-01 1.972153484821319580e-01 -2.071542292833328247e-01 7.235085964202880859e-02
1.250657886266708374e-01 -1.289318650960922241e-01 -2.172411084175109863e-01 -1.847161799669265747e-01 2.035073637962341309e-01 1.732808649539947510e-01 1.069812923669815063e-01 -3.262427821755409241e-02 -2.497757077217102051e-01 1.012078076601028442e-01 4.182918965816497803e-01 -6.589432060718536377e-02 -7.803468964993953705e-03 1.941449474543333054e-03 -1.787114441394805908e-01 -2.853096425533294678e-01 -7.312824891414493322e-05 1.681071333587169647e-02 1.358456164598464966e-01 3.447891399264335632e-02 -2.614402472972869873e-01 -2.322585731744766235e-01 1.683080345392227173e-01 1.309880167245864868e-01 1.691547334194183350e-01 -1.972561329603195190e-01 -2.995334267616271973e-01 6.102112680673599243e-02 5.946148559451103210e-02 1.190024167299270630e-01 -1.580528914928436279e-01 2.139496356248855591e-01
2.675758600234985352e-01 1.076047569513320923e-01 -2.207908332347869873e-01 -1.709198355674743652e-01 4.323029518127441406e-01 1.116033494472503662e-01 1.192144080996513367e-01 2.370537817478179932e-01 -1.768564879894256592e-01 -1.836349964141845703e-01 1.794327795505523682e-01 -7.349414378404617310e-02 1.826276779174804688e-01 2.424963377416133881e-02 1.352538005448877811e-03 -1.929692625999450684e-01 3.049373254179954529e-02 -6.457035895437002182e-03 1.440716832876205444e-01 -8.785510063171386719e-02 -1.262195408344268799e-02 -6.694024056196212769e-02 -1.417315099388360977e-03 2.691107094287872314e-01 9.322871267795562744e-02 -1.389634013175964355e-01 -2.785992622375488281e-01 -7.546744309365749359e-03 2.550168633460998535e-01 1.846392005681991577e-01 -1.324052363634109497e-01 2.578645348548889160e-01
2.214426696300506592e-01 1.425805538892745972e-01 -3.480968177318572998e-01 -1.804499030113220215e-01 -5.678518489003181458e-02 1.484709680080413818e-01 9.897551685571670532e-02 1.373857557773590088e-01 -2.347497344017028809e-01 1.536109298467636108e-02 1.344724446535110474e-01 2.234920859336853027e-01 9.036920033395290375e-03 -6.772048026323318481e-02 -1.619328558444976807e-01 -2.053817212581634521e-01 -5.615966022014617920e-02 1.717959493398666382e-01 1.954763084650039673e-01 -2.263516187667846680e-01 -1.491146236658096313e-01 -8.999069035053253174e-02 1.739502698183059692e-01 -1.191294491291046143e-01 -3.760901466012001038e-02 8.171274513006210327e-02 8.808510750532150269e-02 -2.422820180654525757e-01 1.925410777330398560e-01 -5.945212021470069885e-02 2.341305464506149292e-02 4.625053405761718750e-01
2.419232428073883057e-01 -3.341136127710342407e-02 -2.129467763006687164e-02 -8.756835758686065674e-02 2.033997476100921631e-01 -1.008603945374488831e-01 -2.909285128116607666e-01 1.874255239963531494e-01 3.069921396672725677e-02 7.292448543012142181e-03 1.834401190280914307e-01 -3.173602977767586708e-03 -1.586310267448425293e-01 -3.919386863708496094e-01 -3.525877371430397034e-02 1.324990689754486084e-01 1.305311173200607300e-01 -1.572917252779006958e-01 -1.660102754831314087e-01 -2.377198450267314911e-02 -2.660557925701141357e-01 -6.958213448524475098e-02 1.059220284223556519e-01 -6.216800212860107422e-02 7.571531087160110474e-02 3.342032134532928467e-01 -1.858044713735580444e-01 1.494959890842437744e-01 1.203381270170211792e-01 2.051211595535278320e-01 1.340263783931732178e-01 3.453361690044403076e-01
2.529422193765640259e-02 1.426874995231628418e-01 2.401404082775115967e-01 -8.195870369672775269e-02 3.330204188823699951e-01 -1.082622706890106201e-01 -2.106644585728645325e-02 -4.194065183401107788e-02 -5.515939369797706604e-02 -2.757002711296081543e-01 1.413571983575820923e-01 4.469127207994461060e-02 2.471233345568180084e-02 1.443662960082292557e-02 1.482797861099243164e-01 8.331109583377838135e-02 1.323817670345306396e-01 -2.478340715169906616e-01 -1.769172102212905884e-01 5.588883161544799805e-02 -3.619277477264404297e-01 4.849648848176002502e-02 -9.115512482821941376e-03 2.537946403026580811e-01 9.408638626337051392e-02 1.388543546199798584e-01 -1.377073377370834351e-01 -1.013260185718536377e-01 1.898697577416896820e-02 2.113558351993560791e-01 -4.944975674152374268e-02 4.929119646549224854e-01
1.787405014038085938e-01 -7.067461311817169189e-02 -6.620135158300399780e-02 -1.878077685832977295e-01 1.624529957771301270e-01 -2.424405701458454132e-02 -1.516209840774536133e-01 2.743435502052307129e-01 2.692842110991477966e-02 -3.147355020046234131e-01 -3.596516698598861694e-02 1.032814010977745056e-01 -4.104893207550048828e-01 -2.870740182697772980e-02 1.635760534554719925e-03 1.185583844780921936e-01 2.433633506298065186e-01 -3.397178649902343750e-01 -3.537933900952339172e-02 7.273826003074645996e-02 -1.070847064256668091e-01 -3.164937719702720642e-02 9.355293959379196167e-02 4.970717243850231171e-03 6.529878079891204834e-02 2.414003610610961914e-01 -2.897469699382781982e-01 -1.430999487638473511e-01 -1.763915121555328369e-01 -9.893175959587097168e-02 -3.816207870841026306e-02 3.021475374698638916e-01
4.526187852025032043e-02 9.472934156656265259e-02 -2.004166990518569946e-01 -1.661325544118881226e-01 2.370401322841644287e-01 -6.312683969736099243e-02 -2.041277587413787842e-01 5.908388178795576096e-03 -1.139388009905815125e-01 7.133613526821136475e-02 1.584489494562149048e-01 2.567519545555114746e-01 1.657131761312484741e-01 1.000550538301467896e-01 3.755710273981094360e-02 -2.496062368154525757e-01 -1.050225198268890381e-01 -1.378210783004760742e-01 -1.896952390670776367e-01 8.153496682643890381e-02 -6.741000805050134659e-03 -3.772947788238525391e-01 9.666511416435241699e-02 1.269283890724182129e-01 -1.112361848354339600e-01 2.438067346811294556e-01 -3.671108484268188477e-01 -3.186840116977691650e-01 1.933038830757141113e-01 6.236567627638578415e-03 -4.354059696197509766e-02 1.452444344758987427e-01
1.841969788074493408e-01 -4.906049370765686035e-02 -9.423781931400299072e-02 7.035654038190841675e-02 4.131929576396942139e-02 -3.742651268839836121e-02 -5.538625270128250122e-02 1.104794740676879883e-01 3.284201025962829590e-02 -2.251559942960739136e-01 6.803091149777173996e-03 2.279366850852966309e-01 -1.441000699996948242e-01 -1.967065632343292236e-01 -3.828467801213264465e-02 -2.889740765094757080e-01 3.005905449390411377e-01 -2.132755964994430542e-01 2.580051422119140625e-01 3.397550284862518311e-01 5.896376911550760269e-03 -2.168343402445316315e-03 -1.532061211764812469e-02 5.675180256366729736e-02 -1.041684299707412720e-01 2.356185913085937500e-01 -3.232574164867401123e-01 -2.875757813453674316e-01 1.895311921834945679e-01 3.585297614336013794e-02 4.562269896268844604e-02 2.627919018268585205e-01
-1.792523860931396484e-01 -1.106358096003532410e-01 -5.889715999364852905e-02 -1.927777975797653198e-01 1.834020167589187622e-01 7.491798698902130127e-02 -1.078326553106307983e-01 3.854995965957641602e-01 2.533596158027648926e-01 9.682837128639221191e-02 1.154298931360244751e-01 2.846067249774932861e-01 -1.190899088978767395e-01 -1.324033737182617188e-01 -1.746838688850402832e-01 6.595829501748085022e-03 3.066181540489196777e-01 -7.829455286264419556e-02 -1.661781221628189087e-01 -1.076902821660041809e-01 -8.830157667398452759e-02 1.258682012557983398e-01 -1.047617271542549133e-01 1.330326348543167114e-01 1.503828018903732300e-01 2.752313613891601562e-01 -1.305629462003707886e-01 -5.507975071668624878e-02 -6.239884346723556519e-02 8.893693983554840088e-02 -2.707588076591491699e-01 3.001919984817504883e-01
7.618384808301925659e-02 -8.329322561621665955e-03 3.300102055072784424e-02 8.882428705692291260e-02 2.694817185401916504e-01 1.040911227464675903e-01 -1.426380127668380737e-01 -1.880542933940887451e-02 2.082730829715728760e-02 4.604681394994258881e-03 -3.723500370979309082e-01 3.369977176189422607e-01 2.252514809370040894e-01 -1.652581989765167236e-01 -6.326019018888473511e-02 1.913824677467346191e-02 2.192460000514984131e-02 -4.645244777202606201e-02 -2.747561037540435791e-01 -2.268167734146118164e-01 -1.707783192396163940e-01 -1.508259028196334839e-01 1.534738689661026001e-01 -2.606957852840423584e-01 5.318380892276763916e-02 1.113164052367210388e-01 -2.392022609710693359e-01 -2.132997512817382812e-01 -5.776929482817649841e-02 3.924285620450973511e-02 -7.989424467086791992e-02 3.790901899337768555e-01
7.473432272672653198e-02 -2.120036073029041290e-02 -6.045180931687355042e-02 -1.102328225970268250e-01 2.266936153173446655e-01 8.896167576313018799e-02 6.967913359403610229e-02 -1.205980256199836731e-01 1.201131120324134827e-01 1.492148488759994507e-01 3.919209241867065430e-01 -2.670142799615859985e-02 -7.997657358646392822e-02 2.019824087619781494e-01 -1.144934296607971191e-01 -3.266265094280242920e-01 -1.576974838972091675e-01 4.828691855072975159e-02 3.556757792830467224e-02 6.048807408660650253e-03 -2.806567549705505371e-01 -2.187326550483703613e-01 -2.469353005290031433e-02 7.662183046340942383e-02 1.261091977357864380e-01 -1.891776621341705322e-01 -2.952388525009155273e-01 5.180981755256652832e-02 2.745845615863800049e-01 5.964079499244689941e-02 -2.567599117755889893e-01 3.056904971599578857e-01
2.001596391201019287e-01 2.704583108425140381e-01 -1.526811569929122925e-01 1.639648079872131348e-01 4.218785166740417480e-01 2.060286849737167358e-01 -1.026070713996887207e-01 1.577346622943878174e-01 9.105107188224792480e-02 -1.777106076478958130e-01 -2.078345566987991333e-01 7.294592261314392090e-02 4.317537322640419006e-02 4.092816263437271118e-02 -1.022140085697174072e-01 -1.755477488040924072e-01 1.875826120376586914e-01 7.666931301355361938e-02 9.367408603429794312e-02 1.918607950210571289e-01 -2.332769930362701416e-01 -1.445297002792358398e-01 1.954589039087295532e-01 -1.865678280591964722e-01 -7.918465882539749146e-02 9.173861891031265259e-02 -1.363439857959747314e-01 1.591286659240722656e-01 -1.584616601467132568e-01 3.263061866164207458e-02 -3.077162504196166992e-01 1.820208281278610229e-01
3.199203312397003174e-01 -2.813877351582050323e-02 -2.322655320167541504e-01 1.407461315393447876e-01 3.523908257484436035e-01 6.712874770164489746e-02 -1.893310099840164185e-01 1.024286225438117981e-01 2.613828778266906738e-01 5.822819471359252930e-02 -1.371002173982560635e-03 2.749322354793548584e-01 1.784573346376419067e-01 -2.378989942371845245e-02 -1.153759956359863281e-01 -2.643716335296630859e-01 -3.782507032155990601e-02 -1.346139311790466309e-01 -9.623773396015167236e-03 -1.372806727886199951e-01 -3.077247142791748047e-01 -1.596958003938198090e-02 3.232712149620056152e-01 2.367975749075412750e-02 2.670148573815822601e-02 1.556441783905029297e-01 -1.773708909749984741e-01 -5.168284755200147629e-03 -1.938714981079101562e-01 1.734712123870849609e-01 1.499628424644470215e-01 -7.972917519509792328e-03
3.315056860446929932e-02 -1.064756736159324646e-01 -1.610208600759506226e-01 -2.452787309885025024e-01 -6.036324054002761841e-02 -8.723342418670654297e-02 -3.245258331298828125e-02 1.025302410125732422e-01 2.544419467449188232e-01 -2.674258351325988770e-01 -3.227668628096580505e-02 9.536054730415344238e-02 -2.987488508224487305e-01 1.741472072899341583e-02 -1.717153489589691162e-01 -2.638968452811241150e-02 6.841342151165008545e-02 -1.948452144861221313e-01 1.175632402300834656e-01 9.130856394767761230e-02 -5.534764751791954041e-02 1.257847696542739868e-01 -1.604334563016891479e-01 1.166003495454788208e-01 -1.545400545001029968e-02 2.357158213853836060e-01 -4.580321609973907471e-01 -3.147197142243385315e-02 1.301125884056091309e-01 6.274339556694030762e-02 -1.436364203691482544e-01 4.259354174137115479e-01
1.200967840850353241e-02 1.393303722143173218e-01 6.093070283532142639e-02 -1.278113871812820435e-01 2.282002568244934082e-01 -8.974003791809082031e-02 -2.503923140466213226e-02 3.858743980526924133e-02 -1.203238368034362793e-01 -5.773642286658287048e-02 1.231454219669103622e-02 1.754758358001708984e-01 -3.046120703220367432e-01 -1.479836702346801758e-01 8.122657239437103271e-02 -6.250014901161193848e-02 7.852849364280700684e-02 -1.875330358743667603e-01 -2.591504454612731934e-01 -5.786952748894691467e-02 -2.756918668746948242e-01 2.686258405447006226e-02 2.448733747005462646e-01 8.449502289295196533e-02 5.651823431253433228e-02 -6.802040338516235352e-02 -2.072459310293197632e-01 1.100913360714912415e-01 -1.734593063592910767e-01 2.422285974025726318e-01 -2.665137946605682373e-01 4.958285391330718994e-01
2.410129010677337646e-01 2.951665818691253662e-01 -2.061935067176818848e-01 1.202719956636428833e-01 1.972378045320510864e-01 1.052296832203865051e-01 -5.765883252024650574e-02 8.246243000030517578e-02 -1.889375448226928711e-01 1.081748306751251221e-01 1.329624094069004059e-02 2.222003340721130371e-01 -1.218606382608413696e-01 -2.491839788854122162e-02 -1.959647387266159058e-01 -1.726800948381423950e-01 1.348710507154464722e-01 -7.172049582004547119e-02 -9.848789870738983154e-02 2.130579650402069092e-01 1.554164011031389236e-02 -1.987270861864089966e-01 2.353026345372200012e-02 4.215514659881591797e-01 -9.328513592481613159e-02 1.595407277345657349e-01 -2.842638492584228516e-01 -5.872855708003044128e-02 2.759338617324829102e-01 -3.529106080532073975e-02 4.569631442427635193e-02 2.505249083042144775e-01
-8.390718698501586914e-02 -5.050417408347129822e-02 8.939437568187713623e-02 1.128769367933273315e-01 2.061778455972671509e-01 2.613858319818973541e-02 -1.331579536199569702e-01 1.606893241405487061e-01 1.129566319286823273e-02 7.236729562282562256e-02 8.815837651491165161e-02 -3.573526069521903992e-02 1.088215708732604980e-01 -8.769404143095016479e-02 1.142011955380439758e-02 -2.058233469724655151e-01 1.199357882142066956e-01 -2.615818977355957031e-01 -8.761612325906753540e-02 -5.075817555189132690e-02 4.084389284253120422e-02 -4.153569638729095459e-01 3.294165730476379395e-01 2.202604711055755615e-01 -7.457215338945388794e-02 2.684979438781738281e-01 -4.253020286560058594e-01 -3.093834519386291504e-01 -9.857723861932754517e-02 3.692920878529548645e-02 6.554830074310302734e-02 1.121606975793838501e-01
1.617347151041030884e-01 2.453373186290264130e-02 -9.116984903812408447e-02 1.535302698612213135e-01 4.011090695858001709e-01 5.618997290730476379e-02 -1.183789148926734924e-01 -1.140208169817924500e-01 -6.729239225387573242e-02 -9.632267057895660400e-02 -8.871918916702270508e-02 4.141694903373718262e-01 -4.904542118310928345e-02 -7.862430810928344727e-02 -7.017604261636734009e-02 -2.187925577163696289e-01 -6.966079026460647583e-02 -5.621493980288505554e-02 -2.817130088806152344e-02 1.792992651462554932e-02 -1.669876724481582642e-01 -2.031745910644531250e-01 5.720860138535499573e-02 -3.500500917434692383e-01 -1.212440803647041321e-01 1.390890032052993774e-01 -3.598217666149139404e-01 1.073059365153312683e-01 -2.113671600818634033e-01 6.633054465055465698e-02 -2.333544790744781494e-01 1.141830235719680786e-01
1.309482902288436890e-01 -2.143093571066856384e-02 -2.324566841125488281e-01 -1.932062357664108276e-01 1.220980063080787659e-01 3.755303919315338135e-01 -2.594513818621635437e-02 5.338373407721519470e-02 2.860036194324493408e-01 2.298861294984817505e-01 1.116218343377113342e-01 1.448954045772552490e-01 -8.592850714921951294e-02 2.380859665572643280e-02 -1.019821539521217346e-01 -3.536136448383331299e-01 -3.007221408188343048e-02 -5.106296017765998840e-02 5.794744938611984253e-02 -1.983183324337005615e-01 -3.709556162357330322e-01 -6.942694634199142456e-02 1.257745474576950073e-01 -2.619138360023498535e-01 4.425521567463874817e-02 -4.795825481414794922e-02 -2.019664943218231201e-01 -1.974243670701980591e-01 1.463279426097869873e-01 1.377407908439636230e-01 -1.208116412162780762e-01 8.961011469364166260e-02
4.249048233032226562e-02 -1.695711612701416016e-01 -2.061338424682617188e-01 -2.455330453813076019e-02 2.169568240642547607e-01 3.698099032044410706e-02 -9.715361520648002625e-03 1.637524962425231934e-01 1.367946970276534557e-03 2.435039430856704712e-01 5.663682520389556885e-02 -1.276987642049789429e-01 -1.567301899194717407e-01 1.995811164379119873e-01 1.681762635707855225e-01 1.455331742763519287e-01 7.974141091108322144e-02 -2.574644088745117188e-01 1.818392723798751831e-01 2.090601176023483276e-01 -2.315134257078170776e-01 -1.386788934469223022e-01 -8.026520907878875732e-02 -1.072929427027702332e-01 5.656125023961067200e-02 4.588280022144317627e-01 -1.276471465826034546e-01 -1.403036564588546753e-01 1.739720702171325684e-01 -5.875872820615768433e-02 -1.761031150817871094e-01 3.220141232013702393e-01
2.356751635670661926e-02 1.246659178286790848e-02 -1.908344328403472900e-01 1.069384217262268066e-01 2.064503878355026245e-01 4.184289649128913879e-02 1.154709048569202423e-02 -5.648943036794662476e-02 6.294366717338562012e-02 -9.558276832103729248e-02 -1.303138136863708496e-01 1.545258313417434692e-01 -3.006084561347961426e-01 -1.049176976084709167e-01 -4.924119263887405396e-02 -1.349190324544906616e-01 2.381604015827178955e-01 -3.766072988510131836e-01 1.645082831382751465e-01 6.507282704114913940e-02 -9.088078886270523071e-02 -4.231818914413452148e-01 4.531403630971908569e-02 -2.097464166581630707e-03 2.908448576927185059e-01 1.864303797483444214e-01 -1.293290108442306519e-01 1.918860375881195068e-01 -7.200770545750856400e-03 2.887141704559326172e-01 1.332828551530838013e-01 1.856433749198913574e-01
7.257246226072311401e-02 -3.367799222469329834e-01 1.264876034110784531e-02 -2.295022597536444664e-03 4.534562528133392334e-01 2.176558971405029297e-01 7.152592390775680542e-02 1.508730649948120117e-01 -7.530166208744049072e-02 8.940485119819641113e-02 2.074279636144638062e-02 2.100834809243679047e-02 -4.081171005964279175e-02 -2.876828014850616455e-01 -2.365811765193939209e-01 1.170652061700820923e-01 1.733834110200405121e-02 -1.500585675239562988e-01 -1.824195981025695801e-01 1.179161965847015381e-01 -7.060696929693222046e-02 -1.745239198207855225e-01 1.584166139364242554e-01 -1.753023266792297363e-02 -1.378400921821594238e-01 3.872009515762329102e-01 -2.290771305561065674e-01 -3.507203189656138420e-03 2.271315157413482666e-01 9.160601347684860229e-02 -1.176792383193969727e-01 7.447432726621627808e-02
-1.840542629361152649e-02 6.175542715936899185e-03 -3.409969434142112732e-02 9.957130253314971924e-02 4.791547954082489014e-01 -7.923816889524459839e-02 1.992780901491641998e-02 1.367245167493820190e-01 -6.025991216301918030e-02 -2.235724590718746185e-03 -8.081804960966110229e-02 8.156588673591613770e-02 -1.960935890674591064e-01 -2.127065658569335938e-01 -2.269284874200820923e-01 -1.394119560718536377e-01 -8.682592213153839111e-02 2.570123970508575439e-01 5.709165334701538086e-02 1.186199858784675598e-01 -2.709413170814514160e-01 -3.098449110984802246e-01 1.407557874917984009e-01 -5.083242803812026978e-02 1.802047342061996460e-01 2.448439598083496094e-01 -3.094433546066284180e-01 1.115346029400825500e-01 2.571191489696502686e-01 2.208512462675571442e-02 8.234503120183944702e-02 7.353875041007995605e-02
8.335805684328079224e-02 1.126177515834569931e-02 -2.372709661722183228e-01 -1.257921904325485229e-01 1.937178820371627808e-01 8.212450891733169556e-02 1.166619658470153809e-01 7.666207104921340942e-02 -1.037114188075065613e-01 -7.707877457141876221e-02 -2.518731355667114258e-02 4.281092435121536255e-02 -6.723507493734359741e-02 -8.703807741403579712e-02 -2.276144772768020630e-01 -2.235716134309768677e-01 -5.067218467593193054e-02 -2.993162274360656738e-01 2.064218819141387939e-01 -3.465610146522521973e-01 -2.933719456195831299e-01 5.353645980358123779e-02 3.466723859310150146e-01 -3.470073640346527100e-02 2.464589178562164307e-01 -7.449423521757125854e-02 3.260535374283790588e-02 -3.308410570025444031e-02 1.202669963240623474e-01 1.235863342881202698e-01 1.191635429859161377e-01 3.826408386230468750e-01
2.657540738582611084e-01 -3.833997622132301331e-02 -1.131056994199752808e-01 2.099386006593704224e-01 3.650100827217102051e-01 1.235283613204956055e-01 -1.708929240703582764e-01 8.297991007566452026e-02 8.633000403642654419e-02 1.605936139822006226e-01 -5.707279220223426819e-02 2.146745100617408752e-02 -1.584642082452774048e-01 5.305929109454154968e-02 -1.965881884098052979e-01 -3.772426247596740723e-01 2.026944793760776520e-02 -2.273379452526569366e-02 1.583134531974792480e-01 -1.031761318445205688e-01 -1.888797879219055176e-01 2.081983089447021484e-01 -2.591292262077331543e-01 9.989760071039199829e-02 1.875627040863037109e-01 2.708279788494110107e-01 -3.606755733489990234e-01 -5.369896814227104187e-02 -1.484169159084558487e-02 -4.817336052656173706e-02 6.149112060666084290e-02 1.960003282874822617e-03
2.441139370203018188e-01 -1.300556659698486328e-01 -1.659958511590957642e-01 -1.048533394932746887e-01 2.132817655801773071e-01 1.116061955690383911e-01 3.309706449508666992e-01 1.696795970201492310e-01 3.723445162177085876e-02 -3.525751829147338867e-01 3.674666285514831543e-01 -2.289508469402790070e-02 5.964026227593421936e-02 -1.305519938468933105e-01 2.753793261945247650e-02 -2.975212037563323975e-01 2.390100806951522827e-02 1.023659110069274902e-01 1.052099615335464478e-01 -8.344113826751708984e-02 -2.594263255596160889e-01 -1.579871475696563721e-01 2.094452083110809326e-01 1.785565353929996490e-02 8.170292712748050690e-03 -5.045535042881965637e-02 -1.121788322925567627e-01 -1.357011348009109497e-01 1.285775154829025269e-01 1.538308709859848022e-01 -8.163327723741531372e-02 2.674629390239715576e-01
-1.852354854345321655e-01 -2.672494947910308838e-01 -2.253327369689941406e-01 2.597019076347351074e-01 3.364424109458923340e-01 9.764089249074459076e-03 1.718410998582839966e-01 -2.032672613859176636e-02 -2.797949910163879395e-01 -2.152514271438121796e-02 -8.784995228052139282e-02 -1.541961915791034698e-03 -9.058997780084609985e-02 1.210603564977645874e-01 -1.428061574697494507e-01 -1.905429065227508545e-01 2.227830737829208374e-01 -7.835340499877929688e-02 1.460527926683425903e-01 1.535183489322662354e-01 -2.054542154073715210e-01 -5.981491506099700928e-02 3.511241823434829712e-02 2.331315353512763977e-02 -1.746970713138580322e-01 3.007281720638275146e-01 -3.469998538494110107e-01 -1.150916069746017456e-01 6.942731887102127075e-02 -1.734676361083984375e-01 -1.674463003873825073e-01 3.140005096793174744e-02
4.023209959268569946e-02 1.391931176185607910e-01 6.890115141868591309e-02 1.802905090153217316e-02 1.160450931638479233e-02 1.698476262390613556e-02 2.245236784219741821e-01 1.265269964933395386e-01 -8.972127735614776611e-02 -1.465410143136978149e-01 1.841222494840621948e-01 -2.634370923042297363e-01 -4.398510977625846863e-02 8.676017820835113525e-02 -1.977290511131286621e-01 -3.562307357788085938e-01 1.418201774358749390e-01 -1.425239257514476776e-02 -1.739012300968170166e-01 -3.204174041748046875e-01 -1.528759896755218506e-01 -1.365397125482559204e-01 -1.520701646804809570e-01 1.529786735773086548e-01 -6.548478733748197556e-03 1.765203773975372314e-01 -3.039789795875549316e-01 -2.438304126262664795e-01 -3.157801926136016846e-01 -1.412172615528106689e-01 -1.259791757911443710e-02 2.327304333448410034e-01
1.026260927319526672e-01 -1.576793752610683441e-02 -1.465823352336883545e-01 3.585316240787506104e-01 3.306816816329956055e-01 3.859328106045722961e-02 2.370052039623260498e-01 3.651237189769744873e-01 8.451190777122974396e-03 -2.390579134225845337e-01 -5.578349530696868896e-02 1.914843618869781494e-01 -8.227415382862091064e-02 -1.105824336409568787e-01 1.258557587862014771e-01 -3.573537245392799377e-02 -2.177098020911216736e-02 -2.310226261615753174e-01 -8.258686214685440063e-02 1.196354627609252930e-01 -2.245430946350097656e-01 -1.150754243135452271e-01 2.783733233809471130e-02 1.866602301597595215e-01 5.365569517016410828e-02 2.640258371829986572e-01 1.933565735816955566e-02 -2.503336966037750244e-01 -1.940722465515136719e-01 7.460148632526397705e-02 -3.418693318963050842e-02 2.268560826778411865e-01
1.565590500831604004e-01 -2.409457117319107056e-01 1.501376032829284668e-01 2.551065087318420410e-01 1.155037507414817810e-01 -1.734751090407371521e-02 2.362208999693393707e-02 2.767806053161621094e-01 -8.053020387887954712e-02 -1.022786945104598999e-01 1.916985213756561279e-02 -1.484489440917968750e-01 -2.220078110694885254e-01 -1.588366925716400146e-01 -1.229549869894981384e-01 3.107557445764541626e-02 1.550403237342834473e-01 -1.636886894702911377e-01 3.214097023010253906e-02 -3.916260898113250732e-01 -1.273437589406967163e-01 6.039621308445930481e-02 1.790689677000045776e-01 -7.120142132043838501e-02 -4.843047633767127991e-02 2.207587361335754395e-01 -1.824686676263809204e-01 -2.843966335058212280e-02 -1.214832533150911331e-02 -1.259974688291549683e-01 2.572749555110931396e-01 4.235840439796447754e-01
-1.158059611916542053e-01 -1.825612038373947144e-01 -1.163024008274078369e-01 -9.294779598712921143e-02 3.039732575416564941e-01 -8.260570466518402100e-02 1.080781295895576477e-01 3.887167200446128845e-02 -2.351765036582946777e-01 4.179444164037704468e-02 4.083147272467613220e-02 -6.600766791962087154e-04 -1.131813824176788330e-01 2.703944146633148193e-01 -3.782891333103179932e-01 -2.434048950672149658e-01 2.392400950193405151e-01 -2.486589401960372925e-01 6.885894387960433960e-02 1.352262794971466064e-01 -1.486937999725341797e-01 -4.602844268083572388e-02 4.873137176036834717e-02 -1.732013672590255737e-01 -1.067038401961326599e-01 3.871765136718750000e-01 -4.151103273034095764e-02 -3.305659815669059753e-02 4.119849577546119690e-02 -7.233003526926040649e-02 -1.455824822187423706e-01 2.841799557209014893e-01
-1.594504457898437977e-03 -2.633596658706665039e-01 -6.232346221804618835e-02 -3.142842352390289307e-01 3.636696040630340576e-01 -1.136318072676658630e-01 -7.074758177623152733e-04 1.527171283960342407e-01 -1.726020276546478271e-01 -5.815092846751213074e-02 -3.492124844342470169e-03 1.742412149906158447e-01 -9.447132237255573273e-03 1.342699974775314331e-01 -1.259207874536514282e-01 -2.559515237808227539e-01 9.591262042522430420e-02 -1.483810395002365112e-01 -9.884501248598098755e-02 -3.022854030132293701e-01 -1.910550333559513092e-02 -3.956822305917739868e-02 9.377496689558029175e-02 4.360115230083465576e-01 -1.320156604051589966e-01 -1.249681226909160614e-02 -1.676616817712783813e-01 1.604147255420684814e-01 -7.380086183547973633e-02 1.300861965864896774e-02 -1.740956902503967285e-01 2.364604026079177856e-01
9.286378324031829834e-02 2.027476727962493896e-01 -5.250781774520874023e-02 7.060958445072174072e-02 1.595281362533569336e-01 4.708881676197052002e-02 -1.999133229255676270e-01 -5.177712067961692810e-03 -2.156016975641250610e-01 1.856034547090530396e-01 -1.471695005893707275e-01 2.457079440355300903e-01 5.454355850815773010e-02 -3.174544498324394226e-02 -1.646038889884948730e-02 -1.870107650756835938e-02 -1.041505634784698486e-01 -2.340750247240066528e-01 1.898291558027267456e-01 -3.936649560928344727e-01 -2.571198344230651855e-01 2.954222261905670166e-02 -7.935261353850364685e-03 6.614583730697631836e-02 1.060036197304725647e-01 -2.879871428012847900e-02 -2.194375693798065186e-01 1.249525919556617737e-01 2.530750632286071777e-01 1.367183476686477661e-01 -9.758342802524566650e-02 4.594997763633728027e-01
3.297538757324218750e-01 5.638486519455909729e-02 -7.689883559942245483e-02 -2.077482827007770538e-02 2.365251779556274414e-01 2.303699031472206116e-02 2.607199549674987793e-01 8.435108512639999390e-02 1.517443805932998657e-01 1.292059123516082764e-01 -1.916839182376861572e-01 2.183806300163269043e-01 -2.639755234122276306e-02 6.392253190279006958e-02 -2.562494277954101562e-01 -2.330643087625503540e-01 -1.691030263900756836e-01 -2.137774676084518433e-01 1.575849503278732300e-01 -4.024210870265960693e-01 -1.981113702058792114e-01 2.796311676502227783e-02 -1.371070928871631622e-02 2.138111442327499390e-01 -4.794269055128097534e-02 2.691865861415863037e-01 -1.788568347692489624e-01 1.417892575263977051e-01 -1.840621791779994965e-02 -3.178647533059120178e-02 -1.102740392088890076e-01 1.178358867764472961e-01
3.295092582702636719e-01 6.972023099660873413e-02 -2.603527605533599854e-01 3.189066052436828613e-01 2.184325903654098511e-01 2.790482342243194580e-01 -1.539701074361801147e-01 4.271342605352401733e-02 1.690370589494705200e-01 -5.207218695431947708e-03 -2.154455631971359253e-01 2.460044622421264648e-01 -1.519931107759475708e-01 2.818455360829830170e-02 2.540536038577556610e-02 -1.438175588846206665e-01 -2.863251604139804840e-02 -2.782375514507293701e-01 -1.480734497308731079e-01 -1.253068000078201294e-01 -1.756773889064788818e-01 -2.284080237150192261e-01 -9.519400447607040405e-02 -1.275254338979721069e-01 -1.513871848583221436e-01 -9.418253600597381592e-02 -2.439072132110595703e-01 5.671791266649961472e-03 4.924415424466133118e-02 8.376519381999969482e-02 -1.420608758926391602e-01 2.001242935657501221e-01
-1.133404076099395752e-01 -3.300049006938934326e-01 -1.470064371824264526e-01 -4.896286502480506897e-02 1.648157387971878052e-01 -3.621992096304893494e-02 3.868736326694488525e-03 -5.388337001204490662e-02 2.379028312861919403e-02 -2.334342449903488159e-01 -1.027454286813735962e-01 4.597875848412513733e-02 -2.153784036636352539e-01 6.499514915049076080e-03 -7.475002110004425049e-02 1.103908643126487732e-01 2.655347883701324463e-01 -2.513488531112670898e-01 1.066694408655166626e-01 -6.374902278184890747e-02 -2.885050475597381592e-01 -1.377632170915603638e-01 2.041051834821701050e-01 -1.272156834602355957e-01 1.022759228944778442e-01 3.665879368782043457e-02 -4.641540050506591797e-01 -1.437484622001647949e-01 -2.145822793245315552e-01 -1.015130132436752319e-01 -1.014807149767875671e-01 2.591843008995056152e-01
2.956729829311370850e-01 -3.790048509836196899e-02 -1.881481707096099854e-01 4.893321171402931213e-02 1.049909889698028564e-01 9.710396081209182739e-02 -3.321852087974548340e-01 -3.197152167558670044e-02 1.335956752300262451e-01 -7.693445682525634766e-02 5.468839034438133240e-02 -6.013669818639755249e-02 3.230443000793457031e-01 -2.681723609566688538e-02 -1.541594117879867554e-01 -1.872008740901947021e-01 2.036016136407852173e-01 -1.752273887395858765e-01 -4.012093693017959595e-02 -1.882582008838653564e-01 -9.289868175983428955e-02 -4.146921932697296143e-01 -1.068068221211433411e-01 2.242757566273212433e-02 -1.316111236810684204e-01 2.573960721492767334e-01 -3.375796079635620117e-01 6.123367324471473694e-02 9.986119717359542847e-02 7.619653362780809402e-03 6.530552357435226440e-02 1.731100082397460938e-01
-2.108795344829559326e-01 9.146713651716709137e-03 -1.917142868041992188e-01 2.024472951889038086e-01 3.770927190780639648e-01 3.287076205015182495e-02 1.835096180438995361e-01 -1.932289451360702515e-02 -1.075521633028984070e-01 -1.622336804866790771e-01 -6.971697509288787842e-02 -6.679386645555496216e-02 -1.162162795662879944e-01 -1.945959962904453278e-02 -3.731720149517059326e-01 1.564779877662658691e-01 3.402429819107055664e-01 2.585970796644687653e-02 3.975445777177810669e-02 -8.641564100980758667e-02 -3.467533886432647705e-01 -2.073673158884048462e-01 1.375031191855669022e-02 8.065056800842285156e-02 -1.057675182819366455e-01 1.058604717254638672e-01 -2.634278237819671631e-01 -1.993891224265098572e-02 1.305078566074371338e-01 -1.711997389793395996e-01 -1.234852522611618042e-01 1.623313277959823608e-01
2.175858169794082642e-01 -4.052454233169555664e-02 -3.746375208720564842e-03 4.247547686100006104e-02 1.630788743495941162e-01 1.935916580259799957e-02 -5.018541961908340454e-02 1.099573820829391479e-01 -4.977237805724143982e-02 -3.295143246650695801e-01 -3.676499426364898682e-02 -2.075212076306343079e-02 6.603622436523437500e-02 -1.495415717363357544e-01 -3.157467022538185120e-02 1.420774757862091064e-01 -1.205721423029899597e-01 -7.574353367090225220e-02 -1.953753232955932617e-01 8.142887055873870850e-02 -4.388385117053985596e-01 8.249483257532119751e-02 -7.035786658525466919e-02 -5.038662999868392944e-02 -4.125446453690528870e-02 4.161147773265838623e-01 -3.001463711261749268e-01 2.044010907411575317e-02 6.911071389913558960e-02 2.858961820602416992e-01 -1.120775267481803894e-01 3.323968052864074707e-01
1.680725663900375366e-01 2.900115679949522018e-03 -2.149177193641662598e-01 -8.533794432878494263e-02 3.324050605297088623e-01 1.478806883096694946e-01 1.974845230579376221e-01 1.726564764976501465e-01 -7.941841334104537964e-02 -1.548905819654464722e-01 2.623083889484405518e-01 -1.117973402142524719e-01 1.106864064931869507e-01 -3.655011579394340515e-02 -1.448801159858703613e-01 -2.290971279144287109e-01 6.910061091184616089e-02 1.350993961095809937e-01 1.869321167469024658e-01 -5.488046444952487946e-03 -1.097047924995422363e-01 -2.527302503585815430e-01 3.174875304102897644e-02 1.673044115304946899e-01 3.070619106292724609e-01 8.952807635068893433e-03 -2.084106504917144775e-01 -6.159371137619018555e-02 3.299303948879241943e-01 1.837142705917358398e-01 -5.671992897987365723e-02 2.609749138355255127e-01
1.498558819293975830e-01 1.318591088056564331e-01 1.308538615703582764e-01 -1.194888278841972351e-01 3.686170279979705811e-01 9.133545309305191040e-02 8.790922909975051880e-02 4.952469840645790100e-02 -2.112846821546554565e-02 -1.435835957527160645e-01 -5.029914528131484985e-02 -6.581941246986389160e-02 -2.336314022541046143e-01 -3.174174726009368896e-01 -2.189925909042358398e-01 7.722039520740509033e-02 7.461460679769515991e-02 3.132488578557968140e-02 -3.157924413681030273e-01 6.112165004014968872e-02 -1.082070991396903992e-01 -1.765735000371932983e-01 3.965898975729942322e-02 -1.670349091291427612e-01 2.310752868652343750e-01 4.865105077624320984e-02 -3.940242528915405273e-01 9.111835807561874390e-02 2.210383303463459015e-02 -1.121464073657989502e-01 -1.034922152757644653e-01 3.342234790325164795e-01
-2.648525238037109375e-01 6.234896928071975708e-02 1.676856875419616699e-01 3.816093504428863525e-02 2.033947706222534180e-01 1.709021031856536865e-01 -1.682849600911140442e-02 2.986651360988616943e-01 1.375591456890106201e-01 -1.284864395856857300e-01 -1.227239146828651428e-02 1.604774743318557739e-01 2.515143016353249550e-03 4.005916044116020203e-02 -1.421302407979965210e-01 -2.025520056486129761e-01 2.185519039630889893e-01 -3.183012604713439941e-01 1.306808739900588989e-01 1.269251555204391479e-01 -2.495089173316955566e-01 2.374563552439212799e-02 1.607934236526489258e-01 1.550266593694686890e-01 4.005649313330650330e-02 2.580562531948089600e-01 -1.046011000871658325e-01 1.848214305937290192e-02 -1.907527297735214233e-01 1.788430660963058472e-01 4.777045547962188721e-02 4.087139964103698730e-01
-2.887593507766723633e-01 6.212623789906501770e-02 -2.671524696052074432e-02 8.767987601459026337e-03 1.704319864511489868e-01 -7.932017743587493896e-02 3.065448105335235596e-01 2.415648847818374634e-01 2.672129273414611816e-01 -2.727481536567211151e-02 3.292726725339889526e-02 4.743069037795066833e-02 -2.166632264852523804e-01 6.131222471594810486e-02 -2.059265598654747009e-02 -1.937199085950851440e-01 5.999416112899780273e-02 -4.627742990851402283e-02 -2.372053414583206177e-01 -2.939623408019542694e-02 -2.846083939075469971e-01 -3.966675400733947754e-01 -7.069458067417144775e-02 2.830236777663230896e-02 8.439338766038417816e-03 1.016802564263343811e-01 -4.141058921813964844e-01 2.654668316245079041e-02 7.846799492835998535e-02 -1.955312676727771759e-02 1.258111894130706787e-01 2.195171862840652466e-01
-2.018096894025802612e-01 4.487593472003936768e-02 -1.157075166702270508e-01 -2.385889552533626556e-02 2.177401185035705566e-01 1.709791421890258789e-01 1.292566210031509399e-02 -8.236083388328552246e-02 -1.096165087074041367e-02 1.446242560632526875e-03 -9.989128448069095612e-03 -1.720162332057952881e-01 3.464726507663726807e-01 -2.339354716241359711e-02 -1.752887964248657227e-01 3.367373347282409668e-02 1.894233673810958862e-01 -1.527252346277236938e-01 -2.620157897472381592e-01 -2.420253753662109375e-01 -2.464307397603988647e-01 -4.327076673507690430e-02 1.425319612026214600e-01 -5.941436812281608582e-02 -4.232435300946235657e-02 2.961249649524688721e-01 -3.418845236301422119e-01 -3.971701860427856445e-01 7.511630654335021973e-03 1.085482910275459290e-01 1.261880844831466675e-01 1.126530542969703674e-01
-1.670897603034973145e-01 -1.256897598505020142e-01 6.311116367578506470e-02 -3.516218811273574829e-02 2.663662135601043701e-01 -4.214414954185485840e-02 6.835196912288665771e-02 1.230077445507049561e-01 2.281977385282516479e-01 -2.467411160469055176e-01 2.021564394235610962e-01 1.309606283903121948e-01 -2.446709014475345612e-02 -6.433185935020446777e-02 -2.217488884925842285e-01 -1.865259855985641479e-01 3.992190062999725342e-01 -1.220363900065422058e-01 -3.172293305397033691e-02 -7.082118839025497437e-02 -3.768820762634277344e-01 9.666453115642070770e-03 -4.698622971773147583e-02 -2.113260328769683838e-01 1.804958134889602661e-01 1.101988628506660461e-01 -1.822993457317352295e-01 -1.584171950817108154e-01 -2.261669337749481201e-01 -1.845696270465850830e-01 -5.260789766907691956e-02 1.962940990924835205e-01
1.833719015121459961e-01 -5.763114988803863525e-02 -2.747921347618103027e-01 1.455319672822952271e-01 2.957597970962524414e-01 -1.558145601302385330e-02 1.085241287946701050e-01 5.428557842969894409e-02 -1.751212775707244873e-02 -1.585489809513092041e-01 6.380026042461395264e-02 4.016159176826477051e-01 1.924641877412796021e-01 -2.472297698259353638e-01 -9.521133452653884888e-02 -2.284102439880371094e-01 3.182594776153564453e-01 -1.200346201658248901e-01 -5.942545458674430847e-02 -5.383074656128883362e-02 1.976896375417709351e-01 -7.837142795324325562e-02 5.252193287014961243e-02 1.728287637233734131e-01 -2.691065967082977295e-01 1.397749874740839005e-03 -8.821893483400344849e-02 -7.744551450014114380e-02 6.886069476604461670e-02 1.341060698032379150e-01 -5.332468543201684952e-03 3.236921429634094238e-01
-7.996407151222229004e-02 -2.641558051109313965e-01 1.177533417940139771e-01 -5.710485577583312988e-02 4.460695683956146240e-01 9.564398787915706635e-03 -9.809001535177230835e-02 7.434531301259994507e-02 6.257774680852890015e-02 -1.597910076379776001e-01 -4.067172482609748840e-02 2.838856875896453857e-01 -2.582882940769195557e-01 8.039680123329162598e-02 -1.925734728574752808e-01 -2.385749667882919312e-01 1.830815374851226807e-01 -3.775992244482040405e-02 -2.651740796864032745e-02 -2.419035881757736206e-01 6.273131072521209717e-02 5.280910804867744446e-02 -1.440196484327316284e-01 -9.899349510669708252e-02 -1.206862851977348328e-01 -1.400229781866073608e-01 -2.887907326221466064e-01 2.358806692063808441e-02 1.237762272357940674e-01 -1.191162243485450745e-01 1.553699374198913574e-01 3.322666287422180176e-01
1.513625681400299072e-02 1.693033985793590546e-02 -3.021652344614267349e-03 2.429364919662475586e-01 2.253380566835403442e-01 1.416845470666885376e-01 -1.005555242300033569e-01 4.626627862453460693e-01 -3.127274662256240845e-02 1.594700664281845093e-01 -1.993815749883651733e-01 8.595954626798629761e-02 -7.489964365959167480e-02 -8.177445083856582642e-02 -3.264015316963195801e-01 -2.180542051792144775e-01 2.892343103885650635e-01 -4.350281879305839539e-02 -1.221813559532165527e-01 3.489262983202934265e-02 -2.838895320892333984e-01 4.806138575077056885e-02 3.569829091429710388e-02 1.234472915530204773e-01 4.968979209661483765e-02 4.003812670707702637e-01 -3.383103013038635254e-02 -1.401226967573165894e-02 7.462675124406814575e-02 1.614629924297332764e-01 5.010912939906120300e-02 7.827262580394744873e-02
1.597311496734619141e-01 -3.335420414805412292e-02 -1.352111995220184326e-01 7.204575091600418091e-02 4.028618335723876953e-01 7.444836199283599854e-02 2.751632034778594971e-01 8.507633954286575317e-02 -6.930674612522125244e-02 -1.406071931123733521e-01 1.808419823646545410e-01 3.754106760025024414e-01 1.294858455657958984e-01 -1.919283159077167511e-02 -1.370793301612138748e-02 -1.913799792528152466e-01 -9.653521329164505005e-02 -5.507919192314147949e-02 6.991624832153320312e-02 -1.218758299946784973e-01 -2.314243614673614502e-01 -1.333495080471038818e-01 -1.462420728057622910e-02 3.492205962538719177e-02 1.844170391559600830e-01 -1.369277387857437134e-01 -9.811288118362426758e-02 -1.724089831113815308e-01 3.009654879570007324e-01 9.933267533779144287e-02 -3.591576218605041504e-01 1.432798504829406738e-01
-5.720929801464080811e-02 -2.391013503074645996e-01 1.261476129293441772e-01 -2.254729270935058594e-01 3.657559677958488464e-02 1.256184577941894531e-01 1.139639131724834442e-02 5.091174691915512085e-02 -5.543035268783569336e-02 -1.593915075063705444e-01 -9.564316272735595703e-02 7.615941576659679413e-03 -7.584267854690551758e-02 3.287739157676696777e-01 -4.443977475166320801e-01 -1.611887216567993164e-01 1.061277315020561218e-01 -8.927244693040847778e-02 -6.239200383424758911e-02 -3.130686581134796143e-01 -1.927545368671417236e-01 3.184728696942329407e-02 7.832685112953186035e-02 1.322841942310333252e-01 9.550216794013977051e-02 2.071261554956436157e-01 -1.330459862947463989e-01 -1.619574129581451416e-01 1.609957218170166016e-01 2.556717991828918457e-01 -9.267914295196533203e-02 3.149550855159759521e-01
1.103736236691474915e-01 2.659222483634948730e-01 -1.310936510562896729e-01 1.677798293530941010e-02 2.187571078538894653e-01 2.429744601249694824e-01 -8.006259053945541382e-02 1.434593945741653442e-01 -1.186303049325942993e-01 3.336809948086738586e-02 9.107813984155654907e-02 9.769875556230545044e-02 1.941837668418884277e-01 -8.940132707357406616e-02 1.121825631707906723e-02 -2.943962514400482178e-01 -4.642233625054359436e-02 -5.410572886466979980e-02 -1.277234107255935669e-01 4.818594243261031806e-05 2.505670785903930664e-01 -3.002144098281860352e-01 1.338565796613693237e-01 2.547977566719055176e-01 -4.279619082808494568e-02 3.061696887016296387e-02 -4.123537540435791016e-01 -1.586801558732986450e-01 1.021533235907554626e-01 4.290061816573143005e-02 8.673835545778274536e-03 3.643482029438018799e-01
8.237131685018539429e-02 -1.616645306348800659e-01 -8.198154717683792114e-02 4.695850610733032227e-02 1.714067906141281128e-01 3.552213013172149658e-01 -2.995581030845642090e-01 3.784566521644592285e-01 -2.728837430477142334e-01 7.613004744052886963e-02 3.392113000154495239e-02 4.188895225524902344e-01 3.822483122348785400e-02 6.886621564626693726e-02 -1.098041981458663940e-01 1.741740852594375610e-02 5.761362612247467041e-03 -2.444642931222915649e-01 2.269684523344039917e-02 -5.948270484805107117e-02 1.606412418186664581e-02 -1.497145742177963257e-01 -4.588442388921976089e-03 1.161788627505302429e-01 7.929570972919464111e-02 -5.409038811922073364e-02 -1.775787025690078735e-01 -6.209288537502288818e-02 5.632566660642623901e-02 -1.836488246917724609e-01 5.900538340210914612e-02 3.303897976875305176e-01
-7.336314022541046143e-02 -2.724604494869709015e-02 -2.673603594303131104e-01 3.534818068146705627e-02 1.872715801000595093e-01 2.288718968629837036e-01 -1.503872424364089966e-01 -8.561542630195617676e-02 -1.851242184638977051e-01 -2.015340775251388550e-01 8.010325580835342407e-02 3.660581260919570923e-02 -4.751521944999694824e-01 1.176367178559303284e-01 -7.748158276081085205e-02 -2.760132849216461182e-01 9.343665093183517456e-02 -9.236343204975128174e-03 1.590707898139953613e-01 -2.824492156505584717e-01 -1.656393408775329590e-01 -1.062848418951034546e-01 8.667357265949249268e-02 4.860672727227210999e-02 1.521746814250946045e-01 2.774367034435272217e-01 9.734278544783592224e-03 -8.759472519159317017e-02 -3.972944617271423340e-02 7.574070990085601807e-02 -2.319592833518981934e-01 2.603580355644226074e-01
-6.079817935824394226e-02 7.373242080211639404e-02 -1.977511793375015259e-01 2.794361114501953125e-01 3.894946873188018799e-01 2.007467448711395264e-01 -1.760845184326171875e-01 2.767849341034889221e-02 -1.516653895378112793e-01 3.743944980669766665e-04 1.910962015390396118e-01 1.503726541996002197e-01 4.111941903829574585e-03 3.622957319021224976e-02 -5.192593112587928772e-02 -3.122920989990234375e-01 6.189844571053981781e-03 -2.104349732398986816e-01 3.099061362445354462e-02 5.140998214483261108e-02 2.371814846992492676e-01 -6.436571478843688965e-02 -8.395590633153915405e-02 6.311549246311187744e-02 -7.022824883460998535e-02 1.093989834189414978e-01 -4.763247072696685791e-02 -4.465457797050476074e-01 1.364563107490539551e-01 8.188035339117050171e-02 3.854287415742874146e-02 3.185565769672393799e-01
-9.895347803831100464e-02 1.089997142553329468e-01 -7.401338964700698853e-02 -1.738806255161762238e-02 2.293909937143325806e-01 2.656890749931335449e-01 -9.475892782211303711e-02 -1.835749298334121704e-02 9.008425287902355194e-03 7.571332901716232300e-02 1.961413025856018066e-02 3.545517846941947937e-02 -3.868829905986785889e-01 -1.457197368144989014e-01 -1.801971793174743652e-01 -2.751951217651367188e-01 -1.758799888193607330e-02 -3.434105217456817627e-01 -1.876896247267723083e-02 -2.257157862186431885e-01 -4.138915240764617920e-01 -4.422187432646751404e-02 -3.536707488819956779e-03 2.111799269914627075e-02 1.820172965526580811e-01 1.858504265546798706e-01 -9.308535605669021606e-02 -1.192235797643661499e-01 1.628312319517135620e-01 7.078843563795089722e-02 2.622979581356048584e-01 1.389719545841217041e-01
-4.483303055167198181e-02 -7.979763299226760864e-02 -9.079650044441223145e-02 1.290514916181564331e-01 1.972098648548126221e-01 -2.126142531633377075e-01 7.016518712043762207e-02 2.079567909240722656e-01 -2.299645915627479553e-02 -7.776309549808502197e-02 3.100152313709259033e-02 1.049774140119552612e-01 -2.979542687535285950e-02 1.166842356324195862e-01 -1.734369248151779175e-01 -1.020541712641716003e-01 2.660959959030151367e-02 9.263666346669197083e-03 2.054384946823120117e-01 -5.563617497682571411e-02 -4.602570533752441406e-01 -1.386931389570236206e-01 -1.883185207843780518e-01 2.029654830694198608e-01 -3.319383859634399414e-01 -1.416994631290435791e-01 -2.134456932544708252e-01 -4.450288787484169006e-02 1.771070659160614014e-01 8.455250412225723267e-02 1.168024688959121704e-01 4.208525419235229492e-01
8.376277983188629150e-02 -4.399397224187850952e-02 -3.092471063137054443e-01 -1.273357123136520386e-02 2.749722003936767578e-01 9.157989174127578735e-02 1.412125378847122192e-01 2.787761688232421875e-01 -1.965762227773666382e-01 -2.293227165937423706e-01 1.228567510843276978e-01 -5.593678727746009827e-02 1.185534745454788208e-01 9.453151375055313110e-03 -5.151253193616867065e-02 -1.563558727502822876e-01 8.216636627912521362e-02 -2.279013991355895996e-01 1.855360418558120728e-01 -1.744297146797180176e-01 -1.461324244737625122e-01 -1.810977011919021606e-01 -8.623924106359481812e-02 1.221033092588186264e-02 3.414814770221710205e-01 1.156355428975075483e-04 -2.575683593750000000e-01 -1.845254749059677124e-01 3.459771275520324707e-01 6.231848523020744324e-02 -1.849683523178100586e-01 5.315163731575012207e-02
2.172136902809143066e-01 3.324249992147088051e-03 -1.320182085037231445e-01 1.188314259052276611e-01 2.745700776576995850e-01 1.985501796007156372e-01 1.013368815183639526e-01 2.160483002662658691e-01 -9.081473201513290405e-02 2.886839509010314941e-01 -4.501989751588553190e-04 -7.939750701189041138e-02 2.397247822955250740e-03 2.101302593946456909e-01 1.078139096498489380e-01 -2.168351709842681885e-01 1.354973018169403076e-02 -2.048954516649246216e-01 8.464831858873367310e-02 -1.213946864008903503e-01 -3.792028725147247314e-01 1.235042437911033630e-01 -8.004150539636611938e-02 8.660256862640380859e-02 1.863595098257064819e-01 -2.311481535434722900e-01 -2.060035467147827148e-01 -4.464609548449516296e-02 -7.986002415418624878e-02 6.960895657539367676e-02 -1.773107200860977173e-01 3.695052862167358398e-01
1.044076308608055115e-01 1.493786126375198364e-01 -2.030714452266693115e-01 -1.179579049348831177e-01 2.619877159595489502e-01 3.902880549430847168e-01 1.120367553085088730e-02 1.257003992795944214e-01 -1.367852687835693359e-01 1.604824066162109375e-01 -9.173192828893661499e-02 6.759946793317794800e-02 -2.949628829956054688e-01 -2.336830347776412964e-01 -1.468555927276611328e-01 1.901841908693313599e-02 1.418164223432540894e-01 3.965276852250099182e-02 2.456023991107940674e-01 -2.775917053222656250e-01 -3.758158385753631592e-01 1.046745479106903076e-01 8.456782251596450806e-02 -3.974013030529022217e-02 1.647546291351318359e-01 6.897223647683858871e-03 -5.053853988647460938e-02 -1.726760119199752808e-01 1.057055592536926270e-01 -1.783115789294242859e-02 3.645001351833343506e-02 2.477618455886840820e-01
3.773417696356773376e-02 7.401181012392044067e-02 -3.973662853240966797e-01 2.353264540433883667e-01 2.806805968284606934e-01 1.343991309404373169e-01 -1.441188454627990723e-01 3.706128001213073730e-01 9.465470910072326660e-02 -1.155853495001792908e-01 -1.322493702173233032e-01 1.577339917421340942e-01 5.419647321105003357e-02 -4.784338548779487610e-02 -1.080059483647346497e-01 -1.330813020467758179e-01 -9.864157997071743011e-03 -1.181209180504083633e-02 -8.313540369272232056e-02 -1.607202738523483276e-01 -2.910541370511054993e-02 3.680472820997238159e-02 -3.103567659854888916e-01 2.122778259217739105e-02 1.779693848220631480e-04 6.168323382735252380e-02 -2.517098784446716309e-01 -1.800666749477386475e-01 -6.410134583711624146e-02 -4.331862553954124451e-02 3.545852303504943848e-01 2.496066689491271973e-01
-1.043532267212867737e-01 1.927687823772430420e-01 -2.715618014335632324e-01 -1.064049750566482544e-01 1.482090950012207031e-01 1.064323112368583679e-01 -1.163429096341133118e-01 2.240476608276367188e-01 -6.757289916276931763e-02 -1.619274020195007324e-01 -1.474321186542510986e-01 -1.323714666068553925e-02 -3.190484642982482910e-01 -1.173176839947700500e-01 -2.669625282287597656e-01 -1.838490366935729980e-01 1.074780225753784180e-01 -6.425780802965164185e-02 2.613064087927341461e-02 -3.044718503952026367e-01 -4.011417925357818604e-01 -5.945603549480438232e-02 1.122974157333374023e-01 -2.113127410411834717e-01 1.099931672215461731e-01 1.585072875022888184e-01 -4.690608754754066467e-02 -1.070868298411369324e-01 1.695599108934402466e-01 1.655876785516738892e-01 1.065097227692604065e-01 2.175962030887603760e-01
-5.813046917319297791e-02 5.907412618398666382e-02 -3.781920671463012695e-02 2.410814911127090454e-01 2.736174762248992920e-01 2.624228894710540771e-01 -2.236615717411041260e-01 9.245472028851509094e-03 -6.139462068676948547e-02 -1.631212681531906128e-01 -3.033562898635864258e-01 2.085103541612625122e-01 2.117783576250076294e-01 -2.122350335121154785e-01 -2.135481238365173340e-01 -5.596147105097770691e-02 8.288339525461196899e-02 -1.838018149137496948e-01 -2.184971421957015991e-01 -1.404282599687576294e-01 -1.013610437512397766e-01 1.217146217823028564e-02 2.384492456912994385e-01 -1.599743664264678955e-01 -6.815141439437866211e-02 5.528835207223892212e-02 -2.115937173366546631e-01 -1.667045205831527710e-01 -7.469486445188522339e-02 9.841287881135940552e-02 -5.441815406084060669e-02 3.684499263763427734e-01
1.200649216771125793e-01 2.609436511993408203e-01 -7.550536841154098511e-02 1.583618521690368652e-01 9.131265431642532349e-02 1.450230628252029419e-01 -1.899500489234924316e-01 2.437245994806289673e-01 -1.620982438325881958e-01 8.681772649288177490e-02 -1.576978117227554321e-01 5.220081657171249390e-02 -1.438619941473007202e-01 1.278893351554870605e-01 -2.082724422216415405e-01 -8.910652995109558105e-02 5.693176016211509705e-02 -1.347948908805847168e-01 -3.223865032196044922e-01 2.053768560290336609e-02 -4.837786033749580383e-02 -2.275726795196533203e-01 -3.580863028764724731e-02 1.987975388765335083e-01 -3.110097646713256836e-01 5.809059366583824158e-02 -4.458912611007690430e-01 5.435733497142791748e-02 1.595735251903533936e-01 -1.680081523954868317e-02 -1.017842590808868408e-01 2.310963124036788940e-01
-1.082608103752136230e-01 1.893728822469711304e-01 -5.154864117503166199e-02 3.876043856143951416e-01 1.818948984146118164e-01 4.608432762324810028e-03 -2.243121266365051270e-01 3.793105483055114746e-01 -7.760807871818542480e-02 -2.395200356841087341e-02 6.210329011082649231e-02 8.236990869045257568e-02 -9.780804067850112915e-02 -3.381758928298950195e-02 -3.530169725418090820e-01 -2.167967520654201508e-02 2.884212136268615723e-01 -8.176963031291961670e-02 -1.220472902059555054e-01 -1.658013164997100830e-01 -2.148723900318145752e-01 -1.111246496438980103e-01 2.311927825212478638e-01 -2.064547874033451080e-02 2.410420477390289307e-01 1.178654134273529053e-01 -2.150015383958816528e-01 2.240055426955223083e-02 -1.371413767337799072e-01 1.646676808595657349e-01 3.190776333212852478e-02 9.417102485895156860e-02
1.604542285203933716e-01 8.893234282732009888e-02 -1.097642555832862854e-01 -1.914626359939575195e-01 1.334469169378280640e-01 1.502247601747512817e-01 -1.287685036659240723e-01 2.668976783752441406e-01 1.360249891877174377e-02 4.112767800688743591e-02 -9.233906865119934082e-02 -7.049924880266189575e-02 -3.657127544283866882e-02 -1.200900524854660034e-01 -6.670405715703964233e-02 -2.174880802631378174e-01 -1.671828478574752808e-01 -5.378317832946777344e-02 -1.501264572143554688e-01 -1.416987031698226929e-01 1.157235875725746155e-01 -3.360682427883148193e-01 8.299131691455841064e-02 3.121020793914794922e-01 2.763662636280059814e-01 -1.684070937335491180e-02 -4.308288693428039551e-01 -1.657444238662719727e-01 -1.939180307090282440e-02 9.317312389612197876e-02 -2.918140590190887451e-02 3.206581473350524902e-01
-7.429675012826919556e-02 -2.081668227910995483e-01 -2.467100881040096283e-02 -1.115237772464752197e-01 1.871415227651596069e-01 2.634097039699554443e-01 2.920596599578857422e-01 -3.366339718922972679e-03 -1.650508493185043335e-01 -2.842988073825836182e-01 2.250145226716995239e-01 1.520963292568922043e-02 -1.060563474893569946e-01 2.951551377773284912e-01 -1.958121806383132935e-01 -2.699849903583526611e-01 -1.024698317050933838e-01 9.160311520099639893e-02 1.899346243590116501e-03 -2.012252360582351685e-01 -3.619697988033294678e-01 -9.881800413131713867e-02 -6.125918030738830566e-02 2.038550376892089844e-02 1.390055865049362183e-01 1.181575283408164978e-01 -1.676821708679199219e-01 -2.970913052558898926e-01 2.173818211304023862e-05 -2.877318114042282104e-02 -5.336306616663932800e-02 1.489050239324569702e-01
1.216712221503257751e-01 -7.945959270000457764e-02 1.015318185091018677e-01 -3.551936149597167969e-01 2.930276989936828613e-01 3.539458662271499634e-02 4.912341758608818054e-02 1.803462058305740356e-01 1.209014654159545898e-01 8.615861088037490845e-02 1.383599340915679932e-01 -1.342758983373641968e-01 -1.231838986277580261e-01 2.085213176906108856e-02 -2.237201780080795288e-01 -2.867587096989154816e-02 -2.933882735669612885e-02 -1.319071054458618164e-01 -1.129619032144546509e-01 -1.901510506868362427e-01 -2.331993877887725830e-01 4.372879117727279663e-02 1.482980102300643921e-01 2.968318462371826172e-01 -2.251224070787429810e-01 2.576958835124969482e-01 4.422397539019584656e-02 -2.268419042229652405e-02 1.842835098505020142e-01 -6.441362947225570679e-02 -9.893249720335006714e-02 4.400347173213958740e-01
5.865105614066123962e-02 1.204753220081329346e-01 -1.645975112915039062e-01 1.962477713823318481e-01 2.607168853282928467e-01 -1.002546921372413635e-01 1.271425187587738037e-01 4.294808954000473022e-02 -9.291916340589523315e-02 -1.342609822750091553e-01 -2.734815180301666260e-01 -1.918843835592269897e-01 1.129513904452323914e-01 2.963980734348297119e-01 1.357274223119020462e-02 -1.985151320695877075e-01 1.004906445741653442e-01 -1.336897611618041992e-01 -1.405264139175415039e-01 -2.407288551330566406e-01 -1.525473892688751221e-01 -2.460661828517913818e-01 -6.137245893478393555e-02 -1.599739491939544678e-01 1.380433142185211182e-01 -1.109640598297119141e-01 -1.602877974510192871e-01 -2.450600117444992065e-01 2.091924101114273071e-01 1.583979874849319458e-01 -1.110778525471687317e-01 3.532421290874481201e-01
-7.006242126226425171e-02 -2.114370316267013550e-01 1.612043529748916626e-01 -8.678849041461944580e-02 1.702250391244888306e-01 2.738331258296966553e-01 -1.289439350366592407e-01 7.047531753778457642e-02 1.400549411773681641e-01 -7.137508690357208252e-02 1.941732615232467651e-01 2.948396466672420502e-02 -7.927910424768924713e-03 -1.415527760982513428e-01 -5.428139120340347290e-02 -2.605435252189636230e-01 1.237644329667091370e-01 -2.135472744703292847e-01 8.834055066108703613e-02 2.315906882286071777e-01 -2.390787303447723389e-01 3.937641158699989319e-02 7.582554221153259277e-02 1.252924650907516479e-01 -1.700421571731567383e-01 1.567279100418090820e-01 -3.089984059333801270e-01 -8.836024440824985504e-03 -1.566197723150253296e-01 7.416442781686782837e-02 -2.485125698149204254e-02 5.048776268959045410e-01
4.130736365914344788e-02 -1.661108992993831635e-02 9.958142042160034180e-02 1.313883513212203979e-01 -1.078162565827369690e-01 1.276855319738388062e-01 -2.880471348762512207e-01 2.307687848806381226e-01 2.380411513149738312e-02 -2.388278245925903320e-01 1.763746589422225952e-01 -1.069293692708015442e-01 3.414523601531982422e-02 -1.189791634678840637e-01 -2.868610024452209473e-01 -4.011692106723785400e-01 1.462430208921432495e-01 -8.173999935388565063e-02 -1.312850564718246460e-01 3.203296568244695663e-03 -2.644140124320983887e-01 1.040233448147773743e-01 7.363411784172058105e-02 2.429424785077571869e-02 1.746833510696887970e-02 7.528594695031642914e-03 -3.099657595157623291e-01 -3.595990240573883057e-01 -1.646262109279632568e-01 1.467224955558776855e-01 -3.324668854475021362e-02 2.010992467403411865e-01
-1.615931987762451172e-01 1.416284739971160889e-01 -1.334123313426971436e-01 8.527116477489471436e-02 3.390411436557769775e-01 -2.440214157104492188e-01 -1.466109533794224262e-03 6.733753532171249390e-02 -2.185498476028442383e-01 -1.513294726610183716e-01 9.079456329345703125e-02 1.294399052858352661e-01 -1.473610699176788330e-01 -1.943852305412292480e-01 -1.997831910848617554e-01 1.785370707511901855e-01 2.445314526557922363e-01 -4.211648926138877869e-02 -7.331170141696929932e-02 -9.594514220952987671e-02 -3.819610476493835449e-01 -2.327705919742584229e-01 3.346619009971618652e-01 1.510370522737503052e-01 -5.397634208202362061e-02 2.076403349637985229e-01 -1.877728700637817383e-01 1.193199492990970612e-02 -1.179631203413009644e-01 -1.249688584357500076e-02 2.869418635964393616e-02 1.241535693407058716e-01
-1.935029216110706329e-02 1.308176945894956589e-02 4.228078201413154602e-02 2.738934457302093506e-01 3.755241036415100098e-01 2.240475267171859741e-01 -1.726099401712417603e-01 -7.206565141677856445e-02 -1.720520295202732086e-02 -7.931317389011383057e-02 -2.851527035236358643e-01 2.806716263294219971e-01 -2.131518907845020294e-02 -1.409199237823486328e-01 -2.750603258609771729e-01 9.472707659006118774e-02 1.166120842099189758e-01 -7.537051290273666382e-02 -1.908993273973464966e-01 -5.809295922517776489e-02 -2.302829623222351074e-01 -1.542642563581466675e-01 1.828918159008026123e-01 -1.355652064085006714e-01 1.421002950519323349e-02 1.571876853704452515e-01 -6.840677559375762939e-02 -1.735895574092864990e-01 -8.774721622467041016e-02 3.962222114205360413e-02 6.838029716163873672e-03 4.099219143390655518e-01
2.141776680946350098e-01 4.571397602558135986e-02 -2.021220624446868896e-01 1.885919123888015747e-01 8.303011208772659302e-02 1.209148392081260681e-01 7.403991371393203735e-02 2.193254977464675903e-02 7.784690707921981812e-03 -2.524423226714134216e-02 2.308146804571151733e-01 3.950712978839874268e-01 -1.035068705677986145e-01 -1.445880234241485596e-01 -1.758771985769271851e-01 -2.532175481319427490e-01 8.831238746643066406e-02 -1.006345227360725403e-01 1.014261767268180847e-01 3.058356419205665588e-02 -2.003235965967178345e-01 -2.407966107130050659e-01 8.466517925262451172e-02 -1.546569615602493286e-01 1.571890115737915039e-01 -1.694411933422088623e-01 -4.028294086456298828e-01 2.917784079909324646e-02 -2.385315299034118652e-01 1.908456981182098389e-01 9.476718306541442871e-02 1.849988698959350586e-01
1.609253585338592529e-01 -1.129284799098968506e-01 -1.172761898487806320e-02 -2.014393173158168793e-02 -3.590400516986846924e-02 -1.008681836538016796e-03 -1.436550617218017578e-01 1.049456968903541565e-01 -1.371412426233291626e-01 -1.919671706855297089e-02 2.854856252670288086e-01 1.077130734920501709e-01 -1.629025489091873169e-01 -7.741512730717658997e-03 -6.971848756074905396e-02 -4.121538624167442322e-02 5.657204389572143555e-01 -2.122646123170852661e-01 -3.142537474632263184e-01 -2.110753953456878662e-01 -1.191129162907600403e-01 -5.763902515172958374e-02 1.046780645847320557e-01 4.155125003308057785e-03 -7.487595826387405396e-02 2.882254496216773987e-02 -1.356632858514785767e-01 -2.487443387508392334e-02 1.368851661682128906e-01 1.142934560775756836e-01 -1.051678732037544250e-01 4.209742844104766846e-01
5.610191076993942261e-02 -1.972641050815582275e-01 1.654935479164123535e-01 -1.076724156737327576e-01 2.298293113708496094e-01 9.172979742288589478e-02 -4.444466158747673035e-02 1.973222382366657257e-02 9.492592513561248779e-02 4.055110737681388855e-02 -5.708463862538337708e-02 2.317577600479125977e-02 1.970162540674209595e-01 -1.524781733751296997e-01 -8.518866263329982758e-03 7.277223467826843262e-02 2.652929723262786865e-02 -7.210224866867065430e-02 1.172882616519927979e-01 5.717130005359649658e-02 -1.774661242961883545e-01 7.397574186325073242e-02 2.795037580654025078e-03 -2.712238393723964691e-02 -1.945522725582122803e-01 1.398216933012008667e-01 -4.884161949157714844e-01 -3.549937307834625244e-01 3.495949134230613708e-02 1.851222962141036987e-01 8.997783064842224121e-02 4.972677528858184814e-01
1.891012489795684814e-01 1.853745877742767334e-01 -1.849882006645202637e-01 1.750425994396209717e-01 1.379307806491851807e-01 2.597769200801849365e-01 -3.200672566890716553e-02 -1.206370592117309570e-01 -9.556678682565689087e-02 1.556541621685028076e-01 -3.353996202349662781e-02 2.163479328155517578e-01 1.195725277066230774e-01 3.476057574152946472e-02 -1.087942272424697876e-01 -1.448621153831481934e-01 -1.770060062408447266e-01 -1.705916076898574829e-01 1.598522216081619263e-01 -2.740631401538848877e-01 -2.995378077030181885e-01 -1.892358213663101196e-01 1.751360446214675903e-01 -3.368701785802841187e-02 -1.313440948724746704e-01 -1.496396660804748535e-01 -2.200142592191696167e-01 1.568282991647720337e-01 2.367102354764938354e-01 -4.087149724364280701e-02 -2.153619825839996338e-01 3.132823705673217773e-01
-1.084322705864906311e-01 3.416073024272918701e-01 -1.329643875360488892e-01 -1.205109059810638428e-01 2.720957696437835693e-01 1.604706794023513794e-01 -9.631354361772537231e-02 1.654943078756332397e-01 -1.556975692510604858e-01 1.124698370695114136e-01 5.339332669973373413e-02 -2.393315285444259644e-01 -2.810723148286342621e-02 -8.644101768732070923e-02 -1.623256057500839233e-01 -3.328170478343963623e-01 1.880284100770950317e-01 5.829176679253578186e-02 1.418920308351516724e-01 -1.948665976524353027e-01 -1.662292033433914185e-01 -3.372595012187957764e-01 1.508875936269760132e-01 6.791355460882186890e-02 -4.410323128104209900e-02 1.757207363843917847e-01 -3.327208459377288818e-01 -5.412342399358749390e-02 -5.133673176169395447e-02 -9.844976663589477539e-02 1.640010029077529907e-01 -9.590876847505569458e-02
-3.046895004808902740e-02 6.834772974252700806e-02 -1.094507798552513123e-01 -6.967063993215560913e-02 2.684444785118103027e-01 -4.058353975415229797e-02 1.497858613729476929e-01 3.412967324256896973e-01 -1.870663017034530640e-01 -6.714583933353424072e-02 1.901549994945526123e-01 -2.010135538876056671e-02 2.179057300090789795e-01 2.041280269622802734e-02 -1.482317782938480377e-02 -8.226960152387619019e-02 9.592841565608978271e-02 -1.189084202051162720e-01 1.755537092685699463e-01 -2.070769071578979492e-01 -3.159375488758087158e-02 -3.131736516952514648e-01 1.359727680683135986e-01 4.081009421497583389e-03 3.450137674808502197e-01 -1.005382537841796875e-01 -2.235890775918960571e-01 -2.298291623592376709e-01 1.691579371690750122e-01 1.725039631128311157e-01 -1.966822445392608643e-01 3.005836009979248047e-01
9.775360673666000366e-02 -4.921454191207885742e-02 -1.534077078104019165e-01 -7.801730185747146606e-02 1.226116195321083069e-01 -2.242360205855220556e-04 3.695204854011535645e-01 5.621788650751113892e-02 -8.429258316755294800e-02 -3.666698187589645386e-02 1.185351684689521790e-01 -2.933206968009471893e-02 1.102610751986503601e-01 1.908526122570037842e-01 -3.658612966537475586e-01 -1.566519141197204590e-01 -1.139226183295249939e-02 -1.883001327514648438e-01 1.741137653589248657e-01 -1.235325336456298828e-01 -1.343215703964233398e-01 6.514848768711090088e-02 -1.144621428102254868e-02 -7.249245047569274902e-02 -2.094228416681289673e-01 1.239509508013725281e-01 -5.776910185813903809e-01 -1.618085801601409912e-02 1.021991148591041565e-01 -1.811492145061492920e-01 1.003578156232833862e-01 1.339686065912246704e-01
-9.573965519666671753e-02 -1.604338437318801880e-01 -1.123378872871398926e-01 -1.441881060600280762e-01 4.012833833694458008e-01 8.626016229391098022e-02 1.868617534637451172e-01 2.624469399452209473e-01 -1.032641455531120300e-01 1.279635131359100342e-01 -3.609397262334823608e-02 6.437372416257858276e-02 2.437997162342071533e-01 -2.211986929178237915e-01 -4.055700264871120453e-03 3.649259358644485474e-02 1.446268707513809204e-01 -1.846134811639785767e-01 -1.409787982702255249e-01 1.061838716268539429e-01 -1.904849410057067871e-01 -7.775791734457015991e-02 3.225774765014648438e-01 5.071104317903518677e-02 -1.966941170394420624e-02 3.954116702079772949e-01 -2.220987230539321899e-01 1.143394131213426590e-02 4.411775618791580200e-02 1.687133014202117920e-01 -7.711317390203475952e-02 1.988954395055770874e-01
3.374926447868347168e-01 -6.890010833740234375e-02 -1.174385473132133484e-01 -1.441344339400529861e-02 2.823529839515686035e-01 4.048834368586540222e-02 -3.284660577774047852e-01 1.200551092624664307e-01 4.152351617813110352e-02 -2.432687766849994659e-02 1.540362983942031860e-01 -3.720229119062423706e-02 2.089592963457107544e-01 1.560294926166534424e-01 -1.327947527170181274e-01 -1.613169610500335693e-01 1.809677481651306152e-01 -1.522919982671737671e-01 -1.539125889539718628e-01 -5.831913277506828308e-02 -2.506252750754356384e-02 -4.420958161354064941e-01 -7.502168416976928711e-02 1.084826737642288208e-01 -1.492570191621780396e-01 3.470578789710998535e-01 -1.615511924028396606e-01 1.821269094944000244e-02 -6.120698060840368271e-03 -1.261430978775024414e-01 -1.239260882139205933e-01 1.661973148584365845e-01
1.903263926506042480e-01 1.532063782215118408e-01 -1.161479428410530090e-01 -4.028011113405227661e-02 2.492137253284454346e-02 9.513826668262481689e-02 -1.358986645936965942e-01 2.116714268922805786e-01 -1.234262958168983459e-01 1.611791849136352539e-01 -1.431760042905807495e-01 1.480163186788558960e-01 -5.375524982810020447e-02 1.596137881278991699e-01 -1.738601624965667725e-01 1.199784409254789352e-02 -1.856909319758415222e-02 -1.675610691308975220e-01 -3.303313255310058594e-01 7.533875759690999985e-03 -1.441573798656463623e-01 -3.316996693611145020e-01 1.150027364492416382e-01 1.341008543968200684e-01 -2.100912034511566162e-01 1.029334589838981628e-02 -5.057369470596313477e-01 -4.525586590170860291e-02 1.098979339003562927e-01 -1.056148782372474670e-01 -2.220661044120788574e-01 1.888582855463027954e-01
1.358705312013626099e-01 -2.915538474917411804e-02 -2.095198482275009155e-01 5.864584818482398987e-02 9.331113845109939575e-02 1.896667480468750000e-02 -2.160656303167343140e-01 -3.446733579039573669e-02 -9.919437021017074585e-02 2.344653196632862091e-02 3.088248968124389648e-01 -2.896133065223693848e-02 1.780570000410079956e-01 4.931576922535896301e-02 1.005185171961784363e-01 -3.669040799140930176e-01 -4.742548242211341858e-02 -1.726275235414505005e-01 1.968817412853240967e-01 -1.833328157663345337e-01 -1.865021437406539917e-01 -6.657554954290390015e-02 1.036354433745145798e-02 4.165668040513992310e-02 2.838072478771209717e-01 2.130561172962188721e-01 -2.829542160034179688e-01 7.875247299671173096e-02 1.351881325244903564e-01 -2.713961005210876465e-01 -2.709217071533203125e-01 2.606472074985504150e-01
-3.698471188545227051e-02 -7.131958752870559692e-02 -2.327731847763061523e-01 1.664981804788112640e-02 2.089511305093765259e-01 -8.586985617876052856e-02 -3.418944180011749268e-01 1.536534577608108521e-01 -9.011560678482055664e-02 -1.514964699745178223e-01 8.981434255838394165e-02 3.682724013924598694e-02 -1.482975333929061890e-01 8.747522532939910889e-02 -4.044115245342254639e-01 -4.862763360142707825e-02 1.406679674983024597e-02 -8.230855315923690796e-02 -2.826385200023651123e-01 -1.645660400390625000e-01 -2.286490499973297119e-01 5.063171312212944031e-02 -4.576903581619262695e-02 -6.911501288414001465e-02 -1.444492787122726440e-01 -1.132290810346603394e-01 -3.746131956577301025e-01 -2.703948915004730225e-01 9.564782679080963135e-02 6.252996623516082764e-02 5.089258030056953430e-02 2.702949941158294678e-01
-1.268682926893234253e-01 7.651850581169128418e-02 -2.367219328880310059e-01 -5.708160996437072754e-02 2.917638793587684631e-02 1.745989918708801270e-01 7.836940349079668522e-04 1.547122001647949219e-01 -8.884059265255928040e-03 -2.049010843038558960e-01 2.222541868686676025e-01 -4.003865420818328857e-01 -1.049192920327186584e-01 -1.505024265497922897e-02 -1.706484109163284302e-01 -2.947361767292022705e-01 3.049664795398712158e-01 -2.727143699303269386e-03 1.342514902353286743e-02 -7.711862772703170776e-02 -1.802453100681304932e-01 -2.171112149953842163e-01 -2.313794046640396118e-01 1.474185939878225327e-02 -1.724337339401245117e-01 1.362297087907791138e-01 -3.210856616497039795e-01 -1.091794017702341080e-02 -1.660832613706588745e-01 1.720026321709156036e-02 1.830554306507110596e-01 1.976660788059234619e-01
1.528076082468032837e-01 -8.503832668066024780e-02 -2.854338884353637695e-01 1.851411163806915283e-01 -5.868104472756385803e-02 -4.332548007369041443e-02 -9.440614283084869385e-02 7.778608705848455429e-03 1.453036814928054810e-01 -7.760019600391387939e-02 2.494144439697265625e-01 2.511693239212036133e-01 6.695123016834259033e-02 7.878357172012329102e-02 -1.007269248366355896e-01 3.060244210064411163e-02 1.336116641759872437e-01 -3.859595358371734619e-01 -2.916074991226196289e-01 -1.284884661436080933e-01 -2.941105663776397705e-01 -2.840614132583141327e-02 -3.988855704665184021e-02 3.194622322916984558e-02 -1.352502405643463135e-01 1.604815572500228882e-01 -3.183706700801849365e-01 -2.335368096828460693e-01 1.966837197542190552e-01 -1.237381133250892162e-03 1.916977018117904663e-02 2.605657577514648438e-01
1.244786158204078674e-01 -5.517991259694099426e-02 -1.949171423912048340e-01 6.943381577730178833e-02 1.619766652584075928e-01 -1.069030258804559708e-02 2.053423225879669189e-01 5.627662688493728638e-02 1.302528977394104004e-01 -1.848292946815490723e-01 1.642574071884155273e-01 1.314253807067871094e-01 3.493294119834899902e-02 -1.914300471544265747e-01 -4.933429881930351257e-02 -2.564914226531982422e-01 -1.679390110075473785e-02 1.791229695081710815e-01 2.201341092586517334e-01 -3.579549863934516907e-02 -2.080356180667877197e-01 3.016010224819183350e-01 7.951153814792633057e-02 1.238729432225227356e-01 -5.027084425091743469e-02 8.964064717292785645e-02 -1.020315214991569519e-01 -2.884822487831115723e-01 1.537750065326690674e-01 1.157350018620491028e-01 1.290787756443023682e-01 5.192121267318725586e-01
1.851608604192733765e-01 -7.687089592218399048e-02 -1.964620202779769897e-01 1.020871773362159729e-01 1.037985533475875854e-01 -5.541174113750457764e-02 -2.557341456413269043e-01 4.250321164727210999e-02 2.020328789949417114e-01 -1.544263120740652084e-02 5.527836084365844727e-02 -9.724074602127075195e-02 1.893685758113861084e-01 1.192530393600463867e-01 -3.226171433925628662e-01 -2.510783374309539795e-01 2.247473597526550293e-01 -8.565972559154033661e-03 -9.524089097976684570e-02 -2.453154698014259338e-02 -8.500490337610244751e-02 -4.973062276840209961e-01 2.467220649123191833e-02 1.593056321144104004e-01 -3.543619811534881592e-02 1.519096940755844116e-01 -3.144512176513671875e-01 4.420262575149536133e-02 8.085349202156066895e-02 2.057137526571750641e-02 5.823779478669166565e-02 2.875124216079711914e-01
-5.625661090016365051e-02 -2.643713727593421936e-02 -8.192770928144454956e-02 -2.187273204326629639e-01 2.699905335903167725e-01 8.805000782012939453e-02 -5.736890435218811035e-02 2.383278012275695801e-01 -1.063839718699455261e-01 -1.628516912460327148e-01 1.503073722124099731e-01 2.342949956655502319e-01 -7.871859520673751831e-02 -1.148275360465049744e-01 -3.099087812006473541e-02 -3.279910981655120850e-02 2.003019750118255615e-01 2.578595578670501709e-01 -2.821236252784729004e-01 -1.839436143636703491e-01 -2.973788380622863770e-01 1.308599263429641724e-01 6.271822750568389893e-02 -2.252758247777819633e-03 -2.077264189720153809e-01 2.303349375724792480e-01 -1.530749946832656860e-01 1.995903402566909790e-01 -1.666746437549591064e-01 1.068120375275611877e-01 -1.463966667652130127e-01 3.383311331272125244e-01
4.018013179302215576e-02 -1.336892396211624146e-01 -7.442505098879337311e-03 3.194082081317901611e-01 -1.692485362291336060e-01 1.009189561009407043e-01 -1.823656260967254639e-01 9.849495440721511841e-02 -8.314721286296844482e-02 -2.322211265563964844e-01 5.552176386117935181e-02 5.794575437903404236e-02 -2.277839779853820801e-01 -8.774749934673309326e-02 -4.125764369964599609e-01 4.642507061362266541e-02 4.611441865563392639e-02 -2.183162607252597809e-02 -6.297469139099121094e-02 -2.365434914827346802e-01 -2.759618163108825684e-01 -1.879537254571914673e-01 1.970195472240447998e-01 -5.003000795841217041e-02 1.913271099328994751e-01 2.334119379520416260e-02 -4.382996559143066406e-01 -1.165929883718490601e-01 9.092849493026733398e-02 2.873913757503032684e-02 -2.949181944131851196e-02 1.710821539163589478e-01
3.374857902526855469e-01 2.985765933990478516e-01 -5.496789142489433289e-02 -9.534907341003417969e-02 2.362451106309890747e-01 9.070737659931182861e-02 -1.202719584107398987e-01 1.713145226240158081e-01 -2.140736281871795654e-01 4.636403545737266541e-02 -1.659475266933441162e-01 -1.138070672750473022e-01 -1.659163236618041992e-01 -8.801241964101791382e-02 -1.621975600719451904e-01 -2.651109732687473297e-02 5.635850876569747925e-02 1.546036005020141602e-01 1.381272226572036743e-01 -7.834161072969436646e-02 -5.146133527159690857e-02 -3.995938301086425781e-01 2.150573879480361938e-01 1.294258385896682739e-01 1.481289118528366089e-01 1.363088190555572510e-01 -2.392295449972152710e-01 -1.444931626319885254e-01 -7.522661983966827393e-02 -6.610964238643646240e-02 -1.764229536056518555e-01 2.980445921421051025e-01
-4.024426639080047607e-02 -2.549636065959930420e-01 -4.662920236587524414e-01 -4.622685164213180542e-02 2.005789875984191895e-01 3.017508089542388916e-01 1.281324923038482666e-01 1.733572483062744141e-01 6.457924842834472656e-02 -8.213923126459121704e-02 -1.864032745361328125e-01 -1.090985536575317383e-01 -3.658612817525863647e-02 -6.390675157308578491e-02 1.357304397970438004e-02 -1.002056971192359924e-01 1.869129687547683716e-01 -1.459983587265014648e-01 -2.273791283369064331e-02 -1.337658166885375977e-01 4.403042048215866089e-02 -5.875814240425825119e-03 3.269401490688323975e-01 -1.379774957895278931e-01 -2.424336969852447510e-01 2.698994874954223633e-01 -2.243904024362564087e-01 9.729181975126266479e-02 -4.269857890903949738e-03 2.314338274300098419e-02 -1.509757041931152344e-01 2.132874876260757446e-01
8.396946825087070465e-03 -6.287958472967147827e-02 -1.844434626400470734e-02 -1.173236407339572906e-02 3.020958304405212402e-01 5.385566502809524536e-02 1.470582634210586548e-01 3.217875361442565918e-01 2.026661932468414307e-01 6.937640160322189331e-02 1.523731499910354614e-01 1.262407898902893066e-01 6.372668594121932983e-02 2.601029574871063232e-01 -4.111724495887756348e-01 -2.886926531791687012e-01 -2.259159982204437256e-01 -1.648117005825042725e-01 9.844410419464111328e-02 1.036574691534042358e-01 -2.067450284957885742e-01 -3.148330375552177429e-02 4.705039039254188538e-02 1.062580347061157227e-01 6.479709874838590622e-03 2.116616517305374146e-01 -1.341101974248886108e-01 -6.870583444833755493e-02 1.484586484730243683e-02 -2.698749303817749023e-01 1.440307348966598511e-01 2.231090664863586426e-01
7.977624237537384033e-02 2.772545069456100464e-02 -3.188508376479148865e-02 6.275274604558944702e-02 1.469892263412475586e-01 3.274648785591125488e-01 -4.854203015565872192e-02 3.190985918045043945e-01 -1.353541165590286255e-01 2.962486445903778076e-01 -1.789776608347892761e-03 -1.075929403305053711e-01 -2.109474688768386841e-01 -1.599520593881607056e-01 -2.302987873554229736e-01 -9.329223632812500000e-02 3.851682245731353760e-01 6.316138058900833130e-02 -1.405757665634155273e-01 6.472717970609664917e-03 -2.371311336755752563e-01 -2.073900401592254639e-01 3.589346259832382202e-02 1.225898936390876770e-01 -1.744937151670455933e-01 1.508927345275878906e-01 1.271884143352508545e-01 -1.686464548110961914e-01 -6.197159737348556519e-02 1.101792603731155396e-01 -1.896941661834716797e-01 2.605772316455841064e-01
9.558697044849395752e-02 2.316178977489471436e-01 -1.521244049072265625e-01 -3.295030444860458374e-02 2.940429449081420898e-01 3.786433041095733643e-01 9.546399116516113281e-02 1.143972650170326233e-01 -5.651134625077247620e-02 1.682408154010772705e-02 -9.538553655147552490e-02 6.246359646320343018e-02 -1.636308729648590088e-01 -2.851904034614562988e-01 -1.773122698068618774e-01 -6.970485299825668335e-02 1.298523247241973877e-01 -5.379976704716682434e-02 1.569644808769226074e-01 -3.744329512119293213e-01 -3.486521840095520020e-01 8.620511740446090698e-03 3.641344979405403137e-02 -3.091138042509555817e-02 1.866522729396820068e-01 1.366377994418144226e-02 -2.246914431452751160e-02 -1.744526326656341553e-01 1.933521330356597900e-01 2.576105110347270966e-02 2.217481434345245361e-01 1.959066390991210938e-01
1.896433532238006592e-01 -3.177152201533317566e-02 -2.194022983312606812e-01 -7.201768457889556885e-02 1.098576858639717102e-01 -5.762042105197906494e-02 5.786921456456184387e-02 5.122357234358787537e-02 -2.033999748528003693e-02 -3.250306248664855957e-01 4.229093343019485474e-02 3.613817095756530762e-01 -2.020415961742401123e-01 -1.970378309488296509e-01 -5.253675580024719238e-02 -1.010378003120422363e-01 2.332901209592819214e-01 -3.675357699394226074e-01 -1.629790961742401123e-01 -3.227775394916534424e-01 -7.887434214353561401e-02 9.302927553653717041e-02 5.656490847468376160e-02 1.387790143489837646e-01 -2.203913480043411255e-01 1.216697841882705688e-01 1.496258936822414398e-02 8.729118853807449341e-02 -2.123919278383255005e-01 3.960409387946128845e-02 -7.748287636786699295e-03 2.858946621417999268e-01
2.544302940368652344e-01 -4.017557576298713684e-02 -1.535489689558744431e-02 -4.810651019215583801e-02 3.289504349231719971e-01 2.619947493076324463e-01 3.573208451271057129e-01 3.118484318256378174e-01 -8.713234961032867432e-02 -8.403649181127548218e-02 1.604510396718978882e-01 -9.420002996921539307e-02 -2.742901258170604706e-02 -1.412058621644973755e-01 1.042943745851516724e-01 -3.221840560436248779e-01 8.076617121696472168e-02 -2.262700162827968597e-02 1.710018962621688843e-01 4.818665236234664917e-02 -1.088687777519226074e-01 -5.783382803201675415e-02 1.675201505422592163e-01 -5.928157269954681396e-02 5.630732630379498005e-05 -1.719080805778503418e-01 -1.291199177503585815e-01 -1.243737488985061646e-01 -5.455343797802925110e-02 7.800957560539245605e-02 -1.086109578609466553e-01 4.204232096672058105e-01
4.286603257060050964e-02 6.846316903829574585e-02 -1.267248988151550293e-01 -1.314018219709396362e-01 5.655913427472114563e-02 1.158661469817161560e-01 7.022864650934934616e-03 2.145675569772720337e-01 2.916245162487030029e-01 -1.501015126705169678e-01 1.281419247388839722e-01 9.048819774761795998e-04 6.277972459793090820e-02 7.423311471939086914e-02 -6.549156457185745239e-02 2.742012776434421539e-02 1.773441731929779053e-01 -4.277955293655395508e-01 2.632937133312225342e-01 -1.435723304748535156e-01 -1.834511309862136841e-01 -2.798516862094402313e-02 1.643774509429931641e-01 2.131859511137008667e-01 1.699793487787246704e-01 2.690698206424713135e-01 -1.734701097011566162e-01 -1.004527807235717773e-01 -2.064311951398849487e-01 -3.512370586395263672e-01 -1.093528419733047485e-01 1.680239588022232056e-01
4.103359580039978027e-01 -1.381864584982395172e-02 -1.360005736351013184e-01 -5.202226340770721436e-02 -2.917009964585304260e-02 -6.054844334721565247e-02 -2.654353976249694824e-01 8.487211912870407104e-02 -9.280993044376373291e-02 -3.283697366714477539e-02 1.301341801881790161e-01 -1.723996996879577637e-01 2.355896681547164917e-01 3.324597608298063278e-03 -2.114914357662200928e-01 -1.049359962344169617e-01 3.987739384174346924e-01 -1.671823114156723022e-01 -1.537242438644170761e-02 -2.319316715002059937e-01 -1.688416600227355957e-01 -1.516500860452651978e-01 3.049143962562084198e-02 1.603374928236007690e-01 -1.420138925313949585e-01 1.686623990535736084e-01 -3.872839808464050293e-01 6.389588862657546997e-02 3.342877328395843506e-02 1.155653372406959534e-01 -1.210230737924575806e-01 9.749062359333038330e-02
2.851851284503936768e-02 9.300433844327926636e-02 -6.445376574993133545e-02 1.439753919839859009e-01 -4.449155926704406738e-02 1.543379873037338257e-01 -2.538986504077911377e-01 1.484248787164688110e-01 -1.788130253553390503e-01 2.749794721603393555e-02 1.907533556222915649e-01 2.348664402961730957e-01 -5.343213677406311035e-02 -2.287132441997528076e-01 -8.923371881246566772e-02 1.100459992885589600e-01 -6.589023023843765259e-02 -2.100072354078292847e-01 -4.330081492662429810e-02 -7.482233643531799316e-02 -1.897028833627700806e-01 -1.272886293008923531e-03 2.115683108568191528e-01 -1.098023802042007446e-01 -3.236616253852844238e-01 1.463423520326614380e-01 -3.181600272655487061e-01 -3.462922275066375732e-01 7.860448211431503296e-02 -1.205963790416717529e-01 -2.088091820478439331e-01 3.057413101196289062e-01
-6.029654759913682938e-03 2.263721674680709839e-01 -2.143706232309341431e-01 -1.549819260835647583e-01 1.161376237869262695e-01 9.082631766796112061e-02 -1.500276178121566772e-01 2.440518736839294434e-01 8.219719864428043365e-03 -4.999452456831932068e-02 -2.636626958847045898e-01 -4.733480513095855713e-02 -2.630889117717742920e-01 -9.559345990419387817e-02 -1.988506168127059937e-01 -1.365129649639129639e-01 2.545056305825710297e-02 6.207487732172012329e-02 7.043882459402084351e-02 -3.208524882793426514e-01 -4.488411843776702881e-01 -9.744867682456970215e-03 1.722591221332550049e-01 -1.769477725028991699e-01 -1.569117978215217590e-02 1.154261976480484009e-01 -2.508148252964019775e-01 1.914089918136596680e-02 9.169300645589828491e-02 2.114378511905670166e-01 8.457911014556884766e-02 2.280882596969604492e-01
-3.230804204940795898e-02 -4.061404615640640259e-02 -1.562374383211135864e-01 1.819285452365875244e-01 1.200040802359580994e-01 -1.250221580266952515e-01 4.522999376058578491e-02 2.060220092535018921e-01 -4.090067744255065918e-02 2.199147194623947144e-01 -1.500473320484161377e-01 -1.604574322700500488e-01 -2.760228216648101807e-01 2.368522109463810921e-03 -1.638730987906455994e-02 -2.569328546524047852e-01 -1.461727470159530640e-01 -2.680706083774566650e-01 1.774323731660842896e-01 -1.326978653669357300e-01 -4.796725511550903320e-01 -5.279047414660453796e-02 1.335617601871490479e-01 1.463118791580200195e-01 -2.115344852209091187e-01 5.297175049781799316e-02 -3.065585792064666748e-01 -1.615208834409713745e-01 1.040251702070236206e-01 -7.943353615701198578e-03 5.872287973761558533e-02 1.676670908927917480e-01
1.747045479714870453e-02 4.871968924999237061e-02 -1.632348597049713135e-01 -1.051016747951507568e-01 1.264608055353164673e-01 -5.599258840084075928e-02 -3.589022438973188400e-03 2.852346003055572510e-02 -9.491724520921707153e-02 -1.315381228923797607e-01 -1.059693172574043274e-01 2.654663920402526855e-01 1.042444780468940735e-01 2.246772646903991699e-01 -2.951714992523193359e-01 -2.655681371688842773e-01 5.922455713152885437e-02 -3.874386847019195557e-01 -2.775368988513946533e-01 -5.507732555270195007e-02 -9.717717766761779785e-02 -1.442755013704299927e-01 1.064991056919097900e-01 2.123584002256393433e-01 -1.258041262626647949e-01 -1.643709093332290649e-01 -3.390247225761413574e-01 -2.319384366273880005e-01 2.266924828290939331e-01 6.036512926220893860e-02 -3.884326294064521790e-02 1.554640233516693115e-01
2.216085046529769897e-01 -2.094001919031143188e-01 2.294322475790977478e-02 -3.725124150514602661e-02 -7.672959566116333008e-02 5.483749136328697205e-02 -7.839119434356689453e-02 6.705275923013687134e-02 -1.377378106117248535e-01 -1.328921765089035034e-01 8.792372420430183411e-03 -5.945813655853271484e-02 -1.735443025827407837e-01 -3.948475793004035950e-02 -1.974267363548278809e-01 -3.193299472332000732e-01 3.069053292274475098e-01 1.112939864397048950e-01 -4.663374274969100952e-02 -3.459745049476623535e-01 -1.144895851612091064e-01 5.825308710336685181e-02 3.407924771308898926e-01 -8.300214260816574097e-02 1.536926478147506714e-01 3.169721961021423340e-01 -5.745784193277359009e-02 1.084768325090408325e-01 1.191644594073295593e-01 -1.468766927719116211e-01 -5.028005316853523254e-02 3.567606806755065918e-01
8.381693810224533081e-02 9.749729931354522705e-02 -1.691103428602218628e-01 -5.668107420206069946e-02 2.022471427917480469e-01 5.955582857131958008e-02 -1.312231868505477905e-01 3.757574558258056641e-01 -2.657261192798614502e-01 1.035870760679244995e-01 -3.726872429251670837e-02 -6.448804400861263275e-03 -1.200502291321754456e-01 3.722112625837326050e-02 -1.388554424047470093e-01 -2.030260562896728516e-01 -9.933668375015258789e-02 -2.402731589972972870e-02 6.724928319454193115e-02 -3.305709660053253174e-01 -4.036086499691009521e-01 7.428814470767974854e-02 2.601860463619232178e-01 6.872410327196121216e-02 -6.682147830724716187e-02 1.546750776469707489e-02 1.032082512974739075e-01 -2.294857054948806763e-01 -5.649637430906295776e-02 1.774850487709045410e-01 -2.252821624279022217e-01 2.667900919914245605e-01
3.869883716106414795e-01 7.214315980672836304e-02 -3.189678490161895752e-01 1.737993210554122925e-02 5.453981831669807434e-02 1.559691429138183594e-01 -6.021457165479660034e-02 2.333115190267562866e-01 -7.433246076107025146e-02 -8.730977773666381836e-02 -3.396965861320495605e-01 -1.379403620958328247e-01 -8.771347999572753906e-02 -1.115807741880416870e-01 -9.614522010087966919e-02 -9.574699401855468750e-02 5.009675025939941406e-02 -3.137244284152984619e-02 2.418237365782260895e-02 5.383300036191940308e-02 -9.308628737926483154e-03 -2.801342308521270752e-01 2.175247669219970703e-01 -6.562998890876770020e-02 2.533840537071228027e-01 -3.058771230280399323e-02 -2.805582284927368164e-01 -1.380605995655059814e-01 2.197457291185855865e-02 1.014237701892852783e-01 -1.718958616256713867e-01 3.620958626270294189e-01
2.449963539838790894e-01 1.970806717872619629e-01 -2.289472520351409912e-01 4.124609008431434631e-02 1.232975944876670837e-01 -5.440450459718704224e-02 6.558930128812789917e-02 1.088206246495246887e-01 -1.160219833254814148e-01 -1.620722413063049316e-01 1.414116919040679932e-01 1.449912041425704956e-01 1.229795366525650024e-01 6.164125725626945496e-02 -2.569428645074367523e-02 4.303511232137680054e-02 1.969730108976364136e-01 -2.490304857492446899e-01 -1.958650797605514526e-01 -8.728235214948654175e-02 -2.508602105081081390e-03 -3.809142857789993286e-02 4.402578622102737427e-02 1.144050210714340210e-01 -3.648889362812042236e-01 3.571351468563079834e-01 -3.041314482688903809e-01 3.793023899197578430e-02 1.953253298997879028e-01 2.111918479204177856e-01 1.571210175752639771e-01 2.918611764907836914e-01
1.686354130506515503e-01 2.009142488241195679e-01 -1.625146120786666870e-01 8.787205815315246582e-02 3.182570934295654297e-01 1.370339840650558472e-01 1.119674649089574814e-02 5.976304039359092712e-02 -1.750293374061584473e-01 1.184863597154617310e-01 -2.244545519351959229e-01 -1.163703426718711853e-01 -2.035914063453674316e-01 -2.168858349323272705e-01 -1.587191373109817505e-01 -1.854221336543560028e-02 1.096328422427177429e-01 8.565858006477355957e-02 4.084749147295951843e-02 -2.136461585760116577e-01 -1.966729015111923218e-01 -4.301909208297729492e-01 2.964828610420227051e-01 -2.808514982461929321e-02 4.129147529602050781e-02 9.452532231807708740e-02 -2.229173630475997925e-01 -2.779968082904815674e-01 -5.940178781747817993e-02 -1.612639874219894409e-01 -5.509115755558013916e-02 3.728201612830162048e-02
7.741894572973251343e-02 -9.450329840183258057e-02 1.441877186298370361e-01 -2.753709554672241211e-01 2.340099215507507324e-01 5.971864983439445496e-02 -3.265453502535820007e-02 -6.459170579910278320e-02 3.508025780320167542e-02 -2.620587944984436035e-01 1.423262059688568115e-01 3.446471691131591797e-02 -7.872644811868667603e-02 4.419603198766708374e-02 -2.323751449584960938e-01 -3.056966066360473633e-01 2.200224846601486206e-01 -1.479500830173492432e-01 1.800753325223922729e-01 -2.669304311275482178e-01 -1.177268996834754944e-01 -1.122073158621788025e-01 -9.842466562986373901e-02 1.954997479915618896e-01 -1.385531425476074219e-01 -6.401208788156509399e-02 -3.518822044134140015e-02 3.075957894325256348e-01 1.127962842583656311e-01 2.441916614770889282e-02 9.707139432430267334e-02 4.332611262798309326e-01
-1.439097970724105835e-01 4.607544094324111938e-02 2.617121115326881409e-02 9.964578598737716675e-02 4.036622345447540283e-01 -9.135334752500057220e-03 7.548131048679351807e-02 2.212612889707088470e-02 5.145977810025215149e-02 7.000809162855148315e-02 2.299636751413345337e-01 1.486138701438903809e-01 -7.291170209646224976e-02 -1.582904309034347534e-01 -2.030118405818939209e-01 9.089349210262298584e-02 -6.874766945838928223e-02 -8.503113640472292900e-04 -1.507053673267364502e-01 5.292141810059547424e-02 -1.478556543588638306e-01 -3.360034525394439697e-01 1.899399757385253906e-01 3.346120417118072510e-01 -1.875853538513183594e-01 2.780602872371673584e-01 -3.239225745201110840e-01 -6.623949110507965088e-02 5.927957594394683838e-02 9.898082911968231201e-02 9.422510862350463867e-02 2.791460454463958740e-01
-1.116519346833229065e-01 -7.834742963314056396e-02 9.865806996822357178e-02 -4.525133222341537476e-02 4.368890225887298584e-01 1.879436522722244263e-01 -6.258844584226608276e-02 1.626401990652084351e-01 2.027763277292251587e-01 1.971604535356163979e-03 1.071356460452079773e-01 1.400694251060485840e-01 -1.144015938043594360e-01 -1.301562935113906860e-01 1.162186637520790100e-01 1.917012035846710205e-01 1.272731572389602661e-01 -5.399541556835174561e-02 5.087794736027717590e-03 2.386537790298461914e-01 -3.221585154533386230e-01 -3.355146199464797974e-02 9.464205056428909302e-02 9.092661738395690918e-02 4.380040988326072693e-02 2.631308436393737793e-01 -2.187725752592086792e-01 -2.836317941546440125e-02 1.894969120621681213e-02 1.886002719402313232e-01 5.792963877320289612e-02 4.507851004600524902e-01
-1.877572387456893921e-01 2.475935779511928558e-02 2.163142524659633636e-02 1.150311827659606934e-01 6.128896772861480713e-02 -1.312484443187713623e-01 -1.018783673644065857e-01 2.055365443229675293e-01 -1.854474693536758423e-01 -1.758944094181060791e-01 -5.793959647417068481e-02 -1.048461124300956726e-01 3.635002765804529190e-03 -1.500087678432464600e-01 -3.516700118780136108e-02 -2.885491251945495605e-01 -3.058308968320488930e-03 -2.183282077312469482e-01 3.286292254924774170e-01 -1.068267226219177246e-01 -2.916911840438842773e-01 -1.277774125337600708e-01 5.421685054898262024e-02 7.811748981475830078e-02 -2.655783891677856445e-01 -9.729467332363128662e-02 -2.596508264541625977e-01 1.039319038391113281e-01 -1.241116225719451904e-02 3.093364089727401733e-02 -3.396624815650284290e-04 5.032560825347900391e-01
-1.237658932805061340e-01 -7.540849596261978149e-02 7.814905792474746704e-02 -3.492676913738250732e-01 4.382426440715789795e-01 -6.791603565216064453e-02 -5.761981010437011719e-02 5.456548929214477539e-02 -4.532428458333015442e-02 6.233115866780281067e-02 -1.587960869073867798e-01 1.920707225799560547e-01 -1.887750625610351562e-01 5.410103127360343933e-02 -1.804767102003097534e-01 -1.607791036367416382e-01 7.869581878185272217e-02 -4.094285666942596436e-01 -2.044909000396728516e-01 -2.107689678668975830e-01 8.738260716199874878e-02 2.971226535737514496e-02 2.286820206791162491e-03 7.012627273797988892e-02 -7.903786748647689819e-02 1.507238745689392090e-01 -3.091239333152770996e-01 6.116513907909393311e-02 -1.392865628004074097e-01 6.732411682605743408e-02 -1.027402877807617188e-01 2.159713506698608398e-01
-8.959594182670116425e-03 -6.072602421045303345e-02 -1.454143971204757690e-01 1.726778298616409302e-01 1.469954997301101685e-01 -5.652477592229843140e-02 -1.262872964143753052e-01 2.005937844514846802e-01 -1.694689393043518066e-01 -5.864846706390380859e-02 6.789860129356384277e-02 -1.078907474875450134e-01 -1.551404315978288651e-02 -1.738047301769256592e-01 -1.679350249469280243e-02 -1.775659769773483276e-01 -6.938992440700531006e-02 -2.947769165039062500e-01 4.237397611141204834e-01 -1.013370081782341003e-01 -4.181868731975555420e-01 -1.670075058937072754e-01 -1.309997737407684326e-01 -5.064757913351058960e-02 -1.991663873195648193e-01 1.215935945510864258e-01 -1.323509514331817627e-01 1.737982332706451416e-01 -9.563820809125900269e-02 6.234968453645706177e-02 8.437962830066680908e-02 3.567208945751190186e-01
-6.870650686323642731e-03 -4.248725473880767822e-01 4.886037856340408325e-02 -2.673692703247070312e-01 5.008202046155929565e-02 2.376254945993423462e-01 -9.783659130334854126e-02 -4.891794547438621521e-02 -7.026463747024536133e-02 -1.311320159584283829e-02 -9.455317258834838867e-02 -8.451836556196212769e-02 -8.895657211542129517e-02 2.918962538242340088e-01 -3.324265778064727783e-01 -8.356760442256927490e-02 2.220574766397476196e-01 -5.590534210205078125e-02 2.492529153823852539e-02 -1.220763623714447021e-01 -2.725984752178192139e-01 -7.971744984388351440e-03 4.172795638442039490e-02 5.585755780339241028e-02 7.053388282656669617e-03 1.350034624338150024e-01 -2.749351561069488525e-01 -2.847971618175506592e-01 1.421628147363662720e-01 -3.093992825597524643e-03 -6.380382459610700607e-03 3.168506324291229248e-01
1.447302848100662231e-01 -5.097363889217376709e-02 -1.386508196592330933e-01 -3.083989024162292480e-01 2.467424720525741577e-01 2.580170631408691406e-01 -7.243308424949645996e-02 5.392463132739067078e-02 7.095375657081604004e-02 2.439449727535247803e-01 2.150352299213409424e-01 6.919339299201965332e-02 -1.315097510814666748e-01 9.596192091703414917e-02 1.682777423411607742e-03 -2.456701248884201050e-01 -4.947907850146293640e-02 -1.507793068885803223e-01 1.404294222593307495e-01 -2.332027852535247803e-01 -3.977350890636444092e-01 -1.083267703652381897e-01 2.124255895614624023e-01 -2.589946389198303223e-01 1.162779182195663452e-01 -1.599457231350243092e-03 -7.016321271657943726e-02 -2.252397090196609497e-01 1.397013515233993530e-01 1.193604394793510437e-01 -1.643314361572265625e-01 1.127649992704391479e-01
-2.914009802043437958e-02 2.880111336708068848e-01 2.200460620224475861e-02 -7.564337551593780518e-02 3.036891520023345947e-01 6.011480093002319336e-02 1.073926463723182678e-01 2.966285645961761475e-01 -1.655223667621612549e-01 1.914442889392375946e-02 2.453192472457885742e-01 1.089712306857109070e-01 8.871607482433319092e-02 -3.151769191026687622e-02 -7.747530192136764526e-02 -3.021904230117797852e-01 5.125237256288528442e-02 1.685745082795619965e-02 -2.743125334382057190e-02 -1.474059522151947021e-01 -1.296364516019821167e-01 -2.704842388629913330e-01 -4.541756212711334229e-02 -2.059780210256576538e-01 2.675264775753021240e-01 2.059359289705753326e-02 -1.559161394834518433e-01 8.394698612391948700e-03 4.050960838794708252e-01 3.010881505906581879e-02 -2.297348231077194214e-01 1.860502809286117554e-01
-1.733296364545822144e-01 4.713286086916923523e-02 -1.699938774108886719e-01 -2.498608082532882690e-01 2.457469105720520020e-01 2.289258129894733429e-02 8.598474785685539246e-03 2.875566184520721436e-01 7.107382267713546753e-02 5.398562643676996231e-04 -1.454692929983139038e-01 1.980890333652496338e-01 1.649166047573089600e-01 1.820136159658432007e-01 -4.108661785721778870e-03 -1.638857275247573853e-01 2.265092544257640839e-02 -3.053271174430847168e-01 -5.472997948527336121e-02 -8.473889529705047607e-02 -1.925747990608215332e-01 1.794351041316986084e-01 9.156269580125808716e-02 7.063469290733337402e-02 -2.910228371620178223e-01 2.787380516529083252e-01 -1.480573713779449463e-01 4.990324378013610840e-02 1.566937714815139771e-01 2.229674756526947021e-01 -2.945562601089477539e-01 2.137157171964645386e-01
3.724691569805145264e-01 -6.043661758303642273e-02 -1.838837862014770508e-01 1.851661950349807739e-01 2.013720273971557617e-01 5.987551435828208923e-02 1.743238419294357300e-01 2.559939920902252197e-01 -5.520068481564521790e-02 1.546148397028446198e-02 -1.210786476731300354e-01 2.118612378835678101e-01 3.405514732003211975e-02 8.099018782377243042e-02 1.216775644570589066e-02 2.304794639348983765e-01 2.243765294551849365e-01 1.451600492000579834e-01 -2.178272008895874023e-01 -2.034161388874053955e-01 -9.790357947349548340e-02 -1.858560293912887573e-01 -4.409191384911537170e-02 2.406940609216690063e-02 -2.672981284558773041e-02 -3.729934617877006531e-02 -3.304809927940368652e-01 -3.788774460554122925e-02 -4.200911894440650940e-02 -4.188468307256698608e-02 5.327658727765083313e-02 4.467965364456176758e-01
-2.617819420993328094e-02 -7.897594571113586426e-02 -1.424721032381057739e-01 -1.339602321386337280e-01 1.107382923364639282e-01 -3.806073218584060669e-02 -6.234408356249332428e-03 4.052009284496307373e-01 -9.660661220550537109e-03 4.445272963494062424e-03 1.768950819969177246e-01 2.321796566247940063e-01 -2.581630349159240723e-01 -1.422744989395141602e-01 -1.593554764986038208e-01 -7.339806854724884033e-02 2.553387582302093506e-01 2.377129644155502319e-01 -2.966559827327728271e-01 1.049953978508710861e-02 -2.915337979793548584e-01 1.247021630406379700e-01 5.325262248516082764e-02 -1.210544817149639130e-02 -1.170434057712554932e-01 1.552714407444000244e-01 -1.636019945144653320e-01 9.468075633049011230e-02 -2.474744245409965515e-02 9.809938073158264160e-02 -1.629856526851654053e-01 3.875922262668609619e-01
1.162046864628791809e-01 3.738117218017578125e-02 -1.847093254327774048e-01 -2.538568675518035889e-01 1.664239615201950073e-01 2.761009335517883301e-01 2.466470235958695412e-03 1.777801513671875000e-01 9.138137102127075195e-02 2.377434819936752319e-01 2.945280969142913818e-01 2.156251817941665649e-01 -1.745122671127319336e-01 6.316071748733520508e-02 7.747092843055725098e-02 -2.520924806594848633e-01 3.959991037845611572e-03 -1.292630285024642944e-01 1.879480034112930298e-01 -2.265834659337997437e-01 -3.584014773368835449e-01 -1.095075979828834534e-01 1.271498948335647583e-01 -2.443175464868545532e-01 8.281623572111129761e-02 -7.698875665664672852e-02 -1.457272917032241821e-01 -1.336482018232345581e-01 1.172944456338882446e-01 6.630705296993255615e-02 -2.225285470485687256e-01 9.818196296691894531e-02
1.363110635429620743e-02 -9.127835184335708618e-02 -2.719591856002807617e-01 1.715045571327209473e-01 2.389011830091476440e-01 4.459948092699050903e-02 -1.038117855787277222e-01 -7.824686169624328613e-02 1.447560936212539673e-01 -9.558050334453582764e-02 2.257092595100402832e-01 -4.064427688717842102e-02 1.635186672210693359e-01 -1.143446415662765503e-01 -2.815320789813995361e-01 -1.996411681175231934e-01 3.797838464379310608e-02 -8.940762281417846680e-02 -3.240294754505157471e-01 -1.995433866977691650e-01 -7.958458364009857178e-02 4.385083168745040894e-02 1.360350996255874634e-01 -5.493569746613502502e-02 -1.538656745105981827e-02 1.707727015018463135e-01 -3.527393639087677002e-01 -4.403350353240966797e-01 -8.603501319885253906e-02 -1.206311136484146118e-01 -2.330674231052398682e-02 1.276013553142547607e-01
2.053148001432418823e-01 -2.648447081446647644e-02 -2.171550691127777100e-01 1.353311538696289062e-02 7.331260293722152710e-02 1.714443266391754150e-01 3.738949820399284363e-02 -6.310139596462249756e-02 -8.648717775940895081e-03 -2.420017123222351074e-01 1.324208378791809082e-01 -7.005570083856582642e-02 1.561843752861022949e-01 1.318579912185668945e-02 1.634444743394851685e-01 -3.509211838245391846e-01 -4.541191086173057556e-02 -2.688955664634704590e-01 -8.355588652193546295e-03 -1.616339981555938721e-01 -2.764930129051208496e-01 -3.757878765463829041e-02 1.577244885265827179e-02 -8.039636164903640747e-02 2.853404581546783447e-01 1.863360404968261719e-01 -3.848727047443389893e-01 -3.475992381572723389e-02 3.020789027214050293e-01 8.252532035112380981e-02 -2.534744143486022949e-01 3.500362858176231384e-02
9.267094731330871582e-02 1.127025261521339417e-01 1.001606881618499756e-01 -1.080835610628128052e-01 1.578833162784576416e-01 -2.287828177213668823e-02 4.358798637986183167e-02 2.932047843933105469e-01 8.504404127597808838e-02 -3.328877314925193787e-02 -2.687581256031990051e-02 -1.324941813945770264e-01 -9.468990564346313477e-02 -1.297220140695571899e-01 -9.625146538019180298e-02 1.371573098003864288e-02 7.409590482711791992e-02 -2.596510946750640869e-01 -2.937562465667724609e-01 -2.009269893169403076e-01 -2.382142245769500732e-01 6.104853237047791481e-04 1.069935038685798645e-01 3.008445799350738525e-01 -2.335547357797622681e-01 3.171106278896331787e-01 8.966940641403198242e-02 -2.012540549039840698e-01 1.411660313606262207e-01 -1.434111893177032471e-01 -7.887034118175506592e-02 4.161389768123626709e-01
2.344769984483718872e-02 -2.601790241897106171e-02 -2.293071895837783813e-01 -5.735341459512710571e-02 1.419285535812377930e-01 3.717114925384521484e-01 -2.062194980680942535e-02 -1.861691474914550781e-02 -2.608935236930847168e-01 9.539790451526641846e-03 4.021776020526885986e-01 -1.351268440485000610e-01 -9.433189406991004944e-03 -8.212781697511672974e-02 -5.599964410066604614e-02 -1.383944153785705566e-01 1.788438879884779453e-03 -1.434665620326995850e-01 1.070056259632110596e-01 -2.968038432300090790e-03 -3.538644611835479736e-01 -2.459578216075897217e-01 1.053311899304389954e-01 2.653531171381473541e-02 6.871961057186126709e-02 -2.427891492843627930e-01 -1.909652799367904663e-01 -4.288031160831451416e-02 1.130405589938163757e-01 1.511119455099105835e-01 -2.331492006778717041e-01 2.915915250778198242e-01
1.808035373687744141e-01 -1.509880870580673218e-01 -2.401717901229858398e-01 6.877709925174713135e-02 3.303102850914001465e-01 5.564346909523010254e-02 -7.302246987819671631e-02 2.161152362823486328e-01 2.342639416456222534e-01 -4.578534141182899475e-02 -1.813937872648239136e-01 1.957531124353408813e-01 -1.747788675129413605e-02 -7.839784771203994751e-02 -3.298960924148559570e-01 -2.781392335891723633e-01 1.803212314844131470e-01 -1.299911588430404663e-01 2.399355024099349976e-01 -2.249227017164230347e-01 -3.000504970550537109e-01 -1.214627251029014587e-01 9.328885376453399658e-02 1.378276944160461426e-01 6.778181344270706177e-02 8.472723513841629028e-02 -4.816217720508575439e-02 2.700070738792419434e-01 -1.030541658401489258e-01 2.687220089137554169e-02 9.225460141897201538e-02 -1.058615837246179581e-02
1.811871677637100220e-01 -1.915942132472991943e-02 -1.398379206657409668e-01 1.174958124756813049e-01 2.731286287307739258e-01 5.128847807645797729e-02 -8.655483275651931763e-02 6.543626077473163605e-03 -1.408383399248123169e-01 2.001540511846542358e-01 -5.817821621894836426e-02 -5.157754942774772644e-02 -8.115329593420028687e-02 1.651314795017242432e-01 -2.482613734900951385e-02 -1.160637214779853821e-01 -5.470361188054084778e-02 -1.273862570524215698e-01 -6.484284251928329468e-02 -3.724762499332427979e-01 -3.877866268157958984e-01 1.721718013286590576e-01 2.831468917429447174e-02 1.334607154130935669e-01 3.424426317214965820e-01 -2.382149696350097656e-01 -2.768325805664062500e-01 -5.701302736997604370e-02 1.044362485408782959e-01 4.771089553833007812e-02 -5.111582577228546143e-02 3.229588568210601807e-01
1.590082496404647827e-01 -9.804863482713699341e-02 -2.142850011587142944e-01 3.026498947292566299e-03 2.561280131340026855e-01 4.273892939090728760e-02 -3.113955557346343994e-01 -8.858318626880645752e-02 1.399012655019760132e-02 -1.555768996477127075e-01 8.263332396745681763e-02 1.843303740024566650e-01 1.299771517515182495e-01 7.347121089696884155e-02 -7.097893953323364258e-02 -2.132003903388977051e-01 -1.505121141672134399e-01 -2.253920286893844604e-01 -3.459068238735198975e-01 -9.264808148145675659e-02 -2.215550243854522705e-01 -1.067642681300640106e-02 -7.634952664375305176e-02 1.747165620326995850e-01 -2.836839258670806885e-01 2.443950027227401733e-01 -3.323810398578643799e-01 -2.213361412286758423e-01 1.159622892737388611e-01 1.811193861067295074e-02 4.934873804450035095e-02 7.624822854995727539e-02
1.169901192188262939e-01 6.864251941442489624e-02 6.129249185323715210e-02 1.059099063277244568e-01 1.332642138004302979e-01 1.504997815936803818e-02 -9.723463654518127441e-02 1.030082330107688904e-01 -9.396205842494964600e-02 -5.183449015021324158e-02 -7.218579296022653580e-03 -1.844053342938423157e-02 -2.603006064891815186e-01 2.264231741428375244e-01 -1.078372746706008911e-01 -1.669369190931320190e-01 4.450761973857879639e-01 -2.624274492263793945e-01 -2.682033777236938477e-01 -8.511967957019805908e-02 5.515632778406143188e-02 6.041274219751358032e-02 1.043254360556602478e-01 3.016925156116485596e-01 -1.555949747562408447e-01 1.570712178945541382e-01 -1.879056841135025024e-01 -1.634645164012908936e-01 3.031550943851470947e-01 2.352516539394855499e-02 -3.741187602281570435e-02 3.140832185745239258e-01
5.823516100645065308e-02 -3.967534005641937256e-02 -6.272023171186447144e-02 -2.254825830459594727e-01 1.294052749872207642e-01 1.366112381219863892e-01 -6.265822052955627441e-02 9.324518032371997833e-03 -4.079724475741386414e-02 -1.297502517700195312e-01 1.099084764719009399e-01 -1.433732658624649048e-01 -1.440925598144531250e-01 -5.661016702651977539e-02 -1.432057917118072510e-01 7.385236024856567383e-02 1.039718370884656906e-02 -3.503072261810302734e-01 5.364433303475379944e-02 2.394881993532180786e-01 -3.009223937988281250e-01 -1.915173977613449097e-02 -4.395264759659767151e-02 -1.430367380380630493e-01 4.660308361053466797e-02 2.085817456245422363e-01 -5.653301477432250977e-01 -4.319815710186958313e-02 -2.040319591760635376e-01 -2.596038021147251129e-02 1.005537435412406921e-01 2.895649075508117676e-01
-7.151368260383605957e-02 -6.278703361749649048e-02 -2.410463094711303711e-01 1.706367135047912598e-01 4.830012470483779907e-02 1.580719798803329468e-01 2.182647883892059326e-01 -7.932761311531066895e-02 -2.460961788892745972e-01 -5.098957195878028870e-02 -1.387362182140350342e-01 -1.858470141887664795e-01 1.015111953020095825e-01 -1.784308627247810364e-02 -6.721395999193191528e-02 -4.663352668285369873e-01 2.697456181049346924e-01 -3.044991493225097656e-01 -2.698382921516895294e-02 -4.437615349888801575e-02 -4.159623980522155762e-01 -3.313667327165603638e-02 4.828237462788820267e-03 -8.899720013141632080e-02 2.200650610029697418e-02 7.967616617679595947e-02 -2.057450115680694580e-01 -6.042182818055152893e-02 -1.090098917484283447e-01 -2.608316205441951752e-02 1.617380529642105103e-01 1.764333695173263550e-01
3.818971514701843262e-01 -8.214671909809112549e-02 -3.348919451236724854e-01 -1.975794881582260132e-01 8.477704972028732300e-02 -4.714766517281532288e-02 4.106155782938003540e-02 1.289731711149215698e-01 -1.002557575702667236e-01 9.449961781501770020e-02 -2.796277590095996857e-02 -8.083923161029815674e-02 -3.658261299133300781e-01 -8.848448097705841064e-02 1.515495777130126953e-01 -2.799485325813293457e-01 1.663804799318313599e-01 -1.902905851602554321e-01 -7.517256587743759155e-02 -1.690657883882522583e-01 -1.766913197934627533e-02 -1.674764454364776611e-01 1.135003864765167236e-01 1.988996714353561401e-01 -1.379082202911376953e-01 6.142345815896987915e-02 -2.664295732975006104e-01 1.348089575767517090e-01 1.719876192510128021e-02 -6.048279628157615662e-02 -2.297215014696121216e-01 2.271217852830886841e-01
-1.002347096800804138e-01 1.349604576826095581e-01 -1.857405006885528564e-01 3.395491093397140503e-02 3.523703813552856445e-01 -1.515784263610839844e-01 2.992851100862026215e-02 1.305053383111953735e-01 1.856130808591842651e-01 -6.572268903255462646e-02 7.904222607612609863e-02 1.605344414710998535e-01 -7.506744563579559326e-02 -3.698062524199485779e-02 -1.837858706712722778e-01 -1.509402990341186523e-01 8.680607378482818604e-02 2.470985800027847290e-01 -2.048911601305007935e-01 1.007609814405441284e-01 -4.036822915077209473e-01 -3.715531527996063232e-02 4.445401579141616821e-02 5.442586168646812439e-02 -1.436395645141601562e-01 3.475244343280792236e-01 -2.167407572269439697e-01 1.077279448509216309e-01 -2.312074005603790283e-01 -1.359965652227401733e-01 2.063431963324546814e-02 2.725709080696105957e-01
9.814328700304031372e-02 -1.377589404582977295e-01 -1.268772631883621216e-01 -3.388136997818946838e-02 4.840994253754615784e-02 1.311306357383728027e-01 -1.973732262849807739e-01 -2.642331272363662720e-02 -1.358904782682657242e-02 -2.247637696564197540e-02 2.155025452375411987e-01 -1.683946140110492706e-02 2.564331889152526855e-01 -2.101545333862304688e-01 -2.528768777847290039e-01 -1.481441855430603027e-01 6.638498604297637939e-02 -2.827527821063995361e-01 -1.353514343500137329e-01 6.952983327209949493e-03 -7.420845329761505127e-02 -1.456187665462493896e-01 2.683659493923187256e-01 -2.092065364122390747e-01 -1.434760689735412598e-01 2.057976126670837402e-01 -2.553361952304840088e-01 -4.742053747177124023e-01 6.915697455406188965e-02 -1.108736693859100342e-01 -3.315047174692153931e-02 1.879267692565917969e-01
1.651865243911743164e-01 1.636769738979637623e-03 -2.366900146007537842e-01 -1.666544377803802490e-01 1.136476621031761169e-01 1.825899928808212280e-01 -1.216504350304603577e-01 -2.910716831684112549e-02 2.913126256316900253e-03 3.962938860058784485e-02 4.734435304999351501e-02 1.932616680860519409e-01 7.306563854217529297e-02 1.348596513271331787e-01 -2.388691753149032593e-01 -1.366241276264190674e-01 -1.689891368150711060e-01 -3.071197569370269775e-01 -2.012691050767898560e-01 -1.127753779292106628e-01 -1.042267754673957825e-01 -2.507384121417999268e-01 -5.312765017151832581e-02 3.768173754215240479e-01 -1.729424595832824707e-01 8.643481880426406860e-03 -4.161410033702850342e-01 -1.992278397083282471e-01 1.677833497524261475e-01 5.722921341657638550e-02 -4.099370166659355164e-02 1.264235079288482666e-01
2.005952894687652588e-01 1.383606046438217163e-01 -2.469868026673793793e-02 1.252807974815368652e-01 1.113422289490699768e-01 -1.486535668373107910e-01 -2.805536687374114990e-01 3.550938069820404053e-01 -2.065976560115814209e-01 -1.101338341832160950e-01 7.545125484466552734e-02 2.895620763301849365e-01 1.245384383946657181e-02 1.208840012550354004e-01 -9.043600410223007202e-02 -1.130095720291137695e-01 1.073759198188781738e-01 -1.780049055814743042e-01 -1.886899769306182861e-01 8.876452920958399773e-05 -2.899161279201507568e-01 -6.235588341951370239e-02 2.260150611400604248e-01 6.121251732110977173e-02 -6.862207502126693726e-02 2.689279019832611084e-01 -1.872914135456085205e-01 -3.766869604587554932e-01 -7.897593080997467041e-02 6.405916064977645874e-03 -1.508176624774932861e-01 -1.820581592619419098e-02
-1.770623214542865753e-02 -2.171101234853267670e-02 -5.194496363401412964e-02 -7.004673779010772705e-02 1.292749196290969849e-01 1.429570466279983521e-01 2.556549012660980225e-01 2.160961627960205078e-01 -4.034200906753540039e-01 -4.573549702763557434e-02 3.168015778064727783e-01 1.553601920604705811e-01 -1.593625918030738831e-02 -4.519526381045579910e-03 -1.207862496376037598e-01 -2.946557402610778809e-01 -9.052281826734542847e-02 -1.201456487178802490e-01 1.350172907114028931e-01 -3.319280147552490234e-01 -1.349073648452758789e-01 -2.132776230573654175e-01 3.651912137866020203e-02 -1.705896109342575073e-01 -2.952792122960090637e-02 -4.119431599974632263e-03 -1.587827056646347046e-01 9.925793111324310303e-02 3.201380074024200439e-01 4.170838743448257446e-02 -1.474109888076782227e-01 2.105027884244918823e-01
1.923223435878753662e-01 3.867394849658012390e-02 -2.982162237167358398e-01 2.543333470821380615e-01 -2.987528592348098755e-02 -5.735980346798896790e-02 -1.820333749055862427e-01 4.194620251655578613e-02 7.749538123607635498e-02 -3.281671926379203796e-02 3.919731974601745605e-01 2.515798509120941162e-01 -1.808256655931472778e-02 8.729546330869197845e-03 -5.756942182779312134e-02 -1.070580333471298218e-01 3.252659440040588379e-01 -3.144533038139343262e-01 -2.160768955945968628e-01 -7.719171047210693359e-02 -1.538241058588027954e-01 -2.302080988883972168e-01 -5.572537705302238464e-02 1.370699703693389893e-01 -9.854596108198165894e-02 1.730368435382843018e-01 -2.481476366519927979e-01 -8.280328661203384399e-02 1.595266163349151611e-01 -5.796934291720390320e-02 -2.038495428860187531e-02 1.908770650625228882e-01
2.393552809953689575e-01 -3.559224307537078857e-03 -3.019654937088489532e-02 2.203073948621749878e-01 6.113535910844802856e-02 5.317039415240287781e-02 1.370339989662170410e-01 1.860853135585784912e-01 1.150890737771987915e-01 -1.964001357555389404e-01 2.840140461921691895e-01 -1.108551099896430969e-01 1.170175373554229736e-01 1.355442404747009277e-01 -1.672375947237014771e-01 -2.072886973619461060e-01 -1.738384366035461426e-01 -2.028226703405380249e-01 1.921399384737014771e-01 -2.124685235321521759e-02 -2.216606140136718750e-01 7.699054479598999023e-02 2.716160006821155548e-02 1.435806900262832642e-01 2.314444333314895630e-01 5.679472908377647400e-02 -2.105762064456939697e-01 2.224772609770298004e-02 1.303233653306961060e-01 3.894743323326110840e-02 4.531975090503692627e-02 5.274277329444885254e-01
1.469446271657943726e-01 1.452013105154037476e-01 -1.722777485847473145e-01 -2.606205269694328308e-02 2.127618640661239624e-01 1.941663026809692383e-01 1.513881981372833252e-01 3.189727198332548141e-03 -2.152949571609497070e-02 2.087298408150672913e-02 1.133487597107887268e-01 2.995154261589050293e-01 -1.290005445480346680e-01 -1.075577735900878906e-01 -3.752862513065338135e-01 -3.989968448877334595e-02 7.567640393972396851e-02 -1.698764413595199585e-01 -1.191665902733802795e-01 -4.216993749141693115e-01 -2.126288414001464844e-01 2.428091131150722504e-02 2.583402395248413086e-01 -2.561465092003345490e-02 2.909502089023590088e-01 -1.438889205455780029e-01 -1.780328601598739624e-01 -6.575597077608108521e-02 4.820379614830017090e-02 -8.257521549239754677e-04 -8.915805071592330933e-02 2.356027364730834961e-01
-1.594978570938110352e-01 -1.995124071836471558e-01 2.419160455465316772e-01 5.992867425084114075e-02 2.088240087032318115e-01 3.072665929794311523e-01 -6.682655960321426392e-02 -5.960464850068092346e-02 4.749307036399841309e-02 -6.547553837299346924e-02 1.422940343618392944e-01 7.348228711634874344e-03 5.849689990282058716e-02 -1.799384802579879761e-01 -1.232425943017005920e-01 -2.159602791070938110e-01 4.956339299678802490e-02 -1.529875993728637695e-01 1.605431288480758667e-01 2.199121005833148956e-02 -3.114306926727294922e-01 1.219460647553205490e-02 1.888908296823501587e-01 2.583065629005432129e-01 -8.715536445379257202e-02 8.088274300098419189e-02 -3.769261538982391357e-01 1.216344460844993591e-01 -5.839243531227111816e-02 5.292365700006484985e-02 7.700972259044647217e-02 4.090520143508911133e-01
9.900397807359695435e-02 3.939986601471900940e-02 1.239321157336235046e-01 6.141496449708938599e-02 2.342726886272430420e-01 2.130633741617202759e-01 9.713780879974365234e-02 -3.907962888479232788e-02 -5.638549104332923889e-02 -7.737741619348526001e-02 -1.688275039196014404e-01 -8.231033384799957275e-02 -3.651427105069160461e-02 -2.891333103179931641e-01 8.187177777290344238e-02 -8.366975188255310059e-02 1.402385383844375610e-01 1.597795784473419189e-01 -1.967521458864212036e-01 2.733523398637771606e-02 -2.299379259347915649e-01 1.300028711557388306e-02 2.360024452209472656e-01 -2.886877954006195068e-02 2.497182786464691162e-01 1.953220367431640625e-01 -4.854201972484588623e-01 -7.964976131916046143e-02 1.846686936914920807e-02 -1.045024693012237549e-01 -1.563034355640411377e-01 3.778727054595947266e-01
3.644351065158843994e-01 -5.827610194683074951e-02 -2.910597026348114014e-01 -2.100557088851928711e-01 -3.514776006340980530e-02 -1.310901939868927002e-01 1.528885662555694580e-01 1.926572024822235107e-01 -8.093819022178649902e-03 1.151076704263687134e-01 -4.715376126114279032e-04 1.013339906930923462e-01 -1.667373329401016235e-01 7.908608764410018921e-03 1.204950176179409027e-02 -2.086834162473678589e-01 9.274922311305999756e-02 -6.842087209224700928e-02 -2.189662680029869080e-02 -1.493050456047058105e-01 -5.627254024147987366e-03 -2.105789035558700562e-01 -1.276984112337231636e-04 2.924230098724365234e-01 -7.162476330995559692e-02 2.769206166267395020e-01 -3.486681580543518066e-01 1.686411052942276001e-01 3.662160038948059082e-02 -3.184668421745300293e-01 -2.060457617044448853e-01 1.338465064764022827e-01
1.411041766405105591e-01 6.851179152727127075e-02 -1.384449452161788940e-01 9.836755692958831787e-02 -6.775782257318496704e-02 1.237276419997215271e-01 1.774684526026248932e-02 8.089029043912887573e-02 -2.165638357400894165e-01 1.842935234308242798e-01 -2.472037523984909058e-01 4.072607681155204773e-02 6.159052625298500061e-02 1.878166645765304565e-01 -2.269542217254638672e-01 -4.001138359308242798e-02 -7.548334449529647827e-02 -2.000707685947418213e-01 -2.547854781150817871e-01 -1.225097477436065674e-01 -1.361079514026641846e-01 -2.613608241081237793e-01 9.322493523359298706e-02 2.033380568027496338e-01 -1.850907653570175171e-01 2.618225216865539551e-01 -3.870447576045989990e-01 2.585334703326225281e-02 1.705369353294372559e-01 -1.718246787786483765e-01 -2.013580352067947388e-01 2.627338767051696777e-01
1.483107060194015503e-01 1.564271748065948486e-01 -2.118503153324127197e-01 2.673536241054534912e-01 3.431840837001800537e-01 1.855373084545135498e-01 -6.308054924011230469e-02 1.382616311311721802e-01 5.250013247132301331e-02 -1.455205529928207397e-01 2.383854687213897705e-01 2.636349797248840332e-01 -3.344797715544700623e-02 -1.933680176734924316e-01 -2.105908542871475220e-01 -1.385952979326248169e-01 1.967716515064239502e-01 3.489916399121284485e-02 -4.652735590934753418e-02 1.022462993860244751e-01 -2.913977205753326416e-01 -9.805223345756530762e-02 7.653733342885971069e-02 -1.888188123703002930e-01 1.666804030537605286e-02 -2.056207060813903809e-01 -2.523174583911895752e-01 -2.176216244697570801e-02 -2.475590705871582031e-01 1.348316762596368790e-02 -2.197563946247100830e-01 6.709273904561996460e-02
2.591641545295715332e-01 7.821185886859893799e-02 8.110829442739486694e-02 3.730292990803718567e-02 3.060319125652313232e-01 -1.842537373304367065e-01 -8.479942381381988525e-02 6.156555935740470886e-02 -2.161110788583755493e-01 -1.811947971582412720e-01 9.274227917194366455e-02 6.996803730726242065e-02 2.405839785933494568e-02 -2.572399675846099854e-01 2.017379850149154663e-01 7.775793969631195068e-02 -1.830772906541824341e-01 -1.726345568895339966e-01 -3.645822405815124512e-02 -3.251466434448957443e-03 -2.131190747022628784e-01 5.523353442549705505e-02 1.326476484537124634e-01 -7.761168479919433594e-02 -5.213140044361352921e-03 2.793774902820587158e-01 -2.788885831832885742e-01 1.530885696411132812e-01 8.931477367877960205e-02 1.523928195238113403e-01 -1.612025201320648193e-01 4.476633667945861816e-01
2.148829847574234009e-01 1.051084697246551514e-01 -3.609030842781066895e-01 1.408115029335021973e-01 2.473492026329040527e-01 2.275015413761138916e-01 1.951984874904155731e-02 -1.337812989950180054e-01 -6.095894426107406616e-02 2.352366410195827484e-02 -1.039218530058860779e-02 3.544548526406288147e-02 -4.336347430944442749e-02 -7.271254807710647583e-02 -6.829699873924255371e-02 -4.109044373035430908e-02 1.285974867641925812e-02 9.391058702021837234e-04 -1.769777201116085052e-02 -3.873773813247680664e-01 -3.320442736148834229e-01 2.114005386829376221e-01 9.338133782148361206e-02 -1.032821610569953918e-01 1.639740467071533203e-01 -1.087900623679161072e-01 -2.297774106264114380e-01 -1.022972390055656433e-01 3.771343231201171875e-01 4.089215397834777832e-02 -1.089816391468048096e-01 2.443176656961441040e-01
9.939803928136825562e-02 -1.156568303704261780e-01 -8.478526771068572998e-02 2.272893935441970825e-01 -3.417036682367324829e-02 5.918389931321144104e-02 1.352565176784992218e-02 1.856108009815216064e-01 -1.193641126155853271e-01 -1.468850374221801758e-01 1.352307051420211792e-01 -9.839899837970733643e-02 -3.986563906073570251e-02 8.312883228063583374e-02 -1.800437830388545990e-02 -1.938864439725875854e-01 3.414095044136047363e-01 -2.485705316066741943e-01 -1.207500100135803223e-01 -9.324031323194503784e-02 1.115736514329910278e-01 -1.473161578178405762e-02 2.825399637222290039e-01 1.125275492668151855e-01 -1.568406075239181519e-01 4.063626229763031006e-01 -1.826827228069305420e-01 -2.948380112648010254e-01 1.112001612782478333e-01 5.568939074873924255e-02 2.500366233289241791e-02 3.680737614631652832e-01
3.566434979438781738e-02 2.964691072702407837e-02 -5.085595697164535522e-02 -9.728413820266723633e-02 3.134061396121978760e-01 6.741753220558166504e-02 1.628166437149047852e-01 2.782775461673736572e-01 6.751118600368499756e-02 -1.856973320245742798e-01 2.453277856111526489e-01 -7.028268277645111084e-02 -1.147415414452552795e-01 -6.861943751573562622e-02 -1.746095269918441772e-01 1.280865259468555450e-02 7.088322937488555908e-02 -2.709392011165618896e-01 -1.330350041389465332e-01 -3.330501317977905273e-01 -2.327072769403457642e-01 8.246953040361404419e-02 3.058645725250244141e-01 -6.703440845012664795e-02 -7.277970016002655029e-02 3.322793245315551758e-01 1.518089175224304199e-01 2.478640899062156677e-02 2.277264446020126343e-01 -7.910130172967910767e-02 5.119130760431289673e-02 2.454207390546798706e-01
[truncated: 3,273,181 more chars]
