# Supplementary material for: The Language of Innovation
Source: PLoS One. 2020 Apr 30;15(4):e0230107. doi: 10.1371/journal.pone.0230107 (PMC7194493; doi:10.1371/journal.pone.0230107)
Supplement: S5 File — (GZ) [file pone.0230107.s005.tar.gz › 1983-1987/V2Run_29_VS_4500_embeddings1983-1987ED32.txt]

1.362144351005554199e-01 -1.454068720340728760e-01 -4.728683829307556152e-02 -2.245171964168548584e-01 -4.190191999077796936e-02 -7.842237502336502075e-02 1.844751834869384766e-01 -6.987138837575912476e-02 1.031623333692550659e-01 1.990951001644134521e-01 -7.163562625646591187e-02 1.502864658832550049e-01 1.855898648500442505e-01 1.466136574745178223e-01 9.064381569623947144e-02 3.763681054115295410e-01 -4.639798775315284729e-02 1.081007272005081177e-01 3.954592943191528320e-01 3.002023994922637939e-01 8.275887928903102875e-03 -1.681967079639434814e-01 1.470454782247543335e-01 -9.430640935897827148e-02 1.305927336215972900e-01 1.777179092168807983e-01 1.108190566301345825e-01 2.110408544540405273e-01 1.717168986797332764e-01 1.165652945637702942e-01 -2.226511538028717041e-01 -2.443447262048721313e-01
1.719929873943328857e-01 -1.720715016126632690e-01 -1.925841271877288818e-01 -8.708178251981735229e-02 -8.341298997402191162e-02 3.006657771766185760e-02 8.312089741230010986e-02 1.089272573590278625e-01 -1.781233102083206177e-01 2.700440287590026855e-01 1.547875255346298218e-01 -8.338029682636260986e-02 -1.009640395641326904e-01 -2.105212956666946411e-01 -1.047089621424674988e-01 1.322899907827377319e-01 1.556300558149814606e-02 3.180275261402130127e-01 2.692393027245998383e-02 2.452434301376342773e-01 -1.657899916172027588e-01 -2.514540553092956543e-01 1.428336054086685181e-01 -6.293209642171859741e-02 -7.552883028984069824e-02 -1.867784187197685242e-02 -2.042925208806991577e-01 1.632683426141738892e-01 1.539457738399505615e-01 8.911692351102828979e-02 -4.157059192657470703e-01 -3.077871203422546387e-01
1.718126833438873291e-01 -3.406733870506286621e-01 -8.656374365091323853e-02 -2.277798801660537720e-01 -7.284399867057800293e-02 -1.787669770419597626e-02 -3.500831723213195801e-01 -2.647142112255096436e-02 -1.106036677956581116e-01 2.778500020503997803e-01 5.580090358853340149e-02 -9.506474435329437256e-02 1.677813082933425903e-01 9.345340542495250702e-03 -8.059472590684890747e-02 9.678621590137481689e-02 2.593966759741306305e-02 -6.640757620334625244e-02 3.408911824226379395e-01 8.653989434242248535e-02 -3.608973622322082520e-01 -1.210245564579963684e-01 2.824870347976684570e-01 -2.829132601618766785e-02 1.585494279861450195e-01 -5.910886451601982117e-03 -1.191423907876014709e-01 -3.867949545383453369e-02 -6.777059286832809448e-02 1.537693440914154053e-01 -1.187049522995948792e-01 -2.881145775318145752e-01
1.644508093595504761e-01 -2.734114825725555420e-01 -3.553657531738281250e-01 -1.948044896125793457e-01 -2.425465434789657593e-01 -1.890404820442199707e-01 1.419440507888793945e-01 -1.540266424417495728e-01 -9.478233009576797485e-02 -9.404951706528663635e-03 2.634213268756866455e-01 -1.250289976596832275e-01 -4.190837964415550232e-02 -6.441418826580047607e-02 -2.883550524711608887e-01 2.775381207466125488e-01 -7.987432181835174561e-02 2.374009042978286743e-01 1.135135218501091003e-01 1.149891391396522522e-01 1.938176602125167847e-01 -2.517855763435363770e-01 6.754007935523986816e-02 2.829579263925552368e-02 -1.287967115640640259e-01 1.255920976400375366e-01 1.018871441483497620e-01 5.722659453749656677e-02 -1.027611419558525085e-01 1.174596622586250305e-01 -1.431201696395874023e-01 -2.220946997404098511e-01
1.573190242052078247e-01 -2.792870998382568359e-01 -4.173674061894416809e-02 -2.184512913227081299e-01 4.383146017789840698e-02 -3.664667904376983643e-02 5.166066065430641174e-02 -2.624519169330596924e-01 -2.244462817907333374e-02 4.240661561489105225e-01 -4.935698211193084717e-02 4.367293324321508408e-03 -8.689112961292266846e-02 1.106017306447029114e-01 -9.475070051848888397e-03 1.783816963434219360e-01 1.929419115185737610e-02 2.282920479774475098e-01 2.451506704092025757e-01 5.241945758461952209e-02 1.853932142257690430e-01 -9.401668794453144073e-03 1.614143848419189453e-01 -3.238249570131301880e-02 5.126190185546875000e-02 3.340050578117370605e-01 -8.153953403234481812e-02 1.836819052696228027e-01 -2.584509849548339844e-01 -1.816931664943695068e-01 1.187068372964859009e-01 -3.051471710205078125e-01
1.646711677312850952e-01 -2.155072838068008423e-01 -2.572786509990692139e-01 -2.786895036697387695e-01 1.902976185083389282e-01 -1.149044856429100037e-01 -4.761872068047523499e-02 -2.803370542824268341e-02 -1.636142134666442871e-01 1.720539331436157227e-01 3.779495134949684143e-03 -2.653010189533233643e-01 -1.681558974087238312e-02 9.493994712829589844e-02 -1.121949404478073120e-01 1.955916136503219604e-01 2.215683460235595703e-02 4.863246381282806396e-01 3.241722583770751953e-01 7.198787480592727661e-02 7.691430300474166870e-02 1.376103609800338745e-01 2.026289999485015869e-01 1.307279616594314575e-01 -4.808196425437927246e-02 1.724107414484024048e-01 -1.151653155684471130e-01 -2.739362977445125580e-02 -1.654468923807144165e-01 1.883586496114730835e-01 4.541677888482809067e-03 -6.326769292354583740e-02
2.144113481044769287e-01 -2.031033933162689209e-01 -1.357508730143308640e-02 -1.815759390592575073e-01 -2.004738897085189819e-01 -1.149746403098106384e-01 2.509777545928955078e-01 -1.761813312768936157e-01 -2.912850379943847656e-01 -7.733530551195144653e-02 -1.518744230270385742e-01 1.719282194972038269e-02 1.226896569132804871e-01 -1.065265163779258728e-01 -1.584781557321548462e-01 2.006142288446426392e-01 -4.316861927509307861e-02 2.117577493190765381e-01 2.605929672718048096e-01 2.773718237876892090e-01 2.505320012569427490e-01 -1.403516829013824463e-01 3.072124123573303223e-01 -1.421070545911788940e-01 -1.211041137576103210e-01 1.384473145008087158e-01 6.869178265333175659e-02 6.771844625473022461e-02 8.908727020025253296e-02 8.033604919910430908e-02 -2.152543812990188599e-01 -1.837996542453765869e-01
3.061727434396743774e-02 -4.366297125816345215e-01 -2.635516524314880371e-01 -3.051091544330120087e-02 -1.506277546286582947e-02 2.165919914841651917e-02 -2.718671858310699463e-01 -1.513947099447250366e-01 -2.301882952451705933e-01 2.618364393711090088e-01 -5.304443091154098511e-02 2.965337224304676056e-02 -3.912001103162765503e-02 7.066642493009567261e-02 -2.772840484976768494e-02 9.497188776731491089e-02 2.596916072070598602e-02 3.655746281147003174e-01 2.124222666025161743e-01 -4.451807215809822083e-02 7.422524690628051758e-02 -3.259383141994476318e-02 2.348835915327072144e-01 -1.639638096094131470e-01 2.150040715932846069e-01 2.738778293132781982e-02 8.516725152730941772e-02 3.291478753089904785e-01 -4.569422081112861633e-02 1.108712404966354370e-01 -3.783626481890678406e-02 -2.247593998908996582e-01
2.900386154651641846e-01 -3.331186175346374512e-01 -3.729913234710693359e-01 -8.558050729334354401e-03 1.985497219720855355e-04 -3.680871725082397461e-01 8.979403227567672729e-02 1.721737235784530640e-01 -4.479984194040298462e-02 1.321772020310163498e-02 -3.130248934030532837e-02 5.772220715880393982e-02 -7.134072948247194290e-04 -1.055095866322517395e-01 -3.925890102982521057e-02 1.844581365585327148e-01 4.763269796967506409e-02 3.263989984989166260e-01 2.060065567493438721e-01 2.040325105190277100e-01 4.928767681121826172e-02 -1.843895316123962402e-01 1.640706658363342285e-01 -9.826020151376724243e-02 -1.151972040534019470e-01 -3.423407673835754395e-02 1.523216366767883301e-01 8.571334183216094971e-02 2.804121077060699463e-01 6.813547760248184204e-02 1.026359647512435913e-01 -1.861503869295120239e-01
4.005020484328269958e-02 -1.568740606307983398e-01 -8.924579620361328125e-02 -3.772018253803253174e-01 -1.170683801174163818e-01 -1.317300945520401001e-01 3.983945772051811218e-02 1.885718256235122681e-01 2.913056313991546631e-02 2.122460305690765381e-01 -2.165801525115966797e-01 -4.126519337296485901e-02 3.400208801031112671e-02 -1.139065176248550415e-01 -1.870773285627365112e-01 3.495017886161804199e-01 1.748086214065551758e-01 1.413452029228210449e-01 1.227196156978607178e-01 2.125017940998077393e-01 -3.026277385652065277e-02 -2.498679012060165405e-01 2.658320069313049316e-01 1.623366773128509521e-01 -3.436449170112609863e-02 1.688796328380703926e-03 8.780039846897125244e-02 3.180821835994720459e-01 -1.226520314812660217e-01 -4.973198100924491882e-02 -2.591032683849334717e-01 1.539667099714279175e-01
3.743986412882804871e-02 -1.862059831619262695e-01 -1.001245602965354919e-01 -1.024839505553245544e-01 2.973861694335937500e-01 1.724011301994323730e-01 2.071878314018249512e-02 -2.072395086288452148e-01 -1.707005202770233154e-01 -6.426125764846801758e-02 -2.412493154406547546e-02 -2.195054888725280762e-01 -3.503576852381229401e-03 -8.035400509834289551e-02 1.637813299894332886e-01 3.476645052433013916e-01 1.560057550668716431e-01 -4.355308040976524353e-02 3.500211834907531738e-01 1.786176413297653198e-01 1.679762750864028931e-01 -1.812377125024795532e-01 -2.597868628799915314e-02 -6.661491096019744873e-02 4.013504683971405029e-01 5.415265448391437531e-03 1.700561493635177612e-01 7.151611894369125366e-02 -1.686905026435852051e-01 2.201209068298339844e-01 -4.829588532447814941e-02 -1.563522219657897949e-01
3.228075206279754639e-01 -5.992207303643226624e-02 -2.297540307044982910e-01 -3.777753189206123352e-02 8.909974992275238037e-02 -8.259155601263046265e-02 2.298109792172908783e-02 2.884788811206817627e-01 6.322441250085830688e-02 3.665668889880180359e-02 1.314298361539840698e-01 2.005573213100433350e-01 -2.785142362117767334e-01 -6.924503296613693237e-02 -4.784719645977020264e-02 2.235639393329620361e-01 -3.412973135709762573e-02 1.751400977373123169e-01 3.468356132507324219e-01 1.189321726560592651e-01 5.249483045190572739e-03 -2.764585614204406738e-01 2.006330341100692749e-01 -5.482741631567478180e-03 -5.945374071598052979e-02 2.819688022136688232e-01 -8.250704407691955566e-02 7.067209482192993164e-02 1.183066889643669128e-02 2.799533307552337646e-01 -1.723689734935760498e-01 -2.364775836467742920e-01
-1.370998919010162354e-01 -1.042628660798072815e-01 -4.922741279006004333e-02 -1.023704111576080322e-01 -7.506905496120452881e-02 6.911860778927803040e-03 2.165394425392150879e-01 -3.128277659416198730e-01 -5.751169100403785706e-02 4.110798984766006470e-02 -7.104752957820892334e-02 -2.048856019973754883e-01 -9.604879468679428101e-02 1.685162037611007690e-01 -4.711666703224182129e-02 4.551135003566741943e-01 1.122596487402915955e-01 6.069003045558929443e-02 1.382595207542181015e-02 2.678597867488861084e-01 3.614120557904243469e-02 -3.189588189125061035e-01 -2.217677794396877289e-02 -2.557597756385803223e-01 2.452073246240615845e-02 -1.059160083532333374e-01 6.895306706428527832e-02 -5.737194046378135681e-02 -1.230679079890251160e-01 4.090367853641510010e-01 -2.174284458160400391e-01 -3.510863333940505981e-02
2.342206239700317383e-01 -2.472533583641052246e-01 -2.582401633262634277e-01 -1.707985997200012207e-01 -2.396433502435684204e-01 1.517859101295471191e-01 6.232856307178735733e-03 6.069426890462636948e-03 -6.451395899057388306e-02 9.784179925918579102e-02 -9.588438272476196289e-02 -2.710252106189727783e-01 2.400484830141067505e-01 5.372102186083793640e-02 3.280590474605560303e-02 3.940183520317077637e-01 -1.879207342863082886e-01 2.242992818355560303e-01 1.589054591022431850e-03 2.635039985179901123e-01 2.196963280439376831e-01 -1.691176891326904297e-01 9.974507987499237061e-02 6.768236868083477020e-03 2.354498952627182007e-02 -8.484022691845893860e-03 -5.621648952364921570e-02 -1.132992506027221680e-01 -1.787875592708587646e-01 -3.022995404899120331e-02 -2.996319532394409180e-02 -3.194684982299804688e-01
-4.637802019715309143e-02 -3.798001408576965332e-01 -1.722943782806396484e-01 -5.536553636193275452e-02 -3.172699213027954102e-01 -2.276647835969924927e-01 -1.767660081386566162e-01 -2.872190475463867188e-01 -8.006551861763000488e-02 4.228217005729675293e-01 1.564737707376480103e-01 -5.101783201098442078e-02 -5.058143287897109985e-02 1.416150033473968506e-01 4.212918877601623535e-02 1.690957844257354736e-01 -1.723288148641586304e-01 1.337622553110122681e-01 1.630192101001739502e-01 3.641691757366061211e-03 -9.179206192493438721e-02 -8.548876643180847168e-02 1.844083666801452637e-01 6.874413043260574341e-02 -1.181345582008361816e-01 1.648285090923309326e-01 -6.543091684579849243e-02 -4.724240675568580627e-02 -1.985649019479751587e-02 1.868595182895660400e-01 -9.246401488780975342e-02 -2.630943357944488525e-01
1.521408371627330780e-02 -6.508241593837738037e-02 -3.048410117626190186e-01 5.585277080535888672e-02 2.248095534741878510e-02 -4.499606415629386902e-02 8.066520094871520996e-02 5.179005488753318787e-02 -1.541667282581329346e-01 1.535145938396453857e-01 -8.405814319849014282e-02 -3.455393388867378235e-02 3.010790944099426270e-01 -1.118800882250070572e-02 -9.520250558853149414e-02 6.216437369585037231e-02 -3.492233455181121826e-01 3.570159673690795898e-01 1.471321880817413330e-01 2.246287763118743896e-01 -1.262613236904144287e-01 -2.300662249326705933e-01 2.984312176704406738e-01 -1.215450093150138855e-01 1.131531894207000732e-01 4.464260116219520569e-02 -1.386605799198150635e-01 2.085128277540206909e-01 -2.709026038646697998e-01 1.252938061952590942e-01 -2.600976526737213135e-01 -1.476200064644217491e-03
2.247135639190673828e-01 -3.970863819122314453e-01 -3.366214334964752197e-01 -2.479662597179412842e-01 -1.427402794361114502e-01 -1.551480591297149658e-01 1.041766926646232605e-01 1.694404184818267822e-01 1.041002422571182251e-01 1.553839892148971558e-01 -1.614502668380737305e-01 1.234111376106739044e-02 3.670978173613548279e-02 -1.203003898262977600e-01 4.854188859462738037e-02 8.638093620538711548e-02 -7.787387818098068237e-02 9.320010244846343994e-02 1.941795796155929565e-01 5.323084071278572083e-02 -1.813231967389583588e-02 -2.307136207818984985e-01 1.789246350526809692e-01 -4.359673708677291870e-02 -1.450394541025161743e-01 4.069935977458953857e-01 2.902726456522941589e-02 8.711007982492446899e-02 1.639773547649383545e-01 1.681204736232757568e-01 -9.322439134120941162e-02 -2.108605802059173584e-01
-2.077880650758743286e-01 -2.975284159183502197e-01 -1.998013630509376526e-02 -1.975366473197937012e-01 1.250822693109512329e-01 -7.263521105051040649e-02 -3.763559088110923767e-02 -7.507743686437606812e-02 4.186337590217590332e-01 -5.441633611917495728e-02 -3.568026795983314514e-02 -1.008486002683639526e-01 9.939699620008468628e-02 -5.877383425831794739e-02 6.892484426498413086e-02 2.972234971821308136e-02 -8.432972431182861328e-02 3.187758028507232666e-01 2.718000710010528564e-01 2.129202932119369507e-01 -1.463143341243267059e-02 -2.596319420263171196e-03 -4.800651967525482178e-02 6.926363706588745117e-02 -1.104110032320022583e-01 5.037655308842658997e-02 -3.271962106227874756e-01 2.616007924079895020e-01 -2.197741530835628510e-02 3.898876309394836426e-01 -3.556933254003524780e-02 -1.141732260584831238e-01
6.071844138205051422e-03 1.175705064088106155e-02 -3.393970429897308350e-01 -1.617777645587921143e-01 -7.771836221218109131e-02 -6.450618058443069458e-02 -2.306346893310546875e-01 8.613206446170806885e-03 -8.862167596817016602e-02 2.494581788778305054e-01 -1.301348656415939331e-01 -1.268891096115112305e-01 1.554685644805431366e-02 1.815400719642639160e-01 -3.945155814290046692e-02 3.460980951786041260e-01 8.552521467208862305e-02 3.310140371322631836e-01 1.300942450761795044e-01 2.284176051616668701e-01 2.731680683791637421e-02 -2.721476852893829346e-01 3.245225548744201660e-01 -6.324262917041778564e-02 -1.247023493051528931e-01 -5.713422968983650208e-02 6.677222251892089844e-02 2.205812633037567139e-01 1.177662983536720276e-01 -1.398392319679260254e-01 -2.480953633785247803e-01 -1.796968840062618256e-02
1.518629044294357300e-01 -2.069035321474075317e-01 -3.296710848808288574e-01 -3.752004355192184448e-02 2.466028369963169098e-02 -1.203211918473243713e-01 1.962545663118362427e-01 -1.405950486660003662e-01 -2.526239156723022461e-01 -6.248626112937927246e-02 1.434498578310012817e-01 -7.492411881685256958e-02 -3.125542998313903809e-01 7.796200364828109741e-02 5.349572375416755676e-02 2.941492795944213867e-01 -1.887591630220413208e-01 1.283242087811231613e-02 2.950155436992645264e-01 1.855079754022881389e-04 -3.003626763820648193e-01 -8.911307156085968018e-02 5.793839693069458008e-02 4.417250677943229675e-02 3.635434210300445557e-01 -1.165272668004035950e-02 -1.779995113611221313e-01 2.041177898645401001e-01 9.629911929368972778e-02 -9.619202464818954468e-02 -1.086084619164466858e-01 -3.654447942972183228e-02
1.811677217483520508e-01 -2.716746628284454346e-01 -2.329303622245788574e-01 1.880880817770957947e-02 -1.062944903969764709e-01 -3.105884194374084473e-01 -2.331850863993167877e-02 -2.552759945392608643e-01 -1.480333656072616577e-01 2.681570649147033691e-01 -4.667448252439498901e-02 -1.384667158126831055e-01 1.468202322721481323e-01 4.895824566483497620e-02 -2.497413940727710724e-02 5.955027788877487183e-02 2.778388932347297668e-02 2.003686428070068359e-01 7.630498707294464111e-02 1.649305224418640137e-01 3.362569808959960938e-01 -1.976933777332305908e-01 3.293451666831970215e-01 -9.053748846054077148e-02 1.162612065672874451e-01 6.888424605131149292e-02 -1.419946849346160889e-01 -2.289609760046005249e-01 -2.799278497695922852e-02 1.330402344465255737e-01 1.345749944448471069e-01 -2.275722026824951172e-01
2.275641411542892456e-01 -2.294452935457229614e-01 -3.064128756523132324e-01 -1.763421855866909027e-02 -1.156771034002304077e-01 -1.481449007987976074e-01 1.814200878143310547e-01 -2.712345719337463379e-01 -2.112176269292831421e-01 7.221294939517974854e-02 -8.302846550941467285e-02 1.842611581087112427e-01 -5.155396065674722195e-04 -2.414484471082687378e-01 -3.371598720550537109e-01 4.829638451337814331e-02 -9.302365779876708984e-02 5.162168666720390320e-02 2.154050171375274658e-01 4.428456723690032959e-02 2.012840956449508667e-01 -2.915834486484527588e-01 1.346117705106735229e-01 1.013318076729774475e-01 -5.663143098354339600e-02 -1.343334093689918518e-02 -3.002157211303710938e-01 1.382594704627990723e-01 -6.460966914892196655e-02 5.211016908288002014e-02 -3.369175270199775696e-02 -2.455984652042388916e-01
1.231828983873128891e-02 -3.590548038482666016e-01 -1.218027248978614807e-01 -1.156611144542694092e-01 -2.726945839822292328e-02 -7.731783390045166016e-02 7.341817021369934082e-02 -2.093108296394348145e-01 -1.939013153314590454e-01 2.920825481414794922e-01 1.293875509873032570e-03 -3.262123167514801025e-01 -1.620004028081893921e-01 2.416822686791419983e-02 -1.422015875577926636e-01 1.365074813365936279e-01 4.516844823956489563e-02 1.617785543203353882e-01 2.741423845291137695e-01 -9.658506512641906738e-02 2.074410766363143921e-01 -2.201939523220062256e-01 8.923388272523880005e-02 9.120006114244461060e-02 3.210651129484176636e-02 3.584737777709960938e-01 -3.216498345136642456e-02 1.629250310361385345e-02 2.389234155416488647e-01 -4.566226899623870850e-02 1.567626148462295532e-01 -2.381403744220733643e-01
1.109735444188117981e-01 -2.936522066593170166e-01 -2.148275673389434814e-01 -2.211133018136024475e-02 7.094933092594146729e-02 -2.228212803602218628e-01 4.537482559680938721e-02 -1.479959040880203247e-01 2.109417319297790527e-02 2.106521129608154297e-01 -1.155933961272239685e-01 -6.013828795403242111e-03 9.981302917003631592e-02 -4.156408905982971191e-01 -1.399941891431808472e-01 -1.407977789640426636e-01 -4.219514131546020508e-02 1.976197808980941772e-01 4.409478046000003815e-03 3.165223896503448486e-01 2.195781618356704712e-01 -1.722933650016784668e-01 9.001537226140499115e-03 9.008160233497619629e-02 -4.098850488662719727e-02 2.331867367029190063e-01 2.619255520403385162e-02 -5.757713690400123596e-02 2.143083699047565460e-02 2.186092883348464966e-01 -2.265074402093887329e-01 -3.302447497844696045e-01
7.248023897409439087e-02 -5.221216678619384766e-01 -1.313101202249526978e-01 -6.397025287151336670e-02 -3.670735750347375870e-04 1.162967644631862640e-02 2.099316418170928955e-01 -2.048326581716537476e-01 -2.316220104694366455e-01 1.684559285640716553e-01 -6.743836402893066406e-02 8.793006651103496552e-03 -1.141320094466209412e-01 2.043142318725585938e-01 -1.695821583271026611e-01 9.378842264413833618e-02 -3.189916610717773438e-01 2.042940855026245117e-01 7.550402730703353882e-02 -9.296093881130218506e-02 8.376155048608779907e-02 -2.274567335844039917e-01 2.643413469195365906e-02 1.731162890791893005e-02 1.963202357292175293e-01 1.311317384243011475e-01 -3.178775012493133545e-01 -1.680939272046089172e-02 1.419875770807266235e-01 9.945537894964218140e-02 -1.613336801528930664e-01 7.021418958902359009e-02
9.584264457225799561e-02 -4.214574694633483887e-01 -3.086588680744171143e-01 -1.819534748792648315e-01 2.229478769004344940e-02 1.076433509588241577e-01 -2.969846427440643311e-01 -1.556170880794525146e-01 -2.121094763278961182e-01 2.080542147159576416e-01 -3.461530804634094238e-02 -1.805129647254943848e-02 -2.366897650063037872e-02 2.505977153778076172e-01 -2.592796385288238525e-01 1.314246952533721924e-01 -4.740648716688156128e-02 1.886561810970306396e-01 -2.966949157416820526e-02 8.907283097505569458e-02 -1.087659075856208801e-01 -3.302246630191802979e-01 2.677084179595112801e-03 -1.726657897233963013e-02 8.518296480178833008e-02 -4.085943102836608887e-03 6.296025216579437256e-02 -3.974496945738792419e-02 7.037314027547836304e-02 3.107766211032867432e-01 1.194114889949560165e-02 -2.008004933595657349e-01
-2.671022899448871613e-03 -2.387831956148147583e-01 4.557143896818161011e-02 -2.601633965969085693e-01 1.048449203372001648e-01 2.118913233280181885e-01 1.156941503286361694e-01 -2.625831365585327148e-01 8.199786394834518433e-02 1.097328960895538330e-02 8.016755431890487671e-02 7.208756357431411743e-02 -1.924086920917034149e-02 -3.047587275505065918e-01 -3.024735748767852783e-01 2.411041110754013062e-01 -2.404670417308807373e-01 1.679128259420394897e-01 6.629809737205505371e-02 3.430710732936859131e-02 -2.278251498937606812e-01 -2.595244348049163818e-01 1.912882775068283081e-01 1.329634189605712891e-01 5.328902509063482285e-03 8.096458017826080322e-02 -1.179312393069267273e-01 6.107342243194580078e-02 2.668220102787017822e-01 2.046281397342681885e-01 1.006952077150344849e-01 -2.471927255392074585e-01
2.043133229017257690e-01 -3.444122374057769775e-01 -2.120813578367233276e-01 8.749954402446746826e-02 -1.746222004294395447e-02 1.899135410785675049e-01 -2.035439312458038330e-01 -3.156595826148986816e-01 -8.285073935985565186e-02 2.414804995059967041e-01 -4.002992808818817139e-02 -5.552458390593528748e-02 -8.995307981967926025e-02 1.161026805639266968e-01 -1.746613532304763794e-01 1.034179925918579102e-01 3.326091542840003967e-02 1.422561556100845337e-01 1.811925023794174194e-01 1.159544661641120911e-01 -2.155787944793701172e-01 -8.407684974372386932e-03 2.307339310646057129e-01 3.590200096368789673e-02 -5.591122899204492569e-03 -6.047651916742324829e-02 -1.568588018417358398e-01 -1.779554039239883423e-02 -6.930977106094360352e-02 1.626230180263519287e-01 -4.309104010462760925e-02 -4.965023398399353027e-01
5.596671253442764282e-04 -2.990573346614837646e-01 -1.870481856167316437e-02 -3.680933117866516113e-01 6.357529759407043457e-02 -2.914141714572906494e-01 -1.456181518733501434e-03 -1.313799526542425156e-02 -1.558173149824142456e-01 2.042031288146972656e-01 1.460491213947534561e-03 1.002668738365173340e-01 -2.203487157821655273e-01 5.157218780368566513e-03 -1.585797779262065887e-02 3.901431560516357422e-01 5.983206257224082947e-02 2.210297882556915283e-01 1.782718747854232788e-01 1.892764493823051453e-02 8.067160844802856445e-02 -1.240098252892494202e-01 -7.767540961503982544e-02 2.509731352329254150e-01 -2.904040738940238953e-02 2.137810587882995605e-01 7.105123996734619141e-02 2.239022254943847656e-01 1.844950616359710693e-01 6.411974877119064331e-02 4.837554693222045898e-02 -3.013463020324707031e-01
1.235525161027908325e-01 -1.527350097894668579e-01 -4.167960286140441895e-01 -3.175502121448516846e-01 -1.265684962272644043e-01 1.686179935932159424e-01 -1.478691026568412781e-02 -1.808822900056838989e-02 4.731190949678421021e-02 5.088078975677490234e-02 -1.153200166299939156e-03 2.975290082395076752e-02 -9.287954121828079224e-02 1.171005517244338989e-01 -4.371694475412368774e-02 2.794661819934844971e-01 -1.455217748880386353e-01 2.973968386650085449e-01 3.606910407543182373e-01 5.095262825489044189e-02 -2.227964345365762711e-03 -1.603736132383346558e-01 3.653494417667388916e-01 -4.193308949470520020e-02 -6.749443709850311279e-02 -2.487817406654357910e-01 -1.699227280914783478e-02 -1.645355820655822754e-01 7.550197839736938477e-02 1.630942076444625854e-01 -1.298171933740377426e-02 -6.504175812005996704e-02
-8.998342603445053101e-02 -3.906114101409912109e-01 7.301897555589675903e-02 -2.949073910713195801e-01 -1.818067580461502075e-01 -3.801672533154487610e-02 -6.015054881572723389e-02 -1.147788241505622864e-01 -1.639855504035949707e-01 3.605322539806365967e-01 -5.545681715011596680e-02 -2.515472471714019775e-01 5.669595301151275635e-02 2.887048060074448586e-03 -7.901944220066070557e-02 3.332562446594238281e-01 -5.219667032361030579e-02 3.319193124771118164e-01 2.128351181745529175e-01 2.253012731671333313e-02 2.365563660860061646e-01 -1.644199043512344360e-01 -1.442611217498779297e-01 -1.966184750199317932e-02 8.285650610923767090e-02 1.109625995159149170e-01 8.404803276062011719e-02 7.544321566820144653e-02 -1.214738935232162476e-01 2.690258994698524475e-02 1.110670641064643860e-01 -1.712841987609863281e-01
8.018275722861289978e-03 -3.615177273750305176e-01 -3.471529483795166016e-01 -4.784990474581718445e-02 -5.790183320641517639e-02 9.406956844031810760e-03 2.425174415111541748e-01 -1.116396635770797729e-01 1.666916608810424805e-01 -3.802751004695892334e-02 -1.808445751667022705e-01 1.696034520864486694e-02 1.640487611293792725e-01 -1.802868694067001343e-01 1.613051444292068481e-01 4.123310446739196777e-01 -5.916686728596687317e-02 -1.475490927696228027e-01 8.780645579099655151e-02 2.225013971328735352e-01 -5.624762549996376038e-02 -2.075030356645584106e-01 2.566029131412506104e-01 -2.250499092042446136e-02 1.793863624334335327e-01 -8.663708716630935669e-02 1.482922285795211792e-01 1.774655096232891083e-02 8.925660513341426849e-04 2.899487018585205078e-01 1.950387284159660339e-02 -1.119688823819160461e-01
-4.674298688769340515e-02 -4.727084636688232422e-01 -1.226670742034912109e-01 -3.153077512979507446e-02 7.278788089752197266e-02 -1.806515306234359741e-01 -5.641948804259300232e-02 -1.652697920799255371e-01 -2.193738222122192383e-01 2.311085015535354614e-01 1.928658410906791687e-02 -1.481612026691436768e-01 -1.481634080410003662e-01 -5.893848836421966553e-02 -3.834127634763717651e-02 1.867999881505966187e-01 -1.945636700838804245e-03 2.791464142501354218e-02 2.388084679841995239e-01 9.390069544315338135e-02 1.485034525394439697e-01 -2.690680623054504395e-01 -1.218330711126327515e-01 2.008846849203109741e-01 1.243112515658140182e-02 1.261219382286071777e-01 4.539280757308006287e-02 4.129078090190887451e-01 5.453216284513473511e-02 -7.810760289430618286e-02 5.156842619180679321e-02 -2.959946393966674805e-01
6.185066699981689453e-02 -2.291275262832641602e-01 -1.550924032926559448e-01 -1.095996126532554626e-01 1.976159662008285522e-01 8.445937186479568481e-02 6.422865390777587891e-02 -8.912970870733261108e-02 -3.228022158145904541e-01 2.051020115613937378e-01 -1.665251851081848145e-01 -1.557683050632476807e-01 -8.700633049011230469e-02 3.804501844570040703e-03 -1.056563630700111389e-01 2.838898301124572754e-01 7.388508319854736328e-02 2.906212210655212402e-01 1.367484331130981445e-01 1.739422678947448730e-01 1.761582307517528534e-02 -2.359750121831893921e-01 -1.010424494743347168e-01 2.026652246713638306e-01 2.893731929361820221e-02 1.881467550992965698e-01 8.002620935440063477e-02 1.318579763174057007e-01 1.169931367039680481e-01 -1.177935302257537842e-01 5.621286481618881226e-02 -4.635166227817535400e-01
6.680915597826242447e-03 -2.626431584358215332e-01 5.213226005434989929e-02 -2.999884188175201416e-01 -1.923429034650325775e-02 -8.035098016262054443e-02 7.527883350849151611e-02 -1.264305114746093750e-01 -1.098589077591896057e-01 2.064518481492996216e-01 -1.230397298932075500e-01 3.169837966561317444e-02 2.779910154640674591e-02 -1.326897442340850830e-01 -1.885782629251480103e-01 2.692253291606903076e-01 1.621821820735931396e-01 4.826821014285087585e-02 3.687899708747863770e-01 1.693525761365890503e-01 2.385836690664291382e-01 -1.680448055267333984e-01 -2.792808040976524353e-02 1.524901688098907471e-01 1.234131306409835815e-01 1.673142313957214355e-01 1.280792653560638428e-01 2.735172808170318604e-01 1.803101748228073120e-01 -1.603628695011138916e-01 6.056449934840202332e-02 -3.371594548225402832e-01
3.405526652932167053e-02 -3.121181428432464600e-01 7.256696466356515884e-03 -1.124649196863174438e-01 -3.145784735679626465e-01 -1.565066725015640259e-02 -7.215771079063415527e-02 -1.450985819101333618e-01 -1.678651869297027588e-01 2.020570635795593262e-01 -8.476831763982772827e-02 -1.693065166473388672e-01 -4.368979856371879578e-02 -5.605279281735420227e-02 -1.186171472072601318e-01 3.409672975540161133e-01 1.208351254463195801e-01 2.974712848663330078e-01 2.121423780918121338e-01 4.630333557724952698e-02 1.964827179908752441e-01 7.338747382164001465e-03 1.411539502441883087e-02 3.054597377777099609e-01 2.762485146522521973e-01 2.156123071908950806e-01 -7.692258805036544800e-02 9.007320553064346313e-02 -1.413986682891845703e-01 1.537191122770309448e-01 9.441030211746692657e-03 -2.450990229845046997e-01
2.136322557926177979e-01 -9.244931489229202271e-02 -2.373835146427154541e-01 -1.011554449796676636e-01 -1.106151938438415527e-01 7.106526196002960205e-02 -1.563268601894378662e-01 -8.679935336112976074e-02 5.000066757202148438e-02 2.109495736658573151e-02 -7.696579396724700928e-02 -5.002079531550407410e-02 -1.255147755146026611e-01 -3.370962664484977722e-02 1.272383481264114380e-01 1.828694194555282593e-01 -3.671397864818572998e-01 1.919521987438201904e-01 2.176010161638259888e-01 2.607343792915344238e-01 -3.713012114167213440e-02 -1.654293984174728394e-01 1.625882536172866821e-01 3.964214324951171875e-01 1.157752275466918945e-01 2.223581373691558838e-01 3.225743174552917480e-01 1.213107407093048096e-01 2.271002680063247681e-01 9.018996357917785645e-02 -6.682842969894409180e-02 8.359489589929580688e-02
-8.869531005620956421e-02 -6.216326728463172913e-02 -2.351120561361312866e-01 -2.155410945415496826e-01 -4.674742929637432098e-03 -9.902625530958175659e-02 9.300242364406585693e-02 -3.183618783950805664e-01 -2.520189285278320312e-01 2.526525259017944336e-01 -2.319942861795425415e-01 -1.085779964923858643e-01 -8.168843388557434082e-02 -1.115183532238006592e-01 -2.571000456809997559e-01 2.913098633289337158e-01 8.772221952676773071e-02 9.598858654499053955e-02 5.862577632069587708e-02 -4.210596904158592224e-02 1.013715416193008423e-01 -2.058673053979873657e-01 2.851977646350860596e-01 2.781489789485931396e-01 1.114581972360610962e-01 1.536343097686767578e-01 1.664219051599502563e-01 2.047351002693176270e-01 -4.839949682354927063e-02 1.810124367475509644e-01 -1.713932454586029053e-01 -8.307675831019878387e-03
5.942320451140403748e-02 -2.914654612541198730e-01 -2.269774377346038818e-01 -1.954620033502578735e-01 1.515280306339263916e-01 -1.469591557979583740e-01 9.283377975225448608e-02 -1.417619735002517700e-01 -1.908508837223052979e-01 3.640282452106475830e-01 -8.360216021537780762e-02 -7.396160066127777100e-02 -8.294100314378738403e-02 -1.509385704994201660e-01 -1.017379611730575562e-01 2.429198771715164185e-01 -1.651850342750549316e-02 3.154058381915092468e-02 3.817149698734283447e-01 -5.185830593109130859e-02 1.621261984109878540e-01 4.533404018729925156e-03 -3.015745617449283600e-02 -5.506382137537002563e-02 2.948889136314392090e-02 2.141653597354888916e-01 1.460303217172622681e-01 1.417870372533798218e-01 1.620273441076278687e-01 1.185569167137145996e-01 6.183510273694992065e-02 -3.948297798633575439e-01
2.535593509674072266e-01 -4.605546593666076660e-01 -9.165970981121063232e-02 -2.117385864257812500e-01 -2.001293748617172241e-01 -1.970823556184768677e-01 -6.670906394720077515e-02 -5.392614379525184631e-02 -1.111925616860389709e-01 -1.255708783864974976e-01 7.285014539957046509e-02 -4.301582276821136475e-02 4.913737624883651733e-02 1.033542379736900330e-01 -1.838407963514328003e-01 2.117114886641502380e-02 -6.988500058650970459e-02 7.026788592338562012e-02 1.230587810277938843e-01 3.158378005027770996e-01 1.777535825967788696e-01 -1.353316009044647217e-01 3.520446717739105225e-01 1.001231521368026733e-01 -2.841758355498313904e-02 6.249020621180534363e-02 -1.759871095418930054e-01 1.469034701585769653e-01 8.995512127876281738e-02 3.051825053989887238e-02 -2.490449547767639160e-01 -2.541233599185943604e-01
7.278575748205184937e-02 -3.405726253986358643e-01 -1.960871517658233643e-01 3.073325157165527344e-01 -1.899784058332443237e-01 -1.568709015846252441e-01 2.807123661041259766e-01 -2.508701086044311523e-01 -1.271011084318161011e-01 8.642801549285650253e-04 1.995952986180782318e-02 1.728958338499069214e-01 -1.154381930828094482e-01 -6.224587559700012207e-02 -5.463884770870208740e-02 2.067558765411376953e-01 2.284420281648635864e-02 1.155379489064216614e-01 1.364604234695434570e-01 -1.266485303640365601e-01 -8.164308220148086548e-02 -2.956044971942901611e-01 1.084722876548767090e-01 7.470104098320007324e-02 2.486005872488021851e-01 2.768376171588897705e-01 -3.465301990509033203e-01 -5.882862210273742676e-02 -3.731308877468109131e-02 -1.377241313457489014e-02 -9.806148707866668701e-02 -2.971810847520828247e-02
3.458175957202911377e-01 -3.029317855834960938e-01 -1.775895357131958008e-01 -1.261531859636306763e-01 2.047887630760669708e-02 6.665963679552078247e-02 -6.970055401325225830e-02 -1.344892680644989014e-01 1.099418178200721741e-01 1.728550195693969727e-01 3.763231262564659119e-02 -1.805612891912460327e-01 2.647824399173259735e-02 3.117021918296813965e-01 -2.158881872892379761e-01 1.858516484498977661e-01 -2.044406980276107788e-01 2.917638421058654785e-01 4.918826371431350708e-02 1.054641231894493103e-01 1.000048443675041199e-01 -7.358286529779434204e-02 1.772516071796417236e-01 1.032634079456329346e-01 1.680405437946319580e-01 1.068893149495124817e-01 -6.098976731300354004e-02 6.439181417226791382e-02 -1.922105699777603149e-01 1.153253316879272461e-01 -4.016337394714355469e-01 3.666485473513603210e-02
8.062980324029922485e-02 -3.556545451283454895e-02 -5.843820422887802124e-02 6.399234384298324585e-02 2.765864431858062744e-01 -4.888325929641723633e-02 4.232276603579521179e-02 -1.806349158287048340e-01 -7.725888490676879883e-02 3.826453983783721924e-01 2.426920533180236816e-01 -7.065498083829879761e-02 -1.133551914244890213e-02 -8.908656984567642212e-02 -3.071961104869842529e-01 2.419698536396026611e-01 -7.009156048297882080e-02 3.069064915180206299e-01 4.002053141593933105e-01 5.084286443889141083e-03 1.378078609704971313e-01 -1.758276820182800293e-01 -1.551817804574966431e-01 2.095913738012313843e-01 4.846743773669004440e-03 1.369365751743316650e-01 -6.387904286384582520e-02 -1.041899695992469788e-01 9.625322185456752777e-03 4.347675666213035583e-02 -5.910062044858932495e-02 -2.788448929786682129e-01
2.402721717953681946e-02 -1.028461530804634094e-01 -1.616705656051635742e-01 -2.098559215664863586e-02 1.764491647481918335e-01 -5.826942324638366699e-01 1.472607105970382690e-01 -1.487053036689758301e-01 -4.794810339808464050e-02 8.641897002235054970e-04 -6.967877596616744995e-02 -6.266465783119201660e-02 9.190610051155090332e-02 1.064349338412284851e-02 -1.725407391786575317e-01 2.308926582336425781e-01 -8.949736505746841431e-02 2.778039574623107910e-01 2.847877144813537598e-01 3.486947342753410339e-02 2.114446014165878296e-01 -2.079454250633716583e-02 2.464001774787902832e-01 2.632296383380889893e-01 1.187386829406023026e-02 3.513818606734275818e-02 2.057903259992599487e-02 1.531371623277664185e-01 -1.297181844711303711e-01 1.993493437767028809e-01 2.509371750056743622e-02 -1.413599699735641479e-01
-3.047114238142967224e-03 -5.326473712921142578e-01 -5.326818302273750305e-02 1.175611093640327454e-01 -1.943937875330448151e-02 -2.265977561473846436e-01 6.599242985248565674e-02 -1.923503875732421875e-01 3.439659625291824341e-02 5.134299397468566895e-02 -2.025464177131652832e-01 4.211851581931114197e-02 -9.766450524330139160e-02 -6.752277910709381104e-02 -9.948791004717350006e-03 3.188272118568420410e-01 -6.481513381004333496e-02 1.841957122087478638e-01 8.261235430836677551e-03 3.087535500526428223e-01 -1.580373570322990417e-02 6.621871143579483032e-02 -1.380071341991424561e-01 -3.031253218650817871e-01 2.268036007881164551e-01 3.417682275176048279e-02 -6.296117603778839111e-02 -3.444636464118957520e-01 7.516006380319595337e-02 6.553163379430770874e-02 -9.033694118261337280e-02 4.065077006816864014e-02
3.484080731868743896e-01 -1.798683553934097290e-01 -9.805289655923843384e-02 -2.569562382996082306e-02 1.886884868144989014e-01 -2.349027246236801147e-01 -2.023262828588485718e-01 -3.740017414093017578e-01 -4.105604439973831177e-02 3.263122439384460449e-01 -1.372509002685546875e-01 -3.466476798057556152e-01 -3.031673841178417206e-02 -1.348934322595596313e-01 -5.859668925404548645e-02 1.477271169424057007e-01 5.917290691286325455e-03 2.549634873867034912e-01 -1.213762238621711731e-01 1.940692216157913208e-02 1.083093807101249695e-01 -2.682721614837646484e-01 1.684282869100570679e-01 1.048453748226165771e-01 1.978123001754283905e-02 -6.514075398445129395e-02 1.231124531477689743e-02 2.369583696126937866e-01 -8.438464254140853882e-02 2.239268273115158081e-02 -3.224099054932594299e-02 6.316263228654861450e-03
-8.772861212491989136e-02 -2.199426293373107910e-01 -1.216696575284004211e-01 -1.064343675971031189e-01 -1.694372594356536865e-01 -2.656562328338623047e-01 8.207486569881439209e-02 -1.402487456798553467e-01 -1.390170305967330933e-01 7.153906673192977905e-02 6.720090168528258801e-04 3.963794186711311340e-02 -3.763773739337921143e-01 -9.581821970641613007e-03 1.764650642871856689e-01 2.098518610000610352e-01 1.077566221356391907e-01 3.226606845855712891e-01 -9.718529880046844482e-02 4.860293269157409668e-01 -1.851248671300709248e-03 -2.390107810497283936e-01 -7.279524207115173340e-02 -2.141363918781280518e-02 1.324231922626495361e-01 -1.293943226337432861e-01 -2.024209201335906982e-01 -6.708923727273941040e-02 1.083468943834304810e-01 -1.259483546018600464e-01 -5.680867470800876617e-03 -1.322791874408721924e-01
-1.459543127566576004e-02 -2.228662371635437012e-01 -8.882962167263031006e-02 -3.676996007561683655e-02 4.614475741982460022e-02 -3.090116679668426514e-01 -1.035900190472602844e-01 2.356633730232715607e-02 2.703151106834411621e-01 1.825002878904342651e-01 -2.113265693187713623e-01 -6.815513223409652710e-02 -4.021342843770980835e-02 4.765893518924713135e-02 2.734211385250091553e-01 2.341590374708175659e-01 -1.261424124240875244e-01 7.807055860757827759e-02 1.465350985527038574e-01 2.116377800703048706e-01 1.633070111274719238e-01 -2.047453373670578003e-01 2.843641042709350586e-01 2.687123119831085205e-01 1.054020002484321594e-01 7.660202682018280029e-02 -1.644128262996673584e-01 -1.112672239542007446e-01 1.459025144577026367e-01 3.934220969676971436e-01 -8.543545845896005630e-04 -2.060484886169433594e-02
2.467860579490661621e-01 -3.585024923086166382e-02 -1.728391945362091064e-01 3.330985829234123230e-02 -1.417014896869659424e-01 4.185239225625991821e-02 3.352311253547668457e-02 -8.827233687043190002e-03 -2.655962109565734863e-01 8.885149657726287842e-02 -1.690888404846191406e-01 -4.337396472692489624e-02 -6.561125069856643677e-02 2.140201628208160400e-01 -3.347853720188140869e-01 2.392080575227737427e-01 -2.324859350919723511e-01 3.556200265884399414e-01 2.618689239025115967e-01 -7.263008505105972290e-02 3.752979636192321777e-02 -4.012037217617034912e-01 4.964175820350646973e-02 -9.098440408706665039e-02 1.959610730409622192e-01 1.798582673072814941e-01 -2.581110782921314240e-02 1.399415284395217896e-01 8.425528556108474731e-02 7.729200273752212524e-02 -1.128966659307479858e-01 1.057206764817237854e-01
1.766140013933181763e-01 -1.821289807558059692e-01 1.493826508522033691e-02 -1.411612778902053833e-01 1.473365575075149536e-01 -2.121319063007831573e-02 2.863946259021759033e-01 -1.432498097419738770e-01 1.491447687149047852e-01 3.209837973117828369e-01 -2.272865176200866699e-01 1.268231421709060669e-01 2.023238688707351685e-02 -1.354074031114578247e-01 -1.490147113800048828e-01 2.395634949207305908e-01 -5.523756146430969238e-03 1.958636492490768433e-01 -5.054668709635734558e-02 3.239020705223083496e-01 1.749169677495956421e-01 -6.069729849696159363e-02 1.249804645776748657e-01 3.595885634422302246e-01 1.993248471990227699e-03 -3.976573795080184937e-02 -1.587658524513244629e-01 -1.630004495382308960e-01 2.171256542205810547e-01 2.077574878931045532e-01 7.825281471014022827e-02 -1.567544341087341309e-01
-8.134804666042327881e-02 1.045958995819091797e-01 -1.363933533430099487e-01 -1.944782435894012451e-01 1.648177057504653931e-01 -8.580723404884338379e-02 1.975556164979934692e-01 -3.414490818977355957e-01 -1.735089719295501709e-01 2.156713157892227173e-01 -4.513365402817726135e-02 2.878476977348327637e-01 -1.340517997741699219e-01 -2.065449506044387817e-01 6.078156456351280212e-02 1.780657768249511719e-01 9.697945415973663330e-02 5.075202509760856628e-02 4.349798336625099182e-02 5.072513595223426819e-02 -1.222449317574501038e-01 -1.743277013301849365e-01 1.714397519826889038e-01 -1.103247329592704773e-01 3.577148616313934326e-01 -5.362045764923095703e-02 7.737551629543304443e-02 4.033103585243225098e-02 4.955887421965599060e-02 3.869576752185821533e-01 -2.802493870258331299e-01 -7.618947327136993408e-02
-2.370271831750869751e-02 -2.609069049358367920e-01 -3.035284578800201416e-01 -1.994039118289947510e-01 4.624100774526596069e-02 -1.906582154333591461e-02 -7.754889875650405884e-02 -2.036513537168502808e-01 6.944547593593597412e-02 4.474561661481857300e-03 -2.236199975013732910e-01 -7.541984319686889648e-02 4.124157875776290894e-02 -1.133714243769645691e-01 2.107692211866378784e-01 3.049489259719848633e-01 9.266272932291030884e-02 1.170454993844032288e-01 1.542360782623291016e-01 1.855124533176422119e-01 1.243260577321052551e-01 -3.003060221672058105e-01 3.053329288959503174e-01 -1.725865155458450317e-02 -2.178529351949691772e-01 -1.210891902446746826e-01 -2.762902677059173584e-01 2.485084719955921173e-02 -1.876806467771530151e-01 1.583555191755294800e-01 1.854434609413146973e-01 1.534740626811981201e-01
5.853058025240898132e-02 -3.121851384639739990e-01 -2.349816411733627319e-01 -6.360939890146255493e-02 -9.430742263793945312e-02 1.801530569791793823e-01 -2.339518629014492035e-02 -1.065866574645042419e-01 1.396888215094804764e-02 2.352556735277175903e-01 -1.921701431274414062e-01 2.072227187454700470e-02 -2.046279162168502808e-01 2.058561444282531738e-01 9.686732292175292969e-02 3.686207532882690430e-01 -9.237862378358840942e-02 -1.883579790592193604e-01 1.640612334012985229e-01 2.167109549045562744e-01 1.031492426991462708e-01 -1.837652176618576050e-01 3.986216485500335693e-01 1.569132208824157715e-01 4.285946860909461975e-02 4.683987423777580261e-02 -9.846626967191696167e-02 2.317672595381736755e-03 -1.122550591826438904e-01 -9.378233924508094788e-03 -1.319586485624313354e-01 -2.729933559894561768e-01
-1.003465354442596436e-01 -3.220149576663970947e-01 -2.086725234985351562e-01 2.529581487178802490e-01 -1.244352087378501892e-01 -1.762046068906784058e-01 6.969548761844635010e-02 -1.056042760610580444e-01 -4.362768679857254028e-02 -1.521809548139572144e-01 1.696448922157287598e-01 -4.978274926543235779e-02 -5.889315158128738403e-02 -1.790069788694381714e-01 6.816527992486953735e-02 2.766096591949462891e-01 9.513496607542037964e-02 3.331574201583862305e-01 2.639377713203430176e-01 8.401139080524444580e-02 -1.058510318398475647e-01 -1.728307902812957764e-01 1.444237828254699707e-01 8.425924926996231079e-02 -7.024712860584259033e-02 3.056837618350982666e-01 -1.002669036388397217e-01 -1.571813821792602539e-01 -1.405809670686721802e-01 2.875562012195587158e-01 -8.987347036600112915e-02 1.835964173078536987e-01
-7.356127351522445679e-02 -1.959256827831268311e-01 -1.838197112083435059e-01 -3.013165891170501709e-01 -3.109272755682468414e-02 -7.712876796722412109e-02 7.738724350929260254e-02 -1.177101209759712219e-01 -6.527286022901535034e-02 1.158515959978103638e-01 -5.294112488627433777e-02 -1.238097548484802246e-01 -1.607717871665954590e-01 6.302495300769805908e-02 -1.810436844825744629e-01 4.384583979845046997e-02 -1.546173244714736938e-01 4.662040472030639648e-01 7.200873643159866333e-02 -6.240005791187286377e-02 1.636231094598770142e-01 -2.036596387624740601e-01 2.231058180332183838e-01 1.557097733020782471e-01 2.148608863353729248e-01 1.562167257070541382e-01 -1.548843830823898315e-01 2.517022192478179932e-01 -2.007700502872467041e-01 1.415017992258071899e-01 -6.605089455842971802e-02 -2.988617122173309326e-01
1.911604106426239014e-01 -8.879776298999786377e-02 1.495194882154464722e-01 2.259133756160736084e-02 4.636515676975250244e-02 -1.277299821376800537e-01 -9.630752354860305786e-02 -5.145605802536010742e-01 1.143139973282814026e-01 -4.178822413086891174e-02 -1.203892305493354797e-01 -2.327247709035873413e-01 -1.354276388883590698e-01 1.519401222467422485e-01 -9.145093709230422974e-02 1.688578724861145020e-01 1.582504510879516602e-01 2.280303537845611572e-01 4.656215906143188477e-01 3.766150400042533875e-02 -1.424891501665115356e-01 -9.668166190385818481e-02 1.155016496777534485e-01 1.144277378916740417e-01 -3.087742440402507782e-02 1.271524131298065186e-01 -1.030052006244659424e-01 -2.242182940244674683e-02 -2.253015637397766113e-01 1.249784901738166809e-01 1.730398833751678467e-01 -5.017961561679840088e-02
-2.392214909195899963e-02 -2.610585391521453857e-01 -3.973378837108612061e-01 -1.165387853980064392e-01 1.807613298296928406e-02 -5.822288803756237030e-04 8.366567641496658325e-02 -9.227366745471954346e-02 3.306080698966979980e-01 7.777589838951826096e-03 -1.717648953199386597e-01 3.453538194298744202e-02 2.087298408150672913e-02 -1.488193869590759277e-01 2.736297845840454102e-01 2.496076822280883789e-01 1.448378711938858032e-01 6.555468589067459106e-02 7.879821956157684326e-02 2.138839215040206909e-01 -1.879339516162872314e-01 -2.811186015605926514e-01 2.972540259361267090e-01 5.690372362732887268e-02 1.238700672984123230e-01 3.925847634673118591e-02 1.813834309577941895e-01 2.100770175457000732e-01 -7.424162328243255615e-02 1.792189180850982666e-01 2.876993641257286072e-02 -1.691323369741439819e-01
6.770206987857818604e-02 -2.265019565820693970e-01 -1.520958542823791504e-01 3.988895192742347717e-02 -1.177988946437835693e-01 -2.038686424493789673e-01 -1.433230191469192505e-01 3.120248205959796906e-02 2.318555712699890137e-01 2.775470018386840820e-01 -2.567217051982879639e-01 4.001326858997344971e-02 -5.231212079524993896e-02 -1.954843252897262573e-01 1.996151357889175415e-01 1.484408676624298096e-01 4.202246665954589844e-02 1.936632543802261353e-01 1.845878362655639648e-01 3.749686181545257568e-01 2.262775152921676636e-01 -3.154385089874267578e-01 9.068547934293746948e-02 7.186985015869140625e-02 -1.038374155759811401e-01 1.849519014358520508e-01 -6.395911425352096558e-02 -1.240730658173561096e-01 1.850217729806900024e-01 2.458571940660476685e-01 6.414231657981872559e-02 1.439144834876060486e-03
1.533391922712326050e-01 -2.590464651584625244e-01 -1.971497572958469391e-02 -3.117636144161224365e-01 -4.035677015781402588e-02 -5.965461209416389465e-02 6.932961195707321167e-02 -4.469407796859741211e-01 -9.091855585575103760e-02 -1.733369678258895874e-01 -3.351104855537414551e-01 -9.769426286220550537e-02 -1.952724717557430267e-02 1.024364400655031204e-02 -2.936408519744873047e-01 2.769575119018554688e-01 1.031624451279640198e-01 -5.105371028184890747e-02 3.650659322738647461e-01 1.113278344273567200e-01 -1.349999904632568359e-01 6.175757944583892822e-02 -1.120993793010711670e-01 1.428001224994659424e-01 -1.098120957612991333e-01 -8.746556006371974945e-03 -8.106276392936706543e-02 4.812694340944290161e-02 2.388248220086097717e-02 -5.483624711632728577e-02 -1.927134692668914795e-01 -5.313558131456375122e-02
2.778733074665069580e-01 -1.565454155206680298e-01 -1.332359015941619873e-01 -2.991636656224727631e-02 -1.714683771133422852e-01 -3.850867450237274170e-01 8.463397622108459473e-02 -2.609865963459014893e-01 -3.241786062717437744e-01 1.608620733022689819e-01 -3.967997804284095764e-02 5.965786054730415344e-02 2.516376376152038574e-01 6.511361896991729736e-02 -8.440344780683517456e-02 1.615318953990936279e-01 3.561630472540855408e-02 2.560473084449768066e-01 1.493993997573852539e-01 1.789023429155349731e-01 -1.640121685341000557e-03 -9.979090094566345215e-02 2.132153660058975220e-01 1.632719486951828003e-01 -9.571520239114761353e-02 5.907981470227241516e-02 9.112191200256347656e-02 1.782103925943374634e-01 1.073861494660377502e-01 7.293766364455223083e-03 6.049954518675804138e-02 -3.443685173988342285e-01
-8.127859234809875488e-02 -1.111774668097496033e-01 -2.361288070678710938e-01 4.766071960330009460e-02 5.180686339735984802e-02 1.769520938396453857e-01 1.347164660692214966e-01 -4.264172017574310303e-01 -2.091480419039726257e-02 -3.343304246664047241e-02 -1.772716939449310303e-01 -1.873591542243957520e-01 -5.498344451189041138e-02 9.992398321628570557e-02 2.749770581722259521e-01 2.440491318702697754e-01 3.055204749107360840e-01 2.604494392871856689e-01 2.429599165916442871e-01 6.190039217472076416e-02 3.469271212816238403e-02 -4.333079978823661804e-02 2.536191046237945557e-01 -2.413984946906566620e-02 5.842959135770797729e-02 -1.858188360929489136e-01 -4.927135631442070007e-02 3.204289451241493225e-02 1.202720850706100464e-01 3.440295457839965820e-01 7.398976013064384460e-03 -8.041660487651824951e-02
3.833120316267013550e-02 -9.464568644762039185e-02 -5.156611651182174683e-02 7.682911306619644165e-02 1.031188443303108215e-01 -1.865395009517669678e-01 2.721928954124450684e-01 -3.965559601783752441e-01 -2.770782113075256348e-01 8.343268930912017822e-02 -2.792167104780673981e-02 -2.611403763294219971e-01 -1.880255043506622314e-01 2.756119146943092346e-02 2.214638739824295044e-01 1.000753790140151978e-01 4.612961038947105408e-02 -5.805552378296852112e-02 -6.234595924615859985e-02 3.719481229782104492e-01 -9.393179207108914852e-04 -2.103523612022399902e-01 8.215908706188201904e-02 4.913117364048957825e-02 2.602361738681793213e-01 -7.857796736061573029e-03 -1.004184409976005554e-01 8.130197227001190186e-02 -6.611958146095275879e-02 2.249055355787277222e-01 -1.906733810901641846e-01 -2.818162441253662109e-01
4.980766400694847107e-02 -3.384251892566680908e-01 -3.490859568119049072e-01 5.163891706615686417e-03 -6.284270435571670532e-02 -1.052490547299385071e-01 2.035979032516479492e-01 -1.312073618173599243e-01 2.914018332958221436e-01 3.492215275764465332e-02 6.021032854914665222e-02 -2.906005457043647766e-02 1.451783031225204468e-01 -1.477252691984176636e-01 2.101301401853561401e-01 4.749725759029388428e-01 5.489097908139228821e-02 1.064249575138092041e-01 9.328062087297439575e-02 1.782892197370529175e-01 -4.854825511574745178e-02 -9.700765460729598999e-02 2.064255774021148682e-01 -3.401200100779533386e-02 6.861533969640731812e-02 7.209780067205429077e-02 6.710215657949447632e-02 1.731212884187698364e-01 -2.296845056116580963e-02 3.366219699382781982e-01 1.224953830242156982e-01 -2.363130450248718262e-02
1.864439994096755981e-01 -1.303704231977462769e-01 -7.720120996236801147e-02 -2.883785367012023926e-01 -1.060435101389884949e-01 1.038685888051986694e-01 -4.987961798906326294e-02 3.326620161533355713e-02 -1.390254199504852295e-01 2.291410118341445923e-01 -9.395983070135116577e-02 -1.443389058113098145e-01 2.138589769601821899e-01 2.807292342185974121e-01 1.754375174641609192e-02 2.668756991624832153e-02 -8.760397322475910187e-03 3.396755158901214600e-01 -1.061371993273496628e-03 3.945395946502685547e-01 1.052521243691444397e-01 -1.571992933750152588e-01 3.167653381824493408e-01 9.127754718065261841e-02 1.562598347663879395e-01 2.047675400972366333e-01 -1.749410629272460938e-01 -2.367757988395169377e-04 5.952435079962015152e-03 2.282234281301498413e-01 -2.039039134979248047e-01 1.418917998671531677e-02
1.949596256017684937e-01 -1.453505456447601318e-01 -8.055130392313003540e-02 -1.320174634456634521e-01 3.165913000702857971e-02 -5.581341311335563660e-02 -1.311228126287460327e-01 -1.289469152688980103e-01 4.781252145767211914e-01 3.026138059794902802e-03 -3.018096685409545898e-01 4.523924365639686584e-02 1.538966745138168335e-01 8.049155771732330322e-02 -3.810640424489974976e-02 2.419681996107101440e-01 5.056184530258178711e-02 2.905649542808532715e-01 3.455287218093872070e-01 1.826598048210144043e-01 -1.329936683177947998e-01 -6.337534636259078979e-02 2.114604227244853973e-02 6.584670860320329666e-03 -1.246382817625999451e-01 3.576100766658782959e-01 8.564225584268569946e-02 -9.899590909481048584e-02 1.802001744508743286e-01 2.462482079863548279e-03 -5.707671493291854858e-02 -9.419573843479156494e-02
-5.931440740823745728e-03 -9.672097861766815186e-02 -4.182775318622589111e-01 8.280952274799346924e-02 -7.865078747272491455e-02 -2.073325961828231812e-01 -5.773860961198806763e-03 -4.971791058778762817e-02 3.693566024303436279e-01 9.873498976230621338e-02 -5.352049693465232849e-02 2.925446070730686188e-02 -1.768891066312789917e-01 -2.386675029993057251e-01 2.068695425987243652e-01 4.104276001453399658e-01 -1.278351992368698120e-01 1.915572881698608398e-01 1.496468335390090942e-01 1.627756059169769287e-01 1.656711399555206299e-01 -2.863699793815612793e-01 1.615298986434936523e-01 -1.702478528022766113e-02 5.784467607736587524e-02 -2.389729954302310944e-02 -1.164788976311683655e-01 -1.363924983888864517e-02 -3.825737163424491882e-02 2.204436659812927246e-01 -1.498350873589515686e-02 4.484548792243003845e-02
-1.378705538809299469e-02 -3.056575953960418701e-01 -3.450956046581268311e-01 2.559402026236057281e-02 -3.366689756512641907e-02 -2.534039914608001709e-01 1.600042432546615601e-01 -2.044265568256378174e-01 2.435099780559539795e-01 -1.967955380678176880e-02 -1.205241829156875610e-01 -6.535522639751434326e-02 1.113814860582351685e-01 -2.816076576709747314e-01 2.075280249118804932e-01 2.942992746829986572e-01 5.227354913949966431e-02 1.044755652546882629e-01 1.406698138453066349e-03 2.856048643589019775e-01 -1.509371213614940643e-02 -1.051314398646354675e-01 3.017060160636901855e-01 -4.838985577225685120e-02 -2.690123207867145538e-02 3.697924781590700150e-03 7.692102342844009399e-02 6.958341598510742188e-02 -6.660987436771392822e-02 3.673976361751556396e-01 -5.540566518902778625e-02 1.328712608665227890e-02
2.118454873561859131e-01 -1.443751305341720581e-01 -1.719193607568740845e-01 1.169136613607406616e-01 -2.619638741016387939e-01 -9.957016259431838989e-02 -1.262833327054977417e-01 -1.431008279323577881e-01 2.917940020561218262e-01 3.169422596693038940e-02 1.517663523554801941e-02 -1.762705594301223755e-01 -1.337770074605941772e-01 -4.559653624892234802e-02 2.727423906326293945e-01 2.764454483985900879e-01 -3.100888133049011230e-01 1.263965517282485962e-01 1.424833536148071289e-01 5.879914760589599609e-02 5.095200985670089722e-02 -2.299629151821136475e-01 1.526718288660049438e-01 2.014714926481246948e-01 2.310835123062133789e-01 1.118957698345184326e-01 4.680203273892402649e-02 6.106143817305564880e-02 1.920363008975982666e-01 3.053843080997467041e-01 -1.421102136373519897e-01 -1.020363271236419678e-01
-3.205984458327293396e-02 -2.535944879055023193e-01 -1.662124991416931152e-01 -2.312436513602733612e-02 -8.393187820911407471e-02 -8.564947545528411865e-02 -8.871882408857345581e-02 -2.969886660575866699e-01 3.253344595432281494e-01 1.549413651227951050e-01 -3.119637966156005859e-01 -1.042366772890090942e-01 -2.264190465211868286e-01 -3.328192830085754395e-01 -7.163868844509124756e-02 -4.359170794486999512e-02 -1.294458210468292236e-01 -6.678354740142822266e-02 2.453218251466751099e-01 1.920541077852249146e-01 -2.642391026020050049e-01 -2.656876444816589355e-01 -1.226390302181243896e-01 9.310710430145263672e-02 -7.339459657669067383e-02 1.532207280397415161e-01 2.634348906576633453e-02 -6.953265517950057983e-02 4.353933781385421753e-02 1.294084787368774414e-01 -1.957006156444549561e-01 1.233128458261489868e-01
1.497390866279602051e-02 -2.101318836212158203e-01 -2.078042030334472656e-01 -8.358730375766754150e-02 -2.291432768106460571e-01 5.936465784907341003e-02 1.419203430414199829e-01 -1.849933117628097534e-01 -2.418044209480285645e-02 3.096704781055450439e-01 -7.472668308764696121e-03 -2.020424902439117432e-01 -2.116699367761611938e-01 1.566187888383865356e-01 -2.920609712600708008e-01 2.203213423490524292e-01 -1.252298355102539062e-01 3.215012252330780029e-01 2.213262170553207397e-01 -9.110415726900100708e-02 2.039068043231964111e-01 -2.085649818181991577e-01 5.911700427532196045e-02 5.712246894836425781e-02 9.754888713359832764e-02 2.621284918859601021e-03 -2.032312303781509399e-01 1.753346174955368042e-01 8.668619394302368164e-02 -4.100451990962028503e-02 7.647857815027236938e-02 -2.995753288269042969e-01
8.683086186647415161e-02 -3.300783932209014893e-01 -3.881673142313957214e-02 -5.316788330674171448e-02 6.335974484682083130e-02 -4.599649831652641296e-02 2.977036498486995697e-02 -2.122133970260620117e-01 -1.057418286800384521e-01 -1.517387628555297852e-01 -6.254904717206954956e-02 -1.835426092147827148e-01 -9.274896234273910522e-02 8.826895803213119507e-02 -5.198675766587257385e-02 5.002721548080444336e-01 1.462363600730895996e-01 -5.076862126588821411e-02 1.367953792214393616e-02 3.730765581130981445e-01 1.092975661158561707e-01 -2.780435979366302490e-01 4.693521559238433838e-02 -3.425363600254058838e-01 1.690792590379714966e-01 7.394278794527053833e-02 1.752877384424209595e-01 1.001022662967443466e-02 -6.536637246608734131e-02 8.683518320322036743e-02 -1.599113643169403076e-01 -1.075136065483093262e-01
-7.069265842437744141e-02 -1.189559027552604675e-01 -7.414887100458145142e-02 -2.560350298881530762e-01 -1.102491989731788635e-01 -5.128534510731697083e-02 3.443589508533477783e-01 1.219543218612670898e-01 -1.848856061697006226e-01 2.957219183444976807e-01 -1.133052408695220947e-01 -1.427663713693618774e-01 9.043583273887634277e-02 7.792641967535018921e-02 2.282189875841140747e-01 2.218397110700607300e-01 -1.117262151092290878e-02 2.490202188491821289e-01 2.415641248226165771e-01 9.466607123613357544e-02 -2.122276276350021362e-01 -8.570529520511627197e-02 -1.623095013201236725e-02 1.890003383159637451e-01 2.144134938716888428e-01 3.204579353332519531e-01 -1.311022192239761353e-01 1.089259833097457886e-01 -5.172808095812797546e-02 -1.119304224848747253e-01 -2.168169021606445312e-01 -1.827633380889892578e-01
1.157910302281379700e-01 -3.359594941139221191e-01 -3.226366639137268066e-01 -2.177246659994125366e-01 -8.937753736972808838e-02 -3.171744048595428467e-01 -6.181151047348976135e-02 1.949371770024299622e-02 1.159667670726776123e-01 1.690934002399444580e-01 -2.359751015901565552e-01 -1.350627690553665161e-01 8.609881252050399780e-02 -2.671718001365661621e-01 -1.568969786167144775e-01 -2.222925191745162010e-03 -1.149426102638244629e-01 1.326856315135955811e-01 9.344899654388427734e-02 3.882650136947631836e-01 -3.577329451218247414e-03 -4.359732568264007568e-02 -3.493637964129447937e-02 2.492051720619201660e-01 -3.192772343754768372e-02 1.239802464842796326e-01 1.331195682287216187e-01 1.236670985817909241e-01 -4.237573966383934021e-02 5.473043397068977356e-02 1.261688070371747017e-03 -2.834072113037109375e-01
1.334710717201232910e-01 -3.163182735443115234e-01 -3.145786821842193604e-01 -2.088940888643264771e-01 5.470432713627815247e-02 -1.337139904499053955e-01 -8.584239333868026733e-02 -1.898503005504608154e-01 -8.721090108156204224e-02 2.699841856956481934e-01 -5.964967980980873108e-02 -1.459248643368482590e-02 7.810816913843154907e-02 -1.794195547699928284e-02 -1.408355981111526489e-01 1.489151418209075928e-01 2.103092707693576813e-02 7.107725832611322403e-03 2.753686904907226562e-01 9.726759791374206543e-02 2.153422534465789795e-01 -8.251769095659255981e-02 -2.133742868900299072e-01 2.637614607810974121e-01 -2.020262777805328369e-01 1.489003151655197144e-01 -4.229747503995895386e-02 1.735582649707794189e-01 1.334420889616012573e-01 1.036319881677627563e-01 -7.546576857566833496e-02 -3.991810977458953857e-01
1.853997707366943359e-01 -1.105985045433044434e-01 1.206083223223686218e-01 6.677574664354324341e-02 -2.423609420657157898e-02 -6.674989312887191772e-02 -2.444056719541549683e-01 -1.703627407550811768e-01 -2.171161323785781860e-01 1.174382343888282776e-01 -3.090203106403350830e-01 8.646640181541442871e-02 -4.113354161381721497e-02 1.130497381091117859e-01 2.971321344375610352e-03 1.327768862247467041e-01 1.932406127452850342e-01 2.304204553365707397e-01 3.759278357028961182e-01 3.671226799488067627e-01 -4.097291827201843262e-02 -1.950030326843261719e-01 -2.558348774909973145e-01 2.369126826524734497e-01 1.455938816070556641e-01 1.792346537113189697e-01 -5.233706906437873840e-02 7.815248332917690277e-03 -1.949789822101593018e-01 3.329464420676231384e-02 -1.461122035980224609e-01 -1.264456100761890411e-02
3.572836816310882568e-01 -6.208350136876106262e-02 -2.438371777534484863e-01 -7.793506234884262085e-02 2.060860097408294678e-01 -1.555439978837966919e-01 8.212239481508731842e-04 2.332442905753850937e-03 -8.068859577178955078e-02 1.482705622911453247e-01 9.062507748603820801e-02 -9.860992431640625000e-03 -8.175052702426910400e-02 -3.332597017288208008e-01 -1.998036950826644897e-01 1.693543493747711182e-01 -3.002120554447174072e-01 1.369467824697494507e-01 2.035481631755828857e-01 -2.879498526453971863e-02 -2.657848298549652100e-01 -3.206658661365509033e-01 1.779740899801254272e-01 1.379583589732646942e-02 -3.272186592221260071e-02 -4.770384728908538818e-02 -2.082901000976562500e-01 1.103193536400794983e-01 1.353487670421600342e-01 1.516763716936111450e-01 1.971898414194583893e-02 -2.367450594902038574e-01
-5.066986009478569031e-02 -2.149798572063446045e-01 -3.264915049076080322e-01 -1.695020496845245361e-01 -6.913697719573974609e-02 -1.334585398435592651e-01 -4.821206256747245789e-02 -1.052675619721412659e-01 -3.608842939138412476e-02 2.544922232627868652e-01 -4.890500009059906006e-02 -1.826033443212509155e-01 -3.959697205573320389e-03 -6.321242451667785645e-02 -1.396081596612930298e-01 2.459224611520767212e-01 1.509162336587905884e-01 3.841672241687774658e-01 2.311503738164901733e-01 -9.231584519147872925e-02 1.911331266164779663e-01 -4.436028748750686646e-02 2.096859216690063477e-01 4.992802813649177551e-02 7.324140518903732300e-02 2.342809550464153290e-02 -2.771551311016082764e-01 9.041638672351837158e-02 -2.773994505405426025e-01 2.121616303920745850e-01 -2.251791954040527344e-01 -1.151618584990501404e-01
2.827251553535461426e-01 -2.604790627956390381e-01 -1.408098340034484863e-01 3.206140175461769104e-02 -3.089574575424194336e-01 -8.406403660774230957e-02 3.792265802621841431e-02 -1.758575439453125000e-01 -1.113969013094902039e-01 6.289760023355484009e-02 7.162938266992568970e-02 -4.730873554944992065e-02 -1.211478784680366516e-01 3.652209788560867310e-02 4.621811211109161377e-02 1.879332363605499268e-01 -1.189667880535125732e-01 1.118115857243537903e-01 4.054696559906005859e-01 1.166286095976829529e-01 1.232023239135742188e-01 -1.547007560729980469e-01 3.426433205604553223e-01 7.850210368633270264e-02 -1.375104039907455444e-01 1.093454882502555847e-01 -2.611767649650573730e-01 -2.938696742057800293e-02 -1.367064751684665680e-02 1.836652755737304688e-01 -2.249497324228286743e-01 2.597512006759643555e-01
6.265474949032068253e-03 -1.911509782075881958e-01 -1.380734741687774658e-01 1.374247521162033081e-01 -9.150078892707824707e-02 1.036080569028854370e-01 -2.423567464575171471e-03 -2.381301373243331909e-01 2.441124757751822472e-03 3.469316065311431885e-01 1.450462192296981812e-01 1.715487055480480194e-02 -2.770229279994964600e-01 -7.856339216232299805e-02 -4.055382311344146729e-01 2.802118062973022461e-01 -4.081636667251586914e-02 -2.326658432139083743e-05 1.990970820188522339e-01 3.434635326266288757e-02 -3.154998719692230225e-01 -1.278250366449356079e-01 9.728243947029113770e-02 -1.228280831128358841e-02 1.183640211820602417e-01 1.119283288717269897e-01 -5.912387743592262268e-02 -1.002953797578811646e-01 2.937295660376548767e-02 3.595160245895385742e-01 6.495983898639678955e-02 -1.991301625967025757e-01
-6.235401704907417297e-02 -5.193026065826416016e-01 5.265471339225769043e-02 -5.170090496540069580e-02 -1.485452055931091309e-01 -1.006963998079299927e-01 -6.616168469190597534e-02 -1.256800740957260132e-01 -1.352310478687286377e-01 4.685467183589935303e-01 -2.866408601403236389e-02 -8.651962876319885254e-02 -3.531035780906677246e-02 1.492680907249450684e-01 -1.078234687447547913e-01 2.579878866672515869e-01 5.212143808603286743e-02 1.827240884304046631e-01 9.726899117231369019e-02 9.415866434574127197e-02 -2.886412292718887329e-02 -1.746327430009841919e-01 1.713370978832244873e-01 8.217198401689529419e-02 1.950186640024185181e-01 2.440078258514404297e-01 1.536339074373245239e-01 3.945950046181678772e-02 3.549993038177490234e-02 5.535128060728311539e-03 8.451867848634719849e-02 -2.602573335170745850e-01
1.391292214393615723e-01 -1.945250332355499268e-01 -1.001463681459426880e-01 -9.691876918077468872e-02 2.213401645421981812e-01 -1.806176006793975830e-01 -1.776679605245590210e-01 -3.057929575443267822e-01 -1.051484569907188416e-01 3.941850960254669189e-01 2.157977595925331116e-02 -2.094744741916656494e-01 -9.969267062842845917e-03 3.749315440654754639e-02 -1.010327711701393127e-01 3.225778937339782715e-01 6.424058973789215088e-02 6.353455781936645508e-02 -9.667645208537578583e-03 1.453097611665725708e-01 -3.258601203560829163e-02 -2.254779636859893799e-01 1.579185128211975098e-01 2.783237099647521973e-01 -4.754536598920822144e-02 1.109835654497146606e-01 2.859569713473320007e-02 4.651689529418945312e-02 2.446378953754901886e-02 -9.421115368604660034e-02 -4.094774723052978516e-01 1.084290370345115662e-01
5.103056877851486206e-02 1.327062398195266724e-01 -3.975182771682739258e-02 -1.678259223699569702e-01 -8.308678865432739258e-02 2.383462898433208466e-02 -2.570442259311676025e-01 -1.932142227888107300e-01 2.082858830690383911e-01 -1.483137756586074829e-01 -3.921059072017669678e-01 -1.100484654307365417e-01 1.289882808923721313e-01 -2.233356237411499023e-02 -2.023809775710105896e-02 8.473051339387893677e-02 -1.283021364361047745e-02 -3.988391906023025513e-02 3.485011160373687744e-01 3.412791788578033447e-01 -2.523442171514034271e-02 -2.876723110675811768e-01 1.336492039263248444e-02 1.151268035173416138e-01 6.001621484756469727e-02 2.230008989572525024e-01 -1.563161313533782959e-01 -1.196835190057754517e-01 -2.160810120403766632e-02 1.827914565801620483e-01 -1.468761861324310303e-01 -3.148866593837738037e-01
-1.172189339995384216e-01 -4.632861614227294922e-01 -2.215771973133087158e-01 -1.892943233251571655e-01 -2.494687912985682487e-03 -1.042858734726905823e-01 -1.691363453865051270e-01 -3.329821228981018066e-01 1.799600720405578613e-01 1.349553763866424561e-01 -6.196964904665946960e-02 2.395591698586940765e-02 2.315163761377334595e-01 -9.407556802034378052e-02 -3.097514808177947998e-02 -2.645468115806579590e-01 9.853620827198028564e-02 3.153887391090393066e-02 2.422000467777252197e-01 1.994704753160476685e-01 -4.216627404093742371e-02 -1.863880008459091187e-01 -9.658730030059814453e-02 1.118680387735366821e-01 2.890293300151824951e-01 1.557954996824264526e-01 -1.969848126173019409e-01 -1.018857061862945557e-01 5.135793983936309814e-02 9.673534333705902100e-02 -1.064672768115997314e-01 9.148359298706054688e-03
3.213115632534027100e-01 -1.355082839727401733e-01 -3.217065706849098206e-02 8.266226202249526978e-02 1.117283850908279419e-01 1.085092127323150635e-01 -2.725106477737426758e-01 3.881109133362770081e-02 1.987424939870834351e-01 1.050782054662704468e-01 -1.556448936462402344e-01 -7.489783316850662231e-02 -5.622713360935449600e-03 -1.897754818201065063e-01 1.221600621938705444e-01 3.504263460636138916e-01 -3.173546493053436279e-01 2.680773437023162842e-01 2.007254213094711304e-01 1.740878075361251831e-01 -4.953271243721246719e-03 -1.442385911941528320e-01 8.000180125236511230e-02 2.139330059289932251e-01 2.061609327793121338e-01 1.677724868059158325e-01 -1.939017474651336670e-01 -7.903631776571273804e-04 1.790634989738464355e-01 2.073317021131515503e-01 -1.149659696966409683e-02 -1.294414848089218140e-01
-1.399715542793273926e-01 -1.254967600107192993e-01 -1.639212369918823242e-01 5.790435522794723511e-02 -1.243229582905769348e-01 -2.265122979879379272e-01 -1.895529925823211670e-01 5.336104333400726318e-02 3.517071902751922607e-01 9.178774803876876831e-02 -2.053875476121902466e-01 -2.355569414794445038e-02 -1.890119612216949463e-01 -6.521116197109222412e-02 1.651036143302917480e-01 2.901733219623565674e-01 -1.233838200569152832e-01 1.461852937936782837e-01 2.103418260812759399e-01 2.987614274024963379e-01 9.601520001888275146e-02 -1.308686882257461548e-01 1.236274465918540955e-01 -9.512321092188358307e-03 1.546717286109924316e-01 1.282523423433303833e-01 -2.768157422542572021e-01 -4.817284643650054932e-02 2.197906970977783203e-01 2.902870476245880127e-01 -3.971654549241065979e-02 -1.931497305631637573e-01
8.411277085542678833e-02 -8.228427171707153320e-02 -1.876894235610961914e-01 -2.271897196769714355e-01 -5.478730797767639160e-02 -4.201812669634819031e-02 -4.771394282579421997e-02 -4.020504355430603027e-01 -1.065422371029853821e-01 1.642390340566635132e-01 -8.692183345556259155e-02 3.965272754430770874e-02 7.211286574602127075e-02 2.430024370551109314e-02 -1.123293936252593994e-01 9.296289831399917603e-02 -1.760946512222290039e-01 1.897030323743820190e-01 2.617647945880889893e-01 -2.232226775959134102e-03 2.243196032941341400e-02 -4.292286038398742676e-01 1.826316863298416138e-01 1.672186255455017090e-01 -5.280961468815803528e-02 2.535622417926788330e-01 -1.824222356081008911e-01 -7.067675888538360596e-02 -1.642050743103027344e-01 -3.025480210781097412e-01 -2.208539992570877075e-01 -4.369704797863960266e-02
9.780596196651458740e-02 -1.773040592670440674e-01 -4.230896234512329102e-01 1.444492023438215256e-02 -1.369297206401824951e-01 2.897499874234199524e-02 -1.438080240041017532e-02 -5.202433466911315918e-02 -2.773886360228061676e-02 2.894174158573150635e-01 2.069679200649261475e-01 4.685308039188385010e-02 -2.487972378730773926e-01 1.609993726015090942e-01 -6.126074492931365967e-02 4.318018257617950439e-01 5.739609897136688232e-02 5.897691473364830017e-02 1.071585714817047119e-01 3.411372005939483643e-01 1.078717783093452454e-01 -2.601535618305206299e-01 2.257297933101654053e-01 7.291526347398757935e-02 9.673365950584411621e-02 -1.496016085147857666e-01 1.851666159927845001e-02 -2.812437526881694794e-02 4.015199095010757446e-02 1.275125294923782349e-01 1.659669876098632812e-01 3.444242849946022034e-02
2.731494903564453125e-01 -2.257963269948959351e-01 -3.317723870277404785e-01 -1.849146783351898193e-01 -3.570188581943511963e-02 -8.444602042436599731e-02 -5.177195370197296143e-02 -6.606381386518478394e-02 -5.410131812095642090e-02 2.946898043155670166e-01 -2.142090350389480591e-01 -1.295121163129806519e-01 -6.086888164281845093e-02 1.514881253242492676e-01 -1.087573822587728500e-02 4.575097262859344482e-01 -1.075500920414924622e-01 -1.672148853540420532e-01 2.574558556079864502e-01 7.197663187980651855e-02 -6.661619991064071655e-03 1.466517150402069092e-01 1.189054623246192932e-01 4.149969667196273804e-02 -8.341145515441894531e-02 1.179676204919815063e-01 -9.494277089834213257e-02 2.174384146928787231e-01 1.973245441913604736e-01 1.813442260026931763e-01 8.575174212455749512e-02 -1.463767588138580322e-01
2.805180251598358154e-01 -3.716136142611503601e-02 3.730633109807968140e-02 -1.345456838607788086e-01 2.303277701139450073e-01 7.676684856414794922e-02 -3.959821909666061401e-02 -2.374925166368484497e-01 3.212543427944183350e-01 2.884282544255256653e-02 -2.527380287647247314e-01 -2.059730589389801025e-01 -1.778769642114639282e-01 -8.919312059879302979e-02 -2.649748884141445160e-02 2.357849925756454468e-01 9.433211386203765869e-02 6.188098341226577759e-02 3.726763725280761719e-01 -8.686223067343235016e-03 -2.642344832420349121e-01 -1.212712079286575317e-01 7.949896901845932007e-02 -2.396258898079395294e-02 1.893916428089141846e-01 2.320062369108200073e-01 1.545765846967697144e-01 3.031854331493377686e-02 -2.180494368076324463e-01 1.261209249496459961e-01 -3.633518889546394348e-02 -2.342996001243591309e-01
1.489824801683425903e-01 -5.980386212468147278e-02 -2.889012992382049561e-01 1.847716867923736572e-01 -2.572143077850341797e-01 -1.991527341306209564e-02 -3.729086741805076599e-02 -1.320387870073318481e-01 1.639714837074279785e-01 4.316317662596702576e-02 -1.464221328496932983e-01 -9.585580974817276001e-02 -1.002654992043972015e-02 -2.414235174655914307e-01 5.518433451652526855e-02 1.849991977214813232e-01 -3.384363353252410889e-01 1.007697060704231262e-01 2.565265893936157227e-01 2.202855795621871948e-01 2.471028119325637817e-01 -1.563560813665390015e-01 1.050435900688171387e-01 2.465031147003173828e-01 2.015759795904159546e-01 5.387317389249801636e-02 6.923276185989379883e-02 1.443569213151931763e-01 2.415956556797027588e-01 2.710031569004058838e-01 -1.293473094701766968e-01 -4.658043757081031799e-02
9.014302492141723633e-02 -3.549212515354156494e-01 -2.667450308799743652e-01 4.154491797089576721e-02 -7.937088608741760254e-02 -6.096424907445907593e-02 1.485586017370223999e-01 -1.987057626247406006e-01 2.469483166933059692e-01 -7.406835258007049561e-02 -2.166890799999237061e-01 -5.018730461597442627e-02 7.234251499176025391e-02 -9.436342120170593262e-02 2.942919433116912842e-01 2.551332712173461914e-01 3.834469616413116455e-02 7.522389292716979980e-02 1.526168584823608398e-01 2.650731205940246582e-01 3.281470760703086853e-02 -2.090606540441513062e-01 3.077944815158843994e-01 -2.110508456826210022e-02 1.680798381567001343e-01 5.559385195374488831e-02 2.156588733196258545e-01 1.638487130403518677e-01 -1.177111640572547913e-02 1.833991855382919312e-01 2.460763156414031982e-01 7.406200747936964035e-04
1.497428715229034424e-01 -1.022511795163154602e-01 3.136212751269340515e-02 -1.749277859926223755e-01 8.300337940454483032e-02 -2.043744176626205444e-01 1.685044020414352417e-01 -4.418322443962097168e-02 8.481357991695404053e-02 2.970923185348510742e-01 -1.927390545606613159e-01 2.456376105546951294e-01 -1.607366353273391724e-01 -1.362401694059371948e-01 2.144493907690048218e-01 3.336596488952636719e-01 2.892679162323474884e-02 2.853682041168212891e-01 1.985046863555908203e-01 2.394128888845443726e-01 -1.060760840773582458e-01 1.672606319189071655e-01 1.071732938289642334e-01 2.021159529685974121e-01 8.471226692199707031e-02 1.651867665350437164e-02 -1.389006823301315308e-01 1.093975827097892761e-01 2.236369252204895020e-01 2.355678081512451172e-01 2.687106281518936157e-02 -2.153557240962982178e-01
1.150027066469192505e-01 -1.782795041799545288e-01 -2.799199521541595459e-01 5.841818824410438538e-02 -2.589941322803497314e-01 8.834566175937652588e-02 -7.692408561706542969e-02 -1.897801160812377930e-01 -1.096808835864067078e-01 1.082061827182769775e-01 -1.308238506317138672e-01 4.210526347160339355e-01 1.097379103302955627e-01 -4.710229486227035522e-02 1.256261914968490601e-01 6.321939826011657715e-02 -1.963119208812713623e-01 2.258057594299316406e-01 2.290533035993576050e-01 1.708291471004486084e-01 1.608808636665344238e-01 -4.099412262439727783e-02 -1.527140140533447266e-01 -5.009214393794536591e-03 1.180329918861389160e-01 3.085183203220367432e-01 -1.507688313722610474e-01 3.799692494794726372e-03 3.435985371470451355e-02 3.194335997104644775e-01 -1.415374130010604858e-01 -1.644118130207061768e-01
4.400935769081115723e-02 5.881228670477867126e-02 -8.428803831338882446e-02 -1.329943835735321045e-01 -2.470566779375076294e-01 -1.666399389505386353e-01 -2.258460372686386108e-01 -1.623447388410568237e-01 2.437739968299865723e-01 1.095706447958946228e-01 -2.809003591537475586e-01 -1.459673494100570679e-01 1.549419015645980835e-01 -2.621356248855590820e-01 -9.824617765843868256e-03 1.199326887726783752e-01 -3.518033772706985474e-02 3.478405252099037170e-02 8.826420642435550690e-03 2.609813809394836426e-01 -4.913950338959693909e-02 -1.864044219255447388e-01 1.301777809858322144e-01 7.179978489875793457e-02 2.260328978300094604e-01 2.264157235622406006e-01 -3.838300704956054688e-01 1.626759171485900879e-01 1.625481694936752319e-01 2.383322417736053467e-01 -1.310032010078430176e-01 -1.355332136154174805e-01
-1.535864174365997314e-01 -2.515641152858734131e-01 -9.902750700712203979e-02 -1.669559180736541748e-01 2.286893427371978760e-01 -1.227336898446083069e-01 2.361328154802322388e-02 -2.799676656723022461e-01 -1.873623579740524292e-01 1.525560319423675537e-01 7.439187169075012207e-02 -6.081314384937286377e-02 -3.359955735504627228e-03 1.544873863458633423e-01 -1.418229192495346069e-01 1.664053350687026978e-01 2.635068667586892843e-04 9.234302490949630737e-02 2.877767682075500488e-01 1.486329287290573120e-01 1.157394573092460632e-01 -1.583280414342880249e-01 1.017278581857681274e-01 2.429375201463699341e-01 -3.260613605380058289e-02 5.363304540514945984e-02 -1.454541366547346115e-02 3.286384642124176025e-01 2.632859908044338226e-02 2.059597373008728027e-01 2.011778652667999268e-01 -4.157488048076629639e-01
2.084358483552932739e-01 -1.404490768909454346e-01 -7.037005573511123657e-02 -2.598984837532043457e-01 -9.245945513248443604e-02 -1.017488092184066772e-01 -1.560770161449909210e-02 -1.107862368226051331e-01 -3.731153905391693115e-01 4.731347411870956421e-02 -8.674982003867626190e-03 -1.377048343420028687e-01 -1.383468210697174072e-01 -1.712630242109298706e-01 5.757047981023788452e-02 3.285028636455535889e-01 1.119752824306488037e-01 1.450618356466293335e-01 3.361304104328155518e-01 1.116389781236648560e-01 2.382711172103881836e-01 -2.204535305500030518e-01 2.296077162027359009e-01 1.658727079629898071e-01 -8.426786214113235474e-02 1.229480654001235962e-01 8.471510559320449829e-02 5.935095995664596558e-02 9.688207507133483887e-02 -6.522420793771743774e-02 -1.323191076517105103e-01 -3.225210607051849365e-01
1.196713447570800781e-01 -7.602286338806152344e-02 -1.751145571470260620e-01 -4.398951679468154907e-02 -1.450574845075607300e-01 -1.948542743921279907e-01 -7.654661685228347778e-02 -1.537468731403350830e-01 8.644944429397583008e-02 7.134165614843368530e-02 -5.174656957387924194e-02 1.256732940673828125e-01 -4.020562395453453064e-03 -1.092777550220489502e-01 -2.997624576091766357e-01 1.666776835918426514e-01 1.390859186649322510e-01 2.309812009334564209e-01 2.133245915174484253e-01 3.754120171070098877e-01 1.593526452779769897e-01 -1.293812543153762817e-01 -3.298472464084625244e-01 1.016730442643165588e-01 2.759280800819396973e-01 3.089188039302825928e-01 -1.316459029912948608e-01 -2.648559212684631348e-01 -1.178859472274780273e-01 6.384980678558349609e-02 -1.280825026333332062e-02 2.383220195770263672e-02
2.319342829287052155e-02 -1.845378130674362183e-01 -4.897245764732360840e-01 -2.406318858265876770e-02 -2.253349125385284424e-01 -5.780790001153945923e-02 2.361649721860885620e-01 -2.810623124241828918e-02 -4.337559640407562256e-02 5.418058857321739197e-02 5.089893005788326263e-03 -7.701943069696426392e-02 -1.365788467228412628e-02 1.020490191876888275e-02 1.154727637767791748e-01 3.053109347820281982e-01 2.798818983137607574e-02 -8.196385577321052551e-03 7.660609483718872070e-02 8.546184748411178589e-02 -9.139364212751388550e-02 -5.126878023147583008e-01 1.926224827766418457e-01 -1.424071788787841797e-01 1.352890729904174805e-01 -1.625206172466278076e-01 -8.883704245090484619e-02 2.353007346391677856e-01 1.240233182907104492e-01 1.357448697090148926e-01 -6.114324554800987244e-02 9.259688109159469604e-02
2.061778903007507324e-01 -3.419468104839324951e-01 -2.329778522253036499e-01 1.547612547874450684e-01 1.480903625488281250e-01 -2.653296589851379395e-01 7.493723183870315552e-02 -2.905327454209327698e-02 2.359624579548835754e-02 1.568927168846130371e-01 -2.533913254737854004e-01 -1.095255091786384583e-01 2.567846477031707764e-01 -2.194167524576187134e-01 2.202860079705715179e-02 1.782880872488021851e-01 -2.200800180435180664e-01 1.895090639591217041e-01 6.238628178834915161e-02 1.293555349111557007e-01 5.137075111269950867e-02 -2.117961049079895020e-01 -1.254138052463531494e-01 5.362730100750923157e-02 -1.582126170396804810e-01 2.263967394828796387e-01 -1.697825789451599121e-01 1.817562282085418701e-01 -4.305426776409149170e-02 6.441461294889450073e-02 -6.154127046465873718e-02 -3.111281692981719971e-01
-1.488422602415084839e-01 -2.852082550525665283e-01 -3.413842022418975830e-01 -7.391339540481567383e-02 3.358254209160804749e-02 -2.226840555667877197e-01 3.765928149223327637e-01 1.613086089491844177e-02 2.543174326419830322e-01 6.737421452999114990e-02 -6.149203330278396606e-02 -1.284344196319580078e-01 8.830563724040985107e-02 -5.994110926985740662e-02 1.854314208030700684e-01 2.796334028244018555e-01 3.502596169710159302e-02 5.673389416188001633e-03 5.313505604863166809e-02 2.707302868366241455e-01 -1.587637662887573242e-01 -2.218234688043594360e-01 3.333902359008789062e-01 6.549405516125261784e-04 4.767453297972679138e-02 2.223532833158969879e-02 1.344128996133804321e-01 1.688088476657867432e-01 9.219148010015487671e-02 1.993550807237625122e-01 4.492192063480615616e-03 -8.776831626892089844e-02
9.708440303802490234e-02 -1.802942901849746704e-01 -6.957148760557174683e-02 -6.958470493555068970e-02 1.180944517254829407e-01 4.666349291801452637e-02 -7.637718319892883301e-02 -2.466122508049011230e-01 -2.702566795051097870e-02 2.216349840164184570e-01 2.421655207872390747e-01 -1.307336986064910889e-01 -1.019197627902030945e-01 -1.949347108602523804e-01 -3.196165263652801514e-01 -3.585353493690490723e-02 -1.959137171506881714e-01 1.684311032295227051e-01 2.584521472454071045e-01 6.460972130298614502e-02 8.427237719297409058e-02 -5.014004707336425781e-01 -7.402819395065307617e-02 1.037603989243507385e-01 1.547045707702636719e-01 1.643322408199310303e-01 1.320300549268722534e-01 3.021812736988067627e-01 3.038045205175876617e-02 -7.081864029169082642e-02 -9.983984380960464478e-02 -1.149172149598598480e-02
6.020782887935638428e-02 -2.488772720098495483e-01 -2.603988945484161377e-01 -8.540320210158824921e-03 -1.901174634695053101e-01 9.521059691905975342e-02 3.281558305025100708e-02 -1.699255034327507019e-02 2.123008668422698975e-02 2.088043391704559326e-01 4.149863868951797485e-02 -1.313765496015548706e-01 3.066075593233108521e-02 3.738621175289154053e-01 -2.168222963809967041e-01 2.259005308151245117e-01 -7.818447053432464600e-02 4.065774083137512207e-01 9.395650774240493774e-02 1.180199980735778809e-01 1.879849433898925781e-01 -2.367330342531204224e-01 2.478740960359573364e-01 2.585895545780658722e-02 2.247182428836822510e-01 2.656714618206024170e-01 -9.393038600683212280e-02 -9.376038610935211182e-02 -1.038815528154373169e-01 7.985153794288635254e-02 -8.843677490949630737e-02 -8.272541314363479614e-02
8.056487143039703369e-02 -1.434338688850402832e-01 2.819086052477359772e-02 -1.631716936826705933e-01 2.637564241886138916e-01 -2.683015763759613037e-01 9.297810611315071583e-04 2.557331323623657227e-02 -9.858998656272888184e-02 1.754055470228195190e-01 -2.746762633323669434e-01 8.206935599446296692e-03 4.440419841557741165e-03 1.487285196781158447e-01 -1.896587908267974854e-01 1.484200209379196167e-01 -2.008507996797561646e-01 -5.024346988648176193e-03 2.885455489158630371e-01 8.587829768657684326e-02 2.193415760993957520e-01 -2.515638768672943115e-01 1.088543161749839783e-01 4.623373970389366150e-02 -4.248302802443504333e-02 2.022894322872161865e-01 4.652853589504957199e-03 3.144580423831939697e-01 -2.156750261783599854e-01 3.408153355121612549e-01 -2.154051512479782104e-02 -2.145227193832397461e-01
-2.495708614587783813e-01 -2.907715924084186554e-02 -1.180669069290161133e-01 -2.310250252485275269e-01 2.438580691814422607e-01 6.253736466169357300e-02 3.525234460830688477e-01 -1.749715209007263184e-01 -1.043277904391288757e-01 1.441942527890205383e-02 -8.277388662099838257e-02 -7.171209901571273804e-02 8.667112886905670166e-02 5.434504896402359009e-02 2.497149705886840820e-01 4.760895073413848877e-01 1.095455661416053772e-01 1.564859598875045776e-01 2.127234786748886108e-01 1.792596280574798584e-01 -4.580561816692352295e-02 2.130232378840446472e-02 6.086083501577377319e-02 1.508121937513351440e-01 1.469675749540328979e-01 1.672243699431419373e-02 -3.021442517638206482e-02 -8.111698925495147705e-02 1.659705191850662231e-01 2.956519722938537598e-01 -1.975429058074951172e-01 -4.995415359735488892e-02
1.297177225351333618e-01 -2.452310621738433838e-01 4.079664126038551331e-02 -1.906894743442535400e-01 -3.303192555904388428e-02 -2.133821994066238403e-01 -2.243057042360305786e-01 -2.309530526399612427e-01 -3.384258747100830078e-01 -1.273522078990936279e-01 -1.412971168756484985e-01 1.842007786035537720e-02 -6.019908934831619263e-02 -1.382603496313095093e-01 -4.345540702342987061e-02 -4.815438389778137207e-02 -8.909819647669792175e-03 2.438409626483917236e-01 3.026356697082519531e-01 4.051886796951293945e-01 -3.136145323514938354e-02 -3.598428517580032349e-02 -1.892993897199630737e-01 -1.316913366317749023e-01 2.501111924648284912e-01 -4.975722357630729675e-02 -1.753994673490524292e-01 2.379339784383773804e-01 -6.353557109832763672e-02 1.609555035829544067e-01 -1.674902066588401794e-02 -5.778069794178009033e-02
2.169364504516124725e-02 -2.401584982872009277e-01 -1.567488163709640503e-01 -1.855173557996749878e-01 -2.547404728829860687e-02 -1.999486684799194336e-01 -1.159283518791198730e-01 -4.007478058338165283e-02 -1.218260824680328369e-01 3.041931092739105225e-01 1.110403146594762802e-02 3.924581035971641541e-02 -2.071177959442138672e-01 9.991919249296188354e-02 -3.194515705108642578e-01 3.102973103523254395e-01 -1.616035848855972290e-01 1.850040107965469360e-01 2.879330217838287354e-01 -1.214241907000541687e-01 1.755398213863372803e-01 -2.870761454105377197e-01 -1.186421979218721390e-02 -5.280236154794692993e-02 1.228984668850898743e-01 1.751722246408462524e-01 -3.219954073429107666e-01 1.521664708852767944e-01 -2.764767035841941833e-03 1.172396242618560791e-01 6.527287513017654419e-02 -4.640392214059829712e-02
3.456663489341735840e-01 -4.933342635631561279e-01 -1.297882795333862305e-01 -3.399403765797615051e-02 -1.246326342225074768e-01 4.106865823268890381e-02 2.563963234424591064e-01 5.309001356363296509e-02 -1.699179857969284058e-01 1.102491170167922974e-01 1.528091030195355415e-03 -2.036914229393005371e-01 -1.266723275184631348e-01 7.575342059135437012e-02 -1.727723032236099243e-01 1.287950724363327026e-01 2.454598098993301392e-01 1.415953636169433594e-01 4.044053256511688232e-01 9.309109300374984741e-03 4.831238463521003723e-02 -2.676367163658142090e-01 4.572191089391708374e-02 2.134017460048198700e-02 7.190140336751937866e-02 -1.050769984722137451e-01 8.053437620401382446e-02 1.781019754707813263e-02 8.060681074857711792e-02 7.231126725673675537e-02 -9.306351095438003540e-02 1.370211690664291382e-01
1.449472010135650635e-01 -3.032187521457672119e-01 -1.982918828725814819e-01 4.531560838222503662e-02 -7.366607338190078735e-02 8.202312141656875610e-02 -8.370157331228256226e-02 -1.493010073900222778e-01 1.241107881069183350e-01 2.239099740982055664e-01 1.847070604562759399e-01 1.962048858404159546e-01 -1.285133808851242065e-01 7.641281187534332275e-02 -3.392627239227294922e-01 3.637440502643585205e-01 -1.744050085544586182e-01 3.757617669180035591e-03 2.292461246252059937e-01 4.002372175455093384e-02 -3.240056335926055908e-01 -2.120292335748672485e-01 9.884984791278839111e-02 3.409334644675254822e-02 2.521069720387458801e-02 6.696861982345581055e-02 -2.721332013607025146e-02 8.292996883392333984e-02 4.040447622537612915e-02 2.628023624420166016e-01 6.396657973527908325e-02 -2.516429722309112549e-01
2.017260529100894928e-02 -7.123094797134399414e-02 6.900727003812789917e-02 6.284622941166162491e-03 -1.356265842914581299e-01 4.384997859597206116e-02 9.516469389200210571e-02 -1.565846353769302368e-01 -1.434362027794122696e-02 3.128561973571777344e-01 -2.884864807128906250e-01 7.342712581157684326e-02 1.410094946622848511e-01 -1.574929058551788330e-01 -2.403106167912483215e-02 2.310659736394882202e-01 4.175622388720512390e-02 9.602423012256622314e-02 3.174126744270324707e-01 3.176958858966827393e-01 1.739082336425781250e-01 -3.237718045711517334e-01 -7.865756750106811523e-02 -1.306982487440109253e-01 -2.919041514396667480e-01 2.713866531848907471e-01 -6.410132348537445068e-02 -8.564180880784988403e-02 -8.470078557729721069e-02 1.075692772865295410e-01 -1.641802191734313965e-01 2.519484460353851318e-01
6.364946067333221436e-02 -4.175114035606384277e-01 2.206270210444927216e-02 -1.398224681615829468e-01 -1.172189116477966309e-01 -1.286180019378662109e-01 -3.254718482494354248e-01 -1.407912671566009521e-01 -2.347351517528295517e-03 2.614116072654724121e-01 -1.077267229557037354e-01 6.360553205013275146e-02 -6.382552534341812134e-02 8.999752998352050781e-02 3.616596572101116180e-03 2.422071546316146851e-01 -9.087637811899185181e-02 2.744928747415542603e-02 2.680605351924896240e-01 -3.372896462678909302e-02 -1.637421548366546631e-02 -1.707742065191268921e-01 1.121425852179527283e-01 8.251587301492691040e-02 1.476304382085800171e-01 2.837136685848236084e-01 1.735560595989227295e-01 -6.655953824520111084e-02 -1.248086057603359222e-02 1.066689044237136841e-01 -5.885406211018562317e-02 -4.561308324337005615e-01
2.048854976892471313e-01 -2.234272956848144531e-01 -3.382229208946228027e-01 -2.691389024257659912e-01 1.510843634605407715e-01 -2.785564064979553223e-01 -2.311483584344387054e-02 -1.137498989701271057e-01 5.865205824375152588e-02 3.715590238571166992e-01 -3.811478614807128906e-01 -1.886350363492965698e-01 -1.578644216060638428e-01 -6.478500366210937500e-02 -1.547356694936752319e-01 5.473545938730239868e-02 -3.856821358203887939e-02 1.311382353305816650e-01 6.069130450487136841e-02 1.559682488441467285e-01 -1.289347261190414429e-01 -1.635230891406536102e-02 2.407127022743225098e-01 1.169327422976493835e-01 1.335229724645614624e-03 2.417976558208465576e-01 -1.100451685488224030e-02 4.667742550373077393e-02 -5.306655168533325195e-02 9.994929283857345581e-02 -1.408087015151977539e-01 -1.910906098783016205e-02
5.907278880476951599e-02 -3.001440316438674927e-02 -2.010601609945297241e-01 -1.787723228335380554e-02 7.059472799301147461e-02 -1.074174419045448303e-01 1.777484267950057983e-02 -3.567596077919006348e-01 -8.854479342699050903e-02 -2.442125678062438965e-01 -8.215036243200302124e-03 1.241441816091537476e-01 -1.780468076467514038e-01 2.048758603632450104e-02 -5.687883496284484863e-02 4.229067862033843994e-01 6.191468238830566406e-02 3.014322817325592041e-01 2.172720432281494141e-01 2.156362980604171753e-01 9.273468703031539917e-02 -2.232769429683685303e-01 9.003308415412902832e-02 -3.618498146533966064e-01 -1.871320977807044983e-02 -1.383857335895299911e-02 8.010227978229522705e-02 -4.476941376924514771e-02 -6.326240301132202148e-02 1.123992279171943665e-01 -3.107070028781890869e-01 7.451792806386947632e-02
5.210163071751594543e-02 -3.064015209674835205e-01 -1.947676986455917358e-01 6.621629744768142700e-02 -7.637796550989151001e-02 1.345576941967010498e-01 -1.271284092217683792e-02 -1.532214581966400146e-01 -3.333530575037002563e-02 1.859129220247268677e-01 6.120559573173522949e-02 4.942750930786132812e-02 -7.972107082605361938e-02 2.357489056885242462e-02 -2.935943007469177246e-01 3.790378272533416748e-01 -2.479191422462463379e-01 7.478842139244079590e-02 2.099096029996871948e-01 1.611473113298416138e-01 -3.738128840923309326e-01 3.882381319999694824e-02 2.990912087261676788e-02 -3.665803000330924988e-02 1.362914741039276123e-01 7.999311387538909912e-02 5.739601328969001770e-02 9.336046129465103149e-02 1.472295075654983521e-01 1.596521139144897461e-01 2.017950117588043213e-01 -3.597544729709625244e-01
-1.527710855007171631e-01 -3.667100518941879272e-02 -3.045819401741027832e-01 -1.968966275453567505e-01 -1.023568585515022278e-01 -1.596913635730743408e-01 -1.154487021267414093e-02 -2.389500588178634644e-01 2.731541693210601807e-01 1.938426941633224487e-01 1.397940963506698608e-01 7.977995090186595917e-03 1.191279143095016479e-01 1.209907457232475281e-01 4.239771515130996704e-02 -1.039835214614868164e-01 -2.079525589942932129e-01 5.753171071410179138e-02 1.072857454419136047e-01 4.756794869899749756e-01 1.019796580076217651e-01 -2.453748285770416260e-01 -5.302336812019348145e-02 2.145053744316101074e-01 -9.624175727367401123e-02 1.723720878362655640e-01 -1.505226343870162964e-01 1.683449745178222656e-01 8.545836806297302246e-02 2.558054924011230469e-01 3.659018874168395996e-02 -9.755118936300277710e-02
3.314356505870819092e-02 -2.580082714557647705e-01 -3.437367975711822510e-01 1.288995705544948578e-02 -6.309714168310165405e-02 -1.545781940221786499e-01 1.612329185009002686e-01 -1.935754120349884033e-01 3.600552976131439209e-01 -7.879655063152313232e-02 -1.169957891106605530e-01 -1.385109573602676392e-01 1.560312807559967041e-01 -1.077293306589126587e-01 1.931460052728652954e-01 4.297105371952056885e-01 8.509266376495361328e-02 2.758349291980266571e-02 6.842214614152908325e-02 1.891263425350189209e-01 -2.318058758974075317e-01 -1.671742945909500122e-01 3.022588193416595459e-01 8.437334001064300537e-02 2.599391341209411621e-02 -8.243096619844436646e-02 9.220951795578002930e-02 3.733506426215171814e-02 8.897777646780014038e-02 1.117285564541816711e-01 8.298698812723159790e-03 -1.720191091299057007e-01
6.362867355346679688e-02 -1.266461312770843506e-01 -2.607047259807586670e-01 -1.665638387203216553e-01 2.702861838042736053e-02 -1.020821183919906616e-01 7.280677556991577148e-02 -1.707813888788223267e-01 -5.453876405954360962e-02 4.405451118946075439e-01 -2.810247838497161865e-01 -1.451087743043899536e-01 -1.255821734666824341e-01 -6.764022260904312134e-02 -2.775163352489471436e-01 3.494754135608673096e-01 -4.888419061899185181e-02 2.007306367158889771e-01 1.716559976339340210e-01 1.004439741373062134e-01 7.446180284023284912e-02 -1.245432645082473755e-01 8.574303984642028809e-02 2.470913678407669067e-01 7.523769885301589966e-02 8.760426193475723267e-02 -1.630551926791667938e-02 1.708795130252838135e-01 -3.173716664314270020e-01 -1.475372724235057831e-02 -7.621935009956359863e-02 2.741014957427978516e-02
1.906736195087432861e-01 -1.090332120656967163e-01 -4.156708344817161560e-02 -3.964937105774879456e-02 -1.800587177276611328e-01 -7.106000930070877075e-02 5.957193672657012939e-02 -1.799574345350265503e-01 -1.538615971803665161e-01 2.479857653379440308e-01 -2.471518218517303467e-01 -8.134806156158447266e-02 2.284250035881996155e-02 1.610189303755760193e-02 -3.203098177909851074e-01 1.388532817363739014e-01 -2.219535559415817261e-01 1.214182376861572266e-01 4.435705542564392090e-01 -5.542544648051261902e-02 -1.962735354900360107e-01 -4.417411088943481445e-01 7.075063139200210571e-02 -2.655559591948986053e-02 -6.271190941333770752e-02 1.755182296037673950e-01 -4.871914535760879517e-02 7.879219949245452881e-02 5.438345950096845627e-03 -9.425711631774902344e-02 -1.985879093408584595e-01 6.815987825393676758e-02
1.558217555284500122e-01 -3.683608397841453552e-02 -2.119092643260955811e-01 1.515314131975173950e-01 -1.579322814941406250e-01 -2.987962774932384491e-02 -1.464779824018478394e-01 -2.051961570978164673e-01 1.344916671514511108e-01 1.526675745844841003e-02 -3.245484083890914917e-02 -1.760989576578140259e-01 -2.552196849137544632e-03 -1.705344766378402710e-01 1.284279376268386841e-01 2.250721007585525513e-01 -1.718817800283432007e-01 3.838947713375091553e-01 9.486021846532821655e-02 2.342558801174163818e-01 1.764073520898818970e-01 -2.418453991413116455e-01 2.302119433879852295e-01 1.953985393047332764e-01 6.065346673130989075e-02 -4.571366310119628906e-02 2.085619568824768066e-01 9.025059640407562256e-02 3.009403347969055176e-01 2.555799782276153564e-01 -1.885489374399185181e-01 6.740348879247903824e-03
-2.711801826953887939e-01 -2.198187261819839478e-01 -2.286702394485473633e-01 -1.821204274892807007e-01 -2.829378843307495117e-02 -3.498752415180206299e-01 -9.912291169166564941e-02 -1.904537677764892578e-01 1.107340827584266663e-01 1.312427967786788940e-01 -9.453583508729934692e-02 1.426819413900375366e-01 5.233626440167427063e-02 1.933377981185913086e-02 -1.402636319398880005e-01 -3.447141870856285095e-02 2.295690774917602539e-01 3.802289664745330811e-01 3.600841462612152100e-01 2.785207927227020264e-01 3.961092978715896606e-02 -4.571953788399696350e-03 -1.111982911825180054e-01 -7.234867662191390991e-02 7.590363919734954834e-02 8.259300142526626587e-02 2.177545614540576935e-02 -1.554675102233886719e-01 1.271064877510070801e-01 2.020366638898849487e-01 -8.549701422452926636e-02 -1.241105571389198303e-01
8.326569944620132446e-02 -5.424387380480766296e-02 -1.325297653675079346e-01 -1.001619771122932434e-01 1.829788833856582642e-01 -2.774175107479095459e-01 -6.124325096607208252e-02 -4.763599485158920288e-02 -1.209448743611574173e-02 5.025559067726135254e-01 -1.793741136789321899e-01 -6.228910386562347412e-02 5.900204181671142578e-02 -1.283689588308334351e-01 -1.268278956413269043e-01 4.503250122070312500e-01 -1.015097647905349731e-01 7.803640514612197876e-02 5.735203623771667480e-02 1.302994191646575928e-01 -1.318202763795852661e-01 -8.523070812225341797e-02 3.557252883911132812e-01 1.889408975839614868e-01 8.833066560328006744e-03 -3.528078552335500717e-03 -4.830900207161903381e-02 1.017069295048713684e-01 -3.674348443746566772e-02 8.280003815889358521e-02 -2.702329754829406738e-01 3.038622811436653137e-02
-2.006112225353717804e-02 -1.931556910276412964e-01 -1.801753491163253784e-01 -1.325632184743881226e-01 2.568151056766510010e-01 2.741623297333717346e-02 4.657492041587829590e-01 -2.600090503692626953e-01 -2.171083241701126099e-01 -2.830418385565280914e-02 5.431041121482849121e-02 -2.336774319410324097e-01 -1.585015803575515747e-01 4.402896016836166382e-02 1.351620256900787354e-01 1.482471227645874023e-01 -7.998419553041458130e-02 1.367492973804473877e-01 -8.033510297536849976e-03 2.063057869672775269e-01 -6.147916615009307861e-02 -2.635002434253692627e-01 -7.936945185065269470e-04 6.425122171640396118e-02 3.640933632850646973e-01 4.591739177703857422e-02 4.528522491455078125e-02 7.589370012283325195e-02 -8.990209549665451050e-02 2.724049687385559082e-01 7.141292095184326172e-02 -1.152620464563369751e-01
1.092392299324274063e-02 -1.599391698837280273e-01 -1.063350960612297058e-01 -1.743474602699279785e-01 -1.662067323923110962e-01 -1.914878934621810913e-01 5.440670251846313477e-02 -2.137118875980377197e-01 -3.481333553791046143e-01 2.722309231758117676e-01 -7.417647633701562881e-03 -2.492774836719036102e-02 8.689637482166290283e-02 5.179261416196823120e-02 -2.030330449342727661e-01 1.091381013393402100e-01 1.208610311150550842e-01 1.962567269802093506e-01 1.002813782542943954e-02 2.359029650688171387e-01 1.837944686412811279e-01 -1.888298094272613525e-01 2.562737762928009033e-01 9.523910284042358398e-02 2.416749745607376099e-01 2.925342917442321777e-01 2.590992487967014313e-02 -1.718738824129104614e-01 -1.202150881290435791e-01 1.984440833330154419e-01 3.514148294925689697e-02 -2.792855501174926758e-01
-6.105254217982292175e-02 -2.236570864915847778e-01 -2.063692510128021240e-01 -2.196079641580581665e-01 1.459490805864334106e-01 -3.802430927753448486e-01 -4.726827144622802734e-02 -2.799893319606781006e-01 -4.859012737870216370e-02 6.469292193651199341e-02 -1.307739466428756714e-01 -9.849624335765838623e-02 -3.460970893502235413e-02 1.353784501552581787e-01 -1.360925436019897461e-01 2.041909247636795044e-01 -4.721065983176231384e-02 6.704752147197723389e-02 1.583785265684127808e-01 -1.237141638994216919e-01 9.805915504693984985e-02 -3.209973573684692383e-01 1.678207330405712128e-02 1.139262989163398743e-01 3.708048537373542786e-02 1.334662884473800659e-01 -4.729552194476127625e-02 2.053824961185455322e-01 -9.745731949806213379e-02 1.773316413164138794e-01 4.036271572113037109e-01 -2.352340817451477051e-01
-8.739285916090011597e-02 -2.321660816669464111e-01 -9.696121513843536377e-02 1.116584148257970810e-02 -1.271725744009017944e-01 2.246052920818328857e-01 -2.122847922146320343e-02 -2.336942255496978760e-01 6.638398393988609314e-03 2.953951358795166016e-01 -2.384173870086669922e-02 1.137507483363151550e-01 -1.246290504932403564e-01 4.081999137997627258e-02 -3.826392292976379395e-01 4.096909165382385254e-01 -2.417702674865722656e-01 4.551088809967041016e-02 1.588167548179626465e-01 3.043077327311038971e-02 -1.638667285442352295e-01 -8.405329287052154541e-02 9.253282099962234497e-02 -1.454651206731796265e-01 8.070065081119537354e-02 -7.008829712867736816e-02 8.242503739893436432e-03 1.081913113594055176e-01 1.685565710067749023e-01 3.635362088680267334e-01 1.848713681101799011e-02 -2.013966739177703857e-01
3.104525245726108551e-02 -1.735447645187377930e-01 -1.242719888687133789e-01 -1.362301968038082123e-02 2.157054096460342407e-01 -5.244886130094528198e-02 3.973956108093261719e-01 -2.915511131286621094e-01 -1.707095503807067871e-01 -1.216450259089469910e-01 7.314678281545639038e-02 -3.002861142158508301e-01 -2.250627242028713226e-02 -1.276772767305374146e-01 2.661165297031402588e-01 1.069690361618995667e-01 -2.666117623448371887e-02 3.707526996731758118e-02 2.154562324285507202e-01 1.065746024250984192e-01 -1.992505043745040894e-01 -1.929572820663452148e-01 1.089257467538118362e-02 -1.396670043468475342e-01 2.756616473197937012e-01 -6.706303358078002930e-02 1.107613146305084229e-01 8.924903720617294312e-02 2.020881697535514832e-02 3.237580955028533936e-01 -9.449173510074615479e-02 -2.263940572738647461e-01
-2.116520404815673828e-01 -2.413726001977920532e-01 2.315456233918666840e-02 3.082793764770030975e-02 -1.078025177121162415e-01 -1.188869848847389221e-01 -1.062943488359451294e-01 -5.733039602637290955e-02 1.360429376363754272e-01 1.348876208066940308e-01 8.485018461942672729e-02 -7.480020076036453247e-02 9.753927588462829590e-02 -2.191067859530448914e-02 1.461462974548339844e-01 3.825690597295761108e-02 1.149920560419559479e-02 1.368933022022247314e-01 2.888438701629638672e-01 3.547331094741821289e-01 -4.864867031574249268e-02 8.684954605996608734e-03 9.693010151386260986e-02 5.241430923342704773e-02 2.240909449756145477e-02 2.719329595565795898e-01 -3.721131980419158936e-01 3.208843469619750977e-01 1.404574811458587646e-01 3.347114920616149902e-01 -2.359365522861480713e-01 -1.636099666357040405e-01
1.203016638755798340e-01 -2.606318891048431396e-01 -1.372219622135162354e-01 3.497712686657905579e-02 -1.275969743728637695e-01 -2.621896862983703613e-01 -1.491883397102355957e-01 7.427096366882324219e-02 2.443989366292953491e-01 1.798033714294433594e-01 -1.817477345466613770e-01 3.576874360442161560e-02 2.931369841098785400e-02 -5.160660669207572937e-02 1.994759142398834229e-01 2.319464236497879028e-01 -3.042442910373210907e-02 1.205954775214195251e-01 2.641647458076477051e-01 2.207335382699966431e-01 1.828334182500839233e-01 -1.007366478443145752e-01 3.360435962677001953e-01 1.226029694080352783e-01 1.039572879672050476e-01 1.102322489023208618e-01 -3.981096148490905762e-01 4.146479070186614990e-03 1.295264661312103271e-01 2.112196832895278931e-01 -2.059110626578330994e-02 -1.116871684789657593e-01
3.309260308742523193e-01 -6.347671151161193848e-02 -8.229970932006835938e-02 -1.863959878683090210e-01 4.020580649375915527e-02 -2.305883169174194336e-01 2.402581274509429932e-03 -7.593528181314468384e-02 -1.404891461133956909e-01 2.233188413083553314e-02 8.435206115245819092e-02 1.023200452327728271e-01 1.653108447790145874e-01 -6.436027615563943982e-05 -8.738920441828668118e-04 8.287457376718521118e-02 2.213805913925170898e-01 2.293092012405395508e-01 2.731006443500518799e-01 -4.916261881589889526e-02 4.828960075974464417e-02 -3.897238671779632568e-01 -1.152815297245979309e-02 1.595375090837478638e-01 -4.149334877729415894e-02 -1.051560742780566216e-03 -2.039458602666854858e-01 1.226434856653213501e-01 -1.798184216022491455e-01 3.682550191879272461e-01 -1.753155887126922607e-01 -3.113366365432739258e-01
1.960008442401885986e-01 -4.824351519346237183e-02 -1.981330290436744690e-02 4.149949550628662109e-02 8.781119249761104584e-04 8.162063546478748322e-03 1.069806665182113647e-01 -4.180855453014373779e-01 1.555099338293075562e-01 5.894619226455688477e-02 -2.440044730901718140e-01 -2.748662233352661133e-01 -2.002486884593963623e-01 1.653984636068344116e-01 -2.917585670948028564e-01 1.903174370527267456e-01 1.804669946432113647e-01 3.796099126338958740e-02 3.752184808254241943e-01 1.650363653898239136e-01 -4.873150959610939026e-02 -2.523226737976074219e-01 -2.598265931010246277e-02 -3.501665219664573669e-02 -9.819908440113067627e-02 2.598025202751159668e-01 7.094132900238037109e-02 2.879371121525764465e-02 -1.715555042028427124e-01 1.617781370878219604e-01 1.033377200365066528e-01 -4.863439593464136124e-03
1.601504534482955933e-02 -1.180488243699073792e-01 8.512614667415618896e-02 -1.941623687744140625e-01 -9.075053781270980835e-02 2.045626938343048096e-01 2.585487812757492065e-02 -1.590150594711303711e-01 -7.043547928333282471e-02 1.118403524160385132e-01 6.183627061545848846e-03 2.605043053627014160e-01 4.992697760462760925e-02 -2.602202259004116058e-02 -3.284874930977821350e-02 1.595263630151748657e-01 1.805926114320755005e-01 2.744243443012237549e-01 3.731981813907623291e-01 9.777850657701492310e-02 -7.658395916223526001e-02 -3.916234076023101807e-01 -1.366578880697488785e-02 -2.025880366563796997e-01 -3.185922205448150635e-01 2.268473953008651733e-01 -1.635841093957424164e-02 1.501596868038177490e-01 1.531186848878860474e-01 2.955608963966369629e-01 -6.082803383469581604e-02 4.752316698431968689e-02
1.231140419840812683e-01 -1.978264451026916504e-01 8.842633664608001709e-02 7.222584635019302368e-02 2.260743640363216400e-02 -1.873152405023574829e-01 3.477913737297058105e-01 -2.981491982936859131e-01 -2.121203690767288208e-01 5.730512738227844238e-02 2.402335107326507568e-01 -2.699503898620605469e-01 -9.956273436546325684e-02 1.040843594819307327e-02 1.939091682434082031e-01 1.846087872982025146e-01 3.885488584637641907e-02 4.568957537412643433e-02 2.716166339814662933e-02 2.665010392665863037e-01 -9.901709854602813721e-02 -8.385393023490905762e-02 1.144045144319534302e-01 4.176192451268434525e-04 4.340934455394744873e-01 2.479847371578216553e-01 -1.055889204144477844e-01 1.382202506065368652e-01 -7.766177505254745483e-02 1.415632367134094238e-01 3.154325112700462341e-02 -1.188245713710784912e-01
2.941397428512573242e-01 -4.871241450309753418e-01 -1.806213557720184326e-01 6.584642827510833740e-02 1.298907846212387085e-01 -1.937068104743957520e-01 -2.424624934792518616e-02 -1.054654121398925781e-01 9.200200438499450684e-02 1.516110599040985107e-01 -2.856805920600891113e-01 -3.195093711838126183e-03 1.448333412408828735e-01 -2.389838397502899170e-01 1.150350421667098999e-01 1.651450246572494507e-02 -1.403897255659103394e-01 1.764073222875595093e-01 1.151670068502426147e-01 9.517499804496765137e-02 2.012653797864913940e-01 -2.597515583038330078e-01 -7.360398769378662109e-02 7.685102522373199463e-02 -9.113539755344390869e-02 2.884520888328552246e-01 -7.081272453069686890e-02 1.156886108219623566e-02 -3.949493542313575745e-02 1.937491297721862793e-01 -1.395850777626037598e-01 -1.440962404012680054e-01
9.992983937263488770e-02 -1.674171239137649536e-01 6.883209943771362305e-02 -1.348382234573364258e-01 -5.312671884894371033e-02 -6.834185123443603516e-02 2.226985245943069458e-02 -1.793985366821289062e-01 -1.190831512212753296e-02 2.342103570699691772e-01 -1.250503361225128174e-01 6.549412012100219727e-02 -3.619714826345443726e-02 7.852570712566375732e-02 -4.166356027126312256e-01 1.097025349736213684e-01 -1.126263886690139771e-01 1.732991039752960205e-01 4.000653028488159180e-01 -9.144959598779678345e-02 -9.143105149269104004e-02 -4.638651013374328613e-01 1.816962212324142456e-01 -4.476865381002426147e-02 4.413999989628791809e-02 2.893464565277099609e-01 -1.517280340194702148e-01 4.437307640910148621e-02 8.847366273403167725e-02 -1.070938035845756531e-01 -1.524934023618698120e-01 8.934243768453598022e-02
2.204020917415618896e-01 -1.437360942363739014e-01 -1.392022818326950073e-01 7.930781692266464233e-03 4.577547311782836914e-02 -2.163714319467544556e-01 -2.094098180532455444e-01 -1.572722643613815308e-01 -1.362318396568298340e-01 2.831584811210632324e-01 -1.517889648675918579e-01 -1.921827793121337891e-01 -2.106994763016700745e-02 5.827279388904571533e-02 -1.796074956655502319e-01 4.578900039196014404e-01 2.132495790719985962e-01 1.359371542930603027e-01 -5.266964808106422424e-02 5.634010583162307739e-02 -7.658621668815612793e-02 -3.342143595218658447e-01 1.321353763341903687e-01 3.512888848781585693e-01 5.818741396069526672e-02 7.827952504158020020e-02 4.370965063571929932e-02 2.125824838876724243e-01 -3.295178711414337158e-02 -3.658257052302360535e-02 -4.279331117868423462e-02 -1.218535192310810089e-02
1.770745664834976196e-01 -3.448335081338882446e-02 -5.390040576457977295e-02 -1.393515467643737793e-01 3.349830582737922668e-02 -2.314940467476844788e-02 -1.806746795773506165e-02 -2.337323725223541260e-01 1.464490145444869995e-01 4.355906546115875244e-01 -2.991261482238769531e-01 1.104528829455375671e-01 -1.393538117408752441e-01 -2.124365419149398804e-01 -2.223484963178634644e-02 1.264531016349792480e-01 -1.836852915585041046e-02 2.043214142322540283e-01 2.147427499294281006e-01 2.988987863063812256e-01 -1.400492489337921143e-01 1.618099957704544067e-02 1.369532942771911621e-01 2.639072239398956299e-01 7.239235937595367432e-02 -1.499032601714134216e-02 -1.914118081331253052e-01 -2.686845362186431885e-01 7.379426807165145874e-02 1.384529322385787964e-01 -1.090493351221084595e-01 -2.408307045698165894e-01
1.647262461483478546e-02 -2.821803092956542969e-01 -2.566185966134071350e-02 -9.071204066276550293e-02 1.067196577787399292e-02 4.121888428926467896e-02 1.991157531738281250e-01 8.797770738601684570e-02 2.217382378876209259e-02 1.829283684492111206e-01 1.089548468589782715e-01 2.106566578149795532e-01 1.376491389237344265e-03 -7.066205888986587524e-02 2.908729910850524902e-01 -1.969093427760526538e-04 -3.366963267326354980e-01 3.357160091400146484e-01 2.291062027215957642e-01 2.800347805023193359e-01 1.089258119463920593e-01 -2.870012223720550537e-01 2.348780930042266846e-01 4.861527308821678162e-02 -4.677012190222740173e-02 2.440308481454849243e-01 9.717521816492080688e-02 1.714562028646469116e-01 -1.359212696552276611e-01 1.193964779376983643e-01 -1.884837746620178223e-01 -6.806041300296783447e-02
-1.402041316032409668e-01 -2.443862408399581909e-01 -2.746349275112152100e-01 -2.224272787570953369e-01 1.728243678808212280e-01 -8.129227161407470703e-02 2.323289029300212860e-02 -1.335777640342712402e-01 -9.121526032686233521e-02 1.760091334581375122e-01 -1.531481444835662842e-01 -1.917908936738967896e-01 -1.184083297848701477e-01 -1.641290634870529175e-02 -1.174228116869926453e-01 1.297307461500167847e-01 -5.955093726515769958e-02 5.170328170061111450e-02 3.962740600109100342e-01 2.165050804615020752e-02 -1.728486828505992889e-02 -2.330204695463180542e-01 1.170729249715805054e-01 2.179394215345382690e-01 1.467788070440292358e-01 -5.217885132879018784e-03 1.513926088809967041e-01 2.309947013854980469e-01 -1.736403554677963257e-01 8.648033440113067627e-02 2.259864062070846558e-01 -3.610308468341827393e-01
-3.237460181117057800e-02 -1.820427924394607544e-01 -2.258011996746063232e-01 -1.373453587293624878e-01 -3.150249272584915161e-02 -4.020982682704925537e-01 6.718330830335617065e-02 -2.413111031055450439e-01 1.776890084147453308e-02 -1.970895379781723022e-01 -1.606298089027404785e-01 -2.876434326171875000e-01 6.241355091333389282e-02 1.068734452128410339e-01 -2.550507485866546631e-01 1.112205684185028076e-01 1.096670236438512802e-02 1.215316206216812134e-01 3.496470451354980469e-01 4.044367745518684387e-02 1.930766552686691284e-01 -8.531820029020309448e-02 5.249356478452682495e-02 -5.805408954620361328e-02 -4.162274301052093506e-03 -3.911857306957244873e-02 1.349426954984664917e-01 2.573383152484893799e-01 -2.651449851691722870e-02 1.689628958702087402e-01 7.298424839973449707e-02 -3.465292155742645264e-01
-4.864343255758285522e-02 -2.016327530145645142e-01 -3.498671948909759521e-01 -7.937189191579818726e-02 1.101893261075019836e-01 -6.795096397399902344e-02 5.429591052234172821e-03 -1.179509535431861877e-01 2.587410211563110352e-01 1.400393396615982056e-01 -7.960617542266845703e-02 -5.785197392106056213e-02 -3.636847808957099915e-02 -1.738428175449371338e-01 1.386158466339111328e-01 4.653525054454803467e-01 2.522079646587371826e-02 1.021221131086349487e-01 3.209655359387397766e-02 2.225230336189270020e-01 4.353162646293640137e-02 -1.651538908481597900e-01 3.527401387691497803e-01 -1.339011546224355698e-02 1.351060569286346436e-01 2.133539766073226929e-01 2.241441607475280762e-01 -1.379895303398370743e-02 -4.468158259987831116e-02 2.493926733732223511e-01 2.608178369700908661e-02 1.988755315542221069e-01
1.291451901197433472e-01 -3.872727751731872559e-01 3.360080998390913010e-03 -7.526689022779464722e-02 -2.525239884853363037e-01 1.219442561268806458e-01 2.980850636959075928e-01 -2.482718378305435181e-01 -1.003587916493415833e-01 3.994195535778999329e-02 9.700500220060348511e-02 -3.830634057521820068e-02 -5.410296097397804260e-02 1.688181795179843903e-02 1.040830183774232864e-02 1.259368360042572021e-01 -1.764601171016693115e-01 1.353799998760223389e-01 2.444320321083068848e-01 -1.969774998724460602e-02 -3.541173338890075684e-01 -1.797675192356109619e-01 1.032812148332595825e-01 1.655196249485015869e-01 3.708153665065765381e-01 2.660710364580154419e-02 -1.861077398061752319e-01 -1.052800118923187256e-01 1.508559733629226685e-01 1.961395842954516411e-03 -2.059747874736785889e-01 4.804452508687973022e-02
1.025810837745666504e-01 2.001141943037509918e-02 -1.210271567106246948e-01 -2.200819104909896851e-01 -7.510417699813842773e-02 -8.904203772544860840e-02 -3.432429432868957520e-01 -2.424594759941101074e-01 1.670968532562255859e-01 1.109432727098464966e-01 -2.008765190839767456e-02 -2.196378447115421295e-02 3.107174932956695557e-01 7.481665909290313721e-02 -5.291876196861267090e-02 1.198700591921806335e-01 -1.802763044834136963e-01 -8.280583471059799194e-02 1.276228725910186768e-01 3.964552283287048340e-01 -9.566219896078109741e-02 -1.570702940225601196e-01 5.550348386168479919e-02 2.252029031515121460e-01 -1.766656711697578430e-02 3.770312666893005371e-01 -5.243830010294914246e-02 9.884767234325408936e-02 -5.789677798748016357e-02 2.288093566894531250e-01 -2.406578660011291504e-01 7.966476678848266602e-02
2.794714272022247314e-01 -2.285081744194030762e-01 2.202929556369781494e-01 -2.063733339309692383e-01 7.363430410623550415e-02 1.504630446434020996e-01 -6.297750771045684814e-02 -1.511193066835403442e-01 6.608778238296508789e-02 2.462967783212661743e-01 2.074166834354400635e-01 -4.717884585261344910e-03 1.138277277350425720e-01 -1.700519174337387085e-01 9.072780609130859375e-02 -1.417593657970428467e-01 -1.026257500052452087e-01 3.634659349918365479e-01 3.698975145816802979e-01 1.448982954025268555e-01 -3.684670850634574890e-02 -3.152261376380920410e-01 2.104779705405235291e-02 4.945887252688407898e-02 -1.069650426506996155e-01 2.007155120372772217e-01 -2.330054342746734619e-01 5.702419579029083252e-02 1.195776462554931641e-02 -2.448363229632377625e-03 -1.374907791614532471e-01 -1.141200512647628784e-01
2.991557419300079346e-01 -1.681092083454132080e-01 -1.565646380186080933e-01 -3.038354590535163879e-02 -5.753030627965927124e-02 -3.510697185993194580e-01 -1.830075979232788086e-01 -2.959867417812347412e-01 -1.426680237054824829e-01 3.227836489677429199e-01 -4.715082049369812012e-02 -6.822606176137924194e-02 1.008034124970436096e-01 -1.353145241737365723e-01 -1.385126356035470963e-02 7.799743115901947021e-02 -2.777745127677917480e-01 4.683808237314224243e-02 2.499515563249588013e-02 1.464132219552993774e-01 8.298355340957641602e-02 -1.937055736780166626e-01 6.099143065512180328e-03 1.514907628297805786e-01 8.910972625017166138e-02 4.414421021938323975e-01 1.189518719911575317e-01 5.742040649056434631e-02 2.533004060387611389e-02 1.223082542419433594e-01 3.737506270408630371e-02 -1.921363472938537598e-01
1.994864456355571747e-02 -3.769847750663757324e-02 -2.786101996898651123e-01 4.477574676275253296e-02 1.640235260128974915e-02 -4.468040168285369873e-01 1.415340695530176163e-02 -1.485017836093902588e-01 1.596868038177490234e-01 6.115712970495223999e-02 -3.314471840858459473e-01 -1.545682549476623535e-01 -4.453721269965171814e-02 1.399852931499481201e-01 4.116358980536460876e-02 2.227956056594848633e-01 -1.397011131048202515e-01 2.062521725893020630e-01 8.911377936601638794e-02 2.189370989799499512e-02 1.354636996984481812e-01 2.030670456588268280e-02 -1.185335963964462280e-02 4.743105545639991760e-02 5.260592699050903320e-02 5.528141930699348450e-02 -2.589784860610961914e-01 5.536305159330368042e-02 -2.748312801122665405e-02 9.708404541015625000e-02 -4.114141464233398438e-01 -3.368464112281799316e-01
9.021402895450592041e-02 -2.076239287853240967e-01 -4.775209352374076843e-02 1.352350264787673950e-01 -1.218088530004024506e-02 -8.912383019924163818e-02 -2.193095535039901733e-01 7.307501882314682007e-02 1.156802102923393250e-01 -2.030973695218563080e-02 6.677034497261047363e-02 -3.696956904605031013e-03 7.561483234167098999e-02 -2.198106795549392700e-01 1.561470478773117065e-01 3.905592262744903564e-01 -1.043385043740272522e-01 3.176789581775665283e-01 1.687226295471191406e-01 2.155845463275909424e-01 1.798023283481597900e-02 -2.629125714302062988e-01 2.467736452817916870e-01 1.568251401185989380e-01 4.080634713172912598e-01 5.315449461340904236e-02 1.197119057178497314e-01 1.679395884275436401e-01 2.961293235421180725e-02 1.772237718105316162e-01 -1.703588664531707764e-01 5.065972730517387390e-02
1.853084117174148560e-01 -7.590076327323913574e-02 -2.732703089714050293e-01 -2.823028266429901123e-01 1.134795416146516800e-02 -1.094129681587219238e-01 1.596814543008804321e-01 -3.037954866886138916e-01 -3.613417148590087891e-01 1.831119507551193237e-01 -5.012801289558410645e-02 -1.567890346050262451e-01 3.605332225561141968e-02 -7.616163790225982666e-02 -8.515405654907226562e-02 2.760817110538482666e-01 -1.065468266606330872e-01 1.895959973335266113e-01 2.411238253116607666e-01 -2.590417861938476562e-03 -2.340426668524742126e-02 -1.420188695192337036e-01 1.407275944948196411e-01 8.499931544065475464e-02 -1.552811414003372192e-01 -1.003182753920555115e-01 1.210746914148330688e-01 1.861518621444702148e-01 -1.649076193571090698e-01 1.701911166310310364e-02 -1.050729155540466309e-01 -3.444816470146179199e-01
1.167053133249282837e-01 -1.293515712022781372e-01 -1.738704293966293335e-01 9.380287677049636841e-02 -1.990826986730098724e-02 -1.543886512517929077e-01 4.951041564345359802e-02 1.797328935936093330e-03 8.673725277185440063e-02 1.242533475160598755e-01 3.585271164774894714e-02 -3.703499212861061096e-02 -5.782073736190795898e-02 -3.797820210456848145e-01 -4.383647143840789795e-01 1.751146465539932251e-01 -1.235211938619613647e-01 3.192295432090759277e-01 1.337505877017974854e-01 2.483486980199813843e-01 -1.077382043004035950e-01 -3.745828568935394287e-01 -9.256180375814437866e-02 6.623618304729461670e-02 -7.387428078800439835e-03 1.063794046640396118e-01 5.316617712378501892e-02 2.374055236577987671e-01 2.602091729640960693e-01 3.436297178268432617e-02 8.187734335660934448e-02 -1.213059388101100922e-02
2.911696732044219971e-01 -9.661541134119033813e-02 -1.241957396268844604e-01 -5.902946740388870239e-02 1.990466117858886719e-01 -4.145535454154014587e-02 1.456603258848190308e-01 -2.096693962812423706e-01 -2.784113585948944092e-01 2.434061169624328613e-01 -1.393923759460449219e-01 5.781176313757896423e-02 2.896603047847747803e-01 -2.143771052360534668e-01 6.580521352589130402e-03 2.330990694463253021e-02 -2.033645659685134888e-02 6.161411479115486145e-02 4.107034206390380859e-01 1.101566106081008911e-01 -5.953201651573181152e-02 2.284273132681846619e-02 -1.346308588981628418e-01 -2.865480259060859680e-02 1.568366587162017822e-01 1.703764498233795166e-01 -2.951558828353881836e-01 6.376563012599945068e-02 3.225414454936981201e-02 3.296325206756591797e-01 1.641785502433776855e-01 -3.139658644795417786e-02
8.540667593479156494e-02 -1.995000243186950684e-01 -2.383429110050201416e-01 1.941742748022079468e-02 8.513092994689941406e-02 -1.655840128660202026e-01 7.371672429144382477e-03 3.351972438395023346e-03 -1.438542902469635010e-01 2.255548685789108276e-01 -1.364108920097351074e-01 8.088950067758560181e-02 -1.314965188503265381e-01 3.515894338488578796e-02 -2.636061310768127441e-01 5.103995800018310547e-01 9.295845776796340942e-02 -9.206245839595794678e-02 1.031534373760223389e-01 1.630245894193649292e-01 2.334069460630416870e-01 -1.104172915220260620e-01 2.007312923669815063e-01 9.873373806476593018e-02 1.273638755083084106e-02 2.064769715070724487e-01 -2.533000111579895020e-01 2.540943622589111328e-01 6.408995389938354492e-02 1.513102054595947266e-01 -9.169358015060424805e-02 -1.943458169698715210e-01
1.266417205333709717e-01 -1.263322681188583374e-01 -8.424717187881469727e-02 -1.585768759250640869e-01 -9.015298634767532349e-02 -2.206348180770874023e-01 -1.683271490037441254e-02 -1.695666909217834473e-01 -1.100508719682693481e-01 -1.534440219402313232e-01 -2.105855047702789307e-01 1.773946285247802734e-01 2.372223585844039917e-01 9.265800565481185913e-02 3.562888130545616150e-02 7.212412077933549881e-03 -8.802638202905654907e-02 3.439608812332153320e-01 3.024560511112213135e-01 3.662294745445251465e-01 -2.092779800295829773e-02 -1.896701157093048096e-01 -3.670702576637268066e-01 8.464981801807880402e-03 2.344652712345123291e-01 -3.009771183133125305e-02 -7.125364243984222412e-02 2.009053975343704224e-01 1.554073840379714966e-01 1.479303836822509766e-01 -1.083193998783826828e-02 -4.362269490957260132e-02
1.132040768861770630e-01 -2.625075578689575195e-01 -3.694369196891784668e-01 -1.130313947796821594e-01 -2.264100499451160431e-02 1.511734277009963989e-01 2.499839216470718384e-01 5.095607601106166840e-03 9.487165510654449463e-02 -2.684393711388111115e-02 -3.125450387597084045e-02 -7.805433869361877441e-02 -9.377244859933853149e-02 -1.432109922170639038e-01 5.251350998878479004e-02 4.332401752471923828e-01 2.558979671448469162e-03 -8.112922310829162598e-03 -1.514253616333007812e-01 5.076746940612792969e-01 -2.049024030566215515e-02 -1.886225342750549316e-01 3.718546405434608459e-02 5.322249978780746460e-02 -5.561551079154014587e-02 1.237044110894203186e-01 -4.522201418876647949e-02 -7.904840260744094849e-02 -6.747936457395553589e-02 2.929222285747528076e-01 6.778153777122497559e-02 -6.318960338830947876e-02
7.376860827207565308e-02 -2.082251161336898804e-01 1.141791045665740967e-02 8.301982656121253967e-03 1.236515566706657410e-01 -9.182164072990417480e-02 1.554376911371946335e-02 -1.471414715051651001e-01 -3.050552867352962494e-02 -6.538889557123184204e-02 -1.652469336986541748e-01 -1.222279444336891174e-01 1.224002521485090256e-02 -5.404207855463027954e-02 -1.154462844133377075e-01 3.045057356357574463e-01 -1.336263418197631836e-01 2.223311513662338257e-01 2.026891708374023438e-01 -1.424495726823806763e-01 1.846960037946701050e-01 -2.536152005195617676e-01 -6.404965370893478394e-02 5.873500183224678040e-02 -3.188242018222808838e-02 1.825505942106246948e-01 -1.681584399193525314e-03 5.064063668251037598e-01 -1.710182279348373413e-01 2.580834031105041504e-01 1.805695742368698120e-01 -3.080832064151763916e-01
2.453987486660480499e-02 -1.313004642724990845e-02 -1.550016701221466064e-01 1.281118541955947876e-01 4.108508676290512085e-02 -9.706144034862518311e-02 -5.793064832687377930e-02 -3.674841821193695068e-01 -1.452173143625259399e-01 6.391337607055902481e-03 8.036933094263076782e-02 -1.444477736949920654e-01 -5.781863257288932800e-02 -5.999690294265747070e-02 1.822712272405624390e-01 5.235816240310668945e-01 5.908273905515670776e-02 4.672064445912837982e-03 2.627791166305541992e-01 2.074902057647705078e-01 1.425363868474960327e-01 -3.089872300624847412e-01 7.420185953378677368e-02 1.065898090600967407e-01 1.723596751689910889e-01 -2.737682759761810303e-01 -4.028569906949996948e-02 -1.559544056653976440e-01 -1.213821396231651306e-01 2.058512531220912933e-02 1.742590069770812988e-01 -1.487331688404083252e-01
3.374182283878326416e-01 -7.114470750093460083e-02 -2.674366720020771027e-02 -3.295096755027770996e-02 1.493608355522155762e-01 -1.449345946311950684e-01 -9.797436743974685669e-02 -1.714394539594650269e-01 1.255943030118942261e-01 2.778231352567672729e-02 -2.280059456825256348e-01 -6.904293596744537354e-02 1.525208353996276855e-01 -5.598039552569389343e-02 -2.742637097835540771e-01 1.925632208585739136e-01 -8.093184232711791992e-02 1.388903707265853882e-01 2.136386334896087646e-01 2.524064481258392334e-01 1.479753702878952026e-01 -1.794137507677078247e-01 -1.754143089056015015e-01 1.183301955461502075e-01 7.639536261558532715e-02 2.671439945697784424e-01 -1.798983812332153320e-01 1.044520363211631775e-01 -3.554480671882629395e-01 -7.290618866682052612e-02 -1.326870620250701904e-01 -2.849468290805816650e-01
-1.925371587276458740e-01 -2.704085111618041992e-01 -1.982142329216003418e-01 -1.992958597838878632e-02 -6.955521553754806519e-02 -1.932420879602432251e-01 -9.742918424308300018e-03 -2.529640793800354004e-01 1.379229575395584106e-01 1.033465117216110229e-01 1.922258883714675903e-01 2.287050038576126099e-01 2.066133618354797363e-01 -5.044314637780189514e-02 -1.756282895803451538e-01 -5.163576453924179077e-02 3.993316087871789932e-03 4.596005380153656006e-01 1.904964596033096313e-01 2.510806322097778320e-01 -9.400771558284759521e-02 -2.551055885851383209e-02 3.982467949390411377e-02 1.078769657760858536e-02 1.956114470958709717e-01 2.190325707197189331e-01 1.596381887793540955e-02 -2.163102775812149048e-01 2.306410372257232666e-01 1.710147261619567871e-01 8.545268326997756958e-02 -3.679798543453216553e-02
4.674970358610153198e-02 -9.259749948978424072e-02 4.047274217009544373e-02 -1.602152436971664429e-01 -1.942961513996124268e-01 -1.636076420545578003e-01 2.478038221597671509e-01 -1.467783600091934204e-01 9.209811687469482422e-02 1.561901867389678955e-01 -4.907636716961860657e-02 -2.136003673076629639e-01 1.217029467225074768e-01 3.694483041763305664e-01 -1.457538455724716187e-01 1.439423114061355591e-01 -1.688132733106613159e-01 2.884430885314941406e-01 3.595328629016876221e-01 3.140285238623619080e-02 7.557065784931182861e-02 7.011023163795471191e-02 4.514335840940475464e-02 1.660492718219757080e-01 -9.829612076282501221e-02 1.032567992806434631e-01 -1.084280833601951599e-01 5.441550910472869873e-02 8.903788030147552490e-02 1.085396707057952881e-01 -3.444640040397644043e-01 -2.910258173942565918e-01
-2.212109602987766266e-02 1.133248507976531982e-01 -2.025575339794158936e-01 -1.032608374953269958e-01 -3.642991557717323303e-02 8.297916501760482788e-02 -4.429783299565315247e-02 -3.751804232597351074e-01 6.114061176776885986e-02 2.649217844009399414e-03 -1.805642992258071899e-01 -1.364749073982238770e-01 1.975270733237266541e-02 4.121063649654388428e-02 6.730513647198677063e-03 3.871274366974830627e-02 -1.547592133283615112e-01 6.186659634113311768e-02 6.909895688295364380e-02 1.870218366384506226e-01 -1.253968775272369385e-01 -1.297954171895980835e-01 1.250296831130981445e-01 7.055367529392242432e-02 3.227272331714630127e-01 4.883356094360351562e-01 1.430065035820007324e-01 -6.056163460016250610e-02 2.667862176895141602e-01 9.900364279747009277e-02 -1.208007484674453735e-01 -3.773728013038635254e-01
-1.987751945853233337e-02 -2.639560103416442871e-01 -3.414041996002197266e-01 1.563798263669013977e-02 -1.898776590824127197e-01 1.275860518217086792e-01 -1.759292185306549072e-01 -1.388536542654037476e-01 1.363778300583362579e-02 5.896353721618652344e-02 1.018808707594871521e-01 -8.812815696001052856e-02 4.501133412122726440e-02 2.758868634700775146e-01 -2.545513808727264404e-01 2.915783822536468506e-01 6.241378933191299438e-02 3.036023080348968506e-01 1.085728481411933899e-01 3.082765825092792511e-02 1.419942360371351242e-02 -3.089966177940368652e-01 1.575413495302200317e-01 2.542865872383117676e-01 1.337761897593736649e-02 2.420376986265182495e-01 -2.133449614048004150e-01 -3.839061036705970764e-02 -1.451144069433212280e-01 -2.578073414042592049e-03 -1.668981909751892090e-01 -1.102904453873634338e-01
3.319044113159179688e-01 -4.197631478309631348e-01 -1.027940958738327026e-01 2.112811505794525146e-01 -7.859863340854644775e-02 8.277406543493270874e-02 7.633038610219955444e-02 -1.974949240684509277e-01 -1.493681222200393677e-01 5.544872581958770752e-02 1.164522767066955566e-01 -2.161716297268867493e-02 -5.002653226256370544e-03 -8.761489763855934143e-03 -9.799692034721374512e-02 1.690306365489959717e-01 1.536912750452756882e-02 1.590590924024581909e-01 2.903690636157989502e-01 4.075926840305328369e-01 1.147589907050132751e-01 -9.261543303728103638e-02 1.766978651285171509e-01 -1.126668974757194519e-01 -1.594533473253250122e-01 -9.914348274469375610e-02 -2.036139667034149170e-01 -8.202823251485824585e-02 -2.250924706459045410e-02 6.277269124984741211e-02 -1.866213679313659668e-01 2.419088929891586304e-01
7.552341371774673462e-02 -9.354176372289657593e-02 -3.480058610439300537e-01 -1.657409816980361938e-01 -1.258073896169662476e-01 4.051708057522773743e-02 -1.856021881103515625e-01 -2.615925073623657227e-01 2.758731544017791748e-01 1.387721002101898193e-01 1.365022659301757812e-01 7.888670265674591064e-02 6.093255057930946350e-02 -7.296168059110641479e-02 7.793346047401428223e-02 -1.829974502325057983e-01 1.387680619955062866e-01 1.847345232963562012e-01 3.459503948688507080e-01 2.199389189481735229e-01 -3.012072443962097168e-01 -2.135417908430099487e-01 -1.717376559972763062e-01 -9.501638263463973999e-02 8.970666676759719849e-02 -4.599646199494600296e-03 -1.108350232243537903e-01 1.907972693443298340e-01 -5.483466759324073792e-02 -7.539268583059310913e-02 -2.516105473041534424e-01 -1.508679538965225220e-01
1.573341935873031616e-01 -2.548484802246093750e-01 -1.411777883768081665e-01 -3.023665547370910645e-01 -3.445169925689697266e-01 4.425904899835586548e-02 -8.003741502761840820e-02 -9.433609992265701294e-02 -6.458133459091186523e-02 1.300482749938964844e-01 -4.654684662818908691e-02 -1.120608523488044739e-01 -9.005479514598846436e-03 -1.419852604158222675e-03 -7.911068946123123169e-02 7.645034790039062500e-02 1.382420063018798828e-01 3.159865438938140869e-01 2.067822217941284180e-01 2.990535199642181396e-01 2.034510374069213867e-01 -1.526324301958084106e-01 -1.255511771887540817e-02 1.496703475713729858e-01 -1.035891026258468628e-01 -1.036838442087173462e-01 -1.833999413065612316e-03 1.906765438616275787e-02 -2.273989170789718628e-01 4.452484846115112305e-01 -5.565666127949953079e-03 6.897816807031631470e-02
3.787413239479064941e-01 -2.344987839460372925e-01 -8.141022920608520508e-02 3.096605092287063599e-02 -3.073333203792572021e-02 -5.069343373179435730e-02 1.338567137718200684e-01 -2.614538073539733887e-01 -1.693920642137527466e-01 6.184601783752441406e-02 2.883652411401271820e-02 4.073423892259597778e-02 1.469158381223678589e-01 -1.850019097328186035e-01 -1.214894056320190430e-01 9.204217046499252319e-02 2.790477275848388672e-01 2.610436379909515381e-01 1.138689070940017700e-01 3.677180036902427673e-02 1.012127026915550232e-01 -3.773967623710632324e-01 -1.204551681876182556e-01 1.915135234594345093e-01 1.810972020030021667e-02 1.105640307068824768e-01 -4.509260132908821106e-02 -4.242671653628349304e-03 -1.440162062644958496e-01 1.385072022676467896e-01 -1.928287297487258911e-01 -3.663843572139739990e-01
1.450821310281753540e-01 -2.962515354156494141e-01 -1.263420581817626953e-01 -8.889935910701751709e-02 7.022294402122497559e-02 9.026955813169479370e-02 1.511709988117218018e-01 -7.682415843009948730e-02 2.518397569656372070e-01 -1.575917601585388184e-01 1.329130865633487701e-02 -1.301092803478240967e-01 -4.216064698994159698e-03 -5.394351854920387268e-02 3.671639263629913330e-01 3.007547557353973389e-01 2.021126896142959595e-01 1.553011387586593628e-01 1.179435253143310547e-01 5.021450519561767578e-01 6.372947245836257935e-02 -1.917398422956466675e-01 1.760329008102416992e-01 1.087819635868072510e-01 2.798422239720821381e-02 -4.504362121224403381e-02 -1.780665367841720581e-01 3.563988581299781799e-02 1.107120811939239502e-01 7.412843871861696243e-03 -1.636336892843246460e-01 4.878028109669685364e-02
2.395834475755691528e-01 -9.639821946620941162e-02 -3.282159864902496338e-01 -2.592900022864341736e-02 8.141555637121200562e-02 -2.257794141769409180e-01 -1.834711283445358276e-01 1.018626838922500610e-01 -1.592734009027481079e-01 2.844100296497344971e-01 -1.151135042309761047e-01 -2.515154182910919189e-01 -1.468170136213302612e-01 1.379127651453018188e-01 -1.013909652829170227e-01 1.443232744932174683e-01 -6.231111288070678711e-02 3.345232605934143066e-01 1.824205666780471802e-01 1.918030381202697754e-01 -7.993684709072113037e-02 -9.259814769029617310e-02 1.596171036362648010e-02 -1.153836697340011597e-01 3.150914609432220459e-01 -6.722079962491989136e-02 1.623223423957824707e-01 -2.090909704566001892e-02 -2.456014305353164673e-01 1.571516543626785278e-01 -1.458888798952102661e-01 -1.324386298656463623e-01
2.241510599851608276e-01 -2.070802003145217896e-01 -1.665329933166503906e-01 7.714410871267318726e-02 -8.749885857105255127e-02 -2.391845285892486572e-01 5.756437405943870544e-02 -1.357159018516540527e-01 -4.467938840389251709e-02 4.180988669395446777e-02 -3.402138352394104004e-01 1.435808390378952026e-01 5.488580837845802307e-02 -1.461270749568939209e-01 1.380647718906402588e-01 -2.821540459990501404e-02 1.910515725612640381e-01 2.273139208555221558e-01 2.929872870445251465e-01 -7.485936582088470459e-02 -5.515615269541740417e-02 -3.551958203315734863e-01 1.906069964170455933e-01 1.591021716594696045e-01 -7.413914054632186890e-02 1.149223446846008301e-01 -5.102277919650077820e-02 -4.749688506126403809e-02 -7.606537640094757080e-02 3.739351630210876465e-01 -1.744830012321472168e-01 -1.793706268072128296e-01
2.823200225830078125e-01 -2.510023713111877441e-01 -1.589760333299636841e-01 -5.051150545477867126e-02 7.153017818927764893e-02 -2.206383049488067627e-01 1.906764879822731018e-02 -1.770865321159362793e-01 -3.454022705554962158e-01 3.356298804283142090e-02 6.230223551392555237e-02 6.658083945512771606e-02 2.582603096961975098e-01 -4.332091286778450012e-02 -8.712424337863922119e-02 1.843517571687698364e-01 3.224017918109893799e-01 1.704741716384887695e-01 3.056332170963287354e-01 7.459078729152679443e-02 1.039655432105064392e-01 -3.631503283977508545e-01 -3.406084701418876648e-02 2.619292587041854858e-02 -4.138894006609916687e-02 7.641524076461791992e-02 2.463340759277343750e-02 4.179140180349349976e-02 -8.440811932086944580e-02 4.167354479432106018e-02 -4.114319011569023132e-02 -3.287543654441833496e-01
-2.681311033666133881e-02 -2.136776149272918701e-01 -3.153342306613922119e-01 -1.390589326620101929e-01 1.453071683645248413e-01 -1.422069519758224487e-01 1.612562239170074463e-01 -2.453894913196563721e-01 -7.899749279022216797e-02 1.579833477735519409e-01 -1.202127188444137573e-01 3.452016040682792664e-02 1.671617627143859863e-01 -1.650926284492015839e-02 -3.625048100948333740e-01 3.012436255812644958e-02 1.236887276172637939e-02 2.485046386718750000e-01 1.285717487335205078e-01 1.727194488048553467e-01 1.260431203991174698e-02 -5.823818594217300415e-02 6.482283025979995728e-02 2.153266221284866333e-01 2.401195913553237915e-01 2.382056415081024170e-01 1.563896983861923218e-01 3.182725906372070312e-01 -2.114443629980087280e-01 -4.479184746742248535e-03 5.401392281055450439e-02 -2.230004072189331055e-01
1.478377580642700195e-01 -1.948707848787307739e-01 -1.396774500608444214e-01 -2.431960999965667725e-01 -4.224367067217826843e-02 1.711031608283519745e-02 -1.351796239614486694e-01 -5.460886284708976746e-02 2.238284647464752197e-01 1.371358335018157959e-01 -1.104809269309043884e-01 -2.064785361289978027e-01 -9.988803416490554810e-02 -2.125586718320846558e-01 1.218880712985992432e-01 1.378514915704727173e-01 1.807074993848800659e-01 3.601240515708923340e-01 1.232327148318290710e-01 6.941051036119461060e-02 -4.413011372089385986e-01 -2.766297459602355957e-01 8.927889913320541382e-02 -5.597269907593727112e-02 -5.027822405099868774e-02 1.963990926742553711e-01 1.072769239544868469e-01 1.761980801820755005e-01 1.628778725862503052e-01 7.505775243043899536e-02 -1.730045229196548462e-01 1.222611144185066223e-01
1.978220641613006592e-01 -1.419457793235778809e-01 -1.995810717344284058e-01 1.016446501016616821e-01 -2.307566069066524506e-02 -1.930739879608154297e-01 -1.614393442869186401e-01 -2.870451211929321289e-01 4.094108641147613525e-01 -8.610462769865989685e-03 -1.545946151018142700e-01 -1.336940377950668335e-01 1.944550871849060059e-01 -9.671630710363388062e-02 -1.990015357732772827e-01 -5.601815413683652878e-03 -1.859662383794784546e-01 -7.668005768209695816e-03 1.846423000097274780e-01 3.552833795547485352e-01 -3.400003537535667419e-02 -1.127773374319076538e-01 1.919941790401935577e-02 1.714440435171127319e-01 4.588143900036811829e-02 1.067431569099426270e-01 -1.882725208997726440e-01 -4.862792789936065674e-02 1.285429149866104126e-01 2.748169302940368652e-01 1.087004039436578751e-02 -2.568019330501556396e-01
2.580031156539916992e-01 -4.335527718067169189e-01 -1.299931406974792480e-01 4.921354353427886963e-02 -7.375762611627578735e-02 -3.590070875361561775e-03 -1.086861714720726013e-01 6.184361129999160767e-02 -1.786178499460220337e-01 2.088569337502121925e-03 -2.374048344790935516e-02 -2.921267449855804443e-01 2.344034165143966675e-01 7.864191383123397827e-02 -2.931584119796752930e-01 2.220859229564666748e-01 -9.696743637323379517e-02 1.315803229808807373e-01 2.841403521597385406e-02 4.620241224765777588e-01 5.078160762786865234e-02 -2.106348276138305664e-01 4.514560103416442871e-02 -2.919190190732479095e-02 -1.691746413707733154e-01 1.599903702735900879e-01 1.850092969834804535e-02 -3.534124791622161865e-02 -4.112535715103149414e-02 1.511275023221969604e-01 5.444029811769723892e-03 -1.402041465044021606e-01
4.639735817909240723e-02 -2.912619411945343018e-01 -2.807793021202087402e-01 2.883666753768920898e-02 -3.063834644854068756e-02 5.297261103987693787e-02 1.260173916816711426e-01 -9.535468369722366333e-02 -4.669943451881408691e-02 -1.621602289378643036e-02 1.497764736413955688e-01 8.813343010842800140e-03 3.055050969123840332e-01 1.463617682456970215e-01 -1.750186681747436523e-01 3.448318243026733398e-01 -1.617247462272644043e-01 3.684608340263366699e-01 1.087031811475753784e-01 1.674855500459671021e-01 2.235260047018527985e-02 -1.406001276336610317e-03 3.887564539909362793e-01 1.124506816267967224e-01 -4.150173813104629517e-02 1.937376558780670166e-01 -6.679605692625045776e-02 5.335707217454910278e-02 6.241935864090919495e-02 3.398023173213005066e-02 -2.112045139074325562e-01 -2.304111272096633911e-01
-6.864725053310394287e-02 6.332337111234664917e-02 -2.330812364816665649e-01 -1.469850689172744751e-01 -7.992754131555557251e-02 -6.854463368654251099e-02 -1.434829235076904297e-01 -2.305715531110763550e-01 2.223392575979232788e-01 -9.654130786657333374e-02 -1.303496807813644409e-01 -4.921278730034828186e-02 1.376034617424011230e-01 -3.411194309592247009e-03 -4.817273467779159546e-02 1.621984243392944336e-01 -2.832794189453125000e-01 -6.963379215449094772e-03 1.808770447969436646e-01 3.472636044025421143e-01 -1.053939908742904663e-01 -1.631508320569992065e-01 9.818741679191589355e-02 3.374980986118316650e-01 4.373374208807945251e-02 4.362721443176269531e-01 -1.330751925706863403e-01 -6.857136730104684830e-03 -1.075439006090164185e-01 1.017673984169960022e-01 -9.792576730251312256e-02 -2.614877820014953613e-01
3.565517067909240723e-01 -1.346731483936309814e-01 -3.403578996658325195e-01 -1.215026229619979858e-01 -3.724446520209312439e-02 -1.475979238748550415e-01 -1.504815220832824707e-01 -3.008145093917846680e-01 2.268795818090438843e-01 3.351125717163085938e-01 2.285199798643589020e-02 -1.879347115755081177e-01 -1.035858169198036194e-01 -8.746112883090972900e-02 1.064287200570106506e-01 7.552008330821990967e-02 1.377510577440261841e-01 2.819444835186004639e-01 7.970984280109405518e-02 3.985697031021118164e-02 -1.849528253078460693e-01 -1.825637221336364746e-01 -1.915023028850555420e-01 1.386331859976053238e-02 -1.371641159057617188e-01 -7.268467918038368225e-03 -1.778869777917861938e-01 -1.184130012989044189e-01 -1.422267556190490723e-01 1.041363701224327087e-01 -1.920877546072006226e-01 -9.736299514770507812e-02
1.895368844270706177e-01 7.138713449239730835e-02 -2.565317153930664062e-01 -8.129599690437316895e-02 9.722330421209335327e-02 1.339732855558395386e-01 3.481166437268257141e-02 -3.016268312931060791e-01 2.191962003707885742e-01 1.477575898170471191e-01 -2.564858198165893555e-01 -1.669905930757522583e-01 7.735652476549148560e-02 -5.767346173524856567e-02 7.921548932790756226e-02 2.748121507465839386e-02 6.802759133279323578e-03 4.857370555400848389e-01 1.606618911027908325e-01 3.280252218246459961e-01 -4.326739162206649780e-02 -1.723978966474533081e-01 3.520109131932258606e-02 7.051667198538780212e-03 1.229770928621292114e-01 2.890027165412902832e-01 8.372001349925994873e-02 9.417872130870819092e-02 4.734560498036444187e-04 -2.095690965652465820e-01 1.620915085077285767e-01 -8.971267379820346832e-03
2.674838528037071228e-02 -3.559145331382751465e-01 -1.396335810422897339e-01 -1.632596701383590698e-01 -1.786253005266189575e-01 -2.735901996493339539e-02 -1.492024809122085571e-01 9.134111553430557251e-02 4.099789261817932129e-02 8.284019678831100464e-02 2.331909164786338806e-02 -1.059407070279121399e-01 -8.771175146102905273e-02 -1.876457035541534424e-01 1.289688348770141602e-01 4.745987802743911743e-02 -1.143926661461591721e-02 -5.796710494905710220e-03 3.443863987922668457e-01 3.411979973316192627e-01 1.280742734670639038e-01 -3.214515149593353271e-01 2.528630197048187256e-01 1.524852812290191650e-01 8.898102492094039917e-02 -1.066961884498596191e-01 -2.597292065620422363e-01 2.361849546432495117e-01 1.292462050914764404e-01 2.408275902271270752e-01 8.611929416656494141e-02 1.196935549378395081e-01
5.523458868265151978e-02 -3.161842469125986099e-03 1.071512103080749512e-01 -6.229304894804954529e-02 1.151058375835418701e-01 1.564006507396697998e-01 -1.472216397523880005e-01 -3.677279055118560791e-01 1.366283148527145386e-01 1.771367900073528290e-02 -2.058118134737014771e-01 -2.328876703977584839e-01 -2.095384448766708374e-01 2.316339164972305298e-01 -1.486500799655914307e-01 -2.290344424545764923e-02 -6.936825811862945557e-03 2.973953783512115479e-01 1.492117643356323242e-01 2.687740921974182129e-01 -6.293106079101562500e-02 -3.811545073986053467e-01 3.259241208434104919e-02 2.206810563802719116e-01 2.345241457223892212e-01 3.275031745433807373e-01 2.284971438348293304e-02 -1.503953477367758751e-03 2.598514966666698456e-02 4.228779673576354980e-02 3.516769409179687500e-02 -5.223653838038444519e-02
-7.239389419555664062e-02 -2.891345322132110596e-02 -2.485254108905792236e-01 -1.715328991413116455e-01 -1.149448156356811523e-01 -3.593618050217628479e-03 2.299974113702774048e-01 -3.365892171859741211e-01 3.061923198401927948e-02 2.969418838620185852e-02 3.670445084571838379e-02 6.336190272122621536e-03 -3.198153898119926453e-02 1.712725162506103516e-01 1.422787606716156006e-01 3.138530552387237549e-01 1.665755510330200195e-01 5.707731842994689941e-02 6.880977004766464233e-02 3.856653571128845215e-01 2.383970320224761963e-01 -2.846104502677917480e-01 1.780647635459899902e-01 -2.939044833183288574e-01 1.660434007644653320e-01 1.554417461156845093e-01 9.735088050365447998e-02 -6.952570378780364990e-02 -2.286521345376968384e-02 2.112278044223785400e-01 -4.177556931972503662e-02 -1.329580843448638916e-01
6.552758067846298218e-02 -2.376464903354644775e-01 -2.408637255430221558e-01 -9.162499755620956421e-02 -1.138123050332069397e-01 -4.034253656864166260e-01 1.629257351160049438e-01 1.637184768915176392e-01 1.960104554891586304e-01 3.173541426658630371e-01 -1.400423645973205566e-01 6.379613652825355530e-03 1.396531313657760620e-01 -9.274948388338088989e-02 1.662022620439529419e-01 5.620585381984710693e-02 -7.190294563770294189e-02 2.098470181226730347e-01 2.514807879924774170e-01 1.596676260232925415e-01 -2.366976812481880188e-02 -9.235346317291259766e-02 2.392331659793853760e-01 1.526248604059219360e-01 -1.293945163488388062e-01 1.816866099834442139e-01 -1.561455577611923218e-01 1.301111280918121338e-01 -8.511686325073242188e-02 1.936960667371749878e-01 -1.339437365531921387e-01 -2.115803956985473633e-01
3.685083687305450439e-01 -1.964123100042343140e-01 1.132495002821087837e-03 7.623597979545593262e-02 -2.535881847143173218e-02 -2.773555219173431396e-01 -9.986169636249542236e-02 -1.944983154535293579e-01 5.687679350376129150e-02 -7.518532872200012207e-02 6.417327374219894409e-02 -2.864928543567657471e-01 2.137301415205001831e-01 1.329459846019744873e-01 -2.324060536921024323e-02 2.234235107898712158e-01 -2.136740684509277344e-01 2.081865668296813965e-01 -1.075576096773147583e-01 2.049142122268676758e-01 -4.329278320074081421e-02 -2.134253233671188354e-01 1.744965091347694397e-02 -1.724392026662826538e-01 1.454510241746902466e-01 1.515059620141983032e-01 -2.633130848407745361e-01 -1.884437724947929382e-02 8.980061858892440796e-03 3.412104547023773193e-01 6.228906661272048950e-02 -1.770218014717102051e-01
-2.980351150035858154e-01 -2.525184452533721924e-01 5.063388496637344360e-02 -6.282067392021417618e-03 1.180889979004859924e-01 -7.769674807786941528e-02 3.663203120231628418e-02 -2.340470403432846069e-01 1.917564421892166138e-01 4.573773592710494995e-02 4.447606205940246582e-02 1.657627969980239868e-01 -7.765644043684005737e-02 -5.907457321882247925e-03 -2.281554490327835083e-01 -1.610850691795349121e-01 -2.206084281206130981e-01 1.161185503005981445e-01 3.787887990474700928e-01 3.138945102691650391e-01 -1.164154335856437683e-01 -1.497269123792648315e-01 2.483823597431182861e-01 2.681732922792434692e-02 3.781158849596977234e-02 1.963851749897003174e-01 -4.666847735643386841e-02 3.370080888271331787e-01 3.398852422833442688e-02 1.916699260473251343e-01 -1.417244225740432739e-01 6.663791369646787643e-03
-6.314317882061004639e-02 -8.261305838823318481e-02 -3.564425930380821228e-02 -2.041507959365844727e-01 -3.022983670234680176e-01 -2.557164616882801056e-02 3.664344251155853271e-01 3.804802894592285156e-02 6.792084872722625732e-02 3.689406439661979675e-02 -1.320215910673141479e-01 1.479232311248779297e-02 -8.772817999124526978e-02 -2.817774948198348284e-04 -2.590488791465759277e-01 2.435609251260757446e-01 -3.546595871448516846e-01 1.933008283376693726e-01 3.199961483478546143e-01 -5.943232774734497070e-02 -1.309425532817840576e-01 -1.031938046216964722e-01 -9.123354405164718628e-02 2.152665890753269196e-02 1.374127119779586792e-01 1.787474751472473145e-01 -7.882101461291313171e-03 9.890630841255187988e-02 5.087681114673614502e-02 7.508247345685958862e-02 -3.856770396232604980e-01 -1.934480667114257812e-01
1.179483085870742798e-01 -4.807115495204925537e-01 -2.054213732481002808e-01 1.214191466569900513e-01 1.989949792623519897e-01 -1.322704255580902100e-01 -1.220316141843795776e-01 -7.602919638156890869e-02 2.344807684421539307e-01 -1.590193212032318115e-01 -2.339360117912292480e-01 1.083818599581718445e-01 2.279474735260009766e-01 -1.495362669229507446e-01 -1.871029436588287354e-01 4.820499941706657410e-02 -8.705147355794906616e-02 -7.642644341103732586e-04 1.222781166434288025e-01 3.084427416324615479e-01 -7.236188650131225586e-02 -1.271684169769287109e-01 4.134646430611610413e-02 2.268584668636322021e-01 9.739586710929870605e-02 1.402742117643356323e-01 -7.842139899730682373e-02 1.943307369947433472e-01 -8.175299316644668579e-02 1.312078684568405151e-01 -1.017766967415809631e-01 -2.496387213468551636e-01
-6.090121343731880188e-03 -2.550668418407440186e-01 -3.961770832538604736e-01 -7.744216173887252808e-02 -5.883276835083961487e-02 -2.221548855304718018e-01 2.663194835186004639e-01 -9.440258890390396118e-02 2.786183953285217285e-01 1.651866734027862549e-02 -1.498561352491378784e-01 9.610073640942573547e-03 2.040350437164306641e-01 -1.272014230489730835e-01 3.738728538155555725e-02 3.193792402744293213e-01 1.784217208623886108e-01 -1.571333780884742737e-02 7.590357214212417603e-02 2.059572935104370117e-01 -5.291164666414260864e-02 -2.845801115036010742e-01 2.323786169290542603e-01 6.612381339073181152e-02 1.915410459041595459e-01 3.815605770796537399e-03 1.919150948524475098e-01 6.084268912672996521e-02 8.368624746799468994e-02 2.557602822780609131e-01 6.694642454385757446e-02 -3.291873633861541748e-02
1.788035631179809570e-01 -3.013606071472167969e-01 -4.333182424306869507e-02 -3.537766933441162109e-01 -7.611958682537078857e-02 7.360767573118209839e-02 1.499571204185485840e-01 -1.895764917135238647e-01 -1.841683685779571533e-01 1.276186704635620117e-01 -6.937091797590255737e-02 1.960434466600418091e-01 3.411773443222045898e-01 -2.099695950746536255e-01 2.053723037242889404e-01 3.667468950152397156e-02 -1.894358694553375244e-01 2.400619983673095703e-01 2.119345813989639282e-01 1.017293706536293030e-01 -7.477122545242309570e-02 6.762736942619085312e-03 -9.227156639099121094e-02 1.261087656021118164e-01 -2.409846056252717972e-03 1.825536191463470459e-01 8.257683366537094116e-02 -2.307018637657165527e-02 1.026247143745422363e-01 3.693007230758666992e-01 -6.738711148500442505e-02 -1.100060492753982544e-01
6.660255044698715210e-02 -1.285208314657211304e-01 -4.841701984405517578e-01 -2.149085402488708496e-01 6.887301802635192871e-02 3.596041351556777954e-02 -1.370752602815628052e-02 -1.344306915998458862e-01 1.239332109689712524e-01 -5.368377268314361572e-02 -1.507253795862197876e-01 -7.058987766504287720e-02 -2.923503518104553223e-02 -2.367943152785301208e-02 2.465303093194961548e-01 3.167646229267120361e-01 -1.540333181619644165e-01 -1.183420866727828979e-01 4.537112265825271606e-02 4.032429456710815430e-01 2.618840150535106659e-02 -2.292431741952896118e-01 3.589972481131553650e-02 -1.661199331283569336e-02 1.028870195150375366e-01 6.785748153924942017e-02 -1.190736293792724609e-01 3.653462603688240051e-02 1.164717376232147217e-01 3.321544528007507324e-01 -6.858181208372116089e-02 2.217477560043334961e-01
4.659734666347503662e-02 -2.520453929901123047e-01 -4.443347454071044922e-01 -1.137153133749961853e-01 1.908423565328121185e-02 -1.039058417081832886e-01 5.981064960360527039e-02 -1.948950588703155518e-01 3.239978849887847900e-01 3.404845669865608215e-02 6.685685366392135620e-02 7.467590272426605225e-03 1.128377765417098999e-01 -1.840953230857849121e-01 1.210177689790725708e-01 2.973382771015167236e-01 -2.371690981090068817e-02 3.687443956732749939e-02 1.877647042274475098e-01 3.176325857639312744e-01 -1.489278525114059448e-01 -1.334369555115699768e-02 3.703309297561645508e-01 5.301558971405029297e-02 1.259114444255828857e-01 -9.588791988790035248e-03 1.142443418502807617e-01 1.871349662542343140e-01 -9.842295944690704346e-02 1.691107451915740967e-01 3.666562587022781372e-02 8.275575190782546997e-02
-1.620111018419265747e-01 -3.636896014213562012e-01 1.012287512421607971e-01 1.741331256926059723e-02 -6.974785774946212769e-02 -3.581054881215095520e-02 -7.326045632362365723e-02 -1.270593851804733276e-01 2.202944159507751465e-01 5.141744390130043030e-02 1.077777594327926636e-01 -9.930619969964027405e-03 3.545793518424034119e-02 -4.638727288693189621e-03 -9.695796668529510498e-02 3.317512199282646179e-02 1.531979534775018692e-02 6.983564794063568115e-02 2.144458591938018799e-01 5.179703831672668457e-01 3.911664709448814392e-03 5.933246016502380371e-02 2.130958139896392822e-01 6.250080466270446777e-02 8.093962073326110840e-02 1.782927662134170532e-01 -8.607183396816253662e-02 1.878391802310943604e-01 1.827430725097656250e-01 4.877709448337554932e-01 -6.335931271314620972e-02 3.591352433431893587e-04
1.925530880689620972e-01 -2.670105993747711182e-01 -2.048849686980247498e-02 -1.900766342878341675e-01 -1.328573077917098999e-01 -7.882444560527801514e-02 1.256190240383148193e-01 -1.872291862964630127e-01 -8.936629444360733032e-02 1.545969992876052856e-01 -6.343803554773330688e-02 2.714347094297409058e-02 8.547033369541168213e-02 -4.152389988303184509e-02 2.597061991691589355e-01 4.767518341541290283e-01 1.192627623677253723e-01 1.974076265469193459e-03 2.545371949672698975e-01 2.225360423326492310e-01 -1.717646420001983643e-01 -1.370157599449157715e-01 1.157636642456054688e-01 2.424045652151107788e-01 -3.459338545799255371e-01 1.092390865087509155e-01 -8.500233292579650879e-02 8.998034894466400146e-02 -9.937211126089096069e-02 6.840231269598007202e-02 8.517392911016941071e-03 1.715679317712783813e-01
-6.662940979003906250e-02 -1.799396425485610962e-01 -4.691006615757942200e-02 6.549711525440216064e-02 1.274437904357910156e-01 -2.808261513710021973e-01 3.200264871120452881e-01 -3.577020466327667236e-01 -1.865819841623306274e-01 1.393408477306365967e-01 2.154035717248916626e-01 -1.342501342296600342e-01 -2.664500474929809570e-01 5.166132748126983643e-02 8.415944874286651611e-02 1.148141846060752869e-01 -3.787421062588691711e-02 4.520739614963531494e-02 7.811534404754638672e-02 3.977458477020263672e-01 3.884710371494293213e-02 -5.468020960688591003e-02 9.025052189826965332e-02 -4.127966240048408508e-02 3.464720845222473145e-01 -9.222200512886047363e-02 3.243005648255348206e-02 2.788729667663574219e-01 9.263102710247039795e-02 1.234751120209693909e-01 -7.081600278615951538e-02 -1.724649965763092041e-02
2.190370559692382812e-01 -1.536659002304077148e-01 -9.581815451383590698e-02 -6.844419986009597778e-02 -2.381219565868377686e-01 1.094093173742294312e-01 -1.463461071252822876e-01 -5.014275312423706055e-01 2.184062153100967407e-01 7.912725210189819336e-02 -2.529124021530151367e-01 -5.215032398700714111e-02 -1.414697021245956421e-01 -7.105394452810287476e-02 -1.272934377193450928e-01 2.418230324983596802e-01 1.636608839035034180e-01 1.721149235963821411e-01 3.337009847164154053e-01 1.360572036355733871e-02 1.725817769765853882e-01 -4.817765951156616211e-02 2.587536536157131195e-02 -1.279317289590835571e-01 9.301065653562545776e-02 7.829263061285018921e-02 1.104029193520545959e-01 2.633851170539855957e-01 9.625445306301116943e-02 8.960165083408355713e-03 -1.618137210607528687e-01 6.059554219245910645e-02
2.487330883741378784e-01 6.194113940000534058e-02 3.126921132206916809e-02 1.780752837657928467e-01 -7.646714895963668823e-02 -3.833822906017303467e-01 -1.082587987184524536e-01 -2.891318798065185547e-01 4.742352664470672607e-02 1.255412697792053223e-01 -3.079024255275726318e-01 3.955144062638282776e-02 3.649414330720901489e-02 3.178489953279495239e-02 -2.572457194328308105e-01 1.014303490519523621e-01 8.556180633604526520e-03 2.084429413080215454e-01 3.266097605228424072e-01 2.340228259563446045e-01 -6.023272126913070679e-02 -1.600463539361953735e-01 1.576580405235290527e-01 1.899336464703083038e-02 2.616921067237854004e-02 2.313521504402160645e-01 1.977291703224182129e-01 7.077131420373916626e-02 -1.618253588676452637e-01 2.224561870098114014e-01 9.922219812870025635e-02 -1.304670274257659912e-01
1.736703515052795410e-01 -1.287961602210998535e-01 -1.676777005195617676e-01 -2.636366486549377441e-01 2.356649488210678101e-01 4.088456556200981140e-02 -1.236020177602767944e-01 -2.819555997848510742e-01 -1.242006048560142517e-01 6.834241002798080444e-02 -2.695861160755157471e-01 1.278643161058425903e-01 1.719530224800109863e-01 -1.455233395099639893e-01 9.694425761699676514e-02 9.767017513513565063e-02 -2.922962978482246399e-02 3.063305616378784180e-01 1.042058840394020081e-01 1.256680935621261597e-01 -1.888707429170608521e-01 3.824824467301368713e-02 -1.646403223276138306e-01 -1.014560088515281677e-01 -4.121140518691390753e-04 1.271822452545166016e-01 -3.681685924530029297e-01 1.971373334527015686e-02 -2.278515137732028961e-02 4.026787281036376953e-01 4.984759166836738586e-02 -1.081382781267166138e-01
4.005696177482604980e-01 -1.483581960201263428e-01 -1.053583174943923950e-01 1.381202489137649536e-01 -7.930512726306915283e-02 -2.239377498626708984e-01 3.509634360671043396e-02 -2.588557600975036621e-01 -1.499553173780441284e-01 2.887206375598907471e-01 -2.092461287975311279e-01 2.761853858828544617e-02 7.717651873826980591e-02 -9.834770113229751587e-02 -6.924090534448623657e-02 -6.385652720928192139e-02 2.469417452812194824e-02 5.578681826591491699e-02 1.540350168943405151e-01 2.525991797447204590e-01 9.523288160562515259e-02 -2.072314172983169556e-01 6.023450288921594620e-03 -2.407595748081803322e-03 1.034850701689720154e-01 3.827948868274688721e-01 -2.000677026808261871e-02 2.158657461404800415e-01 -9.865639358758926392e-02 1.427132934331893921e-01 -4.484676197171211243e-02 -3.288243710994720459e-01
-1.948871463537216187e-02 -3.358016014099121094e-01 -4.272582754492759705e-02 -1.305714547634124756e-01 2.550146281719207764e-01 6.699328124523162842e-02 -1.261173039674758911e-01 -1.252326518297195435e-01 -2.023164741694927216e-02 1.931422352790832520e-01 -1.030571982264518738e-01 -1.265422850847244263e-01 -8.112221956253051758e-02 -1.511808484792709351e-01 -2.218805849552154541e-01 4.635091125965118408e-01 -1.326671149581670761e-02 -2.959679253399372101e-02 1.037570610642433167e-01 -5.253587663173675537e-02 -2.586755156517028809e-01 2.410594746470451355e-02 3.156727924942970276e-02 -7.448050379753112793e-02 2.258582413196563721e-01 2.395603954792022705e-01 -1.861065030097961426e-01 2.274941205978393555e-01 -5.055246129631996155e-02 1.623999923467636108e-01 8.299019932746887207e-02 -2.996599972248077393e-01
1.176357939839363098e-01 -4.226898401975631714e-02 1.927954331040382385e-02 -1.198347061872482300e-01 3.493453562259674072e-02 -1.500298678874969482e-01 1.513561904430389404e-01 7.184550911188125610e-02 5.787854269146919250e-02 4.706273972988128662e-01 -2.121178358793258667e-01 -9.052146971225738525e-02 9.649422764778137207e-02 -1.974876672029495239e-01 -7.839917088858783245e-04 2.672927975654602051e-01 8.377978950738906860e-02 1.888033002614974976e-01 1.743780374526977539e-01 3.407770693302154541e-01 -2.235922962427139282e-01 -9.985892474651336670e-02 5.034372210502624512e-02 1.385496705770492554e-01 1.760514527559280396e-01 -1.192113906145095825e-01 3.321915492415428162e-02 -6.661840528249740601e-02 2.229894399642944336e-01 2.906378209590911865e-01 1.990689784288406372e-01 -1.568062603473663330e-01
-1.081969030201435089e-02 -2.759713232517242432e-01 -8.931884169578552246e-02 -3.511565029621124268e-01 1.783397048711776733e-01 -2.657321840524673462e-02 9.387364238500595093e-02 -8.237141370773315430e-02 -1.369411312043666840e-02 1.251151263713836670e-01 -5.602731928229331970e-02 3.950968757271766663e-02 4.645471647381782532e-02 -1.085426434874534607e-01 -5.625334978103637695e-01 6.697143614292144775e-02 -1.342455595731735229e-01 2.645787037909030914e-02 1.253124028444290161e-01 2.770779132843017578e-01 -2.098909765481948853e-01 -1.584523469209671021e-01 1.232418864965438843e-01 1.187443286180496216e-01 2.544504031538963318e-02 7.543206214904785156e-02 -8.968468010425567627e-02 6.732454523444175720e-03 1.528838872909545898e-01 2.425141185522079468e-01 2.873911261558532715e-01 -7.855859585106372833e-03
1.113107055425643921e-01 -2.262983471155166626e-01 1.923837512731552124e-02 1.100761629641056061e-02 -4.106125980615615845e-02 -3.580064699053764343e-02 3.016451559960842133e-02 -3.678224682807922363e-01 8.760882914066314697e-02 -1.461801975965499878e-01 -3.402999639511108398e-01 2.077813148498535156e-01 5.461008846759796143e-02 -3.214133158326148987e-02 6.341712176799774170e-02 4.825855791568756104e-01 2.156182676553726196e-01 1.798783540725708008e-01 2.475348263978958130e-01 1.224570572376251221e-01 -1.151105388998985291e-01 8.466601371765136719e-02 -1.073357313871383667e-01 1.317958720028400421e-02 7.754360139369964600e-02 2.179513722658157349e-01 -3.430548589676618576e-03 2.204563021659851074e-01 1.576099246740341187e-01 -4.195166379213333130e-02 -2.267071306705474854e-01 2.083781547844409943e-02
4.482395052909851074e-01 -2.071575075387954712e-01 -1.785723678767681122e-02 -1.100116223096847534e-01 1.181090623140335083e-01 -4.559253156185150146e-02 1.311533004045486450e-01 -8.202401548624038696e-02 -2.220803946256637573e-01 1.685756891965866089e-01 -1.971349716186523438e-01 2.081246972084045410e-01 1.818091794848442078e-02 -3.617974370718002319e-02 1.388017684221267700e-01 2.015455514192581177e-01 1.611280888319015503e-01 -2.152633294463157654e-02 2.500121295452117920e-01 2.576797008514404297e-01 -1.467466950416564941e-01 -5.612211301922798157e-03 -2.129976600408554077e-01 1.750904172658920288e-01 1.306974589824676514e-01 8.392383903264999390e-02 -2.655885815620422363e-01 1.318173706531524658e-01 1.250801384449005127e-01 2.799803912639617920e-01 1.185766980051994324e-01 -9.639862924814224243e-02
2.324752956628799438e-01 3.017353639006614685e-02 2.324694581329822540e-02 4.589015990495681763e-02 1.210529878735542297e-01 -5.243250727653503418e-02 2.029895186424255371e-01 -5.410447716712951660e-01 1.300967484712600708e-01 -3.977503627538681030e-02 -3.297914266586303711e-01 -5.794869363307952881e-02 1.363468449562788010e-02 1.786817461252212524e-01 -9.942761808633804321e-02 3.392320573329925537e-01 2.139242738485336304e-02 -7.240549474954605103e-02 2.686433792114257812e-01 8.067552745342254639e-02 -2.966905832290649414e-01 -1.730377972126007080e-01 1.038584560155868530e-01 1.423124223947525024e-01 -8.660107105970382690e-02 1.703247129917144775e-01 6.209051981568336487e-02 -4.314079880714416504e-02 -5.614776164293289185e-02 1.373956501483917236e-01 -4.868182539939880371e-02 -5.783592164516448975e-02
-1.030706837773323059e-01 -3.427319228649139404e-01 -4.035036563873291016e-01 -1.496711224317550659e-01 1.811755597591400146e-01 -1.075995638966560364e-01 4.396099597215652466e-02 -2.438601702451705933e-01 -2.158262729644775391e-01 2.404407970607280731e-02 6.363367289304733276e-02 -2.488180100917816162e-01 3.031477630138397217e-01 6.964662671089172363e-02 -1.443729847669601440e-01 -2.330163493752479553e-02 -5.956676229834556580e-02 2.338684499263763428e-01 1.461115181446075439e-01 8.386478573083877563e-02 1.144042015075683594e-01 -2.267135083675384521e-01 1.491600573062896729e-01 -8.086208999156951904e-02 -8.732564747333526611e-03 3.428128361701965332e-01 1.456994414329528809e-01 1.511836796998977661e-01 1.632600650191307068e-02 -3.172456100583076477e-02 -8.775126771070063114e-04 -8.235796540975570679e-02
2.070703506469726562e-01 -2.995558977127075195e-01 -1.357757896184921265e-01 -3.248526155948638916e-01 3.624616190791130066e-02 -1.282270997762680054e-01 5.765647627413272858e-03 -1.654532253742218018e-01 9.406905621290206909e-03 -8.492800593376159668e-02 2.198722809553146362e-01 -1.779759824275970459e-01 -1.089239120483398438e-01 -1.935689002275466919e-01 1.596999168395996094e-01 1.859791725873947144e-01 -1.709484755992889404e-01 -2.791964262723922729e-02 2.140690535306930542e-01 3.529178202152252197e-01 -2.178798615932464600e-01 -6.562700867652893066e-02 6.306291371583938599e-02 -2.400284856557846069e-01 -5.698551982641220093e-02 2.142445296049118042e-01 -2.035203576087951660e-01 8.564636856317520142e-02 -2.709747552871704102e-01 -2.042291499674320221e-02 4.253219068050384521e-02 1.191965043544769287e-01
1.358136832714080811e-01 -8.739561587572097778e-02 -1.815906614065170288e-01 1.425394117832183838e-01 -1.154974922537803650e-01 3.533294796943664551e-02 -1.388708800077438354e-01 -1.968189515173435211e-02 5.304509308189153671e-03 -5.605605244636535645e-02 -1.665479391813278198e-01 -1.093226447701454163e-01 -4.644771292805671692e-02 -6.310804933309555054e-02 1.551275104284286499e-01 3.774145841598510742e-01 -3.690569698810577393e-01 2.698727548122406006e-01 4.420419409871101379e-02 3.833405077457427979e-01 6.550996005535125732e-02 -1.434301882982254028e-01 4.541359096765518188e-02 1.782220602035522461e-01 1.795575022697448730e-01 2.660465240478515625e-01 3.342747315764427185e-02 1.035214662551879883e-01 1.939440071582794189e-01 2.177109420299530029e-01 -2.331361174583435059e-01 2.981819212436676025e-03
-1.131785959005355835e-01 -3.178569972515106201e-01 -1.496763527393341064e-01 -1.759508848190307617e-01 -4.054034650325775146e-01 5.655626207590103149e-02 2.077014893293380737e-01 -2.177991904318332672e-02 -2.006110548973083496e-01 1.862216889858245850e-01 -9.432283788919448853e-02 -1.746189594268798828e-01 -3.870970755815505981e-02 3.136598970741033554e-04 -2.564336657524108887e-01 9.894742816686630249e-02 7.158742845058441162e-02 3.774935901165008545e-01 2.535902261734008789e-01 -1.521565858274698257e-02 -9.520485997200012207e-02 -2.940130829811096191e-01 -2.415721118450164795e-02 1.606983989477157593e-01 1.249035298824310303e-01 -4.771024361252784729e-02 -2.305275946855545044e-01 7.980880141258239746e-02 1.265493631362915039e-01 4.107172042131423950e-02 6.957988254725933075e-03 3.242056816816329956e-02
-9.839753806591033936e-02 -1.719114035367965698e-01 -4.053578153252601624e-02 -3.374259173870086670e-02 -1.353954225778579712e-01 -1.276387721300125122e-01 3.384257853031158447e-01 6.197429075837135315e-02 -2.068685144186019897e-01 2.427293211221694946e-01 -5.031430348753929138e-02 -2.567798793315887451e-01 -7.720695436000823975e-02 9.118329733610153198e-02 2.430871725082397461e-01 2.114155739545822144e-01 5.847142636775970459e-02 2.244779467582702637e-01 3.775078654289245605e-01 -8.909749984741210938e-02 -7.664246857166290283e-02 -2.612362504005432129e-01 -1.468439698219299316e-01 2.470760345458984375e-01 1.862492710351943970e-01 2.662838101387023926e-01 -1.811473965644836426e-01 6.485717836767435074e-03 -6.242141593247652054e-03 4.409319534897804260e-02 -9.090090543031692505e-02 -8.400674164295196533e-02
1.550593078136444092e-01 -3.562807142734527588e-01 -4.289406836032867432e-01 -2.151474654674530029e-01 -3.345172107219696045e-02 -1.721522063016891479e-01 4.741819947957992554e-02 7.248283177614212036e-02 3.337788954377174377e-02 -8.266904950141906738e-02 -6.356016546487808228e-02 7.440965622663497925e-02 1.953081041574478149e-01 -1.298043280839920044e-01 1.941646039485931396e-01 3.066194057464599609e-01 -1.428040117025375366e-01 7.900755852460861206e-02 2.952843010425567627e-01 1.786112785339355469e-01 -1.733716577291488647e-01 -1.029636859893798828e-01 2.105710953474044800e-01 1.941200159490108490e-02 -8.021003752946853638e-02 6.705694645643234253e-02 8.420178294181823730e-02 1.211060793139040470e-03 -1.854306310415267944e-01 1.734951138496398926e-01 -2.262124717235565186e-01 1.070737093687057495e-01
9.687831997871398926e-02 -3.091152012348175049e-01 -2.397654056549072266e-01 3.881350904703140259e-02 -1.961582303047180176e-01 -9.002395719289779663e-02 1.147369146347045898e-01 3.184745460748672485e-02 -8.479808270931243896e-02 -2.646476961672306061e-02 -1.919102072715759277e-01 -1.701343059539794922e-01 1.817310974001884460e-02 -3.270864188671112061e-01 1.262754201889038086e-01 2.186389565467834473e-01 -3.089848347008228302e-02 1.004347205162048340e-02 3.974567949771881104e-01 3.292142227292060852e-02 -9.800841659307479858e-02 -2.604600489139556885e-01 1.546247899532318115e-01 -6.007811054587364197e-02 -1.993152946233749390e-01 2.120010703802108765e-01 2.351199649274349213e-02 -9.810521453619003296e-02 -8.583901822566986084e-02 2.377236336469650269e-01 -8.213981240987777710e-02 -3.162682950496673584e-01
2.854862064123153687e-02 -1.073333546519279480e-01 5.748946219682693481e-02 -6.188605725765228271e-02 4.402066767215728760e-02 -1.646824628114700317e-01 2.068661302328109741e-01 -3.809562325477600098e-02 1.318269371986389160e-01 2.315010577440261841e-01 -3.738717734813690186e-01 1.190595924854278564e-01 -7.710220664739608765e-02 -2.079042643308639526e-01 -4.206382855772972107e-02 3.677863478660583496e-01 1.221364587545394897e-01 4.932458698749542236e-02 2.848524749279022217e-01 2.200303524732589722e-01 -2.180303782224655151e-01 -4.079771414399147034e-02 3.823357075452804565e-02 2.881836891174316406e-01 4.024636000394821167e-02 -1.669833958148956299e-01 -1.801680922508239746e-01 -2.059356868267059326e-02 2.404974550008773804e-01 2.968981564044952393e-01 -4.196473397314548492e-03 -8.416696637868881226e-02
1.186509653925895691e-01 -1.305681467056274414e-01 -3.457455337047576904e-01 -1.556370556354522705e-01 -1.902242936193943024e-02 1.928976923227310181e-02 1.972662657499313354e-01 -1.831834465265274048e-01 -2.963335216045379639e-01 7.594125717878341675e-02 8.917728811502456665e-02 -1.191980391740798950e-02 6.476470828056335449e-02 -7.392980158329010010e-02 3.413895890116691589e-02 1.864410936832427979e-01 -9.410407394170761108e-03 3.396755158901214600e-01 3.333222270011901855e-01 1.082104723900556564e-02 1.444183737039566040e-01 -1.533865779638290405e-01 7.248648256063461304e-02 9.307879209518432617e-02 -1.189596280455589294e-01 2.447059005498886108e-01 1.524570882320404053e-01 2.006092965602874756e-01 1.709741503000259399e-01 -2.892259694635868073e-02 -1.848560273647308350e-01 -3.433581888675689697e-01
8.273506909608840942e-02 -1.846815049648284912e-01 -3.994763791561126709e-01 4.923822358250617981e-03 -1.375032365322113037e-01 -1.028598323464393616e-01 2.240689992904663086e-01 -2.275159657001495361e-01 -1.472969651222229004e-01 3.000122606754302979e-01 -4.032250493764877319e-02 -1.715744584798812866e-01 5.271438509225845337e-02 3.703991323709487915e-02 2.281902283430099487e-01 -7.381774019449949265e-03 -5.561024695634841919e-02 1.424291431903839111e-01 4.051741063594818115e-01 -8.014723658561706543e-02 -2.149019688367843628e-01 -1.382981836795806885e-01 9.333759546279907227e-02 1.483322381973266602e-01 2.733035013079643250e-03 1.226284280419349670e-01 -2.243999987840652466e-01 1.591623276472091675e-01 -2.176404446363449097e-01 -9.440999478101730347e-02 -1.732175499200820923e-01 4.394265636801719666e-02
-2.309660464525222778e-01 -2.434376925230026245e-01 -1.176934167742729187e-01 1.356510668992996216e-01 1.185336560010910034e-01 -4.070670902729034424e-02 1.893047541379928589e-01 -1.803579479455947876e-01 1.586537361145019531e-01 3.107420168817043304e-02 -6.718228757381439209e-02 -1.835294365882873535e-01 1.284189969301223755e-01 9.353934973478317261e-02 -8.004967868328094482e-02 9.713516384363174438e-02 -1.339563075453042984e-02 3.101615011692047119e-01 1.773330867290496826e-01 4.644261300563812256e-01 2.686610631644725800e-02 5.899624526500701904e-02 -1.025948226451873779e-01 7.313585281372070312e-02 -1.008071005344390869e-01 2.836156785488128662e-01 -3.386174738407135010e-01 1.988699734210968018e-01 1.679891496896743774e-01 1.434118896722793579e-01 9.099487960338592529e-02 1.328347530215978622e-02
1.664188504219055176e-01 -1.197970286011695862e-01 -1.075259000062942505e-01 -3.657414391636848450e-02 1.369918137788772583e-01 5.123893171548843384e-02 -8.090298622846603394e-02 -1.853795200586318970e-01 2.447950243949890137e-01 -5.353973433375358582e-02 1.457051336765289307e-01 1.614772677421569824e-01 6.851176172494888306e-02 1.596205681562423706e-01 5.538978800177574158e-02 -1.460273563861846924e-01 2.681987173855304718e-02 3.524846136569976807e-01 1.661596000194549561e-01 4.503884315490722656e-01 2.927538938820362091e-02 -5.763328075408935547e-02 4.829411208629608154e-02 -9.418202191591262817e-02 8.749412000179290771e-02 1.590474694967269897e-01 -3.292061686515808105e-01 2.935135960578918457e-01 4.096259362995624542e-03 2.654573917388916016e-01 -1.393635123968124390e-01 -1.729184091091156006e-01
-3.288310021162033081e-02 -2.080871015787124634e-01 -4.279704988002777100e-01 -4.319294169545173645e-02 -8.472059667110443115e-02 -2.313016206026077271e-01 1.124424859881401062e-01 -1.452361196279525757e-01 1.825663298368453979e-01 8.216722309589385986e-02 -2.068234831094741821e-01 -4.366602282971143723e-03 2.645161375403404236e-02 -1.979209631681442261e-01 2.534477412700653076e-01 4.720114171504974365e-01 8.604845032095909119e-03 1.427379995584487915e-01 -5.804278329014778137e-02 1.840479373931884766e-01 -1.536144167184829712e-01 -1.458778083324432373e-01 1.772980540990829468e-01 3.953929990530014038e-03 6.826733052730560303e-02 1.874700784683227539e-01 1.675108224153518677e-01 3.858507797122001648e-02 -2.197030000388622284e-02 2.459802329540252686e-01 3.074148669838905334e-02 -3.305590897798538208e-02
-1.476438045501708984e-01 -3.891421258449554443e-01 -3.524172678589820862e-02 -8.595070987939834595e-02 2.004235237836837769e-01 1.778339594602584839e-01 -2.734156250953674316e-01 -2.202372401952743530e-01 3.082823939621448517e-02 3.395719528198242188e-01 -2.755774743854999542e-02 -9.074913710355758667e-02 3.144833818078041077e-02 1.645564734935760498e-01 -9.677185863256454468e-02 4.325292110443115234e-01 -8.456617593765258789e-02 -2.654558792710304260e-02 8.801556378602981567e-02 -5.194522067904472351e-02 -1.450337618589401245e-01 -3.013910353183746338e-01 6.905581057071685791e-02 1.314106397330760956e-02 5.956269428133964539e-02 1.597076058387756348e-01 8.196548372507095337e-02 9.089047089219093323e-03 7.935623824596405029e-02 7.679862529039382935e-02 -3.510213643312454224e-02 -2.981946766376495361e-01
4.454924538731575012e-02 -2.821313440799713135e-01 -2.671099603176116943e-01 5.844070762395858765e-02 -2.291981279850006104e-01 -1.161102354526519775e-01 1.878308802843093872e-01 6.477898359298706055e-02 -8.606519550085067749e-02 5.097336694598197937e-02 -1.808427423238754272e-01 1.577028930187225342e-01 6.366272270679473877e-02 -1.539126485586166382e-01 8.457427471876144409e-02 8.866105228662490845e-02 -4.562560841441154480e-02 3.967259079217910767e-02 4.681379497051239014e-01 2.098699957132339478e-01 -2.432100176811218262e-01 -9.293301403522491455e-02 1.859299391508102417e-01 -1.977277249097824097e-01 -9.060198813676834106e-02 1.246037334203720093e-01 8.841723203659057617e-02 -1.684940606355667114e-01 -1.030110791325569153e-01 9.760628640651702881e-02 -8.935624361038208008e-02 -3.625675439834594727e-01
2.449095398187637329e-01 -2.418961077928543091e-01 -2.278340905904769897e-01 -3.363261371850967407e-02 -9.552827477455139160e-02 8.542533218860626221e-02 -5.739472433924674988e-02 -2.044848538935184479e-02 -1.104927342385053635e-02 1.818416863679885864e-01 -4.080119356513023376e-02 -2.195362187922000885e-02 -1.018876209855079651e-01 -3.806036710739135742e-01 4.876638948917388916e-02 7.420306652784347534e-02 -1.631896346807479858e-01 3.101827800273895264e-01 3.037656247615814209e-01 2.524687647819519043e-01 9.071497619152069092e-02 -2.827733159065246582e-01 -1.861282736063003540e-01 -1.604410856962203979e-01 -1.111488789319992065e-01 1.726674139499664307e-01 -2.778426408767700195e-01 -1.398584693670272827e-01 1.614275425672531128e-01 7.626198977231979370e-02 1.015047426335513592e-03 -1.078745871782302856e-01
2.493884712457656860e-01 -3.308445215225219727e-01 1.254168525338172913e-02 -2.472764551639556885e-01 4.001605138182640076e-02 -9.956290572881698608e-02 4.340122453868389130e-03 -2.798238098621368408e-01 -3.001789748668670654e-01 -1.965214014053344727e-01 -1.359578371047973633e-01 -2.323102205991744995e-02 2.907059192657470703e-01 1.644223630428314209e-01 2.789476700127124786e-02 1.280640214681625366e-01 -1.354332268238067627e-02 2.150308340787887573e-01 2.645821571350097656e-01 2.561107277870178223e-01 -1.666615307331085205e-01 -1.216865926980972290e-01 -2.650021016597747803e-01 -2.882430329918861389e-03 6.874042749404907227e-02 8.802359551191329956e-02 -1.377765089273452759e-01 1.249984949827194214e-01 1.471099853515625000e-01 -1.282554119825363159e-01 1.405787318944931030e-01 -3.106134012341499329e-02
2.279302477836608887e-01 -3.842548131942749023e-01 -3.625468015670776367e-01 -7.747020572423934937e-02 -7.584454864263534546e-02 -2.624371945858001709e-01 1.247749850153923035e-01 3.398638591170310974e-02 -5.248528718948364258e-02 1.802845150232315063e-01 7.213564962148666382e-02 8.513776212930679321e-02 2.395183593034744263e-02 -2.023560553789138794e-01 3.259153068065643311e-01 2.538199126720428467e-01 -1.010881662368774414e-01 5.476781725883483887e-02 8.949294686317443848e-02 3.958504796028137207e-01 -8.504612743854522705e-02 -1.096651107072830200e-01 1.716759502887725830e-01 -5.038741976022720337e-02 -1.030417159199714661e-03 2.343891412019729614e-01 4.113456234335899353e-02 8.198708295822143555e-02 -1.080342680215835571e-01 4.384345561265945435e-02 6.759768724441528320e-02 3.188304603099822998e-02
5.928661301732063293e-02 -1.342951208353042603e-01 6.665398180484771729e-02 -1.178019493818283081e-01 3.374424576759338379e-02 1.598945409059524536e-01 -1.554220449179410934e-02 -2.248531430959701538e-01 -1.877084672451019287e-01 1.317597031593322754e-01 -3.615928068757057190e-02 7.422463595867156982e-02 -1.388148814439773560e-01 -1.111847981810569763e-01 -3.801831230521202087e-02 2.239046543836593628e-01 -1.126249060034751892e-01 2.347023934125900269e-01 4.154645800590515137e-01 1.089568287134170532e-01 -7.097314298152923584e-02 -1.933700442314147949e-01 -2.772421538829803467e-01 -1.953323781490325928e-01 -3.430899977684020996e-01 1.114525198936462402e-01 -2.806158363819122314e-01 4.299440979957580566e-02 -3.327240794897079468e-02 2.978758513927459717e-01 -1.502635329961776733e-01 8.462136238813400269e-02
1.562345772981643677e-02 -1.129378899931907654e-01 -1.877920776605606079e-01 2.006958425045013428e-01 -1.004072502255439758e-01 -1.768462918698787689e-02 -1.962463259696960449e-01 -1.071397736668586731e-01 1.849596500396728516e-01 1.085353791713714600e-01 -1.098526194691658020e-01 -1.655354052782058716e-01 -1.479396671056747437e-01 -1.735676229000091553e-01 1.008520349860191345e-01 4.492129385471343994e-01 -4.261330068111419678e-01 2.729161381721496582e-01 1.495337784290313721e-01 1.891705691814422607e-01 4.762333631515502930e-02 -7.836876809597015381e-02 1.226213797926902771e-01 5.574804916977882385e-02 8.082707971334457397e-02 1.272585242986679077e-01 1.468273848295211792e-01 1.019397974014282227e-01 2.146320641040802002e-01 1.967904865741729736e-01 -8.618476986885070801e-02 1.181717142462730408e-01
6.984500586986541748e-02 -1.056217327713966370e-01 -3.389365375041961670e-01 9.809412807226181030e-02 -1.482153534889221191e-01 1.182886213064193726e-01 9.453435987234115601e-02 -8.308622986078262329e-02 3.841049969196319580e-02 3.298957347869873047e-01 -1.446188837289810181e-01 1.196642294526100159e-01 2.631188631057739258e-01 5.523842573165893555e-02 1.387464702129364014e-01 1.400936692953109741e-01 -9.887795150279998779e-02 7.926148921251296997e-02 4.704096913337707520e-01 1.257538497447967529e-01 -2.671269774436950684e-01 -8.541224151849746704e-02 2.870799042284488678e-02 3.247364163398742676e-01 -3.609029948711395264e-02 1.547618806362152100e-01 1.576740443706512451e-01 1.008760854601860046e-01 -1.874212026596069336e-01 -1.163649559020996094e-01 -2.821932919323444366e-02 -5.587305501103401184e-02
1.197459548711776733e-01 -1.020425260066986084e-01 -1.122136563062667847e-01 1.073682233691215515e-01 -1.161396428942680359e-01 -9.838154911994934082e-02 -1.179365590214729309e-01 8.829900622367858887e-02 3.826494216918945312e-01 1.436504572629928589e-01 -1.193054616451263428e-01 -9.724884480237960815e-02 -1.279802061617374420e-02 -1.146296039223670959e-01 1.439413279294967651e-01 2.800804078578948975e-01 -3.373538553714752197e-01 1.753288805484771729e-01 2.231464385986328125e-01 3.109959363937377930e-01 3.561013936996459961e-02 -3.088983297348022461e-01 -4.296203609555959702e-03 1.760026067495346069e-02 1.428150683641433716e-01 1.678072661161422729e-01 1.265329122543334961e-01 1.100423932075500488e-01 2.080959230661392212e-01 2.639112174510955811e-01 -1.517601311206817627e-01 4.801687598228454590e-02
-9.646297991275787354e-02 3.390232566744089127e-03 -3.413850441575050354e-02 -5.287121608853340149e-02 9.603872150182723999e-02 -1.718848012387752533e-02 -1.920313388109207153e-02 -2.082800567150115967e-01 1.114547923207283020e-01 -2.662854790687561035e-01 -6.865341961383819580e-02 3.495623357594013214e-03 -2.386049926280975342e-01 1.653479784727096558e-01 -1.588609069585800171e-01 2.498950622975826263e-02 -1.083890907466411591e-02 2.395384609699249268e-01 3.188678026199340820e-01 1.976791769266128540e-01 -3.647972941398620605e-01 -3.412734866142272949e-01 3.438773155212402344e-01 1.164758279919624329e-01 2.226266264915466309e-01 1.785726398229598999e-01 1.609462201595306396e-01 1.411746144294738770e-01 -1.731174811720848083e-02 2.557273395359516144e-02 -1.188824474811553955e-01 -1.152436733245849609e-01
1.835693418979644775e-01 -7.339713629335165024e-03 7.970266789197921753e-02 -1.797168552875518799e-01 -2.981350757181644440e-02 -1.013456881046295166e-01 1.664096489548683167e-02 -7.472803443670272827e-02 -7.027228176593780518e-02 -1.421151496469974518e-02 -3.620090186595916748e-01 -2.186337262392044067e-01 4.162273835390806198e-03 8.024787157773971558e-02 1.493877917528152466e-01 1.435309052467346191e-01 -2.952728867530822754e-01 -1.388820167630910873e-02 2.054010778665542603e-01 3.258244991302490234e-01 -1.714301854372024536e-02 -4.403562843799591064e-02 -3.593140095472335815e-02 -7.312964648008346558e-02 2.594993114471435547e-01 3.180688023567199707e-01 -1.390848890878260136e-03 -1.013844460248947144e-01 3.418071269989013672e-01 2.449940294027328491e-01 -9.086126834154129028e-02 -2.621257901191711426e-01
2.169898152351379395e-02 -3.298475742340087891e-01 -1.184003204107284546e-01 -4.700215999037027359e-03 3.700828528963029385e-04 -1.464515328407287598e-01 -5.070026218891143799e-02 -2.106704264879226685e-01 3.745807111263275146e-01 2.008983194828033447e-01 -1.313140690326690674e-01 1.136586666107177734e-01 -4.358411580324172974e-02 -3.724596276879310608e-02 4.456114396452903748e-02 8.101273328065872192e-02 2.865438759326934814e-01 3.935244381427764893e-01 2.788389027118682861e-01 4.945198819041252136e-02 5.627264454960823059e-02 -3.761240541934967041e-01 -2.192354053258895874e-01 2.039864473044872284e-02 1.526454687118530273e-01 -2.609605900943279266e-02 1.050316542387008667e-01 1.479589659720659256e-02 -9.760634042322635651e-03 -1.134408041834831238e-01 -9.220407903194427490e-02 1.365300565958023071e-01
2.138528525829315186e-01 -2.838540971279144287e-01 -8.924853056669235229e-02 -1.869680881500244141e-01 6.468413025140762329e-02 -2.775889933109283447e-01 5.828272551298141479e-02 4.313867166638374329e-02 6.022318452596664429e-02 -1.424892693758010864e-01 1.787959486246109009e-01 -2.510055527091026306e-02 5.537813156843185425e-02 -2.865968942642211914e-01 -8.521390706300735474e-02 3.458871841430664062e-01 -3.230568021535873413e-03 -1.237868890166282654e-01 8.588419109582901001e-02 2.578279376029968262e-01 1.445588096976280212e-02 -2.863458693027496338e-01 -2.019027061760425568e-02 -7.599911838769912720e-02 1.223409548401832581e-01 2.074279487133026123e-01 -1.244597285985946655e-01 2.172694951295852661e-01 -1.364817321300506592e-01 -1.940412521362304688e-01 -2.384085208177566528e-01 -2.535009980201721191e-01
1.066084727644920349e-01 -5.861733853816986084e-02 -2.642335295677185059e-01 -2.530952543020248413e-02 1.701931208372116089e-01 -5.897779390215873718e-02 -2.427377700805664062e-01 -2.761327624320983887e-01 -6.801004707813262939e-02 3.400519192218780518e-01 -2.776766717433929443e-01 6.822450459003448486e-02 -1.581376194953918457e-01 -8.021882921457290649e-02 -1.928380578756332397e-01 2.816057801246643066e-01 5.505646765232086182e-02 2.292384356260299683e-01 -1.355611905455589294e-02 2.699899971485137939e-01 -1.848872564733028412e-02 -2.212159633636474609e-01 3.270849287509918213e-01 1.017890796065330505e-01 1.230263262987136841e-01 1.534201800823211670e-01 8.222853764891624451e-03 1.884317994117736816e-01 -5.094594135880470276e-02 -1.444000005722045898e-01 -5.089314654469490051e-02 4.006320983171463013e-02
1.510921418666839600e-01 -1.167630553245544434e-01 -1.548251658678054810e-01 -1.100947186350822449e-01 -1.150745376944541931e-01 7.121750712394714355e-02 1.472708135843276978e-01 -3.152190446853637695e-01 -1.110650319606065750e-02 -1.598333269357681274e-01 -1.339456588029861450e-01 -5.128617398440837860e-03 -1.715365648269653320e-01 1.309541910886764526e-01 9.218051284551620483e-02 4.968926310539245605e-01 1.882044225931167603e-01 -1.437445171177387238e-03 2.350580543279647827e-01 2.338704913854598999e-01 -3.604613710194826126e-03 -2.942844033241271973e-01 9.245669841766357422e-02 -1.955403089523315430e-01 6.516930460929870605e-02 4.745370149612426758e-02 1.695970445871353149e-01 -1.325346678495407104e-01 -1.382085829973220825e-01 1.641867905855178833e-01 -2.545804679393768311e-01 -4.130892921239137650e-04
-1.150382403284311295e-02 -2.490382790565490723e-01 -2.201171778142452240e-02 -5.615025758743286133e-02 7.059529423713684082e-02 -6.252735108137130737e-02 2.954735159873962402e-01 -2.743338346481323242e-01 -2.896871864795684814e-01 5.053085088729858398e-02 1.444815695285797119e-01 -2.109470814466476440e-01 -1.058743819594383240e-01 1.514270603656768799e-01 2.985708415508270264e-01 5.261711403727531433e-02 -2.182352822273969650e-03 1.107492595911026001e-01 1.560423374176025391e-01 1.209056451916694641e-01 -1.375721395015716553e-01 -1.954813301563262939e-01 6.565348058938980103e-02 -1.360854320228099823e-02 3.897403478622436523e-01 1.745886802673339844e-01 8.047857880592346191e-02 1.824724823236465454e-01 6.867311149835586548e-02 3.449157774448394775e-01 -4.310673102736473083e-02 -1.558520197868347168e-01
2.962545454502105713e-01 -5.055101588368415833e-02 -2.948863208293914795e-01 -1.234228536486625671e-01 -5.069801956415176392e-02 -1.548269391059875488e-01 -1.190246939659118652e-01 -3.893822133541107178e-01 2.328507751226425171e-01 3.316298127174377441e-01 -4.541150480508804321e-02 -1.452680379152297974e-01 8.860557340085506439e-03 4.230792820453643799e-02 -1.695423871278762817e-01 4.359558597207069397e-02 2.208333909511566162e-01 2.159842997789382935e-01 3.513790667057037354e-02 3.433932363986968994e-02 -1.518986672163009644e-01 -3.570788204669952393e-01 -9.789331257343292236e-02 -2.895307168364524841e-02 -6.829983741044998169e-02 1.109903082251548767e-01 8.722536265850067139e-02 -3.539960458874702454e-02 1.960877142846584320e-02 1.269972324371337891e-01 -2.506970763206481934e-01 -1.767651587724685669e-01
5.735567584633827209e-02 -4.155578017234802246e-01 -2.743286490440368652e-01 9.007093613035976887e-04 6.042491644620895386e-02 -1.311216801404953003e-01 -1.164079904556274414e-01 -3.301438987255096436e-01 1.811491101980209351e-01 1.156042702496051788e-02 5.205661430954933167e-02 1.311964243650436401e-01 -7.451016455888748169e-02 -3.033720329403877258e-02 -1.073636412620544434e-01 2.059242874383926392e-01 -8.568838983774185181e-02 3.214408755302429199e-01 1.638405025005340576e-01 2.087011635303497314e-01 -1.007860004901885986e-01 -1.133328769356012344e-02 -1.600616723299026489e-01 -3.022324852645397186e-02 2.329160831868648529e-02 2.591812610626220703e-02 -3.072613179683685303e-01 -3.030050098896026611e-01 2.533729672431945801e-01 -1.025219485163688660e-01 -1.032562628388404846e-01 3.752285987138748169e-02
-5.631354451179504395e-02 -2.637135796248912811e-02 -1.089484617114067078e-01 -1.110324785113334656e-01 1.051941290497779846e-01 1.343009322881698608e-01 1.587251722812652588e-01 -4.569661617279052734e-01 -2.030124068260192871e-01 -7.905053347349166870e-02 2.536714971065521240e-01 -9.957512468099594116e-02 -9.509065747261047363e-02 -8.592549711465835571e-02 2.117805629968643188e-01 2.370119988918304443e-01 -2.160690538585186005e-02 1.172342300415039062e-01 2.789833843708038330e-01 1.911313682794570923e-01 -9.866796433925628662e-03 -2.446545213460922241e-01 2.424445301294326782e-01 9.266372770071029663e-02 1.533410102128982544e-01 -8.533814549446105957e-02 -7.364395260810852051e-02 -5.585912242531776428e-02 -2.137956619262695312e-01 2.822788953781127930e-01 3.883837908506393433e-02 -2.179716229438781738e-01
1.224573701620101929e-01 -4.400723874568939209e-01 -7.869418710470199585e-02 -6.589779257774353027e-02 1.257795989513397217e-01 -4.936399310827255249e-02 -1.614613831043243408e-01 9.618605673313140869e-02 -5.322380363941192627e-02 8.564460277557373047e-02 -5.302210152149200439e-02 -1.022309660911560059e-01 -2.917462289333343506e-01 1.060164440423250198e-02 -1.386135164648294449e-02 1.729081869125366211e-01 -1.818461120128631592e-01 -1.258020754903554916e-02 2.152809798717498779e-01 3.542584180831909180e-01 1.274136900901794434e-01 -2.341348528861999512e-01 2.495173364877700806e-01 4.151137173175811768e-02 1.017718538641929626e-01 -1.210869327187538147e-01 -1.402446031570434570e-01 2.443432249128818512e-02 5.897885560989379883e-02 3.706991076469421387e-01 -9.357436746358871460e-02 2.311582714319229126e-01
4.982347413897514343e-02 -2.907524406909942627e-01 -1.466634571552276611e-01 -3.168094456195831299e-01 -2.376598715782165527e-01 -1.462534815073013306e-01 -3.923728130757808685e-03 1.971918344497680664e-01 -9.399071335792541504e-02 7.734531164169311523e-02 1.252227872610092163e-01 -3.422613143920898438e-01 2.568339928984642029e-02 2.660883776843547821e-02 -5.470304563641548157e-02 2.732307314872741699e-01 4.361840710043907166e-02 1.903423219919204712e-01 3.434448540210723877e-01 -8.398012816905975342e-02 -8.148713409900665283e-02 -2.184852361679077148e-01 -1.510146111249923706e-01 1.455221921205520630e-01 3.046842813491821289e-01 -1.797359436750411987e-01 -7.625096291303634644e-02 1.054788380861282349e-01 5.978639796376228333e-02 8.577620983123779297e-02 1.231883987784385681e-01 -1.341341286897659302e-01
7.108969986438751221e-02 -2.480686604976654053e-01 -2.390405535697937012e-01 1.546744108200073242e-01 -1.933678984642028809e-01 1.039115116000175476e-01 2.984965741634368896e-01 -8.996277302503585815e-02 -6.562626361846923828e-02 -4.506606608629226685e-02 1.346003562211990356e-01 -9.230495989322662354e-02 -1.596082001924514771e-01 -1.566267907619476318e-01 -1.453679800033569336e-01 2.150450944900512695e-01 -3.258592681959271431e-03 3.624521493911743164e-01 2.888255119323730469e-01 2.171993851661682129e-01 1.705922484397888184e-01 -2.223270237445831299e-01 5.947702378034591675e-02 -1.785281696356832981e-03 3.228084370493888855e-02 2.551627159118652344e-02 1.035095304250717163e-01 -1.050737574696540833e-01 -2.168665528297424316e-01 1.184003576636314392e-01 -3.319853246212005615e-01 1.335726082324981689e-01
1.178114563226699829e-01 -2.251583188772201538e-01 -2.068676948547363281e-01 -2.459928244352340698e-01 2.142676860094070435e-01 -4.821994006633758545e-01 8.420171588659286499e-02 -1.877912692725658417e-02 1.271638870239257812e-01 4.954625293612480164e-02 -1.136623602360486984e-02 3.494841232895851135e-02 6.676327437162399292e-02 -2.670239210128784180e-01 -2.033693641424179077e-01 2.373853623867034912e-01 -1.048624888062477112e-01 -1.895204484462738037e-01 1.293743401765823364e-01 2.391389161348342896e-01 -7.628199644386768341e-03 -2.871195673942565918e-01 1.649877279996871948e-01 -1.192962825298309326e-01 5.206447094678878784e-02 2.351411134004592896e-01 -1.185307875275611877e-01 1.581783965229988098e-02 -5.990463122725486755e-02 -1.133630648255348206e-01 3.337980015203356743e-04 -1.388250738382339478e-01
3.053908944129943848e-01 -3.387649059295654297e-01 -1.245719417929649353e-01 -4.545487836003303528e-02 -7.144948095083236694e-02 2.291716448962688446e-02 1.314395852386951447e-02 -2.132235765457153320e-01 -2.472289055585861206e-01 9.204015880823135376e-02 -3.328687697649002075e-02 2.631711065769195557e-01 1.104023531079292297e-01 5.309903621673583984e-02 -1.529833078384399414e-01 -4.324635118246078491e-02 -1.015220768749713898e-02 2.232637256383895874e-01 3.741497099399566650e-01 2.802770435810089111e-01 -3.775487467646598816e-02 8.313292264938354492e-02 -2.010096907615661621e-01 2.569987177848815918e-01 2.336646020412445068e-01 1.352169364690780640e-01 7.473751157522201538e-02 5.444875918328762054e-03 4.516795650124549866e-02 2.160465717315673828e-01 -1.490650027990341187e-01 -1.008106991648674011e-01
1.436044573783874512e-01 -3.202490806579589844e-01 -1.127605587244033813e-01 4.765867814421653748e-02 -1.902256160974502563e-01 -1.969332098960876465e-01 3.883915841579437256e-01 3.523622825741767883e-02 -6.364741921424865723e-02 2.316074371337890625e-01 2.590025067329406738e-01 1.928305812180042267e-02 1.122058928012847900e-01 -1.504459530115127563e-01 1.254438757896423340e-01 2.021319270133972168e-01 -1.528753489255905151e-01 1.296504586935043335e-01 4.235800504684448242e-01 2.272104620933532715e-01 1.377034187316894531e-01 -6.241495162248611450e-02 -4.768513515591621399e-02 1.687245368957519531e-01 -1.289785802364349365e-01 5.109647288918495178e-02 -1.010945737361907959e-01 1.082155331969261169e-01 -1.673101782798767090e-01 6.821086257696151733e-02 -7.558941841125488281e-02 -1.159678027033805847e-01
-3.228570893406867981e-02 -1.831428408622741699e-01 -1.426690220832824707e-01 1.441188622266054153e-02 1.955305933952331543e-01 -1.148225143551826477e-01 -2.973864786326885223e-02 -2.711232602596282959e-01 -1.681994199752807617e-01 -2.018586732447147369e-02 -1.668738275766372681e-01 4.191647097468376160e-02 -1.690060198307037354e-01 1.240532547235488892e-01 -8.760934323072433472e-02 1.332380324602127075e-01 -1.476849466562271118e-01 1.345579773187637329e-01 1.733678430318832397e-01 3.017003461718559265e-02 1.798076480627059937e-01 -3.523572683334350586e-01 1.583959609270095825e-01 -1.480472236871719360e-01 -7.128939032554626465e-02 2.553774118423461914e-01 9.666910767555236816e-02 3.096081614494323730e-01 -1.360403746366500854e-01 4.711447656154632568e-02 -1.201038882136344910e-01 -4.542383253574371338e-01
-7.145742326974868774e-02 -4.171780347824096680e-01 -1.850723177194595337e-01 -1.079328805208206177e-01 -2.181474268436431885e-01 4.586649686098098755e-02 -2.523383200168609619e-01 -1.376606523990631104e-01 -3.974274173378944397e-02 3.856880962848663330e-01 -5.471659079194068909e-02 -2.587267942726612091e-02 -4.045348614454269409e-02 1.594531834125518799e-01 -4.078841581940650940e-02 2.701427042484283447e-01 -7.329173386096954346e-02 1.302485018968582153e-01 1.751920878887176514e-01 2.515699714422225952e-02 3.070974722504615784e-02 -3.074050843715667725e-01 1.785089522600173950e-01 9.336704015731811523e-02 1.601509302854537964e-01 2.382161170244216919e-01 6.677033752202987671e-02 2.482789754867553711e-02 -6.768680363893508911e-02 8.037533611059188843e-02 1.265037804841995239e-01 -2.876405715942382812e-01
2.346434891223907471e-01 4.126664716750383377e-03 -2.679986655712127686e-01 -3.801933303475379944e-02 -9.203316271305084229e-02 -1.646305024623870850e-01 6.092819944024085999e-02 -3.182808160781860352e-01 -4.095239192247390747e-02 2.245319336652755737e-01 -1.782531887292861938e-01 -1.277073770761489868e-01 2.086977958679199219e-01 2.292724400758743286e-01 -3.061704933643341064e-01 2.638462185859680176e-01 -7.009225338697433472e-02 2.654805183410644531e-01 1.802289485931396484e-01 -3.763213753700256348e-02 -1.843344420194625854e-01 -4.000537693500518799e-01 -1.133962646126747131e-01 1.694177091121673584e-02 -1.292933374643325806e-01 5.873244628310203552e-02 -6.093482300639152527e-02 -1.195466425269842148e-02 -6.216872110962867737e-02 -1.393845528364181519e-01 -8.670778572559356689e-02 -1.116066053509712219e-02
-1.438281238079071045e-01 -3.622536659240722656e-01 -2.227671295404434204e-01 1.143209636211395264e-01 -1.293636411428451538e-01 -1.976922005414962769e-01 2.068404806777834892e-03 9.227860718965530396e-02 -2.568351104855537415e-03 -5.530144646763801575e-02 1.269341856241226196e-01 -3.480780869722366333e-02 -4.856923595070838928e-02 -8.900485187768936157e-02 6.352156400680541992e-02 1.476931124925613403e-01 -4.113595001399517059e-03 2.442787289619445801e-01 4.815145432949066162e-01 3.520014882087707520e-01 7.803054153919219971e-02 -2.711083292961120605e-01 1.900256872177124023e-01 -1.086874399334192276e-02 -2.317790836095809937e-01 1.070413216948509216e-01 -1.611556261777877808e-01 -4.034286364912986755e-02 4.151376709342002869e-02 1.661944836378097534e-01 -8.301431685686111450e-02 6.524297595024108887e-02
2.869286388158798218e-02 -4.026749134063720703e-01 -2.166060507297515869e-01 -7.211171090602874756e-02 1.007029265165328979e-01 -2.742594480514526367e-01 8.454274386167526245e-02 -2.748698294162750244e-01 1.684060203842818737e-03 1.501454971730709076e-02 1.126296445727348328e-01 3.639466688036918640e-02 1.170501336455345154e-01 1.794195622205734253e-01 -1.910885274410247803e-01 -1.554829925298690796e-01 2.433646768331527710e-01 1.374996304512023926e-01 4.143775701522827148e-01 2.988432049751281738e-01 8.463975787162780762e-02 -6.381494551897048950e-02 -1.730590313673019409e-01 1.363305747509002686e-01 9.334897994995117188e-02 3.795972093939781189e-02 -1.011161729693412781e-01 -1.036519780755043030e-01 -1.914831250905990601e-02 -5.963636189699172974e-02 -1.036886870861053467e-01 -2.265237569808959961e-01
1.745119094848632812e-01 -1.348014473915100098e-01 -1.587126553058624268e-01 -1.018884032964706421e-01 -1.520001143217086792e-01 -3.803187748417258263e-03 4.177922010421752930e-01 -2.910134792327880859e-01 -2.185229212045669556e-01 1.066224351525306702e-01 1.078906133770942688e-01 -7.298656553030014038e-02 -2.168277800083160400e-01 1.170752570033073425e-01 2.085576057434082031e-01 6.558968871831893921e-02 -8.779533207416534424e-02 -2.529667504131793976e-02 3.229140043258666992e-01 1.040043309330940247e-01 -1.532023549079895020e-01 -1.712154895067214966e-01 2.078735828399658203e-01 7.948826998472213745e-02 4.264247119426727295e-01 5.194577947258949280e-02 -7.381424307823181152e-02 -9.048614650964736938e-02 -2.513312734663486481e-02 1.290622204542160034e-01 -2.875053882598876953e-02 -8.244155347347259521e-02
8.451437950134277344e-02 -2.383618056774139404e-01 -5.787885561585426331e-02 -1.992203108966350555e-02 3.295582234859466553e-01 -1.368307173252105713e-01 1.199517492204904556e-02 8.865598589181900024e-02 1.836764067411422729e-01 7.323915511369705200e-02 2.000724524259567261e-01 -7.877255231142044067e-02 9.503848850727081299e-02 -7.947869598865509033e-02 -9.297906607389450073e-02 1.540609747171401978e-01 2.055323123931884766e-02 1.843863725662231445e-01 8.825814723968505859e-02 5.004351139068603516e-01 -1.959228962659835815e-01 -5.115947686135768890e-03 3.516116738319396973e-02 -7.574127521365880966e-03 4.121368229389190674e-01 6.838950514793395996e-02 -3.188315033912658691e-01 1.469963639974594116e-01 -6.389223854057490826e-04 6.962405145168304443e-02 1.564314514398574829e-01 6.655567139387130737e-02
1.426287591457366943e-01 2.200049720704555511e-02 1.475145481526851654e-02 -5.557414144277572632e-02 -9.634856879711151123e-02 -1.360545754432678223e-01 1.662292927503585815e-01 -5.538839101791381836e-01 9.797819703817367554e-02 -3.954380750656127930e-02 -2.292090952396392822e-01 -9.524819999933242798e-02 8.479148149490356445e-02 1.349478214979171753e-02 -3.542082011699676514e-01 2.288573682308197021e-01 2.627551555633544922e-01 2.180031836032867432e-01 1.688303351402282715e-01 9.830918908119201660e-02 -2.627124190330505371e-01 -6.466908007860183716e-02 -6.803388148546218872e-02 1.002967134118080139e-01 7.739359140396118164e-02 2.859586104750633240e-02 -1.134358048439025879e-01 1.435040533542633057e-01 -1.620372980833053589e-01 8.880060166120529175e-02 -1.820502579212188721e-01 -7.413262873888015747e-02
2.041841894388198853e-01 -1.353793293237686157e-01 -1.838837713003158569e-01 -8.790188282728195190e-02 1.566525697708129883e-01 9.666138142347335815e-02 1.333741694688796997e-01 -9.717924147844314575e-02 1.378719806671142578e-01 1.805106401443481445e-01 2.432692646980285645e-01 -1.753067821264266968e-01 3.470467776060104370e-02 -1.842597723007202148e-01 -2.952442467212677002e-01 1.458724141120910645e-01 -1.468420028686523438e-01 1.675624102354049683e-01 3.734062612056732178e-01 1.862967610359191895e-01 -1.310525983572006226e-01 -1.552545279264450073e-01 1.246400475502014160e-01 1.592617481946945190e-01 5.224763974547386169e-02 3.465854823589324951e-01 -1.485472172498703003e-02 -3.613983839750289917e-02 3.175144195556640625e-01 9.954248368740081787e-02 -2.696929033845663071e-03 1.055950745940208435e-01
1.229142695665359497e-01 -2.557475268840789795e-01 -3.107870221138000488e-01 -4.349781200289726257e-02 -1.731483936309814453e-01 -1.043379008769989014e-01 1.841075569391250610e-01 -8.346945047378540039e-02 -2.516728341579437256e-01 -8.271106332540512085e-02 -3.585879132151603699e-02 7.927174121141433716e-02 1.436954438686370850e-01 3.698105812072753906e-01 -2.405720353126525879e-01 1.714889109134674072e-01 -9.435205906629562378e-02 4.208976030349731445e-01 1.479654461145401001e-01 1.576514840126037598e-01 -5.858018621802330017e-02 -1.046514958143234253e-01 1.206053048372268677e-01 -1.867712661623954773e-02 1.405091732740402222e-01 2.075651884078979492e-01 -1.580275446176528931e-01 1.622961759567260742e-01 -7.324278354644775391e-02 4.708324000239372253e-02 -1.772924214601516724e-01 -3.997262939810752869e-02
2.757937833666801453e-02 -6.401403993368148804e-02 -3.113631606101989746e-01 -2.676738500595092773e-01 -2.848488464951515198e-02 -1.184667740017175674e-02 -6.337524205446243286e-02 2.893340028822422028e-02 -1.115484908223152161e-01 6.572616845369338989e-02 -2.166141755878925323e-02 -1.737702190876007080e-01 1.070076301693916321e-01 2.004772573709487915e-01 -5.279067903757095337e-02 8.294045925140380859e-02 -2.521518766880035400e-01 4.238976836204528809e-01 1.681306213140487671e-01 7.993572950363159180e-02 5.274744704365730286e-02 -3.843420147895812988e-01 -4.891455546021461487e-02 2.105389386415481567e-01 3.633445799350738525e-01 2.277629077434539795e-02 -1.270718425512313843e-01 1.123981773853302002e-01 -1.480762958526611328e-01 1.743067800998687744e-01 -1.384657174348831177e-01 6.368307769298553467e-02
-4.177584871649742126e-02 -3.154128789901733398e-02 -5.347031727433204651e-02 1.613947898149490356e-01 -1.591259390115737915e-01 -9.814603626728057861e-02 1.825943440198898315e-01 -1.584285199642181396e-01 -9.153056144714355469e-02 1.787748485803604126e-01 -7.019568979740142822e-02 -1.098421737551689148e-01 -9.028974175453186035e-02 -3.153354525566101074e-01 6.124201044440269470e-02 2.272406071424484253e-01 -1.174500435590744019e-01 1.645406335592269897e-01 4.103279113769531250e-01 1.922102421522140503e-01 -2.810078859329223633e-01 -1.339735090732574463e-01 9.446310997009277344e-02 -1.947026252746582031e-01 -1.968004554510116577e-01 7.216843077912926674e-04 6.964396685361862183e-02 1.775339990854263306e-01 8.165431767702102661e-02 2.753368616104125977e-01 -2.139620929956436157e-01 2.477179020643234253e-01
1.667145341634750366e-01 -5.875722318887710571e-02 -2.324570268392562866e-01 1.663144677877426147e-02 -5.496736615896224976e-03 -2.060303390026092529e-01 2.482031732797622681e-01 -1.037423759698867798e-01 -3.035506606101989746e-01 1.163465552963316441e-03 -6.450401246547698975e-02 -2.084413617849349976e-01 1.458286046981811523e-01 -9.516787528991699219e-02 -2.574513256549835205e-01 3.615448176860809326e-01 7.545379549264907837e-02 2.900256216526031494e-01 1.824701875448226929e-01 4.783439263701438904e-02 4.618095606565475464e-02 -6.382680684328079224e-02 1.374619007110595703e-01 1.142419725656509399e-01 -1.339000165462493896e-01 1.326708942651748657e-01 1.022352948784828186e-01 2.464201748371124268e-01 -4.745259881019592285e-02 2.762189209461212158e-01 -2.062056511640548706e-01 -2.029848098754882812e-01
5.511939898133277893e-02 1.703470200300216675e-02 -3.017061948776245117e-01 7.749769091606140137e-02 2.410578429698944092e-01 -1.933775283396244049e-02 2.009974271059036255e-01 -3.219558298587799072e-01 -1.187775433063507080e-01 -8.857654035091400146e-02 2.332856357097625732e-01 -4.143555834889411926e-02 -8.125017397105693817e-03 7.506916299462318420e-03 4.156077746301889420e-03 4.863260388374328613e-01 -2.396205998957157135e-02 1.281122583895921707e-02 3.114172220230102539e-01 2.159541845321655273e-01 -2.856177464127540588e-02 -1.125650778412818909e-01 -4.944548010826110840e-02 -1.494635175913572311e-02 1.778426915407180786e-01 -1.087000444531440735e-01 1.815472692251205444e-01 5.100664496421813965e-02 -4.737763479351997375e-02 2.889565825462341309e-01 -1.288880109786987305e-01 -2.012152820825576782e-01
2.123679518699645996e-01 -3.084300160408020020e-01 -2.374583035707473755e-01 -6.169489771127700806e-02 -1.323765218257904053e-01 -9.874628158286213875e-04 4.538445174694061279e-02 4.793529212474822998e-02 2.211352884769439697e-01 1.592679172754287720e-01 -4.553464055061340332e-02 -1.907559484243392944e-01 -1.523956805467605591e-01 -1.760893017053604126e-01 1.492203325033187866e-01 2.491763979196548462e-01 1.302608102560043335e-02 9.855303913354873657e-02 1.140185296535491943e-01 2.427527606487274170e-01 1.906215995550155640e-01 -1.758958399295806885e-01 4.133559465408325195e-01 -3.119126521050930023e-02 1.807737201452255249e-01 -1.146670952439308167e-01 -2.860059738159179688e-01 3.222237527370452881e-02 -3.701522946357727051e-02 2.435077130794525146e-01 -1.135705038905143738e-01 5.680695548653602600e-02
1.742561459541320801e-01 -4.001113176345825195e-01 -3.243840038776397705e-01 1.499922294169664383e-02 -1.498600989580154419e-01 1.231252253055572510e-01 2.401658706367015839e-02 -1.238441020250320435e-01 -1.699525862932205200e-01 3.188528120517730713e-01 3.670083731412887573e-02 5.816177278757095337e-02 -5.333263799548149109e-02 1.142697222530841827e-02 -1.099553033709526062e-01 2.202572226524353027e-01 -1.313872784376144409e-01 -9.300345927476882935e-02 2.486075013875961304e-01 2.661293447017669678e-01 7.905260473489761353e-02 4.669346287846565247e-02 1.640244200825691223e-02 -2.932385206222534180e-01 -5.382172297686338425e-03 -1.511132866144180298e-01 2.078830301761627197e-01 1.854528784751892090e-01 -1.494016796350479126e-01 1.766692548990249634e-01 -2.069563716650009155e-01 4.047638177871704102e-02
3.628198206424713135e-01 -1.217565163969993591e-01 -3.435981273651123047e-02 -8.629816025495529175e-02 1.210960093885660172e-03 2.316318079829216003e-02 -6.771482527256011963e-02 -1.640761494636535645e-01 -8.531782031059265137e-02 2.051337659358978271e-01 7.840232551097869873e-02 -1.729407906532287598e-02 -8.129651099443435669e-02 1.394048184156417847e-01 -4.559272229671478271e-01 1.606358289718627930e-01 -8.581624180078506470e-02 3.043706119060516357e-01 3.101026415824890137e-01 1.324680745601654053e-01 1.683945069089531898e-03 -2.901761531829833984e-01 1.513578742742538452e-01 2.930052578449249268e-01 1.152888759970664978e-01 1.599499583244323730e-01 1.449302434921264648e-01 -1.392994448542594910e-02 -2.143342420458793640e-02 -3.476846218109130859e-02 -1.657215207815170288e-01 3.812687098979949951e-02
-1.433113515377044678e-01 3.405963629484176636e-02 -2.186662107706069946e-01 -1.654707044363021851e-01 7.934960722923278809e-02 1.411037147045135498e-01 2.530581653118133545e-01 -9.417033195495605469e-02 8.775556832551956177e-02 1.009598076343536377e-01 3.423455730080604553e-02 -3.596602380275726318e-01 3.377048298716545105e-02 -1.288293153047561646e-01 8.367475867271423340e-02 1.299509555101394653e-01 -2.613905072212219238e-01 3.054753541946411133e-01 4.106906950473785400e-01 -1.454174816608428955e-01 -1.085130125284194946e-01 -2.950905449688434601e-02 -1.039622500538825989e-01 3.009098768234252930e-02 1.523796617984771729e-01 4.972529411315917969e-02 -1.643061786890029907e-01 3.987801820039749146e-02 -9.420508146286010742e-02 2.922036647796630859e-01 -2.334075421094894409e-01 -1.873962879180908203e-01
8.771500736474990845e-02 -4.117758870124816895e-01 -1.820399910211563110e-01 -1.747641414403915405e-01 -9.645599126815795898e-02 4.623474180698394775e-02 -1.911746114492416382e-01 -4.120162725448608398e-01 3.959837183356285095e-02 -9.889496117830276489e-02 -1.461817324161529541e-01 1.157475784420967102e-01 -2.468596398830413818e-01 -7.335327100008726120e-03 2.078375071287155151e-01 7.427309453487396240e-02 -5.317108705639839172e-02 3.483579158782958984e-01 -4.327517375349998474e-02 1.301428973674774170e-01 -1.755422800779342651e-01 -1.797572374343872070e-01 -1.351862996816635132e-01 2.203026562929153442e-01 2.924020290374755859e-01 4.674385860562324524e-02 -5.242583900690078735e-02 -6.553378701210021973e-02 9.315305948257446289e-02 8.446949720382690430e-02 4.498448222875595093e-02 -2.814016770571470261e-03
7.764106243848800659e-02 -3.858231008052825928e-02 5.694358143955469131e-03 3.188759684562683105e-01 2.064152061939239502e-01 -7.809664309024810791e-02 -2.886172384023666382e-02 -3.184781372547149658e-01 1.122033223509788513e-01 2.064273655414581299e-01 1.191179677844047546e-01 2.204794436693191528e-02 -2.132672071456909180e-02 3.326002508401870728e-02 3.113690996542572975e-03 3.339048922061920166e-01 -3.857729434967041016e-01 7.939124107360839844e-02 2.837862968444824219e-01 2.821909785270690918e-01 -1.293150484561920166e-01 -2.913350760936737061e-01 9.072586148977279663e-02 1.021225005388259888e-01 -9.894566982984542847e-02 4.897775501012802124e-02 1.811425238847732544e-01 3.826009482145309448e-02 2.244934588670730591e-01 -8.671671897172927856e-02 -3.526837006211280823e-02 1.252424567937850952e-01
1.620698161423206329e-02 1.870254129171371460e-01 1.659496314823627472e-02 -1.740720719099044800e-01 -1.428371518850326538e-01 -2.297380864620208740e-01 3.315498679876327515e-02 -5.732804909348487854e-02 1.025333907455205917e-02 -1.688603078946471214e-03 1.508381869643926620e-02 -1.212915256619453430e-01 1.739027351140975952e-01 1.268263310194015503e-01 -4.816375076770782471e-01 1.910713315010070801e-01 -9.493838250637054443e-02 1.851423978805541992e-01 4.180541336536407471e-01 9.331049770116806030e-02 -7.800129801034927368e-02 -3.962600529193878174e-01 -5.054952204227447510e-02 1.146451011300086975e-01 1.890467107295989990e-01 -4.110915586352348328e-02 5.790745466947555542e-02 1.595173925161361694e-01 -3.098007850348949432e-02 3.243649005889892578e-02 3.292085230350494385e-02 -2.277317643165588379e-01
-1.767007857561111450e-01 -1.941153258085250854e-01 -4.322772324085235596e-01 5.971334874629974365e-02 1.114312410354614258e-01 -5.926734209060668945e-02 6.695540249347686768e-02 -2.603883445262908936e-01 -1.926845908164978027e-01 1.714139245450496674e-02 -2.599064260721206665e-02 -1.865715831518173218e-01 4.776375740766525269e-02 -2.561937272548675537e-02 -1.658004075288772583e-01 1.407323479652404785e-01 4.669094830751419067e-02 3.243350386619567871e-01 2.133482247591018677e-01 1.073316410183906555e-01 3.924178332090377808e-02 -1.790007352828979492e-01 1.249475702643394470e-01 3.378689885139465332e-01 -1.102170795202255249e-01 3.730893507599830627e-02 8.418133802479133010e-05 2.812943458557128906e-01 -4.472047090530395508e-02 3.630013763904571533e-02 6.548057496547698975e-02 -3.182490766048431396e-01
1.641579121351242065e-01 -8.582103997468948364e-02 8.873717486858367920e-02 1.755836904048919678e-01 -9.563829004764556885e-02 -8.573062717914581299e-02 -9.734451770782470703e-02 -6.496148705482482910e-01 7.701869308948516846e-02 -2.849668078124523163e-02 -2.076181769371032715e-01 -8.041041344404220581e-02 4.845220223069190979e-02 8.119851350784301758e-02 -2.222318649291992188e-01 2.201812267303466797e-01 1.367436349391937256e-01 4.106481745839118958e-02 2.719192504882812500e-01 2.374025136232376099e-01 6.545442156493663788e-03 -1.797344684600830078e-01 5.852758139371871948e-02 2.151246517896652222e-01 6.576271262019872665e-04 -6.564691197127103806e-03 -1.330304592847824097e-01 -1.589147374033927917e-02 -5.922207236289978027e-02 1.104384078644216061e-03 -2.379205375909805298e-01 7.102224975824356079e-02
4.062582254409790039e-01 -5.232155788689851761e-03 1.505076419562101364e-02 -1.427589356899261475e-02 -1.738043427467346191e-01 -1.485816091299057007e-01 -4.279242083430290222e-02 -2.960109412670135498e-01 9.325624257326126099e-02 3.836353495717048645e-02 -1.074956730008125305e-01 -2.666980922222137451e-01 2.310699373483657837e-01 8.151562511920928955e-02 -2.359289973974227905e-01 1.444478332996368408e-01 -1.123631149530410767e-01 6.296849250793457031e-02 -8.358925580978393555e-02 2.200450599193572998e-01 1.234555914998054504e-01 -3.315719664096832275e-01 -1.551732607185840607e-02 6.498074531555175781e-02 2.505827546119689941e-01 2.854481339454650879e-01 -2.104554921388626099e-01 1.310976315289735794e-02 -4.624408483505249023e-02 1.970725655555725098e-01 -1.615560650825500488e-01 -7.672622054815292358e-02
-1.507292389869689941e-01 -3.477981090545654297e-01 -9.850066900253295898e-02 3.915541991591453552e-02 1.730227321386337280e-01 -5.722356215119361877e-02 2.723805606365203857e-01 -4.820351302623748779e-01 -1.923907995223999023e-01 6.594453006982803345e-02 1.654815524816513062e-01 -1.883611381053924561e-01 -1.378329545259475708e-01 1.512443125247955322e-01 1.415641605854034424e-01 2.649638354778289795e-01 -6.864643841981887817e-02 4.106621071696281433e-02 2.476115711033344269e-02 1.321263760328292847e-01 1.318827718496322632e-01 -1.205166131258010864e-01 9.364780038595199585e-02 3.549685329198837280e-02 2.894149720668792725e-01 -2.118490822613239288e-02 -6.714265327900648117e-03 1.086058244109153748e-01 5.576415918767452240e-03 2.565314173698425293e-01 -1.269695013761520386e-01 -1.566772311925888062e-01
2.553892321884632111e-02 -3.434065282344818115e-01 -3.263369798660278320e-01 -2.453790158033370972e-01 8.814184367656707764e-02 -4.693727195262908936e-02 1.463156789541244507e-01 1.248503476381301880e-02 3.573027998208999634e-02 9.279694408178329468e-02 -1.504664719104766846e-01 -3.897625207901000977e-01 1.656331419944763184e-01 2.743701077997684479e-02 -7.636337727308273315e-02 8.544729650020599365e-02 -1.234750449657440186e-01 3.960848748683929443e-01 2.290606498718261719e-01 -2.113802172243595123e-02 5.245601385831832886e-02 -6.372608244419097900e-02 -7.311811298131942749e-02 1.748736053705215454e-01 3.409652709960937500e-01 -1.150155365467071533e-01 -1.110968664288520813e-01 2.776204608380794525e-02 6.591816246509552002e-02 8.449781686067581177e-02 -1.483636796474456787e-01 1.163339465856552124e-01
1.096682697534561157e-01 -4.032619595527648926e-01 -1.908537894487380981e-01 1.375839412212371826e-01 1.412995755672454834e-01 -1.357414722442626953e-01 1.340590715408325195e-01 1.288215517997741699e-01 1.132773607969284058e-01 6.299398839473724365e-02 -5.351072922348976135e-02 -1.509573310613632202e-01 3.139892816543579102e-01 -3.234987556934356689e-01 1.726563423871994019e-01 1.523138731718063354e-01 -2.876240387558937073e-02 7.341367006301879883e-02 1.835901141166687012e-01 1.241611093282699585e-01 3.986129909753799438e-02 -3.424649834632873535e-01 1.657229810953140259e-01 1.355192512273788452e-01 1.587170809507369995e-01 3.247723579406738281e-01 -1.157531067728996277e-01 8.165276050567626953e-02 -1.055263280868530273e-01 -1.156529691070318222e-02 7.208844274282455444e-02 -1.053511053323745728e-01
1.634850949048995972e-01 -1.089087873697280884e-01 1.345718931406736374e-02 1.653739809989929199e-01 2.176774442195892334e-01 -1.005100309848785400e-01 -5.794557556509971619e-02 -1.902213245630264282e-01 2.120089232921600342e-01 -7.960561662912368774e-02 -1.807693243026733398e-01 -5.268467962741851807e-02 2.741947770118713379e-02 -1.129163429141044617e-01 4.498704150319099426e-02 2.561424970626831055e-01 8.596517145633697510e-02 4.249595403671264648e-01 1.800733059644699097e-01 -3.386711701750755310e-02 -1.051490157842636108e-01 -3.359453976154327393e-01 -1.975518018007278442e-01 -2.967925556004047394e-02 -9.110970795154571533e-02 6.743141263723373413e-02 2.238303124904632568e-01 1.617860496044158936e-01 -1.320125013589859009e-01 4.118612110614776611e-01 -8.030558377504348755e-02 3.123595379292964935e-02
1.374636888504028320e-01 -2.679976820945739746e-01 -3.158292174339294434e-01 -2.804172039031982422e-01 4.638086259365081787e-02 -1.130991578102111816e-01 7.796769589185714722e-02 -1.822153106331825256e-02 1.216983348131179810e-01 -2.507186867296695709e-02 -9.168211370706558228e-02 -6.728079169988632202e-02 1.560376137495040894e-01 -1.166489273309707642e-01 1.833951622247695923e-01 3.512836396694183350e-01 8.829895406961441040e-02 3.701056540012359619e-02 -1.111960858106613159e-01 2.736002802848815918e-01 -9.267849475145339966e-02 -2.932334840297698975e-01 1.619020253419876099e-01 -6.441022455692291260e-02 -8.540891855955123901e-02 1.583819985389709473e-01 1.093479990959167480e-02 -8.582076430320739746e-02 2.352006286382675171e-01 4.083975255489349365e-01 -3.773737326264381409e-02 -3.827093169093132019e-02
-1.288326680660247803e-01 -3.342691957950592041e-01 -1.863982528448104858e-01 -1.216799467802047729e-01 1.264929473400115967e-01 -4.486946389079093933e-02 2.067680209875106812e-01 -2.050368785858154297e-01 5.472977180033922195e-03 -9.300531446933746338e-02 -2.457041293382644653e-02 5.986463278532028198e-02 -2.577202916145324707e-01 1.831494122743606567e-01 3.007541298866271973e-01 2.424001842737197876e-01 1.199567019939422607e-01 2.969886660575866699e-01 1.470263153314590454e-01 1.750943660736083984e-01 -2.114624530076980591e-01 -5.990125238895416260e-02 9.663295000791549683e-02 -2.022301703691482544e-01 2.088323533535003662e-01 1.700857728719711304e-01 -1.323794275522232056e-01 -1.862206757068634033e-01 2.576012909412384033e-02 1.958333402872085571e-01 -1.957115530967712402e-01 4.244207963347434998e-02
3.581989705562591553e-01 -2.501440048217773438e-01 -1.390151679515838623e-01 1.578116044402122498e-02 -2.384399473667144775e-01 9.141938388347625732e-02 -1.647677570581436157e-01 -3.942589461803436279e-01 1.129504963755607605e-01 7.541633397340774536e-02 -1.299777328968048096e-01 6.164557114243507385e-02 -6.596273928880691528e-02 -1.652580797672271729e-01 -5.549331009387969971e-02 1.500021368265151978e-01 2.528081834316253662e-01 -2.575828321278095245e-02 2.651113271713256836e-01 3.559870123863220215e-01 1.710545457899570465e-02 -1.481748521327972412e-01 -9.466394782066345215e-02 1.415785751305520535e-03 4.317886754870414734e-02 1.310117244720458984e-01 -3.978907689452171326e-02 1.110637187957763672e-01 2.986681163311004639e-01 -2.435129880905151367e-02 8.965662680566310883e-03 1.724694818258285522e-01
4.508918523788452148e-02 -5.682588815689086914e-01 2.125245928764343262e-01 7.065809518098831177e-02 9.196709096431732178e-02 8.251009881496429443e-02 -2.373853474855422974e-01 -2.256639003753662109e-01 7.893707603216171265e-02 3.103830814361572266e-01 1.049833446741104126e-01 -5.925950035452842712e-02 2.528792060911655426e-02 6.508306413888931274e-02 -1.325683593750000000e-01 3.202409446239471436e-01 1.650782674551010132e-02 -7.145497947931289673e-02 1.359562277793884277e-01 5.011573061347007751e-02 2.167768310755491257e-03 -1.729724407196044922e-01 1.638441979885101318e-01 8.758168667554855347e-02 3.980189189314842224e-02 1.705722212791442871e-01 1.085325554013252258e-01 1.788467019796371460e-01 -4.387649707496166229e-03 1.920340955257415771e-01 -7.327836751937866211e-02 -2.296034395694732666e-01
1.548910140991210938e-01 -3.393912911415100098e-01 -4.466715455055236816e-02 7.256934884935617447e-03 -7.775206118822097778e-02 -7.779705524444580078e-02 -3.065155819058418274e-02 -2.532766461372375488e-01 1.584069919772446156e-03 -1.227591186761856079e-01 -2.044291198253631592e-01 6.106792949140071869e-03 -1.019488796591758728e-01 2.285528779029846191e-01 7.587942481040954590e-02 -1.127795800566673279e-01 -1.558401733636856079e-01 2.583648264408111572e-01 2.422669231891632080e-01 3.192003667354583740e-01 -1.429803222417831421e-01 -4.662965424358844757e-03 -2.266228646039962769e-01 2.827633321285247803e-01 3.133599832653999329e-02 -1.970156729221343994e-01 -4.931325837969779968e-02 1.314535886049270630e-01 2.316451668739318848e-01 2.864754199981689453e-01 1.524684727191925049e-01 -1.473035961389541626e-01
2.476823180913925171e-01 -3.914299309253692627e-01 -5.454571172595024109e-02 -1.327566150575876236e-02 -2.977760732173919678e-01 -5.011129379272460938e-02 1.298270225524902344e-01 -1.750565469264984131e-01 -1.147648915648460388e-01 -5.909341946244239807e-02 8.168207108974456787e-02 5.936821922659873962e-02 -5.211642477661371231e-03 1.774323359131813049e-02 1.570568233728408813e-01 2.432554960250854492e-01 -5.390247702598571777e-02 3.014959692955017090e-01 1.201496049761772156e-01 2.260089665651321411e-01 7.869175076484680176e-02 -2.272793054580688477e-01 1.252565532922744751e-01 -1.380857527256011963e-01 1.817282736301422119e-01 -2.607291936874389648e-01 -1.122659295797348022e-01 1.414415519684553146e-02 2.560066245496273041e-02 2.092472612857818604e-01 -3.314705491065979004e-01 1.118658035993576050e-01
2.297112941741943359e-01 -1.943315416574478149e-01 -2.999787926673889160e-01 -1.976207345724105835e-01 -3.065643012523651123e-01 1.426404155790805817e-02 7.885959744453430176e-02 2.056637220084667206e-02 -2.487695589661598206e-02 2.625530660152435303e-01 4.879408329725265503e-02 1.046016737818717957e-01 -2.371418476104736328e-01 2.299945205450057983e-01 -1.703933030366897583e-01 2.189314216375350952e-01 -1.463532894849777222e-01 9.524466842412948608e-02 3.669126927852630615e-01 5.780067294836044312e-02 1.584778875112533569e-01 -3.137166798114776611e-01 1.816328763961791992e-01 3.293452039361000061e-02 5.145370587706565857e-02 -1.019536480307579041e-01 -8.110993355512619019e-02 3.624527156352996826e-02 1.756340563297271729e-01 1.034507751464843750e-01 -2.967481501400470734e-02 -1.455887854099273682e-01
3.272250890731811523e-01 -2.912337481975555420e-01 1.819433271884918213e-01 5.372168123722076416e-02 -1.615616381168365479e-01 -5.674989894032478333e-02 -1.699248999357223511e-01 -4.106600880622863770e-01 1.223671436309814453e-01 2.096268385648727417e-01 -2.022680938243865967e-01 -1.642133742570877075e-01 3.528313711285591125e-02 -2.734972834587097168e-01 -7.663705851882696152e-03 2.540255486965179443e-01 1.027183756232261658e-01 -4.042895510792732239e-02 3.098116219043731689e-01 8.805789053440093994e-02 -9.763856232166290283e-02 -1.324517130851745605e-01 4.967227205634117126e-02 -3.568019717931747437e-02 -5.860090255737304688e-02 1.465933956205844879e-02 6.999417394399642944e-02 1.915593743324279785e-01 2.120682597160339355e-01 -7.357997447252273560e-02 -1.866082698106765747e-01 -2.562544122338294983e-02
1.851288788020610809e-02 7.235887646675109863e-02 -2.599000334739685059e-01 -1.163092181086540222e-01 2.178270816802978516e-01 -1.122531220316886902e-01 -8.083333820104598999e-02 -1.782368868589401245e-01 1.332431137561798096e-01 1.096799224615097046e-01 -6.884410232305526733e-02 -6.773372739553451538e-02 -1.231599748134613037e-01 1.076282709836959839e-01 -2.087244242429733276e-01 1.689177900552749634e-01 1.965678296983242035e-02 -3.825589641928672791e-02 1.996145546436309814e-01 4.866305291652679443e-01 -7.347544282674789429e-02 2.056108228862285614e-02 -5.797223374247550964e-02 1.995080113410949707e-01 2.233789712190628052e-01 3.426421880722045898e-01 -1.914379000663757324e-01 2.128023654222488403e-01 -2.578327357769012451e-01 8.305985480546951294e-02 1.710607111454010010e-02 -1.632072776556015015e-01
9.385270625352859497e-02 -5.300554633140563965e-02 1.580897420644760132e-01 -2.209428995847702026e-01 -3.623414039611816406e-02 -3.001397848129272461e-01 -1.775870472192764282e-01 -7.303420454263687134e-02 -2.064345479011535645e-01 1.813858598470687866e-01 1.348415464162826538e-01 2.856497652828693390e-02 -1.415365487337112427e-01 -3.015539050102233887e-02 1.216423362493515015e-01 2.709217369556427002e-01 -1.587871611118316650e-01 2.597813904285430908e-01 4.190518856048583984e-01 5.783922970294952393e-02 -1.735810488462448120e-01 -2.839483916759490967e-01 -3.311970457434654236e-02 -1.258615404367446899e-02 -1.798295378684997559e-01 2.087631970643997192e-01 1.074009984731674194e-01 4.453951865434646606e-02 2.495611160993576050e-01 9.545297175645828247e-02 -1.601994931697845459e-01 1.117899119853973389e-01
-7.565558701753616333e-02 1.252231150865554810e-01 -2.986373938620090485e-02 1.011406481266021729e-01 -2.018580771982669830e-02 -3.063932657241821289e-01 -1.025669276714324951e-01 -2.788496911525726318e-01 -1.959932297468185425e-01 2.544878721237182617e-01 -8.293722569942474365e-02 -1.238098666071891785e-01 -8.887003362178802490e-02 -1.074361652135848999e-01 -5.294814333319664001e-02 3.221932351589202881e-01 -8.661259710788726807e-02 1.589952558279037476e-01 2.183728516101837158e-01 6.941574625670909882e-03 1.955948024988174438e-01 -2.600020468235015869e-01 -1.535770595073699951e-01 7.120817154645919800e-02 1.809423714876174927e-01 2.490207552909851074e-01 -1.092492416501045227e-01 3.315596878528594971e-01 -2.326682358980178833e-01 8.864252269268035889e-02 7.326162420213222504e-03 -1.994495689868927002e-01
1.200026348233222961e-01 -4.485158324241638184e-01 1.530156433582305908e-01 -1.927195787429809570e-01 -6.226044893264770508e-02 1.447411999106407166e-02 1.489070151001214981e-02 -8.216117322444915771e-02 3.421436548233032227e-01 2.075384110212326050e-01 -1.110212132334709167e-01 -1.241090372204780579e-01 -7.237244397401809692e-02 5.608275532722473145e-02 1.178897842764854431e-01 2.098958343267440796e-01 2.751270532608032227e-01 1.899105906486511230e-01 3.292642235755920410e-01 4.883704334497451782e-02 3.641192242503166199e-02 -1.618062108755111694e-01 -2.911449372768402100e-01 4.571028426289558411e-02 1.251746863126754761e-01 1.594009250402450562e-01 1.142234802246093750e-01 -7.758073508739471436e-02 4.771881550550460815e-02 5.121952295303344727e-02 -2.376903146505355835e-01 -1.251066848635673523e-02
2.323008626699447632e-01 -1.122627705335617065e-01 -1.587053388357162476e-01 -3.903273865580558777e-02 -1.731738150119781494e-01 1.694247275590896606e-01 3.464234992861747742e-02 -1.042439937591552734e-01 -1.173093616962432861e-01 3.538531363010406494e-01 -1.632426381111145020e-01 -3.168291877955198288e-03 1.598282456398010254e-01 -1.228954643011093140e-01 2.204094231128692627e-01 1.892881691455841064e-01 -1.304567456245422363e-01 1.119430065155029297e-01 1.953059285879135132e-01 1.347937434911727905e-01 1.573269441723823547e-02 -4.639718234539031982e-01 -4.783448204398155212e-02 2.329801619052886963e-01 -2.424143850803375244e-01 3.937203809618949890e-02 7.462917268276214600e-02 4.290754348039627075e-02 -1.865972429513931274e-01 1.316567212343215942e-01 -2.401761561632156372e-01 9.879218786954879761e-02
3.190390467643737793e-01 5.388485267758369446e-02 2.522171288728713989e-02 1.628735512495040894e-01 -1.670998521149158478e-02 -1.367433816194534302e-01 1.966456323862075806e-01 -4.587802886962890625e-01 2.177222520112991333e-01 7.405995577573776245e-02 -2.075386047363281250e-01 -2.439293712377548218e-01 -1.191492453217506409e-01 8.640697598457336426e-02 -1.615447103977203369e-01 7.591883093118667603e-02 1.168159916996955872e-01 2.976984530687332153e-02 1.746808886528015137e-01 2.475485354661941528e-01 -1.969310045242309570e-01 -2.323415130376815796e-01 5.945942178368568420e-02 1.080775782465934753e-01 1.071046218276023865e-01 2.708472311496734619e-01 -6.082122400403022766e-02 9.197378903627395630e-02 -7.478053122758865356e-02 1.491795182228088379e-01 2.034641802310943604e-01 -1.024509668350219727e-01
-1.423425506800413132e-02 -1.090215072035789490e-01 -8.244802057743072510e-02 9.523753076791763306e-02 -8.124135434627532959e-02 5.543783679604530334e-02 7.198743522167205811e-02 -4.066002368927001953e-01 -5.336511880159378052e-02 -4.283311963081359863e-02 -8.500578254461288452e-02 1.325970888137817383e-01 -1.374703049659729004e-01 2.225102186203002930e-01 1.846233308315277100e-01 4.061824977397918701e-01 5.478050187230110168e-02 9.121437370777130127e-02 1.537419706583023071e-01 3.615861237049102783e-01 2.302227616310119629e-01 -1.604262739419937134e-01 1.146516129374504089e-01 -2.685917913913726807e-01 1.408552378416061401e-01 1.391655057668685913e-01 1.406147778034210205e-01 1.093958765268325806e-01 -1.223084628582000732e-01 1.764533370733261108e-01 -1.570806354284286499e-01 -1.531357914209365845e-01
1.892817020416259766e-01 -3.116407394409179688e-01 8.178873360157012939e-02 -4.829113557934761047e-02 -1.294918805360794067e-01 2.187210172414779663e-01 4.181746393442153931e-02 -8.729854971170425415e-02 2.946872413158416748e-01 3.338259756565093994e-01 -7.438850402832031250e-02 -1.671930551528930664e-01 -1.114860526286065578e-03 2.507226727902889252e-02 -7.659289985895156860e-02 2.468981295824050903e-01 2.092925757169723511e-01 2.241694778203964233e-01 2.497405260801315308e-01 1.703745871782302856e-01 4.206492379307746887e-02 -1.933105289936065674e-01 -4.185070991516113281e-01 -1.275980919599533081e-01 1.279009729623794556e-01 -1.220634207129478455e-01 1.102844178676605225e-01 5.068643763661384583e-02 1.047888174653053284e-01 1.072970181703567505e-01 1.686650700867176056e-02 -6.555058527737855911e-03
1.255002170801162720e-01 5.707754287868738174e-03 1.478520184755325317e-01 -3.942614048719406128e-02 -2.137918397784233093e-02 -6.298509985208511353e-02 3.089506924152374268e-02 -2.285324484109878540e-01 6.227540597319602966e-02 5.578431114554405212e-02 -1.508925855159759521e-01 -1.093673110008239746e-01 -6.337592005729675293e-02 1.073891222476959229e-01 -2.322008311748504639e-01 2.037994563579559326e-03 3.369808569550514221e-02 3.089398741722106934e-01 3.390962481498718262e-01 2.954715788364410400e-01 -3.459380865097045898e-01 -3.281837403774261475e-01 5.187588185071945190e-02 3.062560558319091797e-01 2.389733195304870605e-01 -3.627379192039370537e-03 2.530420422554016113e-01 4.148351028561592102e-02 -5.796825140714645386e-02 8.590140193700790405e-02 -1.369549632072448730e-01 1.300275325775146484e-01
6.889643520116806030e-02 -1.266743987798690796e-01 -1.226832270622253418e-01 -9.706683456897735596e-02 1.236670911312103271e-01 -8.549727499485015869e-02 -9.065302088856697083e-03 -1.314685791730880737e-01 3.923647105693817139e-03 1.629349589347839355e-01 2.156483829021453857e-01 -4.576236009597778320e-02 -8.813200891017913818e-02 -9.681706130504608154e-02 -2.318305224180221558e-01 -8.333376049995422363e-02 -1.802628338336944580e-01 4.381939768791198730e-01 3.957150876522064209e-01 -3.132931515574455261e-02 -6.217055767774581909e-02 -4.431775510311126709e-01 1.303916573524475098e-01 8.367890119552612305e-02 1.679114401340484619e-01 2.087856680154800415e-01 1.632967591285705566e-01 1.020660400390625000e-01 5.870333313941955566e-02 -4.746674373745918274e-02 -7.275029271841049194e-02 -1.885599046945571899e-01
-1.588785946369171143e-01 -3.193737566471099854e-01 -1.851955056190490723e-01 -1.213722079992294312e-01 1.099047437310218811e-01 -2.880342900753021240e-01 3.929568082094192505e-02 -6.896586716175079346e-02 -2.033458054065704346e-01 -1.494519710540771484e-01 -9.201183915138244629e-02 -1.895018965005874634e-01 5.522596091032028198e-02 -6.732770055532455444e-02 -1.945897042751312256e-01 1.521867811679840088e-01 9.814689308404922485e-02 1.328566819429397583e-01 2.783211469650268555e-01 -3.979221917688846588e-03 -4.642083868384361267e-02 -2.954599857330322266e-01 1.543372869491577148e-01 1.463265419006347656e-01 -1.032881252467632294e-02 2.575128078460693359e-01 3.770362213253974915e-02 3.165914416313171387e-01 -2.988493740558624268e-01 1.034930646419525146e-01 -3.055919334292411804e-02 -1.929837316274642944e-01
-3.154158592224121094e-02 -3.144574463367462158e-01 -1.317253857851028442e-01 -1.944494247436523438e-01 -1.846592873334884644e-02 -1.273414045572280884e-01 3.930185139179229736e-01 -2.513280510902404785e-01 -1.772754490375518799e-01 4.800400137901306152e-02 2.021672129631042480e-01 -3.532159328460693359e-01 -5.126949027180671692e-02 -5.897385254502296448e-02 2.913719415664672852e-01 1.828484684228897095e-01 9.740914404392242432e-02 1.185963824391365051e-01 7.047496736049652100e-02 8.181630074977874756e-02 -1.211756765842437744e-01 -1.186906471848487854e-01 3.296723216772079468e-02 5.671807751059532166e-02 3.126636147499084473e-01 4.224539548158645630e-02 2.239261753857135773e-03 -5.967640876770019531e-02 6.349771469831466675e-02 2.339431047439575195e-01 -8.309197612106800079e-03 -2.382072955369949341e-01
1.123367547988891602e-01 1.252606064081192017e-01 1.423957385122776031e-02 -2.496695816516876221e-01 5.541322752833366394e-02 3.184147551655769348e-02 -3.172156587243080139e-02 -3.455040454864501953e-01 1.348979324102401733e-01 1.240579318255186081e-02 -7.150246948003768921e-02 -9.806733578443527222e-03 -4.628397896885871887e-02 -5.851209908723831177e-02 -3.909595608711242676e-01 4.432008787989616394e-02 -3.556147813796997070e-01 2.297172844409942627e-01 1.875142306089401245e-01 4.082531034946441650e-01 -2.363340109586715698e-01 -2.233973145484924316e-01 3.712131455540657043e-02 4.947647079825401306e-02 1.492214798927307129e-01 7.975060492753982544e-02 1.486526336520910263e-02 1.348097920417785645e-01 -2.053370475769042969e-01 7.297120988368988037e-02 -4.707463830709457397e-02 -1.156420037150382996e-01
2.306667715311050415e-02 -1.911107301712036133e-01 -1.468278318643569946e-01 4.986207559704780579e-02 1.057126559317111969e-02 2.389004230499267578e-01 9.871907532215118408e-02 -5.635807663202285767e-02 7.451167702674865723e-02 2.113811075687408447e-01 5.692777410149574280e-02 -1.129158809781074524e-01 3.590417653322219849e-02 -4.057475626468658447e-01 -4.037925004959106445e-01 1.522377282381057739e-01 -2.042712569236755371e-01 1.382908672094345093e-01 3.295160830020904541e-01 1.756588220596313477e-01 -1.268898546695709229e-01 -3.913435637950897217e-01 1.193473115563392639e-01 5.877690017223358154e-02 1.058559864759445190e-01 -4.852494597434997559e-02 1.291838735342025757e-01 9.151716530323028564e-02 3.996151033788919449e-03 -5.197456106543540955e-02 8.118204027414321899e-02 -1.235083639621734619e-01
1.758721619844436646e-01 -3.464782834053039551e-01 -2.508919835090637207e-01 7.113730069249868393e-03 1.022919043898582458e-01 -3.059743046760559082e-01 2.853070618584752083e-03 4.680942744016647339e-02 -1.084400489926338196e-01 1.807532012462615967e-01 -3.400444090366363525e-01 4.713101685047149658e-02 4.985169693827629089e-02 -3.354877233505249023e-02 3.942878544330596924e-02 2.338142395019531250e-01 -3.239703476428985596e-01 6.161499395966529846e-02 3.767725452780723572e-02 2.931054532527923584e-01 6.101335957646369934e-02 -3.106667697429656982e-01 -1.613626331090927124e-01 5.493725836277008057e-02 -1.557400673627853394e-01 1.524522304534912109e-01 -1.261400729417800903e-01 3.467413410544395447e-02 -2.719051390886306763e-02 7.249163836240768433e-02 -5.609076842665672302e-02 -2.418625056743621826e-01
2.966548688709735870e-02 -2.675053775310516357e-01 -4.664522036910057068e-02 -3.897608220577239990e-01 -1.966354809701442719e-02 -1.286868099123239517e-02 1.077151894569396973e-01 -2.539775371551513672e-01 2.029080390930175781e-01 7.975268363952636719e-02 1.429371535778045654e-01 5.342501029372215271e-02 1.251087933778762817e-01 9.515862911939620972e-02 -9.934986382722854614e-02 5.116333439946174622e-02 1.217133253812789917e-01 1.667600274085998535e-01 3.765819966793060303e-01 2.358336299657821655e-01 2.326306998729705811e-01 -5.876620858907699585e-02 -2.477228641510009766e-01 7.824379205703735352e-02 3.360970020294189453e-01 1.231863647699356079e-01 1.522190123796463013e-01 -1.341072767972946167e-01 -1.196808442473411560e-01 1.214273348450660706e-01 -1.155510023236274719e-01 1.094258055090904236e-01
2.816433012485504150e-01 -5.603227764368057251e-03 8.920607715845108032e-02 2.749837562441825867e-02 5.342735722661018372e-02 -2.886155545711517334e-01 1.361418068408966064e-01 -2.717761397361755371e-01 1.775877177715301514e-01 -5.156732350587844849e-02 -1.486615240573883057e-01 -1.938359439373016357e-01 -1.809839159250259399e-01 8.436165750026702881e-02 -2.080879211425781250e-01 3.777930736541748047e-01 5.401619896292686462e-02 2.164251655340194702e-01 2.188190668821334839e-01 1.591501832008361816e-01 -2.506031990051269531e-01 -2.253530025482177734e-01 -5.772319063544273376e-02 7.390587776899337769e-02 -2.210749499499797821e-02 3.130403161048889160e-01 7.996059022843837738e-03 -5.186197161674499512e-02 -1.810565292835235596e-01 1.212740316987037659e-01 1.176729276776313782e-01 -7.544244080781936646e-02
9.874380379915237427e-02 -2.413614988327026367e-01 6.670980900526046753e-02 -7.211194187402725220e-02 -2.926373481750488281e-01 -1.375108212232589722e-01 1.013138741254806519e-01 -2.279105633497238159e-01 -7.317399978637695312e-02 1.710327118635177612e-01 -2.297722399234771729e-01 2.390605956315994263e-01 -6.658663600683212280e-02 2.873650565743446350e-02 -2.359660901129245758e-02 1.278802156448364258e-01 -2.679855525493621826e-01 3.931916654109954834e-01 1.259979456663131714e-01 7.086492329835891724e-02 -2.015223354101181030e-01 -1.857830584049224854e-01 -6.959129124879837036e-02 1.991946101188659668e-01 1.734937578439712524e-01 3.030917644500732422e-01 -8.012439310550689697e-02 -1.903152912855148315e-01 1.483714114874601364e-02 -1.654074992984533310e-03 -1.863079369068145752e-01 -1.495646089315414429e-01
6.060223653912544250e-02 8.165481500327587128e-03 -4.857478663325309753e-02 3.003816306591033936e-02 1.875731647014617920e-01 6.435425579547882080e-02 1.278488039970397949e-01 -2.493887096643447876e-01 2.956269867718219757e-02 2.319502383470535278e-01 2.623451054096221924e-01 2.157889120280742645e-02 -7.412774115800857544e-02 -3.390823602676391602e-01 -4.149035811424255371e-01 1.660277247428894043e-01 -2.020414173603057861e-01 1.229919493198394775e-01 2.069652229547500610e-01 2.464002817869186401e-01 -3.010449558496475220e-02 -2.688698768615722656e-01 1.801166534423828125e-01 -2.152790501713752747e-02 2.274470403790473938e-02 1.972219794988632202e-01 -5.402744561433792114e-02 1.103126183152198792e-01 2.506267130374908447e-01 9.735446423292160034e-02 -1.483279466629028320e-01 -1.288161724805831909e-01
2.878315933048725128e-02 -3.139065504074096680e-01 -2.867500483989715576e-01 -2.975563704967498779e-01 -2.426868304610252380e-02 1.063946858048439026e-01 8.541514724493026733e-02 -2.873532176017761230e-01 -1.221719197928905487e-02 1.133859381079673767e-01 -1.599981635808944702e-01 -3.018363118171691895e-01 -1.269320845603942871e-01 -2.957257628440856934e-01 7.195587456226348877e-02 3.248233795166015625e-01 1.025488674640655518e-01 -4.655303806066513062e-02 5.581188201904296875e-02 1.504254788160324097e-01 6.231787428259849548e-02 -2.407342642545700073e-01 4.209288954734802246e-02 -1.318325102329254150e-01 -1.091484054923057556e-01 -5.042820796370506287e-02 4.065917059779167175e-02 2.447629272937774658e-01 1.141901984810829163e-01 3.841122239828109741e-02 -6.891754921525716782e-03 2.722751796245574951e-01
4.557678103446960449e-02 -2.772557921707630157e-02 -6.998685188591480255e-03 -1.336453855037689209e-01 -2.687532454729080200e-02 6.536974012851715088e-02 5.169580131769180298e-02 -1.160251200199127197e-01 -6.784098688513040543e-03 2.613047659397125244e-01 -2.560333609580993652e-01 -4.591067507863044739e-02 -3.318035602569580078e-02 9.694110602140426636e-02 -2.644688785076141357e-01 6.946441531181335449e-02 -2.740134298801422119e-01 6.655979901552200317e-02 5.142515301704406738e-01 -2.231957577168941498e-02 -1.712977141141891479e-01 -4.191650152206420898e-01 1.139030978083610535e-01 -4.065030440688133240e-02 3.940229490399360657e-02 3.193590342998504639e-01 -8.228664100170135498e-02 6.484919693320989609e-03 1.816942691802978516e-01 -5.272363126277923584e-02 -1.441762894392013550e-01 7.608794420957565308e-02
2.503717551007866859e-03 -1.952566206455230713e-01 -2.783375978469848633e-01 -2.352879494428634644e-01 8.510166406631469727e-02 -1.171892732381820679e-01 -1.415565013885498047e-01 -8.219686150550842285e-02 -2.666904404759407043e-02 1.228470504283905029e-01 -5.652864277362823486e-02 -2.429114580154418945e-01 -7.172947376966476440e-02 3.613428473472595215e-01 -2.763328552246093750e-01 1.541444808244705200e-01 -3.819909319281578064e-02 3.091841936111450195e-01 1.002693474292755127e-01 1.809709817171096802e-01 1.152636557817459106e-01 -2.235113829374313354e-01 5.086942389607429504e-02 -6.782242562621831894e-03 2.606468498706817627e-01 5.849632993340492249e-02 2.415101081132888794e-01 -1.450786292552947998e-01 2.303983084857463837e-02 1.152544468641281128e-01 -3.116214573383331299e-01 6.050499156117439270e-03
-1.414127554744482040e-02 -1.910077333450317383e-01 -7.775539904832839966e-02 4.252769425511360168e-02 -2.888847328722476959e-02 1.487861275672912598e-01 1.000391901470720768e-03 -2.652091383934020996e-01 -6.480135489255189896e-03 2.640102803707122803e-01 4.576467350125312805e-02 1.333857774734497070e-01 -3.444418311119079590e-02 1.921349465847015381e-01 -3.174847662448883057e-01 3.687782883644104004e-01 5.189017206430435181e-02 1.422706097364425659e-01 1.090438961982727051e-01 4.866917151957750320e-03 -2.764173448085784912e-01 -1.010383144021034241e-01 1.556819528341293335e-01 1.725315302610397339e-02 5.819977074861526489e-02 7.540497928857803345e-02 -1.707657277584075928e-01 5.088267475366592407e-02 2.656764686107635498e-01 3.260950148105621338e-01 2.643498778343200684e-01 -2.529894113540649414e-01
4.160954058170318604e-02 -1.505778729915618896e-01 -4.660870134830474854e-01 1.438884530216455460e-02 6.284119933843612671e-02 5.985788628458976746e-02 3.557812571525573730e-01 -8.439583331346511841e-02 1.419775336980819702e-01 7.169069722294807434e-03 -6.278258562088012695e-02 -1.888779737055301666e-02 1.054513454437255859e-02 2.721768319606781006e-01 6.220305711030960083e-02 3.426431119441986084e-01 4.285519197583198547e-02 -1.872144988738000393e-03 1.306966394186019897e-01 3.181943595409393311e-01 6.961321085691452026e-02 -3.653688430786132812e-01 2.119839936494827271e-01 -1.749174669384956360e-02 1.786596179008483887e-01 -7.871975749731063843e-02 -1.714342236518859863e-01 -2.887400239706039429e-02 -5.740133672952651978e-02 9.777884930372238159e-02 -9.275776147842407227e-02 5.823638290166854858e-02
-8.125303313136100769e-03 -3.582194745540618896e-01 -2.669610083103179932e-01 -7.823546975851058960e-02 -4.026163369417190552e-03 -1.149284392595291138e-01 1.140226498246192932e-01 -1.179187670350074768e-01 1.747892796993255615e-01 5.998326838016510010e-02 -3.736882284283638000e-02 -9.264011681079864502e-02 4.073346033692359924e-02 -1.136463358998298645e-01 3.103058636188507080e-01 3.478928804397583008e-01 -6.078496575355529785e-02 1.645938009023666382e-01 -9.599487483501434326e-02 1.258941888809204102e-01 -5.730409175157546997e-02 -2.642232775688171387e-01 3.212516009807586670e-01 -5.965593829751014709e-02 2.127081304788589478e-01 -1.425209045410156250e-01 3.719247877597808838e-02 2.322471290826797485e-01 8.063612878322601318e-02 2.912049889564514160e-01 -1.732730418443679810e-01 1.252530515193939209e-02
4.075406119227409363e-02 -2.350451648235321045e-01 -1.917215138673782349e-01 -2.566450648009777069e-02 -2.559359669685363770e-01 3.020926378667354584e-02 4.263691604137420654e-01 -1.108137592673301697e-01 -1.437684595584869385e-01 -4.533892124891281128e-02 -2.243427038192749023e-01 -5.421213433146476746e-02 -3.579072654247283936e-01 1.955998092889785767e-01 -3.718111291527748108e-02 2.668885886669158936e-01 8.956723660230636597e-02 2.164130508899688721e-01 2.387216091156005859e-01 1.822560727596282959e-01 -2.336719781160354614e-01 -6.624543666839599609e-02 9.776747971773147583e-02 -2.116880007088184357e-02 3.142319619655609131e-01 -8.711929619312286377e-02 2.640648745000362396e-02 -8.746680617332458496e-02 -1.477751787751913071e-02 2.037066407501697540e-02 -6.677106954157352448e-03 -2.848815731704235077e-02
1.254945993423461914e-01 1.100707575678825378e-01 -3.327361941337585449e-01 -1.180956810712814331e-01 -2.160342335700988770e-01 -2.304866313934326172e-01 -1.747241020202636719e-01 -1.430699974298477173e-01 1.217115949839353561e-02 1.714336872100830078e-02 -3.191155195236206055e-02 -1.957678049802780151e-01 1.194016262888908386e-01 1.947768032550811768e-01 -2.605355679988861084e-01 -8.187270909547805786e-02 3.423477709293365479e-02 3.119892440736293793e-02 3.326012790203094482e-01 2.448669224977493286e-01 7.643924653530120850e-02 -2.970182597637176514e-01 1.165699437260627747e-01 1.457722485065460205e-01 1.618758887052536011e-01 2.083204090595245361e-01 -1.940811723470687866e-01 1.389293349348008633e-03 -1.067150309681892395e-01 2.337835431098937988e-01 -2.027305513620376587e-01 1.186517924070358276e-01
6.440898030996322632e-02 -9.456463158130645752e-02 -1.595732122659683228e-01 -2.053052745759487152e-02 1.094803139567375183e-01 3.464327380061149597e-02 -6.151590123772621155e-02 -1.823752224445343018e-01 1.510341167449951172e-01 2.617919445037841797e-01 3.167786896228790283e-01 -1.152317747473716736e-01 -1.491947751492261887e-02 -1.590121686458587646e-01 -2.735640108585357666e-01 1.789990365505218506e-01 2.443802729249000549e-02 1.961245238780975342e-01 2.405848354101181030e-01 7.101204246282577515e-02 -2.667755447328090668e-02 -3.091136217117309570e-01 1.280303299427032471e-01 1.733990758657455444e-01 8.057547360658645630e-02 3.809188902378082275e-01 -6.355697661638259888e-02 -1.168511584401130676e-01 2.954317033290863037e-01 -1.982628181576728821e-02 -2.676875293254852295e-01 1.056673284620046616e-02
1.341582089662551880e-01 -1.928686499595642090e-01 -1.035875361412763596e-02 -8.802800625562667847e-02 2.341545559465885162e-02 6.463411450386047363e-02 -3.486576303839683533e-02 -4.163110554218292236e-01 4.190372824668884277e-01 -1.661217510700225830e-01 -1.151094511151313782e-01 3.712026402354240417e-02 -5.112479254603385925e-02 -1.131254285573959351e-01 -6.538287550210952759e-02 3.350072726607322693e-02 -6.878524273633956909e-02 6.286622956395149231e-03 3.668879270553588867e-01 1.244174689054489136e-01 -9.806951135396957397e-02 -5.254252627491950989e-02 -5.811702832579612732e-02 -5.944832414388656616e-02 2.213735282421112061e-01 1.652306169271469116e-01 -1.803179383277893066e-01 1.542417407035827637e-01 6.376178935170173645e-03 6.915784627199172974e-02 -3.992726206779479980e-01 2.192338407039642334e-01
7.427195459604263306e-02 -2.595345377922058105e-01 -3.906221985816955566e-01 -3.523593023419380188e-02 -1.670294851064682007e-01 -1.630880534648895264e-01 5.213366448879241943e-02 -1.344206482172012329e-01 -3.224198520183563232e-01 -5.209051072597503662e-03 -1.186739131808280945e-01 1.074702069163322449e-01 7.790395617485046387e-02 -2.288171052932739258e-01 3.575799521058797836e-03 1.936745494604110718e-01 -2.482090890407562256e-01 2.513317167758941650e-01 3.210105299949645996e-01 2.635850571095943451e-02 -1.827061325311660767e-01 -1.519973427057266235e-01 -1.919733881950378418e-01 1.828776150941848755e-01 8.546688407659530640e-02 2.528796195983886719e-01 -1.429038345813751221e-01 -6.589853204786777496e-03 -1.017627120018005371e-01 -2.851780503988265991e-02 -6.399540603160858154e-02 -1.008388921618461609e-01
-1.546039730310440063e-01 -2.293845713138580322e-01 1.155179291963577271e-01 2.683804742991924286e-02 -1.618089675903320312e-01 -1.066620927304029465e-02 1.066174358129501343e-01 -9.746770560741424561e-02 7.253081351518630981e-02 1.616797894239425659e-01 -9.008018672466278076e-02 -8.486802130937576294e-02 -1.394393574446439743e-02 -2.526554837822914124e-02 -3.254401683807373047e-01 -5.149536207318305969e-02 -2.814310193061828613e-01 1.634774655103683472e-01 4.148568212985992432e-02 3.534045815467834473e-01 -3.275670707225799561e-01 -4.209708273410797119e-01 1.898328363895416260e-01 1.351594030857086182e-01 6.583116203546524048e-02 1.501521915197372437e-01 1.627211421728134155e-01 1.661041527986526489e-01 1.230551227927207947e-01 1.925053447484970093e-01 1.247425377368927002e-02 -3.832336142659187317e-02
-7.653211802244186401e-02 -6.993292272090911865e-02 -2.584578394889831543e-01 -1.921562552452087402e-01 3.194456920027732849e-02 1.770393103361129761e-01 3.430677652359008789e-01 -2.129142731428146362e-01 1.682536117732524872e-02 -3.595357388257980347e-02 1.102603822946548462e-01 -1.415332257747650146e-01 -7.320637255907058716e-02 -1.137193962931632996e-01 1.566103398799896240e-01 3.819526135921478271e-01 1.503791213035583496e-01 1.139500439167022705e-01 1.959594935178756714e-01 1.367325484752655029e-01 -4.374177008867263794e-02 -4.509553313255310059e-02 7.043331861495971680e-02 -1.510001346468925476e-02 3.136845231056213379e-01 -1.347800642251968384e-01 -1.011266112327575684e-01 9.673362970352172852e-02 -3.409969434142112732e-02 4.096952974796295166e-01 -6.866228580474853516e-02 -2.365597486495971680e-01
-6.419111788272857666e-02 -3.119962811470031738e-01 -1.570756435394287109e-01 -6.027023494243621826e-02 -6.179149821400642395e-02 1.069920733571052551e-01 -9.954606182873249054e-03 -2.419063299894332886e-01 -1.292610447853803635e-02 2.995538711547851562e-01 2.987281605601310730e-02 2.079422324895858765e-01 -3.634487465023994446e-02 2.135317176580429077e-01 -3.577113449573516846e-01 2.334060817956924438e-01 -9.983661770820617676e-02 1.294637769460678101e-01 2.212253212928771973e-01 -7.275364547967910767e-02 -3.913518190383911133e-01 -1.486637592315673828e-01 1.787867397069931030e-01 4.701215401291847229e-02 1.230090111494064331e-01 1.430991291999816895e-01 -4.612794890999794006e-02 9.995663166046142578e-02 1.738065183162689209e-01 1.463042348623275757e-01 -1.914048194885253906e-02 -2.070337831974029541e-01
1.393403708934783936e-01 -1.863199919462203979e-01 -9.654788672924041748e-02 -4.900379851460456848e-02 -2.407355904579162598e-01 -2.181469695642590523e-03 1.999603956937789917e-01 2.277718111872673035e-02 1.179174520075321198e-02 2.276434749364852905e-01 -1.307879807427525520e-03 6.014179810881614685e-02 4.146774113178253174e-02 1.039280965924263000e-01 -2.597953379154205322e-01 8.275744318962097168e-02 2.204410582780838013e-01 4.373438358306884766e-01 2.859822213649749756e-01 1.873625963926315308e-01 8.181335031986236572e-02 -1.932906955480575562e-01 1.691360026597976685e-01 -3.689478337764739990e-02 -1.626073718070983887e-01 -9.884870052337646484e-02 -1.389273107051849365e-01 4.357045143842697144e-02 -2.651149965822696686e-02 4.456129372119903564e-01 2.605040185153484344e-02 7.142505049705505371e-02
-1.032582893967628479e-01 -2.182450592517852783e-01 -2.982063889503479004e-01 4.350416734814643860e-02 -9.030517935752868652e-02 -1.845932751893997192e-01 -1.671378314495086670e-02 -9.951607882976531982e-02 3.252409994602203369e-01 2.264992296695709229e-01 9.208445996046066284e-02 -2.503231866285204887e-03 -4.679527506232261658e-02 -4.641615226864814758e-02 1.132550239562988281e-01 3.718325793743133545e-01 -3.955966234207153320e-02 -1.242095455527305603e-01 2.104275226593017578e-01 1.331267654895782471e-01 -7.982806116342544556e-02 -2.606343030929565430e-01 -5.945386737585067749e-02 -5.410293862223625183e-02 3.589145541191101074e-01 2.453146129846572876e-02 -1.856508105993270874e-02 -4.124514758586883545e-02 -1.987322270870208740e-01 3.052319288253784180e-01 -5.685077980160713196e-02 2.243976444005966187e-01
-1.592938303947448730e-01 -4.208866655826568604e-01 -7.523341476917266846e-02 8.315635472536087036e-02 1.459575891494750977e-01 -1.572344750165939331e-01 7.124982774257659912e-02 -2.911575138568878174e-03 1.682277321815490723e-01 8.859877288341522217e-02 -1.037334203720092773e-01 -9.773164987564086914e-02 2.168144844472408295e-02 -1.517174243927001953e-01 1.797307282686233521e-01 1.742775668390095234e-03 -1.324938889592885971e-02 2.331953942775726318e-01 2.416863664984703064e-02 3.956139683723449707e-01 1.265821754932403564e-01 -5.640692636370658875e-02 -9.654075652360916138e-02 -3.698097169399261475e-02 1.009447872638702393e-01 1.846105754375457764e-01 -1.787506043910980225e-01 2.774478793144226074e-01 2.785006165504455566e-01 3.335384428501129150e-01 1.527801249176263809e-02 -1.942935287952423096e-01
-1.083652488887310028e-02 -2.392938435077667236e-01 -1.601810753345489502e-01 -1.343459486961364746e-01 9.624445438385009766e-02 -5.287625268101692200e-02 -2.107895314693450928e-01 -1.120734587311744690e-01 -1.316625624895095825e-01 3.734799474477767944e-02 -9.103985130786895752e-02 3.080056514590978622e-03 1.298277378082275391e-01 -2.133556604385375977e-01 2.608098275959491730e-02 2.414428889751434326e-01 -1.601095348596572876e-01 7.837940752506256104e-02 3.441518843173980713e-01 -6.898286286741495132e-03 -1.714909225702285767e-01 -9.285662323236465454e-02 3.167541325092315674e-01 1.013812348246574402e-01 7.397405337542295456e-03 1.785878837108612061e-01 7.110144942998886108e-02 -7.716540247201919556e-02 -1.538975834846496582e-01 -7.920612394809722900e-02 -5.559259653091430664e-01 -2.459875121712684631e-02
-2.775046229362487793e-02 -1.865552961826324463e-01 -1.251300722360610962e-01 -1.208657491952180862e-02 1.697259545326232910e-01 5.064346641302108765e-02 4.627289995551109314e-02 -1.848494559526443481e-01 -2.122144401073455811e-02 4.654225707054138184e-01 -1.672120988368988037e-01 5.302995443344116211e-02 -2.151376940310001373e-02 4.106967896223068237e-02 1.312148757278919220e-03 1.774408519268035889e-01 -5.453465133905410767e-02 3.083766698837280273e-01 2.440849840641021729e-01 3.164515793323516846e-01 -2.487264275550842285e-01 6.823485344648361206e-02 5.088609457015991211e-02 3.409560918807983398e-01 6.998673826456069946e-02 -2.998824417591094971e-01 -2.036693319678306580e-02 -1.475166231393814087e-01 7.851325720548629761e-02 1.751293241977691650e-01 -1.684236121946014464e-05 -4.975312948226928711e-02
2.335198819637298584e-01 -2.100522518157958984e-01 -1.085062623023986816e-01 -4.884076863527297974e-02 -1.195151582360267639e-01 -2.115624099969863892e-01 -3.180782124400138855e-02 4.504887852817773819e-03 3.972256556153297424e-02 1.287933290004730225e-01 -2.154186964035034180e-01 -1.837326586246490479e-01 3.750900328159332275e-01 1.484825760126113892e-01 -1.205411702394485474e-01 7.349080592393875122e-02 -3.941971808671951294e-02 1.734517961740493774e-01 1.036633625626564026e-01 2.733589410781860352e-01 1.989552080631256104e-01 -1.184274181723594666e-01 3.318864107131958008e-01 -9.677348285913467407e-02 2.712153494358062744e-01 2.373418062925338745e-01 -8.054234087467193604e-02 -2.357752434909343719e-02 5.806549917906522751e-03 2.317235618829727173e-01 1.394069492816925049e-01 -2.139756232500076294e-01
5.915377289056777954e-02 -4.035880044102668762e-02 -1.608262956142425537e-01 -1.123763695359230042e-01 -4.176729917526245117e-02 4.444490745663642883e-02 2.656359076499938965e-01 -1.830461323261260986e-01 -1.683141570538282394e-03 8.426927030086517334e-02 2.011960372328758240e-02 -1.278717219829559326e-01 -2.374359220266342163e-01 1.376034170389175415e-01 -3.673391789197921753e-02 3.688713908195495605e-01 1.531464755535125732e-01 9.768006950616836548e-02 1.952471435070037842e-01 5.141056776046752930e-01 3.718172013759613037e-02 -7.618556171655654907e-02 3.442301601171493530e-02 -3.304962813854217529e-01 1.901261210441589355e-01 1.002543419599533081e-02 2.169198095798492432e-01 -1.591961532831192017e-01 5.924322642385959625e-03 3.829380124807357788e-02 -2.206438928842544556e-01 -1.232836581766605377e-02
3.746374696493148804e-02 2.991152182221412659e-02 -2.898255586624145508e-01 2.585094608366489410e-02 1.668555140495300293e-01 6.350015103816986084e-02 9.644848853349685669e-02 -2.357857376337051392e-01 -2.252322584390640259e-01 -2.424759417772293091e-02 1.690098941326141357e-01 -7.847419381141662598e-02 -7.756247371435165405e-02 -2.596393413841724396e-02 1.297886520624160767e-01 3.618533611297607422e-01 8.392304927110671997e-02 -4.751292243599891663e-02 3.444665968418121338e-01 1.710478663444519043e-01 -3.743166849017143250e-02 -2.516614198684692383e-01 -6.372269243001937866e-02 -6.664457917213439941e-02 1.214606463909149170e-01 -5.424167588353157043e-02 1.382825523614883423e-01 -1.376683637499809265e-02 8.106503635644912720e-02 3.827697336673736572e-01 -1.936132460832595825e-01 -3.431075215339660645e-01
-6.446596235036849976e-02 -2.752180993556976318e-01 3.288636505603790283e-01 -6.520644575357437134e-02 4.610147699713706970e-02 -1.729033440351486206e-01 1.083844453096389771e-01 -9.349414706230163574e-02 9.343318641185760498e-02 2.482834458351135254e-02 -1.547457128763198853e-01 1.402673870325088501e-01 -8.430284261703491211e-02 -2.846591472625732422e-01 -3.100342303514480591e-02 1.406858563423156738e-01 -1.065996512770652771e-01 2.188489586114883423e-01 1.327640712261199951e-01 5.082589983940124512e-01 -2.931159138679504395e-01 -1.417946666479110718e-01 4.866078495979309082e-02 2.114081233739852905e-01 2.133157700300216675e-01 1.485444903373718262e-01 -1.648394316434860229e-01 -2.595083042979240417e-02 1.666482910513877869e-02 -1.659174636006355286e-02 -4.108077287673950195e-02 -8.588971197605133057e-02
5.453675985336303711e-02 -1.078994944691658020e-01 -1.715527921915054321e-01 -6.920912861824035645e-02 -5.048878863453865051e-02 -3.646769374608993530e-02 1.154126897454261780e-01 -2.996186316013336182e-01 -1.341875363141298294e-02 -1.678897738456726074e-01 -3.977152332663536072e-02 -5.826785229146480560e-03 -2.362531274557113647e-01 9.441172331571578979e-02 -2.484376542270183563e-02 5.007266998291015625e-01 1.661404967308044434e-01 1.015049293637275696e-01 2.591469883918762207e-01 2.373607754707336426e-01 1.060664951801300049e-01 -2.963038980960845947e-01 6.745629012584686279e-02 -3.489732742309570312e-01 -7.674852013587951660e-02 -8.286384865641593933e-03 5.668913945555686951e-02 -1.429762393236160278e-01 -2.561348862946033478e-02 7.998450100421905518e-02 -2.559501826763153076e-01 -9.578801691532135010e-02
-1.268114745616912842e-01 -3.924213945865631104e-01 -2.900576293468475342e-01 -1.467939913272857666e-01 1.035767048597335815e-01 -2.535794377326965332e-01 5.777493491768836975e-02 -1.080220118165016174e-01 2.282321006059646606e-01 -5.884153069928288460e-04 -1.046553030610084534e-01 -7.339703291654586792e-02 7.981092482805252075e-02 -1.593610793352127075e-01 2.509020864963531494e-01 3.739620745182037354e-01 2.652662806212902069e-02 -9.185218811035156250e-02 1.572098433971405029e-01 1.743595451116561890e-01 -1.021348610520362854e-01 -1.454830169677734375e-01 2.904929518699645996e-01 -8.012904226779937744e-02 2.086479961872100830e-01 -5.944263190031051636e-02 8.640018850564956665e-02 2.014851868152618408e-01 -4.774032160639762878e-02 2.105635553598403931e-01 1.294907927513122559e-02 -5.135086923837661743e-02
3.104694373905658722e-02 -7.988449186086654663e-02 -9.701067209243774414e-02 -1.846770495176315308e-01 1.155550330877304077e-01 -1.606025248765945435e-01 -2.685823440551757812e-01 -2.142405807971954346e-01 1.674721539020538330e-01 1.957167536020278931e-01 8.963113278150558472e-02 7.705850899219512939e-02 2.561078965663909912e-01 2.507109642028808594e-01 -9.028075262904167175e-03 1.612188816070556641e-01 -1.177948489785194397e-01 2.350681871175765991e-01 1.014916971325874329e-01 4.853896200656890869e-01 5.954668298363685608e-02 -8.497983962297439575e-02 9.786919504404067993e-02 2.716057561337947845e-02 -5.022919550538063049e-02 2.563305199146270752e-01 -3.035875260829925537e-01 1.436151415109634399e-01 -4.965506866574287415e-02 1.008273214101791382e-01 9.947209060192108154e-02 -1.320873945951461792e-01
4.607879519462585449e-01 -2.731121480464935303e-01 -9.365310519933700562e-02 1.035969555377960205e-01 -1.832903921604156494e-01 -2.441482394933700562e-01 9.403271973133087158e-02 -1.422170847654342651e-01 -2.421944960951805115e-02 1.849224418401718140e-01 -2.394294738769531250e-01 1.351836230605840683e-02 -7.661499083042144775e-02 2.745484001934528351e-02 1.500523090362548828e-01 7.595001161098480225e-02 -3.009493835270404816e-02 1.071508675813674927e-01 1.625309437513351440e-01 2.890374362468719482e-01 4.230186343193054199e-02 -1.940214037895202637e-01 7.763670384883880615e-02 -2.061313986778259277e-01 -1.002782434225082397e-01 2.984373569488525391e-01 1.257025748491287231e-01 2.558415234088897705e-01 -1.458676159381866455e-01 -2.073411270976066589e-02 3.696415200829505920e-02 -1.742475926876068115e-01
-6.041160970926284790e-02 -2.044672071933746338e-01 -3.919623494148254395e-01 1.969595812261104584e-02 -2.184015959501266479e-01 -1.016285046935081482e-01 3.882181644439697266e-01 -1.831294745206832886e-01 1.145640835165977478e-01 4.073537141084671021e-02 3.262621536850929260e-02 3.225003310944885015e-04 -5.637228488922119141e-02 5.749375373125076294e-02 1.800944954156875610e-01 3.572409451007843018e-01 3.023441135883331299e-02 2.410444058477878571e-02 2.721805684268474579e-02 1.811827570199966431e-01 -6.673289090394973755e-02 -4.304845333099365234e-01 3.064976334571838379e-01 -4.240231588482856750e-02 1.921072751283645630e-01 -4.426185507327318192e-03 -5.356739461421966553e-02 4.296018183231353760e-02 6.693698465824127197e-02 8.412477374076843262e-02 -4.562431946396827698e-02 2.368421992287039757e-03
1.256165951490402222e-01 -2.054460048675537109e-01 -1.874685846269130707e-02 -5.694588646292686462e-02 -1.470296531915664673e-01 -9.736520051956176758e-02 -1.658458262681961060e-01 -4.825099408626556396e-01 3.019527196884155273e-01 6.171602383255958557e-02 -3.634921610355377197e-01 3.428095951676368713e-03 9.465567022562026978e-02 -5.503487586975097656e-02 -8.584796637296676636e-02 1.455696672201156616e-01 -1.749910414218902588e-01 7.650236040353775024e-02 1.957870423793792725e-01 1.881274729967117310e-01 -3.214016929268836975e-02 -6.057509407401084900e-02 4.270396009087562561e-02 7.417114824056625366e-02 2.536704540252685547e-01 -2.056387811899185181e-02 -2.888364344835281372e-02 -5.417844653129577637e-02 1.632425636053085327e-01 -7.791084051132202148e-02 -3.645955622196197510e-01 1.513693928718566895e-01
-1.257585585117340088e-01 -3.269964456558227539e-01 1.131870672106742859e-01 -7.675148081034421921e-03 -9.726247936487197876e-02 -2.179792374372482300e-01 9.992191940546035767e-02 -1.969877779483795166e-01 -8.853655308485031128e-04 -6.007267162203788757e-02 2.396096289157867432e-02 1.424121707677841187e-01 -1.714717149734497070e-01 1.995189636945724487e-01 1.666972339153289795e-01 3.569386601448059082e-01 -3.243204578757286072e-02 3.718546628952026367e-01 -6.995134800672531128e-02 8.810449391603469849e-02 4.896224290132522583e-02 -2.832618355751037598e-01 -8.364944905042648315e-02 2.489076256752014160e-01 2.815630137920379639e-01 -7.437125593423843384e-02 -2.030209451913833618e-01 1.757147461175918579e-01 9.283300489187240601e-03 1.360236555337905884e-01 -1.194456294178962708e-01 -1.281722187995910645e-01
-2.192993760108947754e-01 -1.044650971889495850e-01 -3.088496029376983643e-01 -2.054733932018280029e-01 1.573853753507137299e-02 -2.717137932777404785e-01 -3.083018958568572998e-01 -2.475096881389617920e-01 2.096095085144042969e-01 3.865340352058410645e-02 2.345023863017559052e-02 5.304623395204544067e-02 7.424753159284591675e-02 8.020869642496109009e-02 -1.236891224980354309e-01 1.001443248242139816e-02 -1.548541635274887085e-01 1.333230733871459961e-01 1.721950322389602661e-01 4.936867952346801758e-01 -7.762400805950164795e-02 -9.077091515064239502e-02 1.387906447052955627e-02 8.125294744968414307e-02 2.247924730181694031e-02 1.997391581535339355e-01 -3.131771385669708252e-01 6.701836735010147095e-02 -1.563673838973045349e-02 1.171630024909973145e-01 -2.925755828619003296e-02 -5.356014147400856018e-02
1.294988989830017090e-01 -2.232724577188491821e-01 -1.754923164844512939e-01 -2.271604537963867188e-01 -9.764988720417022705e-02 -2.851487994194030762e-01 2.321270480751991272e-02 -2.108673155307769775e-01 1.369034945964813232e-01 -1.814473867416381836e-01 -8.688507974147796631e-02 -3.865579962730407715e-01 5.861851945519447327e-02 1.355878114700317383e-01 6.391606479883193970e-02 -1.316799223423004150e-01 -1.520280092954635620e-01 1.784589588642120361e-01 3.101252615451812744e-01 1.578322649002075195e-01 3.530277311801910400e-02 -3.905715420842170715e-02 2.544437646865844727e-01 2.314538061618804932e-01 -8.141523599624633789e-02 1.293508708477020264e-01 7.410717755556106567e-02 -3.535608574748039246e-02 9.019630402326583862e-02 1.493815332651138306e-01 -8.614760637283325195e-02 -3.132684826850891113e-01
1.839030534029006958e-01 -1.602558046579360962e-01 -2.166791558265686035e-01 -8.983770012855529785e-02 -5.578522384166717529e-02 1.666177660226821899e-01 -2.005855888128280640e-01 -7.123254239559173584e-02 -1.020789332687854767e-02 1.822316497564315796e-01 2.203486114740371704e-01 -7.804244756698608398e-02 1.317177414894104004e-01 4.041835665702819824e-02 5.930352210998535156e-02 1.633516997098922729e-01 -1.870494633913040161e-01 3.867059051990509033e-01 4.642188549041748047e-01 -2.349603921175003052e-02 1.488599032163619995e-01 -2.483862936496734619e-01 2.900875173509120941e-02 -9.148735553026199341e-02 -4.604198038578033447e-02 1.976096034049987793e-01 -1.431508362293243408e-01 -8.405260741710662842e-02 2.658870220184326172e-01 8.187144249677658081e-02 -1.708522289991378784e-01 5.649757012724876404e-02
1.256421804428100586e-01 -1.856263875961303711e-01 -1.155656650662422180e-01 8.966360241174697876e-02 2.269659042358398438e-01 1.599954366683959961e-01 -1.620210707187652588e-02 -2.811093330383300781e-01 9.702083468437194824e-02 2.846293747425079346e-01 1.343624591827392578e-01 1.514363437891006470e-01 1.067724674940109253e-01 7.714119553565979004e-02 -5.876541882753372192e-02 1.705775409936904907e-01 -2.510263025760650635e-01 8.145906776189804077e-02 3.008501827716827393e-01 -8.993048220872879028e-02 -1.088038235902786255e-01 -2.850700914859771729e-01 3.177413344383239746e-01 3.009737282991409302e-02 1.790877282619476318e-01 1.909759193658828735e-01 -1.527407951653003693e-02 3.278152644634246826e-02 2.362554520368576050e-01 3.148337900638580322e-01 -1.869749650359153748e-02 4.790775477886199951e-02
2.039232552051544189e-01 -2.232799232006072998e-01 -1.092953011393547058e-01 -1.955911749973893166e-03 1.390232518315315247e-02 -7.312688976526260376e-02 8.467967808246612549e-02 -5.820432901382446289e-01 -9.890366345643997192e-02 -2.206523530185222626e-02 -2.611024379730224609e-01 -1.587696522474288940e-01 1.024536415934562683e-02 -3.245655074715614319e-02 -2.733672857284545898e-01 3.166957795619964600e-01 1.007016301155090332e-01 8.447914570569992065e-02 2.908743917942047119e-01 -4.983291402459144592e-02 -1.162617653608322144e-01 -6.617315113544464111e-02 -1.138147413730621338e-01 1.467500030994415283e-01 1.544171664863824844e-02 2.328518629074096680e-01 -1.037718802690505981e-01 1.929498836398124695e-02 5.261982232332229614e-02 -1.591536700725555420e-01 -9.195896983146667480e-02 -7.989124208688735962e-02
2.967010438442230225e-01 -3.098633587360382080e-01 -6.758549064397811890e-02 -8.974427729845046997e-02 7.566033862531185150e-03 -1.594374030828475952e-01 2.164371758699417114e-01 -2.820052206516265869e-01 -2.117330133914947510e-01 2.316245081601664424e-04 -1.481461375951766968e-01 6.579445302486419678e-02 2.073750644922256470e-01 -5.122347176074981689e-02 -5.775674805045127869e-02 1.467090398073196411e-01 3.464697301387786865e-02 9.780152887105941772e-02 8.059689402580261230e-02 -1.590488478541374207e-02 -1.867209374904632568e-01 -2.706282436847686768e-01 -5.028926208615303040e-02 5.835854262113571167e-02 -4.521284997463226318e-02 -5.107159260660409927e-03 -1.331573575735092163e-01 3.337802588939666748e-01 -2.515408694744110107e-01 1.250151842832565308e-01 -3.240422159433364868e-02 -4.088661670684814453e-01
-1.197987422347068787e-02 2.329568378627300262e-02 -2.834170758724212646e-01 2.420965582132339478e-02 -1.312010586261749268e-01 -3.578752279281616211e-02 3.389455676078796387e-01 -2.983743250370025635e-01 2.156953960657119751e-01 1.491285860538482666e-02 1.521854996681213379e-01 -4.778432846069335938e-02 2.491274662315845490e-02 -1.636516489088535309e-02 -8.584550581872463226e-03 3.693317472934722900e-01 -5.957922711968421936e-02 2.222866564989089966e-01 -9.548076987266540527e-02 1.138978600502014160e-01 -9.095175564289093018e-02 -4.466018974781036377e-01 2.487579435110092163e-01 -2.287591844797134399e-01 1.043836176395416260e-01 1.406337786465883255e-02 -8.513387292623519897e-02 6.975864619016647339e-02 -2.015520185232162476e-01 1.511909216642379761e-01 5.045998841524124146e-03 5.230269581079483032e-02
2.513707876205444336e-01 -8.969973027706146240e-02 1.463646888732910156e-01 5.716141313314437866e-02 1.582179069519042969e-01 -1.176246479153633118e-01 1.536248028278350830e-01 -4.504584372043609619e-01 4.636209085583686829e-02 1.154698804020881653e-01 -3.107603192329406738e-01 -3.324278593063354492e-01 -4.826414585113525391e-02 2.346593700349330902e-02 -2.415564060211181641e-01 1.923708766698837280e-01 5.031185969710350037e-02 1.129460185766220093e-01 2.354870885610580444e-01 2.167689502239227295e-01 -2.103646546602249146e-01 -5.915229022502899170e-02 1.182649433612823486e-01 6.213485077023506165e-02 -1.026270017027854919e-01 2.693941891193389893e-01 5.005048960447311401e-02 1.436079591512680054e-01 -4.801154509186744690e-02 1.114091426134109497e-01 1.165276095271110535e-01 5.952306091785430908e-03
2.466585934162139893e-01 -3.057798147201538086e-01 -1.729162484407424927e-01 -1.639138013124465942e-01 -5.556164309382438660e-02 -1.075169071555137634e-02 1.995737254619598389e-01 -3.424017131328582764e-01 -2.475087642669677734e-01 -2.418725937604904175e-02 -2.201001346111297607e-01 -6.601730734109878540e-02 1.574487835168838501e-01 -3.058809973299503326e-02 -9.975089132785797119e-02 1.345062106847763062e-01 6.890206784009933472e-02 2.539767622947692871e-01 6.932888180017471313e-02 -2.492682822048664093e-02 2.824235707521438599e-02 -2.898332476615905762e-01 1.162944361567497253e-01 2.312093526124954224e-01 -1.145473346114158630e-01 1.107749044895172119e-01 -2.504664957523345947e-01 1.143596172332763672e-01 -6.793825328350067139e-02 -2.799787744879722595e-02 -4.451736435294151306e-02 -3.537736535072326660e-01
2.993665635585784912e-01 -1.155931130051612854e-02 -1.157807465642690659e-02 -1.132495980709791183e-02 4.757784679532051086e-02 2.410932444036006927e-02 -1.250143647193908691e-01 -2.147586643695831299e-01 2.970895767211914062e-01 6.085630971938371658e-03 3.905871417373418808e-03 -2.340649366378784180e-01 -8.759695291519165039e-02 6.697858124971389771e-02 -8.151748776435852051e-02 2.921396195888519287e-01 2.326721847057342529e-01 3.044537305831909180e-01 2.430604249238967896e-01 6.337670236825942993e-02 -4.182635545730590820e-01 -1.594639718532562256e-01 -8.741684257984161377e-03 2.124840766191482544e-02 4.331002384424209595e-02 2.303597778081893921e-01 1.473315954208374023e-01 -5.372753739356994629e-02 1.632144749164581299e-01 1.296717226505279541e-01 8.416976779699325562e-02 -2.392501831054687500e-01
2.764389812946319580e-01 -2.382133454084396362e-01 -2.326414138078689575e-01 -3.663637042045593262e-01 2.512977421283721924e-01 -1.440553665161132812e-01 9.328946471214294434e-02 -1.576103866100311279e-01 -6.565132737159729004e-02 -1.004601940512657166e-01 -3.791509568691253662e-02 7.118775974959135056e-03 2.010762989521026611e-01 -2.963975444436073303e-02 -2.899820208549499512e-01 1.897237598896026611e-01 1.451755017042160034e-01 3.360547497868537903e-02 1.990796439349651337e-02 2.381720244884490967e-01 -5.150266736745834351e-02 -2.194976657629013062e-01 -5.998928472399711609e-02 -1.248708516359329224e-01 -7.807183265686035156e-02 2.142626196146011353e-01 -5.565376579761505127e-02 1.556935161352157593e-01 -1.732668280601501465e-01 -3.168738633394241333e-02 -1.579384058713912964e-01 -3.147975206375122070e-01
-2.260786294937133789e-01 -5.292311310768127441e-02 -2.080389559268951416e-01 -1.328893005847930908e-01 8.869166672229766846e-02 -2.228174507617950439e-01 1.208271458745002747e-01 -2.882580459117889404e-01 -1.179454326629638672e-01 1.697868853807449341e-01 1.757487840950489044e-02 -2.385249733924865723e-01 1.727176159620285034e-01 -2.310162968933582306e-02 -3.438250347971916199e-02 1.109145656228065491e-01 1.303761601448059082e-01 2.947946786880493164e-01 2.676008939743041992e-01 4.482267424464225769e-02 7.088840007781982422e-02 -2.580520808696746826e-01 2.418908178806304932e-01 2.233400344848632812e-01 -7.410674542188644409e-02 -1.548491884022951126e-02 2.073224335908889771e-01 2.756395637989044189e-01 -1.410479564219713211e-02 7.238953839987516403e-03 9.406303614377975464e-02 -3.079471290111541748e-01
1.172794923186302185e-01 -4.129615724086761475e-01 -1.122745126485824585e-01 1.343688112683594227e-03 -7.934440672397613525e-02 -1.030509620904922485e-01 -7.552994042634963989e-02 -4.034902751445770264e-01 1.252349168062210083e-01 2.525073587894439697e-01 6.316876970231533051e-03 3.928492218255996704e-02 -1.649905294179916382e-01 -1.299721002578735352e-02 2.095422893762588501e-01 5.330729484558105469e-02 -6.836668401956558228e-02 2.645604014396667480e-01 -4.892772436141967773e-02 2.903881669044494629e-01 -1.680584996938705444e-01 -1.754418611526489258e-01 2.855027653276920319e-02 1.180565878748893738e-01 2.633654177188873291e-01 -1.210779398679733276e-01 3.925442695617675781e-02 4.179603606462478638e-02 3.281924426555633545e-01 -1.300623714923858643e-01 -1.002432554960250854e-01 7.323725521564483643e-02
2.630901336669921875e-01 -2.801143825054168701e-01 -1.935874968767166138e-01 -1.595580428838729858e-01 -1.677638664841651917e-02 -2.707409858703613281e-01 7.135765999555587769e-02 -6.285703927278518677e-02 -9.422228485345840454e-02 -6.772602349519729614e-02 7.025774568319320679e-02 -3.372919559478759766e-01 -1.116706058382987976e-01 -9.017728269100189209e-02 9.074199199676513672e-02 -2.366270869970321655e-02 4.453421756625175476e-02 1.529376059770584106e-01 3.861182332038879395e-01 -3.891194984316825867e-02 -5.297520011663436890e-02 -2.803532034158706665e-02 1.619351208209991455e-01 1.397895812988281250e-01 -7.804581522941589355e-02 2.640592455863952637e-01 7.352496683597564697e-02 1.302226036787033081e-01 3.213833644986152649e-02 4.046426713466644287e-01 -1.584814637899398804e-01 -1.783208847045898438e-01
1.835830956697463989e-01 -3.337824940681457520e-01 1.159001216292381287e-01 -1.573529243469238281e-01 1.302143782377243042e-01 -1.946200057864189148e-02 -1.231236457824707031e-01 -9.744245558977127075e-02 1.552756726741790771e-01 2.849631607532501221e-01 -9.406092762947082520e-02 2.173085063695907593e-01 4.505764693021774292e-03 1.857781559228897095e-01 -1.848396360874176025e-01 4.530638456344604492e-01 -1.636602431535720825e-01 2.328042984008789062e-01 1.895330101251602173e-01 -9.488525241613388062e-02 -1.615480780601501465e-01 -2.545923888683319092e-01 1.582719534635543823e-01 5.683096125721931458e-02 -6.749696284532546997e-02 -5.329962447285652161e-02 2.561032772064208984e-02 -6.139566376805305481e-02 -1.007451489567756653e-02 2.738146781921386719e-01 8.573997765779495239e-02 9.078515577130019665e-04
2.165978401899337769e-01 -3.127316236495971680e-01 -1.740292906761169434e-01 -1.162874475121498108e-01 -1.125630810856819153e-01 -1.784626096487045288e-01 4.953892901539802551e-03 -2.590636610984802246e-01 -2.178591340780258179e-01 8.998595923185348511e-02 3.671621158719062805e-02 1.519062966108322144e-01 2.886697947978973389e-01 -3.773111384361982346e-04 -8.689997717738151550e-03 1.203099787235260010e-01 9.285166114568710327e-02 1.861682236194610596e-01 1.743853688240051270e-01 -5.067154765129089355e-02 1.031734347343444824e-01 -2.895111739635467529e-01 -3.464318439364433289e-02 1.807919442653656006e-01 -1.020286753773689270e-01 -3.131930530071258545e-02 -7.256874442100524902e-02 1.117746084928512573e-01 -5.535838007926940918e-02 3.309375345706939697e-01 -1.965779811143875122e-01 -3.700951337814331055e-01
-9.779319167137145996e-02 6.785072386264801025e-02 -1.898556016385555267e-02 -2.327430620789527893e-02 1.120654717087745667e-01 -2.972295880317687988e-01 -7.780856639146804810e-02 -3.138732612133026123e-01 -1.175691857933998108e-01 2.234364300966262817e-01 4.044553264975547791e-02 -1.212534829974174500e-01 -1.386594399809837341e-02 -7.628986984491348267e-02 -2.178983837366104126e-01 2.907132208347320557e-01 -2.798457629978656769e-02 3.922523558139801025e-01 1.173232644796371460e-01 -1.171552576124668121e-02 2.327366024255752563e-01 -9.737818688154220581e-02 -4.343682527542114258e-02 -9.097320586442947388e-02 2.292977869510650635e-01 3.332412540912628174e-01 3.207166865468025208e-02 2.411951273679733276e-01 1.097060739994049072e-01 1.112570464611053467e-01 9.157419204711914062e-02 -2.517459988594055176e-01
-5.009083449840545654e-02 -1.618197858333587646e-01 -2.054423652589321136e-02 2.493452094495296478e-02 -9.878943860530853271e-02 -2.211604863405227661e-01 -1.200841814279556274e-01 -4.042655974626541138e-02 3.183186352252960205e-01 1.677070260047912598e-01 -1.743060797452926636e-01 1.299443989992141724e-01 -5.622801184654235840e-02 -2.072604140266776085e-03 1.336523890495300293e-01 2.239669114351272583e-01 -1.845198124647140503e-01 1.851907968521118164e-01 2.684747278690338135e-01 3.241460025310516357e-01 1.989140659570693970e-01 -7.856138050556182861e-02 6.629297882318496704e-02 1.478915214538574219e-01 -2.194335870444774628e-02 1.472552418708801270e-01 -3.101178407669067383e-01 -1.887785829603672028e-02 2.265030741691589355e-01 3.597109317779541016e-01 -4.264554753899574280e-02 -1.700525134801864624e-01
-3.263734281063079834e-02 -9.487780183553695679e-02 -1.501597315073013306e-01 -1.309278905391693115e-01 -4.438978061079978943e-02 4.857003688812255859e-02 5.356497690081596375e-02 -2.684814929962158203e-01 -2.214557379484176636e-01 2.781820856034755707e-02 1.246127486228942871e-01 3.237677365541458130e-02 1.117674410343170166e-01 4.686053097248077393e-02 1.529157608747482300e-01 3.590850532054901123e-01 -9.584897197782993317e-03 5.001905933022499084e-02 1.782668530941009521e-01 4.484408795833587646e-01 1.012677997350692749e-01 -2.262011766433715820e-01 -9.726145304739475250e-03 -1.591613292694091797e-01 1.436583548784255981e-01 -1.347638666629791260e-01 1.260811984539031982e-01 -1.799273304641246796e-02 -2.097297757863998413e-01 3.834707438945770264e-01 -7.847274094820022583e-02 -2.510399520397186279e-01
-1.368974596261978149e-01 -6.442278623580932617e-02 -2.037071883678436279e-01 -6.095006689429283142e-02 1.709514856338500977e-01 2.390283346176147461e-01 2.024094611406326294e-01 -4.263276755809783936e-01 -1.223892439156770706e-03 -3.143740817904472351e-02 4.059907421469688416e-02 4.300273722037672997e-04 6.047294288873672485e-02 -1.549709588289260864e-01 2.532560527324676514e-01 3.200850188732147217e-01 2.415929585695266724e-01 1.709809750318527222e-01 9.066526591777801514e-02 1.293098330497741699e-01 1.196240186691284180e-01 -1.070418208837509155e-01 1.833000481128692627e-01 -3.159217908978462219e-02 2.011424154043197632e-01 8.276100456714630127e-02 -2.189129441976547241e-01 1.312982738018035889e-01 9.999065101146697998e-02 2.331830710172653198e-01 -1.568050384521484375e-01 -2.270932346582412720e-01
-2.836287580430507660e-02 -5.931291729211807251e-02 -2.852156460285186768e-01 -1.640864531509578228e-03 1.836870610713958740e-02 -9.260820597410202026e-02 2.889604270458221436e-01 -4.366172850131988525e-01 -1.886506676673889160e-01 -1.326186060905456543e-01 1.808661222457885742e-01 -9.273053705692291260e-02 -1.330847144126892090e-01 -3.537062183022499084e-02 1.947099566459655762e-01 2.662546634674072266e-01 1.754909157752990723e-01 3.507396951317787170e-02 2.937658131122589111e-01 1.331840902566909790e-01 1.603917479515075684e-01 -2.237024307250976562e-01 4.956125095486640930e-02 7.950367033481597900e-02 1.693857014179229736e-01 2.763358503580093384e-02 4.148077592253684998e-02 -4.752107337117195129e-02 -1.318874955177307129e-02 3.016214072704315186e-01 -3.262561559677124023e-02 -2.505379319190979004e-01
-1.458976268768310547e-01 -1.334991306066513062e-01 -2.081860005855560303e-01 -6.525988131761550903e-02 1.139598861336708069e-01 1.792144477367401123e-01 2.286477535963058472e-01 1.650872528553009033e-01 1.202406287193298340e-01 2.579581737518310547e-01 -1.455286294221878052e-01 -1.430406719446182251e-01 -1.356984488666057587e-02 -1.336080953478813171e-02 2.473937571048736572e-01 1.996994167566299438e-01 -2.209359034895896912e-02 2.228272706270217896e-01 3.775590658187866211e-01 1.709156334400177002e-01 -1.790820062160491943e-01 5.201165098696947098e-03 1.606261134147644043e-01 -1.532091349363327026e-01 4.200151860713958740e-01 3.782063350081443787e-02 -1.270452141761779785e-01 -2.697259187698364258e-02 1.435444802045822144e-01 1.966869831085205078e-01 7.453383505344390869e-02 -4.166857153177261353e-02
2.565273940563201904e-01 8.940740674734115601e-02 1.731555759906768799e-01 2.752433717250823975e-02 5.108687654137611389e-02 -8.001780509948730469e-02 -1.718239858746528625e-02 -1.451301872730255127e-01 1.659938693046569824e-01 1.669757515192031860e-01 -1.721408814191818237e-01 -2.817848920822143555e-01 3.849428892135620117e-01 -1.230023801326751709e-01 -1.271978318691253662e-01 1.515903025865554810e-01 -1.474784761667251587e-01 1.222178936004638672e-01 2.222374975681304932e-01 2.165174782276153564e-01 -1.521457135677337646e-01 -2.269215136766433716e-01 1.263709366321563721e-01 6.619911640882492065e-02 2.181479036808013916e-01 3.159603476524353027e-01 2.660056576132774353e-02 1.729357242584228516e-01 -6.650604307651519775e-02 -1.011952161788940430e-01 -1.617511510848999023e-01 -2.265798151493072510e-01
-2.465859754011034966e-03 7.206155359745025635e-02 2.760535851120948792e-02 -3.156237900257110596e-01 2.714273929595947266e-01 -2.836186289787292480e-01 8.514659851789474487e-02 -3.441919982433319092e-01 1.410427093505859375e-01 1.959212124347686768e-01 -1.183979064226150513e-01 -2.616265714168548584e-01 -2.049361169338226318e-02 -5.142313241958618164e-02 3.107641823589801788e-02 8.923463523387908936e-02 -1.303870528936386108e-01 3.135387301445007324e-01 1.963313221931457520e-01 1.627009212970733643e-01 -2.293624281883239746e-01 -1.576660573482513428e-01 -1.035132482647895813e-01 -1.906791627407073975e-01 7.768421620130538940e-02 2.425663471221923828e-01 6.491231173276901245e-02 -1.081019863486289978e-01 -1.217594929039478302e-02 -2.015700042247772217e-01 -1.081724390387535095e-01 -1.540633291006088257e-01
1.726302802562713623e-01 -1.917876750230789185e-01 -2.004220485687255859e-01 -2.826439961791038513e-02 -2.585383951663970947e-01 -9.761808812618255615e-02 -6.312127225100994110e-03 -4.222260415554046631e-01 2.581048309803009033e-01 -2.448066323995590210e-02 -3.050729632377624512e-01 -3.773988038301467896e-02 -7.499298453330993652e-02 -1.862020939588546753e-01 -2.587199509143829346e-01 9.845146536827087402e-02 6.649287045001983643e-02 1.381393074989318848e-01 3.659943342208862305e-01 5.125611275434494019e-02 -7.298396900296211243e-03 -2.804387733340263367e-02 6.775563955307006836e-02 8.435691893100738525e-02 8.214918524026870728e-02 3.170427680015563965e-01 1.677383552305400372e-03 -1.915026659844443202e-04 9.608571231365203857e-02 -1.726607680320739746e-01 -1.795373409986495972e-01 -8.917637914419174194e-02
-9.467611089348793030e-04 -9.929617494344711304e-02 -1.001533865928649902e-01 -1.657737344503402710e-01 -1.075869277119636536e-01 -1.402630209922790527e-01 3.448195010423660278e-02 -1.196359694004058838e-01 -2.160039991140365601e-01 3.503728210926055908e-01 7.515024859458208084e-03 -1.049529612064361572e-01 -2.500580847263336182e-01 -1.120799034833908081e-01 -9.387892484664916992e-02 2.671146392822265625e-01 -3.830778226256370544e-02 1.538876146078109741e-01 3.802438080310821533e-01 2.716248109936714172e-02 1.146348044276237488e-01 -2.254316359758377075e-01 -7.718262076377868652e-02 1.153704002499580383e-01 -3.507626475766301155e-03 -2.298932522535324097e-02 -2.650791406631469727e-02 2.755008935928344727e-01 -7.551376521587371826e-02 -7.018394023180007935e-02 -5.920891091227531433e-02 -4.745044410228729248e-01
-1.914402469992637634e-02 -1.433012634515762329e-01 -4.819174110889434814e-02 3.920654579997062683e-02 -9.556264430284500122e-02 -3.557655215263366699e-01 8.751329034566879272e-02 -1.689230650663375854e-01 -1.188231706619262695e-01 8.313737809658050537e-02 -2.171571105718612671e-01 4.180432111024856567e-02 5.888414755463600159e-02 7.213287055492401123e-03 -6.741283833980560303e-02 3.795685470104217529e-01 -8.742357045412063599e-02 2.020416408777236938e-01 2.760246396064758301e-01 -4.587075114250183105e-02 -2.474848031997680664e-01 -2.572415471076965332e-01 -2.903711497783660889e-01 2.064158022403717041e-01 1.372916698455810547e-01 1.293141976930201054e-03 -2.162962108850479126e-01 -4.888075590133666992e-02 4.246076941490173340e-02 -1.792664080858230591e-01 -1.870126128196716309e-01 -2.514613866806030273e-01
1.086037680506706238e-01 -2.293426245450973511e-01 -1.158804967999458313e-01 1.817562729120254517e-01 1.309646368026733398e-01 -3.101500868797302246e-01 -1.138418093323707581e-01 4.801868274807929993e-02 2.433197051286697388e-01 -1.374249756336212158e-01 -2.483831942081451416e-01 -4.893608391284942627e-02 1.770505160093307495e-01 -2.302766293287277222e-01 -1.747890412807464600e-01 -8.768857270479202271e-02 3.026319481432437897e-02 2.708432078361511230e-01 3.404344916343688965e-01 2.918944656848907471e-01 -1.453840583562850952e-01 -2.437985539436340332e-01 -2.102440036833286285e-02 1.059656292200088501e-01 2.116791158914566040e-01 1.052172631025314331e-01 -2.464623004198074341e-02 1.317795813083648682e-01 4.306466877460479736e-02 1.156546175479888916e-01 -2.250262163579463959e-02 -1.963043212890625000e-01
3.002638220787048340e-01 -1.609779149293899536e-02 -2.593949437141418457e-01 1.693291217088699341e-02 -6.271357834339141846e-02 -2.853559851646423340e-01 1.244400627911090851e-02 -3.208903372287750244e-01 3.457637503743171692e-02 2.084251940250396729e-01 -1.084488257765769958e-01 -6.743999570608139038e-02 -1.276000142097473145e-01 3.188312798738479614e-02 6.304372847080230713e-02 -1.672334223985671997e-02 2.619622349739074707e-01 2.438358068466186523e-01 5.990083143115043640e-02 3.073381632566452026e-02 -1.226875334978103638e-01 -4.940558969974517822e-01 -5.347622558474540710e-02 5.389931425452232361e-02 -1.104797348380088806e-01 1.319064572453498840e-02 -9.187507629394531250e-02 -1.118614003062248230e-01 9.488789737224578857e-02 2.201114296913146973e-01 -2.859305143356323242e-01 3.100636601448059082e-02
5.671547353267669678e-02 -2.258539348840713501e-01 -5.969320610165596008e-02 5.684622377157211304e-02 2.844695150852203369e-01 1.392054110765457153e-01 2.831236124038696289e-01 -3.523204028606414795e-01 1.878877878189086914e-01 9.340646117925643921e-02 8.510072529315948486e-02 -7.712917774915695190e-02 -1.433400344103574753e-02 3.284039720892906189e-02 2.368470132350921631e-01 2.390176653861999512e-01 2.292076498270034790e-01 1.194887757301330566e-01 5.408249050378799438e-02 1.414823085069656372e-01 1.729212254285812378e-01 -3.359624445438385010e-01 1.313466876745223999e-01 -1.394949406385421753e-01 1.237410232424736023e-01 6.305388361215591431e-02 -2.791240215301513672e-01 -2.393258959054946899e-01 1.132602393627166748e-01 1.239485964179039001e-01 -8.751745522022247314e-02 -5.565104261040687561e-02
4.880387336015701294e-02 -1.744809746742248535e-01 2.589538693428039551e-01 -2.321000248193740845e-01 1.371537297964096069e-01 -7.072882726788520813e-03 -4.629633948206901550e-02 -3.083098232746124268e-01 -2.481116913259029388e-02 3.305095732212066650e-01 -1.110019162297248840e-02 -5.405156407505273819e-03 9.974069893360137939e-02 -1.154666915535926819e-01 -2.009131712839007378e-03 2.189535796642303467e-01 -1.739270240068435669e-01 3.337799012660980225e-01 1.357017457485198975e-01 3.309414386749267578e-01 2.121844142675399780e-01 -1.618875265121459961e-01 1.160422991961240768e-02 -1.645468771457672119e-01 -3.259262144565582275e-01 1.302196085453033447e-01 7.270553708076477051e-02 1.063291057944297791e-01 1.399740725755691528e-01 6.977726519107818604e-02 -1.109895110130310059e-01 6.605560332536697388e-02
-4.015383869409561157e-02 -2.410182356834411621e-01 4.718114808201789856e-02 9.910078346729278564e-02 -2.448627054691314697e-01 -1.304967701435089111e-01 1.173931881785392761e-01 8.172319270670413971e-03 -1.722852587699890137e-01 6.562689691781997681e-02 2.015893012285232544e-01 -1.110457777976989746e-01 1.767945289611816406e-02 -2.497044056653976440e-01 3.292771875858306885e-01 1.749107241630554199e-01 -1.069616079330444336e-01 2.825962901115417480e-01 4.032172262668609619e-01 3.053014576435089111e-01 1.227145269513130188e-01 -2.316639274358749390e-01 6.793671101331710815e-02 7.981064915657043457e-02 -8.695156127214431763e-02 3.090824000537395477e-02 -6.007344648241996765e-02 1.728413850069046021e-01 -2.110452502965927124e-01 1.161080747842788696e-01 -5.381721630692481995e-02 -1.380291879177093506e-01
1.120126247406005859e-01 -1.583503931760787964e-01 -1.312191714532673359e-03 2.788552641868591309e-02 -2.286221683025360107e-01 -1.065672859549522400e-01 -1.465385314077138901e-02 -4.724655747413635254e-01 1.777144819498062134e-01 1.974986493587493896e-01 -2.934592068195343018e-01 1.111101955175399780e-01 -9.098199009895324707e-02 -6.366142630577087402e-02 6.521466374397277832e-02 2.196108996868133545e-01 8.600955456495285034e-02 1.244653984904289246e-01 1.182064041495323181e-01 3.319528698921203613e-01 -7.658687233924865723e-02 -4.050568863749504089e-02 -1.747258454561233521e-01 1.408277750015258789e-01 1.078849658370018005e-01 -4.610075801610946655e-02 -3.603607416152954102e-02 8.286634087562561035e-02 -1.463200617581605911e-02 -2.429987788200378418e-01 -2.450880557298660278e-01 -3.073897659778594971e-01
6.693887710571289062e-02 -2.374800667166709900e-02 -1.735396236181259155e-01 -8.301638811826705933e-02 -5.486876890063285828e-02 -2.059011720120906830e-02 -2.279577031731605530e-02 -1.632863432168960571e-01 4.246712028980255127e-01 2.440993785858154297e-01 -4.189296364784240723e-01 -1.357894241809844971e-01 1.041925624012947083e-01 -1.611227244138717651e-01 4.679631069302558899e-02 1.622624397277832031e-01 -4.685354977846145630e-02 3.775084614753723145e-01 3.058671057224273682e-01 2.387122362852096558e-01 -4.925983399152755737e-02 -5.562098696827888489e-02 5.962039530277252197e-02 -1.644153296947479248e-01 -1.418860554695129395e-01 1.855310052633285522e-01 9.735742211341857910e-02 5.021991208195686340e-03 3.035151585936546326e-02 -2.538642100989818573e-02 1.187219023704528809e-01 -1.305889934301376343e-01
3.489067777991294861e-02 -1.320120692253112793e-01 -1.821219921112060547e-01 -2.654722929000854492e-01 -1.162680983543395996e-01 -7.803706824779510498e-02 1.430860068649053574e-02 -2.257014662027359009e-01 -1.548921316862106323e-01 2.240258455276489258e-01 8.198294043540954590e-02 -2.068792469799518585e-02 -3.192186653614044189e-01 2.922269701957702637e-01 -2.245985120534896851e-01 2.138074934482574463e-01 -2.279870361089706421e-01 2.510505914688110352e-01 3.370708823204040527e-01 -4.760654270648956299e-02 1.939286589622497559e-01 -1.238237097859382629e-01 4.525776207447052002e-02 -4.899080842733383179e-02 9.186822921037673950e-02 1.848116219043731689e-01 -1.878066956996917725e-01 2.246945500373840332e-01 1.166252195835113525e-01 3.722884133458137512e-02 4.131292924284934998e-02 -9.406930953264236450e-02
2.305747121572494507e-01 -4.606007933616638184e-01 6.154397875070571899e-02 -3.768685460090637207e-02 3.389453142881393433e-02 -1.106984764337539673e-01 1.317519247531890869e-01 -2.191854715347290039e-01 -1.714817285537719727e-01 2.366688102483749390e-01 4.874127730727195740e-02 -8.920387178659439087e-02 7.301116734743118286e-02 -2.770850621163845062e-02 -3.536634445190429688e-01 1.368681192398071289e-01 3.116146661341190338e-02 2.253151684999465942e-01 2.398099750280380249e-01 6.280311942100524902e-02 -4.970130324363708496e-02 -1.000312715768814087e-01 -1.791744530200958252e-01 2.810635864734649658e-01 1.472250372171401978e-01 2.541116178035736084e-01 7.812781631946563721e-02 1.822671890258789062e-01 1.553737372159957886e-02 -5.076597630977630615e-02 1.164214387536048889e-01 -1.621625721454620361e-01
6.312911957502365112e-02 -1.184376925230026245e-01 5.413068830966949463e-02 -1.473463326692581177e-01 -1.083267554640769958e-01 2.159155458211898804e-01 1.310077756643295288e-01 -1.674170941114425659e-01 -3.529299423098564148e-02 2.733090221881866455e-01 1.777851604856550694e-03 8.013422787189483643e-02 1.015997305512428284e-01 -1.098626926541328430e-01 8.123829215764999390e-02 2.036146372556686401e-01 -6.520324945449829102e-02 2.009543925523757935e-01 3.125969469547271729e-01 2.532401978969573975e-01 -9.202417917549610138e-03 -3.555364906787872314e-01 -1.736169010400772095e-01 -7.059410959482192993e-02 -2.862458229064941406e-01 1.227136850357055664e-01 -1.498847268521785736e-02 3.075829148292541504e-01 -1.330075562000274658e-01 2.880003452301025391e-01 7.730598002672195435e-02 1.855908632278442383e-01
9.408813714981079102e-02 -3.040790557861328125e-01 -1.420710086822509766e-01 5.659538507461547852e-02 9.357125498354434967e-03 -9.161684662103652954e-02 -7.489173114299774170e-02 -8.424961566925048828e-02 2.743004858493804932e-01 2.422013878822326660e-01 2.790682204067707062e-02 -2.621785104274749756e-01 -5.267939344048500061e-02 -2.766327001154422760e-02 2.779977917671203613e-01 2.971992790699005127e-01 5.770314484834671021e-02 -1.245240643620491028e-01 1.763408631086349487e-01 1.697488725185394287e-01 -4.546716436743736267e-02 -3.046572208404541016e-01 -4.564715921878814697e-02 -2.346226423978805542e-01 1.954869329929351807e-01 1.074093300849199295e-02 -3.332255482673645020e-01 -5.033883824944496155e-02 -1.049773171544075012e-01 1.995333880186080933e-01 -1.895148754119873047e-01 1.101093515753746033e-01
8.912601321935653687e-02 -1.711490936577320099e-02 2.403612136840820312e-01 -2.015587836503982544e-01 1.011335402727127075e-01 1.340717822313308716e-01 -1.919392794370651245e-01 -4.439215362071990967e-01 -1.450606882572174072e-01 8.598573505878448486e-02 -2.159326151013374329e-02 -2.823933027684688568e-02 -1.863695867359638214e-02 -1.789146959781646729e-01 -6.297016143798828125e-02 1.141216009855270386e-01 2.589928219094872475e-03 -8.865442872047424316e-02 1.306733787059783936e-01 3.744237720966339111e-01 -1.531882435083389282e-01 -2.692213654518127441e-01 2.340409606695175171e-01 3.331090556457638741e-03 2.790883779525756836e-01 5.592219997197389603e-03 -8.592301607131958008e-02 -1.480435729026794434e-01 1.433208584785461426e-01 -1.313035041093826294e-01 -6.370278447866439819e-02 -2.954292595386505127e-01
6.433030217885971069e-02 1.014584526419639587e-01 -8.232031762599945068e-02 1.630720198154449463e-01 -1.607553064823150635e-01 -9.993942081928253174e-02 -1.208017617464065552e-01 -3.330972492694854736e-01 -1.624296307563781738e-01 2.214617729187011719e-01 5.712739378213882446e-02 -1.068335473537445068e-01 -1.178027242422103882e-01 -5.352578684687614441e-02 -1.728456816636025906e-03 5.719108507037162781e-02 -1.293498128652572632e-01 3.185792565345764160e-01 2.293844968080520630e-01 2.258035391569137573e-01 1.044031307101249695e-01 -1.648065894842147827e-01 -1.272526383399963379e-01 1.186473369598388672e-01 -6.045481562614440918e-02 7.932007312774658203e-02 1.505957394838333130e-01 2.124062180519104004e-01 2.674513757228851318e-01 2.880451679229736328e-01 -3.867538571357727051e-01 9.337405115365982056e-02
1.230654865503311157e-01 -7.751340419054031372e-02 7.196958363056182861e-02 -2.407942861318588257e-01 4.835994541645050049e-02 -8.717782795429229736e-03 -7.536845654249191284e-02 -2.945080995559692383e-01 9.736108034849166870e-02 5.325113236904144287e-02 -1.066256463527679443e-01 1.133627369999885559e-01 -8.952112495899200439e-02 2.308710105717182159e-02 -3.300581276416778564e-01 -6.062087789177894592e-02 -2.455789744853973389e-01 1.992309689521789551e-01 2.258418947458267212e-01 2.882494032382965088e-01 -1.278102248907089233e-01 -4.196439981460571289e-01 1.927041709423065186e-01 1.144220978021621704e-01 -4.946908354759216309e-02 1.224728208035230637e-02 1.703963279724121094e-01 1.874611377716064453e-01 -2.513015866279602051e-01 2.761465869843959808e-02 1.308286339044570923e-01 -1.964601129293441772e-01
-7.626257836818695068e-02 5.213343538343906403e-04 -1.224880367517471313e-01 1.059620454907417297e-01 2.453080564737319946e-01 1.127636209130287170e-01 -9.538127481937408447e-02 -2.175562530755996704e-01 6.018340121954679489e-03 1.764324307441711426e-01 1.814304143190383911e-01 -1.213022507727146149e-02 4.026417434215545654e-02 -1.601453274488449097e-01 -2.036697566509246826e-01 2.860987782478332520e-01 -2.084241509437561035e-01 3.385828733444213867e-01 3.825615942478179932e-01 2.641462534666061401e-02 -2.229349762201309204e-01 -2.415252774953842163e-01 1.593602150678634644e-01 -1.967412084341049194e-01 -7.483448088169097900e-02 -1.762677915394306183e-02 4.528997093439102173e-02 2.089894711971282959e-01 2.040115594863891602e-01 8.832650631666183472e-02 2.131861597299575806e-01 -5.044298712164163589e-03
-1.846694797277450562e-01 -2.251076698303222656e-01 -2.126479595899581909e-01 -5.732441693544387817e-02 -1.708984375000000000e-01 -1.181954815983772278e-01 5.179987847805023193e-02 -1.553653776645660400e-01 2.427414804697036743e-01 -8.288914710283279419e-02 -1.861280798912048340e-01 -9.128271788358688354e-02 -5.809406191110610962e-02 -1.124385595321655273e-01 2.963226437568664551e-01 3.654229938983917236e-01 -2.938677668571472168e-01 1.970443725585937500e-01 8.890529721975326538e-02 2.541059255599975586e-01 8.010131120681762695e-02 -3.724226728081703186e-02 1.938979327678680420e-01 -1.285666413605213165e-02 2.040500342845916748e-01 -5.131807178258895874e-02 -9.030506759881973267e-02 5.435950681567192078e-02 7.194726169109344482e-02 3.526867330074310303e-01 -1.416737735271453857e-01 4.850043728947639465e-02
-4.546076525002717972e-03 -4.166405200958251953e-01 -2.073802053928375244e-01 6.796999275684356689e-02 4.582561552524566650e-02 3.133314251899719238e-01 -2.389077562838792801e-03 4.188674688339233398e-02 -2.897020056843757629e-02 -9.699375927448272705e-02 1.181774064898490906e-01 -1.201950982213020325e-01 3.893332481384277344e-01 -2.115757577121257782e-02 -3.552075475454330444e-02 2.366498410701751709e-01 -1.931397430598735809e-02 1.665938049554824829e-01 2.961223125457763672e-01 1.664313524961471558e-01 -1.104481238871812820e-02 -3.299417793750762939e-01 -8.274435997009277344e-02 1.557031460106372833e-02 1.852171272039413452e-01 -4.905849229544401169e-03 -5.594824627041816711e-02 2.517613470554351807e-01 -7.520073652267456055e-02 1.186156272888183594e-01 -1.221011653542518616e-01 1.836028844118118286e-01
-1.161020100116729736e-01 -1.455699205398559570e-01 -1.259711571037769318e-02 -1.347786784172058105e-01 8.290176093578338623e-02 6.993991136550903320e-02 3.697388470172882080e-01 -2.676359415054321289e-01 -1.121715083718299866e-01 -7.670179754495620728e-02 1.012685298919677734e-01 -2.574206292629241943e-01 -1.544071882963180542e-01 9.142892435193061829e-03 2.479190528392791748e-01 2.175019830465316772e-01 6.261405348777770996e-02 8.429943025112152100e-02 1.404273957014083862e-01 2.587380111217498779e-01 -7.706270366907119751e-02 -1.174231916666030884e-01 -1.657536178827285767e-01 1.171964704990386963e-01 3.887096345424652100e-01 8.613149821758270264e-02 -6.428682804107666016e-02 1.376970261335372925e-01 8.544215559959411621e-02 3.294574916362762451e-01 -7.747098058462142944e-02 -1.927267611026763916e-01
4.757263511419296265e-02 -1.826289743185043335e-01 2.207810878753662109e-01 -8.013355731964111328e-02 1.375282853841781616e-01 3.348097670823335648e-03 -4.487571120262145996e-02 -2.859578430652618408e-01 -1.301008909940719604e-01 -4.823367111384868622e-03 -1.666954346001148224e-02 1.762771308422088623e-01 -1.235695332288742065e-01 -1.669983416795730591e-01 -2.745052874088287354e-01 2.033534944057464600e-01 -2.292289286851882935e-01 1.965067535638809204e-01 -8.563935011625289917e-02 3.606815636157989502e-01 -3.282169997692108154e-01 -3.073416352272033691e-01 1.388846337795257568e-01 1.564526110887527466e-01 1.549866199493408203e-01 1.926689036190509796e-02 -1.969158649444580078e-01 -7.745570689439773560e-02 4.367071762681007385e-02 1.896642446517944336e-01 -1.199113577604293823e-01 -4.877159744501113892e-02
3.462213873863220215e-01 -1.729343384504318237e-01 -6.589325517416000366e-02 -2.251263856887817383e-01 3.009828329086303711e-01 4.025161638855934143e-02 5.072041600942611694e-02 -1.065940409898757935e-01 -2.666910886764526367e-01 7.977648079395294189e-02 -2.300108522176742554e-01 2.641629278659820557e-01 7.875137031078338623e-02 -7.460769265890121460e-02 4.079573974013328552e-02 5.370092019438743591e-02 1.521621197462081909e-01 1.398126929998397827e-01 1.749489009380340576e-01 3.245991766452789307e-01 -2.009511739015579224e-01 -3.622558899223804474e-03 -4.305033013224601746e-03 -6.098541989922523499e-02 1.490010470151901245e-01 2.078265249729156494e-01 8.183097839355468750e-02 1.474292129278182983e-01 2.254968136548995972e-01 3.199491202831268311e-01 -5.666530225425958633e-03 -5.181946605443954468e-02
4.238981008529663086e-02 -1.664152890443801880e-01 -1.634277217090129852e-02 1.993199251592159271e-02 -7.640744745731353760e-02 6.953927874565124512e-02 4.002069532871246338e-01 -3.406563699245452881e-01 -1.333222985267639160e-01 2.134499251842498779e-01 -1.997523605823516846e-01 -1.993789710104465485e-02 3.089605271816253662e-02 -9.251246601343154907e-02 -1.414373815059661865e-01 -2.477797493338584900e-02 -1.219479739665985107e-01 1.711122095584869385e-01 2.032062560319900513e-01 -1.314316689968109131e-01 -7.096768915653228760e-02 -4.407796561717987061e-01 7.258690893650054932e-03 9.626664966344833374e-02 1.121242493391036987e-01 1.435890495777130127e-01 -2.759642899036407471e-01 1.282074451446533203e-01 2.493693977594375610e-01 -2.837611176073551178e-02 -2.022506892681121826e-01 9.029521048069000244e-02
3.493268489837646484e-01 1.445610541850328445e-02 -2.137656062841415405e-01 -2.417424470186233521e-01 -1.666995435953140259e-01 -1.618728339672088623e-01 -1.732566803693771362e-01 -1.056017279624938965e-01 3.533500060439109802e-02 1.189609337598085403e-02 -3.731929883360862732e-02 -8.484485745429992676e-02 1.107192859053611755e-01 6.085968017578125000e-02 -1.744383573532104492e-01 -8.015418052673339844e-02 -1.415256969630718231e-02 1.939648017287254333e-02 1.785519868135452271e-01 4.533398747444152832e-01 -1.960988789796829224e-01 -2.343259900808334351e-01 3.518576920032501221e-02 2.795264422893524170e-01 2.721562981605529785e-01 9.076745063066482544e-02 -2.288966029882431030e-01 -1.365872025489807129e-01 1.039305031299591064e-01 -4.638301953673362732e-02 -1.947388201951980591e-01 -2.689420618116855621e-02
-1.538687646389007568e-01 -1.260018497705459595e-01 3.284156620502471924e-01 -1.760452836751937866e-01 9.753204882144927979e-02 -1.232779547572135925e-01 9.911104291677474976e-02 -1.528498064726591110e-02 7.682685554027557373e-02 4.339966922998428345e-02 -6.159897148609161377e-02 2.250982075929641724e-01 -2.655239775776863098e-02 -1.944333463907241821e-01 -5.986963957548141479e-02 2.451490461826324463e-01 4.014117643237113953e-03 2.905162572860717773e-01 1.488829553127288818e-01 4.056122303009033203e-01 -2.882012128829956055e-01 -1.687956303358078003e-01 1.573892682790756226e-01 2.224952280521392822e-01 2.289429903030395508e-01 1.164519265294075012e-01 -2.204258143901824951e-01 -1.038436740636825562e-01 3.972154483199119568e-02 1.430077701807022095e-01 -7.059417665004730225e-02 -1.144597455859184265e-01
-2.640024721622467041e-01 -2.405234426259994507e-01 -3.672552108764648438e-02 -6.878677010536193848e-02 -6.584764341823756695e-04 -1.753223836421966553e-01 -9.871549159288406372e-02 -2.330627888441085815e-01 -1.011836156249046326e-02 4.126676358282566071e-03 -8.190546929836273193e-02 2.939704572781920433e-03 -3.822256624698638916e-02 2.084140032529830933e-01 -1.072549670934677124e-01 -1.092814877629280090e-01 7.532488554716110229e-02 2.372853010892868042e-01 7.881223410367965698e-02 4.530250430107116699e-01 -5.082508549094200134e-02 -5.905074998736381531e-02 5.220733582973480225e-02 3.755282843485474586e-03 1.133298948407173157e-01 2.109607756137847900e-01 -3.379483819007873535e-01 1.612256765365600586e-01 3.020093441009521484e-01 2.753500342369079590e-01 1.311002671718597412e-02 -2.222793102264404297e-01
-1.863860338926315308e-01 -1.656006425619125366e-01 -2.268475145101547241e-01 -3.050208985805511475e-01 -5.859137309016659856e-05 8.032130450010299683e-02 2.144085802137851715e-02 -1.976989954710006714e-01 2.089428901672363281e-02 -9.112291783094406128e-02 -2.346214279532432556e-02 -1.190046668052673340e-01 -4.371817037463188171e-02 -7.946392148733139038e-02 2.649221755564212799e-02 4.009745717048645020e-01 4.608538467437028885e-03 -3.773115202784538269e-02 -5.256625358015298843e-03 1.842027902603149414e-01 6.051702797412872314e-02 -3.724578619003295898e-01 2.589522004127502441e-01 1.157542765140533447e-01 7.559973280876874924e-03 1.876053661108016968e-01 -3.035875856876373291e-01 1.570461243391036987e-01 9.772218763828277588e-03 2.713252305984497070e-01 8.585957437753677368e-02 2.505391538143157959e-01
-3.628482818603515625e-01 -3.542617559432983398e-01 -1.052366867661476135e-01 -4.284654930233955383e-02 1.334507465362548828e-01 -2.408038079738616943e-01 1.152894110418856144e-03 -1.123998165130615234e-01 1.786598712205886841e-01 -2.243631184101104736e-01 1.814956367015838623e-01 -1.934769302606582642e-01 -1.111844554543495178e-01 -6.058596819639205933e-02 7.812260836362838745e-02 2.474125176668167114e-01 1.043603122234344482e-01 -1.709518022835254669e-02 3.903715908527374268e-01 2.507680654525756836e-01 9.567991644144058228e-02 -1.785867214202880859e-01 8.222278952598571777e-02 1.500246971845626831e-01 -1.723298877477645874e-01 4.513485357165336609e-02 -1.635333299636840820e-01 4.208306223154067993e-02 1.622110903263092041e-01 1.187691278755664825e-02 -1.445038169622421265e-01 -3.406163677573204041e-02
1.239837333559989929e-01 -1.063266769051551819e-01 -6.179119646549224854e-02 -1.148471981287002563e-01 -4.865762218832969666e-02 -1.006921529769897461e-01 -9.364894777536392212e-02 -5.355664342641830444e-02 -1.811327785253524780e-01 2.402878999710083008e-01 -6.112835183739662170e-02 -1.068090051412582397e-01 5.469522625207901001e-02 2.093720436096191406e-01 -2.800598181784152985e-02 4.258531033992767334e-01 -4.187218472361564636e-02 1.314619630575180054e-01 1.490465253591537476e-01 2.334561347961425781e-01 -4.266251623630523682e-02 -1.979139298200607300e-01 2.851079702377319336e-01 1.901882886886596680e-01 -2.363337278366088867e-01 8.123575896024703979e-02 -1.352670490741729736e-01 2.516543269157409668e-01 -1.212076693773269653e-01 7.454017549753189087e-02 -3.548181056976318359e-01 2.304137498140335083e-01
2.427602708339691162e-01 -2.106263190507888794e-01 2.638087049126625061e-02 -2.047466188669204712e-01 -2.843861877918243408e-01 -1.751404702663421631e-01 -1.793548464775085449e-01 -3.367294669151306152e-01 1.050036996603012085e-01 -3.972434438765048981e-03 -1.892430633306503296e-01 -1.987130008637905121e-02 -3.199287503957748413e-02 -2.851483225822448730e-01 -4.896424245089292526e-03 7.705359160900115967e-02 1.801696270704269409e-01 3.792043775320053101e-02 4.146124124526977539e-01 -1.747688651084899902e-02 -1.136532500386238098e-01 -4.339779913425445557e-02 2.343293279409408569e-02 -7.978039234876632690e-02 3.531740605831146240e-01 1.405820697546005249e-01 5.424666404724121094e-02 -3.452795743942260742e-02 2.221392281353473663e-02 2.098418176174163818e-01 -2.010599225759506226e-01 5.820381455123424530e-03
-1.412483751773834229e-01 -2.450548410415649414e-01 -1.339038759469985962e-01 -1.138861775398254395e-01 2.124856710433959961e-01 -9.469673782587051392e-02 9.665513038635253906e-02 -3.207815289497375488e-01 -2.113378643989562988e-01 8.752579987049102783e-02 -2.411925792694091797e-01 -5.520278587937355042e-02 7.026403397321701050e-02 2.952262200415134430e-02 -4.010372236371040344e-02 9.761607646942138672e-02 -2.223862856626510620e-01 2.593075037002563477e-01 3.565148115158081055e-01 8.236235380172729492e-02 5.733587220311164856e-02 -1.031164973974227905e-01 8.386212587356567383e-02 1.985883712768554688e-01 -1.184950545430183411e-01 7.355665415525436401e-02 1.426928490400314331e-01 4.504724442958831787e-01 -1.060018390417098999e-01 8.237347751855850220e-02 5.934575200080871582e-02 -1.303440481424331665e-01
1.036229059100151062e-01 -1.098048388957977295e-01 8.882822096347808838e-02 -1.487618237733840942e-01 1.310760527849197388e-01 4.892562702298164368e-02 -4.085204005241394043e-02 -1.325654685497283936e-01 -2.757458388805389404e-02 1.144436001777648926e-02 1.219364106655120850e-01 2.497672140598297119e-01 -9.416507929563522339e-02 -2.325973510742187500e-01 -3.081198930740356445e-01 2.454523891210556030e-01 -9.862235188484191895e-02 1.679472066462039948e-02 5.276479944586753845e-02 3.497299551963806152e-01 -9.535793960094451904e-02 -4.346641600131988525e-01 1.096831858158111572e-01 -3.258353471755981445e-02 2.720016613602638245e-02 7.659421861171722412e-02 -1.306674182415008545e-01 2.056513726711273193e-01 2.532505095005035400e-01 2.333686202764511108e-01 2.716504223644733429e-02 -2.837977707386016846e-01
2.464308291673660278e-01 6.534523516893386841e-02 2.348412945866584778e-02 -1.340134888887405396e-01 1.641321927309036255e-01 6.087763607501983643e-02 3.063172567635774612e-03 -3.500351905822753906e-01 1.694232076406478882e-01 1.218139231204986572e-01 -1.981455683708190918e-01 -1.375140994787216187e-01 2.223949283361434937e-01 -1.291393674910068512e-02 1.007770746946334839e-01 4.925365746021270752e-02 6.594160199165344238e-02 6.264489889144897461e-02 2.136028259992599487e-01 1.757980734109878540e-01 -3.565829694271087646e-01 -4.275414347648620605e-01 -2.192915976047515869e-01 2.026748061180114746e-01 1.588856726884841919e-01 6.320814043283462524e-02 8.834901452064514160e-02 1.229487434029579163e-01 -2.773520536720752716e-02 -6.593894213438034058e-02 8.185844123363494873e-02 -2.269267886877059937e-01
6.329745799303054810e-02 -5.307220271788537502e-04 -2.993450462818145752e-01 -1.174297556281089783e-01 1.509948372840881348e-01 7.830502092838287354e-02 1.889049410820007324e-01 -4.506368637084960938e-01 -2.174295783042907715e-01 -8.113238960504531860e-02 1.475291997194290161e-01 -1.765551418066024780e-01 -2.707979828119277954e-02 5.173530895262956619e-03 1.494199186563491821e-01 3.327548801898956299e-01 2.219022251665592194e-02 1.948625780642032623e-02 2.229397594928741455e-01 2.887605130672454834e-01 -2.065705135464668274e-03 -8.052708953619003296e-02 1.501639373600482941e-02 2.552374079823493958e-02 2.777787148952484131e-01 -6.360658258199691772e-02 8.386757969856262207e-02 8.192142099142074585e-02 -9.249554574489593506e-02 2.692599594593048096e-01 -1.733261048793792725e-01 -1.921630501747131348e-01
2.922012805938720703e-01 -4.248897731304168701e-02 -1.035924255847930908e-01 2.073104307055473328e-02 -1.331239193677902222e-01 1.365257799625396729e-01 -1.467143744230270386e-01 -2.586798071861267090e-01 3.194184899330139160e-01 2.768042981624603271e-01 -8.433482795953750610e-02 -3.177893161773681641e-01 8.085672557353973389e-02 -1.181263402104377747e-01 -1.961009651422500610e-01 1.589657664299011230e-01 1.504622399806976318e-01 1.081552654504776001e-01 2.600204646587371826e-01 1.667714416980743408e-01 -8.820675313472747803e-02 -2.956300675868988037e-01 1.690415143966674805e-01 -2.187871187925338745e-01 -1.739250868558883667e-01 6.772904098033905029e-02 1.231476292014122009e-01 9.661061316728591919e-02 -3.335071727633476257e-02 5.268650129437446594e-02 7.368662953376770020e-02 -1.893351972103118896e-01
9.918355196714401245e-02 -1.748837679624557495e-01 -8.638786152005195618e-03 3.452933579683303833e-02 -9.905821830034255981e-02 1.023959927260875702e-02 8.032473921775817871e-02 1.617936044931411743e-02 2.774814963340759277e-01 -6.317812949419021606e-02 -4.039711058139801025e-01 1.818324029445648193e-01 -5.922238528728485107e-02 -3.878014534711837769e-02 -1.081946864724159241e-01 -2.476588822901248932e-02 -3.250501304864883423e-02 3.308070600032806396e-01 4.581055641174316406e-01 2.940993010997772217e-01 -9.935492277145385742e-02 -2.689156830310821533e-01 -4.127684608101844788e-02 1.703561246395111084e-01 2.089405208826065063e-01 -2.437405288219451904e-03 -6.321924924850463867e-02 3.242646157741546631e-02 2.140280976891517639e-02 -4.072661325335502625e-02 -2.685146629810333252e-01 6.650045514106750488e-02
2.080792635679244995e-01 -1.675654798746109009e-01 -1.095640957355499268e-01 -1.681003868579864502e-01 2.460144609212875366e-01 1.567361801862716675e-01 3.937095031142234802e-02 -2.147133201360702515e-01 2.658063769340515137e-01 1.005863249301910400e-01 3.369887769222259521e-01 1.974866352975368500e-02 -3.103854134678840637e-02 -3.343356400728225708e-02 -1.167231723666191101e-01 9.379918128252029419e-02 5.096517130732536316e-02 2.900677919387817383e-01 2.432436347007751465e-01 1.539488583803176880e-01 -1.523680388927459717e-01 -1.720435619354248047e-01 1.046594232320785522e-01 2.357783615589141846e-01 1.173901036381721497e-01 2.510369420051574707e-01 -1.153141930699348450e-01 -1.638449355959892273e-02 3.104514181613922119e-01 -1.123432517051696777e-01 -2.053792029619216919e-01 7.670591771602630615e-02
1.494579166173934937e-01 -1.939047724008560181e-01 -8.194847404956817627e-02 -2.724675238132476807e-01 2.021033018827438354e-01 -5.431877076625823975e-02 1.628436595201492310e-01 -2.368367314338684082e-01 7.092513889074325562e-02 1.034172475337982178e-01 1.867715567350387573e-01 1.983963847160339355e-01 1.513986438512802124e-01 1.528224050998687744e-01 -1.868406683206558228e-01 4.261142015457153320e-02 2.786845266819000244e-01 2.662091553211212158e-01 8.800903707742691040e-02 1.657128334045410156e-01 3.244692459702491760e-02 -4.172356426715850830e-01 -1.548547595739364624e-01 2.287669926881790161e-01 -5.309328064322471619e-02 -3.796839714050292969e-02 1.237645521759986877e-01 1.170732975006103516e-01 -1.341617405414581299e-01 2.378169298171997070e-01 -8.708802983164787292e-03 -1.289323419332504272e-01
3.098763525485992432e-01 -6.242343783378601074e-02 -7.083442527800798416e-03 -3.776634484529495239e-02 -1.236095651984214783e-01 -2.605214416980743408e-01 2.326448820531368256e-02 -9.802311658859252930e-02 1.557502299547195435e-01 -1.316090524196624756e-01 -7.149929553270339966e-02 7.547069340944290161e-03 1.197732463479042053e-01 -3.593720197677612305e-01 -1.146831512451171875e-01 5.455233529210090637e-02 1.286270618438720703e-01 3.210552632808685303e-01 3.215155899524688721e-01 2.802201211452484131e-01 -2.969744801521301270e-02 -2.402523607015609741e-01 -7.537626475095748901e-02 -1.309816539287567139e-01 2.768836915493011475e-01 -1.961290836334228516e-01 -2.668315470218658447e-01 1.965621113777160645e-02 -4.543564468622207642e-02 9.729977697134017944e-02 -1.326855123043060303e-01 -1.100902725011110306e-02
8.446865528821945190e-02 -1.604385375976562500e-01 3.659840673208236694e-02 -3.745234310626983643e-01 -3.749775514006614685e-02 -1.822159290313720703e-01 1.214982494711875916e-01 1.510195527225732803e-02 6.426952779293060303e-02 1.837561726570129395e-01 -1.592563688755035400e-01 -2.683336734771728516e-01 1.076494902372360229e-02 -1.737955398857593536e-02 5.705231428146362305e-02 3.075131177902221680e-01 -1.742601990699768066e-01 2.976635694503784180e-01 3.014565110206604004e-01 -1.817187368869781494e-01 -5.431697517633438110e-02 4.480700939893722534e-02 -1.139177158474922180e-01 2.338522300124168396e-02 2.361598610877990723e-01 1.655511260032653809e-01 -2.849443256855010986e-01 1.249255537986755371e-01 -6.360191106796264648e-02 1.635346910916268826e-03 -2.961725294589996338e-01 -9.656508266925811768e-02
1.549012809991836548e-01 -2.174617648124694824e-01 -1.920268088579177856e-01 -3.506521135568618774e-02 -2.794353663921356201e-02 -1.413774341344833374e-01 -1.993917375802993774e-01 -9.149531275033950806e-02 -3.441658988595008850e-02 -8.025989681482315063e-02 2.076690495014190674e-01 3.543853387236595154e-02 1.331397742033004761e-01 1.631623655557632446e-01 -2.993482339661568403e-04 -2.560773305594921112e-02 6.251595169305801392e-02 3.946388661861419678e-01 2.874718904495239258e-01 4.666271507740020752e-01 2.149865925312042236e-01 -8.513798005878925323e-03 -5.040318146347999573e-02 -4.775268584489822388e-02 2.561090886592864990e-01 1.461725234985351562e-01 -1.540847718715667725e-01 2.591334879398345947e-01 3.254045918583869934e-02 3.743569925427436829e-02 -1.629145145416259766e-01 8.191034942865371704e-02
2.970829606056213379e-01 -2.725800573825836182e-01 -6.853224337100982666e-02 1.446318775415420532e-01 7.771605998277664185e-02 1.946734488010406494e-01 2.943630516529083252e-01 2.234389306977391243e-03 1.872365623712539673e-01 7.554171979427337646e-02 -1.276141852140426636e-01 -1.701946742832660675e-02 1.807650178670883179e-01 8.557806164026260376e-02 -3.240454569458961487e-02 -1.323328912258148193e-01 -2.776094675064086914e-01 2.535571753978729248e-01 1.776426136493682861e-01 1.356938183307647705e-01 1.029516290873289108e-02 -4.676376283168792725e-01 1.565813422203063965e-01 7.426439225673675537e-02 1.960483044385910034e-01 7.996921986341476440e-02 -5.261847376823425293e-02 2.199172377586364746e-01 -3.383979573845863342e-02 5.220486596226692200e-02 -9.075859189033508301e-02 -1.308134645223617554e-01
-7.807153463363647461e-02 -1.453640311956405640e-01 -2.219832092523574829e-01 -1.673704385757446289e-01 -1.018334552645683289e-01 7.162694819271564484e-03 2.542181313037872314e-01 -3.505372405052185059e-01 -4.898454993963241577e-02 -1.778584904968738556e-02 2.110457867383956909e-01 -2.764895260334014893e-01 1.854375004768371582e-02 -6.402231007814407349e-02 3.250898122787475586e-01 4.631510078907012939e-01 9.985032677650451660e-02 7.303030043840408325e-02 6.011817976832389832e-02 3.954199850559234619e-01 9.218452870845794678e-02 -1.174200624227523804e-01 9.276621788740158081e-02 -2.322831656783819199e-03 6.157467886805534363e-02 -2.400994708295911551e-04 6.492897402495145798e-03 4.366731271147727966e-02 -1.300599128007888794e-01 3.382421284914016724e-02 8.029355853796005249e-02 -1.131571009755134583e-01
4.382885247468948364e-02 -7.715105265378952026e-02 -1.453971117734909058e-01 -2.019962668418884277e-01 -1.056788265705108643e-01 -1.588792949914932251e-01 9.320721775293350220e-02 -2.726884782314300537e-01 2.495963573455810547e-01 1.080121323466300964e-01 6.533372402191162109e-02 2.581066191196441650e-01 -2.691337466239929199e-01 -5.423065274953842163e-02 4.341797903180122375e-02 -2.005029842257499695e-02 2.083887904882431030e-02 2.111314386129379272e-01 2.855562567710876465e-01 2.931000292301177979e-01 1.749244704842567444e-02 1.820141077041625977e-01 -5.460467655211687088e-03 1.263042539358139038e-01 8.150799572467803955e-02 2.664998769760131836e-01 -1.957882195711135864e-01 -2.333763428032398224e-02 -9.197770059108734131e-02 4.137088358402252197e-01 6.959723681211471558e-02 -1.591619998216629028e-01
1.111897900700569153e-01 -3.678627014160156250e-01 1.749465242028236389e-02 -1.239878460764884949e-01 -2.426130473613739014e-01 -1.518916785717010498e-01 7.824081927537918091e-03 -2.376938611268997192e-02 -9.867814928293228149e-02 4.710715413093566895e-01 1.691172644495964050e-02 -2.042856663465499878e-01 -1.214594393968582153e-01 8.721590787172317505e-02 -8.329063653945922852e-02 2.512054741382598877e-01 -3.870496153831481934e-02 2.826968729496002197e-01 2.991910576820373535e-01 2.759775333106517792e-02 6.641167402267456055e-02 -7.008673250675201416e-02 -1.509177535772323608e-01 5.269556865096092224e-02 1.754421740770339966e-01 2.033714205026626587e-01 -7.400501519441604614e-02 2.346220612525939941e-01 -4.309276491403579712e-02 2.390350028872489929e-02 1.557517200708389282e-01 -1.486344933509826660e-01
1.413531154394149780e-01 -3.518770337104797363e-01 -1.549390703439712524e-01 -4.560125619173049927e-02 -2.532351911067962646e-01 2.757734619081020355e-02 1.986613571643829346e-01 3.447916731238365173e-02 -2.667147666215896606e-02 1.743358820676803589e-01 -7.490541785955429077e-02 -2.042725682258605957e-01 4.957444593310356140e-02 4.999665915966033936e-02 -2.639742791652679443e-01 1.678879261016845703e-01 2.714291214942932129e-01 3.457829952239990234e-01 2.157118618488311768e-01 6.121394783258438110e-02 1.943646222352981567e-01 -7.826054096221923828e-02 1.670825034379959106e-01 -8.559359610080718994e-02 2.149976640939712524e-01 1.149227935820817947e-02 -3.975306637585163116e-03 3.893563151359558105e-02 -1.559300273656845093e-01 3.728027641773223877e-01 9.428131580352783203e-02 2.382167801260948181e-02
1.449454575777053833e-01 -3.461867570877075195e-02 2.984388545155525208e-02 -5.316228047013282776e-02 -6.197343766689300537e-02 -1.311846226453781128e-01 7.455279678106307983e-02 -3.365918621420860291e-02 1.144066751003265381e-01 4.335975944995880127e-01 -1.107927337288856506e-01 -6.544330716133117676e-02 -6.267909705638885498e-02 -4.426044523715972900e-01 6.755405664443969727e-02 2.892133891582489014e-01 3.612038865685462952e-02 1.366701573133468628e-01 1.709555834531784058e-01 4.196829795837402344e-01 -1.193224191665649414e-01 5.282071232795715332e-02 1.621964126825332642e-01 2.043602615594863892e-01 2.322085499763488770e-01 -4.865390062332153320e-02 1.697015576064586639e-02 -3.495905315503478050e-03 6.851897388696670532e-02 2.346134036779403687e-01 1.725577190518379211e-02 -1.165311262011528015e-01
-1.631736457347869873e-01 -4.139375984668731689e-01 -3.371424078941345215e-01 -1.199727058410644531e-01 -2.894265353679656982e-01 4.186441376805305481e-02 2.617575526237487793e-01 -1.126271858811378479e-02 -1.620198488235473633e-01 1.587636172771453857e-01 1.854858845472335815e-01 -1.629149764776229858e-01 -2.368527650833129883e-02 7.306223362684249878e-02 -3.015876114368438721e-01 5.907914042472839355e-02 9.492418169975280762e-02 2.126072198152542114e-01 2.598166167736053467e-01 1.865750551223754883e-01 -5.518769845366477966e-02 -2.116119861602783203e-01 -1.183285564184188843e-01 5.402361229062080383e-02 6.350030750036239624e-02 -5.536332726478576660e-02 -2.197830826044082642e-01 8.819214999675750732e-02 -1.093906015157699585e-01 -4.210289195179939270e-02 6.672618538141250610e-02 -6.645479053258895874e-02
2.187469303607940674e-01 -7.157642394304275513e-02 -1.670607477426528931e-01 1.541021615266799927e-01 -1.534008532762527466e-01 2.399623580276966095e-02 -1.617117971181869507e-01 -1.206181049346923828e-01 1.302083879709243774e-01 6.149704754352569580e-02 -3.817512188106775284e-03 -2.165407389402389526e-01 8.792852051556110382e-03 -9.592562168836593628e-02 2.085795104503631592e-01 3.165416419506072998e-01 -3.543868958950042725e-01 2.702209651470184326e-01 1.604293286800384521e-01 1.253094673156738281e-01 1.552778482437133789e-01 -3.208595514297485352e-01 1.262712478637695312e-01 1.437753736972808838e-01 2.520519495010375977e-01 -8.206535130739212036e-02 5.485044792294502258e-03 1.443831026554107666e-01 1.785998493432998657e-01 2.359667122364044189e-01 -8.642083406448364258e-02 1.415048688650131226e-01
3.165017068386077881e-02 -3.822929561138153076e-01 -2.275172621011734009e-01 -4.139174818992614746e-01 1.277521103620529175e-01 1.695997118949890137e-01 1.686054281890392303e-02 -8.062927424907684326e-02 -2.552162669599056244e-02 -3.563666716217994690e-02 -6.733536720275878906e-02 1.436756253242492676e-01 -2.166094332933425903e-01 3.075765445828437805e-02 -4.938215389847755432e-02 1.096202526241540909e-02 -3.091762959957122803e-01 1.270737946033477783e-01 1.990467011928558350e-01 1.729016005992889404e-01 4.728727415204048157e-02 -2.135514765977859497e-01 -1.577400602400302887e-02 2.210202515125274658e-01 1.332884877920150757e-01 1.117908284068107605e-01 -5.605180189013481140e-02 -2.046919614076614380e-01 3.525802195072174072e-01 8.883758634328842163e-02 -1.082416623830795288e-01 -5.431161820888519287e-02
-2.884791046380996704e-02 -2.691404335200786591e-02 -1.375217339955270290e-03 -9.262367337942123413e-02 4.878914356231689453e-02 -7.314544916152954102e-02 7.623690366744995117e-02 -3.139966130256652832e-01 -5.261031910777091980e-02 -1.652204096317291260e-01 4.294399172067642212e-02 -2.407825924456119537e-02 -7.838138937950134277e-02 1.406246125698089600e-01 1.595300734043121338e-01 5.030483603477478027e-01 7.352434098720550537e-02 -8.388612186536192894e-04 2.644479274749755859e-01 3.338567614555358887e-01 6.075429916381835938e-02 -2.626920938491821289e-01 1.346773952245712280e-01 -1.062894165515899658e-01 1.643441468477249146e-01 -8.133907616138458252e-02 1.640177071094512939e-01 -4.461478814482688904e-02 -3.521158918738365173e-02 3.369065821170806885e-01 -8.570518344640731812e-02 -2.593610286712646484e-01
-7.393911480903625488e-02 -1.347069591283798218e-01 -4.490443766117095947e-01 -3.321105986833572388e-02 7.040635496377944946e-02 3.740987740457057953e-03 3.474324941635131836e-01 -1.263251602649688721e-01 1.636058092117309570e-01 1.127331703901290894e-01 -6.415531784296035767e-02 -6.065094843506813049e-02 1.173545420169830322e-01 2.880652844905853271e-01 1.695994883775711060e-01 3.038444519042968750e-01 -1.735596358776092529e-02 5.302928760647773743e-02 9.308162331581115723e-02 2.560190558433532715e-01 -1.674977317452430725e-02 -3.993249535560607910e-01 2.229242473840713501e-01 3.025196306407451630e-02 6.682635098695755005e-02 -9.432729333639144897e-02 -1.581057310104370117e-01 1.311352103948593140e-01 -1.311828847974538803e-02 5.314144492149353027e-02 -6.349034607410430908e-02 1.289827525615692139e-01
8.125565201044082642e-02 -2.247522622346878052e-01 -8.937238901853561401e-02 -9.805840440094470978e-03 -9.715348482131958008e-02 4.161491617560386658e-02 1.392383407801389694e-02 -2.539563225582242012e-03 3.133084475994110107e-01 3.063814640045166016e-01 -1.220563501119613647e-01 -5.276113748550415039e-02 5.463100597262382507e-02 -2.849833071231842041e-01 8.068856596946716309e-02 5.099713802337646484e-01 -1.510604023933410645e-01 4.236856102943420410e-02 1.739187724888324738e-02 -8.032091893255710602e-03 8.249452710151672363e-02 -2.073721289634704590e-01 1.853089034557342529e-01 2.292635478079319000e-02 2.757433056831359863e-01 1.347266882658004761e-01 -6.665000226348638535e-03 5.973224341869354248e-02 -4.617045074701309204e-02 3.305623829364776611e-01 -2.095544189214706421e-01 1.286378037184476852e-02
9.735645353794097900e-02 -7.879867404699325562e-02 -3.151053786277770996e-01 -1.887323111295700073e-01 -2.015226632356643677e-01 1.347203403711318970e-01 -5.832826346158981323e-02 -1.046987324953079224e-01 -1.813429892063140869e-01 -7.545531541109085083e-02 1.982365995645523071e-01 -8.873242884874343872e-03 2.683003246784210205e-01 1.788214296102523804e-01 6.029007956385612488e-03 8.660157769918441772e-02 -2.186595797538757324e-01 4.303579628467559814e-01 2.960441112518310547e-01 1.936313062906265259e-01 5.304155126214027405e-02 -3.533689975738525391e-01 2.085686922073364258e-01 -2.849226631224155426e-02 -4.645398259162902832e-02 6.737720221281051636e-02 -3.622920438647270203e-02 -4.683729261159896851e-02 -5.661194026470184326e-02 5.894055590033531189e-03 -1.566273272037506104e-01 -1.367336660623550415e-01
7.207677513360977173e-02 -6.579366326332092285e-02 -1.219633519649505615e-01 7.758390903472900391e-02 -1.700130552053451538e-01 3.795799612998962402e-02 -8.834546059370040894e-02 -7.045336067676544189e-02 2.917903959751129150e-01 2.111935317516326904e-01 -1.678422540426254272e-01 -4.780801944434642792e-03 -1.059549376368522644e-01 -1.847883611917495728e-01 1.470386385917663574e-01 3.288635909557342529e-01 -2.716869711875915527e-01 4.695456847548484802e-02 1.547124534845352173e-01 9.882616251707077026e-02 1.965636759996414185e-01 -2.693970799446105957e-01 1.215998977422714233e-01 1.490013152360916138e-01 1.012183427810668945e-01 9.257049858570098877e-02 -1.201177537441253662e-01 1.920201182365417480e-01 1.366928070783615112e-01 4.152621626853942871e-01 -2.031267732381820679e-01 -1.815530806779861450e-01
3.472432494163513184e-01 -1.036965101957321167e-01 -2.731805741786956787e-01 2.441294305026531219e-02 -7.108755409717559814e-02 -1.890934556722640991e-01 -2.973605319857597351e-02 -1.441601365804672241e-01 4.720438644289970398e-02 1.802694797515869141e-01 -1.148547232151031494e-01 6.260585039854049683e-02 -1.161500737071037292e-01 1.486435681581497192e-01 3.025505840778350830e-01 2.710087969899177551e-02 1.660261601209640503e-01 2.241454124450683594e-01 5.161809176206588745e-02 2.296649478375911713e-02 -1.592198312282562256e-01 -4.851045906543731689e-01 -1.009377986192703247e-01 1.825896352529525757e-01 -1.309437304735183716e-01 4.531911015510559082e-02 -5.584833025932312012e-02 9.606114774942398071e-02 2.182341180741786957e-02 2.664128839969635010e-01 -2.151390612125396729e-01 -1.295748353004455566e-01
1.171538159251213074e-01 -1.502530127763748169e-01 -4.352166652679443359e-01 -1.685253977775573730e-01 3.295652940869331360e-02 -6.911680847406387329e-02 -1.896409690380096436e-01 -9.857450425624847412e-02 -1.219329237937927246e-01 1.901844441890716553e-01 5.502139776945114136e-02 -1.013469025492668152e-01 -1.060251593589782715e-01 1.128058359026908875e-01 -2.715595960617065430e-01 4.202412068843841553e-01 -1.689920127391815186e-01 1.079470589756965637e-01 1.238218843936920166e-01 -3.285056352615356445e-02 -3.587224707007408142e-02 -1.359965354204177856e-01 2.002487629652023315e-01 8.655473589897155762e-02 6.281252205371856689e-02 3.093565404415130615e-01 -1.167015805840492249e-01 2.723872363567352295e-01 1.143171638250350952e-01 -3.735924838110804558e-03 -1.043423451483249664e-02 -1.761917471885681152e-01
3.952532410621643066e-01 -2.236908227205276489e-01 -2.564526796340942383e-01 1.240147128701210022e-01 1.873910725116729736e-01 -7.833383977413177490e-02 1.813751757144927979e-01 -8.652412332594394684e-03 1.090981438755989075e-01 1.797447949647903442e-01 -7.618229836225509644e-02 4.881531745195388794e-02 -2.608616277575492859e-02 -1.743213087320327759e-01 4.694991931319236755e-02 5.586201325058937073e-02 -3.809723854064941406e-01 3.372828960418701172e-01 1.313542425632476807e-01 8.118285238742828369e-02 -4.715771414339542389e-03 -2.949956357479095459e-01 -8.452067524194717407e-02 -8.305154740810394287e-02 -1.374380141496658325e-01 1.255372315645217896e-01 -4.487296566367149353e-02 2.273642569780349731e-01 -7.180660218000411987e-02 1.862181425094604492e-01 -1.936511248350143433e-01 -7.359934970736503601e-03
7.595477253198623657e-02 -4.064852297306060791e-01 -4.150077328085899353e-02 -1.557617038488388062e-01 -1.431816965341567993e-01 -9.847926348447799683e-02 -2.267621755599975586e-01 -1.609254479408264160e-01 3.011479414999485016e-02 4.473768770694732666e-01 7.947290688753128052e-02 -3.571790829300880432e-02 6.436271220445632935e-02 -4.250536113977432251e-02 6.996586173772811890e-02 3.621109127998352051e-01 -7.500874251127243042e-02 1.133456900715827942e-01 2.286685407161712646e-01 7.804533839225769043e-02 1.353758424520492554e-01 -8.362703025341033936e-02 -2.068089880049228668e-02 1.882052123546600342e-01 1.479406356811523438e-01 2.268677204847335815e-01 1.117670312523841858e-01 8.911773562431335449e-02 -5.267199873924255371e-02 -4.475315567106008530e-03 1.589559316635131836e-01 -2.915686368942260742e-01
1.669275760650634766e-01 -1.215120106935501099e-01 5.153946205973625183e-02 -3.167493343353271484e-01 4.531657695770263672e-02 -1.960209310054779053e-01 1.805077791213989258e-01 -3.671269416809082031e-01 1.442177407443523407e-02 8.969353139400482178e-02 1.582907885313034058e-02 2.022133618593215942e-01 -1.028193160891532898e-01 -2.400681525468826294e-01 2.082432657480239868e-01 1.435745656490325928e-01 8.884344249963760376e-02 1.023705974221229553e-01 2.878282368183135986e-01 1.058919429779052734e-01 -1.310702264308929443e-01 2.528920024633407593e-02 1.062000021338462830e-01 1.266649458557367325e-02 2.586022615432739258e-01 -2.117938548326492310e-01 -2.282237857580184937e-01 -1.588879711925983429e-02 6.295230984687805176e-02 3.822661042213439941e-01 9.243275225162506104e-02 -2.386894077062606812e-02
-1.528841555118560791e-01 3.032117150723934174e-02 -2.036657631397247314e-01 -2.408292442560195923e-01 4.577833041548728943e-02 -2.849285900592803955e-01 -2.326909005641937256e-01 -3.346341848373413086e-01 1.203557476401329041e-01 1.043493822216987610e-01 1.084863767027854919e-01 -7.246331125497817993e-02 1.082361191511154175e-01 -4.639476537704467773e-02 4.982407018542289734e-02 1.613685786724090576e-01 -8.258416503667831421e-02 1.135337054729461670e-01 5.863678455352783203e-02 4.327459931373596191e-01 -2.136141508817672729e-01 -4.533360898494720459e-02 -1.576254889369010925e-02 1.608711183071136475e-01 -3.872599825263023376e-02 2.621543109416961670e-01 -3.016368746757507324e-01 1.918928027153015137e-01 -4.474984481930732727e-02 1.491169780492782593e-01 8.382629603147506714e-02 -1.688499748706817627e-01
4.949076473712921143e-02 -2.252833545207977295e-01 -3.902731835842132568e-01 -2.957434952259063721e-01 5.618068948388099670e-02 2.071723788976669312e-01 -1.427419930696487427e-01 -8.427141606807708740e-02 -7.835087925195693970e-02 2.319446392357349396e-02 3.758573159575462341e-02 7.545264065265655518e-02 -2.127861827611923218e-01 3.348466455936431885e-01 4.445454478263854980e-02 3.687913715839385986e-01 -1.557178646326065063e-01 3.843314945697784424e-02 2.625356316566467285e-01 1.590415686368942261e-01 -2.799651026725769043e-02 -2.558124065399169922e-01 3.506354242563247681e-02 -3.645086288452148438e-02 4.647168144583702087e-02 -2.120717018842697144e-01 -5.730165541172027588e-02 2.108772248029708862e-01 -1.500077992677688599e-01 1.241957694292068481e-01 4.910110030323266983e-03 -5.231552571058273315e-02
1.513168662786483765e-01 -1.309579312801361084e-01 3.950439020991325378e-02 1.700300164520740509e-02 -4.327156394720077515e-02 -6.592786312103271484e-02 -1.605986990034580231e-02 -3.141718804836273193e-01 -3.932058811187744141e-02 2.580728381872177124e-02 -2.672376334667205811e-01 1.196088567376136780e-01 -1.010199822485446930e-02 4.705281928181648254e-02 2.006217092275619507e-02 6.640313565731048584e-02 1.915928162634372711e-02 3.236368894577026367e-01 4.766668379306793213e-01 4.036182463169097900e-01 -2.090257406234741211e-01 -1.276236325502395630e-01 -2.072772532701492310e-01 2.002959102392196655e-01 2.463531643152236938e-01 5.099191516637802124e-02 3.642835468053817749e-02 -4.833097755908966064e-02 -2.113348990678787231e-01 -7.160068303346633911e-02 2.057060226798057556e-02 4.905853420495986938e-02
3.234285116195678711e-01 -2.347247898578643799e-01 -1.257064789533615112e-01 5.937299132347106934e-02 -2.107839882373809814e-01 -1.833785027265548706e-01 9.379314631223678589e-02 -2.961511909961700439e-01 -1.902459412813186646e-01 -9.467168897390365601e-02 -8.295869082212448120e-02 2.399839162826538086e-01 6.066364422440528870e-02 -7.046301662921905518e-02 7.923035323619842529e-02 3.561941441148519516e-03 -2.052095681428909302e-01 1.087459251284599304e-01 2.382541596889495850e-01 2.598617374897003174e-01 3.894912824034690857e-02 -1.518062949180603027e-01 -1.526265442371368408e-01 8.903395384550094604e-02 3.502563014626502991e-02 3.493136167526245117e-01 -5.840574577450752258e-02 -4.011615179479122162e-03 -9.159395843744277954e-02 2.519582808017730713e-01 -1.320114880800247192e-01 -2.680619060993194580e-01
1.370477527379989624e-01 -2.468841671943664551e-01 -7.289058715105056763e-02 2.796269580721855164e-02 6.541766971349716187e-02 6.979401409626007080e-02 -4.257217794656753540e-02 -6.317088752985000610e-02 1.926224976778030396e-01 1.729853004217147827e-01 -8.732050657272338867e-02 -1.254384666681289673e-01 -8.433603495359420776e-02 -3.528687655925750732e-01 -3.767627477645874023e-01 1.057831570506095886e-01 -7.428487390279769897e-02 2.483805567026138306e-01 1.304016411304473877e-01 2.251777052879333496e-01 8.183125406503677368e-02 -3.295029401779174805e-01 -6.921626627445220947e-02 -2.170185185968875885e-02 3.292565047740936279e-02 1.778473407030105591e-01 -1.043530032038688660e-01 8.183522522449493408e-02 4.069214165210723877e-01 -7.163439691066741943e-02 9.218260645866394043e-02 -1.977264732122421265e-01
3.175054192543029785e-01 -9.510065615177154541e-02 -1.229423508048057556e-01 -8.388669788837432861e-02 2.788106538355350494e-02 3.191587701439857483e-02 -7.069191336631774902e-02 -2.349171787500381470e-01 1.280633360147476196e-01 2.440236806869506836e-01 -1.120540723204612732e-01 1.062364205718040466e-01 -3.496791049838066101e-02 5.211720988154411316e-02 3.079788684844970703e-01 4.318301752209663391e-02 8.363585174083709717e-02 2.074108719825744629e-01 1.313481479883193970e-01 -8.581792563199996948e-02 -1.754087209701538086e-01 -5.001470446586608887e-01 5.642415210604667664e-02 1.064658612012863159e-01 -2.247702479362487793e-01 1.582237333059310913e-01 -6.669679284095764160e-02 6.752955168485641479e-02 1.674162596464157104e-01 1.566200256347656250e-01 -2.739287614822387695e-01 -1.527907252311706543e-01
6.390306353569030762e-02 -2.870052456855773926e-01 8.700811304152011871e-03 1.562366634607315063e-01 -1.791360825300216675e-01 -2.722621858119964600e-01 1.580890864133834839e-01 -1.194506511092185974e-01 -1.525219827890396118e-01 2.485483735799789429e-01 2.544675953686237335e-02 -7.544914633035659790e-02 -2.270231256261467934e-03 -1.473021358251571655e-01 8.970824629068374634e-02 3.085902929306030273e-01 -1.179961371235549450e-03 1.775857508182525635e-01 2.423472106456756592e-01 3.850022256374359131e-01 -6.468230485916137695e-02 -1.503033339977264404e-01 2.233744307886809111e-04 -6.841005384922027588e-02 -1.020634993910789490e-01 2.908336222171783447e-01 1.574851274490356445e-01 -1.714184321463108063e-02 5.376574583351612091e-03 1.427810043096542358e-01 -5.347232520580291748e-02 3.374919295310974121e-01
1.019631475210189819e-01 -9.144721180200576782e-02 -9.269774705171585083e-02 -1.845445930957794189e-01 1.618789434432983398e-01 -4.431296586990356445e-01 -1.249927505850791931e-01 -1.533562541007995605e-01 1.347445547580718994e-01 5.768241360783576965e-02 -3.623877465724945068e-01 -2.231603860855102539e-01 2.701708115637302399e-02 6.145463511347770691e-02 -1.812964826822280884e-01 1.877578198909759521e-01 -6.731253117322921753e-02 1.250894367694854736e-01 9.442343562841415405e-02 1.555939465761184692e-01 1.574682593345642090e-01 2.013215795159339905e-02 3.349968045949935913e-02 1.821492463350296021e-01 8.022095263004302979e-02 3.039427995681762695e-01 -4.849572107195854187e-02 -9.242845326662063599e-02 5.262882634997367859e-02 2.353817075490951538e-01 -1.988035589456558228e-01 -2.853593826293945312e-01
4.406264424324035645e-02 -2.457202821969985962e-01 3.032058663666248322e-02 -1.677663773298263550e-01 1.216335408389568329e-02 6.625925749540328979e-02 1.222216412425041199e-01 -2.458690851926803589e-01 4.488458484411239624e-02 1.529077142477035522e-01 -8.782646059989929199e-02 2.181862294673919678e-01 -8.547735959291458130e-02 2.017775326967239380e-01 -9.524926543235778809e-02 1.718860678374767303e-02 2.448903769254684448e-01 2.074321359395980835e-01 2.774375379085540771e-01 1.136214956641197205e-01 -9.223979711532592773e-02 -3.309087753295898438e-01 -3.465858697891235352e-01 1.558637917041778564e-01 2.366740703582763672e-01 2.845483422279357910e-01 1.460002809762954712e-01 -3.992013633251190186e-02 -1.763597726821899414e-01 -2.887981384992599487e-02 -1.865865588188171387e-01 -9.293294697999954224e-02
-1.468149423599243164e-01 -3.329307734966278076e-01 -2.844124436378479004e-01 -1.404656916856765747e-01 4.396613314747810364e-02 -8.773806691169738770e-02 7.735750824213027954e-02 -3.072155714035034180e-01 -1.142170876264572144e-01 1.900687515735626221e-01 -4.028760269284248352e-02 8.515440672636032104e-02 -1.486842185258865356e-01 -1.037552133202552795e-01 2.245128899812698364e-01 3.709577023983001709e-01 7.416811585426330566e-02 5.533625558018684387e-02 3.414377197623252869e-02 2.821340262889862061e-01 3.953561186790466309e-02 -1.732815504074096680e-01 2.166170477867126465e-01 3.727199882268905640e-02 -1.286447495222091675e-01 5.211019515991210938e-02 -9.819438308477401733e-02 3.276203572750091553e-01 -5.624427273869514465e-02 1.623373180627822876e-01 1.329017616808414459e-02 2.070874273777008057e-01
1.847582310438156128e-01 -3.704939782619476318e-01 -5.266644991934299469e-03 2.981642484664916992e-01 1.103462800383567810e-01 1.620872914791107178e-01 6.143242120742797852e-02 -2.515017986297607422e-01 1.019396483898162842e-01 3.297834396362304688e-01 1.740211546421051025e-01 5.654120445251464844e-02 1.435481756925582886e-01 3.686526790261268616e-02 -1.558580994606018066e-02 1.804099529981613159e-01 -2.465283684432506561e-02 1.731068938970565796e-01 2.796972095966339111e-01 -3.774202615022659302e-02 -7.616624236106872559e-03 -1.586324721574783325e-01 2.310667783021926880e-01 8.211623877286911011e-02 2.792872488498687744e-01 3.284679353237152100e-02 5.625260993838310242e-02 9.842134267091751099e-02 2.162288725376129150e-01 2.827112972736358643e-01 3.993530943989753723e-02 1.049548462033271790e-01
-1.160442456603050232e-01 3.720350190997123718e-02 -2.851312458515167236e-01 -1.228416152298450470e-02 9.827553480863571167e-02 -1.022083163261413574e-01 -2.994943223893642426e-02 -1.840465366840362549e-01 -1.508982479572296143e-01 -4.427333176136016846e-02 1.287114620208740234e-01 3.060472942888736725e-02 1.206763740628957748e-02 1.093956604599952698e-01 1.751391440629959106e-01 4.675661921501159668e-01 -5.042904987931251526e-02 -7.984367012977600098e-02 4.054550826549530029e-01 4.591688513755798340e-01 7.314132153987884521e-02 -1.790788620710372925e-01 3.550530597567558289e-02 1.180903986096382141e-02 1.112359762191772461e-01 -7.001771777868270874e-02 1.671170145273208618e-01 5.093145370483398438e-02 -1.170830428600311279e-01 1.559107750654220581e-01 3.072114847600460052e-02 -1.883086413145065308e-01
-2.071077823638916016e-01 -3.354827463626861572e-01 2.316110581159591675e-02 9.568434208631515503e-02 -1.435483898967504501e-02 -3.316564261913299561e-01 -9.327964857220649719e-03 -3.968762159347534180e-01 -5.219180881977081299e-02 -3.729700669646263123e-02 2.408004105091094971e-01 1.249718815088272095e-01 6.788524985313415527e-02 6.280324421823024750e-03 1.605713069438934326e-01 2.717948853969573975e-01 -1.390889286994934082e-01 1.185678690671920776e-01 -1.071412488818168640e-01 2.562417984008789062e-01 -1.596135497093200684e-01 -2.849850952625274658e-01 -6.419428437948226929e-02 1.670863777399063110e-01 1.509806662797927856e-01 -6.297835707664489746e-02 -8.054014295339584351e-02 9.018819779157638550e-02 1.427528709173202515e-01 -1.241328008472919464e-02 -2.562917172908782959e-01 -9.038653224706649780e-02
2.124264836311340332e-02 -9.765207022428512573e-02 1.318111717700958252e-01 -2.215269804000854492e-01 -8.760484308004379272e-02 9.853941202163696289e-02 -6.623473018407821655e-02 -2.169155478477478027e-01 2.026365101337432861e-01 -1.894426792860031128e-01 -1.546283811330795288e-01 -1.383244693279266357e-01 -1.020875722169876099e-01 3.178718313574790955e-02 -3.593866825103759766e-01 1.013325992971658707e-02 -1.321053951978683472e-01 3.158718347549438477e-01 1.875016689300537109e-01 2.655079662799835205e-01 -1.965695470571517944e-01 -3.965243101119995117e-01 1.549447327852249146e-01 1.021706089377403259e-01 9.419887512922286987e-02 3.754365444183349609e-02 1.221565976738929749e-01 1.817650645971298218e-01 -1.892950087785720825e-01 1.402152925729751587e-01 8.326455205678939819e-02 -1.420815736055374146e-01
-5.729548260569572449e-02 -2.092580497264862061e-01 -2.044904083013534546e-01 -9.129460155963897705e-02 1.369847506284713745e-01 -5.735984444618225098e-02 1.056515276432037354e-01 -3.534833490848541260e-01 -7.352732867002487183e-02 1.423819959163665771e-01 -1.116851866245269775e-01 -2.049778252840042114e-01 -7.114622741937637329e-02 8.472971618175506592e-02 -8.303958177566528320e-02 1.163331046700477600e-02 7.338021695613861084e-02 4.151213169097900391e-02 3.201451003551483154e-01 -7.689674850553274155e-03 9.527162648737430573e-03 -1.778248250484466553e-01 2.183850556612014771e-01 3.336753249168395996e-01 2.323191380128264427e-03 1.399056985974311829e-02 1.189178600907325745e-01 3.952607810497283936e-01 -1.134033352136611938e-01 1.067557558417320251e-01 3.059556894004344940e-02 -3.860037624835968018e-01
1.629093661904335022e-02 -2.479059100151062012e-01 -3.038243353366851807e-01 -1.624939143657684326e-01 8.967667818069458008e-02 -1.046837568283081055e-01 -1.531688421964645386e-01 -7.437603920698165894e-02 -1.460333615541458130e-01 2.051019221544265747e-01 -1.615046113729476929e-01 4.768837243318557739e-02 -1.326181143522262573e-01 -7.413475960493087769e-02 -2.337203025817871094e-01 5.493432879447937012e-01 -7.698856294155120850e-02 -1.951389946043491364e-02 8.341220021247863770e-02 9.209707379341125488e-02 4.465578496456146240e-02 -4.621669277548789978e-02 2.861662395298480988e-02 7.657869905233383179e-02 3.941518440842628479e-02 2.613146007061004639e-01 -1.554100215435028076e-01 3.168558776378631592e-01 2.383453957736492157e-02 4.148568212985992432e-02 -2.981049939990043640e-03 -2.666192054748535156e-01
1.585882306098937988e-01 -2.137834280729293823e-01 -1.182035878300666809e-01 -1.984956115484237671e-02 -3.924459964036941528e-02 -1.282687336206436157e-01 5.911983177065849304e-02 -3.013816773891448975e-01 3.419635072350502014e-02 -6.780733913183212280e-02 -1.847040951251983643e-01 -2.926135063171386719e-02 -1.344174593687057495e-01 4.666330292820930481e-02 1.865880787372589111e-01 3.358315825462341309e-01 2.084853649139404297e-01 6.157949566841125488e-02 3.801569715142250061e-02 2.825631797313690186e-01 -2.177007030695676804e-03 -2.622471153736114502e-01 -8.874068409204483032e-02 -4.181432425975799561e-01 4.770725499838590622e-03 -1.815119292587041855e-03 -4.012467805296182632e-03 9.890645742416381836e-02 -1.727467030286788940e-01 -6.048170384019613266e-03 -4.051891565322875977e-01 -9.977780282497406006e-02
2.781539559364318848e-01 -3.062764406204223633e-01 -3.791041672229766846e-01 -1.527471691370010376e-01 -1.031874865293502808e-02 -1.811718940734863281e-01 3.968008980154991150e-02 -4.736109450459480286e-02 -6.325422972440719604e-02 1.123911067843437195e-01 1.476120501756668091e-01 -1.251491717994213104e-03 2.027320116758346558e-01 -1.629887819290161133e-01 -2.592528164386749268e-01 9.102801233530044556e-02 2.682774327695369720e-02 2.014511376619338989e-01 1.906527131795883179e-01 3.151228725910186768e-01 3.967056050896644592e-02 -1.470879018306732178e-01 9.510265290737152100e-02 -3.194023296236991882e-02 -2.612382173538208008e-01 1.660334914922714233e-01 -8.186853677034378052e-02 4.569887369871139526e-02 3.735458105802536011e-02 2.318042218685150146e-01 -1.247986108064651489e-01 -2.406362891197204590e-01
2.284832298755645752e-01 -1.166743785142898560e-01 -2.184676975011825562e-01 -2.101143002510070801e-01 1.427271664142608643e-01 3.531569242477416992e-02 -3.985804691910743713e-02 -3.500355184078216553e-01 1.654248917475342751e-03 2.191205471754074097e-01 1.268148794770240784e-02 2.904693484306335449e-01 -2.849963307380676270e-02 2.017396967858076096e-03 1.790716052055358887e-01 -7.741377502679824829e-02 6.372675299644470215e-02 7.449086010456085205e-02 1.396049112081527710e-01 3.618642687797546387e-02 -1.932372450828552246e-01 -2.451334893703460693e-01 6.440567784011363983e-03 3.013424873352050781e-01 2.550722062587738037e-01 -7.759957760572433472e-02 3.326741047203540802e-03 2.210072726011276245e-01 3.280507624149322510e-01 2.790429294109344482e-01 3.174830973148345947e-02 -5.586870480328798294e-03
1.841400116682052612e-01 -2.534590661525726318e-01 -7.096780929714441299e-03 -1.603760570287704468e-01 1.363042891025543213e-01 -3.416464924812316895e-01 2.137038409709930420e-01 -2.171172946691513062e-01 -3.480800390243530273e-01 1.922428235411643982e-02 -2.923204377293586731e-02 -2.701501846313476562e-01 1.216318681836128235e-01 3.077250905334949493e-02 -1.041840855032205582e-02 2.163925170898437500e-01 -6.828397512435913086e-02 1.919257938861846924e-01 1.193980127573013306e-01 1.333136856555938721e-01 9.736501425504684448e-02 -1.625744253396987915e-01 9.520906955003738403e-02 1.655506342649459839e-01 -2.559278607368469238e-01 9.736932814121246338e-02 -7.104729861021041870e-02 1.481498032808303833e-01 -1.837855875492095947e-01 1.578968465328216553e-01 -2.424637824296951294e-01 -1.566755622625350952e-01
-1.281131207942962646e-01 -1.398475021123886108e-01 -2.493762671947479248e-01 -8.903093636035919189e-02 1.251477282494306564e-03 -1.439494788646697998e-01 2.812617719173431396e-01 -1.562740206718444824e-01 1.353999525308609009e-01 6.527663767337799072e-02 2.417115494608879089e-02 -2.797863483428955078e-01 -9.037180989980697632e-02 -1.106551662087440491e-01 1.380460113286972046e-01 2.062017619609832764e-01 -2.431596219539642334e-01 1.495683789253234863e-01 3.383648991584777832e-01 6.764376908540725708e-02 -1.792252659797668457e-01 -3.580146282911300659e-02 -2.023899406194686890e-01 4.890276864171028137e-02 4.379592537879943848e-01 -1.016827747225761414e-01 -8.801912516355514526e-02 -1.794508546590805054e-01 -7.928298413753509521e-02 1.104402448982000351e-02 -2.312352806329727173e-01 8.318633586168289185e-02
-1.156407147645950317e-01 -2.295477092266082764e-01 -1.750979125499725342e-01 -4.913276806473731995e-02 2.595649063587188721e-01 -1.479072421789169312e-01 1.512431055307388306e-01 -1.565508842468261719e-01 -1.037899553775787354e-01 1.392350643873214722e-01 -1.779024451971054077e-01 -1.137767434120178223e-01 3.971020504832267761e-02 1.505877226591110229e-01 -1.954829990863800049e-01 1.498444527387619019e-01 -3.627187013626098633e-02 1.632092148065567017e-01 3.244358301162719727e-01 7.714876532554626465e-02 1.000998839735984802e-01 -3.458929359912872314e-01 1.288735866546630859e-01 1.655350625514984131e-01 -7.756422739475965500e-03 1.107410043478012085e-01 1.646683812141418457e-01 2.492771446704864502e-01 -7.699181139469146729e-02 3.599409386515617371e-02 2.068426609039306641e-01 -3.743441998958587646e-01
7.584840804338455200e-02 -1.409162729978561401e-01 -1.462477892637252808e-01 1.825973242521286011e-01 1.058579459786415100e-01 -1.674988418817520142e-01 -5.155608430504798889e-02 -2.301702648401260376e-01 3.352760672569274902e-01 4.138820618391036987e-02 -5.224158614873886108e-02 -2.498337328433990479e-01 1.413585394620895386e-01 6.342966854572296143e-02 -1.362862735986709595e-01 -1.301373690366744995e-01 -2.557412683963775635e-01 6.173289939761161804e-02 4.070681333541870117e-01 3.465925157070159912e-01 -2.340599298477172852e-01 -2.576941438019275665e-02 -9.228443354368209839e-02 -8.792137354612350464e-02 5.847703292965888977e-02 1.550449132919311523e-01 -1.529003828763961792e-01 1.466006934642791748e-01 1.396669894456863403e-01 1.628505885601043701e-01 -9.840212017297744751e-02 -1.766293346881866455e-01
1.503855884075164795e-01 -1.896958500146865845e-01 -2.575996816158294678e-01 6.939304620027542114e-02 -1.469383388757705688e-01 -3.507004082202911377e-01 2.178448997437953949e-02 -1.772305518388748169e-01 -5.359797179698944092e-02 -2.735231304541230202e-03 -1.365698575973510742e-01 1.420718580484390259e-01 -1.643675379455089569e-02 -3.204422593116760254e-01 -7.005741819739341736e-03 7.745766639709472656e-02 -6.872619688510894775e-02 1.892633885145187378e-01 6.705605238676071167e-02 1.319537609815597534e-01 -1.800123900175094604e-01 -3.440032005310058594e-01 1.799718439579010010e-01 -1.028866022825241089e-01 -8.527608215808868408e-02 4.423483312129974365e-01 3.663296252489089966e-02 -6.313862651586532593e-02 -4.191409051418304443e-02 1.931788772344589233e-01 -9.792010486125946045e-02 -1.730189174413681030e-01
-6.406976282596588135e-02 -4.005235731601715088e-01 1.244112029671669006e-01 -3.192000836133956909e-02 -6.504623591899871826e-02 2.151580154895782471e-02 -9.026709944009780884e-02 -2.701968550682067871e-01 2.337456345558166504e-01 4.004417061805725098e-01 5.437709856778383255e-03 1.389919519424438477e-01 6.498636305332183838e-02 -1.791684515774250031e-02 -1.032619774341583252e-01 4.125198125839233398e-01 -3.528524562716484070e-02 1.098165810108184814e-01 1.606784015893936157e-01 -7.469918578863143921e-02 -3.594574704766273499e-02 -2.656004726886749268e-01 1.303280293941497803e-01 -1.608799546957015991e-01 -1.873908936977386475e-02 -2.710599265992641449e-02 4.049326479434967041e-02 1.019120961427688599e-01 -2.229700610041618347e-02 5.872089415788650513e-02 1.528214663267135620e-01 -3.370380103588104248e-01
2.377187088131904602e-02 -1.843989938497543335e-01 1.836387217044830322e-01 -3.360704779624938965e-01 -9.055107831954956055e-02 -3.283657431602478027e-01 7.580983918160200119e-03 -1.618860214948654175e-01 3.856185674667358398e-01 6.259362399578094482e-02 -1.655846834182739258e-02 -2.262275069952011108e-01 -1.640055179595947266e-01 2.798272967338562012e-01 3.086313419044017792e-02 7.692085206508636475e-02 -8.460023999214172363e-02 1.724361032247543335e-01 9.154748171567916870e-02 1.395745277404785156e-01 -3.054057061672210693e-01 -1.746554970741271973e-01 7.021000236272811890e-02 9.898979961872100830e-02 1.966665983200073242e-01 1.988429389894008636e-02 -1.497909873723983765e-01 2.528555989265441895e-01 1.341993957757949829e-01 2.654497139155864716e-02 3.425738587975502014e-02 -1.083541363477706909e-01
-1.647505164146423340e-01 -3.939622044563293457e-01 3.299295157194137573e-02 -1.782604753971099854e-01 -1.605861186981201172e-01 1.131522469222545624e-02 1.783325336873531342e-02 -2.071025818586349487e-01 -1.471159886568784714e-02 -1.668933928012847900e-01 1.037352085113525391e-01 -1.725512929260730743e-02 -7.732560485601425171e-02 -2.084965705871582031e-01 8.521848171949386597e-02 2.596229873597621918e-02 -1.933706253767013550e-01 4.733624756336212158e-01 2.060952931642532349e-01 2.809257507324218750e-01 -4.093187302350997925e-02 -2.675204277038574219e-01 2.067378312349319458e-01 6.850761920213699341e-02 2.120892852544784546e-01 -1.696110665798187256e-01 -1.841720938682556152e-02 -9.998264908790588379e-02 1.339046955108642578e-01 -1.070756167173385620e-01 -1.126359030604362488e-02 -4.474672675132751465e-02
1.514748781919479370e-01 -2.128677517175674438e-01 -2.421744167804718018e-02 -1.887279748916625977e-01 1.723577827215194702e-01 -1.747382730245590210e-01 -1.896691173315048218e-01 -7.505297660827636719e-02 2.514985203742980957e-01 3.258482515811920166e-01 -3.281953632831573486e-01 2.216037958860397339e-01 2.140030860900878906e-01 2.163756638765335083e-02 -7.416773587465286255e-02 5.805601179599761963e-02 -2.897338271141052246e-01 2.550514340400695801e-01 7.230365276336669922e-02 8.624866604804992676e-02 6.219039484858512878e-02 -4.082076847553253174e-01 8.095968514680862427e-02 7.836636155843734741e-02 5.856052041053771973e-02 -1.323737502098083496e-01 -3.772461786866188049e-02 1.615323871374130249e-01 -7.306133396923542023e-03 9.860779345035552979e-02 8.732914179563522339e-02 -3.965286538004875183e-02
1.387110501527786255e-01 -2.297413945198059082e-01 -1.378390938043594360e-01 -1.468893140554428101e-01 -3.367462009191513062e-02 8.934402465820312500e-02 2.404946833848953247e-03 -1.193000897765159607e-01 3.439565896987915039e-01 2.968479394912719727e-01 -7.451045513153076172e-02 -1.092634350061416626e-01 -8.031185716390609741e-02 -1.666879057884216309e-01 1.627764254808425903e-01 3.977299928665161133e-01 -3.038519024848937988e-01 6.451655924320220947e-02 1.228011325001716614e-01 3.663000836968421936e-02 7.146846503019332886e-02 -9.849818795919418335e-02 1.362959742546081543e-01 8.007396012544631958e-02 1.064710468053817749e-01 -1.991564594209194183e-02 1.511211395263671875e-01 1.557539701461791992e-01 -1.284534484148025513e-01 4.045764803886413574e-01 -1.697214692831039429e-01 2.619837410748004913e-02
-1.393608301877975464e-01 -2.423749268054962158e-01 -5.226277559995651245e-02 -1.218041311949491501e-02 -7.346279919147491455e-02 -3.487631976604461670e-01 -2.839975245296955109e-02 -4.234468936920166016e-02 4.119468927383422852e-01 1.041542459279298782e-02 -1.813019961118698120e-01 -9.140859544277191162e-02 1.181880310177803040e-01 8.827987313270568848e-02 -8.923547714948654175e-02 2.066231817007064819e-01 -3.497731313109397888e-02 1.542402505874633789e-01 2.716651558876037598e-01 5.445367190986871719e-03 1.795682758092880249e-01 -3.889954183250665665e-03 -1.282948814332485199e-02 1.238224729895591736e-01 5.696470290422439575e-02 3.565678298473358154e-01 -2.524707317352294922e-01 -1.172930840402841568e-02 2.283452004194259644e-01 -1.211408898234367371e-02 -3.039093315601348877e-01 -1.426640450954437256e-01
-1.156171336770057678e-01 -2.671052515506744385e-01 -6.389329582452774048e-02 -2.100267447531223297e-02 1.469450592994689941e-01 -1.623699218034744263e-01 2.762876152992248535e-01 -2.565295398235321045e-01 -2.192174494266510010e-01 1.195143386721611023e-01 1.294594258069992065e-01 -3.171817958354949951e-01 -1.378152966499328613e-01 -4.669421911239624023e-02 1.222638636827468872e-01 1.105462387204170227e-01 -1.195364817976951599e-01 8.832510560750961304e-03 1.196669042110443115e-01 1.556489020586013794e-01 -7.749297469854354858e-02 -2.020997107028961182e-01 2.051590830087661743e-01 -6.160415709018707275e-02 4.550133347511291504e-01 1.111888195737265050e-04 -1.048054620623588562e-01 -1.192934229038655758e-03 1.117211207747459412e-01 3.005061149597167969e-01 8.487799018621444702e-02 -1.376863867044448853e-01
-2.220783941447734833e-02 -2.580889463424682617e-01 -1.164147555828094482e-01 1.111075133085250854e-01 -1.569713801145553589e-01 -1.459274888038635254e-01 -7.793276011943817139e-02 -3.263745307922363281e-01 1.406519263982772827e-01 -1.613348871469497681e-01 -1.267238110303878784e-01 -2.487024292349815369e-02 1.485302597284317017e-01 8.813831955194473267e-02 -1.322793513536453247e-01 3.828145563602447510e-01 1.933529525995254517e-01 2.206784039735794067e-01 3.208844363689422607e-01 1.287398934364318848e-01 -1.421700865030288696e-01 -6.818670034408569336e-02 -1.117731910198926926e-02 -1.196206808090209961e-01 1.896659731864929199e-01 -7.412613183259963989e-02 -1.021662279963493347e-01 -1.982108652591705322e-01 2.383513897657394409e-01 -4.654383286833763123e-02 -2.333195060491561890e-01 2.063424140214920044e-01
2.426109462976455688e-02 -1.179783195257186890e-01 -2.419170364737510681e-02 -2.820024490356445312e-01 1.263320744037628174e-01 -3.679658472537994385e-01 -1.180024147033691406e-01 -3.499274253845214844e-01 -8.822846412658691406e-02 -1.536193788051605225e-01 -1.562893539667129517e-01 -1.518737226724624634e-01 4.057544469833374023e-02 8.897797763347625732e-02 8.471229672431945801e-02 1.157047972083091736e-01 -2.500767111778259277e-01 6.490472704172134399e-02 2.789185047149658203e-01 4.576997458934783936e-02 7.965867966413497925e-02 -1.433613896369934082e-01 2.260128259658813477e-01 1.198428273200988770e-01 8.910638839006423950e-02 1.502749025821685791e-01 4.633129388093948364e-02 3.914448618888854980e-01 -1.586093455553054810e-01 7.329469919204711914e-02 4.787180572748184204e-02 -2.257093340158462524e-01
1.939221471548080444e-01 -3.005004227161407471e-01 -2.018088549375534058e-01 -1.700858399271965027e-02 6.786338239908218384e-02 -6.815458834171295166e-02 -5.181503668427467346e-02 -2.846535146236419678e-01 -2.069363445043563843e-01 -2.114231325685977936e-02 -1.144034713506698608e-01 9.626174718141555786e-02 1.231019720435142517e-01 -2.470175474882125854e-01 3.295907750725746155e-02 2.718204855918884277e-01 1.875062435865402222e-01 -2.569360844790935516e-02 1.325888037681579590e-01 -5.393084883689880371e-02 3.500453755259513855e-02 -3.093627393245697021e-01 8.316294103860855103e-02 3.566954135894775391e-01 3.109183348715305328e-02 2.923300564289093018e-01 -9.185888618230819702e-02 -3.993056342005729675e-02 -2.953170835971832275e-01 1.881392002105712891e-01 -1.164782047271728516e-01 -3.645289316773414612e-02
1.231854334473609924e-01 -2.353926151990890503e-01 -8.173727989196777344e-02 8.908304572105407715e-02 -1.157805994153022766e-01 7.366063445806503296e-02 -1.315258890390396118e-01 3.039831109344959259e-02 2.946247160434722900e-01 2.378750294446945190e-01 -8.766931295394897461e-02 -1.585948653519153595e-02 -1.854484081268310547e-01 -1.586158871650695801e-01 1.604660153388977051e-01 3.218098878860473633e-01 -2.813202440738677979e-01 9.866591542959213257e-02 2.329330593347549438e-01 1.833851486444473267e-01 1.812620460987091064e-01 -1.553845852613449097e-01 7.391805201768875122e-02 4.801201447844505310e-02 -2.932760678231716156e-02 1.006486490368843079e-01 -1.934340596199035645e-01 1.899053901433944702e-01 2.582712471485137939e-01 3.332630693912506104e-01 -5.032700672745704651e-02 -1.767833381891250610e-01
2.144811004400253296e-01 -4.010575115680694580e-01 -2.385947108268737793e-01 4.840392246842384338e-02 1.311347484588623047e-01 7.210939377546310425e-02 -6.483569741249084473e-02 4.657835513353347778e-02 -1.562264114618301392e-01 2.590171098709106445e-01 1.064423173666000366e-01 7.901405915617942810e-03 -2.318025380373001099e-01 -7.037981599569320679e-02 -1.000110507011413574e-01 1.780413091182708740e-01 -2.027758061885833740e-01 -1.526204776018857956e-02 2.561350762844085693e-01 3.180195391178131104e-01 2.472861297428607941e-02 -3.158640563488006592e-01 4.482556879520416260e-02 2.378241419792175293e-01 1.375718861818313599e-01 -1.867168247699737549e-01 2.675219066441059113e-02 1.522264257073402405e-02 2.441411837935447693e-02 2.337417155504226685e-01 -3.427915647625923157e-02 1.537817567586898804e-01
1.327265202999114990e-01 -3.733174502849578857e-01 -2.134507596492767334e-01 -1.795263141393661499e-01 -8.037552237510681152e-02 -1.136113107204437256e-01 7.281863689422607422e-02 -5.719314515590667725e-02 -3.220280706882476807e-01 -2.740923687815666199e-02 1.028333008289337158e-01 -2.242429703474044800e-01 -1.602791398763656616e-01 -9.074786305427551270e-02 -1.214221306145191193e-02 2.909939289093017578e-01 4.331378731876611710e-03 6.891310214996337891e-02 1.742661595344543457e-01 2.117948234081268311e-01 2.541029751300811768e-01 -8.061182498931884766e-02 2.466136962175369263e-02 1.357680261135101318e-01 -1.159770321100950241e-02 6.387726217508316040e-02 -6.500762701034545898e-02 1.791335940361022949e-01 2.303799390792846680e-01 1.020221114158630371e-01 -4.526713863015174866e-02 -4.207845628261566162e-01
1.903536766767501831e-01 -1.063731834292411804e-01 -1.749918758869171143e-01 -9.320031106472015381e-02 -1.235512867569923401e-01 -2.343886792659759521e-01 -1.391221433877944946e-01 -1.806111782789230347e-01 9.009347110986709595e-02 9.140637516975402832e-02 -3.377167284488677979e-01 2.226747944951057434e-02 -3.457907214760780334e-02 2.000477164983749390e-02 1.321475207805633545e-01 1.242676079273223877e-01 -5.910662002861499786e-03 -1.614774614572525024e-01 -1.509417127817869186e-02 5.327963232994079590e-01 -4.543002322316169739e-02 -2.051040157675743103e-02 -8.958056569099426270e-02 6.209636479616165161e-02 3.402658402919769287e-01 2.699390947818756104e-01 -4.100787453353404999e-03 6.965903565287590027e-03 2.004016339778900146e-01 1.512896716594696045e-01 -2.194546349346637726e-02 -2.205052077770233154e-01
6.898088008165359497e-02 -2.565599679946899414e-01 -2.605158984661102295e-01 -5.390601232647895813e-02 1.000300645828247070e-01 -4.703596234321594238e-02 1.065490469336509705e-01 1.927878558635711670e-01 2.641407549381256104e-01 5.087630450725555420e-02 -2.387861609458923340e-01 5.438195914030075073e-02 3.802892565727233887e-02 -2.154276147484779358e-02 2.049946337938308716e-01 2.355273514986038208e-01 1.689422316849231720e-02 -1.363807544112205505e-02 3.562604784965515137e-01 1.511452645063400269e-01 1.277699321508407593e-01 -3.026197552680969238e-01 2.736391127109527588e-01 1.221629008650779724e-01 9.700889140367507935e-02 3.692943230271339417e-02 -2.500063478946685791e-01 -7.426621019840240479e-02 1.758288592100143433e-01 2.409645467996597290e-01 1.433626413345336914e-01 -1.729024499654769897e-01
-1.973769515752792358e-01 -4.664452373981475830e-01 1.213316097855567932e-01 4.386109486222267151e-02 -6.760561466217041016e-02 -1.233172938227653503e-01 -1.523032635450363159e-01 -2.873187959194183350e-01 9.087492525577545166e-02 2.087290287017822266e-01 5.090253800153732300e-02 5.797708407044410706e-02 -5.891016498208045959e-02 1.019379124045372009e-01 5.603380966931581497e-03 3.788241446018218994e-01 4.844748228788375854e-02 1.294015198945999146e-01 1.012712493538856506e-01 1.931238174438476562e-02 7.814776897430419922e-02 -3.228613138198852539e-01 2.630645036697387695e-01 -3.274884773418307304e-03 -4.530732706189155579e-02 1.002748087048530579e-01 -1.778373494744300842e-02 -7.159332185983657837e-02 -4.246124625205993652e-02 -1.030364409089088440e-01 -8.491688221693038940e-02 -3.737107515335083008e-01
2.284782752394676208e-02 4.557182267308235168e-02 6.804872304201126099e-02 -3.485623598098754883e-01 -2.413839548826217651e-01 -2.354099154472351074e-01 8.659702539443969727e-02 -2.697454392910003662e-01 -7.714457064867019653e-02 -1.099855750799179077e-01 -3.139365464448928833e-03 -2.866639196872711182e-01 6.957259029150009155e-02 9.118974953889846802e-02 -2.658950984477996826e-01 1.727692186832427979e-01 -8.706773072481155396e-02 1.719793230295181274e-01 3.397093117237091064e-01 -9.690904617309570312e-02 -5.287392064929008484e-02 -4.175572097301483154e-02 1.967556923627853394e-01 -2.379343495704233646e-04 1.518407613039016724e-01 1.373551338911056519e-01 -9.281457215547561646e-02 1.829123646020889282e-01 1.803595945239067078e-02 1.655001789331436157e-01 -1.736772656440734863e-01 -3.410472869873046875e-01
1.026697531342506409e-01 -3.800799250602722168e-01 8.059407770633697510e-02 1.687017641961574554e-02 6.254527717828750610e-03 6.456153094768524170e-02 -1.361700445413589478e-01 -1.193172186613082886e-01 2.322098761796951294e-01 3.591471016407012939e-01 -1.607099920511245728e-02 7.528907060623168945e-02 -1.104725897312164307e-01 -5.256155878305435181e-02 -2.302811890840530396e-01 5.041787028312683105e-01 -2.162963300943374634e-01 2.251356691122055054e-01 1.122475415468215942e-01 -7.583259046077728271e-02 -1.221104115247726440e-01 -2.140132486820220947e-01 1.461401283740997314e-01 -5.788229778409004211e-02 7.878790795803070068e-02 1.617896370589733124e-02 9.192354232072830200e-02 -6.084982305765151978e-02 -3.132388740777969360e-02 2.437333613634109497e-01 9.834156185388565063e-02 1.686093583703041077e-02
-5.862321332097053528e-02 -9.139088541269302368e-02 -1.108822599053382874e-01 -1.773252189159393311e-01 -5.084779486060142517e-02 -1.438425332307815552e-01 -2.112941890954971313e-01 -1.948239095509052277e-02 -6.746584177017211914e-02 -8.573913574218750000e-02 -2.018566280603408813e-01 1.140505075454711914e-01 -5.157390609383583069e-02 1.933306753635406494e-01 2.018052339553833008e-01 1.267447471618652344e-01 -1.573607921600341797e-01 2.793289721012115479e-01 2.453963607549667358e-01 4.815272986888885498e-01 -2.998195216059684753e-02 9.865948930382728577e-03 -1.593388319015502930e-01 1.043697744607925415e-01 1.521081030368804932e-01 -4.502317309379577637e-02 -9.750654548406600952e-02 2.463096976280212402e-01 3.396516740322113037e-01 9.723779559135437012e-02 7.177357375621795654e-02 -2.371189445257186890e-01
4.638583958148956299e-02 -1.263351440429687500e-01 -1.317776623181998730e-03 5.613793618977069855e-04 2.024237662553787231e-01 8.334045857191085815e-02 1.732540130615234375e-01 -2.158030718564987183e-01 -3.958613425493240356e-02 2.655203640460968018e-01 2.547196149826049805e-01 -4.997531324625015259e-02 -5.379800125956535339e-02 -8.559590578079223633e-02 -3.736932575702667236e-01 -5.637076124548912048e-02 -1.355986744165420532e-01 3.690306544303894043e-01 2.907114923000335693e-01 7.721558213233947754e-02 2.583853667601943016e-03 -3.877497911453247070e-01 -1.842666231095790863e-02 4.035573452711105347e-02 1.620224416255950928e-01 2.126826494932174683e-01 1.050063818693161011e-01 2.084984928369522095e-01 3.111959900707006454e-03 2.728774398565292358e-02 -9.615638107061386108e-02 -1.775660067796707153e-01
9.760677814483642578e-02 4.035423323512077332e-02 2.856858819723129272e-02 9.046899527311325073e-02 -1.615178957581520081e-02 -3.936960175633430481e-02 -1.156746409833431244e-02 -3.518822491168975830e-01 1.801565885543823242e-01 2.560864090919494629e-01 -1.011855676770210266e-01 1.203374122269451618e-03 2.823419868946075439e-03 4.465416073799133301e-03 -1.460897922515869141e-01 -3.159941360354423523e-02 -8.899366855621337891e-02 2.271830737590789795e-01 4.552390873432159424e-01 2.761139273643493652e-01 -2.885129451751708984e-01 -2.973537147045135498e-01 2.637659944593906403e-02 1.116160750389099121e-01 1.484152078628540039e-01 2.150228619575500488e-01 1.012336388230323792e-01 1.503143161535263062e-01 -6.792888790369033813e-02 -1.148158088326454163e-01 -1.502106785774230957e-01 2.326831966638565063e-01
-3.407038003206253052e-02 -2.940477430820465088e-01 6.247746571898460388e-02 -8.967310935258865356e-02 1.904388517141342163e-01 4.272796213626861572e-02 -2.194344997406005859e-01 5.631474032998085022e-02 -1.546751707792282104e-01 5.900041759014129639e-02 -1.273003965616226196e-01 4.834867641329765320e-02 -4.669391363859176636e-02 1.837753057479858398e-01 -8.906590193510055542e-02 1.404486149549484253e-01 -1.945413351058959961e-01 2.699575126171112061e-01 2.478760033845901489e-01 4.631017148494720459e-01 1.425417256541550159e-03 -2.093143463134765625e-01 -1.743156015872955322e-01 1.920434683561325073e-01 1.616520136594772339e-01 -1.205283105373382568e-01 3.071524575352668762e-02 -1.380181312561035156e-01 1.374507844448089600e-01 2.236345261335372925e-01 -2.666033804416656494e-01 5.577275902032852173e-02
-9.149855375289916992e-02 -2.980462014675140381e-01 9.688046574592590332e-02 -2.593396790325641632e-02 7.268096506595611572e-02 -2.316038310527801514e-01 -5.609975382685661316e-02 -3.311029970645904541e-01 3.244457542896270752e-01 -6.529842503368854523e-03 -9.373410046100616455e-02 5.575026944279670715e-02 1.840217709541320801e-01 4.281260818243026733e-02 1.183338537812232971e-01 -1.596225500106811523e-01 9.630306810140609741e-02 3.665494322776794434e-01 3.252631723880767822e-01 2.575484216213226318e-01 1.049273982644081116e-01 -2.812108770012855530e-02 1.896214336156845093e-01 -8.961442112922668457e-02 1.248354390263557434e-01 2.604388594627380371e-01 -2.348754368722438812e-02 1.971393376588821411e-01 -7.474074512720108032e-02 1.420819163322448730e-01 6.895965337753295898e-02 -6.126474216580390930e-02
-1.384731680154800415e-01 -5.105052590370178223e-01 1.314121782779693604e-01 -8.483294397592544556e-02 1.393862515687942505e-01 5.309614166617393494e-02 -1.838150173425674438e-01 2.106036059558391571e-02 -1.879381835460662842e-01 1.576162129640579224e-01 1.720166765153408051e-02 -1.977324336767196655e-01 2.678629010915756226e-02 -5.033848807215690613e-02 -2.260643243789672852e-02 1.077617108821868896e-01 -6.786644458770751953e-02 2.151323109865188599e-01 3.393334150314331055e-01 2.866877317428588867e-01 -3.401495888829231262e-02 -1.736342757940292358e-01 -1.436756700277328491e-01 1.040269881486892700e-01 1.071955859661102295e-01 -2.313619405031204224e-01 4.215276241302490234e-02 1.969844289124011993e-02 1.722985357046127319e-01 2.344410568475723267e-01 -1.827273070812225342e-01 1.676727235317230225e-01
8.059848845005035400e-02 -1.800045520067214966e-01 6.648767739534378052e-02 -3.619242608547210693e-01 3.157775476574897766e-02 -2.255069017410278320e-01 8.172845840454101562e-02 -3.249036669731140137e-01 1.393549442291259766e-01 1.436712741851806641e-01 3.117668908089399338e-03 2.185761332511901855e-01 -2.465079873800277710e-01 2.742045000195503235e-02 -9.356054663658142090e-02 3.346499055624008179e-02 7.773033529520034790e-02 2.254852093756198883e-02 3.694283664226531982e-01 2.034653872251510620e-01 1.521462947130203247e-01 1.001798659563064575e-01 -1.071228906512260437e-01 1.085593402385711670e-01 2.190825939178466797e-01 2.414358854293823242e-01 -2.320612967014312744e-01 -1.393315792083740234e-01 -6.909076124429702759e-02 2.590661048889160156e-01 -4.613707959651947021e-02 -8.899196237325668335e-02
-7.749067991971969604e-02 -2.627364993095397949e-01 -2.047129422426223755e-01 3.200047463178634644e-02 3.650183603167533875e-02 3.199088200926780701e-02 -1.312181912362575531e-02 -1.320423483848571777e-01 3.570744693279266357e-01 2.299400717020034790e-01 -3.486281260848045349e-02 -2.062238603830337524e-01 -1.023475453257560730e-01 -2.456875704228878021e-02 2.693748176097869873e-01 2.656865119934082031e-01 2.713607437908649445e-02 3.377389907836914062e-02 1.466446220874786377e-01 1.810972988605499268e-01 5.936745181679725647e-02 -3.066304028034210205e-01 5.568536743521690369e-02 -3.010665774345397949e-01 2.153350114822387695e-01 3.986721485853195190e-02 -2.710357606410980225e-01 -4.147065058350563049e-02 4.574266448616981506e-02 2.964805662631988525e-01 3.204733133316040039e-02 1.486455202102661133e-01
1.145995706319808960e-01 -4.857769981026649475e-02 -1.862373203039169312e-01 -5.462310090661048889e-02 1.751516014337539673e-02 8.415267616510391235e-02 3.932838514447212219e-02 -3.491134047508239746e-01 -8.933776617050170898e-02 9.284468740224838257e-02 -8.551782928407192230e-03 -1.285454072058200836e-02 1.997864395380020142e-01 -9.595216810703277588e-02 1.433010548353195190e-01 5.314921736717224121e-01 -6.147876754403114319e-02 -2.985375002026557922e-03 1.407279521226882935e-01 3.804725408554077148e-01 1.958550810813903809e-01 -2.620366215705871582e-01 -1.488759368658065796e-01 2.623943798243999481e-02 1.449110656976699829e-01 -2.960355579853057861e-01 -2.467118576169013977e-02 -1.254377961158752441e-01 -4.415112547576427460e-03 6.303261965513229370e-02 1.257690340280532837e-01 -6.345097720623016357e-02
-1.544571816921234131e-01 -2.811504900455474854e-01 1.336155831813812256e-01 1.333398818969726562e-01 1.571528017520904541e-01 -3.697367757558822632e-02 7.772692292928695679e-02 -1.483101099729537964e-01 1.776042878627777100e-01 8.281145989894866943e-02 -2.185345813632011414e-02 -4.037129133939743042e-02 -7.459355890750885010e-02 1.700301319360733032e-01 1.175095234066247940e-02 9.380876272916793823e-02 -1.882004737854003906e-02 3.532232940196990967e-01 9.714288264513015747e-02 3.795587718486785889e-01 -2.175986468791961670e-01 -7.242222875356674194e-02 1.018182858824729919e-01 3.620211780071258545e-01 1.863412559032440186e-02 2.053359001874923706e-01 -2.339192628860473633e-01 2.878738045692443848e-01 1.418881583958864212e-02 7.652318477630615234e-02 -6.493880599737167358e-02 -2.458162754774093628e-01
9.926544502377510071e-03 -1.340028494596481323e-01 -1.876782774925231934e-01 -1.619044840335845947e-01 2.237182706594467163e-01 -1.324537098407745361e-01 -1.915424913167953491e-01 -1.845925748348236084e-01 -1.927975714206695557e-01 2.022270262241363525e-01 -7.481461018323898315e-02 -2.502461075782775879e-01 4.040188714861869812e-02 3.395107388496398926e-01 -1.073704659938812256e-01 2.532762885093688965e-01 -9.084671735763549805e-03 3.389466106891632080e-01 1.185600236058235168e-01 1.509845703840255737e-01 6.306545436382293701e-02 -1.504938900470733643e-01 -5.432481318712234497e-02 7.676049321889877319e-02 1.628068238496780396e-01 -5.226411297917366028e-02 -5.540706217288970947e-02 -1.385298073291778564e-01 -5.459834635257720947e-02 1.030588597059249878e-01 -4.226412475109100342e-01 -1.107824668288230896e-01
1.522289216518402100e-01 -1.810778528451919556e-01 -2.155999988317489624e-01 1.476126462221145630e-01 9.580821543931961060e-02 -7.861877977848052979e-02 3.960713278502225876e-03 -1.394576728343963623e-01 3.199103772640228271e-01 1.165366843342781067e-01 -2.018705904483795166e-01 -2.317439913749694824e-01 2.254544496536254883e-01 -1.131508797407150269e-01 -2.500159144401550293e-01 -1.118520945310592651e-01 -2.245542556047439575e-01 1.233029291033744812e-01 2.826214432716369629e-01 3.827294111251831055e-01 -1.985105723142623901e-01 -9.789650142192840576e-02 8.539764583110809326e-02 1.094367504119873047e-01 9.073392301797866821e-02 1.571902930736541748e-01 -1.092708036303520203e-01 8.405304513871669769e-03 1.275564283132553101e-01 1.442857533693313599e-01 -8.760612457990646362e-02 -2.048112899065017700e-01
-9.462159872055053711e-02 -2.261594384908676147e-01 -2.217665016651153564e-01 -2.785582793876528740e-03 1.318206787109375000e-01 -1.678624562919139862e-02 -3.856916725635528564e-02 -1.799594610929489136e-01 2.930037975311279297e-01 2.398122400045394897e-01 1.145024001598358154e-01 -6.183395534753799438e-02 -7.717192918062210083e-02 -5.863048881292343140e-02 3.125217556953430176e-01 2.354384958744049072e-01 1.412022560834884644e-01 -1.304776966571807861e-01 1.835843324661254883e-01 1.002529263496398926e-01 1.287705302238464355e-01 -4.065344035625457764e-01 3.848557919263839722e-02 -2.927015721797943115e-01 1.924342960119247437e-01 -4.949230328202247620e-02 -2.693150043487548828e-01 -3.645983757451176643e-03 -1.747779734432697296e-02 1.842773109674453735e-01 -1.413591951131820679e-01 1.988701522350311279e-02
2.351252287626266479e-01 -2.279070913791656494e-01 -2.138075977563858032e-01 -1.221990864723920822e-02 9.437746554613113403e-02 -1.351799666881561279e-01 5.619047209620475769e-03 -2.379735708236694336e-01 -2.123169451951980591e-01 1.353569775819778442e-01 1.838744580745697021e-01 1.011845394968986511e-01 3.610977232456207275e-01 -7.684994488954544067e-02 4.832404665648937225e-04 5.970865488052368164e-02 1.260277032852172852e-01 2.882592976093292236e-01 2.164575755596160889e-01 5.794623866677284241e-03 -3.199696913361549377e-02 -2.955537438392639160e-01 9.847931563854217529e-03 4.812738671898841858e-02 -8.001971244812011719e-02 1.173911094665527344e-01 5.796700343489646912e-02 1.443894505500793457e-01 -1.076535806059837341e-01 2.128531038761138916e-01 -2.546906769275665283e-01 -3.360778093338012695e-01
1.528420299291610718e-02 -1.172745823860168457e-01 -1.358842104673385620e-01 6.219287961721420288e-02 -7.314530760049819946e-02 3.154439106583595276e-02 2.453692108392715454e-01 -2.516992986202239990e-01 1.204915121197700500e-01 -1.647135317325592041e-01 6.350740790367126465e-02 6.174503639340400696e-02 -2.563453046604990959e-03 1.840235143899917603e-01 -2.005962654948234558e-02 4.570184648036956787e-01 6.962952762842178345e-02 6.606952100992202759e-02 -9.599421918392181396e-02 2.952676117420196533e-01 -8.750305324792861938e-02 -3.620716333389282227e-01 -4.383273422718048096e-03 -1.935895532369613647e-01 1.020974069833755493e-01 1.069603189826011658e-01 2.281951457262039185e-01 2.916545979678630829e-02 -4.645146895200014114e-03 1.062552779912948608e-01 -3.360528945922851562e-01 -2.454615831375122070e-01
5.358298122882843018e-02 1.060146093368530273e-01 -1.439962834119796753e-01 -1.223924085497856140e-01 -1.029133563861250877e-03 -2.460339218378067017e-01 -2.175540775060653687e-01 -3.719579279422760010e-01 8.793561160564422607e-02 1.562467515468597412e-01 1.994437426328659058e-01 4.010234773159027100e-02 1.674726158380508423e-01 1.013370230793952942e-01 -7.826247066259384155e-02 7.150540500879287720e-02 -4.930351302027702332e-02 1.282327175140380859e-01 1.479106396436691284e-01 3.555456697940826416e-01 -1.186177954077720642e-01 -2.995350956916809082e-01 7.197998464107513428e-02 2.762713730335235596e-01 -9.353315830230712891e-02 3.051251173019409180e-01 -2.571106255054473877e-01 9.284298866987228394e-02 -8.950698375701904297e-02 -6.303226947784423828e-02 6.991021335124969482e-02 -1.869809627532958984e-01
1.149310823529958725e-02 -1.064231023192405701e-01 -7.980597764253616333e-02 -1.291200816631317139e-01 1.534342765808105469e-01 2.989879250526428223e-01 2.160780876874923706e-01 -3.740698993206024170e-01 -4.622242972254753113e-02 1.030433997511863708e-01 -1.591112613677978516e-01 -1.471261978149414062e-01 1.385930776596069336e-01 -5.786354187875986099e-03 3.748031854629516602e-01 3.649940788745880127e-01 5.990637093782424927e-02 2.253560125827789307e-01 1.393904834985733032e-01 1.189863458275794983e-01 8.252901583909988403e-02 5.101732444018125534e-03 2.103332877159118652e-01 -2.443524599075317383e-01 1.159590035676956177e-01 -1.264654006808996201e-02 -1.265833526849746704e-01 1.434718519449234009e-01 3.936376795172691345e-02 1.613094061613082886e-01 -1.429857015609741211e-01 -1.277291774749755859e-01
-2.093692570924758911e-01 -2.446471452713012695e-01 -9.247615933418273926e-03 2.815382182598114014e-01 -1.319516599178314209e-01 -2.893428504467010498e-01 -1.265302859246730804e-02 -7.944173179566860199e-03 5.227099731564521790e-02 6.525821238756179810e-02 2.826875448226928711e-01 -1.971932500600814819e-01 4.744116216897964478e-02 5.969457793980836868e-03 1.388268619775772095e-01 1.100841537117958069e-01 -1.725250780582427979e-01 1.965215355157852173e-01 4.410449862480163574e-01 2.892963886260986328e-01 -1.336449533700942993e-01 -1.808480471372604370e-01 1.324060112237930298e-01 2.456203401088714600e-01 -8.879193663597106934e-02 -4.045294225215911865e-02 -6.240201741456985474e-02 8.788789808750152588e-02 2.706953696906566620e-02 1.758016943931579590e-01 -1.631413102149963379e-01 4.152180626988410950e-02
-2.261897735297679901e-02 -1.903380453586578369e-01 -4.569906890392303467e-01 -1.388264298439025879e-01 -8.747518062591552734e-02 6.916426122188568115e-03 2.694479823112487793e-01 -2.558193169534206390e-02 7.900871336460113525e-03 1.178181618452072144e-01 -1.514950692653656006e-01 -1.651755869388580322e-01 1.775722950696945190e-01 1.878012120723724365e-01 1.598700731992721558e-01 2.925613522529602051e-01 -1.409857813268899918e-02 -2.382492413744330406e-03 -2.713115885853767395e-03 2.736360132694244385e-01 -1.831677183508872986e-02 -4.002400338649749756e-01 1.066371351480484009e-01 5.716242641210556030e-02 4.820877313613891602e-02 2.344636246562004089e-02 -1.091729998588562012e-01 -1.901085861027240753e-02 -1.645290292799472809e-02 3.372489809989929199e-01 1.891105622053146362e-02 1.796852499246597290e-01
7.716764509677886963e-02 -9.169580042362213135e-02 -2.371801137924194336e-01 -1.130472794175148010e-01 -3.144568577408790588e-02 -9.790879487991333008e-02 1.914500296115875244e-01 -2.793500423431396484e-01 -2.731896042823791504e-01 1.632409840822219849e-01 4.248339682817459106e-02 -5.270522460341453552e-02 2.430505007505416870e-01 -7.962726801633834839e-02 5.900060012936592102e-02 2.521662414073944092e-01 -2.130467444658279419e-02 3.328891098499298096e-01 2.631519436836242676e-01 -5.960193462669849396e-03 6.061385199427604675e-02 -1.539685279130935669e-01 6.512306630611419678e-02 1.239923611283302307e-01 -2.639323770999908447e-01 -6.042733439244329929e-04 3.565027192234992981e-02 1.817399412393569946e-01 1.256749927997589111e-01 -6.336090713739395142e-02 -8.191975206136703491e-02 -4.415459632873535156e-01
1.440822780132293701e-01 -1.018557548522949219e-01 -2.294312268495559692e-01 -1.045475378632545471e-01 -9.523024410009384155e-02 -2.733458280563354492e-01 1.677559763193130493e-01 -4.466939717531204224e-02 -7.823205739259719849e-02 -5.808614566922187805e-02 -5.346590280532836914e-02 -1.013810932636260986e-01 4.752253368496894836e-02 3.287435173988342285e-01 -3.435181975364685059e-01 1.993465274572372437e-01 -1.387741863727569580e-01 2.423236817121505737e-01 2.277953475713729858e-01 1.799663007259368896e-01 -5.001760274171829224e-02 3.344542160630226135e-02 -4.466197267174720764e-02 1.892554312944412231e-01 5.704996362328529358e-02 3.351140618324279785e-01 -2.873893380165100098e-01 2.925722301006317139e-01 2.046191878616809845e-02 1.013566330075263977e-01 3.704857081174850464e-02 -3.413668274879455566e-02
2.440002411603927612e-01 -2.619588971138000488e-01 -8.939000219106674194e-02 -1.127290949225425720e-01 -3.171334266662597656e-01 2.705965340137481689e-01 -1.625322699546813965e-01 -2.900448441505432129e-01 1.875713616609573364e-01 3.529897704720497131e-02 -1.986719518899917603e-01 5.781492684036493301e-03 -2.154185436666011810e-02 -5.736953392624855042e-02 5.392610654234886169e-02 2.288016825914382935e-01 1.598250418901443481e-01 6.022074073553085327e-02 3.510383665561676025e-01 7.271213829517364502e-02 -3.155778050422668457e-01 -1.682544052600860596e-01 -3.545592725276947021e-02 -6.575034558773040771e-02 2.377864420413970947e-01 9.788967669010162354e-02 2.142371684312820435e-01 1.222304552793502808e-01 1.806780509650707245e-02 -1.132888123393058777e-01 6.197532173246145248e-03 -2.304404042661190033e-02
2.867978066205978394e-02 -3.669437170028686523e-01 5.776755139231681824e-02 -6.833703070878982544e-02 -1.895207166671752930e-02 -4.850089550018310547e-02 7.519035600125789642e-03 -2.124657183885574341e-01 -1.190230920910835266e-01 5.010251328349113464e-02 -2.738602459430694580e-01 9.826094657182693481e-02 -6.036440283060073853e-02 -1.860985904932022095e-01 9.184147417545318604e-02 1.379988044500350952e-01 -1.647814922034740448e-02 9.645883738994598389e-02 -1.169220656156539917e-01 5.822481215000152588e-02 -5.529263615608215332e-02 -4.155121743679046631e-01 -3.613929823040962219e-02 1.912313103675842285e-01 2.824658751487731934e-01 -1.750804632902145386e-01 2.451641019433736801e-03 1.475272178649902344e-01 7.336836308240890503e-02 3.741081953048706055e-01 -3.516957461833953857e-01 8.153561502695083618e-03
-1.775812655687332153e-01 -6.269467622041702271e-02 -2.765271365642547607e-01 2.285734415054321289e-01 -7.931987196207046509e-02 -2.736407816410064697e-01 8.489920943975448608e-02 -2.399039566516876221e-01 -1.565853692591190338e-02 4.307939410209655762e-01 -1.630400717258453369e-01 -2.048333138227462769e-01 1.516830474138259888e-01 1.539033800363540649e-01 -5.621205270290374756e-02 1.072769910097122192e-01 1.361364871263504028e-01 -1.170090809464454651e-01 1.757345646619796753e-01 1.514493525028228760e-01 -5.095650441944599152e-03 -1.729594469070434570e-01 9.333250671625137329e-02 -6.421530246734619141e-02 1.176290661096572876e-01 1.932501494884490967e-01 -1.355044245719909668e-01 2.228185981512069702e-01 3.171110153198242188e-01 1.333482712507247925e-01 3.373726457357406616e-02 -8.166200667619705200e-02
5.027231946587562561e-02 8.439725637435913086e-02 5.142128467559814453e-02 1.150020305067300797e-02 1.135010644793510437e-01 -1.889836043119430542e-02 1.312065869569778442e-01 -8.689334243535995483e-02 1.925584077835083008e-01 1.326466947793960571e-01 2.517755925655364990e-01 -1.361572742462158203e-02 -1.147083938121795654e-01 -1.880849897861480713e-01 -1.093615740537643433e-01 9.910467267036437988e-02 -6.253689527511596680e-02 3.686286211013793945e-01 3.065163493156433105e-01 1.755298972129821777e-01 9.654901176691055298e-02 -4.153275787830352783e-01 -1.412427127361297607e-01 -3.250018879771232605e-02 -6.556060165166854858e-02 2.288501411676406860e-01 -3.569451570510864258e-01 2.623565793037414551e-01 1.941708922386169434e-01 1.341821439564228058e-02 -5.305040255188941956e-02 2.961711026728153229e-03
-3.597104176878929138e-02 -3.410810232162475586e-01 -1.145372241735458374e-01 -1.218797639012336731e-01 -1.060025468468666077e-01 -1.186023727059364319e-01 1.139955669641494751e-01 -2.282934784889221191e-01 -9.323577582836151123e-02 -4.341048002243041992e-02 -6.222667917609214783e-02 2.081566303968429565e-01 1.746650040149688721e-01 8.009143918752670288e-02 -1.978037357330322266e-01 3.847539052367210388e-02 2.809925675392150879e-01 7.180043309926986694e-02 2.211643755435943604e-01 -3.141039609909057617e-02 -4.136198759078979492e-02 -3.320484161376953125e-01 -1.798073798418045044e-01 1.471718847751617432e-01 -1.039812192320823669e-01 2.012131810188293457e-01 2.813994139432907104e-02 1.540673822164535522e-01 -9.617832303047180176e-02 2.750586569309234619e-01 -1.213987842202186584e-01 -3.914466500282287598e-01
7.243915647268295288e-02 -2.212438434362411499e-01 -1.073486432433128357e-01 -1.754958480596542358e-01 -1.433309316635131836e-01 -1.114663481712341309e-01 1.892130225896835327e-01 -2.975726127624511719e-02 -1.953680664300918579e-01 2.576695978641510010e-01 -6.369765847921371460e-02 -1.655675470829010010e-01 -9.002143889665603638e-02 2.905759401619434357e-02 -1.757197827100753784e-02 4.347615242004394531e-01 6.979262083768844604e-02 1.995423585176467896e-01 2.078868001699447632e-01 8.346464484930038452e-02 2.749559283256530762e-01 -1.235991641879081726e-01 6.836871057748794556e-02 9.390547871589660645e-02 -9.104236960411071777e-02 1.423242837190628052e-01 8.722842484712600708e-02 3.088207244873046875e-01 1.482709348201751709e-01 7.358674705028533936e-02 2.710146456956863403e-02 -3.749928772449493408e-01
2.836825847625732422e-01 -4.126478731632232666e-01 -1.207642480731010437e-01 -8.139472454786300659e-02 5.793868750333786011e-02 -5.218200758099555969e-02 3.102260231971740723e-01 -6.958156824111938477e-02 -1.159871369600296021e-01 -4.824677482247352600e-02 -4.123551547527313232e-01 -1.647889055311679840e-02 3.761003538966178894e-02 5.367988348007202148e-02 -1.163890063762664795e-01 1.883750110864639282e-01 -6.692665070295333862e-02 1.293194293975830078e-01 1.023252010345458984e-01 7.750150561332702637e-02 -4.363442957401275635e-02 -3.170652687549591064e-01 7.153066247701644897e-02 2.328445762395858765e-01 -2.398479729890823364e-01 2.039816677570343018e-01 -1.772625595331192017e-01 -5.771724134683609009e-02 5.972829461097717285e-02 5.474947765469551086e-02 6.659401208162307739e-02 -1.926727592945098877e-01
-8.849821984767913818e-02 -1.675628870725631714e-01 -6.749835610389709473e-02 4.667992889881134033e-02 1.268435567617416382e-01 -1.477589011192321777e-01 7.755211740732192993e-02 -2.241608202457427979e-01 6.070654839277267456e-02 9.357769042253494263e-02 -3.390773385763168335e-02 -8.119246363639831543e-02 1.564918160438537598e-01 -1.155901849269866943e-01 2.338685095310211182e-01 4.335960745811462402e-01 1.340806335210800171e-01 2.902256883680820465e-02 1.339694857597351074e-01 4.157766997814178467e-01 1.284588426351547241e-01 -6.796408444643020630e-02 -3.512665256857872009e-02 -5.760094150900840759e-02 1.368753165006637573e-01 -4.004264771938323975e-01 -2.661945223808288574e-01 -4.457700997591018677e-02 1.615681685507297516e-02 2.322190701961517334e-01 6.562146544456481934e-02 -1.292680799961090088e-01
5.189138650894165039e-02 -2.839362993836402893e-02 -1.957542151212692261e-01 -7.231657952070236206e-02 3.038194403052330017e-02 -2.855474948883056641e-01 2.803088426589965820e-01 -1.405903846025466919e-01 -2.584130764007568359e-01 -3.185570240020751953e-02 -1.813996583223342896e-01 -3.194076120853424072e-01 9.541221894323825836e-03 4.720595106482505798e-02 -1.056957095861434937e-01 2.723793983459472656e-01 -3.336604684591293335e-02 3.553890585899353027e-01 5.170456320047378540e-02 1.335222870111465454e-01 7.198980450630187988e-02 -1.812711209058761597e-01 2.024584710597991943e-01 5.825574696063995361e-02 -1.050108373165130615e-01 1.983428448438644409e-01 -3.567230328917503357e-02 2.613236010074615479e-01 -2.501442432403564453e-01 9.435588121414184570e-02 -1.691092550754547119e-01 -1.772222816944122314e-01
-7.159209251403808594e-02 -4.359189867973327637e-01 -2.195942699909210205e-01 -4.341497272253036499e-02 -7.647861540317535400e-02 1.221856027841567993e-01 1.694206744432449341e-01 -2.000517845153808594e-01 -1.454497724771499634e-01 -6.927176564931869507e-02 6.107273511588573456e-03 -8.290912955999374390e-02 -2.380549609661102295e-01 1.649746298789978027e-01 2.141682505607604980e-01 1.219454407691955566e-01 1.622233986854553223e-01 1.667335182428359985e-01 1.843312382698059082e-01 2.479072660207748413e-01 -2.316700667142868042e-01 -2.828789055347442627e-01 -2.493852563202381134e-02 -1.604412347078323364e-01 3.920168280601501465e-01 -3.298423439264297485e-02 3.400946035981178284e-03 -4.882528260350227356e-02 3.035859391093254089e-02 -8.241086453199386597e-02 -1.140250861644744873e-01 1.632433012127876282e-02
-7.058732956647872925e-02 -3.371787667274475098e-01 -2.317179590463638306e-01 -1.689158678054809570e-01 -1.376778185367584229e-01 -1.468600630760192871e-01 7.169066369533538818e-02 5.749024567194283009e-04 2.946459949016571045e-01 4.089582338929176331e-02 -1.981635987758636475e-01 1.499379985034465790e-03 1.487243026494979858e-01 -2.686176002025604248e-01 1.515409052371978760e-01 3.662092983722686768e-01 -8.826366625726222992e-03 1.147194132208824158e-01 8.057046681642532349e-02 3.285866379737854004e-01 3.545456379652023315e-02 -1.553100645542144775e-01 2.205654233694076538e-01 -9.382185526192188263e-03 -4.720699042081832886e-02 1.161128375679254532e-02 2.777351140975952148e-01 -7.714012172073125839e-03 6.314427405595779419e-02 2.644013762474060059e-01 -1.329225748777389526e-01 -3.732624277472496033e-02
5.777346342802047729e-02 -2.296325564384460449e-01 7.253016531467437744e-02 -7.008432410657405853e-03 -4.265404865145683289e-02 -9.422115236520767212e-02 -1.260675191879272461e-01 -1.302646398544311523e-01 -8.809249848127365112e-02 3.778357058763504028e-02 -1.815067529678344727e-01 1.455652806907892227e-02 -4.702972713857889175e-03 1.783858686685562134e-01 -1.947931014001369476e-02 7.411332428455352783e-02 5.643220990896224976e-02 1.732802093029022217e-01 3.219402432441711426e-01 4.819718599319458008e-01 -3.121659159660339355e-01 -1.504850387573242188e-01 -1.600715368986129761e-01 2.292473465204238892e-01 3.750883042812347412e-01 5.106554180383682251e-02 2.034337222576141357e-01 3.031994029879570007e-02 -6.944596767425537109e-02 1.362074445933103561e-02 -1.562219709157943726e-01 1.804479956626892090e-01
1.223124936223030090e-01 -1.252566725015640259e-01 5.613277852535247803e-02 -1.124196127057075500e-01 -5.120413750410079956e-02 -1.208847016096115112e-01 9.986162930727005005e-02 -3.757398426532745361e-01 2.858265042304992676e-01 8.759204298257827759e-02 -1.984524913132190704e-02 -2.215860486030578613e-01 -1.842013001441955566e-01 5.030763521790504456e-02 -2.365779429674148560e-01 2.334503233432769775e-01 2.103249281644821167e-01 1.523446291685104370e-01 2.686656415462493896e-01 -2.601115778088569641e-02 -3.375475704669952393e-01 -1.638120114803314209e-01 1.235124319791793823e-01 5.803307890892028809e-02 -1.947165131568908691e-01 1.292166858911514282e-01 1.432233303785324097e-01 -7.592406123876571655e-02 1.184866428375244141e-01 2.068545818328857422e-01 9.990934282541275024e-02 -2.279986292123794556e-01
-1.469666510820388794e-01 -1.917575448751449585e-01 -1.446086764335632324e-01 -8.879661560058593750e-02 -1.341149210929870605e-01 2.427012287080287933e-02 2.035522162914276123e-01 -2.537397742271423340e-01 4.114587977528572083e-02 3.724578320980072021e-01 -1.828245222568511963e-01 -2.314073443412780762e-01 2.365101426839828491e-01 5.763447284698486328e-02 -1.254393160343170166e-01 1.321062296628952026e-01 3.200409561395645142e-02 -1.240609064698219299e-01 1.170531362295150757e-01 2.145267724990844727e-01 1.167360786348581314e-02 -8.854424208402633667e-02 1.115885898470878601e-01 -1.843702793121337891e-01 1.570282727479934692e-01 2.043804377317428589e-01 -9.110011905431747437e-02 4.093823730945587158e-01 1.932378262281417847e-01 -1.413582861423492432e-01 1.749091036617755890e-02 -1.951707750558853149e-01
-5.762218683958053589e-02 -1.929577440023422241e-01 -1.264638751745223999e-01 -3.726910054683685303e-01 3.071227855980396271e-02 -3.754488006234169006e-02 -1.445766091346740723e-01 -8.114103227853775024e-02 -4.171666502952575684e-02 1.566699147224426270e-01 -2.447882145643234253e-01 6.629431247711181641e-02 -1.616029292345046997e-01 5.813750624656677246e-02 -2.162305265665054321e-01 3.960827291011810303e-01 7.042728364467620850e-02 -8.419523388147354126e-02 9.202825278043746948e-02 -1.451777666807174683e-02 -5.627773329615592957e-02 -1.213955059647560120e-01 2.110960520803928375e-02 1.277040806598961353e-03 8.080632239580154419e-02 3.118727505207061768e-01 -1.938119232654571533e-01 4.142863452434539795e-01 1.425798684358596802e-01 1.878883689641952515e-01 6.831768155097961426e-02 -1.965012550354003906e-01
1.706666499376296997e-01 -1.378530710935592651e-01 9.729540348052978516e-02 -1.132198944687843323e-01 -1.257823407649993896e-01 -1.447039246559143066e-01 9.819977730512619019e-02 6.808426231145858765e-02 -1.432135552167892456e-01 2.429291903972625732e-01 1.650138571858406067e-02 -1.133048012852668762e-01 1.409324258565902710e-01 -2.163239419460296631e-01 1.541091650724411011e-01 3.021226227283477783e-01 2.095013670623302460e-02 3.433876335620880127e-01 3.170261681079864502e-01 2.164701372385025024e-01 6.961727887392044067e-02 -2.858138680458068848e-01 6.299112737178802490e-02 -1.406703144311904907e-01 -1.181040257215499878e-01 3.427198827266693115e-01 1.003033071756362915e-01 -2.060837857425212860e-02 -4.105158615857362747e-03 1.573270708322525024e-01 6.652594357728958130e-02 2.390151321887969971e-01
7.710150629281997681e-02 1.015943363308906555e-01 6.709261983633041382e-02 -3.561916351318359375e-01 2.130053043365478516e-01 -5.119288712739944458e-02 1.219356060028076172e-01 -2.223760336637496948e-01 2.198980450630187988e-01 1.876276284456253052e-01 -2.761498391628265381e-01 -4.001091122627258301e-01 1.655967086553573608e-01 -6.308632344007492065e-02 -6.812211871147155762e-02 9.592821449041366577e-02 4.422286525368690491e-02 5.448082089424133301e-02 1.212375164031982422e-01 1.567623615264892578e-01 -3.033842444419860840e-01 -3.445160090923309326e-01 -1.431783288717269897e-01 -9.710264205932617188e-02 1.138701736927032471e-01 6.215818598866462708e-02 -7.060329616069793701e-02 -4.966357722878456116e-03 -3.415146097540855408e-02 1.346239745616912842e-01 5.780712887644767761e-02 -2.134668827056884766e-01
-1.122951582074165344e-01 -1.693794131278991699e-01 -2.843573391437530518e-01 -2.374438494443893433e-01 -1.759186089038848877e-01 4.883028101176023483e-03 8.358030021190643311e-02 -4.026704281568527222e-02 9.088689088821411133e-02 1.347644776105880737e-01 -1.358356177806854248e-01 -2.459681965410709381e-02 8.240118622779846191e-03 2.692152746021747589e-02 1.144930943846702576e-01 4.656953215599060059e-01 1.976644545793533325e-01 -1.187680568546056747e-02 -1.075171958655118942e-02 1.828857064247131348e-01 4.428540170192718506e-02 -2.784581780433654785e-01 2.006034553050994873e-01 2.643075585365295410e-02 2.685378193855285645e-01 1.501677781343460083e-01 4.759941250085830688e-02 -1.419421285390853882e-01 -3.111955709755420685e-02 3.507970571517944336e-01 -2.613659799098968506e-01 5.477998033165931702e-02
1.830042898654937744e-01 -1.310305893421173096e-01 -9.638616442680358887e-02 -1.917016357183456421e-01 1.766245253384113312e-02 -2.278687357902526855e-01 2.389473617076873779e-01 -2.153736203908920288e-01 -1.141539141535758972e-01 -7.973279058933258057e-02 -3.060995638370513916e-01 -2.183434180915355682e-02 -1.218621898442506790e-02 1.543799787759780884e-01 -2.515200376510620117e-01 7.465399056673049927e-02 -7.784534990787506104e-02 2.430611848831176758e-01 2.395929694175720215e-01 1.190143451094627380e-01 -1.687584817409515381e-01 -3.461061045527458191e-02 -8.603909611701965332e-02 2.054250985383987427e-01 2.571974396705627441e-01 2.431264668703079224e-01 -2.692297995090484619e-01 1.515497714281082153e-01 -1.790968030691146851e-01 3.890047222375869751e-02 -7.865328341722488403e-03 -2.661806941032409668e-01
-1.206736639142036438e-01 -1.917833462357521057e-02 -1.169048100709915161e-01 -1.256777495145797729e-01 -8.655779808759689331e-02 4.033520817756652832e-03 -2.162341475486755371e-01 -2.325901240110397339e-01 1.947220414876937866e-01 3.892159834504127502e-02 1.532686525024473667e-03 -3.470203876495361328e-01 9.754031151533126831e-02 -2.253079116344451904e-01 3.053958341479301453e-02 1.261169314384460449e-01 -1.911800205707550049e-01 3.298589959740638733e-02 8.556311577558517456e-02 4.755768477916717529e-01 1.242949739098548889e-01 -2.685653865337371826e-01 8.539148606359958649e-03 3.337994217872619629e-01 1.811757124960422516e-02 2.229889035224914551e-01 -2.639125287532806396e-01 7.042251527309417725e-02 6.992390006780624390e-02 5.017735436558723450e-02 -5.593500286340713501e-02 -6.978689134120941162e-02
[truncated: 3,269,882 more chars]
