# Supplementary material for: The Language of Innovation
Source: PLoS One. 2020 Apr 30;15(4):e0230107. doi: 10.1371/journal.pone.0230107 (PMC7194493; doi:10.1371/journal.pone.0230107)
Supplement: S5 File — (GZ) [file pone.0230107.s005.tar.gz › 1983-1987/V2Run_9_VS_4500_embeddings1983-1987ED32.txt]

-7.260523736476898193e-02 3.387297689914703369e-01 3.928702324628829956e-02 -1.110001802444458008e-01 -7.242516428232192993e-02 -3.040729761123657227e-01 -7.546050101518630981e-02 7.122508436441421509e-02 7.601049542427062988e-02 2.363823205232620239e-01 2.675266861915588379e-01 -1.940265856683254242e-02 -3.903919756412506104e-01 3.756880387663841248e-02 1.494794040918350220e-01 3.058644533157348633e-01 3.474076092243194580e-01 -6.348909437656402588e-02 -1.170449778437614441e-01 -6.779029965400695801e-02 1.069189906120300293e-01 -7.281110435724258423e-02 -1.042271479964256287e-01 3.963461518287658691e-02 1.184523329138755798e-01 -4.652241710573434830e-03 -2.268714159727096558e-01 -1.044748649001121521e-01 -1.800313889980316162e-01 1.862412840127944946e-01 -1.485397219657897949e-01 -1.286568492650985718e-01
-2.611426711082458496e-01 2.255586087703704834e-01 -1.738625019788742065e-01 -1.437962353229522705e-01 -6.300657242536544800e-02 -9.780086576938629150e-03 -1.649509668350219727e-01 3.608592599630355835e-02 1.688341610133647919e-02 1.674453020095825195e-01 -1.520308256149291992e-01 6.559627503156661987e-02 -9.230446815490722656e-02 1.992579996585845947e-01 1.874841898679733276e-01 7.348881661891937256e-02 3.194225430488586426e-01 -3.503508865833282471e-03 -1.636832058429718018e-01 -4.597359895706176758e-01 3.336392343044281006e-02 1.056526377797126770e-01 -1.922860443592071533e-01 1.894594728946685791e-01 -3.841240704059600830e-02 5.796509236097335815e-02 -3.092544078826904297e-01 8.231169730424880981e-02 -1.245255321264266968e-01 -1.562185138463973999e-01 -2.749995291233062744e-01 6.935782730579376221e-02
-3.183451890945434570e-01 4.008068144321441650e-01 1.387067735195159912e-01 -1.620271801948547363e-01 8.175035566091537476e-02 -2.745672501623630524e-02 -1.103614084422588348e-02 -2.060480862855911255e-01 2.010833099484443665e-02 1.225315928459167480e-01 -3.691267222166061401e-02 -6.099556386470794678e-02 -4.295525848865509033e-01 9.158843010663986206e-02 -2.089432775974273682e-01 1.629170477390289307e-01 -1.587057858705520630e-02 -9.668125212192535400e-02 1.142908781766891479e-01 -3.291702568531036377e-01 -2.847902069333940744e-04 2.717768549919128418e-01 -1.534307152032852173e-01 1.607497930526733398e-01 -1.146091148257255554e-02 1.511211246252059937e-01 1.463160850107669830e-02 1.454680711030960083e-01 -1.904265433549880981e-01 -7.864172756671905518e-02 1.322222799062728882e-01 1.913939230144023895e-02
1.104502752423286438e-01 3.460257947444915771e-01 -9.189242869615554810e-02 -8.636857569217681885e-02 2.775683701038360596e-01 -6.331638991832733154e-02 -8.738619089126586914e-02 -3.816426172852516174e-02 -3.807841837406158447e-01 1.003397107124328613e-01 3.674539038911461830e-03 -1.254540234804153442e-01 -2.543321251869201660e-01 2.293857038021087646e-01 1.020307615399360657e-01 6.370632350444793701e-02 2.424197643995285034e-02 -1.296454817056655884e-01 -6.771775335073471069e-02 -1.412496566772460938e-01 8.811008185148239136e-02 -1.579141169786453247e-01 -1.290248781442642212e-01 2.717280089855194092e-01 1.277574002742767334e-01 -1.097233146429061890e-01 -3.523744046688079834e-01 5.768875405192375183e-02 3.722279891371726990e-02 -1.827761530876159668e-01 -2.803886234760284424e-01 -1.582548916339874268e-01
4.666708037257194519e-02 2.562213540077209473e-01 1.624733805656433105e-01 -2.283192574977874756e-01 2.206977009773254395e-01 -9.194301813840866089e-02 -1.481410861015319824e-01 -3.382154703140258789e-01 -2.478281706571578979e-01 1.273470669984817505e-01 1.509371697902679443e-01 1.875592470169067383e-01 -3.275903165340423584e-01 1.542818695306777954e-01 2.544059455394744873e-01 1.519270688295364380e-01 2.068385928869247437e-01 1.614245772361755371e-02 -6.088486313819885254e-02 -1.465830020606517792e-02 -9.266505367122590542e-04 1.570967435836791992e-01 1.614973247051239014e-01 1.928163319826126099e-01 -1.176910102367401123e-01 8.693049661815166473e-03 -2.639312744140625000e-01 -1.213803514838218689e-01 -9.400543570518493652e-02 -5.496893450617790222e-02 1.595738902688026428e-02 2.455455809831619263e-01
-2.244477570056915283e-01 3.816973865032196045e-01 1.074628382921218872e-01 6.016228720545768738e-02 1.813655942678451538e-01 -9.735556691884994507e-02 -4.291356801986694336e-01 -1.120964363217353821e-01 9.414545446634292603e-02 6.707239896059036255e-02 1.829511374235153198e-01 -2.386683784425258636e-02 -2.147159725427627563e-01 4.170118570327758789e-01 1.315608769655227661e-01 -1.505694724619388580e-02 -7.294239103794097900e-02 1.195505708456039429e-01 -1.374039649963378906e-01 -1.398431509733200073e-01 9.744919091463088989e-02 7.679536193609237671e-02 -1.017903015017509460e-01 2.062736451625823975e-01 3.375143930315971375e-02 1.102523179724812508e-03 -3.241073489189147949e-01 -6.548202782869338989e-02 -7.138031721115112305e-02 7.115191966295242310e-02 9.359575062990188599e-02 9.478221833705902100e-02
3.764041885733604431e-02 2.339200526475906372e-01 -1.049650683999061584e-01 -2.503800392150878906e-01 1.951247453689575195e-01 -1.734374910593032837e-01 -2.060152441263198853e-01 -5.701615661382675171e-02 -1.930705755949020386e-01 4.697170108556747437e-02 8.349004387855529785e-02 -1.475913524627685547e-01 -2.719088196754455566e-01 -3.673415258526802063e-02 9.746664017438888550e-02 -1.160591021180152893e-01 1.301934123039245605e-01 -1.085400655865669250e-01 9.490415453910827637e-02 -1.132712438702583313e-01 -3.917065262794494629e-02 8.763085119426250458e-03 -3.801763951778411865e-01 2.051983922719955444e-01 9.099899977445602417e-02 -5.951878055930137634e-02 -2.618409693241119385e-01 -8.028400689363479614e-02 1.424506586045026779e-02 -5.637760087847709656e-02 -4.772319793701171875e-01 1.817651540040969849e-01
-1.436254978179931641e-01 1.588594168424606323e-01 1.958386003971099854e-01 -2.961160540580749512e-01 2.845107614994049072e-01 -2.105868458747863770e-01 -2.205649763345718384e-01 -3.036118149757385254e-01 1.134507656097412109e-01 4.213492199778556824e-02 1.174118816852569580e-01 1.190230343490839005e-02 -3.531359434127807617e-01 5.887699872255325317e-02 9.419031441211700439e-02 -4.326365515589714050e-02 5.712299421429634094e-02 -6.135952845215797424e-02 1.017777323722839355e-01 -1.583348512649536133e-01 3.239031732082366943e-01 9.130913019180297852e-02 -7.338263094425201416e-02 1.275085359811782837e-01 8.357106707990169525e-04 -7.599670439958572388e-02 -1.568155586719512939e-01 -6.528187543153762817e-02 -3.562435805797576904e-01 1.363897621631622314e-01 -1.913616061210632324e-01 -1.940209977328777313e-02
2.294128090143203735e-01 3.273159265518188477e-01 -2.151681631803512573e-01 5.788016598671674728e-03 -1.610471680760383606e-02 -2.132431417703628540e-02 -4.344473406672477722e-02 -8.168347924947738647e-02 -2.645950913429260254e-01 8.788085728883743286e-02 7.413219660520553589e-02 -5.637088790535926819e-02 -1.332702636718750000e-01 3.101152181625366211e-01 -5.517975613474845886e-02 -6.942217238247394562e-03 9.878839552402496338e-02 -3.899923712015151978e-02 1.239489763975143433e-01 -4.081571102142333984e-01 -6.445337831974029541e-02 2.415489405393600464e-01 -2.681436538696289062e-01 1.354368776082992554e-01 1.396958976984024048e-01 -1.843184381723403931e-01 -3.433722555637359619e-01 1.452674865722656250e-01 -1.371112763881683350e-01 -1.474531590938568115e-01 -4.236783087253570557e-02 1.962055079638957977e-02
3.181021288037300110e-02 5.033643841743469238e-01 2.460349053144454956e-01 -2.221998274326324463e-01 -1.709444969892501831e-01 1.664053052663803101e-01 -5.049598589539527893e-02 -4.129429906606674194e-02 -2.506770193576812744e-01 -9.475929290056228638e-02 -6.258854269981384277e-02 6.431643664836883545e-02 -1.369722485542297363e-01 -3.209028765559196472e-02 2.007384002208709717e-01 1.393908113241195679e-01 2.144019454717636108e-01 -1.325652003288269043e-01 8.827957510948181152e-02 -7.366118580102920532e-02 1.786951422691345215e-01 -2.822237275540828705e-02 -2.786752879619598389e-01 1.468126624822616577e-01 -4.115084931254386902e-02 -2.057657390832901001e-02 -3.859581947326660156e-01 1.180747300386428833e-01 2.932326123118400574e-02 -2.480978146195411682e-02 1.682783216238021851e-01 1.078472211956977844e-01
-2.618126012384891510e-02 1.951465308666229248e-01 1.084711104631423950e-01 -1.385826021432876587e-01 9.644310176372528076e-02 1.214211508631706238e-01 -1.068431604653596878e-02 -1.224666908383369446e-01 -1.837102472782135010e-01 -1.993167251348495483e-01 3.385464251041412354e-01 -2.766131162643432617e-01 -2.983376979827880859e-01 2.908542007207870483e-02 1.676557809114456177e-01 3.678471446037292480e-01 -4.667745903134346008e-03 1.352368593215942383e-01 -1.756369322538375854e-01 2.702259644865989685e-02 1.987681537866592407e-01 2.073092907667160034e-01 -1.924577802419662476e-01 1.651030592620372772e-02 1.210195049643516541e-01 1.706069558858871460e-01 -3.123080916702747345e-02 -4.129011556506156921e-02 2.694779932498931885e-01 -2.307837307453155518e-01 -1.766116023063659668e-01 6.035240367054939270e-03
9.027016907930374146e-02 3.767850100994110107e-01 1.308540552854537964e-01 2.539810165762901306e-02 -6.134821847081184387e-02 2.877697348594665527e-02 7.568716257810592651e-02 -1.970902085304260254e-01 -1.064511910080909729e-01 3.262046724557876587e-02 -2.288482636213302612e-01 4.100733622908592224e-02 -2.058079093694686890e-01 2.413427531719207764e-01 2.764610387384891510e-02 1.905073598027229309e-02 1.846794784069061279e-01 9.176156669855117798e-02 9.222692996263504028e-02 -5.285218358039855957e-01 -2.490385062992572784e-02 4.190779849886894226e-02 -1.679226458072662354e-01 1.286337524652481079e-02 7.538332790136337280e-02 -5.305537953972816467e-02 -3.383146822452545166e-01 -1.263223886489868164e-01 -1.584648787975311279e-01 -1.005291268229484558e-01 -1.800565719604492188e-01 2.170600295066833496e-01
4.862641170620918274e-02 4.908340796828269958e-02 -8.916398137807846069e-02 -6.637973338365554810e-02 1.966799944639205933e-01 1.897209882736206055e-01 -8.693294227123260498e-02 -2.487964741885662079e-02 -6.002864614129066467e-02 1.288391649723052979e-01 1.975464373826980591e-01 -1.232301592826843262e-01 -2.584698796272277832e-01 3.778517618775367737e-02 9.456042945384979248e-02 1.479300260543823242e-01 1.751371473073959351e-01 1.336915493011474609e-01 -2.046138346195220947e-01 -3.865835964679718018e-01 2.882874310016632080e-01 2.361806035041809082e-01 -1.936093717813491821e-01 8.085572719573974609e-02 1.794179677963256836e-01 -1.592115461826324463e-01 -2.815149426460266113e-01 1.240782663226127625e-01 3.399356007575988770e-01 1.109080687165260315e-01 -1.515420824289321899e-01 -2.762787230312824249e-02
-8.099546656012535095e-03 1.212176606059074402e-01 2.040621489286422729e-01 -1.823312193155288696e-01 3.542899191379547119e-01 -2.260847240686416626e-01 -3.681050240993499756e-02 -2.442779988050460815e-01 -9.225806593894958496e-02 1.644758433103561401e-01 1.882155090570449829e-01 -1.628427952527999878e-01 -6.170710548758506775e-02 2.215925455093383789e-01 2.015084773302078247e-01 2.703209780156612396e-02 8.895592391490936279e-02 2.681708708405494690e-02 3.665715828537940979e-02 -1.714270412921905518e-01 6.301750242710113525e-02 7.603670656681060791e-02 -2.019536793231964111e-01 -5.966956540942192078e-02 -1.290176957845687866e-01 3.185417130589485168e-02 -5.194038748741149902e-01 3.878682851791381836e-02 1.381145864725112915e-01 -2.267251610755920410e-01 -1.345417946577072144e-01 9.974776208400726318e-02
7.024982571601867676e-02 1.974152475595474243e-01 1.657048612833023071e-01 -2.405415028333663940e-01 1.573142856359481812e-01 -1.040208637714385986e-01 2.248583436012268066e-01 -7.208163291215896606e-02 -1.507660839706659317e-03 2.767028808593750000e-01 3.208997100591659546e-02 1.353790313005447388e-01 -2.950332760810852051e-01 1.759496927261352539e-01 7.191133499145507812e-02 1.645590513944625854e-01 1.489843577146530151e-01 1.235256344079971313e-01 -2.238963916897773743e-02 -3.559526205062866211e-01 1.812643930315971375e-02 -9.761512279510498047e-02 -3.181046992540359497e-02 4.667133986949920654e-01 8.757763355970382690e-02 -1.319676488637924194e-01 -1.979090124368667603e-01 3.793597221374511719e-02 -1.922108680009841919e-01 1.483553946018218994e-01 1.163865700364112854e-01 -4.158364608883857727e-02
-1.444541364908218384e-01 2.304816544055938721e-01 -6.421708501875400543e-03 9.421509504318237305e-02 3.114032447338104248e-01 7.458653301000595093e-03 7.340108603239059448e-02 -2.077139019966125488e-01 -3.244419991970062256e-01 1.370297521352767944e-01 -3.442393988370895386e-02 -1.806034296751022339e-01 -1.247574016451835632e-01 4.897988401353359222e-03 1.453139036893844604e-01 8.363875001668930054e-02 2.515996992588043213e-01 5.505326390266418457e-02 3.413875773549079895e-02 -6.580387800931930542e-02 -1.131767258048057556e-01 8.830883353948593140e-02 -3.601318299770355225e-01 1.524370312690734863e-01 1.251063197851181030e-01 7.688117027282714844e-02 -3.974609673023223877e-01 5.835784599184989929e-02 -3.343124389648437500e-01 1.293735951185226440e-01 9.519727528095245361e-02 6.414460390806198120e-02
1.298737376928329468e-01 2.957956790924072266e-01 -7.820304483175277710e-02 -1.690644770860671997e-01 -1.248620748519897461e-01 -8.712183684110641479e-02 -1.890799850225448608e-01 9.759832918643951416e-02 -1.787325143814086914e-01 8.310046792030334473e-02 1.743464171886444092e-01 -2.362699247896671295e-02 -3.277303576469421387e-01 2.974629998207092285e-01 5.679601058363914490e-02 9.681846201419830322e-02 1.150878146290779114e-01 -6.479522585868835449e-02 2.283885180950164795e-01 -3.720180988311767578e-01 -1.892858892679214478e-01 -1.394222676753997803e-01 -8.773705363273620605e-02 7.124218344688415527e-02 1.808346211910247803e-01 1.567881256341934204e-01 -3.224315941333770752e-01 -1.032003015279769897e-02 -1.661897897720336914e-01 -2.987678907811641693e-02 6.752273067831993103e-03 2.196177393198013306e-01
-7.967642694711685181e-02 3.097261190414428711e-01 7.006765156984329224e-02 1.526238513179123402e-03 -2.896161749958992004e-02 8.973953872919082642e-02 -3.505282849073410034e-02 -1.129439845681190491e-01 1.140368729829788208e-01 -2.979096472263336182e-01 1.819491535425186157e-01 1.627696901559829712e-01 -2.652474045753479004e-01 2.713583111763000488e-01 3.692764416337013245e-02 3.125887513160705566e-01 9.928849339485168457e-02 -6.949859112501144409e-02 -1.026423051953315735e-01 7.653122395277023315e-02 -3.319316804409027100e-01 -1.349097043275833130e-01 -4.233801364898681641e-01 -1.100800707936286926e-01 2.001359462738037109e-01 -2.627058420330286026e-03 -1.569890379905700684e-01 -5.348559003323316574e-03 1.045289039611816406e-01 -5.669110268354415894e-02 -1.841020584106445312e-01 -4.374870657920837402e-02
-1.960480958223342896e-01 3.628844618797302246e-01 5.543464794754981995e-02 -1.893931627273559570e-01 1.210043728351593018e-01 -8.804096281528472900e-02 7.467675954103469849e-02 -8.539067581295967102e-03 -1.199928224086761475e-01 -2.412139624357223511e-02 5.549380928277969360e-02 -9.658887237310409546e-02 -2.409180104732513428e-01 2.085760794579982758e-02 -4.993840306997299194e-02 -5.401431396603584290e-02 3.071701228618621826e-01 1.050015352666378021e-02 -1.366158109158277512e-02 -1.401905566453933716e-01 3.598490357398986816e-01 6.994666159152984619e-02 -6.900445371866226196e-02 -8.890230208635330200e-03 8.166386932134628296e-02 -1.652458012104034424e-01 -5.675237178802490234e-01 1.334709525108337402e-01 4.817623272538185120e-02 5.077206343412399292e-02 1.539267152547836304e-01 1.249964833259582520e-01
7.896613329648971558e-02 3.459946811199188232e-01 3.895947635173797607e-01 4.144078865647315979e-02 3.726016283035278320e-01 -7.482898235321044922e-02 9.529650956392288208e-02 -1.488440036773681641e-01 1.439668536186218262e-01 1.172334998846054077e-01 9.770130738615989685e-03 -1.525438427925109863e-01 -1.635314337909221649e-02 6.132519803941249847e-03 -4.035823047161102295e-02 3.814136683940887451e-01 1.155180037021636963e-01 -6.709932535886764526e-02 -1.309085190296173096e-01 -1.185592636466026306e-01 2.900829724967479706e-02 3.684924170374870300e-02 -4.532647505402565002e-02 1.919958554208278656e-02 2.596879005432128906e-01 1.432623714208602905e-01 6.917835026979446411e-02 -1.005605310201644897e-01 -5.069179832935333252e-02 1.366538703441619873e-01 -3.952657282352447510e-01 7.507636398077011108e-02
4.230338335037231445e-02 1.479617953300476074e-01 -4.885624721646308899e-02 -3.172428011894226074e-01 3.634247481822967529e-01 1.056778728961944580e-01 4.683011397719383240e-02 -1.386848390102386475e-01 -1.135470494627952576e-01 5.879987031221389771e-02 3.606643378734588623e-01 -1.299055963754653931e-01 -2.859291434288024902e-01 3.243082761764526367e-01 1.290853023529052734e-01 -4.030289128422737122e-03 4.567214101552963257e-02 2.466027624905109406e-02 -7.701242342591285706e-03 -1.519992351531982422e-01 -2.160235941410064697e-01 9.754857420921325684e-02 -1.668438464403152466e-01 3.438092172145843506e-01 -1.225075572729110718e-01 -1.006814688444137573e-01 -2.218717038631439209e-01 1.258450001478195190e-01 -9.958864748477935791e-02 8.759858459234237671e-02 1.320771640166640282e-03 7.627592235803604126e-02
4.087773337960243225e-02 4.255633056163787842e-01 -6.646720692515373230e-03 -3.867770731449127197e-02 2.445348203182220459e-01 -3.089859187602996826e-01 -1.944537907838821411e-01 -2.797923982143402100e-02 -2.447760254144668579e-01 2.006269395351409912e-01 1.613961458206176758e-01 -2.339793555438518524e-02 -9.202932566404342651e-02 4.399914294481277466e-02 1.471903175115585327e-01 -5.869140475988388062e-02 8.242049068212509155e-02 7.576079666614532471e-02 1.552006155252456665e-01 -8.217708766460418701e-02 1.838946156203746796e-02 -8.348464220762252808e-02 2.752571925520896912e-02 1.560894399881362915e-01 7.635905593633651733e-02 8.022035658359527588e-02 -1.610171943902969360e-01 1.011180654168128967e-01 -2.691646218299865723e-01 2.274882281199097633e-03 -5.073658227920532227e-01 7.380732148885726929e-02
8.636815100908279419e-02 3.571362197399139404e-01 2.011561691761016846e-01 -2.953473031520843506e-01 1.107458546757698059e-01 -1.598856151103973389e-01 -2.566078305244445801e-01 -2.058328241109848022e-01 -1.480511482805013657e-02 2.569604814052581787e-01 2.192662954330444336e-01 8.310388773679733276e-02 -1.405043900012969971e-01 1.910360157489776611e-01 2.286570966243743896e-01 5.584567785263061523e-02 5.436407774686813354e-02 -5.753677338361740112e-02 -8.766074478626251221e-02 7.996326312422752380e-03 -4.659342765808105469e-02 2.420213371515274048e-01 1.777916401624679565e-01 1.608266830444335938e-01 2.269706130027770996e-01 -1.146335974335670471e-01 -2.432233393192291260e-01 -2.500901557505130768e-02 -2.984858453273773193e-01 1.282681059092283249e-02 -6.794565916061401367e-02 -8.853060752153396606e-02
8.209921419620513916e-02 4.004761278629302979e-01 -9.588932245969772339e-02 8.936387486755847931e-03 1.608201265335083008e-01 -2.937299311161041260e-01 -2.234617471694946289e-01 -1.005514636635780334e-01 -7.129817456007003784e-02 2.039657831192016602e-01 8.028239011764526367e-02 2.484777867794036865e-01 -1.654700487852096558e-01 4.993113279342651367e-01 1.771449893712997437e-01 1.215892989421263337e-04 3.327605426311492920e-01 2.960136160254478455e-02 1.544106751680374146e-01 -9.311929345130920410e-02 -4.287609830498695374e-02 -1.558842808008193970e-01 -1.313412040472030640e-01 -3.590821055695414543e-03 2.029757015407085419e-02 -4.419228062033653259e-02 -3.341316059231758118e-02 2.976560220122337341e-02 -8.337483555078506470e-02 -7.011655718088150024e-02 -1.098588854074478149e-01 1.124636009335517883e-01
1.014280989766120911e-01 3.426066935062408447e-01 9.820421040058135986e-02 4.072500392794609070e-02 2.519349753856658936e-01 -1.741333901882171631e-01 -3.343585133552551270e-02 1.819992661476135254e-01 -5.648726597428321838e-02 2.960113286972045898e-01 -1.415405720472335815e-01 -3.467045426368713379e-01 -2.412737458944320679e-01 1.758658587932586670e-01 2.869200110435485840e-01 2.456995695829391479e-01 1.435344070196151733e-01 -1.625256389379501343e-01 -1.575263291597366333e-01 -3.715197741985321045e-02 5.954750999808311462e-02 -1.613960601389408112e-02 1.762866973876953125e-01 1.133525967597961426e-01 1.164355725049972534e-01 2.568051777780056000e-02 -1.564302295446395874e-01 -8.882337063550949097e-02 -2.579146921634674072e-01 7.832323759794235229e-02 -1.627828478813171387e-01 -5.862996354699134827e-02
-1.500691175460815430e-01 2.609250247478485107e-01 7.644224911928176880e-02 -2.019211202859878540e-01 3.400990366935729980e-01 -1.218371093273162842e-01 -1.020831018686294556e-01 -1.130062043666839600e-01 1.038963794708251953e-01 2.361859232187271118e-01 -1.235487759113311768e-01 -1.641125082969665527e-01 -4.311789870262145996e-01 3.054951131343841553e-01 -1.218153238296508789e-01 -2.041640318930149078e-02 2.707121670246124268e-01 -1.025127395987510681e-01 -1.129310876131057739e-01 -1.310859024524688721e-01 2.630479633808135986e-01 3.110270947217941284e-02 -3.565585240721702576e-02 1.855776607990264893e-01 -6.235894188284873962e-02 8.820791542530059814e-02 -3.596467897295951843e-02 8.016007393598556519e-02 -3.519183397293090820e-02 -8.996635675430297852e-02 -9.885380417108535767e-02 -2.184247076511383057e-01
1.996336579322814941e-01 3.238604366779327393e-01 8.750671893358230591e-02 4.877726361155509949e-02 -1.732657402753829956e-01 4.304575920104980469e-02 -3.227194249629974365e-01 2.355518490076065063e-01 1.822244934737682343e-02 1.407183855772018433e-01 -1.456276327371597290e-01 3.059188649058341980e-02 -3.647749125957489014e-01 1.764851063489913940e-02 -2.407389581203460693e-01 6.169236451387405396e-02 3.393784165382385254e-01 -1.523714810609817505e-01 3.543078526854515076e-02 6.703916192054748535e-02 6.209582090377807617e-02 2.608028054237365723e-01 -2.620178274810314178e-02 1.356270760297775269e-01 1.926006376743316650e-01 5.517721176147460938e-02 -2.269780784845352173e-01 -7.320863194763660431e-03 -2.208282202482223511e-01 -1.233390569686889648e-01 -1.573350280523300171e-01 -2.763415873050689697e-02
-1.216392517089843750e-01 2.436520904302597046e-01 2.022958248853683472e-01 -2.076960504055023193e-01 2.090789526700973511e-01 -1.962638050317764282e-01 9.602051973342895508e-02 -2.454631924629211426e-01 1.538671553134918213e-01 7.138010114431381226e-02 4.688611999154090881e-02 9.493956714868545532e-02 -3.600315153598785400e-01 8.831524848937988281e-02 1.206641420722007751e-01 2.032326310873031616e-01 6.471865624189376831e-02 -8.139775134623050690e-03 3.445589169859886169e-02 -1.478181034326553345e-01 1.373881250619888306e-01 2.611209452152252197e-02 -1.275166273117065430e-01 2.147884517908096313e-01 -2.310668304562568665e-02 2.358314245939254761e-01 -1.986353285610675812e-02 2.053913772106170654e-01 -2.063621431589126587e-01 -4.291352331638336182e-01 -1.305932551622390747e-01 -7.093132287263870239e-02
1.184006854891777039e-01 2.762994468212127686e-01 -2.591547742486000061e-02 -3.302898406982421875e-01 2.286160141229629517e-01 -1.158080846071243286e-01 -1.520643234252929688e-01 -7.137748599052429199e-02 -2.895637154579162598e-01 -8.596672117710113525e-02 1.076397597789764404e-01 2.973185479640960693e-01 -2.258725613355636597e-01 1.458108425140380859e-01 2.062295824289321899e-01 -6.032598670572042465e-03 1.471247971057891846e-01 1.286571659147739410e-02 -6.326460745185613632e-03 -8.732654154300689697e-03 2.367510199546813965e-01 2.066442221403121948e-01 -1.711694896221160889e-02 9.738255292177200317e-02 2.231045663356781006e-01 -4.746383428573608398e-02 -3.599298000335693359e-01 -2.349578775465488434e-02 -2.131504267454147339e-01 -1.399731487035751343e-01 -1.521872822195291519e-02 -1.485582292079925537e-01
5.154895782470703125e-02 1.325355470180511475e-01 1.042479649186134338e-01 -1.320852339267730713e-01 8.667363226413726807e-02 -2.020798474550247192e-01 8.603601902723312378e-02 8.125589042901992798e-02 -4.504917189478874207e-02 9.668363630771636963e-02 -8.825901895761489868e-02 -2.594226002693176270e-01 -2.344153970479965210e-01 2.860327661037445068e-01 1.105120703577995300e-01 4.731253534555435181e-02 1.399292200803756714e-01 2.183218114078044891e-02 2.518332898616790771e-01 -2.154460698366165161e-01 1.892231851816177368e-01 3.565765619277954102e-01 -1.752997636795043945e-01 1.563768684864044189e-01 -1.220566313713788986e-02 1.717600524425506592e-01 -4.932466447353363037e-01 4.193369299173355103e-03 -1.140530407428741455e-01 2.165520749986171722e-02 -6.289834529161453247e-02 -1.140293329954147339e-01
2.929454483091831207e-02 2.848391532897949219e-01 1.608524024486541748e-01 -4.023579359054565430e-01 2.572934627532958984e-01 -1.225468069314956665e-01 -2.086623907089233398e-01 -2.188033610582351685e-01 -1.175000332295894623e-02 1.060911491513252258e-01 1.946646422147750854e-01 1.770049184560775757e-01 -3.009218871593475342e-01 1.496387124061584473e-01 3.426139056682586670e-01 1.541596502065658569e-01 -1.585919708013534546e-01 -9.906258434057235718e-02 -1.682366132736206055e-01 -1.557193100452423096e-01 4.378205537796020508e-02 1.432004272937774658e-01 -3.691070526838302612e-02 1.396386772394180298e-01 1.457255333662033081e-01 1.302559077739715576e-01 -1.624155789613723755e-01 9.889129549264907837e-02 -1.668269559741020203e-02 3.069647215306758881e-02 -9.113192558288574219e-02 -9.060495346784591675e-02
1.190533190965652466e-01 1.404953747987747192e-01 1.409079693257808685e-02 6.823212374001741409e-03 1.649621725082397461e-01 -8.374532312154769897e-02 -1.750778220593929291e-02 -2.015137374401092529e-01 -2.842503599822521210e-02 -1.097279861569404602e-01 5.554122850298881531e-02 -1.630642861127853394e-01 -4.314142465591430664e-01 2.128401771187782288e-02 3.042848408222198486e-01 1.152035892009735107e-01 2.823411226272583008e-01 2.740066871047019958e-02 1.969517320394515991e-01 -3.001256287097930908e-01 1.303134411573410034e-01 3.260134020820260048e-03 -1.130478605628013611e-01 3.729430213570594788e-02 3.109951913356781006e-01 1.062728911638259888e-01 -2.355192452669143677e-01 -1.597212105989456177e-01 2.160825580358505249e-01 -1.883954703807830811e-01 -4.671582486480474472e-03 -2.098873108625411987e-01
-1.639390885829925537e-01 2.377125620841979980e-01 1.136209368705749512e-01 -1.665750741958618164e-01 2.017206102609634399e-01 -9.016422182321548462e-02 -2.770368456840515137e-01 -1.544375568628311157e-01 -1.617181450128555298e-01 6.699392199516296387e-02 2.548522651195526123e-01 1.236739382147789001e-01 -3.288179934024810791e-01 1.923259794712066650e-01 2.051369249820709229e-01 -8.811311423778533936e-02 1.126199960708618164e-01 5.214108619838953018e-03 3.085969388484954834e-02 -7.214698195457458496e-02 1.416866183280944824e-01 2.935392558574676514e-01 2.662821114063262939e-01 1.797002106904983521e-01 2.278562486171722412e-01 -1.080051213502883911e-01 -9.291177242994308472e-02 -1.008995622396469116e-01 -1.159662380814552307e-01 -2.458426356315612793e-01 -1.445046514272689819e-01 -1.233894154429435730e-01
3.090571239590644836e-02 2.719285488128662109e-01 2.005628496408462524e-01 -4.056575596332550049e-01 1.860625445842742920e-01 -2.073317579925060272e-02 -2.111494839191436768e-01 8.051220327615737915e-03 -1.970576941967010498e-01 4.883671179413795471e-02 1.340274363756179810e-01 1.728183478116989136e-01 -6.303024291992187500e-02 2.522991001605987549e-01 3.645530715584754944e-02 -1.046050898730754852e-02 2.667007446289062500e-01 7.923382800072431564e-04 4.627572000026702881e-02 1.813115202821791172e-03 8.152638375759124756e-02 3.448307216167449951e-01 8.687779307365417480e-02 2.926297187805175781e-01 2.432404905557632446e-01 4.464560374617576599e-02 -7.327412068843841553e-02 -2.033072337508201599e-02 -1.551550924777984619e-01 -1.416859775781631470e-01 -2.235354781150817871e-01 1.715779304504394531e-01
9.548419713973999023e-02 4.172174930572509766e-01 1.226427257061004639e-01 -2.876065373420715332e-01 1.613952219486236572e-01 -2.591727375984191895e-01 -7.599268853664398193e-02 -2.719595730304718018e-01 -2.457574754953384399e-01 4.748589172959327698e-02 1.748276203870773315e-01 2.790365219116210938e-01 -5.703811347484588623e-02 6.318240612745285034e-02 1.327212303876876831e-01 3.552877902984619141e-02 2.617782950401306152e-01 -1.564988046884536743e-01 -1.214798912405967712e-01 2.723345533013343811e-02 4.617481678724288940e-02 2.515722811222076416e-01 1.267151534557342529e-01 5.511754751205444336e-02 1.895639002323150635e-01 -7.444521784782409668e-02 -7.169043272733688354e-02 -1.200471352785825729e-02 1.005571568384766579e-03 -2.353318631649017334e-01 -1.868236362934112549e-01 -1.371783167123794556e-01
2.608547210693359375e-01 3.996990025043487549e-01 2.462890446186065674e-01 -1.423208117485046387e-01 3.797796964645385742e-01 -1.707869768142700195e-01 -2.603221237659454346e-01 -1.737157255411148071e-01 -5.244984477758407593e-02 1.116886064410209656e-01 2.713901102542877197e-01 7.254716753959655762e-02 -2.428104281425476074e-01 1.136196702718734741e-01 1.828086748719215393e-02 8.961780369281768799e-02 -1.901035606861114502e-01 -5.663068592548370361e-02 -1.745003857649862766e-03 1.544514787383377552e-03 1.596099287271499634e-01 1.092687472701072693e-01 -7.295311242341995239e-02 1.802928298711776733e-01 1.676484048366546631e-01 9.965083748102188110e-02 -2.147124260663986206e-01 -1.734983921051025391e-01 -8.146134018898010254e-02 4.837001487612724304e-02 -6.923189014196395874e-02 -5.441520735621452332e-02
-8.856574445962905884e-02 2.414475679397583008e-01 2.087794244289398193e-01 2.509633302688598633e-01 1.315925419330596924e-01 -5.696778744459152222e-02 4.889997653663158417e-03 2.496580928564071655e-01 -1.932317912578582764e-01 -1.474139932543039322e-02 9.833177179098129272e-02 -1.513447016477584839e-01 -3.788744211196899414e-01 8.335170894861221313e-02 1.737644821405410767e-01 -1.486550122499465942e-01 4.658854901790618896e-01 1.045733224600553513e-03 2.635780572891235352e-01 -4.030070826411247253e-02 1.564415171742439270e-02 1.166159380227327347e-02 6.361590325832366943e-02 9.005613625049591064e-02 -7.676966488361358643e-02 -2.406659275293350220e-01 -2.504290044307708740e-01 2.239290066063404083e-02 2.180836349725723267e-02 6.059528887271881104e-02 -1.254740953445434570e-01 -1.544346064329147339e-01
3.553429618477821350e-02 2.940036952495574951e-01 3.320068120956420898e-01 -7.663252949714660645e-02 3.651243820786476135e-02 -1.178472340106964111e-01 -1.567279249429702759e-01 1.396314054727554321e-01 -2.056008428335189819e-01 -5.283433571457862854e-02 4.116608202457427979e-01 7.502368837594985962e-02 -1.570004075765609741e-01 2.738296091556549072e-01 2.539837360382080078e-01 1.196818519383668900e-02 -1.324535999447107315e-02 -1.296389549970626831e-01 -6.556258350610733032e-02 2.588421339169144630e-03 3.936832547187805176e-01 3.837225958704948425e-02 3.865443170070648193e-02 2.424772530794143677e-01 6.562459468841552734e-02 -3.239398356527090073e-03 -2.721281945705413818e-01 1.475868076086044312e-01 5.443793535232543945e-02 2.279283851385116577e-02 -9.298025071620941162e-02 4.648659750819206238e-02
1.583255529403686523e-01 2.721377909183502197e-01 2.360792905092239380e-01 -1.872539967298507690e-01 1.022350713610649109e-01 -2.227692157030105591e-01 -2.031348198652267456e-01 -1.736702173948287964e-01 -2.396774441003799438e-01 -2.758324146270751953e-02 2.121312171220779419e-01 1.376648247241973877e-01 -2.129513621330261230e-01 5.874974653124809265e-02 3.150987327098846436e-01 -6.200933083891868591e-02 4.246313497424125671e-02 9.260932565666735172e-04 -6.082457024604082108e-03 -2.317078113555908203e-01 1.337896287441253662e-02 3.260053992271423340e-01 -3.741327300667762756e-02 1.203098222613334656e-01 7.242336124181747437e-02 -1.463510543107986450e-01 -1.786278486251831055e-01 -5.297799408435821533e-02 -2.865937650203704834e-01 -2.699266672134399414e-01 -9.494364261627197266e-02 3.510815650224685669e-02
-2.230906188488006592e-01 4.772393107414245605e-01 -1.249788627028465271e-01 -1.456237584352493286e-01 1.912934929132461548e-01 -1.625296324491500854e-01 -4.244230687618255615e-02 8.964914828538894653e-03 1.323323324322700500e-02 1.960152983665466309e-01 1.409128457307815552e-01 -2.074527293443679810e-01 -9.741508215665817261e-02 1.351973563432693481e-01 2.821105420589447021e-01 7.519765943288803101e-02 9.899011999368667603e-02 -2.950314283370971680e-01 1.110559701919555664e-01 -7.502958178520202637e-02 -1.495832856744527817e-02 3.343873471021652222e-02 -2.679373621940612793e-01 3.974840044975280762e-02 1.147439032793045044e-01 -1.342113614082336426e-01 -2.614895701408386230e-01 1.001205071806907654e-01 -6.841619312763214111e-02 -3.190895915031433105e-01 2.063357271254062653e-02 -1.533405389636754990e-02
5.367916449904441833e-02 3.191742599010467529e-01 2.018187940120697021e-01 -1.738894879817962646e-01 2.337525337934494019e-01 4.981885431334376335e-04 -3.472108766436576843e-02 7.822742918506264687e-04 -3.885095566511154175e-02 1.357758790254592896e-01 -8.046200126409530640e-02 -2.469775676727294922e-01 2.735187066718935966e-03 3.179167211055755615e-01 2.589333355426788330e-01 4.335846602916717529e-01 1.702549457550048828e-01 1.399266868829727173e-01 -1.099071651697158813e-01 4.468103870749473572e-02 -1.257828176021575928e-01 -1.772824078798294067e-01 1.881277412176132202e-01 1.643262207508087158e-01 1.259240955114364624e-01 1.120536178350448608e-01 -8.078332990407943726e-02 1.070072725415229797e-01 -1.215017065405845642e-01 -1.416674256324768066e-01 -2.302355468273162842e-01 1.355593800544738770e-01
-2.336497604846954346e-01 2.464731335639953613e-01 1.897681653499603271e-01 8.735926449298858643e-02 6.197125464677810669e-02 -3.355426192283630371e-01 1.814692746847867966e-03 -1.225976794958114624e-01 -1.053837686777114868e-01 6.467191129922866821e-02 -1.726025901734828949e-02 -1.563335210084915161e-01 -3.138359189033508301e-01 2.563436329364776611e-01 2.962345182895660400e-01 7.890269905328750610e-02 1.479194164276123047e-01 -8.308696746826171875e-02 -1.996124535799026489e-01 -8.568411320447921753e-02 6.540405750274658203e-02 2.690483070909976959e-02 -2.490812689065933228e-01 2.083667665719985962e-01 -3.695390820503234863e-01 4.653232463169842958e-04 -1.884617656469345093e-01 9.365536272525787354e-02 -4.220604524016380310e-02 1.101329326629638672e-01 -1.735239028930664062e-01 6.385546643286943436e-03
-3.849231079220771790e-02 3.607208430767059326e-01 2.145186364650726318e-01 -6.886564940214157104e-02 -6.088069826364517212e-02 1.422406919300556183e-02 1.946045607328414917e-01 -1.944860816001892090e-02 -9.169039130210876465e-02 1.117039322853088379e-01 2.006452530622482300e-01 2.795998752117156982e-01 -2.399585545063018799e-01 3.331277370452880859e-01 2.192771285772323608e-01 3.998602926731109619e-02 -3.114758245646953583e-02 8.866424858570098877e-02 2.134701423346996307e-02 -5.680130049586296082e-02 3.481709584593772888e-02 3.233250081539154053e-01 -1.003250665962696075e-02 1.291089355945587158e-01 -1.047737300395965576e-01 -1.650013960897922516e-02 -2.186924964189529419e-01 1.259094178676605225e-01 -1.618682444095611572e-01 -2.427849322557449341e-01 -3.083076477050781250e-01 1.666184663772583008e-01
-1.622537225484848022e-01 2.821928560733795166e-01 3.361155390739440918e-01 3.047529049217700958e-02 1.096505969762802124e-01 7.880989462137222290e-02 -2.518081367015838623e-01 -1.899005323648452759e-01 -1.256921440362930298e-01 -3.731366246938705444e-02 3.611561059951782227e-01 1.564581990242004395e-01 -2.813370823860168457e-01 2.767593860626220703e-01 1.770464777946472168e-01 8.001351356506347656e-02 -3.628718852996826172e-02 -1.588623821735382080e-01 1.049483120441436768e-01 -9.186663478612899780e-02 2.123601916537154466e-05 -1.261331979185342789e-02 -1.641833633184432983e-01 2.678076922893524170e-01 1.357988864183425903e-01 -1.023200079798698425e-01 5.508614331483840942e-02 2.257386893033981323e-01 -9.320832043886184692e-02 -6.766808684915304184e-03 -9.252925403416156769e-03 2.455012500286102295e-01
8.519091457128524780e-02 1.526539027690887451e-01 1.739071160554885864e-01 -1.906893402338027954e-02 4.357362091541290283e-01 -2.493921071290969849e-01 -7.982932776212692261e-02 -6.477707996964454651e-03 1.307432800531387329e-01 -4.528877884149551392e-02 1.770259141921997070e-01 6.411830335855484009e-02 6.887039542198181152e-02 2.095221169292926788e-02 1.329195201396942139e-01 2.810409069061279297e-01 1.056587621569633484e-01 5.434345081448554993e-02 3.394535556435585022e-02 -4.174972176551818848e-01 -1.920153796672821045e-01 2.158903032541275024e-01 -1.984046250581741333e-01 1.121247280389070511e-02 1.259140074253082275e-01 -2.483011335134506226e-01 1.481557823717594147e-02 1.964343637228012085e-01 -1.316133234649896622e-02 2.490118145942687988e-01 -2.754547819495201111e-02 -1.792559921741485596e-01
-1.682862788438796997e-01 5.630941987037658691e-01 -2.181175164878368378e-03 -1.659316122531890869e-01 2.810899540781974792e-02 -3.233159333467483521e-02 -1.974115222692489624e-01 -1.841677576303482056e-01 -1.221840921789407730e-02 7.837659865617752075e-02 2.550202012062072754e-01 9.351650625467300415e-02 -3.689543008804321289e-01 1.595348417758941650e-01 -2.623821794986724854e-02 -7.440525293350219727e-02 1.285561025142669678e-01 -4.527349770069122314e-02 3.749738633632659912e-02 1.960191726684570312e-01 2.790954113006591797e-01 -1.232721284031867981e-01 4.322179034352302551e-02 1.703885644674301147e-01 -1.364859491586685181e-01 -1.506239175796508789e-01 -3.244542330503463745e-02 1.314747482538223267e-01 1.052823364734649658e-01 4.108235239982604980e-02 -2.107917964458465576e-01 -7.217887789011001587e-02
1.380178481340408325e-01 1.171825081110000610e-01 2.323843240737915039e-01 1.809724234044551849e-02 1.842088401317596436e-01 1.355471163988113403e-01 -1.277261227369308472e-01 3.226117193698883057e-01 1.631335914134979248e-01 4.062078893184661865e-02 -3.054613713175058365e-03 -8.508747071027755737e-02 -9.931237250566482544e-02 1.363640278577804565e-01 2.216026782989501953e-01 3.686499595642089844e-01 1.895164847373962402e-01 7.368954829871654510e-03 -3.896287083625793457e-02 -3.156381249427795410e-01 2.974312752485275269e-02 1.904878765344619751e-01 -3.654849231243133545e-01 -1.726681888103485107e-01 -2.054507145658135414e-03 -2.122259140014648438e-01 -1.344788968563079834e-01 4.757226258516311646e-02 1.426252275705337524e-01 -1.580046117305755615e-01 -1.327154040336608887e-01 1.588017344474792480e-01
2.688978798687458038e-02 2.445845901966094971e-01 8.761195838451385498e-02 1.460737437009811401e-01 1.099820286035537720e-01 -7.796922326087951660e-02 -2.007407993078231812e-01 -2.641582489013671875e-01 1.806475818157196045e-01 -4.093781486153602600e-02 1.051762178540229797e-01 -1.311958432197570801e-01 -2.437802404165267944e-01 3.040226995944976807e-01 2.801712602376937866e-02 3.457932174205780029e-01 3.730643689632415771e-01 1.123476587235927582e-02 2.577658593654632568e-01 -1.590855866670608521e-01 -1.337618529796600342e-01 -1.245454475283622742e-01 1.263554114848375320e-02 -1.027719601988792419e-01 -9.606527164578437805e-03 3.238822519779205322e-02 -3.772723078727722168e-01 -1.177400127053260803e-01 1.663057319819927216e-02 8.094572275876998901e-02 4.117595776915550232e-02 -7.966746389865875244e-02
-1.894809305667877197e-01 2.572155296802520752e-01 1.569371521472930908e-01 -6.330528110265731812e-02 1.103167682886123657e-01 -2.871850728988647461e-01 1.089203357696533203e-02 8.256992697715759277e-02 1.400694996118545532e-01 2.417694479227066040e-01 1.918434798717498779e-01 -1.649175733327865601e-01 -2.498599290847778320e-01 2.571754157543182373e-01 -7.279539853334426880e-02 -1.013634204864501953e-01 1.248009651899337769e-01 -5.545490235090255737e-02 -2.150582522153854370e-01 -4.543662536889314651e-03 9.423828870058059692e-02 1.494419127702713013e-01 8.762262761592864990e-02 6.060440093278884888e-02 2.017542533576488495e-02 4.175430163741111755e-03 -2.718464434146881104e-01 2.094858139753341675e-02 -2.966718971729278564e-01 2.306918054819107056e-01 -3.905951976776123047e-01 7.386036217212677002e-02
3.414566516876220703e-01 3.796974718570709229e-01 -3.308432176709175110e-02 1.976752579212188721e-01 2.084970027208328247e-01 -1.634268439374864101e-03 -4.714994132518768311e-01 1.786782965064048767e-02 1.745970100164413452e-01 -7.934221625328063965e-02 5.456758290529251099e-02 -1.539686322212219238e-01 -3.475970029830932617e-01 1.105013117194175720e-01 -5.063209682703018188e-02 1.494709998369216919e-01 2.454704195261001587e-01 6.727919727563858032e-02 1.682063341140747070e-01 9.003588557243347168e-02 -7.984889298677444458e-02 1.544672064483165741e-02 4.089790955185890198e-02 1.539373695850372314e-01 -9.070079028606414795e-02 -5.223674699664115906e-02 -1.701016873121261597e-01 -6.760168820619583130e-02 -1.092560961842536926e-01 -1.244565397500991821e-01 -5.726787075400352478e-02 5.681711062788963318e-02
1.497349441051483154e-01 1.755791604518890381e-01 -1.812096387147903442e-01 -1.973112113773822784e-03 -7.034907490015029907e-02 -1.522832959890365601e-01 -3.805378684774041176e-03 6.504642963409423828e-02 4.469828680157661438e-02 -1.991913169622421265e-01 2.644984722137451172e-01 -1.312323510646820068e-01 -2.265384048223495483e-01 3.414127975702285767e-02 -1.904218494892120361e-01 3.856735825538635254e-01 1.229845881462097168e-01 -1.594496332108974457e-02 -2.298553586006164551e-01 -4.066913723945617676e-01 -6.440354138612747192e-02 3.022276759147644043e-01 -4.974828287959098816e-02 2.951482832431793213e-01 -1.632290706038475037e-02 -3.231591358780860901e-02 1.690106093883514404e-02 -1.530067473649978638e-01 1.087163388729095459e-02 6.823585182428359985e-02 -2.141212821006774902e-01 -1.444364786148071289e-01
1.298155635595321655e-01 2.105941623449325562e-01 1.660527586936950684e-01 -1.968451589345932007e-01 6.264519412070512772e-03 -2.731941454112529755e-02 -2.366606742143630981e-01 9.334792941808700562e-02 1.483638137578964233e-01 -1.699143797159194946e-01 1.433570533990859985e-01 -7.118164002895355225e-02 -2.918152511119842529e-01 3.238128423690795898e-01 2.228679656982421875e-01 2.370584057644009590e-03 1.605110615491867065e-01 1.678544841706752777e-02 9.224276244640350342e-02 -2.433044761419296265e-01 -2.514480426907539368e-02 -2.578413579612970352e-03 -9.918078780174255371e-02 2.088412046432495117e-01 2.591215074062347412e-01 1.398133784532546997e-01 -2.776259779930114746e-01 6.260623782873153687e-02 3.661787807941436768e-01 6.456222385168075562e-02 1.743640303611755371e-01 -8.120473474264144897e-02
-5.984882637858390808e-02 3.889931365847587585e-02 2.046382576227188110e-01 -2.389374077320098877e-01 -8.655288070440292358e-02 -2.327481061220169067e-01 1.341042965650558472e-01 -1.806696951389312744e-01 -1.651758551597595215e-01 -2.067407965660095215e-01 2.218934446573257446e-01 -2.338727861642837524e-01 -3.595434725284576416e-01 2.441760897636413574e-01 3.333703055977821350e-02 2.364066690206527710e-01 8.411537110805511475e-02 -6.645785272121429443e-02 4.035485908389091492e-02 -2.626342475414276123e-01 2.046609371900558472e-01 -4.854727163910865784e-02 1.099600642919540405e-01 3.167526721954345703e-01 -9.017359465360641479e-02 1.072742119431495667e-01 -2.296819090843200684e-01 -1.025325655937194824e-01 8.041640743613243103e-03 -1.702970564365386963e-01 -9.086611866950988770e-02 -6.932303309440612793e-02
1.748641878366470337e-01 1.914508342742919922e-01 3.289501965045928955e-01 2.570464089512825012e-02 2.189066819846630096e-02 -1.247754171490669250e-01 -9.344889968633651733e-02 -1.177892554551362991e-02 -7.220973074436187744e-02 5.207345820963382721e-03 2.105196416378021240e-01 -1.350055634975433350e-01 -1.665314845740795135e-02 1.146216019988059998e-01 2.747739255428314209e-01 -1.699035242199897766e-02 1.049071103334426880e-01 2.594797611236572266e-01 -7.609789073467254639e-02 -4.620825350284576416e-01 -3.130443692207336426e-01 -1.035433411598205566e-01 1.397954821586608887e-01 1.689901947975158691e-01 2.651757001876831055e-01 2.532792836427688599e-02 -1.385302543640136719e-01 -1.197409853339195251e-01 -9.905027225613594055e-03 1.323060840368270874e-01 -1.865679770708084106e-01 -1.750024557113647461e-01
-3.855463117361068726e-02 3.045930266380310059e-01 4.578233659267425537e-01 -6.051922217011451721e-02 3.173375129699707031e-01 1.036634892225265503e-01 -2.359249740839004517e-01 -1.047255098819732666e-01 -1.300885230302810669e-01 1.109228283166885376e-02 7.978775352239608765e-02 9.091170132160186768e-02 -1.206338480114936829e-01 1.934211999177932739e-01 1.195922419428825378e-01 7.716790586709976196e-02 -6.204470247030258179e-02 -1.488490104675292969e-01 -6.994248181581497192e-02 -1.376534700393676758e-01 1.903687119483947754e-01 1.025058403611183167e-01 -1.943608224391937256e-01 8.240961283445358276e-02 2.104353345930576324e-02 -1.221976354718208313e-01 -2.928776741027832031e-01 1.085494756698608398e-01 -3.432458341121673584e-01 1.485008001327514648e-01 -1.280820518732070923e-01 -1.114604528993368149e-02
-6.238722801208496094e-02 2.712712883949279785e-01 6.834769248962402344e-02 -1.186846420168876648e-01 1.482184529304504395e-01 7.517260313034057617e-02 -1.254530847072601318e-01 9.442345239222049713e-03 -2.107930928468704224e-01 2.165611237287521362e-01 1.714028865098953247e-01 -9.065928310155868530e-02 -2.864468395709991455e-01 -1.787777990102767944e-02 6.586049497127532959e-02 6.614224612712860107e-02 3.744632601737976074e-01 3.838971853256225586e-01 -1.945436187088489532e-02 1.644009202718734741e-01 1.796084046363830566e-01 3.522552847862243652e-01 -2.434526979923248291e-01 -1.698367446660995483e-01 -1.677681952714920044e-01 9.070032835006713867e-02 -1.445183902978897095e-01 -2.301405370235443115e-02 -2.153655514121055603e-02 -4.201016388833522797e-03 9.916856139898300171e-02 -1.128460541367530823e-01
1.766841560602188110e-01 2.892189323902130127e-01 -2.099394612014293671e-02 -1.300267875194549561e-02 6.369755417108535767e-02 -6.336886435747146606e-02 5.366934835910797119e-02 -1.382046639919281006e-01 1.088874787092208862e-02 -1.386350095272064209e-01 3.254143893718719482e-01 -1.515279859304428101e-01 -2.628865540027618408e-01 1.338826715946197510e-01 2.449102103710174561e-01 1.217784881591796875e-01 3.940161168575286865e-01 -8.668023161590099335e-03 1.755986213684082031e-01 -1.205888167023658752e-01 3.010233305394649506e-02 1.676446795463562012e-01 3.510281210765242577e-03 -2.858226299285888672e-01 3.492204546928405762e-01 1.797321736812591553e-01 -1.040936559438705444e-01 -7.626664638519287109e-02 8.258723467588424683e-02 -1.138410791754722595e-01 1.252559125423431396e-01 -1.632012724876403809e-01
5.973747931420803070e-03 1.291407644748687744e-01 2.513758838176727295e-02 3.345992043614387512e-02 -1.550464332103729248e-01 -1.297703832387924194e-01 -2.077401578426361084e-01 -3.100495338439941406e-01 9.989077597856521606e-02 4.536410048604011536e-02 1.608204245567321777e-01 -2.048761248588562012e-01 -1.369863003492355347e-01 4.230566322803497314e-01 5.638729780912399292e-02 2.006902694702148438e-01 4.044411480426788330e-01 1.562614142894744873e-01 2.311061024665832520e-01 -9.709119796752929688e-02 -1.155061274766921997e-01 -1.772748380899429321e-01 8.789987768977880478e-04 1.205346509814262390e-01 2.327244728803634644e-01 -5.929167196154594421e-02 -3.025683462619781494e-01 7.373668998479843140e-02 -2.724171802401542664e-02 -1.990870572626590729e-02 6.953513622283935547e-02 -9.766541421413421631e-02
4.227901808917522430e-03 3.858849406242370605e-01 -1.151402890682220459e-01 -1.799368858337402344e-02 5.309076607227325439e-02 -2.020263969898223877e-01 -1.470141857862472534e-02 -1.207140013575553894e-01 -3.260615766048431396e-01 2.829537987709045410e-01 1.986669898033142090e-01 3.839727863669395447e-02 -8.013749495148658752e-03 -2.655421197414398193e-02 1.845334321260452271e-01 3.198032081127166748e-01 1.993154734373092651e-01 1.024434491991996765e-01 -2.838421761989593506e-01 -9.991388767957687378e-02 -3.553825616836547852e-02 2.886706590652465820e-01 -2.341440320014953613e-01 -7.253304123878479004e-02 -4.184265062212944031e-02 1.411166787147521973e-01 7.736660540103912354e-02 2.299607396125793457e-01 -1.512489616870880127e-01 1.379474103450775146e-01 -3.803162649273872375e-02 -7.294911891222000122e-02
-1.430889368057250977e-01 3.118709027767181396e-01 8.126584812998771667e-03 -2.088579237461090088e-01 8.610370010137557983e-02 -2.458040118217468262e-01 -3.235357403755187988e-01 -7.646569609642028809e-02 -2.972261607646942139e-01 3.036107420921325684e-01 2.013304382562637329e-01 -1.919938325881958008e-01 -2.462712228298187256e-01 1.990914642810821533e-01 2.114372886717319489e-02 -2.754582837224006653e-02 1.057576164603233337e-01 -9.213522821664810181e-02 -5.286858603358268738e-02 3.679805621504783630e-02 9.253021329641342163e-03 -2.427054569125175476e-03 -1.370317675173282623e-02 4.139914810657501221e-01 3.618028759956359863e-02 -2.263723909854888916e-01 1.764387125149369240e-03 8.689419180154800415e-02 5.234325304627418518e-03 -1.652770042419433594e-01 -1.266777962446212769e-01 4.263963922858238220e-02
3.351598083972930908e-01 5.357835814356803894e-02 2.773243486881256104e-01 9.379216283559799194e-02 2.722143232822418213e-01 -1.172315105795860291e-01 -6.991357356309890747e-02 -1.502594798803329468e-01 3.998466953635215759e-02 -1.521164774894714355e-01 2.379841357469558716e-01 -1.951232552528381348e-01 -2.758910655975341797e-01 -1.081175878643989563e-01 -1.870911195874214172e-02 2.072648853063583374e-01 1.216033324599266052e-01 2.126407474279403687e-01 1.263037472963333130e-01 -2.027790099382400513e-01 1.189617067575454712e-01 4.332918822765350342e-01 -5.836363998241722584e-04 -2.015641704201698303e-02 -8.683075010776519775e-02 3.616233170032501221e-02 -1.502345055341720581e-01 -1.829113066196441650e-02 2.106243222951889038e-01 5.621552094817161560e-02 -1.822470873594284058e-01 3.681343048810958862e-02
2.989700138568878174e-01 1.731173098087310791e-01 3.745074868202209473e-01 -9.024108201265335083e-02 2.312523424625396729e-01 9.950924664735794067e-02 -1.648690178990364075e-02 1.753845065832138062e-01 -2.208049446344375610e-01 -6.849318742752075195e-02 8.490679413080215454e-02 1.776950084604322910e-03 -3.436920046806335449e-01 6.980403792113065720e-03 -3.275813162326812744e-02 2.499544620513916016e-01 2.446242049336433411e-02 -3.534157946705818176e-02 -8.033399283885955811e-02 -2.285632342100143433e-01 1.125031709671020508e-01 1.030173525214195251e-01 -1.296477764844894409e-01 9.089992195367813110e-02 -1.358523368835449219e-01 1.571649312973022461e-01 -9.077386558055877686e-02 -2.684360444545745850e-01 2.229795306921005249e-01 -1.629329659044742584e-02 -3.241418302059173584e-01 -8.980038017034530640e-02
2.235573381185531616e-01 2.378921359777450562e-01 9.874871373176574707e-02 -6.575340032577514648e-02 1.546566337347030640e-01 2.853385359048843384e-02 -1.433387696743011475e-01 -3.264455823227763176e-03 -1.302914619445800781e-01 -1.152711212635040283e-01 1.282760649919509888e-01 -2.366153746843338013e-01 -3.616695404052734375e-01 1.473779082298278809e-01 2.730331420898437500e-01 1.135548949241638184e-01 3.103162944316864014e-01 -7.064744830131530762e-02 1.262459158897399902e-01 -3.378178477287292480e-01 4.070434346795082092e-02 -3.218392282724380493e-02 -4.676052182912826538e-02 -1.820252537727355957e-01 2.764738798141479492e-01 -2.190907858312129974e-02 -1.507402658462524414e-01 -2.324343919754028320e-01 7.561359554529190063e-02 -1.044413913041353226e-02 3.752750158309936523e-02 -2.472525089979171753e-01
-2.221725136041641235e-01 1.243955269455909729e-01 2.024445831775665283e-01 -1.130120158195495605e-01 1.459356099367141724e-01 -1.818886101245880127e-01 -2.650135196745395660e-02 -1.617673486471176147e-01 4.352307319641113281e-02 5.370608717203140259e-02 1.152930855751037598e-01 -2.754236161708831787e-01 -3.236598670482635498e-01 3.104691207408905029e-01 1.541474014520645142e-01 1.824645139276981354e-02 1.183897778391838074e-01 4.855704680085182190e-02 -4.991828650236129761e-02 -1.386267840862274170e-01 -8.184087462723255157e-03 -1.209167465567588806e-01 -4.131639897823333740e-01 1.241869926452636719e-01 -4.007016494870185852e-02 1.557472199201583862e-01 -4.117330610752105713e-01 -4.365521296858787537e-02 -1.326542347669601440e-01 5.184304341673851013e-02 5.245097354054450989e-02 1.475164890289306641e-01
1.502729207277297974e-01 3.142750859260559082e-01 1.450219899415969849e-01 9.605044499039649963e-03 -1.018515452742576599e-01 -9.295606613159179688e-02 -1.130470111966133118e-01 3.284497186541557312e-02 1.193262487649917603e-01 1.421228200197219849e-01 1.980415582656860352e-01 5.810433998703956604e-02 -4.109167158603668213e-01 1.436317563056945801e-01 8.063726872205734253e-02 8.934792876243591309e-02 -2.604280970990657806e-02 2.701731920242309570e-01 1.287647485733032227e-01 5.079171806573867798e-02 1.711345314979553223e-01 -2.915832698345184326e-01 -3.591331541538238525e-01 -1.992194652557373047e-01 2.690769173204898834e-02 -1.127508804202079773e-01 -2.207972556352615356e-01 1.134215388447046280e-02 -9.920081496238708496e-02 2.899761795997619629e-01 -9.125070273876190186e-02 -5.722908675670623779e-02
1.417652890086174011e-02 3.417442142963409424e-01 -1.291730161756277084e-02 2.912486791610717773e-01 1.144113391637802124e-01 2.468470335006713867e-01 -8.546464890241622925e-02 -4.313756152987480164e-02 -4.675282910466194153e-02 -1.181914880871772766e-01 1.052693575620651245e-01 -1.129443272948265076e-01 -2.729049921035766602e-01 2.884784936904907227e-01 1.368800252676010132e-01 2.029797732830047607e-01 2.186105847358703613e-01 -3.938639909029006958e-02 2.984874248504638672e-01 -3.619996011257171631e-01 4.579494416248053312e-04 -8.710985630750656128e-02 5.232734838500618935e-04 -8.427998423576354980e-02 1.305131316184997559e-01 -2.093526162207126617e-02 -3.488132357597351074e-01 8.042500913143157959e-02 9.488984197378158569e-02 -1.195111032575368881e-02 -8.949137479066848755e-02 -1.013077944517135620e-01
3.205994069576263428e-01 3.147557973861694336e-01 -2.131608873605728149e-02 -4.675533995032310486e-02 2.186921387910842896e-01 1.242356374859809875e-01 6.794568616896867752e-04 2.023289725184440613e-02 2.441606298089027405e-02 -5.431665852665901184e-02 1.787751466035842896e-01 -1.174194663763046265e-01 -3.784764409065246582e-01 9.378591179847717285e-02 3.225039541721343994e-01 1.262420862913131714e-01 2.927981615066528320e-01 -4.827440716326236725e-04 2.067015767097473145e-01 -3.214634060859680176e-01 1.355186849832534790e-02 -1.182615682482719421e-01 -5.508909374475479126e-02 -8.464354276657104492e-02 2.304614931344985962e-01 7.290148735046386719e-02 -1.318757534027099609e-01 -2.145652659237384796e-02 9.565149247646331787e-02 -1.930515617132186890e-01 9.374850988388061523e-02 -1.513400226831436157e-01
-9.624734520912170410e-02 9.420883655548095703e-02 1.695891171693801880e-01 2.893660664558410645e-01 7.732673734426498413e-02 -3.935247659683227539e-03 -7.248897105455398560e-02 6.548775732517242432e-02 -2.582730650901794434e-01 -3.502970561385154724e-02 1.306140124797821045e-01 -1.737004145979881287e-02 -3.531535565853118896e-01 1.467646509408950806e-01 1.066317185759544373e-01 1.346727609634399414e-01 4.823353886604309082e-01 9.535916894674301147e-02 3.367070853710174561e-01 -8.184234797954559326e-02 -1.082863360643386841e-01 4.163767397403717041e-02 5.503316596150398254e-02 1.033970788121223450e-01 5.808699503540992737e-02 6.081064417958259583e-02 -4.281782507896423340e-01 1.648646779358386993e-02 -8.046944439411163330e-02 -6.648324429988861084e-02 1.541461143642663956e-02 4.436419159173965454e-02
4.868074506521224976e-02 2.993896901607513428e-01 2.387294769287109375e-01 1.814475953578948975e-01 -4.661572724580764771e-02 8.927343785762786865e-02 -1.528469622135162354e-01 2.200336456298828125e-01 2.654538676142692566e-02 1.269168108701705933e-01 -1.472392380237579346e-01 -1.779708564281463623e-01 -2.931717634201049805e-01 2.216599881649017334e-01 7.296383380889892578e-02 1.675153523683547974e-02 2.619126439094543457e-01 3.383128941059112549e-01 4.826627299189567566e-02 -1.069959923624992371e-01 -1.442771553993225098e-01 6.816007196903228760e-02 -3.138484358787536621e-01 -9.621007740497589111e-02 -1.610896922647953033e-02 1.492431107908487320e-02 -1.920042186975479126e-01 2.176883816719055176e-02 6.742851436138153076e-02 2.239857316017150879e-01 6.132289022207260132e-02 -3.145783245563507080e-01
6.255756318569183350e-02 4.911466538906097412e-01 2.351224571466445923e-01 -1.582069694995880127e-01 1.699200719594955444e-01 1.577981933951377869e-02 -1.723767369985580444e-01 -2.060048729181289673e-01 8.445084840059280396e-02 2.239926010370254517e-01 1.670986413955688477e-01 -7.544591557234525681e-03 -1.080950573086738586e-01 1.910967975854873657e-01 8.305405080318450928e-02 1.145569384098052979e-01 1.523655187338590622e-02 -3.338019251823425293e-01 -2.230405509471893311e-01 -6.583996862173080444e-02 4.811820760369300842e-02 2.223475277423858643e-01 4.323146492242813110e-02 9.818595647811889648e-02 2.438034303486347198e-02 -7.069081068038940430e-03 -3.294260501861572266e-01 -1.602230966091156006e-02 -1.976399272680282593e-01 6.054331734776496887e-02 -1.775264143943786621e-01 -8.427393436431884766e-02
-8.950326591730117798e-02 7.296458631753921509e-02 1.905153691768646240e-01 -3.400415182113647461e-01 1.768275499343872070e-01 1.734393239021301270e-01 -1.320665031671524048e-01 -2.036494165658950806e-01 -2.763193845748901367e-01 -1.334209088236093521e-02 1.458816826343536377e-01 -1.912302821874618530e-01 -2.380673885345458984e-01 -8.243360370397567749e-02 1.796468198299407959e-01 2.634617090225219727e-01 1.162884831428527832e-01 6.982091069221496582e-02 -5.943445116281509399e-02 -3.260396718978881836e-01 1.747673302888870239e-01 2.606886625289916992e-01 -2.299707233905792236e-01 1.399510502815246582e-01 1.054372414946556091e-01 -1.292486190795898438e-01 -1.514418050646781921e-02 1.723856329917907715e-01 2.295221388339996338e-01 -2.829887717962265015e-02 -6.001873314380645752e-02 -2.967444434762001038e-02
2.211959064006805420e-01 4.596181213855743408e-01 1.485685557126998901e-01 2.098118327558040619e-02 1.168976351618766785e-01 5.114856362342834473e-02 -7.362595945596694946e-02 -1.804455220699310303e-01 -1.777399182319641113e-01 5.966367945075035095e-02 -3.395480290055274963e-02 -5.081327632069587708e-02 -1.835223883390426636e-01 -2.439596503973007202e-02 -1.267302408814430237e-02 2.838989496231079102e-01 2.185488305985927582e-02 -7.242998480796813965e-02 -3.607523739337921143e-01 -2.061506807804107666e-01 -2.081440575420856476e-02 3.685820847749710083e-02 -2.900657057762145996e-01 -2.055564969778060913e-01 -6.951944436877965927e-03 -9.577472507953643799e-02 -1.879554837942123413e-01 -1.141327470541000366e-01 -1.311911195516586304e-01 -1.777442987076938152e-03 -4.840203002095222473e-02 3.541865348815917969e-01
-3.785299509763717651e-02 3.727214038372039795e-01 -7.399997115135192871e-02 -8.413444459438323975e-02 7.678540796041488647e-02 -1.100937128067016602e-01 -3.864492774009704590e-01 -1.926217079162597656e-01 -1.383522897958755493e-01 9.353876113891601562e-02 6.718657910823822021e-02 1.384589076042175293e-01 -3.703594803810119629e-01 4.017088711261749268e-01 3.713623806834220886e-02 5.090706050395965576e-02 1.263582110404968262e-01 -6.972932815551757812e-02 1.093225479125976562e-01 -1.391144096851348877e-02 -2.554324269294738770e-01 -1.405917257070541382e-01 -3.544544335454702377e-03 8.178422600030899048e-02 -1.194244697690010071e-01 -2.334047704935073853e-01 -5.910348892211914062e-02 2.388785481452941895e-01 -3.954834863543510437e-02 -2.233468927443027496e-02 -1.716527193784713745e-01 5.509855970740318298e-02
-3.790315240621566772e-02 4.619935750961303711e-01 5.027466267347335815e-02 -1.353986710309982300e-01 6.170944496989250183e-02 -7.089001685380935669e-02 -2.350734770298004150e-01 -1.112072095274925232e-01 -2.254875302314758301e-01 3.161330893635749817e-02 3.737859427928924561e-01 2.736311554908752441e-01 -2.680867612361907959e-01 1.917513757944107056e-01 1.299109607934951782e-01 -1.014944314956665039e-01 -5.738239362835884094e-02 -3.855613991618156433e-02 1.156220398843288422e-02 -2.101167589426040649e-01 -5.567670240998268127e-02 1.345136612653732300e-01 -1.382281444966793060e-02 2.438592612743377686e-01 1.722976267337799072e-01 3.865731135010719299e-02 -8.332467824220657349e-02 -3.094918280839920044e-02 -1.736354678869247437e-01 -2.855048477649688721e-01 -2.209510095417499542e-02 -6.638773530721664429e-02
-2.616955339908599854e-01 3.905291259288787842e-01 -1.222112402319908142e-01 9.410014003515243530e-02 6.740744411945343018e-02 4.233974590897560120e-02 -3.912784904241561890e-02 6.332290917634963989e-02 3.342313691973686218e-02 4.212295114994049072e-01 7.580567151308059692e-02 3.556356206536293030e-02 -3.393402397632598877e-01 3.769513592123985291e-02 1.094918772578239441e-01 2.249973863363265991e-01 2.503860890865325928e-01 1.610098630189895630e-01 -3.422524034976959229e-02 -4.450016841292381287e-02 1.153333187103271484e-01 9.236291795969009399e-02 -2.961412966251373291e-01 3.209825605154037476e-02 -1.247019320726394653e-01 -2.747159600257873535e-01 1.874499171972274780e-01 1.673662662506103516e-01 1.486550923436880112e-02 8.057739585638046265e-02 -3.482435643672943115e-02 1.189983114600181580e-01
9.375626593828201294e-02 3.943823575973510742e-01 -1.586189270019531250e-01 4.257519170641899109e-02 -9.666244685649871826e-02 7.540048565715551376e-03 -2.653430104255676270e-01 -1.305415481328964233e-01 -1.887782812118530273e-01 3.806093633174896240e-01 -2.054881453514099121e-01 2.461540699005126953e-02 -1.540607810020446777e-01 1.601988226175308228e-01 -9.856945276260375977e-02 9.862241894006729126e-02 3.340975046157836914e-01 6.138477474451065063e-02 8.448180556297302246e-02 -1.543478667736053467e-01 5.049085244536399841e-02 4.735920205712318420e-02 2.485025860369205475e-02 -3.935337532311677933e-03 5.333717912435531616e-03 -6.657361239194869995e-02 -4.100798070430755615e-01 9.368860721588134766e-02 -2.420589625835418701e-01 -1.996635925024747849e-03 -1.497151255607604980e-01 -7.408799231052398682e-02
-1.836145669221878052e-01 4.156123697757720947e-01 6.757569313049316406e-02 -7.034984976053237915e-02 3.706881403923034668e-01 -2.029832899570465088e-01 -2.924415171146392822e-01 -1.570976376533508301e-01 -9.206906892359256744e-03 -3.499393910169601440e-02 1.687853634357452393e-01 -2.815028652548789978e-02 -4.081010073423385620e-02 2.616830468177795410e-01 9.927413612604141235e-02 7.080102711915969849e-02 7.617637515068054199e-02 -1.021721288561820984e-01 -3.054191172122955322e-02 -3.791141137480735779e-02 1.163744777441024780e-01 1.284377723932266235e-01 -1.700701862573623657e-01 3.616515100002288818e-01 4.275091737508773804e-02 -7.982528209686279297e-02 -2.844888567924499512e-01 -1.386475935578346252e-02 -3.463758528232574463e-02 2.772743701934814453e-01 6.087585166096687317e-02 1.188869681209325790e-02
-6.950404495000839233e-02 4.048927724361419678e-01 2.329568713903427124e-01 2.887950278818607330e-02 -9.491948038339614868e-02 -2.877152264118194580e-01 -5.220238491892814636e-02 -2.707137260586023331e-03 9.361201897263526917e-03 -5.392284691333770752e-02 6.446237862110137939e-02 -3.419840633869171143e-01 -1.213095039129257202e-01 2.213543057441711426e-01 1.332803219556808472e-01 -1.064821146428585052e-03 1.143952384591102600e-01 -1.271514892578125000e-01 4.264488816261291504e-02 -3.376621901988983154e-01 -1.559423655271530151e-01 -1.512895673513412476e-01 -1.227100118994712830e-01 2.999567389488220215e-01 1.128354147076606750e-01 -9.267400205135345459e-02 -2.670950889587402344e-01 1.149420514702796936e-01 5.640719830989837646e-02 1.466496437788009644e-01 -1.647710651159286499e-01 -1.448722928762435913e-01
2.207203209400177002e-01 2.772286236286163330e-01 1.584386080503463745e-01 2.153367735445499420e-03 2.281210422515869141e-01 1.136007905006408691e-01 1.581791415810585022e-02 -2.296522110700607300e-01 1.574697494506835938e-01 8.761557936668395996e-02 -6.264235824346542358e-02 9.558693319559097290e-02 -4.271417856216430664e-01 1.516643166542053223e-01 -1.488974839448928833e-01 5.802858248353004456e-02 2.517192363739013672e-01 -1.095337495207786560e-01 -8.366744965314865112e-02 -1.263594627380371094e-01 -1.790759898722171783e-02 2.838395237922668457e-01 3.923084121197462082e-03 2.351740896701812744e-01 -1.568494439125061035e-01 8.604028820991516113e-02 -4.836560785770416260e-02 1.418459266424179077e-01 -1.541218310594558716e-01 -1.422326713800430298e-01 -2.130374461412429810e-01 -2.765729129314422607e-01
9.587173163890838623e-02 2.674536406993865967e-01 1.522259712219238281e-01 -4.159967005252838135e-01 1.579761654138565063e-01 -1.232639476656913757e-01 -4.882964864373207092e-02 -3.003475666046142578e-01 -2.199894934892654419e-01 1.588788032531738281e-01 5.819528922438621521e-02 -2.162160119041800499e-03 -4.602512419223785400e-01 7.986500114202499390e-02 -3.198833391070365906e-02 1.762970536947250366e-01 -1.273664832115173340e-01 2.551741339266300201e-02 -1.525810919702053070e-02 -6.944140791893005371e-02 1.184719130396842957e-01 1.200432479381561279e-01 8.284761011600494385e-02 2.613979876041412354e-01 1.134311854839324951e-01 -9.102638065814971924e-02 -2.540662884712219238e-01 6.473241001367568970e-02 -1.452433019876480103e-01 -4.651705548167228699e-02 -1.278416905552148819e-02 -1.551861315965652466e-01
-3.162635266780853271e-01 5.250725150108337402e-01 2.560709416866302490e-01 -2.500774562358856201e-01 -1.595461070537567139e-01 -1.183259263634681702e-01 -1.745162755250930786e-01 -1.851663365960121155e-02 2.218253538012504578e-02 7.998277246952056885e-02 1.257367581129074097e-01 5.360050499439239502e-02 -1.976070106029510498e-01 1.375291645526885986e-01 -3.581543266773223877e-02 1.080584526062011719e-01 1.347043216228485107e-01 -1.332235187292098999e-01 -1.404020097106695175e-02 1.220753565430641174e-01 2.539509534835815430e-01 2.778668422251939774e-03 2.176245301961898804e-02 1.574944704771041870e-02 -1.872878670692443848e-01 -5.013260059058666229e-03 -2.646495997905731201e-01 9.153141081333160400e-02 2.699450552463531494e-01 -2.568496391177177429e-02 -1.484999060630798340e-01 -6.403779983520507812e-02
1.063521951436996460e-01 4.954695329070091248e-02 2.838041484355926514e-01 2.200524359941482544e-01 1.471808254718780518e-01 -8.353588730096817017e-02 -1.407456845045089722e-01 -5.684988945722579956e-02 -1.653974205255508423e-01 -1.027907356619834900e-01 9.298215061426162720e-02 -3.111850284039974213e-02 -4.230509102344512939e-01 2.414110898971557617e-01 1.852114051580429077e-01 1.734143048524856567e-01 1.503397226333618164e-01 1.160803586244583130e-01 1.446821689605712891e-01 1.521161198616027832e-01 -1.567887514829635620e-01 7.615439593791961670e-02 -2.451283931732177734e-01 -3.013387620449066162e-01 -1.701609641313552856e-01 1.018038671463727951e-02 -1.742115616798400879e-01 1.385923027992248535e-01 -1.424874216318130493e-01 -6.812058389186859131e-02 -9.680546820163726807e-02 -2.864735722541809082e-01
3.343870412209071219e-05 3.001330494880676270e-01 -2.063977718353271484e-02 5.682716891169548035e-02 3.290024697780609131e-01 -2.178689390420913696e-01 -1.028688699007034302e-01 -6.094665452837944031e-02 9.930049628019332886e-02 5.606152489781379700e-02 -6.433854252099990845e-02 5.787178501486778259e-02 -2.197482585906982422e-01 3.912411332130432129e-01 1.317396014928817749e-01 2.051327079534530640e-01 1.405719965696334839e-01 1.169687956571578979e-01 2.179906815290451050e-01 2.385797053575515747e-01 -1.772546172142028809e-01 2.197082638740539551e-01 -2.595685720443725586e-01 -7.982645183801651001e-02 2.336541712284088135e-01 -1.942433565855026245e-01 -2.999512478709220886e-02 8.202724903821945190e-02 8.774447441101074219e-02 -1.184918507933616638e-01 -6.175406277179718018e-02 -1.953092813491821289e-01
-2.353780120611190796e-01 3.695585131645202637e-01 9.450297057628631592e-02 3.631345033645629883e-01 2.633254043757915497e-02 -4.562486335635185242e-02 -1.411726027727127075e-01 -9.788803011178970337e-02 -5.685990676283836365e-02 7.485164795070886612e-03 1.697259210050106049e-02 -1.170506402850151062e-01 -3.309285044670104980e-01 2.253347337245941162e-01 5.443709716200828552e-02 2.402330636978149414e-01 4.437008500099182129e-01 -9.461458027362823486e-02 2.428183853626251221e-01 -2.779019623994827271e-02 -5.293732881546020508e-02 -1.964589953422546387e-01 1.286134868860244751e-01 7.622587028890848160e-03 2.248666621744632721e-02 -3.920145332813262939e-02 -1.123373210430145264e-01 5.023794993758201599e-02 -6.764038652181625366e-02 -8.227246254682540894e-02 -1.129074692726135254e-01 -1.785081773996353149e-01
-1.449798643589019775e-01 9.504334628582000732e-02 1.824616640806198120e-01 1.585781574249267578e-01 4.944839701056480408e-02 -1.837405413389205933e-01 -2.285619229078292847e-01 -1.875304877758026123e-01 3.662233427166938782e-02 -2.192073166370391846e-01 1.212987527251243591e-01 3.309604153037071228e-02 -3.081265389919281006e-01 2.318377643823623657e-01 -7.683988660573959351e-02 3.204927742481231689e-01 2.373317182064056396e-01 1.965410113334655762e-01 2.481689155101776123e-01 -1.973698884248733521e-01 -9.721259027719497681e-02 -1.940634697675704956e-01 1.016486063599586487e-01 -1.603188365697860718e-01 1.652235537767410278e-01 -3.970240429043769836e-02 -3.652199804782867432e-01 7.580210268497467041e-02 -4.676914773881435394e-03 -7.696735113859176636e-02 -2.567782811820507050e-02 -1.101241782307624817e-01
-2.809171378612518311e-01 5.458002686500549316e-01 1.860562115907669067e-01 -2.197953760623931885e-01 -9.155666455626487732e-03 -2.175529301166534424e-02 1.333923451602458954e-02 -8.937221765518188477e-02 -1.518608480691909790e-01 2.408029139041900635e-01 9.226417541503906250e-02 -1.224355176091194153e-01 -3.488659858703613281e-01 -4.728280007839202881e-02 3.598317205905914307e-01 -2.708628401160240173e-02 9.852052479982376099e-02 -1.775557734072208405e-02 -2.108484357595443726e-01 5.730053409934043884e-02 -8.027985692024230957e-02 -1.349950879812240601e-01 -4.524099826812744141e-02 1.218972261995077133e-02 -9.809881448745727539e-02 4.535210877656936646e-02 -9.267417341470718384e-02 -1.076561491936445236e-02 -5.396704375743865967e-02 6.965952925384044647e-04 -2.516661286354064941e-01 3.965429961681365967e-02
7.752419263124465942e-02 2.723667025566101074e-01 -1.388338860124349594e-02 -3.493341207504272461e-01 9.428700059652328491e-02 1.860041916370391846e-02 1.891102641820907593e-01 2.595546096563339233e-02 9.455641848035156727e-04 -3.090228419750928879e-03 7.741708308458328247e-02 -4.008356034755706787e-01 -2.866354584693908691e-01 3.366969823837280273e-01 -4.997793212532997131e-02 1.031153947114944458e-01 2.749390602111816406e-01 -2.453435510396957397e-01 -9.300605393946170807e-03 -1.113813519477844238e-01 1.223695874214172363e-01 1.640208363533020020e-01 3.811709582805633545e-02 1.079505085945129395e-01 -1.152088493108749390e-02 1.285471487790346146e-02 -2.647016644477844238e-01 -5.929436534643173218e-02 9.766048938035964966e-02 8.213022351264953613e-02 -1.133734062314033508e-01 -2.651425600051879883e-01
7.958649098873138428e-02 2.371289581060409546e-01 9.278019890189170837e-03 -3.401493430137634277e-01 4.711600393056869507e-02 -8.424951229244470596e-04 -1.895910501480102539e-01 -2.657627454027533531e-03 1.196340695023536682e-01 -1.604157090187072754e-01 3.451836109161376953e-01 -8.785670995712280273e-02 -3.289293646812438965e-01 1.297842562198638916e-01 2.618348002433776855e-01 1.593253612518310547e-01 1.503558307886123657e-01 1.721738837659358978e-02 -1.310392171144485474e-01 -8.432073146104812622e-02 9.104965254664421082e-03 -1.097829639911651611e-01 1.713482886552810669e-01 1.638733595609664917e-01 -1.419774740934371948e-01 -3.763827309012413025e-02 -3.627482354640960693e-01 -4.544477537274360657e-02 -2.923778593540191650e-01 -2.012160718441009521e-01 2.730754762887954712e-02 -1.002420578151941299e-02
6.362242251634597778e-02 6.009091064333915710e-02 3.286628723144531250e-01 -7.146766781806945801e-02 -2.931826002895832062e-02 4.224954545497894287e-02 -1.012322232127189636e-01 -1.283861696720123291e-01 2.828926593065261841e-02 -7.631758227944374084e-03 3.245058953762054443e-01 -6.360931694507598877e-02 -4.319392144680023193e-01 1.885654777288436890e-01 -2.367161214351654053e-02 -3.974547982215881348e-02 1.792077571153640747e-01 2.165625244379043579e-01 -7.383567839860916138e-02 2.885483503341674805e-01 2.054325491189956665e-01 3.697627782821655273e-01 -2.833386361598968506e-01 -1.024035438895225525e-01 8.123785257339477539e-02 6.239990517497062683e-02 8.039272576570510864e-02 1.363659650087356567e-01 -8.985210955142974854e-02 1.317292302846908569e-01 -3.193527087569236755e-02 -1.262657493352890015e-01
-8.610648661851882935e-02 1.901811808347702026e-01 2.129650264978408813e-01 2.365860342979431152e-01 6.701208651065826416e-02 -1.980030089616775513e-01 3.591566532850265503e-02 -8.474649488925933838e-02 -2.224244363605976105e-02 -3.475516289472579956e-02 2.432956993579864502e-01 -1.512549370527267456e-01 -3.206542134284973145e-01 7.532247155904769897e-02 -7.229635957628488541e-03 -8.050788193941116333e-02 4.403151869773864746e-01 -1.296925125643610954e-03 4.897044003009796143e-01 -4.294912144541740417e-02 -9.659805893898010254e-02 1.134630441665649414e-01 -6.671231240034103394e-02 -4.788488894701004028e-02 3.399807261303067207e-03 -6.668780744075775146e-02 -3.239822387695312500e-01 5.552721396088600159e-02 -3.845978528261184692e-02 -3.629765659570693970e-02 -1.099615022540092468e-01 1.106553971767425537e-01
2.398717701435089111e-01 1.407649964094161987e-01 1.095236241817474365e-01 -2.731973305344581604e-02 1.336043328046798706e-01 1.584664918482303619e-02 -4.341365769505500793e-03 -6.439597159624099731e-02 -2.549323625862598419e-02 1.910097897052764893e-02 2.002304494380950928e-01 -6.393589824438095093e-02 -4.085699915885925293e-01 1.367299854755401611e-01 5.251419544219970703e-02 9.686271846294403076e-02 3.833392262458801270e-01 9.444496780633926392e-02 2.581073045730590820e-01 -4.469398558139801025e-01 1.072367206215858459e-01 1.223768964409828186e-01 -1.574646383523941040e-01 -1.853337585926055908e-01 2.717111408710479736e-01 6.904876977205276489e-02 -7.131162285804748535e-02 -1.055033132433891296e-01 8.638246357440948486e-02 9.774561971426010132e-03 9.676250815391540527e-02 -1.583797931671142578e-01
2.092576771974563599e-01 2.789305448532104492e-01 -3.008754551410675049e-01 1.230867803096771240e-01 1.488441973924636841e-01 8.063090033829212189e-03 -2.380723506212234497e-01 -6.613215059041976929e-02 -9.421199560165405273e-02 -1.082238703966140747e-01 8.005874603986740112e-02 -2.909068763256072998e-01 -2.546361982822418213e-01 1.873939484357833862e-01 -1.364262104034423828e-01 3.546600639820098877e-01 3.451122641563415527e-01 2.709649801254272461e-01 -5.941772088408470154e-02 -9.643997997045516968e-02 -2.473535984754562378e-01 8.154635876417160034e-02 1.357626542448997498e-02 -4.058538749814033508e-02 -1.505890162661671638e-03 -1.516471952199935913e-01 -1.138819158077239990e-01 -3.618840873241424561e-02 -4.797914624214172363e-02 -5.538073182106018066e-02 -5.130720511078834534e-02 -1.148244217038154602e-01
-2.248615212738513947e-02 1.327636837959289551e-01 7.033862918615341187e-02 -8.207790553569793701e-02 7.521121948957443237e-02 -6.008523106575012207e-01 2.011903971433639526e-01 -2.767081931233406067e-02 -1.186968386173248291e-02 2.247477322816848755e-01 1.409233063459396362e-01 -1.690300703048706055e-01 -1.205859482288360596e-01 1.319091916084289551e-01 -7.671693805605173111e-03 2.994313836097717285e-01 3.626720905303955078e-01 1.672915071249008179e-01 1.760288029909133911e-01 -1.446873694658279419e-01 -1.923059374094009399e-01 -1.542335450649261475e-01 1.038378197699785233e-02 6.710257381200790405e-02 8.504916727542877197e-02 -7.773106545209884644e-02 -5.526139587163925171e-02 -1.087659522891044617e-01 -1.267288029193878174e-01 -8.595287799835205078e-02 -1.358977984637022018e-02 1.136139184236526489e-01
-1.744345389306545258e-02 1.262468844652175903e-01 7.355527579784393311e-02 7.189477235078811646e-02 5.130782350897789001e-02 -1.587419956922531128e-01 1.571823954582214355e-01 2.938636206090450287e-02 -1.972865611314773560e-01 2.882491238415241241e-02 2.061261832714080811e-01 -1.254532765597105026e-02 -4.393088817596435547e-01 2.395349889993667603e-01 -1.549024973064661026e-02 2.189221382141113281e-01 4.258097708225250244e-01 -4.340534284710884094e-02 6.178576964884996414e-03 6.980055570602416992e-02 -2.744452655315399170e-01 -1.945048719644546509e-01 -5.211487039923667908e-02 -1.196723729372024536e-01 -3.871083632111549377e-02 2.380865067243576050e-02 -2.236591726541519165e-01 1.544683873653411865e-01 -1.497621834278106689e-01 9.694157540798187256e-02 1.781363636255264282e-01 -2.846685051918029785e-01
-1.030847206711769104e-01 5.474925041198730469e-02 1.385367065668106079e-01 -5.018103495240211487e-02 1.990832835435867310e-01 -1.500562280416488647e-01 -1.701400279998779297e-01 -2.194557338953018188e-01 -2.307405471801757812e-01 5.425624176859855652e-02 3.854674994945526123e-01 2.401404529809951782e-01 -1.444459855556488037e-01 2.337854504585266113e-01 5.982773751020431519e-02 1.715502887964248657e-01 1.114611849188804626e-01 -1.466169357299804688e-01 3.737620636820793152e-02 -2.992153465747833252e-01 1.677181422710418701e-01 3.045617938041687012e-01 1.095337942242622375e-01 1.236434653401374817e-01 2.825450003147125244e-01 -1.654846966266632080e-02 -9.252673387527465820e-02 1.508752554655075073e-01 -2.164400219917297363e-01 -9.598824381828308105e-02 -1.101265400648117065e-01 -4.245032742619514465e-02
6.654913723468780518e-02 2.293734103441238403e-01 9.237233549356460571e-02 -1.504293084144592285e-01 3.825857862830162048e-02 -2.001620829105377197e-01 -3.115480840206146240e-01 -8.507100492715835571e-02 -3.044041693210601807e-01 -4.866673052310943604e-02 1.239661201834678650e-01 -3.396130923647433519e-04 -1.432404518127441406e-01 2.179570347070693970e-01 1.888722628355026245e-01 -2.156115472316741943e-01 1.537330746650695801e-01 -3.005287051200866699e-02 -1.060971394181251526e-01 -7.501900196075439453e-02 -1.317009925842285156e-01 2.444286197423934937e-01 -1.318057924509048462e-01 3.876907825469970703e-01 8.772006630897521973e-02 1.061307382769882679e-03 -4.088143706321716309e-01 -9.317644685506820679e-02 7.176773250102996826e-02 -9.577771276235580444e-02 -1.456760764122009277e-01 1.208606828004121780e-02
-1.167200878262519836e-01 1.821175776422023773e-02 7.563713937997817993e-02 -6.282385438680648804e-02 1.895556300878524780e-01 -1.797259449958801270e-01 1.263316869735717773e-01 -1.303764730691909790e-01 -3.482267856597900391e-01 2.471712082624435425e-01 -2.181255491450428963e-03 9.338730573654174805e-02 -3.338928520679473877e-01 2.051252573728561401e-01 1.077111065387725830e-01 1.905301660299301147e-01 1.633496731519699097e-01 3.494803309440612793e-01 1.235148683190345764e-01 -9.231439977884292603e-02 -1.694648712873458862e-01 1.050067991018295288e-01 -3.889566063880920410e-01 -7.729093730449676514e-02 1.164787784218788147e-01 -2.485286444425582886e-01 -4.775870591402053833e-02 4.935013875365257263e-02 -4.380224272608757019e-02 1.525500267744064331e-01 6.772021763026714325e-03 8.804067224264144897e-02
-2.527834102511405945e-02 2.126208394765853882e-01 -1.202118992805480957e-01 -1.449541449546813965e-01 1.139471754431724548e-01 -1.105000153183937073e-01 1.980205327272415161e-01 9.092575311660766602e-02 4.375858604907989502e-02 -2.782314643263816833e-02 6.536634266376495361e-02 -1.896776556968688965e-01 -2.382200360298156738e-01 2.593076825141906738e-01 3.331762850284576416e-01 2.329888343811035156e-01 4.398648738861083984e-01 -1.467621326446533203e-01 3.300027921795845032e-02 -2.880072891712188721e-01 1.219999939203262329e-01 -1.719429343938827515e-02 -1.886321455240249634e-01 -5.611255019903182983e-02 8.083949983119964600e-02 2.550628781318664551e-01 -1.518947631120681763e-01 1.124771237373352051e-01 2.192844450473785400e-01 -3.879696503281593323e-02 -4.415995627641677856e-02 -4.443129897117614746e-02
5.761508271098136902e-02 3.498963117599487305e-01 5.789153650403022766e-02 -1.324134171009063721e-01 1.263522356748580933e-01 -1.423434466123580933e-01 -2.690360546112060547e-01 -5.526164174079895020e-02 -1.066356077790260315e-01 1.598720252513885498e-01 2.460951656103134155e-01 1.923075169324874878e-01 -2.190748602151870728e-01 2.208127230405807495e-01 9.438776969909667969e-02 -1.515211760997772217e-01 3.699189126491546631e-01 -7.153129577636718750e-02 -1.603142544627189636e-02 -2.930145263671875000e-01 -1.763679832220077515e-01 -1.243633776903152466e-01 -1.336875110864639282e-01 -3.489917144179344177e-02 8.570484071969985962e-02 -6.832713726907968521e-03 4.739626869559288025e-02 2.790638804435729980e-01 -2.639260888099670410e-01 -2.822608686983585358e-02 -7.089623808860778809e-02 1.479326635599136353e-01
1.662737727165222168e-01 2.124349176883697510e-01 9.212400764226913452e-02 2.652943134307861328e-02 1.261302679777145386e-01 5.248729884624481201e-02 5.078621581196784973e-02 -1.151991561055183411e-01 8.114768564701080322e-02 -9.857607632875442505e-02 1.470472514629364014e-01 -1.815827339887619019e-01 -3.578655719757080078e-01 2.579624354839324951e-01 2.321643680334091187e-01 1.941777616739273071e-01 3.722546994686126709e-01 -1.295832544565200806e-01 1.793880574405193329e-02 -3.596146702766418457e-01 9.348486363887786865e-02 7.078050076961517334e-02 -1.690440326929092407e-01 -1.410535275936126709e-01 1.513932794332504272e-01 1.014820039272308350e-01 -9.431593865156173706e-02 -1.810511946678161621e-01 1.178785711526870728e-01 -1.113752722740173340e-01 1.238502413034439087e-01 -2.502830922603607178e-01
-1.099572405219078064e-01 2.086975276470184326e-01 1.152846068143844604e-01 -8.432898670434951782e-02 -1.019449755549430847e-01 -3.035244941711425781e-01 -8.821319788694381714e-02 3.857313841581344604e-02 -1.150758713483810425e-01 2.553665339946746826e-01 1.040559727698564529e-02 1.643614917993545532e-01 -3.170774877071380615e-01 1.673504561185836792e-01 1.073171868920326233e-01 -7.262435555458068848e-02 3.008065223693847656e-01 -1.298759281635284424e-01 3.885725513100624084e-02 6.800049450248479843e-03 -3.626845777034759521e-02 4.649056494235992432e-01 1.901113092899322510e-01 -1.664516776800155640e-01 -1.931622065603733063e-02 -1.007518544793128967e-02 -1.813936531543731689e-01 1.277120113372802734e-01 1.046684160828590393e-01 -4.041358828544616699e-02 -3.297764658927917480e-01 3.319500945508480072e-03
-8.783969283103942871e-02 2.500540912151336670e-01 2.762185335159301758e-01 1.873778551816940308e-02 2.397509068250656128e-01 -1.715660840272903442e-01 5.597700923681259155e-02 -3.392342031002044678e-01 -1.053486242890357971e-01 9.695488214492797852e-02 4.769872128963470459e-02 -3.205589950084686279e-01 -3.334949016571044922e-01 2.203149199485778809e-01 1.179017126560211182e-01 1.062348950654268265e-02 1.332646906375885010e-01 -1.372946053743362427e-01 -2.001065313816070557e-01 -2.048739194869995117e-01 6.531271152198314667e-03 1.195385679602622986e-01 -2.330405414104461670e-01 1.295058429241180420e-01 -2.082587033510208130e-01 7.818057201802730560e-03 -2.486206293106079102e-01 -6.009676307439804077e-02 -1.269842535257339478e-01 2.615751326084136963e-02 -9.865881502628326416e-02 9.613126516342163086e-02
-5.321554839611053467e-03 2.939942479133605957e-01 2.247514128684997559e-01 7.410050183534622192e-02 1.913254857063293457e-01 1.831956356763839722e-01 -1.025611460208892822e-01 -1.309826225042343140e-01 -2.002460211515426636e-01 1.811274439096450806e-01 3.117657303810119629e-01 1.625418365001678467e-01 -2.694811224937438965e-01 3.861573636531829834e-01 -1.814104616641998291e-01 4.283335432410240173e-02 2.699632346630096436e-01 -3.030000030994415283e-01 4.390147514641284943e-03 -1.429530680179595947e-01 3.982000052928924561e-02 1.212993785738945007e-01 4.406815394759178162e-02 3.627364337444305420e-02 4.189361259341239929e-02 -1.827584058046340942e-01 -9.790886193513870239e-02 -3.621959686279296875e-02 -1.881364919245243073e-02 -1.112115159630775452e-01 9.632785618305206299e-02 1.842080354690551758e-01
2.121613919734954834e-01 9.159590303897857666e-02 1.749933063983917236e-01 5.065926164388656616e-02 3.369163721799850464e-02 -5.243523046374320984e-02 3.977999091148376465e-03 -1.249906122684478760e-01 8.489152789115905762e-02 -1.756306290626525879e-01 6.593931466341018677e-02 -2.398261129856109619e-01 -3.583914637565612793e-01 -2.348814392462372780e-03 -2.150803506374359131e-01 3.990194499492645264e-01 2.584560513496398926e-01 -3.604684025049209595e-02 -1.715595871210098267e-01 -1.364684551954269409e-01 1.554305851459503174e-01 1.094761714339256287e-01 1.007599234580993652e-01 4.201369732618331909e-02 1.819663196802139282e-01 -1.866346038877964020e-02 -2.187461107969284058e-01 5.966576188802719116e-02 3.837314546108245850e-01 -1.682228296995162964e-01 -1.766576617956161499e-01 6.480140239000320435e-02
-1.864719986915588379e-01 2.981377243995666504e-01 1.358937472105026245e-01 1.979966014623641968e-01 2.187324166297912598e-01 -9.315025806427001953e-02 1.864555627107620239e-01 1.510843634605407715e-02 5.015497095882892609e-03 -6.048302352428436279e-02 2.228842824697494507e-01 2.455304749310016632e-02 -3.771343827247619629e-01 8.955359458923339844e-02 2.523490488529205322e-01 1.524587422609329224e-01 1.040127724409103394e-01 1.895805299282073975e-01 -6.562793254852294922e-02 -6.412724405527114868e-02 -2.034231871366500854e-01 2.955869436264038086e-01 -9.764240682125091553e-02 1.357098966836929321e-01 2.476738691329956055e-01 -2.179991900920867920e-01 2.145725935697555542e-01 4.688351601362228394e-02 6.564633548259735107e-02 -1.862607002258300781e-01 -4.253318160772323608e-02 1.619266271591186523e-01
9.613320976495742798e-02 2.795163691043853760e-01 2.231607884168624878e-01 -4.209545254707336426e-02 1.430510431528091431e-01 -1.319235265254974365e-01 -2.662428654730319977e-02 -1.609397083520889282e-01 -1.203824952244758606e-01 9.041517972946166992e-02 7.863934338092803955e-02 4.033344984054565430e-02 -3.183371722698211670e-01 2.810307145118713379e-01 4.369819536805152893e-02 9.447932243347167969e-02 7.645329926162958145e-03 -7.058905810117721558e-02 -3.309368193149566650e-01 -1.265313476324081421e-01 1.292764395475387573e-01 1.476173102855682373e-01 2.387603521347045898e-01 3.549638763070106506e-02 1.348820328712463379e-01 -1.117836460471153259e-01 -3.866986930370330811e-01 1.179791539907455444e-01 -3.171380758285522461e-01 9.645686298608779907e-02 -2.055818140506744385e-01 -3.632205352187156677e-02
-3.458734601736068726e-02 4.623817801475524902e-01 7.155127823352813721e-02 -3.437605500221252441e-01 1.210172697901725769e-01 -1.685161888599395752e-02 -1.424443721771240234e-01 -4.977143183350563049e-02 -8.187606185674667358e-02 7.722004503011703491e-02 -2.350874096155166626e-01 -2.265399545431137085e-01 -8.839954435825347900e-02 1.133754402399063110e-01 -1.296650432050228119e-02 5.347441881895065308e-02 6.030486151576042175e-02 -1.504213362932205200e-01 -9.490669518709182739e-02 2.142048813402652740e-02 -1.964440494775772095e-01 9.990695863962173462e-02 -1.883088052272796631e-01 2.456276565790176392e-01 2.194720506668090820e-01 1.852673590183258057e-01 -2.451081424951553345e-01 2.385331094264984131e-01 2.121016941964626312e-02 6.503814458847045898e-02 -2.006231248378753662e-01 -2.378617674112319946e-01
2.264049053192138672e-01 3.485907614231109619e-01 1.909612715244293213e-01 5.724027287214994431e-03 1.042152419686317444e-01 2.802854636684060097e-03 2.542592585086822510e-02 -9.376075118780136108e-02 5.380325391888618469e-02 6.534837931394577026e-02 -1.730545014142990112e-01 3.944759070873260498e-02 -4.256355762481689453e-01 1.359051913022994995e-01 -7.163752336055040359e-03 1.625968962907791138e-01 2.032714188098907471e-01 2.111908234655857086e-02 1.875195279717445374e-02 -3.521256893873214722e-02 6.549208611249923706e-02 2.196639776229858398e-01 3.104637609794735909e-03 3.113928735256195068e-01 -1.142135560512542725e-01 2.469036579132080078e-01 -2.073525935411453247e-01 1.305691003799438477e-01 -2.972829341888427734e-01 -2.026068270206451416e-01 -3.634740132838487625e-03 -2.219533324241638184e-01
3.231235966086387634e-02 4.489216506481170654e-01 4.580657184123992920e-01 1.136498874984681606e-03 -2.270924001932144165e-01 -2.236974686384201050e-01 -3.999423980712890625e-02 -2.318761050701141357e-01 3.761968109756708145e-03 -5.179348960518836975e-02 1.359475851058959961e-01 -3.759255707263946533e-01 -8.238810300827026367e-02 -6.528977304697036743e-02 1.538385748863220215e-01 4.924171417951583862e-02 2.281678318977355957e-01 1.561658978462219238e-01 1.474913768470287323e-02 3.178060054779052734e-02 3.361455723643302917e-02 -1.476688086986541748e-01 -1.636728942394256592e-01 1.644544899463653564e-01 2.212943136692047119e-01 -7.450522482395172119e-02 -5.517505854368209839e-02 5.759254470467567444e-02 6.957591976970434189e-03 -8.909425139427185059e-02 -4.695023596286773682e-02 -7.390772551298141479e-02
-4.636023193597793579e-02 4.533565044403076172e-01 3.518316447734832764e-01 -3.109184205532073975e-01 2.136860787868499756e-01 -1.729037314653396606e-01 -6.026528775691986084e-02 -8.983615785837173462e-02 -1.261125653982162476e-01 1.010272949934005737e-01 -1.777289807796478271e-02 1.504033058881759644e-01 -4.512832462787628174e-01 1.803696341812610626e-02 -1.086682304739952087e-01 3.200423717498779297e-02 6.589188240468502045e-03 9.259730577468872070e-02 7.525902241468429565e-02 -3.289769887924194336e-01 -1.080404687672853470e-02 4.486832395195960999e-02 1.132730245590209961e-01 1.130809932947158813e-01 -3.038268722593784332e-02 -2.231383230537176132e-03 -8.693881332874298096e-02 -8.015708625316619873e-02 -9.497360140085220337e-02 -9.180960059165954590e-02 5.257386714220046997e-02 -1.826475858688354492e-01
1.115528214722871780e-02 5.130553841590881348e-01 9.092722833156585693e-02 4.299220815300941467e-02 4.385421052575111389e-02 -3.423091396689414978e-02 -3.596653640270233154e-01 4.570441693067550659e-02 -5.137073621153831482e-02 1.071477085351943970e-01 1.980045884847640991e-01 9.519870579242706299e-02 -2.656389474868774414e-01 4.543585181236267090e-01 8.709412813186645508e-02 4.747074842453002930e-02 1.060801595449447632e-01 4.247430339455604553e-02 -8.202612400054931641e-03 -1.529622636735439301e-02 1.720941625535488129e-02 -4.401762038469314575e-02 1.605952717363834381e-02 4.200639203190803528e-02 -2.424398660659790039e-01 -1.899699121713638306e-01 -2.903479635715484619e-01 -5.131709575653076172e-02 8.024174720048904419e-02 -6.657212506979703903e-03 1.919876486063003540e-01 -1.653657091083005071e-04
-1.100469604134559631e-01 5.350913107395172119e-02 1.448980122804641724e-01 -2.224459648132324219e-01 -8.720621466636657715e-02 -6.269888579845428467e-02 -1.541841924190521240e-01 -1.511622518301010132e-01 -6.066888943314552307e-02 1.612930893898010254e-01 1.094101071357727051e-01 -1.980407834053039551e-01 -1.793417185544967651e-01 -1.380095928907394409e-01 3.716999292373657227e-01 2.844465970993041992e-01 2.650609239935874939e-02 3.153652846813201904e-01 -9.333889000117778778e-03 -3.703576624393463135e-01 7.755440473556518555e-02 2.526859045028686523e-01 3.914107754826545715e-02 -2.819344773888587952e-02 9.450995922088623047e-02 -8.468633145093917847e-02 -2.388521730899810791e-01 1.950294375419616699e-01 2.151677161455154419e-01 -2.600522153079509735e-02 -1.885799616575241089e-01 -4.352139681577682495e-02
1.509802192449569702e-01 3.478870391845703125e-01 5.093156918883323669e-02 -8.940584026277065277e-03 1.734201461076736450e-01 -1.949705779552459717e-01 1.757328584790229797e-02 -1.424804329872131348e-01 1.177221462130546570e-01 1.001475751399993896e-01 -5.149038508534431458e-03 -6.178227812051773071e-02 -4.524810612201690674e-01 1.298070400953292847e-01 -1.232350841164588928e-01 1.785509735345840454e-01 2.938480675220489502e-01 -8.497741818428039551e-02 -4.451998323202133179e-02 1.238542720675468445e-01 1.140857264399528503e-01 3.360191583633422852e-01 6.772217154502868652e-02 9.011443704366683960e-02 -1.457426100969314575e-01 1.547933667898178101e-01 -1.228504180908203125e-01 -6.413215398788452148e-02 -2.321177273988723755e-01 -2.934941351413726807e-01 -2.595725469291210175e-02 -1.174761950969696045e-01
-2.296621203422546387e-01 2.054700851440429688e-01 1.380231529474258423e-01 -8.132719248533248901e-02 1.071761827915906906e-02 -6.273321062326431274e-02 7.547172904014587402e-02 -1.484739929437637329e-01 1.135535985231399536e-01 -2.291365563869476318e-01 2.931852936744689941e-01 -2.990098856389522552e-02 -3.376209437847137451e-01 1.695928275585174561e-01 7.940603792667388916e-02 1.588995754718780518e-01 1.431175172328948975e-01 2.236678749322891235e-01 -2.611139230430126190e-02 5.577914789319038391e-02 -3.219972252845764160e-01 -4.304409772157669067e-02 -2.641416788101196289e-01 9.355050325393676758e-02 -7.666578888893127441e-02 -2.730773091316223145e-01 -2.248247563838958740e-01 2.546398900449275970e-02 1.834945753216743469e-02 -2.985870540142059326e-01 -4.981800541281700134e-02 -1.976149380207061768e-01
1.962518841028213501e-01 2.073548734188079834e-01 1.256185770034790039e-01 6.994355469942092896e-02 8.497361838817596436e-02 1.259380578994750977e-01 1.345091592520475388e-02 -7.927095890045166016e-02 -7.275246828794479370e-02 6.634552031755447388e-03 1.373670995235443115e-01 -6.866671144962310791e-02 -2.447505295276641846e-01 2.479069977998733521e-01 2.339455783367156982e-01 2.630284428596496582e-01 3.945474326610565186e-01 -1.066179424524307251e-01 1.888892650604248047e-01 -2.264372110366821289e-01 2.186715006828308105e-01 5.680079385638237000e-02 -4.998602718114852905e-02 -1.875237375497817993e-01 3.307348191738128662e-01 -6.419438123703002930e-02 -9.834695607423782349e-02 -1.879050731658935547e-01 1.389914304018020630e-01 -2.103304564952850342e-01 5.406850948929786682e-02 -1.625154167413711548e-01
-9.258018434047698975e-02 4.827276468276977539e-01 3.362235724925994873e-01 -6.664463877677917480e-02 9.405483305454254150e-02 -8.894386142492294312e-02 -2.188840657472610474e-01 9.153025597333908081e-02 -5.593792721629142761e-02 -1.514730602502822876e-01 2.265886515378952026e-01 1.196769773960113525e-01 -3.148807287216186523e-01 2.023293673992156982e-01 1.478711366653442383e-01 1.036807671189308167e-01 3.001108067110180855e-03 -1.426686644554138184e-01 -1.134716421365737915e-01 -8.347647235495969653e-05 2.306819707155227661e-01 1.517219394445419312e-01 1.976343058049678802e-02 3.102312982082366943e-01 -1.198296546936035156e-01 -7.918995618820190430e-02 -1.891537904739379883e-01 -1.787754148244857788e-02 4.757840652018785477e-03 -2.844314463436603546e-02 2.150204777717590332e-02 1.982398331165313721e-01
-4.019236937165260315e-02 4.824958741664886475e-01 1.484233736991882324e-01 -2.556249201297760010e-01 -7.582669705152511597e-02 -1.886510699987411499e-01 2.571106888353824615e-02 5.067476257681846619e-02 -1.990160532295703888e-02 4.055074751377105713e-01 2.603159546852111816e-01 -9.705953299999237061e-02 -2.488123327493667603e-01 3.956685215234756470e-02 7.185762375593185425e-02 -9.596698731184005737e-02 7.970336079597473145e-02 1.078185662627220154e-01 -2.870387434959411621e-01 -2.394018135964870453e-02 -8.761164546012878418e-02 5.424011498689651489e-02 -4.698226228356361389e-02 4.551177844405174255e-02 4.919478669762611389e-02 1.526779085397720337e-01 -1.114529669284820557e-01 -1.953896135091781616e-02 -2.470874637365341187e-01 1.548344045877456665e-01 -2.644091248512268066e-01 6.683257222175598145e-02
-1.833115220069885254e-01 1.321419477462768555e-01 1.956540048122406006e-01 2.661222219467163086e-01 -5.521934852004051208e-02 4.173750989139080048e-03 2.991528809070587158e-02 1.420531868934631348e-01 -2.197786606848239899e-02 3.852064535021781921e-02 2.581920623779296875e-01 -9.076488018035888672e-02 -3.034828901290893555e-01 6.781016290187835693e-02 -6.292530894279479980e-02 -4.757817462086677551e-02 5.541959404945373535e-01 -1.619656197726726532e-02 1.905684769153594971e-01 -1.964208930730819702e-01 1.079481393098831177e-01 2.126030474901199341e-01 -6.423470377922058105e-02 1.095858495682477951e-02 4.570885747671127319e-02 -1.461523771286010742e-01 -3.999103903770446777e-01 8.357936143875122070e-02 -1.366741675883531570e-02 -4.243379831314086914e-02 -5.805094726383686066e-03 -1.117545366287231445e-02
-1.507394611835479736e-01 1.755526512861251831e-01 -1.195942983031272888e-01 -2.251761406660079956e-02 2.895008921623229980e-01 -1.869764328002929688e-01 -1.330683380365371704e-01 1.055436879396438599e-01 -1.343350410461425781e-01 -2.099024057388305664e-01 -6.104325875639915466e-02 2.446683496236801147e-01 -3.180209100246429443e-01 2.222083806991577148e-01 2.000327706336975098e-01 2.665622532367706299e-01 1.748416125774383545e-01 2.004880607128143311e-01 -1.658160425722599030e-02 -7.010374218225479126e-03 -3.605975583195686340e-02 -9.647218137979507446e-02 -3.418510854244232178e-01 2.642722101882100105e-03 3.650118410587310791e-01 -2.134467363357543945e-01 3.510839119553565979e-02 1.232906654477119446e-01 -2.242984063923358917e-02 2.523289062082767487e-02 -4.228955879807472229e-02 5.931907799094915390e-03
-1.481539905071258545e-01 2.961890101432800293e-01 3.047833917662501335e-03 -1.923541277647018433e-01 -1.938502490520477295e-01 -9.677695482969284058e-02 -3.776867985725402832e-01 7.227471470832824707e-02 5.455734953284263611e-02 -1.319740563631057739e-01 1.769450008869171143e-01 7.705900073051452637e-02 -2.691223323345184326e-01 2.416782230138778687e-01 3.786689043045043945e-02 8.648326247930526733e-02 3.558434247970581055e-01 -3.157513961195945740e-02 -7.511756569147109985e-02 -1.323498785495758057e-01 1.766849011182785034e-01 1.123520545661449432e-02 2.080916892737150192e-03 1.904867291450500488e-01 -3.576196730136871338e-01 -1.238925009965896606e-02 -2.799341082572937012e-01 7.213625311851501465e-02 -7.939260452985763550e-02 1.501757651567459106e-01 4.358321800827980042e-02 1.809079386293888092e-02
1.626633256673812866e-01 2.247883379459381104e-01 1.205963492393493652e-01 -1.015527024865150452e-01 -2.825406845659017563e-03 2.269431501626968384e-01 2.855692291632294655e-03 -2.555225603282451630e-02 -7.503502815961837769e-02 -3.929032012820243835e-02 6.502964347600936890e-02 -1.379259228706359863e-01 -2.333507388830184937e-01 1.938889771699905396e-01 -3.990587964653968811e-02 4.852617084980010986e-01 9.658372402191162109e-02 -2.616875059902667999e-02 -2.832098901271820068e-01 -1.789745688438415527e-01 1.041735708713531494e-01 -1.385399699211120605e-02 -2.447288483381271362e-01 -1.642770133912563324e-02 3.391835093498229980e-02 1.715220361948013306e-01 6.366310268640518188e-02 1.311468367930501699e-04 2.147039026021957397e-01 5.929583311080932617e-02 -4.391543269157409668e-01 -1.260404735803604126e-01
3.757918998599052429e-02 2.382152378559112549e-01 -6.381765007972717285e-02 -2.904951870441436768e-01 4.709637463092803955e-01 2.835325663909316063e-03 -1.172624975442886353e-01 -8.757690340280532837e-02 -1.643589586019515991e-01 1.522080749273300171e-01 3.802909851074218750e-01 -8.431613445281982422e-03 -3.417651355266571045e-01 2.539633810520172119e-01 -1.170663014054298401e-01 -3.292312473058700562e-02 7.931057363748550415e-03 5.066733062267303467e-02 -2.937226183712482452e-02 -1.296856999397277832e-01 8.459929376840591431e-02 4.392389580607414246e-02 -7.512693107128143311e-02 2.856646180152893066e-01 -2.735613472759723663e-02 1.279073804616928101e-01 -1.845461726188659668e-01 1.160089857876300812e-02 -8.079194277524948120e-02 1.473015099763870239e-01 -1.358630657196044922e-01 6.747661530971527100e-02
-1.446014493703842163e-01 9.650006145238876343e-02 2.579804658889770508e-01 -5.262567475438117981e-02 3.309838473796844482e-01 1.719280034303665161e-01 -1.783883720636367798e-01 -1.851209551095962524e-01 -2.361991852521896362e-01 7.170538604259490967e-02 2.131467312574386597e-01 1.864370703697204590e-01 -2.843855023384094238e-01 2.428318113088607788e-01 2.017597109079360962e-01 2.653099000453948975e-01 1.673400029540061951e-02 -2.101811617612838745e-01 -6.674096733331680298e-02 -9.240046143531799316e-02 5.556972324848175049e-02 -1.155453268438577652e-02 1.233471408486366272e-01 1.398258656263351440e-01 8.903893083333969116e-02 -2.033953666687011719e-01 4.754690162371844053e-04 1.248795315623283386e-01 -1.233289986848831177e-01 -2.425315380096435547e-01 -1.696415245532989502e-01 -2.001354098320007324e-01
1.058489009737968445e-01 3.816975355148315430e-01 2.383663505315780640e-02 -6.621956080198287964e-02 2.026719748973846436e-01 4.691662639379501343e-02 9.052433073520660400e-02 -1.778814643621444702e-01 1.513656228780746460e-01 1.479344069957733154e-01 -6.172323599457740784e-02 5.468208342790603638e-02 -3.810308277606964111e-01 -9.831483662128448486e-02 -9.186996519565582275e-02 1.620411127805709839e-01 4.151759445667266846e-01 -1.011632904410362244e-01 -1.429895162582397461e-01 -5.463577806949615479e-02 8.142958581447601318e-02 1.165951564908027649e-01 4.058756865561008453e-03 2.977980375289916992e-01 -5.930226668715476990e-02 1.446136981248855591e-01 -1.799582093954086304e-01 8.724161237478256226e-02 -2.255950123071670532e-01 -2.311144173145294189e-01 -5.900713801383972168e-02 -1.634505689144134521e-01
1.512700915336608887e-01 2.493437528610229492e-01 1.119145825505256653e-01 1.677275449037551880e-02 1.487060040235519409e-01 8.858603239059448242e-02 -9.943027794361114502e-02 -1.086020395159721375e-01 -1.428717821836471558e-01 1.003364217467606068e-03 2.723997533321380615e-01 -2.379474043846130371e-01 -2.048008590936660767e-01 -1.877961680293083191e-02 -1.195119917392730713e-01 3.802941739559173584e-01 1.572774648666381836e-01 9.070266038179397583e-03 -2.689753472805023193e-01 -1.997427195310592651e-01 -5.123907327651977539e-02 -5.350143648684024811e-03 -4.669487103819847107e-02 -1.061907261610031128e-01 1.486571691930294037e-02 1.728818565607070923e-01 1.057729572057723999e-01 -1.603780835866928101e-01 3.419753909111022949e-01 -9.410352259874343872e-02 -3.874778747558593750e-01 -4.388667270541191101e-02
-3.238632902503013611e-02 2.591473758220672607e-01 2.793181240558624268e-01 -1.121103167533874512e-01 -6.629532575607299805e-02 -1.665854593738913536e-03 9.360913932323455811e-02 -2.396488375961780548e-02 -1.155550554394721985e-01 -3.499332666397094727e-01 1.624582111835479736e-01 4.628593102097511292e-02 -2.350166738033294678e-01 1.992612481117248535e-01 -1.602060347795486450e-01 2.680513560771942139e-01 2.431577146053314209e-01 3.958676755428314209e-02 3.259216248989105225e-02 -5.355361849069595337e-03 -3.515072762966156006e-01 -1.023352295160293579e-01 -2.971117794513702393e-01 2.465032041072845459e-02 1.616855263710021973e-01 -1.327131539583206177e-01 -3.093478083610534668e-01 -1.811203211545944214e-01 -6.001405790448188782e-02 7.252290099859237671e-02 -5.659518763422966003e-02 4.072415828704833984e-02
-6.442616134881973267e-02 3.836414217948913574e-01 -1.145122200250625610e-02 4.548259451985359192e-02 5.320852994918823242e-02 -1.748058050870895386e-01 -1.990987509489059448e-01 -2.540983557701110840e-01 4.346497729420661926e-02 -1.028053686022758484e-01 9.099668264389038086e-02 -2.255562692880630493e-01 -3.009834587574005127e-01 2.985889613628387451e-01 -3.700107336044311523e-02 2.858430445194244385e-01 2.247930914163589478e-01 2.012318931519985199e-02 2.266769111156463623e-01 -2.074491530656814575e-01 -2.252767831087112427e-01 -1.696173697710037231e-01 -4.496242478489875793e-02 -7.166408002376556396e-02 6.597175449132919312e-02 3.005209378898143768e-03 -3.481242060661315918e-01 3.593278676271438599e-02 -2.614734461531043053e-03 5.133657529950141907e-02 7.917465269565582275e-02 -8.156623691320419312e-02
-1.837489157915115356e-01 3.581575453281402588e-01 -1.528521776199340820e-01 -1.294980645179748535e-01 1.370285302400588989e-01 -3.355064392089843750e-01 -3.001894652843475342e-01 2.124952375888824463e-01 -2.360765486955642700e-01 -1.435002982616424561e-01 1.798449754714965820e-01 7.384115457534790039e-02 -2.383581995964050293e-01 1.629556715488433838e-01 2.163043431937694550e-02 -1.459223497658967972e-02 2.208124846220016479e-02 1.316619813442230225e-01 3.381285583600401878e-03 -1.142613068222999573e-01 -7.127016037702560425e-02 -4.724360629916191101e-02 -1.513954401016235352e-01 3.339730203151702881e-01 2.385883182287216187e-01 1.578006148338317871e-01 -1.703360863029956818e-02 2.048061937093734741e-01 -7.030228152871131897e-03 -7.993876934051513672e-02 -1.712978035211563110e-01 -2.328492328524589539e-02
5.078004300594329834e-02 1.883727014064788818e-01 2.478502541780471802e-01 -1.879408061504364014e-01 9.656892716884613037e-02 2.032578736543655396e-01 -1.405208557844161987e-01 -1.522440314292907715e-01 -2.768186330795288086e-01 2.740932404994964600e-01 1.754944324493408203e-01 -2.253265352919697762e-03 -2.249877452850341797e-01 1.268181651830673218e-01 -4.125802963972091675e-02 5.040026456117630005e-02 3.072865605354309082e-01 2.435337007045745850e-01 -8.713866025209426880e-02 4.396002739667892456e-02 8.671475201845169067e-02 2.818331122398376465e-01 -3.696202337741851807e-01 -2.027130499482154846e-02 -1.584615707397460938e-01 1.006895378232002258e-01 1.758852750062942505e-01 1.305751204490661621e-01 -3.196382021997123957e-04 -1.186522394418716431e-01 -6.186927482485771179e-02 -1.724505871534347534e-01
-3.380398452281951904e-02 4.365102648735046387e-01 1.425859779119491577e-01 -2.150737643241882324e-01 -2.560603022575378418e-01 -1.249024718999862671e-01 -1.532416976988315582e-02 -2.234477847814559937e-01 8.790741115808486938e-02 -5.365733057260513306e-02 1.412463337182998657e-01 -1.717249006032943726e-01 8.334935642778873444e-03 3.085241466760635376e-02 -9.099030494689941406e-02 3.024726174771785736e-02 2.463801652193069458e-01 2.087803035974502563e-01 9.631073474884033203e-02 -1.474781427532434464e-02 9.046729654073715210e-02 2.811836898326873779e-01 -1.611075848340988159e-01 1.179770333692431450e-03 3.609735667705535889e-01 -3.418161720037460327e-02 -1.118823215365409851e-01 2.601923346519470215e-01 -2.102881073951721191e-01 8.674447983503341675e-02 -2.057913690805435181e-01 -8.579029887914657593e-02
1.313978284597396851e-01 4.846090078353881836e-01 3.043253719806671143e-01 -1.202549859881401062e-01 2.696872055530548096e-01 1.229453012347221375e-01 6.601752340793609619e-02 5.254804715514183044e-02 -1.621389985084533691e-01 -9.965000301599502563e-02 1.229381486773490906e-01 1.704481616616249084e-02 -1.440262794494628906e-01 2.873931452631950378e-02 -1.641408205032348633e-01 4.000065624713897705e-01 6.515063345432281494e-02 1.156680136919021606e-01 -1.886575967073440552e-01 -2.008164077997207642e-01 1.600378379225730896e-02 -8.654036372900009155e-02 -6.463752686977386475e-02 -4.499703645706176758e-02 -4.180882498621940613e-02 8.328498154878616333e-02 -5.784239619970321655e-02 -1.193281337618827820e-01 1.419534534215927124e-01 1.264287680387496948e-01 -2.755668163299560547e-01 -1.996862441301345825e-01
1.656279265880584717e-01 4.772308468818664551e-01 1.660286635160446167e-01 -1.061620116233825684e-01 1.289375424385070801e-01 -9.070603549480438232e-02 -2.482333481311798096e-01 -1.701985001564025879e-01 -5.687381699681282043e-02 1.072863787412643433e-01 9.806245565414428711e-02 4.001482948660850525e-02 -1.574847102165222168e-01 3.316463232040405273e-01 -4.145271703600883484e-02 -1.302843540906906128e-01 3.206222355365753174e-01 5.782201886177062988e-02 1.645987033843994141e-01 -2.402251064777374268e-01 -1.596111506223678589e-01 -1.167462244629859924e-01 -1.595200747251510620e-01 -1.559557765722274780e-01 1.036305502057075500e-01 2.636728435754776001e-02 -1.732769235968589783e-02 2.128029912710189819e-01 -1.867550611495971680e-01 -1.694883778691291809e-02 -1.479280441999435425e-01 1.311971843242645264e-01
-9.726130217313766479e-02 4.057106673717498779e-01 2.880424857139587402e-01 -1.631100028753280640e-01 -8.207517117261886597e-02 -4.396282136440277100e-02 1.120353043079376221e-01 -2.763686329126358032e-02 1.019375678151845932e-02 3.110342919826507568e-01 1.017349660396575928e-01 -9.403026103973388672e-02 -3.989057242870330811e-01 1.012752726674079895e-01 2.193934321403503418e-01 -7.488673925399780273e-02 1.103478744626045227e-01 -3.806747496128082275e-02 -1.660947203636169434e-01 1.210116147994995117e-01 -5.338694900274276733e-02 3.015626408159732819e-02 1.302147507667541504e-01 1.067661568522453308e-01 1.431391537189483643e-01 2.717899382114410400e-01 -1.150025650858879089e-01 -3.976858034729957581e-02 -2.398823201656341553e-01 8.034320175647735596e-02 -2.989696860313415527e-01 -6.856048107147216797e-02
-9.468230605125427246e-02 4.115588068962097168e-01 3.033989071846008301e-01 -1.926984041929244995e-01 -4.236841946840286255e-02 -4.708867147564888000e-02 -6.716649979352951050e-02 8.552116900682449341e-02 -1.779596209526062012e-01 -9.907785803079605103e-02 2.530190348625183105e-01 7.260756194591522217e-02 -3.862530589103698730e-01 2.430316060781478882e-01 -2.158974558115005493e-01 -5.419606342911720276e-02 1.398260444402694702e-01 -5.754105374217033386e-02 -1.650056838989257812e-01 6.125257164239883423e-02 1.945165842771530151e-01 -5.870123580098152161e-02 8.990136533975601196e-02 2.301587909460067749e-01 -1.638756543397903442e-01 -5.986176058650016785e-02 -2.570918202400207520e-01 1.842559278011322021e-01 8.100752532482147217e-02 8.378045260906219482e-02 -8.249235898256301880e-02 -3.165371716022491455e-02
2.121001780033111572e-01 2.938950955867767334e-01 2.570047229528427124e-02 9.100092202425003052e-02 4.420221596956253052e-02 -1.808557957410812378e-01 -3.829348385334014893e-01 8.024710416793823242e-02 1.119793877005577087e-01 -6.455810274928808212e-03 7.321396470069885254e-02 -4.567343741655349731e-02 -2.250243723392486572e-01 3.576956689357757568e-01 2.541996724903583527e-02 2.886926233768463135e-01 4.054805040359497070e-01 2.226782739162445068e-01 8.794420957565307617e-02 6.608336418867111206e-02 -1.783652789890766144e-02 1.478868275880813599e-01 6.887669861316680908e-02 2.802716940641403198e-02 -9.649719297885894775e-02 -9.482866525650024414e-02 -4.682180657982826233e-02 8.120287209749221802e-02 -2.837724685668945312e-01 -1.126431487500667572e-02 1.625125557184219360e-01 -3.719095513224601746e-02
2.440214343369007111e-02 1.516107916831970215e-01 8.574897795915603638e-02 -1.177111864089965820e-01 4.713007656391710043e-04 -1.957779377698898315e-01 -5.054439231753349304e-02 -1.040010526776313782e-01 -5.289736762642860413e-02 -9.700733423233032227e-02 2.899293787777423859e-02 -8.895229548215866089e-03 -2.213441878557205200e-01 -1.880021840333938599e-01 1.590353846549987793e-01 -9.492070972919464111e-02 3.810544312000274658e-01 4.083024710416793823e-02 -3.254021704196929932e-02 -3.921236991882324219e-01 -3.821405470371246338e-01 -7.078348845243453979e-02 -1.443122476339340210e-01 1.214646026492118835e-01 2.123348563909530640e-01 3.297341167926788330e-01 -2.050108313560485840e-01 9.981831163167953491e-02 -1.921868622303009033e-01 -1.628442704677581787e-01 -1.097541078925132751e-01 4.611264914274215698e-02
-1.021724417805671692e-01 1.218699142336845398e-01 3.843558132648468018e-01 -4.867211356759071350e-02 6.455823779106140137e-02 6.103531643748283386e-02 -3.305129334330558777e-02 -2.703142464160919189e-01 -3.382811248302459717e-01 1.133801043033599854e-02 3.667614459991455078e-01 1.953692734241485596e-01 -1.989954560995101929e-01 3.065443336963653564e-01 2.967120707035064697e-02 1.459621489048004150e-01 5.633862316608428955e-02 6.417042110115289688e-03 -1.097481814213097095e-03 -1.906902790069580078e-01 1.392009705305099487e-01 1.635096371173858643e-01 8.845826238393783569e-02 1.741964668035507202e-01 9.356939047574996948e-02 -1.798506379127502441e-01 -1.549708396196365356e-01 -1.584787517786026001e-01 -1.426058709621429443e-01 -1.717082560062408447e-01 -1.861840933561325073e-01 -3.125482052564620972e-02
-1.217499468475580215e-02 -2.146480605006217957e-02 4.194554686546325684e-01 1.483760476112365723e-01 1.802589297294616699e-01 -4.312852397561073303e-02 -3.670680522918701172e-01 -1.272073835134506226e-01 -2.389969974756240845e-01 1.142065897583961487e-01 3.859652280807495117e-01 1.095846965909004211e-01 -2.036395519971847534e-01 1.855708211660385132e-01 1.635677367448806763e-01 2.051050812005996704e-01 -3.904425352811813354e-02 -1.462125778198242188e-01 5.017732037231326103e-04 -1.709344089031219482e-01 1.160745248198509216e-01 8.560287766158580780e-03 -4.337566345930099487e-02 1.138967499136924744e-01 -3.740327060222625732e-02 -1.135602965950965881e-01 -9.892158955335617065e-02 1.308525204658508301e-01 -1.315450817346572876e-01 -1.033827289938926697e-01 -2.608398199081420898e-01 1.501189768314361572e-01
2.799279056489467621e-02 4.225981235504150391e-01 -1.245359191671013832e-03 8.045428991317749023e-02 9.090796858072280884e-02 5.493551120162010193e-02 -4.549040645360946655e-02 -1.268299520015716553e-01 -2.289544790983200073e-02 -1.654959172010421753e-01 2.989809811115264893e-01 -8.587080240249633789e-02 -3.021043837070465088e-01 2.042573243379592896e-01 1.584994345903396606e-01 -2.720460481941699982e-02 2.242534905672073364e-01 -1.460429131984710693e-01 2.216172665357589722e-01 -3.491778671741485596e-01 7.782530039548873901e-02 1.647096127271652222e-01 2.003841847181320190e-02 -1.343503501266241074e-02 2.257146388292312622e-01 6.032357364892959595e-02 -1.280411779880523682e-01 -1.773374676704406738e-01 2.579025924205780029e-01 1.063247546553611755e-01 2.105432003736495972e-02 -2.099330425262451172e-01
1.238835752010345459e-01 4.728503525257110596e-01 2.122508436441421509e-01 3.391386941075325012e-02 1.347226649522781372e-01 -5.478163436055183411e-02 -5.631970614194869995e-02 5.148706957697868347e-02 3.606156632304191589e-02 1.464802771806716919e-01 -1.446264237165451050e-01 -1.955585926771163940e-01 3.193775936961174011e-02 1.702022552490234375e-01 1.694989353418350220e-01 4.747146964073181152e-01 8.912901580333709717e-02 6.917970627546310425e-02 -3.316009417176246643e-02 -9.696492552757263184e-02 -7.627753913402557373e-02 1.357543766498565674e-01 -2.402625791728496552e-02 -5.780820176005363464e-02 9.820239990949630737e-02 2.352879382669925690e-02 -1.135699152946472168e-01 -1.860016584396362305e-01 -2.256369143724441528e-01 2.017665952444076538e-01 -3.466061055660247803e-01 3.245321288704872131e-02
-3.153183162212371826e-01 7.121469825506210327e-03 2.115194499492645264e-01 -5.066568497568368912e-03 1.103287637233734131e-01 -1.305196583271026611e-01 3.679472580552101135e-02 -6.922552734613418579e-02 -3.036606013774871826e-01 -4.810736328363418579e-02 9.146512299776077271e-02 -1.152607277035713196e-01 -4.295782744884490967e-01 2.311734855175018311e-01 2.235286869108676910e-02 1.078494936227798462e-01 1.606417596340179443e-01 1.436116397380828857e-01 6.973537057638168335e-02 1.131519526243209839e-01 -2.122506201267242432e-01 -6.593333557248115540e-03 -2.301560342311859131e-01 7.847023755311965942e-02 5.912138894200325012e-02 1.834754943847656250e-01 -1.386757791042327881e-01 1.147819459438323975e-01 -1.237225383520126343e-01 -3.731626272201538086e-01 2.757317945361137390e-02 -2.468134164810180664e-01
-1.703085191547870636e-02 3.422895073890686035e-01 1.715710759162902832e-01 6.253769993782043457e-02 -1.882182955741882324e-01 -1.726737171411514282e-01 6.607544422149658203e-02 -1.659084409475326538e-01 -2.416079938411712646e-01 1.645397692918777466e-01 -5.833065137267112732e-02 8.085283637046813965e-02 1.033601351082324982e-02 2.948465943336486816e-01 5.762376263737678528e-02 -3.614242002367973328e-02 4.024899005889892578e-01 -6.312560290098190308e-03 -1.049161255359649658e-01 8.865945041179656982e-02 -2.639286220073699951e-01 4.034733176231384277e-01 -1.853938996791839600e-01 1.048974171280860901e-01 1.361044794321060181e-01 6.908506900072097778e-02 -2.631272673606872559e-01 9.812382608652114868e-02 -2.531640464439988136e-03 5.412779003381729126e-02 -1.123711373656988144e-02 3.252245858311653137e-02
1.551542580127716064e-01 1.383311152458190918e-01 3.849822329357266426e-03 -1.651618182659149170e-01 2.870794534683227539e-01 -1.857575774192810059e-01 -8.691028505563735962e-02 4.313990473747253418e-02 -1.603021174669265747e-01 2.045343965291976929e-01 3.499609529972076416e-01 5.729244556277990341e-03 -5.596133470535278320e-01 3.065348267555236816e-01 7.233966141939163208e-02 -1.911823004484176636e-01 1.117018610239028931e-02 1.423449218273162842e-01 4.322736337780952454e-02 -1.037517711520195007e-01 2.401688508689403534e-02 1.385595463216304779e-02 9.520500898361206055e-02 2.245415188372135162e-02 2.523240447044372559e-02 -2.421550154685974121e-01 -8.201691508293151855e-02 1.380059421062469482e-01 2.917709201574325562e-02 -1.833486258983612061e-01 2.302023582160472870e-02 2.845035120844841003e-02
2.217945605516433716e-01 1.371521651744842529e-01 2.869462370872497559e-01 -7.843085378408432007e-02 1.245441958308219910e-01 -1.434768270701169968e-02 -3.148370683193206787e-01 -1.547244470566511154e-02 -1.255321949720382690e-01 1.157608181238174438e-01 8.755098283290863037e-02 -3.426383063197135925e-02 -3.312131762504577637e-01 2.089718729257583618e-01 1.842216998338699341e-01 1.887145340442657471e-01 1.520152688026428223e-01 -1.836662441492080688e-01 1.835354119539260864e-01 1.756513714790344238e-01 -1.107405051589012146e-01 -4.695914313197135925e-02 -1.837865114212036133e-01 -3.140007704496383667e-02 7.037497311830520630e-02 -2.620335221290588379e-01 -3.149879574775695801e-01 1.847350895404815674e-01 -1.154043804854154587e-02 1.718215830624103546e-02 1.773802787065505981e-01 2.409239709377288818e-01
-2.653546333312988281e-01 2.670357525348663330e-01 8.215282112360000610e-02 2.258263826370239258e-01 1.411960124969482422e-01 1.576739102602005005e-01 2.946704812347888947e-02 7.312498986721038818e-02 -1.721201986074447632e-01 -1.408926844596862793e-01 1.504030972719192505e-01 -1.094967722892761230e-01 -2.077653110027313232e-01 4.044001922011375427e-02 -4.957400634884834290e-02 8.710513263940811157e-02 5.744923353195190430e-01 -1.605136841535568237e-01 2.447027340531349182e-02 -2.691001296043395996e-01 -2.503525912761688232e-01 -1.588838174939155579e-02 6.775112450122833252e-02 -4.733213409781455994e-02 1.417060345411300659e-01 1.018393337726593018e-01 -1.474185883998870850e-01 6.739446520805358887e-02 -1.141927856951951981e-02 -4.796355217695236206e-02 -1.240442469716072083e-01 -1.935532391071319580e-01
-9.807337075471878052e-02 2.817593812942504883e-01 1.349410414695739746e-01 2.935684751719236374e-03 8.223292231559753418e-02 -1.789267212152481079e-01 -2.713468670845031738e-01 -5.266926810145378113e-02 -4.226115643978118896e-01 5.632311850786209106e-02 1.535021662712097168e-01 -9.522665292024612427e-02 -1.942356824874877930e-01 1.243984252214431763e-01 9.502708166837692261e-02 7.382299005985260010e-02 1.537736952304840088e-01 -1.736575961112976074e-01 -3.595782816410064697e-02 9.531317651271820068e-02 2.088041156530380249e-01 1.451721340417861938e-01 -3.454580530524253845e-02 4.749614298343658447e-01 7.974202930927276611e-02 4.633976891636848450e-02 -1.249616593122482300e-01 -1.170288026332855225e-01 -1.117070168256759644e-01 -1.233049333095550537e-01 -1.446895599365234375e-01 2.311653643846511841e-01
5.005780234932899475e-02 3.790232837200164795e-01 1.594292521476745605e-01 1.026633158326148987e-01 -9.385005384683609009e-02 -5.112197250127792358e-02 -4.695405438542366028e-02 1.392950117588043213e-01 9.345961362123489380e-02 3.188486993312835693e-01 2.443062141537666321e-02 2.598302066326141357e-01 -2.762189805507659912e-01 1.501503884792327881e-01 -1.995000056922435760e-02 2.064799331128597260e-02 1.694208830595016479e-01 1.139534562826156616e-01 2.102397531270980835e-01 -1.888881176710128784e-01 -4.837362840771675110e-02 6.812871247529983521e-02 2.709429711103439331e-02 -1.575847715139389038e-01 4.921674355864524841e-02 2.781246043741703033e-02 -2.535574436187744141e-01 1.374373733997344971e-01 -2.087602168321609497e-01 -1.104588285088539124e-01 -3.779452145099639893e-01 -2.599178552627563477e-01
-1.242190226912498474e-01 2.720554172992706299e-01 5.215208604931831360e-02 1.820106953382492065e-01 1.918513029813766479e-01 -3.138233423233032227e-01 -1.772179603576660156e-01 3.239828348159790039e-02 -1.720382273197174072e-01 3.787679970264434814e-02 1.847320348024368286e-01 -1.416243314743041992e-01 -2.852353453636169434e-01 1.385392248630523682e-01 -2.632518410682678223e-01 9.219592809677124023e-02 2.548366189002990723e-01 9.240374714136123657e-02 -5.165104195475578308e-02 -1.750847995281219482e-01 -1.787800341844558716e-01 2.730508446693420410e-01 4.460467025637626648e-02 5.059364717453718185e-03 3.227679729461669922e-01 1.293025910854339600e-02 7.245747745037078857e-02 -1.546207070350646973e-01 -1.394436210393905640e-01 -1.745938956737518311e-01 1.250787973403930664e-01 1.702279746532440186e-01
6.280071288347244263e-02 2.866980135440826416e-01 1.834582388401031494e-01 -2.637240886688232422e-01 1.341375112533569336e-01 -1.558504998683929443e-01 -3.442103862762451172e-01 1.464793384075164795e-01 -7.696305215358734131e-02 -4.298999160528182983e-02 9.747651219367980957e-02 -1.097854878753423691e-02 -1.529333740472793579e-01 2.804848551750183105e-01 -1.156401727348566055e-02 8.394501358270645142e-02 3.216234147548675537e-01 -1.394023746252059937e-01 -9.104952961206436157e-02 -1.853632479906082153e-01 1.292692776769399643e-02 -2.597729489207267761e-02 2.736913859844207764e-01 1.293216943740844727e-01 -7.602573931217193604e-02 -1.577709764242172241e-01 -4.106390178203582764e-01 4.187271744012832642e-02 -8.507971465587615967e-02 -1.816427260637283325e-01 7.028971798717975616e-03 -4.970702901482582092e-02
-1.009414047002792358e-01 4.723941385746002197e-01 1.419381499290466309e-01 1.124032214283943176e-01 4.154860973358154297e-02 -1.819185316562652588e-01 -1.128870993852615356e-01 8.391189575195312500e-02 5.961291491985321045e-02 5.064154416322708130e-02 1.598455756902694702e-02 -6.379392929375171661e-03 -1.830116510391235352e-01 1.163792684674263000e-01 7.378091663122177124e-02 2.529949545860290527e-01 2.822836935520172119e-01 3.416594862937927246e-01 8.550671860575675964e-03 1.078384667634963989e-01 -1.034306809306144714e-01 1.848425865173339844e-01 -1.257882267236709595e-01 2.143910527229309082e-02 3.196761906147003174e-01 -2.172392159700393677e-01 7.910118997097015381e-02 -7.512195408344268799e-02 4.816029965877532959e-02 -2.051327824592590332e-01 4.923240095376968384e-02 2.810571491718292236e-01
5.887078493833541870e-02 1.771337836980819702e-01 -1.274467706680297852e-01 -1.512327045202255249e-01 1.298365741968154907e-01 1.911575347185134888e-01 -1.687126308679580688e-01 -1.321445852518081665e-01 -1.280529797077178955e-01 -9.934502094984054565e-02 1.007099635899066925e-02 -1.943654119968414307e-01 -2.329879850149154663e-01 3.683144748210906982e-01 3.605140447616577148e-01 6.947471201419830322e-02 2.745940983295440674e-01 1.662239730358123779e-01 1.924628019332885742e-01 -2.041159421205520630e-01 6.585840135812759399e-02 7.205779850482940674e-02 -4.849808290600776672e-02 8.788878470659255981e-02 2.536938488483428955e-01 1.471557170152664185e-01 -1.212527081370353699e-01 -2.340409457683563232e-01 1.613056510686874390e-01 8.104157447814941406e-02 -2.154534459114074707e-01 -4.463914409279823303e-02
6.039303541183471680e-02 1.982078403234481812e-01 1.992321163415908813e-01 3.737055510282516479e-02 2.805131077766418457e-01 2.303727865219116211e-01 -2.163277119398117065e-01 -2.464158385992050171e-01 -1.502888351678848267e-01 2.983444035053253174e-01 3.762198686599731445e-01 2.155394107103347778e-01 -1.039570495486259460e-01 1.062791869044303894e-01 2.070231586694717407e-01 3.203303366899490356e-02 2.156865596771240234e-01 -1.284126490354537964e-01 -4.407979175448417664e-02 -1.428856700658798218e-01 1.668196469545364380e-01 1.213020533323287964e-01 -7.550642639398574829e-02 1.895974576473236084e-02 1.520171910524368286e-01 -1.735967844724655151e-01 -7.535772770643234253e-02 3.699487820267677307e-02 -4.171955212950706482e-02 -3.209562897682189941e-01 -1.099884733557701111e-01 1.307296624872833490e-04
-4.707200825214385986e-02 1.125297397375106812e-01 1.914157271385192871e-01 4.482693970203399658e-03 1.451205909252166748e-01 -5.242668837308883667e-02 -1.015006229281425476e-01 9.750224649906158447e-03 -1.545449495315551758e-01 9.990764409303665161e-02 3.123576045036315918e-01 -3.120581805706024170e-01 -1.337527185678482056e-01 -8.242345601320266724e-02 -6.083845719695091248e-02 3.375790119171142578e-01 2.507673809304833412e-03 1.681608557701110840e-01 2.508457005023956299e-01 -3.834861889481544495e-02 3.872304558753967285e-01 2.826388925313949585e-03 -3.097586929798126221e-01 1.340830624103546143e-01 8.316552639007568359e-02 2.043345710262656212e-03 -1.873780488967895508e-01 -1.923329532146453857e-01 1.632851809263229370e-01 -1.002998575568199158e-01 -2.292658835649490356e-01 -1.350063383579254150e-01
-8.811145275831222534e-02 1.137695461511611938e-01 1.384654045104980469e-01 -1.030973866581916809e-01 1.454805284738540649e-01 -1.320070773363113403e-01 -1.458792090415954590e-01 -3.457177057862281799e-02 -4.061203002929687500e-01 1.552694290876388550e-01 2.783843576908111572e-01 2.341932952404022217e-01 -3.191755414009094238e-01 2.657718360424041748e-01 2.901170849800109863e-01 -1.029529049992561340e-02 1.898160427808761597e-01 1.349220871925354004e-01 5.151828005909919739e-02 -1.476930379867553711e-01 -2.279784828424453735e-01 -2.070409245789051056e-02 -1.423093825578689575e-01 -1.870687454938888550e-01 -4.692613333463668823e-02 6.532998383045196533e-02 3.818857669830322266e-02 1.223125830292701721e-01 -2.979846596717834473e-01 8.307184092700481415e-03 -9.551234543323516846e-02 5.504729971289634705e-02
3.564682602882385254e-02 2.228759825229644775e-01 -1.313240677118301392e-01 -1.408237069845199585e-01 2.886931300163269043e-01 -3.979824185371398926e-01 -1.541263759136199951e-01 3.154377937316894531e-01 3.388639166951179504e-02 -1.145236343145370483e-01 1.548941712826490402e-03 5.821488797664642334e-02 -2.074413299560546875e-01 2.116273641586303711e-01 -4.715448617935180664e-02 1.823755800724029541e-01 1.875820308923721313e-01 8.249000459909439087e-02 8.991272747516632080e-02 1.557415127754211426e-01 -4.464282840490341187e-02 -2.798185683786869049e-02 -2.387475222349166870e-01 -8.398786187171936035e-02 2.389981895685195923e-01 -2.732837498188018799e-01 -2.313695400953292847e-01 1.628703474998474121e-01 -1.588318496942520142e-01 -4.669977352023124695e-02 -1.441313922405242920e-01 -6.945717334747314453e-02
-2.235777825117111206e-01 8.305586129426956177e-02 1.757227182388305664e-01 2.645518258213996887e-02 8.889915794134140015e-02 -7.934222370386123657e-02 -3.063571453094482422e-01 -6.719346344470977783e-02 -2.533085644245147705e-01 2.834256291389465332e-01 8.809068799018859863e-02 -8.981576561927795410e-02 -3.034791052341461182e-01 1.968518495559692383e-01 -7.977847754955291748e-02 3.006319999694824219e-01 -6.602481752634048462e-02 -1.940695345401763916e-01 -2.180171310901641846e-01 8.120391517877578735e-02 -1.524713039398193359e-01 1.973009109497070312e-01 -1.027733460068702698e-02 1.283633112907409668e-01 1.582445651292800903e-01 4.054006934165954590e-02 -3.699206709861755371e-01 1.867477744817733765e-01 5.444892123341560364e-02 4.317164421081542969e-02 -5.052706226706504822e-02 1.742528975009918213e-01
-2.802024222910404205e-02 -4.445813596248626709e-02 1.666558831930160522e-01 1.018961519002914429e-01 1.268005520105361938e-01 -3.102593421936035156e-01 -2.058943808078765869e-01 -4.803455621004104614e-02 -3.628968000411987305e-01 4.418049007654190063e-02 1.046942025423049927e-01 1.291312873363494873e-01 -5.573550462722778320e-01 4.674832895398139954e-02 -2.505901157855987549e-01 1.824339330196380615e-01 1.396059095859527588e-01 8.650913089513778687e-02 1.985592991113662720e-01 -4.732123762369155884e-02 -1.070762872695922852e-01 2.184349745512008667e-01 -1.795371770858764648e-01 -5.046418681740760803e-02 -8.361072838306427002e-02 1.266416013240814209e-01 -1.211180761456489563e-01 1.014131233096122742e-01 4.650115221738815308e-02 3.767886012792587280e-02 9.871406108140945435e-02 -8.913639187812805176e-02
-9.080544859170913696e-02 2.737851142883300781e-01 3.652229011058807373e-01 3.661939874291419983e-02 2.160779982805252075e-01 -2.773082852363586426e-01 7.044221460819244385e-02 -3.278796672821044922e-01 -2.000862807035446167e-01 1.965935230255126953e-01 -4.988820850849151611e-02 -1.611010581254959106e-01 -3.575740456581115723e-01 2.609816193580627441e-01 -7.712889462709426880e-02 -2.569443359971046448e-02 1.550717204809188843e-01 -7.437213510274887085e-02 -2.590353786945343018e-01 -1.648909896612167358e-01 7.800722122192382812e-02 -8.248659968376159668e-02 5.818452313542366028e-02 9.735511243343353271e-02 -9.495131671428680420e-02 3.739198669791221619e-02 -2.295093536376953125e-01 2.941017225384712219e-02 9.556943178176879883e-02 -3.812581300735473633e-02 -1.076698899269104004e-01 2.349952049553394318e-02
-1.073829159140586853e-01 3.064209818840026855e-01 1.771618574857711792e-01 2.307144552469253540e-02 -4.398536309599876404e-02 -1.315183378756046295e-02 5.553968623280525208e-02 9.479992836713790894e-02 -1.721357926726341248e-02 -2.370440773665904999e-02 1.007568370550870895e-02 -3.720930516719818115e-01 -2.029026150703430176e-01 5.304034799337387085e-02 7.260946929454803467e-02 1.002560108900070190e-01 -2.499511279165744781e-02 -9.200247377157211304e-02 3.010770678520202637e-02 -2.928428351879119873e-01 -4.842532798647880554e-02 -1.526733636856079102e-01 -2.591930627822875977e-01 3.803510367870330811e-01 1.759791672229766846e-01 -7.761882245540618896e-02 -2.687309682369232178e-01 2.875803709030151367e-01 -1.325354631990194321e-02 -3.199157118797302246e-02 -2.560405433177947998e-01 -2.404896318912506104e-01
-7.518471032381057739e-02 2.536918520927429199e-01 3.293838798999786377e-01 1.037604957818984985e-01 1.515938788652420044e-01 -1.350249350070953369e-01 6.220660358667373657e-02 -7.114764768630266190e-03 -6.981486827135086060e-02 -2.844747621566057205e-03 -2.416577935218811035e-02 4.727809131145477295e-02 -2.258525192737579346e-01 2.314124852418899536e-01 -1.005334630608558655e-01 4.324429482221603394e-02 2.061056196689605713e-01 1.727508604526519775e-01 -2.903288044035434723e-02 1.877111345529556274e-01 -2.706257253885269165e-02 6.420008093118667603e-02 -3.853574991226196289e-01 1.441547125577926636e-01 1.664381474256515503e-01 -1.162278950214385986e-01 8.210688084363937378e-02 3.461481034755706787e-01 3.935922384262084961e-01 -5.708740279078483582e-02 -1.791356950998306274e-01 -2.802702225744724274e-02
1.486896723508834839e-01 3.913136124610900879e-01 1.652082204818725586e-01 -2.454960942268371582e-01 2.393147535622119904e-02 -1.289359480142593384e-01 3.496039286255836487e-02 -3.250140845775604248e-01 -1.357670277357101440e-01 1.118630543351173401e-01 2.338727414608001709e-01 -8.315995335578918457e-02 7.979588210582733154e-02 3.132318556308746338e-01 3.960091993212699890e-02 5.758325755596160889e-02 -8.733447641134262085e-02 1.864892803132534027e-02 -6.366785615682601929e-03 -2.452887594699859619e-01 1.481730118393898010e-02 2.783277817070484161e-02 -4.484575986862182617e-01 -2.115735784173011780e-02 5.851871147751808167e-02 -2.186606405302882195e-03 -2.724645435810089111e-01 1.071280464529991150e-01 -2.007676661014556885e-02 1.652282476425170898e-01 -5.550812184810638428e-02 -1.433882564306259155e-01
-2.524626851081848145e-01 2.852378785610198975e-01 -5.057814717292785645e-02 -1.998935192823410034e-01 1.520176082849502563e-01 -2.892844676971435547e-01 -3.171003460884094238e-01 1.387584507465362549e-01 -2.473656237125396729e-01 1.977909058332443237e-01 -2.820697845891118050e-04 -8.333493024110794067e-03 -1.716781109571456909e-01 1.791313141584396362e-01 -1.780325733125209808e-02 4.015735909342765808e-02 2.131754457950592041e-01 2.547107636928558350e-01 1.145042926073074341e-01 2.725408226251602173e-02 6.483622640371322632e-02 -1.030042022466659546e-01 -6.776111572980880737e-02 1.952950060367584229e-01 1.565642654895782471e-01 1.834795773029327393e-01 -1.122679486870765686e-01 1.215164288878440857e-01 5.262302234768867493e-03 -2.833642363548278809e-01 -2.684229910373687744e-01 4.765976220369338989e-02
2.285522669553756714e-01 1.486788541078567505e-01 1.340397447347640991e-01 -5.663376767188310623e-03 1.442794501781463623e-01 1.369431912899017334e-01 -1.712271124124526978e-01 7.075854577124118805e-03 2.310238927602767944e-01 5.830237176269292831e-03 1.093896925449371338e-01 -2.313288599252700806e-01 -2.200470715761184692e-01 1.947790533304214478e-01 1.901807337999343872e-01 2.677515447139739990e-01 2.897191345691680908e-01 7.947733253240585327e-02 4.174388647079467773e-01 -1.411179304122924805e-01 -7.711647450923919678e-02 -5.513949319720268250e-02 -1.627670079469680786e-01 -1.018751226365566254e-02 2.662276476621627808e-02 9.549447894096374512e-02 -1.691839098930358887e-01 -4.025549069046974182e-02 3.170754313468933105e-01 8.508000522851943970e-02 -1.603633016347885132e-01 -1.790128201246261597e-01
-4.011924192309379578e-02 4.982656240463256836e-01 -8.238513767719268799e-02 8.346781134605407715e-02 3.130415380001068115e-01 -8.965727686882019043e-02 -2.211349904537200928e-01 7.107788696885108948e-03 -2.108735963702201843e-02 1.485373731702566147e-02 2.133374102413654327e-02 7.353204768151044846e-03 -4.293749928474426270e-01 2.084130793809890747e-01 -8.581774309277534485e-03 -9.883692115545272827e-02 6.838442385196685791e-02 -1.230922266840934753e-01 -2.038984000682830811e-01 -1.655713617801666260e-01 2.355179488658905029e-01 2.392108924686908722e-02 -3.035589754581451416e-01 3.909127041697502136e-02 -1.872014254331588745e-01 1.134929358959197998e-01 -1.146233156323432922e-01 5.120927095413208008e-02 -4.467973485589027405e-02 1.070080399513244629e-01 -6.244275346398353577e-02 -1.516626775264739990e-01
1.602378338575363159e-01 6.070947647094726562e-01 -3.755315765738487244e-02 -7.752153091132640839e-03 1.000256687402725220e-01 -1.019841358065605164e-01 -2.053869366645812988e-01 -7.580637186765670776e-02 -1.089406535029411316e-01 4.160046949982643127e-02 2.052868455648422241e-01 -1.635050773620605469e-02 -1.477376837283372879e-02 1.283050030469894409e-01 -4.324083775281906128e-02 -4.022411257028579712e-02 1.804582178592681885e-01 2.067134380340576172e-01 2.332770228385925293e-01 -1.030305325984954834e-01 -1.020627990365028381e-01 5.416853353381156921e-02 -1.613638550043106079e-01 2.725158333778381348e-01 2.703041136264801025e-01 9.624471515417098999e-02 5.121995508670806885e-02 2.093263417482376099e-01 1.235285848379135132e-01 -1.751959510147571564e-02 -2.189068496227264404e-02 2.469397485256195068e-01
-2.477947324514389038e-01 3.320415318012237549e-01 1.907387562096118927e-02 -5.282774195075035095e-02 1.798749864101409912e-01 -2.904542684555053711e-01 -4.008724391460418701e-01 9.388469159603118896e-03 -2.187556326389312744e-01 1.004145219922065735e-01 4.736529663205146790e-02 -4.564794525504112244e-02 -1.103899627923965454e-01 2.384658604860305786e-01 7.237748801708221436e-02 1.298014968633651733e-01 7.885921746492385864e-02 4.740055650472640991e-02 1.619616299867630005e-01 -1.742979325354099274e-02 6.668872386217117310e-02 8.220175653696060181e-02 -1.265040785074234009e-01 3.481698036193847656e-01 -3.629754483699798584e-02 1.181715503334999084e-01 -4.648105800151824951e-02 9.146859496831893921e-02 9.027600288391113281e-02 -3.778427243232727051e-01 -1.819726824760437012e-01 3.184392303228378296e-02
-1.748595684766769409e-01 2.433243393898010254e-01 1.264822483062744141e-01 -1.069209724664688110e-01 3.232282102108001709e-01 -1.522894352674484253e-01 -1.848887652158737183e-01 -8.711335062980651855e-02 -2.513671219348907471e-01 2.001156061887741089e-01 2.545195221900939941e-01 2.011724710464477539e-01 -1.184029802680015564e-01 1.674379110336303711e-01 1.353129744529724121e-01 1.576197147369384766e-01 2.622864395380020142e-02 3.896420821547508240e-02 2.077890485525131226e-01 1.090448722243309021e-02 2.525810003280639648e-01 1.925101131200790405e-01 -1.839003562927246094e-01 -9.475152939558029175e-03 -7.145818788558244705e-03 -3.095742464065551758e-01 -1.473490744829177856e-01 1.134005710482597351e-01 -2.634050250053405762e-01 -5.511236563324928284e-02 -1.589953154325485229e-01 1.059731617569923401e-01
-5.816685780882835388e-02 8.084076642990112305e-02 3.541595339775085449e-01 3.050709515810012817e-02 -2.271206974983215332e-01 -1.183414310216903687e-01 -1.904917508363723755e-01 -1.101171076297760010e-01 -7.921529561281204224e-02 6.929461658000946045e-02 -1.085334345698356628e-01 -9.381347149610519409e-02 -3.979256153106689453e-01 1.658673286437988281e-01 -7.582537829875946045e-03 -1.314964741468429565e-01 3.719713091850280762e-01 2.852167189121246338e-01 1.211488060653209686e-02 -2.098736464977264404e-01 1.005440279841423035e-01 -5.729853361845016479e-02 -1.721303462982177734e-01 9.048625826835632324e-02 -1.479538436979055405e-02 1.253938972949981689e-01 -1.484586000442504883e-01 1.625013947486877441e-01 2.856670618057250977e-01 9.630214422941207886e-02 -1.773218661546707153e-01 -1.141563728451728821e-01
-4.137357696890830994e-03 2.943027019500732422e-01 4.019571542739868164e-01 7.787008583545684814e-02 4.878728464245796204e-02 -1.705459803342819214e-01 -1.778265386819839478e-01 -1.503244880586862564e-02 -1.554011274129152298e-02 -2.246594801545143127e-02 2.268783599138259888e-01 1.092155650258064270e-01 -3.626104593276977539e-01 2.354256957769393921e-01 -1.740445569157600403e-02 2.596690505743026733e-02 1.336614340543746948e-01 1.451874226331710815e-01 1.133350580930709839e-01 -9.816959500312805176e-02 -2.551975548267364502e-01 -2.275566607713699341e-01 -2.068556696176528931e-01 -7.824789732694625854e-02 -8.854077756404876709e-02 -6.756541877985000610e-02 -7.943638414144515991e-02 -8.191142976284027100e-02 -2.784279584884643555e-01 1.698674075305461884e-02 -1.073391139507293701e-01 -2.972895205020904541e-01
-3.826569393277168274e-02 2.452306002378463745e-01 5.176932085305452347e-03 -5.144866928458213806e-02 4.476091563701629639e-01 -2.783423662185668945e-01 -3.082395792007446289e-01 -1.280584186315536499e-01 -1.074197813868522644e-01 3.015602231025695801e-01 -1.340349856764078140e-02 -1.463278532028198242e-01 -2.874749004840850830e-01 1.007447391748428345e-01 5.215027928352355957e-02 -5.002767220139503479e-02 1.634644120931625366e-01 -9.546109288930892944e-02 1.006970256567001343e-01 -2.917997539043426514e-01 -9.691593050956726074e-02 -1.151115819811820984e-01 -1.084010824561119080e-01 1.555344611406326294e-01 2.258403971791267395e-02 -7.343907654285430908e-02 -2.698517739772796631e-01 -4.417301155626773834e-03 -6.040922924876213074e-02 -1.668985337018966675e-01 -5.721468478441238403e-02 -1.455189138650894165e-01
-1.679125279188156128e-01 1.571545749902725220e-01 7.039172947406768799e-02 1.439759731292724609e-01 1.032983064651489258e-01 -2.537454068660736084e-01 6.395144388079643250e-03 -1.852951496839523315e-01 -1.408669650554656982e-01 2.420284003019332886e-01 1.627959758043289185e-01 -2.592893838882446289e-01 -3.293304145336151123e-01 -7.042124401777982712e-03 2.431473731994628906e-01 6.367398053407669067e-02 1.604475378990173340e-01 -1.715049594640731812e-01 4.184105247259140015e-02 -1.370130032300949097e-01 9.088170528411865234e-02 -1.372162997722625732e-01 -2.099028080701828003e-01 3.000871837139129639e-01 -1.059533506631851196e-01 7.025387138128280640e-02 -3.006376922130584717e-01 -1.104923989623785019e-02 -1.142701506614685059e-01 -2.088584750890731812e-01 -2.583730518817901611e-01 3.421095758676528931e-02
-1.540217250585556030e-01 4.132602363824844360e-03 3.042905628681182861e-01 8.399148471653461456e-03 7.765270769596099854e-02 -2.033277451992034912e-01 -2.038685381412506104e-01 -3.700171038508415222e-02 -3.826069533824920654e-01 -1.290229707956314087e-01 4.246491938829421997e-02 8.393583819270133972e-03 -3.343720734119415283e-01 1.728193610906600952e-01 -8.805271238088607788e-03 1.512683779001235962e-01 2.053828239440917969e-01 2.400889992713928223e-01 4.691249877214431763e-02 5.265095084905624390e-02 -2.937514483928680420e-01 4.639648646116256714e-02 -7.651250809431076050e-02 -1.203333511948585510e-01 -1.829352378845214844e-01 -8.121302723884582520e-02 -2.126105427742004395e-01 1.410466134548187256e-01 -1.814057230949401855e-01 -1.386573910713195801e-01 -1.316224634647369385e-01 -2.748863101005554199e-01
4.191356152296066284e-02 4.600046575069427490e-01 3.852219879627227783e-01 -1.142223104834556580e-01 -2.545652538537979126e-02 -1.761429011821746826e-01 2.488115802407264709e-02 1.817297935485839844e-02 -1.566862314939498901e-01 -7.117888890206813812e-03 -8.126274496316909790e-02 1.446382608264684677e-02 -3.524414896965026855e-01 3.247504234313964844e-01 -2.071566181257367134e-03 7.580374367535114288e-03 6.292127072811126709e-02 2.965009212493896484e-01 2.044608294963836670e-01 -6.350475549697875977e-02 2.057274878025054932e-01 -9.959874302148818970e-02 -1.744841486215591431e-01 -6.166268140077590942e-02 3.477477654814720154e-02 -2.605455182492733002e-02 6.447554379701614380e-02 2.179432101547718048e-02 2.265623807907104492e-01 1.079157441854476929e-01 -1.713234633207321167e-01 9.149254113435745239e-02
-2.281318008899688721e-01 2.598000764846801758e-01 2.213360071182250977e-01 1.614304445683956146e-02 -1.836764663457870483e-01 -2.494555339217185974e-02 -2.062792032957077026e-01 -4.565514624118804932e-02 1.806228905916213989e-01 3.807756602764129639e-01 1.726438552141189575e-01 -5.318873003125190735e-02 -4.082353115081787109e-01 1.137502342462539673e-01 2.307844161987304688e-01 1.858368813991546631e-01 1.761701703071594238e-01 -4.112477600574493408e-02 1.913457214832305908e-01 1.775927245616912842e-01 8.637738972902297974e-02 -1.484114080667495728e-01 -3.385579884052276611e-01 -1.136690229177474976e-01 -1.380750816315412521e-02 -3.103689104318618774e-02 -3.498490899801254272e-02 7.631751894950866699e-02 2.846418647095561028e-03 -8.430758118629455566e-02 5.766639951616525650e-03 -3.623604774475097656e-02
-5.119241029024124146e-02 2.125645875930786133e-01 2.367691695690155029e-01 -2.247892022132873535e-01 5.983186420053243637e-03 5.537978932261466980e-02 -6.509446538984775543e-03 -9.884519875049591064e-02 1.235286816954612732e-01 -2.191140800714492798e-01 -1.166430562734603882e-01 -1.723870933055877686e-01 -2.375965863466262817e-01 3.179992437362670898e-01 1.461892873048782349e-01 1.886255592107772827e-01 3.464846014976501465e-01 -3.780751675367355347e-02 2.384642064571380615e-01 -9.938522428274154663e-02 -1.196342036128044128e-01 -6.112962961196899414e-02 -1.522909998893737793e-01 1.001210585236549377e-01 2.264390587806701660e-01 -7.729158550500869751e-02 -2.682522237300872803e-01 1.102066934108734131e-01 -3.252742439508438110e-02 3.377070724964141846e-01 -6.782445125281810760e-03 -1.248104050755500793e-01
-9.894195199012756348e-02 -1.179467607289552689e-02 3.539271652698516846e-01 -1.449768245220184326e-01 -8.590402454137802124e-02 -1.207921281456947327e-02 -1.866649389266967773e-01 -3.756861016154289246e-02 -1.911679655313491821e-01 3.441860377788543701e-01 1.344620287418365479e-01 1.129465252161026001e-01 -3.938916325569152832e-01 3.109889850020408630e-02 2.553705573081970215e-01 1.334622055292129517e-01 1.287976056337356567e-01 1.884058564901351929e-01 1.990651153028011322e-02 1.092418506741523743e-01 -3.006834089756011963e-01 2.500391304492950439e-01 -1.556737422943115234e-01 -3.145916759967803955e-02 -1.439068615436553955e-01 -8.373796194791793823e-02 -2.144622243940830231e-02 -1.448899507522583008e-01 1.004429832100868225e-01 -8.741662022657692432e-04 -1.514685600996017456e-01 -2.241463065147399902e-01
5.567927286028862000e-02 1.534944325685501099e-01 -1.148411259055137634e-01 -2.213372439146041870e-01 2.959194779396057129e-01 -3.309002146124839783e-02 6.806082278490066528e-02 -1.547815799713134766e-01 -9.193719923496246338e-02 -3.440077649429440498e-03 2.594216465950012207e-01 -1.482024043798446655e-01 -2.825689017772674561e-01 -1.333012878894805908e-01 1.385527551174163818e-01 2.133246809244155884e-01 2.839822173118591309e-01 9.198175370693206787e-02 -6.408576667308807373e-02 -3.192194104194641113e-01 1.230904534459114075e-01 1.237171590328216553e-01 -2.336496263742446899e-01 1.643131859600543976e-02 -2.616790123283863068e-02 1.287872344255447388e-01 -1.813617050647735596e-01 -3.019088506698608398e-02 2.937956154346466064e-01 3.115938305854797363e-01 -1.376170814037322998e-01 2.795257372781634331e-03
1.122862994670867920e-01 3.050926625728607178e-01 6.925418227910995483e-02 8.192662149667739868e-02 8.171153068542480469e-02 -8.944955654442310333e-03 -3.803220391273498535e-01 -6.055918708443641663e-02 -3.991657868027687073e-03 -1.252216100692749023e-01 1.686121970415115356e-01 -5.396144092082977295e-02 -1.793255060911178589e-01 4.524441063404083252e-01 -4.349708184599876404e-02 3.193225339055061340e-02 1.515567302703857422e-01 1.334700733423233032e-02 8.837415277957916260e-02 -2.578333914279937744e-01 -7.488806545734405518e-02 -1.836511939764022827e-01 -1.948814392089843750e-01 3.361162170767784119e-02 1.876571178436279297e-01 1.149545535445213318e-01 -3.010342419147491455e-01 1.660634130239486694e-01 -1.696480512619018555e-01 -1.435132473707199097e-01 1.001591905951499939e-01 1.974918842315673828e-01
4.773512110114097595e-02 1.617528796195983887e-01 2.171034514904022217e-01 -2.331353537738323212e-02 2.175913751125335693e-01 -3.444353044033050537e-01 -1.221879422664642334e-01 2.049708962440490723e-01 -1.392049342393875122e-01 1.751012951135635376e-01 2.461246699094772339e-01 -9.579145163297653198e-02 -1.866665929555892944e-01 2.125129252672195435e-01 1.654709428548812866e-01 -3.546568378806114197e-02 3.379104733467102051e-01 -1.617076098918914795e-01 3.178039193153381348e-02 -1.273818910121917725e-01 -5.957575887441635132e-02 -4.272779449820518494e-02 -3.076580166816711426e-01 2.222340367734432220e-02 -6.890971958637237549e-02 -1.802929118275642395e-02 -8.107179403305053711e-02 -2.203874140977859497e-01 -1.492132395505905151e-01 1.586257964372634888e-01 1.755388379096984863e-01 -2.756265401840209961e-01
-1.144311390817165375e-02 1.631074249744415283e-01 -8.035974577069282532e-03 -2.900349497795104980e-01 -1.914561241865158081e-01 3.587784990668296814e-02 -7.930711656808853149e-02 6.036564335227012634e-02 6.781813222914934158e-03 7.287058979272842407e-02 8.110677450895309448e-02 2.265089899301528931e-01 -3.712123334407806396e-01 1.722100377082824707e-01 -8.055262267589569092e-02 8.502861857414245605e-02 3.569957315921783447e-01 -6.563554704189300537e-02 -2.212109975516796112e-02 3.476579487323760986e-02 -3.540706336498260498e-01 1.253918260335922241e-01 -2.192050218582153320e-01 -3.807130455970764160e-02 1.970266699790954590e-01 -4.603333398699760437e-02 -3.778184950351715088e-01 -1.804733425378799438e-01 3.296454623341560364e-02 1.645196527242660522e-01 -1.370211690664291382e-01 -9.779608249664306641e-02
6.058738753199577332e-02 2.141824960708618164e-01 3.807713091373443604e-01 -1.461674422025680542e-01 3.794999048113822937e-02 -7.955970615148544312e-02 1.191998049616813660e-01 1.319088507443666458e-02 -8.969675004482269287e-02 3.240043818950653076e-01 -3.188857436180114746e-02 1.153076533228158951e-03 -1.801031529903411865e-01 2.745145261287689209e-01 -1.636864393949508667e-01 2.694408595561981201e-01 2.795957773923873901e-02 -1.904468089342117310e-01 -2.322835326194763184e-01 2.180383307859301567e-03 -1.042619422078132629e-01 9.882029145956039429e-03 -4.631057381629943848e-02 -1.826068311929702759e-01 4.315317869186401367e-01 3.992472961544990540e-02 -2.043889015913009644e-01 6.989904493093490601e-02 -1.068355888128280640e-01 8.344995230436325073e-02 -2.100606113672256470e-01 7.920540124177932739e-02
1.560465544462203979e-01 4.397687613964080811e-01 1.898379325866699219e-01 -9.797790646553039551e-02 2.727474272251129150e-01 4.397007077932357788e-02 -1.807203143835067749e-01 -2.070752531290054321e-01 -3.741891682147979736e-02 4.231666028499603271e-02 1.246100217103958130e-01 1.038507148623466492e-01 -2.624748349189758301e-01 1.374439448118209839e-01 -8.192538283765316010e-03 -9.782513231039047241e-02 1.168351694941520691e-01 -7.250650972127914429e-02 1.907011568546295166e-01 -5.395247414708137512e-02 -3.861573636531829834e-01 -1.073703318834304810e-01 -1.368516385555267334e-01 -2.808306515216827393e-01 2.332834601402282715e-01 -1.489815115928649902e-01 3.082680143415927887e-02 9.524527192115783691e-02 -7.059731334447860718e-02 -7.300622761249542236e-02 -1.704079061746597290e-01 -1.241343542933464050e-01
2.130177617073059082e-01 2.558327019214630127e-01 9.706541895866394043e-02 3.679063171148300171e-03 4.168970882892608643e-02 4.184047877788543701e-02 1.509398967027664185e-01 -2.342757210135459900e-02 -1.431719660758972168e-01 -7.345935702323913574e-02 1.208604797720909119e-01 -3.452217578887939453e-02 -4.264669120311737061e-01 1.701030284166336060e-01 1.829104274511337280e-01 2.094946503639221191e-01 2.723804414272308350e-01 -1.131733357906341553e-01 1.066028252243995667e-01 -2.614238262176513672e-01 -1.155641023069620132e-02 1.402578949928283691e-01 -1.655836701393127441e-01 -9.647730737924575806e-03 3.093735575675964355e-01 1.447518914937973022e-01 -5.115988478064537048e-02 -1.441666632890701294e-01 1.317193061113357544e-01 -8.924921602010726929e-02 3.238961100578308105e-01 -1.968686729669570923e-01
-9.348861873149871826e-02 2.478741705417633057e-01 -1.412286758422851562e-01 -6.407942622900009155e-02 -7.426480948925018311e-02 -4.568167626857757568e-01 -1.547967642545700073e-01 -7.767112925648689270e-03 -2.101095169782638550e-01 1.750711798667907715e-01 2.054390460252761841e-01 -3.242017924785614014e-01 -5.972096323966979980e-02 9.203669428825378418e-02 -2.647254467010498047e-01 2.462884634733200073e-01 2.510863840579986572e-01 7.632585614919662476e-02 4.401491209864616394e-02 -5.024255439639091492e-02 -3.064011633396148682e-01 1.384842842817306519e-01 1.484072115272283554e-02 2.211663126945495605e-01 9.860108047723770142e-02 -1.285115629434585571e-01 -9.809069335460662842e-02 -2.987966872751712799e-02 9.823655709624290466e-03 -7.171697914600372314e-02 -1.232235133647918701e-01 9.981419891119003296e-02
2.157473936676979065e-02 2.185946255922317505e-01 -1.524068415164947510e-02 -8.297993242740631104e-02 2.556844651699066162e-01 8.684803545475006104e-02 -3.390754014253616333e-02 -1.000120788812637329e-01 -7.784229516983032227e-02 -2.385387718677520752e-01 8.584820479154586792e-02 -1.191595941781997681e-01 -2.676718235015869141e-01 2.395117580890655518e-01 1.985772848129272461e-01 2.027375847101211548e-01 2.603757977485656738e-01 1.964223086833953857e-01 2.555432319641113281e-01 -1.031765565276145935e-01 -7.414512336254119873e-02 6.630867719650268555e-02 2.108309417963027954e-02 9.329584985971450806e-02 1.835099160671234131e-01 5.601112172007560730e-02 -3.045569062232971191e-01 1.745999418199062347e-02 4.186493754386901855e-01 2.163160890340805054e-01 2.799683436751365662e-02 -1.113564372062683105e-01
2.324269413948059082e-01 3.486175239086151123e-01 9.158237278461456299e-02 4.714354872703552246e-02 9.588066488504409790e-02 1.624933071434497833e-02 -8.208749443292617798e-02 2.690448611974716187e-02 -8.485564589500427246e-02 -1.548140645027160645e-01 2.297082990407943726e-01 -2.897317707538604736e-02 -2.175470292568206787e-01 1.467937827110290527e-01 2.306775897741317749e-01 7.276602834463119507e-02 3.240755200386047363e-01 1.719468086957931519e-02 1.202512085437774658e-01 -3.351247310638427734e-01 1.361895501613616943e-01 -4.327723756432533264e-02 -1.016516834497451782e-01 -2.383009195327758789e-01 1.917945295572280884e-01 -2.154743298888206482e-02 -2.268497794866561890e-01 -2.182930558919906616e-01 2.234694063663482666e-01 -4.067744687199592590e-02 1.150378510355949402e-01 -2.528625130653381348e-01
1.159762442111968994e-01 2.342690080404281616e-01 1.020997539162635803e-01 -2.691854238510131836e-01 -4.077488183975219727e-02 -5.574420839548110962e-02 1.377290636301040649e-01 -4.268198087811470032e-02 1.597592532634735107e-01 -2.150084972381591797e-01 3.086830377578735352e-01 -4.268752038478851318e-02 -3.108355104923248291e-01 3.104705214500427246e-01 -7.978340983390808105e-02 2.353532910346984863e-01 2.857977449893951416e-01 1.015111431479454041e-01 1.419349312782287598e-01 8.429010212421417236e-02 -3.374837338924407959e-01 -8.192525804042816162e-02 -1.667506545782089233e-01 6.051966920495033264e-02 1.553847044706344604e-01 -2.898894436657428741e-02 -1.474460661411285400e-01 -2.487956732511520386e-01 -7.606372237205505371e-02 -5.817689374089241028e-02 -7.523602992296218872e-02 -6.949342787265777588e-02
1.820961982011795044e-01 4.214779436588287354e-01 3.187826275825500488e-01 -6.840223819017410278e-02 -2.133923321962356567e-01 -1.252991557121276855e-01 -1.191947981715202332e-01 -1.700046211481094360e-01 4.497491940855979919e-02 1.064859679900109768e-03 2.585763037204742432e-01 -3.911735117435455322e-02 5.205506458878517151e-02 3.676517633721232414e-03 -7.185152173042297363e-02 8.778022229671478271e-02 2.370891273021697998e-01 -8.773715794086456299e-02 1.062227338552474976e-01 -3.387841880321502686e-01 4.485213011503219604e-02 6.730327755212783813e-02 -2.189168781042098999e-01 1.686135679483413696e-01 2.554630339145660400e-01 -1.930596530437469482e-01 -1.299479752779006958e-01 1.348894238471984863e-01 2.477322965860366821e-01 3.300337120890617371e-02 1.095189154148101807e-01 8.723799884319305420e-02
2.279785722494125366e-01 2.361453175544738770e-01 2.848677635192871094e-01 -1.784764789044857025e-02 3.224400281906127930e-01 1.504145711660385132e-01 -9.743117541074752808e-02 1.764836162328720093e-01 -6.708750873804092407e-02 -1.513770818710327148e-01 6.594727933406829834e-02 -7.842534780502319336e-02 -2.286034971475601196e-01 2.557662315666675568e-02 -9.943667799234390259e-03 3.678050935268402100e-01 1.230318695306777954e-01 6.054705381393432617e-02 -2.297241240739822388e-01 -1.885295957326889038e-01 1.039737686514854431e-01 8.439081907272338867e-02 -2.670751810073852539e-01 2.041583061218261719e-01 -5.016838759183883667e-02 1.579239498823881149e-03 1.186305060982704163e-01 -1.430739313364028931e-01 8.578260242938995361e-02 -1.360837221145629883e-01 -2.171224653720855713e-01 -2.630763351917266846e-01
3.215193748474121094e-02 1.713055074214935303e-01 2.873753905296325684e-01 1.115686371922492981e-01 2.465819939970970154e-02 -1.517759114503860474e-01 -2.564084529876708984e-01 -7.111051678657531738e-02 -8.245245367288589478e-02 2.384394109249114990e-01 2.046390920877456665e-01 9.377536922693252563e-02 4.925170168280601501e-02 1.973905712366104126e-01 2.036415338516235352e-01 1.668264716863632202e-01 3.171478509902954102e-01 2.062218189239501953e-01 -9.064958430826663971e-03 5.403697863221168518e-02 3.142833709716796875e-01 9.101863950490951538e-02 -1.684886068105697632e-01 6.757231801748275757e-02 2.512877881526947021e-01 1.955270320177078247e-01 -1.602815650403499603e-02 2.790241837501525879e-01 -7.973923347890377045e-03 2.277080416679382324e-01 -5.276885256171226501e-02 -1.865955591201782227e-01
4.059427976608276367e-02 2.683104872703552246e-01 -1.698850421234965324e-03 -2.474267035722732544e-01 1.549730896949768066e-01 1.784807145595550537e-01 6.620410829782485962e-02 -5.988292396068572998e-02 -1.094110459089279175e-01 2.072819471359252930e-01 2.505608797073364258e-01 1.269780546426773071e-01 -6.334401369094848633e-01 2.095588594675064087e-01 9.576118737459182739e-02 1.961404234170913696e-01 1.247031018137931824e-01 1.491508930921554565e-01 1.211319267749786377e-01 8.485181629657745361e-02 -7.291488349437713623e-02 -3.816504031419754028e-02 -1.910178214311599731e-01 -5.230813473463058472e-02 -1.429571360349655151e-01 7.305800914764404297e-02 1.030301004648208618e-01 1.259782165288925171e-01 -2.393943630158901215e-02 -3.957173600792884827e-02 6.990070641040802002e-02 9.850278496742248535e-02
-2.257757820188999176e-02 3.209386467933654785e-01 -4.933160543441772461e-02 -4.467215761542320251e-02 6.956795603036880493e-02 -2.768567502498626709e-01 -1.007093787193298340e-01 -2.560786344110965729e-02 -3.094908036291599274e-02 8.294934779405593872e-02 8.178680390119552612e-02 -4.632095247507095337e-02 -3.112964332103729248e-01 2.051680237054824829e-01 -2.573986947536468506e-01 3.128470182418823242e-01 -4.149257391691207886e-02 8.583762496709823608e-02 -2.673870697617530823e-02 -1.711111068725585938e-01 -4.424213469028472900e-01 2.960937023162841797e-01 -6.287470459938049316e-02 7.956008613109588623e-02 3.044980168342590332e-01 -6.599716097116470337e-02 9.534022212028503418e-02 1.245500426739454269e-02 6.510052829980850220e-02 -1.792266964912414551e-01 6.287404894828796387e-02 -2.375192008912563324e-02
6.096716225147247314e-02 3.050593733787536621e-01 1.645987927913665771e-01 -1.184797659516334534e-01 2.259268015623092651e-01 5.952752195298671722e-03 -8.357603847980499268e-02 1.465260982513427734e-01 -3.910216689109802246e-01 1.833681762218475342e-01 2.310004830360412598e-01 4.897148534655570984e-02 -4.083894193172454834e-01 2.585790753364562988e-01 -2.057500742375850677e-02 -7.523753494024276733e-02 2.743826806545257568e-01 1.884662806987762451e-01 9.925402700901031494e-03 -7.029552012681961060e-02 -6.095688790082931519e-02 -1.714761406183242798e-01 -4.053927026689052582e-03 2.640369236469268799e-01 4.191049933433532715e-02 -7.954202592372894287e-02 7.516990602016448975e-02 1.172781288623809814e-01 -2.281405217945575714e-02 -2.007006704807281494e-01 1.048183366656303406e-01 5.073957145214080811e-02
3.970558196306228638e-02 2.371823936700820923e-01 3.068826794624328613e-01 -6.213936209678649902e-02 1.894182413816452026e-01 7.542938739061355591e-02 -1.326904743909835815e-01 -2.815256267786026001e-02 1.120039355009794235e-02 -7.707531005144119263e-02 2.657940983772277832e-01 1.037080064415931702e-01 -4.352431595325469971e-01 -6.758520752191543579e-02 -2.137932330369949341e-01 8.688248693943023682e-02 1.181605309247970581e-01 -1.693501174449920654e-01 -3.502868860960006714e-02 -1.585232019424438477e-01 -1.383636239916086197e-02 4.564346373081207275e-01 9.097135812044143677e-02 2.300443127751350403e-02 -1.433477699756622314e-01 1.374861132353544235e-02 -1.597818583250045776e-01 4.722369834780693054e-02 -2.280262708663940430e-01 -2.385351955890655518e-01 4.017624258995056152e-02 -6.402393430471420288e-02
1.370696723461151123e-01 3.461574912071228027e-01 -1.184940487146377563e-01 1.178668811917304993e-01 -3.526405431330204010e-03 -6.885538995265960693e-02 -3.480465114116668701e-01 -1.615438163280487061e-01 2.173150926828384399e-01 -1.118062362074851990e-01 1.671759039163589478e-01 -8.735176175832748413e-02 -3.246706724166870117e-01 1.820716857910156250e-01 -5.100963264703750610e-02 2.637635469436645508e-01 3.507598936557769775e-01 1.745780184864997864e-02 -5.206533148884773254e-02 -7.177148014307022095e-02 3.557243943214416504e-02 4.553421586751937866e-02 3.713102638721466064e-02 -1.329211443662643433e-01 -1.135038807988166809e-01 -2.870858013629913330e-01 -5.465064942836761475e-02 -1.322767436504364014e-01 -2.236239165067672729e-01 -3.197357757017016411e-03 -1.495982408523559570e-01 -1.834690272808074951e-01
1.542360484600067139e-01 3.334527313709259033e-01 1.795162446796894073e-02 -1.776892244815826416e-01 2.680405043065547943e-02 -3.376854658126831055e-01 -1.915845721960067749e-01 1.938666775822639465e-02 5.004604533314704895e-02 8.234083652496337891e-02 -1.728098839521408081e-02 1.637758761644363403e-01 -2.834462523460388184e-01 -5.017197877168655396e-02 -2.891403436660766602e-01 8.552449196577072144e-02 1.000183597207069397e-01 -7.217287272214889526e-02 -6.697040796279907227e-02 -3.898487985134124756e-02 -1.823940873146057129e-01 1.967214643955230713e-01 -2.000079900026321411e-01 4.149724170565605164e-02 -1.529293954372406006e-01 -1.687507331371307373e-01 -2.750622630119323730e-01 9.922152757644653320e-02 -1.993673294782638550e-01 -1.815301179885864258e-01 -3.478874266147613525e-01 -7.147619873285293579e-02
-2.132655531167984009e-01 1.071704924106597900e-01 1.400465518236160278e-01 -3.452549129724502563e-02 -1.883060187101364136e-01 -6.751958280801773071e-02 -4.389840736985206604e-02 -1.042318437248468399e-02 -2.192721068859100342e-01 2.155941426753997803e-01 1.440791636705398560e-01 -3.452883288264274597e-02 -1.039376705884933472e-01 1.165594831109046936e-01 3.859258294105529785e-01 4.733315706253051758e-01 3.432707190513610840e-01 1.575562804937362671e-01 -1.572765111923217773e-01 6.598269939422607422e-02 8.754959702491760254e-02 4.913002252578735352e-02 -1.296825408935546875e-01 2.820321731269359589e-02 2.390673756599426270e-01 1.273894757032394409e-01 1.327012628316879272e-01 2.314811050891876221e-01 4.882078990340232849e-02 1.404627263545989990e-01 -9.128181263804435730e-03 -8.919130079448223114e-03
-4.410722479224205017e-02 1.960218399763107300e-01 -8.826357871294021606e-02 1.550197899341583252e-01 2.041158527135848999e-01 -3.463838994503021240e-02 -2.460828572511672974e-01 1.458277851343154907e-01 -1.021442934870719910e-02 1.996782124042510986e-01 1.679574847221374512e-01 -1.528181135654449463e-01 -3.418723046779632568e-01 2.530134320259094238e-01 -1.277300864458084106e-01 2.214451879262924194e-01 2.105716913938522339e-01 2.586262524127960205e-01 -4.132587835192680359e-02 -2.464856654405593872e-01 -1.892829388380050659e-01 1.845715790987014771e-01 1.475576907396316528e-01 7.803460955619812012e-02 2.867414057254791260e-01 1.261318176984786987e-01 1.496194601058959961e-01 -1.599457412958145142e-01 1.076205167919397354e-02 -1.629184931516647339e-01 5.568878725171089172e-02 1.342840194702148438e-01
-9.557654708623886108e-02 2.108540385961532593e-01 1.878193467855453491e-01 -2.436322867870330811e-01 9.159814566373825073e-03 2.086577117443084717e-01 1.710548624396324158e-02 -1.179370656609535217e-01 -2.607236206531524658e-01 1.091408282518386841e-01 4.056628644466400146e-01 -4.236584529280662537e-02 -3.370866775512695312e-01 1.307390779256820679e-01 1.197194978594779968e-01 2.549435198307037354e-01 1.931709945201873779e-01 1.750528365373611450e-01 -9.201663732528686523e-02 1.078142747282981873e-01 1.364238709211349487e-01 1.938508152961730957e-01 -1.462608575820922852e-01 -1.567122340202331543e-01 -2.718873322010040283e-02 1.233783289790153503e-01 1.840817928314208984e-01 1.636708825826644897e-01 -6.473188847303390503e-02 1.275927275419235229e-01 5.201539769768714905e-02 -2.182949632406234741e-01
-3.609858751296997070e-01 -2.430982142686843872e-02 1.482285261154174805e-01 -9.226013720035552979e-02 3.108503222465515137e-01 -1.145049780607223511e-01 -8.451195806264877319e-02 -1.447623968124389648e-01 -2.873235642910003662e-01 2.183531671762466431e-01 1.676447391510009766e-01 8.689221739768981934e-02 -2.492440193891525269e-01 2.030521333217620850e-01 3.091459870338439941e-01 -1.045897156000137329e-01 2.112028300762176514e-01 -8.769841492176055908e-02 -5.478799715638160706e-02 -2.450272440910339355e-01 -6.280975043773651123e-02 7.409892044961452484e-03 -1.846481263637542725e-01 9.917022287845611572e-02 1.179197505116462708e-01 -1.747106611728668213e-01 -1.703235805034637451e-01 1.453212499618530273e-01 -4.531499743461608887e-02 8.197962492704391479e-02 -2.154380381107330322e-01 1.096062809228897095e-01
9.616264700889587402e-02 2.197770476341247559e-01 2.576225064694881439e-02 1.511749327182769775e-01 -6.819874048233032227e-02 -4.780397191643714905e-02 -2.680983841419219971e-01 1.224915832281112671e-01 -4.094727933406829834e-01 1.737613528966903687e-01 2.482856065034866333e-01 -3.169389963150024414e-01 -1.411905139684677124e-01 -4.271296039223670959e-02 1.456233114004135132e-01 5.073523521423339844e-02 8.785716444253921509e-02 6.644894182682037354e-02 1.649511456489562988e-01 -4.731709063053131104e-01 -1.582673192024230957e-01 7.018174976110458374e-02 -5.863078683614730835e-02 -9.221725165843963623e-02 4.649019241333007812e-02 4.753741621971130371e-02 -1.235527023673057556e-01 1.464047729969024658e-01 1.464801430702209473e-01 6.061934679746627808e-02 -1.927966028451919556e-01 -1.051076352596282959e-01
-1.769655793905258179e-01 8.632344007492065430e-02 1.272498965263366699e-01 3.003662526607513428e-01 1.236280649900436401e-01 -5.626717582345008850e-02 2.143417112529277802e-02 7.066828012466430664e-02 -1.237817406654357910e-01 -3.998997062444686890e-02 1.607845425605773926e-01 -7.746048271656036377e-02 -3.964850902557373047e-01 7.283546030521392822e-02 8.268698118627071381e-03 -2.849911525845527649e-02 4.847317039966583252e-01 2.688934793695807457e-03 2.736288905143737793e-01 -2.880494892597198486e-01 -1.207322701811790466e-01 -4.883198440074920654e-02 -2.151717245578765869e-01 1.472033709287643433e-01 -1.502705514430999756e-01 -1.127474904060363770e-01 -2.830960154533386230e-01 -1.936844550073146820e-02 6.852684915065765381e-02 -2.022611722350120544e-02 -9.270136803388595581e-02 -1.072413548827171326e-01
1.162273809313774109e-01 1.886028647422790527e-01 6.573861837387084961e-02 -1.083088293671607971e-01 1.244093477725982666e-01 -2.160002291202545166e-02 -1.230013817548751831e-01 -7.427100837230682373e-02 -4.340229928493499756e-02 3.609697148203849792e-02 4.483495652675628662e-02 -1.472666561603546143e-01 -2.326341718435287476e-02 3.563131093978881836e-01 1.677226424217224121e-01 2.923579514026641846e-01 -8.193743228912353516e-02 -1.071735545992851257e-01 -2.509340941905975342e-01 -3.385948762297630310e-02 -6.720084697008132935e-02 2.124411463737487793e-01 -1.562479287385940552e-01 2.684610486030578613e-01 1.159945726394653320e-01 1.106257736682891846e-01 -2.020108699798583984e-01 1.177102401852607727e-01 -3.503430783748626709e-01 2.420839667320251465e-01 -3.743339776992797852e-01 -3.927855286747217178e-03
2.269144356250762939e-01 4.013834893703460693e-01 1.842080801725387573e-01 -4.138255491852760315e-02 7.722181826829910278e-02 3.070287406444549561e-02 -3.628131747245788574e-01 4.318501800298690796e-02 -9.868170320987701416e-02 -5.230340640991926193e-03 -1.040916293859481812e-01 -1.506027132272720337e-01 -2.365347295999526978e-01 -1.967690326273441315e-02 -1.171386241912841797e-01 3.621731400489807129e-01 3.762993216514587402e-02 -6.084018945693969727e-02 -3.849863708019256592e-01 -5.369207262992858887e-02 5.492578819394111633e-02 -4.652811959385871887e-02 -1.249298006296157837e-01 8.488918840885162354e-02 1.752005368471145630e-01 1.650073006749153137e-02 -1.058504432439804077e-01 1.379366815090179443e-01 -1.889076381921768188e-01 4.818584024906158447e-02 -7.451673597097396851e-02 2.790594398975372314e-01
2.592279911041259766e-01 3.053600788116455078e-01 -1.085619255900382996e-01 -1.052792146801948547e-01 8.908475935459136963e-02 -4.990690574049949646e-02 -9.314513951539993286e-02 -7.742716372013092041e-02 -3.878938853740692139e-01 8.111085742712020874e-02 1.280741579830646515e-02 -9.319145232439041138e-02 -2.759440056979656219e-02 1.318355184048414230e-02 1.607052087783813477e-01 2.765248417854309082e-01 2.406130135059356689e-01 -1.335473917424678802e-02 2.542344629764556885e-01 -3.374026119709014893e-01 -2.131215035915374756e-01 -2.122207134962081909e-01 -1.381226629018783569e-01 1.123608201742172241e-01 2.609203755855560303e-01 1.141970232129096985e-02 -2.922520935535430908e-01 -2.039145864546298981e-02 2.109733177348971367e-03 8.145245909690856934e-02 5.137169733643531799e-02 -2.115007489919662476e-02
1.205312684178352356e-01 2.939338386058807373e-01 -1.936447918415069580e-01 -2.082171738147735596e-01 -5.453531071543693542e-02 -2.323072701692581177e-01 -1.013528481125831604e-01 -9.006571024656295776e-02 -6.933378428220748901e-02 1.072928458452224731e-01 1.829211860895156860e-01 1.334032267332077026e-01 -7.950767129659652710e-02 8.033487200736999512e-02 -5.245698150247335434e-03 1.519447565078735352e-01 2.681595683097839355e-01 7.552391290664672852e-02 1.959527134895324707e-01 -3.337530791759490967e-01 -7.363516092300415039e-02 -1.183758154511451721e-01 -2.946827746927738190e-02 4.666024446487426758e-02 3.237047493457794189e-01 6.350354850292205811e-02 -2.584951519966125488e-01 2.462712079286575317e-01 1.164137795567512512e-01 -1.693262159824371338e-01 -1.708027124404907227e-01 2.861219048500061035e-01
1.724031716585159302e-01 2.865318357944488525e-01 -9.290249645709991455e-02 8.258972316980361938e-02 -6.014027632772922516e-03 -1.416791789233684540e-02 -4.297671914100646973e-01 -3.567451983690261841e-02 -1.090411916375160217e-01 -2.100462168455123901e-01 2.091190218925476074e-01 -7.435612380504608154e-02 -2.495180070400238037e-01 1.168433502316474915e-01 -1.143360808491706848e-01 3.721163570880889893e-01 2.747456729412078857e-01 3.186617791652679443e-01 9.074429422616958618e-02 -1.545204222202301025e-01 -4.578374326229095459e-02 6.368450075387954712e-02 2.457513213157653809e-01 2.070493437349796295e-02 -8.151928335428237915e-02 -1.734839677810668945e-01 -4.793984070420265198e-02 -3.813316673040390015e-02 -8.044247329235076904e-02 -3.092815913259983063e-02 -1.425592452287673950e-01 -9.710932523012161255e-02
5.471436306834220886e-03 2.193800956010818481e-01 7.022808492183685303e-02 -4.431411623954772949e-02 7.679610699415206909e-02 -9.285826981067657471e-02 -1.454263776540756226e-01 1.323231589049100876e-02 -3.122756779193878174e-01 3.425183147192001343e-02 2.473212033510208130e-01 3.754502907395362854e-02 -2.420794069766998291e-01 1.477892138063907623e-02 7.009258121252059937e-02 -1.741548180580139160e-01 6.874974071979522705e-02 -1.184867396950721741e-01 -7.634980231523513794e-02 -1.327096223831176758e-01 2.448484487831592560e-02 1.785932630300521851e-01 -2.294550985097885132e-01 3.082978427410125732e-01 3.135513663291931152e-01 5.993801727890968323e-02 -3.446225225925445557e-01 4.959124326705932617e-02 -2.827790379524230957e-02 -3.407728075981140137e-01 -2.431818991899490356e-01 1.793850362300872803e-01
1.211906038224697113e-02 4.846032559871673584e-01 2.356806546449661255e-01 1.953485049307346344e-02 -4.554516449570655823e-02 -3.043375611305236816e-01 -2.926900684833526611e-01 -8.358830958604812622e-02 1.890014484524726868e-02 4.640055820345878601e-02 2.493578493595123291e-01 -2.255145013332366943e-01 -1.257757544517517090e-01 2.583656087517738342e-02 -6.612678617238998413e-02 6.829379498958587646e-02 -5.145212635397911072e-02 6.868013739585876465e-02 -3.041988909244537354e-01 -1.187076568603515625e-01 9.470518678426742554e-02 -1.575589776039123535e-01 -7.178416103124618530e-02 1.201520189642906189e-01 8.266966044902801514e-02 3.219784796237945557e-02 -8.642551302909851074e-02 -1.049877330660820007e-01 -1.231156662106513977e-01 2.256511338055133820e-02 -3.298480212688446045e-01 2.499206215143203735e-01
-4.563678056001663208e-02 2.323886007070541382e-01 8.623620867729187012e-02 -1.015020236372947693e-01 5.043321102857589722e-02 -1.242846325039863586e-01 -1.474103778600692749e-01 -1.965916901826858521e-01 6.097458675503730774e-02 -7.959442585706710815e-02 3.070243597030639648e-01 3.185360133647918701e-02 -8.933065086603164673e-02 2.760784029960632324e-01 -1.060405820608139038e-01 8.304897695779800415e-02 2.578772306442260742e-01 6.505882740020751953e-02 -7.885076105594635010e-02 1.121956631541252136e-01 -2.863852381706237793e-01 2.593003585934638977e-02 -4.242637753486633301e-01 -3.004729561507701874e-02 -2.756969770416617393e-04 -2.605495452880859375e-01 -2.853066325187683105e-01 -2.678023874759674072e-01 7.744782418012619019e-02 -3.760533407330513000e-02 -2.363156080245971680e-01 -5.235248059034347534e-02
-3.658397197723388672e-01 3.334137201309204102e-01 -1.020968556404113770e-01 -2.362255565822124481e-02 4.881699383258819580e-02 -7.321949303150177002e-02 -2.271389067173004150e-01 3.851610794663429260e-02 8.683094382286071777e-02 -2.355125695466995239e-01 -2.923051360994577408e-03 -5.021831020712852478e-02 -3.460358083248138428e-01 5.059508606791496277e-02 1.489649526774883270e-02 5.652293935418128967e-02 1.609031260013580322e-01 2.402584701776504517e-01 -1.485037896782159805e-02 3.575141727924346924e-02 -2.539570033550262451e-01 -6.573044508695602417e-02 -4.596116244792938232e-01 8.779181540012359619e-02 1.655084192752838135e-01 -2.639392949640750885e-02 -1.329393237829208374e-01 -2.010234743356704712e-01 -5.016247555613517761e-02 2.487639151513576508e-02 -1.361364573240280151e-01 -1.059371083974838257e-01
2.315936237573623657e-01 2.113673388957977295e-01 9.130879491567611694e-02 -2.857628278434276581e-02 -1.365937059745192528e-04 5.192518606781959534e-02 -4.484898224472999573e-02 -1.031578183174133301e-01 -7.769115269184112549e-02 -1.280566155910491943e-01 1.612657159566879272e-01 -6.073665991425514221e-02 -4.026368558406829834e-01 1.684358268976211548e-01 2.488109767436981201e-01 6.217863410711288452e-02 2.980920970439910889e-01 -7.816059142351150513e-02 2.835834622383117676e-01 -4.254251718521118164e-01 7.955484837293624878e-02 1.514676064252853394e-01 -2.856839261949062347e-02 -1.783374994993209839e-01 2.944465279579162598e-01 4.769050050526857376e-03 -1.340916305780410767e-01 -1.483338475227355957e-01 7.274875044822692871e-02 -1.553204027004539967e-03 -6.614150851964950562e-02 -1.189733147621154785e-01
7.529212534427642822e-02 1.899427175521850586e-01 1.569115966558456421e-01 -2.435791343450546265e-01 1.081184670329093933e-02 -1.327857226133346558e-01 -3.151322528719902039e-02 -1.282679289579391479e-01 -5.660829693078994751e-02 3.336462425068020821e-03 -3.299918770790100098e-02 2.133719623088836670e-02 -6.559714078903198242e-01 -3.687763586640357971e-02 3.481858968734741211e-02 2.102117687463760376e-01 8.390639722347259521e-02 -2.661251835525035858e-02 -1.426425576210021973e-01 -2.814865708351135254e-01 1.375357210636138916e-01 1.591952741146087646e-01 1.532394438982009888e-01 3.172554671764373779e-01 -1.501189470291137695e-01 9.810161590576171875e-02 -2.265817485749721527e-02 1.650258600711822510e-01 -1.085858866572380066e-01 -7.340488582849502563e-02 -1.606695167720317841e-02 -6.496138125658035278e-02
1.307217869907617569e-02 3.904629647731781006e-01 -4.957808554172515869e-02 -2.004010081291198730e-01 -1.166633609682321548e-02 -1.376107633113861084e-01 -9.032536298036575317e-02 -2.251884341239929199e-01 -1.313458979129791260e-01 3.774095475673675537e-01 1.023538410663604736e-01 -1.414914727210998535e-01 -2.494384162127971649e-02 -5.782373994588851929e-02 -9.405994415283203125e-02 2.018249481916427612e-01 2.192808389663696289e-01 1.313442140817642212e-01 2.632803022861480713e-01 -3.597162067890167236e-01 -4.368407279253005981e-02 -1.020939648151397705e-01 -1.180888339877128601e-01 1.175426691770553589e-02 3.186881542205810547e-01 2.608896605670452118e-02 -1.320824176073074341e-01 -1.522148847579956055e-01 -2.242547832429409027e-02 -1.890447437763214111e-01 -3.649078309535980225e-02 1.103775203227996826e-01
7.594139128923416138e-02 2.181128412485122681e-01 -4.126933962106704712e-02 -1.114562898874282837e-02 -1.659565865993499756e-01 -1.537980288267135620e-01 7.496332377195358276e-02 -1.435997933149337769e-01 1.687014847993850708e-01 2.779515981674194336e-01 9.823864698410034180e-02 -1.191923394799232483e-01 -1.878834813833236694e-01 3.061959445476531982e-01 1.874991208314895630e-01 4.797097295522689819e-02 2.908267974853515625e-01 2.166582196950912476e-01 1.726222038269042969e-01 -1.687075644731521606e-01 -1.612387895584106445e-01 7.133745402097702026e-02 -1.887030750513076782e-01 -4.832690209150314331e-02 2.832422852516174316e-01 1.234199572354555130e-02 -8.878681808710098267e-02 2.874366939067840576e-01 -2.680118978023529053e-01 -1.539223492145538330e-01 -2.006398737430572510e-01 7.638673484325408936e-02
-1.048360764980316162e-01 2.583384215831756592e-01 6.599912792444229126e-02 -1.069110631942749023e-01 7.680709660053253174e-02 -2.157490551471710205e-01 4.456994682550430298e-02 1.131540834903717041e-01 -1.424518972635269165e-01 4.426497519016265869e-01 1.414319872856140137e-01 -4.616175964474678040e-02 -1.700944304466247559e-01 -7.055998314172029495e-03 1.317766457796096802e-01 3.509121239185333252e-01 1.567421853542327881e-01 1.656825095415115356e-01 -2.113426662981510162e-02 -3.026182530447840691e-03 -8.930502086877822876e-02 2.589892148971557617e-01 -5.349119380116462708e-02 -1.454973965883255005e-01 2.466827929019927979e-01 -3.130909800529479980e-01 -7.434573769569396973e-02 -5.133529752492904663e-02 -6.158431246876716614e-02 -2.836141586303710938e-01 4.628922045230865479e-02 1.625619083642959595e-01
2.685275673866271973e-01 1.420146822929382324e-01 6.907063722610473633e-02 -6.460565328598022461e-02 4.894617944955825806e-02 -1.715932488441467285e-01 -9.165827184915542603e-02 -1.378373950719833374e-01 -3.033493757247924805e-01 -7.120019756257534027e-03 2.610026597976684570e-01 -3.753918707370758057e-01 -9.618465602397918701e-02 1.528386175632476807e-01 1.722145378589630127e-01 9.877593070268630981e-02 3.363425731658935547e-01 3.906030952930450439e-02 3.366882801055908203e-01 -3.452983498573303223e-01 3.333084285259246826e-02 -1.232302263379096985e-01 -1.676107197999954224e-01 5.467529408633708954e-03 1.337353736162185669e-01 2.545659802854061127e-02 -1.836016923189163208e-01 5.343943461775779724e-02 -6.128887645900249481e-03 -1.117974221706390381e-01 -1.947418786585330963e-02 8.200728893280029297e-02
-5.708798766136169434e-02 3.351986706256866455e-01 2.814907133579254150e-01 -6.122345477342605591e-02 -1.585830301046371460e-01 -3.428306877613067627e-01 5.031744949519634247e-03 -2.497387081384658813e-01 -2.538337185978889465e-02 5.592034012079238892e-02 5.483399727381765842e-04 -2.419790476560592651e-01 -1.823430322110652924e-02 -2.579949796199798584e-02 -4.300094023346900940e-02 -4.536837339401245117e-02 4.147561490535736084e-01 7.560900598764419556e-02 -1.101548224687576294e-01 -2.258046716451644897e-01 3.791981935501098633e-02 2.922372519969940186e-01 -6.425423920154571533e-02 -1.307429373264312744e-02 3.479690849781036377e-01 -8.767724782228469849e-02 -4.801506176590919495e-02 8.001895248889923096e-02 -7.551336288452148438e-02 1.048143487423658371e-02 -1.861563324928283691e-01 -1.383631229400634766e-01
-1.332159638404846191e-01 1.619082242250442505e-01 1.279419213533401489e-01 2.425397187471389771e-01 -2.951804921030998230e-02 1.757657974958419800e-01 2.623856067657470703e-02 -1.311554014682769775e-02 -5.112086609005928040e-02 -6.532710045576095581e-02 2.628202736377716064e-01 -1.912483423948287964e-01 -4.039793610572814941e-01 9.480877220630645752e-02 4.265476763248443604e-02 7.565140724182128906e-02 4.595309197902679443e-01 2.662272658199071884e-03 2.907041013240814209e-01 -1.825650483369827271e-01 1.937425136566162109e-02 -1.715781837701797485e-01 6.755881756544113159e-02 9.987556934356689453e-02 -5.363791808485984802e-02 -4.078415036201477051e-02 -3.514180481433868408e-01 2.948371693491935730e-02 -6.778242997825145721e-03 -1.100463271141052246e-01 -1.993121951818466187e-01 -4.246334731578826904e-02
9.706660360097885132e-02 5.764244198799133301e-01 1.210535764694213867e-01 -2.117378413677215576e-01 -1.548130065202713013e-01 -4.218367040157318115e-01 -2.335197031497955322e-01 -1.811874099075794220e-02 3.487842902541160583e-02 2.010113894939422607e-01 -2.566043846309185028e-02 -7.997338473796844482e-02 -1.495162099599838257e-01 -1.758832298219203949e-02 7.860745489597320557e-02 3.279111981391906738e-01 9.931981563568115234e-02 -4.583179019391536713e-03 -8.743198961019515991e-02 6.534554064273834229e-02 -1.641663312911987305e-01 -1.681449264287948608e-01 -2.091350220143795013e-02 8.920466899871826172e-02 -1.511194854974746704e-01 1.364600211381912231e-01 1.673362404108047485e-02 8.376903086900711060e-02 -2.085135690867900848e-02 -7.759766280651092529e-02 1.242997050285339355e-01 3.044925071299076080e-02
-2.469771206378936768e-01 6.111770123243331909e-02 7.878729701042175293e-02 2.763690352439880371e-01 -4.417286813259124756e-02 4.380901530385017395e-02 -1.765887141227722168e-01 -7.997382432222366333e-02 -6.987961381673812866e-02 -1.004503294825553894e-01 1.660946011543273926e-01 -2.832478843629360199e-02 -4.315745532512664795e-01 7.823754101991653442e-02 1.150467917323112488e-01 3.867111727595329285e-02 4.577849805355072021e-01 1.339421421289443970e-01 2.687658667564392090e-01 -1.861388981342315674e-01 -9.000913798809051514e-02 -1.319594085216522217e-01 -4.826037213206291199e-02 -9.739214181900024414e-02 1.854732632637023926e-01 1.057465448975563049e-01 -2.676222324371337891e-01 7.461410015821456909e-02 -3.747711703181266785e-02 8.584140241146087646e-02 -2.395819276571273804e-01 9.686247445642948151e-03
-1.901883333921432495e-01 -9.962911903858184814e-02 1.237217932939529419e-01 -1.047128811478614807e-01 -6.150781363248825073e-02 1.063588932156562805e-01 -1.901711970567703247e-01 -6.018396839499473572e-02 -2.201981469988822937e-02 1.691319942474365234e-01 1.431576609611511230e-01 5.175103619694709778e-02 -4.462895393371582031e-01 1.019001100212335587e-02 -9.728988260030746460e-02 2.377531975507736206e-01 1.599127799272537231e-01 2.590976953506469727e-01 1.053671389818191528e-01 6.701007485389709473e-02 -2.449872791767120361e-01 4.090502858161926270e-01 -8.387849479913711548e-02 -1.970784738659858704e-02 -9.079513698816299438e-02 2.472347021102905273e-01 -1.099840030074119568e-01 2.480549737811088562e-02 -2.212877385318279266e-03 1.898822747170925140e-02 -3.598214983940124512e-01 1.537566259503364563e-02
-1.142311841249465942e-01 1.420208960771560669e-01 2.679992616176605225e-01 1.528839617967605591e-01 2.453470677137374878e-01 -2.248679995536804199e-01 -1.433899812400341034e-02 -1.775835007429122925e-01 -2.778564095497131348e-01 9.153576195240020752e-02 -1.993714272975921631e-02 2.505122423171997070e-01 -4.582159221172332764e-01 8.419954031705856323e-02 -1.716552227735519409e-01 2.770472168922424316e-01 1.958628743886947632e-01 -2.140453457832336426e-01 1.645899266004562378e-01 -1.907321959733963013e-01 -3.996840119361877441e-02 -5.879176780581474304e-02 -1.079845055937767029e-01 -1.500258296728134155e-01 -5.355641245841979980e-02 -1.024847701191902161e-01 3.669362142682075500e-02 8.373295515775680542e-02 2.078868597745895386e-01 1.577949896454811096e-02 -7.042316347360610962e-02 -7.067663129419088364e-03
-4.122101664543151855e-01 3.033933341503143311e-01 2.964804470539093018e-01 1.233089789748191833e-01 1.435921899974346161e-02 -7.588287442922592163e-02 -2.073110640048980713e-01 5.461154505610466003e-03 3.256747871637344360e-02 1.209169924259185791e-01 -6.076139584183692932e-02 -1.046962104737758636e-02 -1.652615666389465332e-01 2.187145203351974487e-01 2.020507454872131348e-01 4.599392786622047424e-02 5.453378707170486450e-02 2.870518565177917480e-01 2.122684866189956665e-01 -2.601480856537818909e-02 1.778951585292816162e-01 1.665349751710891724e-01 -2.383142113685607910e-01 -1.413278747349977493e-02 1.882400959730148315e-01 -8.119077235460281372e-02 5.087259784340858459e-02 8.906272053718566895e-02 1.064765825867652893e-01 2.516154050827026367e-01 -1.534456908702850342e-01 -2.239774018526077271e-01
-2.218157052993774414e-02 4.610485136508941650e-01 7.333803921937942505e-02 1.399273872375488281e-01 2.121106833219528198e-01 1.524637192487716675e-01 -3.338280022144317627e-01 6.933474540710449219e-02 -2.088138312101364136e-01 8.285561949014663696e-02 1.923309862613677979e-01 -1.819370985031127930e-01 -5.487234145402908325e-02 -1.070557627826929092e-02 2.462727278470993042e-01 7.422603666782379150e-02 -7.041947543621063232e-02 1.695524156093597412e-01 2.019642591476440430e-01 -2.156111299991607666e-01 -3.810822218656539917e-02 1.406831741333007812e-01 -1.420886814594268799e-01 -1.905331462621688843e-01 6.138446927070617676e-02 1.707015931606292725e-01 -1.225828975439071655e-01 1.807712316513061523e-01 -5.545597895979881287e-02 -2.984195649623870850e-01 -1.257069259881973267e-01 -1.972526125609874725e-02
5.531242489814758301e-02 4.274725615978240967e-01 1.832514107227325439e-01 -1.967558711767196655e-01 -1.434528678655624390e-01 -8.092840760946273804e-02 -1.028958857059478760e-01 2.451675757765769958e-02 8.884487301111221313e-02 -8.041000366210937500e-02 1.849079132080078125e-01 8.312676846981048584e-02 -3.866205513477325439e-01 2.755988836288452148e-01 -4.790632799267768860e-02 1.482571810483932495e-01 4.736076295375823975e-02 1.188373938202857971e-01 -4.300636053085327148e-02 3.464140743017196655e-02 1.878818273544311523e-01 1.113358139991760254e-01 1.059430390596389771e-01 1.657145172357559204e-01 -2.800695002079010010e-01 -2.177152037620544434e-01 -3.288978934288024902e-01 8.303840644657611847e-03 5.254369974136352539e-02 -5.043605715036392212e-02 -1.495761275291442871e-01 1.757176965475082397e-01
-2.307173982262611389e-02 1.478411555290222168e-01 7.767552882432937622e-02 -1.364800184965133667e-01 1.635274589061737061e-01 1.016440466046333313e-01 -6.711415201425552368e-02 -1.463052928447723389e-01 -2.055774629116058350e-01 1.155061945319175720e-01 2.143749743700027466e-01 -1.376579105854034424e-01 -1.800273656845092773e-01 -1.808915585279464722e-01 3.643206059932708740e-01 3.131537437438964844e-01 1.758136451244354248e-01 8.681891113519668579e-02 -5.361963808536529541e-02 -3.566641807556152344e-01 2.254326492547988892e-01 1.799227297306060791e-01 4.353575035929679871e-02 1.266215592622756958e-01 1.614788174629211426e-01 -9.087709477171301842e-04 -2.099385857582092285e-01 1.446786075830459595e-01 2.773118615150451660e-01 -6.664082873612642288e-03 -1.685292571783065796e-01 -8.630168437957763672e-02
1.570560485124588013e-01 2.548425197601318359e-01 2.666060924530029297e-01 -1.587934792041778564e-01 1.378863006830215454e-01 2.162029594182968140e-02 -1.765902936458587646e-01 5.899176001548767090e-02 -1.144200861454010010e-01 4.895636346191167831e-03 7.273548096418380737e-02 -1.354893445968627930e-01 -2.874920666217803955e-01 1.839368492364883423e-01 -5.745863541960716248e-02 3.105380237102508545e-01 8.613716065883636475e-02 9.473613649606704712e-02 -3.768507540225982666e-01 -2.048651427030563354e-01 -4.371595382690429688e-02 -1.144317165017127991e-02 -1.653353273868560791e-01 -2.740452438592910767e-02 -2.708560042083263397e-02 4.915506392717361450e-02 9.161604195833206177e-02 -1.131661608815193176e-01 3.026250302791595459e-01 1.430031377822160721e-02 -3.341522514820098877e-01 -2.205974459648132324e-01
-1.048339083790779114e-01 3.639700412750244141e-01 1.658097058534622192e-01 -1.805583387613296509e-01 -1.237332895398139954e-01 -4.162859320640563965e-01 -1.610922664403915405e-01 9.611115604639053345e-02 -1.744429022073745728e-01 3.621749579906463623e-02 3.810600191354751587e-02 8.249552547931671143e-02 -4.028497636318206787e-01 2.810065448284149170e-01 3.959407564252614975e-03 -3.687969595193862915e-02 1.300715804100036621e-01 2.811935842037200928e-01 -3.926987200975418091e-02 -3.734684735536575317e-02 2.190005630254745483e-01 9.962032549083232880e-03 -1.470280438661575317e-01 -7.633030414581298828e-02 2.223987691104412079e-02 8.748497813940048218e-02 -6.177078187465667725e-02 6.904268264770507812e-02 1.746393293142318726e-01 2.383273690938949585e-01 -6.887888908386230469e-02 -8.257399499416351318e-02
-3.707092627882957458e-02 1.510763466358184814e-01 2.234369069337844849e-01 1.470171660184860229e-02 1.299041509628295898e-01 -1.895777881145477295e-01 -1.852250397205352783e-01 3.821147605776786804e-02 9.134218096733093262e-02 -6.182848289608955383e-02 -4.756269231438636780e-02 9.230290353298187256e-02 6.574225146323442459e-03 2.792735695838928223e-01 1.503526270389556885e-01 4.713924527168273926e-01 1.243587657809257507e-01 9.109324961900711060e-02 6.276345998048782349e-02 -1.477631032466888428e-01 -2.428517192602157593e-01 2.118501216173171997e-01 -3.647483587265014648e-01 9.106086567044258118e-03 7.727763056755065918e-02 -5.297352373600006104e-02 1.028347983956336975e-01 2.650998234748840332e-01 -1.614800393581390381e-01 2.110834568738937378e-01 -1.774710565805435181e-01 1.140154078602790833e-01
2.999595701694488525e-01 3.150322288274765015e-02 3.238545060157775879e-01 -2.020221501588821411e-01 1.196281239390373230e-01 1.104276850819587708e-01 -2.121984213590621948e-01 -1.341346800327301025e-01 4.221043735742568970e-02 -5.384458601474761963e-02 3.584567606449127197e-01 -2.024100571870803833e-01 -1.499233245849609375e-01 2.255613915622234344e-02 -8.556929230690002441e-02 3.667555153369903564e-01 1.784188449382781982e-01 1.642584204673767090e-01 -1.758197396993637085e-01 -6.351158767938613892e-02 2.725429236888885498e-01 9.954410046339035034e-02 -1.572391241788864136e-01 1.828473061323165894e-01 1.265110820531845093e-01 1.004105657339096069e-01 2.935114549472928047e-03 -1.256971061229705811e-01 9.183488786220550537e-02 -7.737784832715988159e-02 -2.031886428594589233e-01 3.381602838635444641e-02
-6.735441833734512329e-02 1.106958240270614624e-01 2.810538709163665771e-01 -2.281860858201980591e-01 8.735058456659317017e-02 1.356842741370201111e-02 4.971500113606452942e-02 -1.046051979064941406e-01 2.423266917467117310e-01 -1.986839175224304199e-01 -1.391695886850357056e-01 -2.243211865425109863e-01 -3.539823889732360840e-01 2.844165563583374023e-01 2.092050947248935699e-02 1.122986674308776855e-01 3.707879483699798584e-01 -9.762319177389144897e-02 2.244613021612167358e-01 -1.266643106937408447e-01 -8.691802620887756348e-02 2.532053552567958832e-02 -6.129674613475799561e-02 1.970519870519638062e-01 2.042212337255477905e-01 4.942154139280319214e-02 -1.495198160409927368e-01 1.572067886590957642e-01 1.023988127708435059e-01 1.067175194621086121e-01 -2.449128478765487671e-01 8.057331293821334839e-02
1.973098696907982230e-04 3.507142364978790283e-01 1.518604606389999390e-01 -2.296190895140171051e-02 2.668975293636322021e-01 -1.248932033777236938e-01 -1.701309233903884888e-01 -2.978357076644897461e-01 5.013843625783920288e-02 -1.814557015895843506e-01 -1.091741397976875305e-01 -2.761556021869182587e-02 -2.594500482082366943e-01 1.916636377573013306e-01 1.225093752145767212e-01 2.926717400550842285e-01 -1.974840909242630005e-01 -1.211251020431518555e-01 -1.855279505252838135e-01 7.517937570810317993e-02 9.795970469713211060e-02 -7.627900689840316772e-02 -1.551423370838165283e-01 1.111755846068263054e-04 2.030802965164184570e-01 1.343775838613510132e-01 -2.454920411109924316e-01 1.209035739302635193e-01 -2.395962476730346680e-01 -5.366614088416099548e-02 -2.262998670339584351e-01 -1.310824453830718994e-01
6.126109883189201355e-02 3.532474339008331299e-01 2.599127404391765594e-02 -9.466473013162612915e-02 4.637550562620162964e-02 -1.285270303487777710e-01 1.333392690867185593e-02 1.165961325168609619e-01 -9.785208106040954590e-02 -7.361437380313873291e-02 2.697197794914245605e-01 -1.962717622518539429e-01 -7.386326789855957031e-02 -6.865112483501434326e-02 1.638968437910079956e-01 -3.538496419787406921e-02 8.883992582559585571e-02 -1.315919160842895508e-01 -7.451531291007995605e-02 -2.676730155944824219e-01 -8.888757228851318359e-02 -7.453270256519317627e-02 -2.465644180774688721e-01 2.119570523500442505e-01 -9.491007775068283081e-02 1.048945635557174683e-01 -2.797961235046386719e-01 2.774984836578369141e-01 7.132582366466522217e-02 -1.224037483334541321e-01 -3.944212794303894043e-01 -3.038240969181060791e-01
1.705725491046905518e-01 2.983928024768829346e-01 5.308536440134048462e-02 7.916532456874847412e-02 9.854962676763534546e-02 -1.789072751998901367e-01 -4.580494761466979980e-01 6.835106760263442993e-02 -1.655774861574172974e-01 1.110696792602539062e-01 2.233585864305496216e-01 -1.986416280269622803e-01 -1.320788860321044922e-01 2.326701134443283081e-01 2.453962415456771851e-01 6.983549892902374268e-02 1.079006493091583252e-01 1.037641763687133789e-01 3.094744980335235596e-01 -1.238321587443351746e-01 1.389080286026000977e-02 2.619611620903015137e-01 3.287003561854362488e-02 -1.682183146476745605e-01 1.252290979027748108e-02 9.277004748582839966e-02 -9.486007690429687500e-02 1.540427207946777344e-01 -2.032540291547775269e-01 -1.247834190726280212e-01 1.113231331110000610e-01 9.123934805393218994e-02
-2.404260933399200439e-01 4.016575217247009277e-01 -4.795787483453750610e-02 6.574051827192306519e-02 2.343388795852661133e-01 -4.706722199916839600e-01 1.116596460342407227e-01 2.169465273618698120e-02 -4.346169903874397278e-02 2.817071378231048584e-01 3.297479078173637390e-02 5.130902864038944244e-04 -1.404332518577575684e-01 1.537065207958221436e-01 1.458009183406829834e-01 2.413105517625808716e-01 2.602781355381011963e-01 2.149863243103027344e-01 1.042389273643493652e-01 -8.807308971881866455e-02 -5.110336467623710632e-02 1.164214462041854858e-01 4.083946719765663147e-02 4.561431705951690674e-02 2.382686361670494080e-02 -9.919192641973495483e-02 1.057919785380363464e-01 -5.986184999346733093e-02 -1.435230076313018799e-01 -1.949011385440826416e-01 -1.846038550138473511e-01 9.665139764547348022e-02
1.659212708473205566e-01 2.350754439830780029e-01 8.418822288513183594e-02 -8.873119950294494629e-02 3.292125463485717773e-02 -1.945692151784896851e-01 -1.677433550357818604e-01 3.155600279569625854e-02 -1.130523979663848877e-01 6.196588277816772461e-02 2.002042382955551147e-01 -3.095431998372077942e-02 1.289651393890380859e-01 1.163077168166637421e-02 1.792402714490890503e-01 2.642964124679565430e-01 2.384594827890396118e-01 3.849085047841072083e-02 -1.169927790760993958e-01 -1.308647692203521729e-01 -1.498333662748336792e-01 -3.376727104187011719e-01 -2.342028319835662842e-01 2.274410426616668701e-01 4.330889880657196045e-02 -1.298112273216247559e-01 -3.703306019306182861e-01 6.193215027451515198e-02 -2.455029040575027466e-01 -1.638156473636627197e-01 -2.686503231525421143e-01 8.104802668094635010e-02
-1.367226522415876389e-02 2.397848665714263916e-01 1.867544949054718018e-01 -2.070178836584091187e-02 3.057106435298919678e-01 1.512951105833053589e-01 -8.164041489362716675e-02 -1.188618838787078857e-01 -2.312243431806564331e-01 9.862770140171051025e-02 3.372904360294342041e-01 2.095642834901809692e-01 -3.341174423694610596e-01 7.557445019483566284e-02 2.019210606813430786e-01 -7.756130397319793701e-02 1.511025577783584595e-01 -3.079979121685028076e-01 1.268108636140823364e-01 -2.201263308525085449e-01 3.419698774814605713e-02 -6.426546256989240646e-03 1.765544759109616280e-03 7.629504054784774780e-02 2.119711488485336304e-01 -6.315451860427856445e-02 -5.686510354280471802e-02 -1.001140698790550232e-01 -8.145618438720703125e-02 -2.207432836294174194e-01 -2.674897611141204834e-01 8.064536750316619873e-02
5.287104845046997070e-02 2.603282630443572998e-01 2.708673179149627686e-01 -3.417176902294158936e-01 2.713882923126220703e-01 -2.111609727144241333e-01 -2.648599632084369659e-02 -2.944568991661071777e-01 -2.165122628211975098e-01 1.819561719894409180e-01 -4.445868730545043945e-02 1.464928686618804932e-02 -4.297608435153961182e-01 1.113644465804100037e-01 -4.583994299173355103e-02 1.402366608381271362e-01 6.574874371290206909e-02 1.123644784092903137e-02 -9.148634225130081177e-02 -2.632079422473907471e-01 1.733197867870330811e-01 -3.325800970196723938e-02 1.396185606718063354e-01 1.621163785457611084e-01 6.443069130182266235e-02 -6.829705834388732910e-02 -1.719306111335754395e-01 4.359301924705505371e-02 -1.120092645287513733e-01 -2.923270314931869507e-02 3.221875429153442383e-02 -1.373782455921173096e-01
-2.176612466573715210e-01 4.451048672199249268e-01 1.518174558877944946e-01 -2.492864578962326050e-01 -7.556795328855514526e-02 -1.750763356685638428e-01 -3.167478367686271667e-02 2.144062332808971405e-02 -3.159857988357543945e-01 1.343900114297866821e-01 2.160034030675888062e-01 -9.821247309446334839e-02 -2.655095756053924561e-01 2.443033605813980103e-01 1.658565849065780640e-01 2.181436866521835327e-02 5.257032811641693115e-02 1.799785345792770386e-01 -3.067828416824340820e-01 7.134483754634857178e-02 6.990431249141693115e-02 9.123875200748443604e-02 -2.173727601766586304e-01 1.923451665788888931e-03 3.848066926002502441e-02 1.675704121589660645e-01 -1.729906164109706879e-02 -9.177548438310623169e-02 -1.645347326993942261e-01 1.318131834268569946e-01 -9.541941434144973755e-02 1.115876808762550354e-01
1.625335663557052612e-01 2.115446478128433228e-01 2.262926846742630005e-01 -1.280801594257354736e-01 -3.548727184534072876e-02 -1.101591661572456360e-01 -1.420272141695022583e-02 -1.331210881471633911e-01 1.796637028455734253e-01 -1.097811199724674225e-02 1.401413381099700928e-01 -1.396954357624053955e-01 1.784866489470005035e-02 2.918343842029571533e-01 1.350882500410079956e-01 1.539014428853988647e-01 1.665997505187988281e-01 1.330556869506835938e-01 4.815030097961425781e-02 -4.130993187427520752e-01 -3.163341581821441650e-01 -1.157979965209960938e-01 -1.390359848737716675e-01 1.374483853578567505e-01 2.385835349559783936e-01 -5.070424173027276993e-03 -3.163540363311767578e-01 4.106516391038894653e-02 -2.059475146234035492e-02 -1.091572344303131104e-01 -2.670329809188842773e-01 -1.357895135879516602e-01
-1.991032510995864868e-01 3.817275762557983398e-01 7.442408055067062378e-02 2.240969054400920868e-02 3.434731066226959229e-01 -2.678307294845581055e-01 2.454911172389984131e-02 -2.148334495723247528e-02 -3.275969624519348145e-01 4.650264978408813477e-02 4.726856574416160583e-02 2.780419290065765381e-01 -1.281257867813110352e-01 2.981824278831481934e-01 1.394996792078018188e-01 2.965703904628753662e-01 5.715376231819391251e-03 8.316987752914428711e-02 -6.901202350854873657e-02 -7.930713891983032227e-02 -1.275240480899810791e-01 7.428853213787078857e-02 -2.778617441654205322e-01 -5.910373851656913757e-02 1.443443149328231812e-01 -1.341836005449295044e-01 9.104909002780914307e-02 -1.307458728551864624e-01 6.244796141982078552e-02 -9.876116365194320679e-02 -1.330405175685882568e-01 8.325774106197059155e-04
2.013297080993652344e-01 3.574132323265075684e-01 1.939995139837265015e-01 -1.423333883285522461e-01 2.256216108798980713e-01 1.218076050281524658e-02 -4.096985608339309692e-02 -6.311913020908832550e-03 -6.241801008582115173e-02 1.896481513977050781e-01 -3.094629943370819092e-02 -1.833309531211853027e-01 -3.625351190567016602e-02 6.793812662363052368e-02 -8.255767077207565308e-02 5.467038154602050781e-01 1.052904650568962097e-01 3.315177187323570251e-02 -1.998996585607528687e-01 -2.482116371393203735e-01 1.229490265250205994e-01 1.537768077105283737e-02 -2.386826425790786743e-01 -5.480936169624328613e-02 -3.968544676899909973e-02 4.019490629434585571e-02 -1.417036056518554688e-01 -2.472925633192062378e-01 3.194146230816841125e-02 -2.210758067667484283e-02 -2.427978068590164185e-01 3.209949284791946411e-02
-1.065762639045715332e-01 5.181219577789306641e-01 -1.558840572834014893e-01 -7.922558113932609558e-03 8.280689269304275513e-02 -1.425236314535140991e-01 7.409471273422241211e-02 1.058206185698509216e-01 1.517972201108932495e-01 -9.964101016521453857e-02 1.171120703220367432e-01 8.352831751108169556e-02 -1.877002865076065063e-01 9.780725836753845215e-02 -2.676173485815525055e-02 2.965466082096099854e-01 2.188297957181930542e-01 -1.077957302331924438e-01 2.226675450801849365e-01 8.287993818521499634e-02 6.630829069763422012e-03 1.910527609288692474e-02 -3.178262710571289062e-01 -8.083950728178024292e-02 4.382751137018203735e-02 1.297326683998107910e-01 -9.526165202260017395e-03 -2.012714892625808716e-01 -9.117910265922546387e-02 -2.685981094837188721e-01 -6.426498293876647949e-02 -3.114467859268188477e-01
-1.500979810953140259e-01 2.257104814052581787e-01 -3.450090438127517700e-02 3.547077253460884094e-02 8.094204217195510864e-02 -8.159098029136657715e-02 2.697743102908134460e-02 8.331318944692611694e-02 -3.363854885101318359e-01 2.225376665592193604e-01 3.627659678459167480e-01 -7.018425036221742630e-03 -1.658011078834533691e-01 2.131311744451522827e-01 2.454000860452651978e-01 3.164854943752288818e-01 2.310403138399124146e-01 1.505739986896514893e-01 -1.032954379916191101e-01 1.640653908252716064e-01 1.843532621860504150e-01 1.039388403296470642e-01 -1.899104714393615723e-01 -1.246389448642730713e-01 -1.311218887567520142e-01 2.437693327665328979e-01 6.070211529731750488e-02 4.744911566376686096e-02 -2.675637602806091309e-02 -3.839382156729698181e-02 -1.286418884992599487e-01 -2.534803450107574463e-01
3.019742369651794434e-01 3.629343509674072266e-01 1.333025544881820679e-01 2.954441606998443604e-01 -1.959397792816162109e-01 -4.648089781403541565e-02 4.555610194802284241e-02 6.466096639633178711e-02 -6.932469457387924194e-02 3.319287002086639404e-01 1.260689347982406616e-01 8.775186538696289062e-02 -3.849163949489593506e-01 1.130766719579696655e-01 4.093058407306671143e-02 1.617177389562129974e-02 4.528854787349700928e-02 3.382369130849838257e-02 5.933880433440208435e-02 -1.069978401064872742e-01 -5.158102512359619141e-02 1.115476414561271667e-01 -3.688461333513259888e-02 2.495742589235305786e-01 -1.432929653674364090e-02 2.983055450022220612e-02 -3.705008327960968018e-01 1.543912589550018311e-01 1.889299950562417507e-03 -9.739399701356887817e-02 -2.291207015514373779e-01 -5.157332494854927063e-02
-2.633006274700164795e-01 4.303516447544097900e-01 9.915079176425933838e-02 1.601061597466468811e-02 2.684020996093750000e-01 -1.758893728256225586e-01 -1.398392617702484131e-01 1.088972464203834534e-01 -2.072017174214124680e-03 2.789894938468933105e-01 1.561737805604934692e-01 -3.328474760055541992e-01 -1.380471736192703247e-01 1.522570550441741943e-01 1.381803154945373535e-01 1.208929643034934998e-01 -4.524393938481807709e-03 1.026075705885887146e-01 -1.239469498395919800e-01 -1.257624477148056030e-01 1.535044610500335693e-01 -3.807571530342102051e-02 -9.109093993902206421e-02 5.357506498694419861e-02 3.838653117418289185e-02 -1.012848913669586182e-01 -2.704991102218627930e-01 1.692234426736831665e-01 -3.300450742244720459e-01 -1.507370453327894211e-02 -9.236501157283782959e-02 5.377327278256416321e-02
-9.272073209285736084e-02 2.996475398540496826e-01 1.068370714783668518e-01 1.626106798648834229e-01 3.767492473125457764e-01 -7.775209844112396240e-02 -8.971864730119705200e-02 -1.018722280859947205e-01 1.525415778160095215e-01 1.399198025465011597e-01 2.897543460130691528e-02 -1.011857315897941589e-01 -2.843306064605712891e-01 1.403801441192626953e-01 1.923801451921463013e-01 1.757561117410659790e-01 2.339502722024917603e-01 -1.298379302024841309e-01 -2.388218939304351807e-01 8.309780806303024292e-02 1.282850205898284912e-01 6.038156151771545410e-02 -2.831080853939056396e-01 1.397157907485961914e-01 1.068745180964469910e-01 -4.099345579743385315e-02 -2.424515485763549805e-01 1.727398335933685303e-01 -1.637472063302993774e-01 2.158208340406417847e-01 6.732435524463653564e-02 2.000389099121093750e-01
1.069047525525093079e-01 3.641408383846282959e-01 2.248225212097167969e-01 -1.068623960018157959e-01 -3.142463862895965576e-01 7.503752410411834717e-02 -5.496805533766746521e-02 6.650287657976150513e-02 -1.230484172701835632e-01 4.304223880171775818e-02 1.874170750379562378e-01 -3.202468156814575195e-01 -9.871815145015716553e-02 -1.353138387203216553e-01 -4.993150383234024048e-02 8.856499195098876953e-02 3.642257452011108398e-01 1.343355625867843628e-01 9.088125079870223999e-02 -3.429837822914123535e-01 -9.511478990316390991e-02 -1.462515294551849365e-01 -1.875583380460739136e-01 -1.240713149309158325e-01 -4.292549192905426025e-02 -1.395125091075897217e-01 -1.561193168163299561e-01 6.380255520343780518e-02 -5.989439040422439575e-02 9.131550043821334839e-02 -2.596611380577087402e-01 -4.900724440813064575e-02
-1.693939268589019775e-01 2.515267133712768555e-01 6.730816792696714401e-03 3.683040663599967957e-02 7.928624749183654785e-02 1.773740164935588837e-02 -2.983742058277130127e-01 1.040532812476158142e-02 -1.858081072568893433e-01 9.792421758174896240e-02 8.571629226207733154e-02 2.525356970727443695e-02 -3.005626201629638672e-01 2.710401415824890137e-01 8.661013841629028320e-02 4.146961495280265808e-02 1.186420302838087082e-02 -1.521192193031311035e-01 4.173872247338294983e-02 -1.003191173076629639e-01 1.650945842266082764e-01 -1.468368321657180786e-01 -1.666173338890075684e-01 3.989107906818389893e-01 2.853519320487976074e-01 -4.365091398358345032e-02 -2.340857535600662231e-01 1.331606507301330566e-01 -1.691587828099727631e-02 -1.990152448415756226e-01 -3.065766990184783936e-01 1.588842123746871948e-01
2.046331614255905151e-01 6.134267151355743408e-02 1.277374923229217529e-01 -2.004747688770294189e-01 2.099079489707946777e-01 1.276034414768218994e-01 2.727021835744380951e-02 -1.455419510602951050e-01 -2.364480867981910706e-02 3.643781319260597229e-02 3.773159980773925781e-01 -1.923183202743530273e-01 -2.098364084959030151e-01 1.035842671990394592e-02 -2.201320603489875793e-02 3.194940388202667236e-01 3.008187748491764069e-02 2.732424736022949219e-01 -8.167964220046997070e-02 -1.153870075941085815e-01 1.991216465830802917e-02 1.935428380966186523e-01 -1.597957760095596313e-01 1.078643724322319031e-01 3.493904471397399902e-01 1.210967525839805603e-01 -4.229646176099777222e-02 -1.079632937908172607e-01 2.350810915231704712e-01 -6.421111524105072021e-02 -3.273912072181701660e-01 1.771670766174793243e-02
-9.094300866127014160e-02 2.858340144157409668e-01 8.244841545820236206e-02 -4.460523650050163269e-02 1.815268099308013916e-01 -5.705626681447029114e-02 -1.555402129888534546e-01 5.846396833658218384e-02 6.005075573921203613e-02 -2.856334149837493896e-01 -8.746890723705291748e-02 -2.956000268459320068e-01 -2.798127233982086182e-01 1.279237419366836548e-01 4.805263504385948181e-02 1.368625909090042114e-01 3.087695240974426270e-01 -2.831349521875381470e-02 1.159605309367179871e-01 -2.700547575950622559e-01 -3.376602381467819214e-02 -1.455063819885253906e-01 3.589674830436706543e-02 5.936126783490180969e-02 2.249209284782409668e-01 1.691173613071441650e-01 -3.156472444534301758e-01 3.278340101242065430e-01 1.195720806717872620e-01 4.130676016211509705e-02 2.554608881473541260e-02 -1.700114905834197998e-01
-2.199061959981918335e-01 6.848523765802383423e-02 1.309987008571624756e-01 -3.101207315921783447e-01 1.732361316680908203e-01 -4.864153265953063965e-02 -5.645248456858098507e-04 -1.863137334585189819e-01 -5.969184264540672302e-02 1.296131908893585205e-01 3.828411176800727844e-02 -3.681247830390930176e-01 -8.158840239048004150e-02 1.381486803293228149e-01 -1.297504752874374390e-01 8.049497753381729126e-02 1.765350103378295898e-01 3.393381834030151367e-02 3.191101849079132080e-01 -3.024222850799560547e-01 1.678708195686340332e-01 4.794240370392799377e-02 -1.093601509928703308e-01 1.636178046464920044e-01 -1.203546226024627686e-01 -2.046478986740112305e-01 -8.813092857599258423e-02 1.293105632066726685e-01 6.143798306584358215e-02 -9.881564229726791382e-02 -2.810850739479064941e-01 -3.031613826751708984e-01
-1.039055362343788147e-01 3.087585866451263428e-01 1.288629323244094849e-01 -6.530889868736267090e-02 -4.080542549490928650e-02 -3.963080048561096191e-01 1.361602842807769775e-01 9.331928193569183350e-02 -6.288143992424011230e-02 3.215817213058471680e-01 8.161327987909317017e-02 9.175803512334823608e-02 -3.451475203037261963e-01 2.363084256649017334e-01 2.322953939437866211e-01 1.183649990707635880e-02 1.481893807649612427e-01 -9.260848164558410645e-02 1.500628441572189331e-01 1.742168813943862915e-01 1.239739283919334412e-01 2.009948343038558960e-01 -7.353972643613815308e-02 1.246788501739501953e-01 -1.016084700822830200e-01 -4.857834137510508299e-04 -1.849263310432434082e-01 -7.419137656688690186e-02 -1.170177608728408813e-01 5.740283057093620300e-02 -3.048568367958068848e-01 1.242091208696365356e-01
5.776618048548698425e-02 2.223744243383407593e-01 2.015613764524459839e-01 2.484169453382492065e-01 -3.494861721992492676e-02 -6.611214578151702881e-02 -5.404103919863700867e-02 -2.212570160627365112e-01 -8.873438835144042969e-02 -1.474311649799346924e-01 3.292158618569374084e-02 -1.181686818599700928e-01 -4.602428972721099854e-01 7.665334641933441162e-02 1.623848825693130493e-02 2.809409201145172119e-01 5.248508974909782410e-02 -2.559557855129241943e-01 -3.985179364681243896e-01 -3.068514913320541382e-02 1.000180188566446304e-02 1.895094476640224457e-02 -1.255749166011810303e-01 -9.214757382869720459e-02 2.174193412065505981e-01 3.261601924896240234e-02 -1.208721250295639038e-01 1.123822405934333801e-01 -1.545078214257955551e-02 2.471364587545394897e-01 -1.564998924732208252e-01 1.781336516141891479e-01
7.959239929914474487e-02 6.250137835741043091e-02 3.311356306076049805e-01 1.050925701856613159e-01 1.263912320137023926e-01 -1.312553435564041138e-01 -7.243628799915313721e-02 3.776649832725524902e-01 1.424428820610046387e-01 8.629412949085235596e-02 -1.607480458915233612e-02 1.511519849300384521e-01 -2.689423561096191406e-01 2.061417400836944580e-01 2.483007609844207764e-01 3.698120713233947754e-01 3.087742328643798828e-01 1.545583158731460571e-01 7.684125751256942749e-02 -1.119218468666076660e-01 -5.944317206740379333e-03 5.663688108325004578e-02 -1.262136250734329224e-01 1.838229745626449585e-01 -6.494580954313278198e-02 -5.389790609478950500e-02 -9.960139170289039612e-03 -2.559043653309345245e-02 -7.929121144115924835e-03 1.833421140909194946e-01 -1.472143381834030151e-01 2.646722495555877686e-01
1.057592630386352539e-01 9.155483543872833252e-02 1.248248666524887085e-01 -7.552172988653182983e-02 -1.996392607688903809e-01 1.114553436636924744e-01 1.961851567029953003e-01 6.927725672721862793e-02 8.141077309846878052e-02 1.077127531170845032e-01 3.596064746379852295e-01 5.427157878875732422e-02 -3.400953114032745361e-01 1.166713163256645203e-01 5.899711698293685913e-02 4.087914898991584778e-02 4.407674968242645264e-01 2.679959237575531006e-01 -4.663174971938133240e-02 -2.156708538532257080e-01 -7.390762865543365479e-02 1.474952101707458496e-01 2.605893611907958984e-01 9.442407637834548950e-02 -1.747992932796478271e-01 3.784505277872085571e-02 -1.345815956592559814e-01 4.585269838571548462e-02 -9.319589287042617798e-02 -8.631942421197891235e-02 -3.012354969978332520e-01 2.745640464127063751e-02
-1.015750840306282043e-01 5.846282467246055603e-02 6.489968299865722656e-02 -2.146451547741889954e-02 -3.292308002710342407e-02 -2.255754619836807251e-01 -6.321506947278976440e-02 4.771582409739494324e-02 -7.934462279081344604e-02 2.252991199493408203e-01 2.451704293489456177e-01 1.768204867839813232e-01 -3.711718618869781494e-01 1.533794999122619629e-01 2.846562266349792480e-01 3.041976392269134521e-01 9.898085147142410278e-02 -2.016345709562301636e-01 -7.089023292064666748e-02 1.625316888093948364e-01 6.157147511839866638e-02 1.244172751903533936e-01 -1.610196530818939209e-01 -1.922454386949539185e-01 -7.900098711252212524e-02 2.034041732549667358e-01 -2.197183817625045776e-01 -4.125187918543815613e-02 -3.018549978733062744e-01 -1.003309041261672974e-01 -2.235600650310516357e-01 1.650943607091903687e-01
-1.639287471771240234e-01 1.159718334674835205e-01 1.634176373481750488e-01 7.225455343723297119e-02 1.873777359724044800e-01 -6.091592833399772644e-02 -1.082169041037559509e-01 -2.339564561843872070e-01 -4.203988611698150635e-01 -5.430327355861663818e-02 3.587049245834350586e-01 6.631313264369964600e-02 -1.781006157398223877e-01 1.217767968773841858e-01 -6.468389183282852173e-02 -2.131680957973003387e-02 1.471107006072998047e-01 3.261986374855041504e-02 -1.006509065628051758e-01 -7.100107520818710327e-02 2.320377975702285767e-01 1.106525659561157227e-01 -1.300256606191396713e-02 3.075782358646392822e-01 2.903111577033996582e-01 -1.745087206363677979e-01 -1.319796890020370483e-01 1.663342416286468506e-01 -2.024818062782287598e-01 -6.273816525936126709e-02 -2.178373783826828003e-01 8.718723803758621216e-02
1.215094048529863358e-02 3.684526681900024414e-01 -5.373495444655418396e-02 -1.009925920516252518e-02 9.108820557594299316e-02 -6.106250733137130737e-02 -2.055767774581909180e-01 -1.035718768835067749e-01 -1.538980752229690552e-01 4.595318138599395752e-01 1.361331790685653687e-01 -7.679417729377746582e-02 -1.333634853363037109e-01 1.664109975099563599e-01 1.580480486154556274e-01 3.244858682155609131e-01 2.147266864776611328e-01 2.982114553451538086e-01 -1.697035506367683411e-02 9.579701721668243408e-02 5.342133343219757080e-02 4.666390642523765564e-02 -1.806892640888690948e-02 -1.609473228454589844e-01 -4.459387809038162231e-02 8.851068466901779175e-02 -8.455320447683334351e-02 1.269830912351608276e-01 3.549286350607872009e-02 2.838762998580932617e-01 2.957689948379993439e-02 -2.635850608348846436e-01
-1.807663887739181519e-01 2.084392681717872620e-02 2.824937403202056885e-01 -1.470311582088470459e-01 2.385649532079696655e-01 -2.475089877843856812e-01 -1.360223442316055298e-01 1.033918783068656921e-01 -2.269326597452163696e-01 2.026067972183227539e-01 3.284443616867065430e-01 -2.169961333274841309e-01 -3.788503110408782959e-01 3.119264245033264160e-01 7.285024225711822510e-02 1.800802350044250488e-02 1.674515008926391602e-01 -3.441979875788092613e-03 1.415032446384429932e-01 5.414109304547309875e-02 -2.584263980388641357e-01 -1.318772416561841965e-02 -1.414352357387542725e-01 1.799673959612846375e-02 -1.598163396120071411e-01 9.641360491514205933e-02 -2.748529240489006042e-02 9.879419952630996704e-02 -9.798721969127655029e-02 1.246724203228950500e-01 -1.192118674516677856e-01 -3.366353362798690796e-02
2.169313579797744751e-01 8.023968338966369629e-02 1.392358988523483276e-01 -1.232122406363487244e-01 2.077341973781585693e-01 -1.172121241688728333e-01 6.002606078982353210e-02 9.456445276737213135e-02 -1.741750985383987427e-01 -8.501870930194854736e-02 1.659203916788101196e-01 -1.746330857276916504e-01 -3.189874589443206787e-01 1.232239603996276855e-01 -3.741412982344627380e-02 4.343027472496032715e-01 6.357215344905853271e-02 -1.972289383411407471e-02 -1.892144978046417236e-01 -1.694097369909286499e-01 2.055070847272872925e-01 -2.103894390165805817e-02 -2.204115390777587891e-01 2.896931022405624390e-03 -2.267400175333023071e-02 -8.961482904851436615e-03 4.192852228879928589e-02 -3.547704592347145081e-02 1.540886610746383667e-01 -1.401375792920589447e-02 -4.319669604301452637e-01 -2.561361491680145264e-01
7.944750785827636719e-02 3.532377779483795166e-01 4.683569073677062988e-02 8.079210668802261353e-02 1.595229357481002808e-01 -1.535261869430541992e-01 1.654127426445484161e-02 -6.839391589164733887e-02 -1.265756040811538696e-01 -1.769242286682128906e-01 4.305718466639518738e-02 -2.384973317384719849e-01 -4.299893677234649658e-01 1.361657977104187012e-01 2.893443405628204346e-01 1.334651261568069458e-01 -4.921982437372207642e-02 -1.723325848579406738e-01 -3.507159650325775146e-01 -2.056608764178236015e-06 6.453236937522888184e-02 -1.188104823231697083e-01 -2.828062176704406738e-01 -5.817271769046783447e-02 1.692746728658676147e-01 -1.367682218551635742e-01 -8.617426455020904541e-02 1.452431678771972656e-01 -2.324203550815582275e-01 8.471366018056869507e-02 -1.775223575532436371e-02 -3.223818913102149963e-02
1.478592306375503540e-01 3.388571739196777344e-01 6.837361305952072144e-02 3.420238383114337921e-03 3.196418881416320801e-01 -8.734678477048873901e-02 -1.134025976061820984e-01 -1.096838563680648804e-01 -1.821004301309585571e-01 3.707541385665535927e-03 1.744686663150787354e-01 -3.194243833422660828e-02 -8.842083066701889038e-02 2.406490147113800049e-01 8.632957935333251953e-02 -1.543054729700088501e-01 4.338781833648681641e-01 -9.198322147130966187e-02 -3.345346078276634216e-02 -2.106892913579940796e-01 -2.497392892837524414e-01 -1.481139510869979858e-01 -4.282557964324951172e-02 -1.572512388229370117e-01 3.879190981388092041e-01 7.436150312423706055e-02 -1.535239815711975098e-01 9.687437117099761963e-02 -6.934696435928344727e-02 1.235780790448188782e-01 1.115078572183847427e-02 -6.993439979851245880e-03
-6.902188062667846680e-02 2.851732671260833740e-01 1.075522825121879578e-01 -1.757247447967529297e-01 -1.178543418645858765e-01 1.207846254110336304e-01 -1.138532236218452454e-01 -2.369919791817665100e-02 5.588012561202049255e-02 1.261640936136245728e-01 3.760912716388702393e-01 -1.182934083044528961e-02 -2.488000690937042236e-01 1.839164048433303833e-01 -5.679367855191230774e-02 -6.496825069189071655e-02 8.963856846094131470e-03 3.616525530815124512e-01 2.525175213813781738e-01 -1.725446283817291260e-01 3.473177552223205566e-02 1.950066387653350830e-01 -1.244287341833114624e-01 -1.277993200346827507e-03 1.653664857149124146e-01 2.271272391080856323e-01 9.212844073772430420e-02 2.946464717388153076e-01 -6.257234513759613037e-02 1.404009014368057251e-02 -1.531455665826797485e-01 -2.910918891429901123e-01
1.597659140825271606e-01 2.451326251029968262e-01 -2.349405735731124878e-01 -1.164910048246383667e-01 8.824100345373153687e-02 3.640818968415260315e-02 -1.137053146958351135e-01 5.333060864359140396e-03 4.758823662996292114e-02 5.022580176591873169e-02 8.707863092422485352e-02 -1.860701106488704681e-02 -2.836868762969970703e-01 2.537371814250946045e-01 3.693364560604095459e-01 1.832124292850494385e-01 1.618800759315490723e-01 8.386719226837158203e-02 2.732815146446228027e-01 -2.494274526834487915e-01 6.254695355892181396e-02 -7.079941034317016602e-02 -1.629839986562728882e-01 3.545593470335006714e-02 3.222721219062805176e-01 1.039314083755016327e-02 -3.372543156147003174e-01 -1.391858011484146118e-01 9.442387521266937256e-02 1.079184859991073608e-01 -2.714768424630165100e-02 -1.753109395503997803e-01
-6.044295802712440491e-02 1.586141586303710938e-01 2.029332667589187622e-01 1.025230959057807922e-01 1.474123150110244751e-01 -4.167511686682701111e-02 -1.729896664619445801e-01 -2.812565118074417114e-02 -1.714882627129554749e-02 -1.792128533124923706e-01 -5.021560564637184143e-02 -2.594947218894958496e-01 -1.054025664925575256e-01 2.732151001691818237e-02 3.659701943397521973e-01 4.795389771461486816e-01 1.208378821611404419e-01 1.691997200250625610e-01 -1.883311010897159576e-02 -4.256784915924072266e-01 -2.702411077916622162e-02 2.407366596162319183e-02 -1.716081947088241577e-01 6.908223032951354980e-02 -5.641654506325721741e-02 3.509469330310821533e-02 8.692756295204162598e-03 -1.178138796240091324e-02 1.575214564800262451e-01 -6.448174268007278442e-02 -2.734209895133972168e-01 -1.364392936229705811e-01
1.982903331518173218e-01 1.025146618485450745e-01 3.109168708324432373e-01 2.325295656919479370e-01 -8.290836960077285767e-02 -5.958201363682746887e-02 -9.028154611587524414e-02 -1.690291613340377808e-01 -8.659763634204864502e-02 2.433065026998519897e-01 1.642671227455139160e-01 1.236421870999038219e-03 -9.268776327371597290e-02 9.613907337188720703e-02 5.927325785160064697e-02 1.281380057334899902e-01 3.991502821445465088e-01 1.894877701997756958e-01 -9.849475324153900146e-02 -2.454633265733718872e-02 1.627307832241058350e-01 2.428461238741874695e-02 -1.377862095832824707e-01 1.065759062767028809e-01 2.169592380523681641e-01 -1.363581269979476929e-01 -1.825286149978637695e-01 2.814235687255859375e-01 -1.509536355733871460e-01 3.521310091018676758e-01 2.399569749832153320e-02 -1.798709928989410400e-01
6.869196891784667969e-02 3.415939509868621826e-01 1.596360206604003906e-01 -6.714922934770584106e-02 2.089366130530834198e-02 -6.668134778738021851e-02 -1.615379750728607178e-01 -2.929288744926452637e-01 -1.126205995678901672e-01 1.779356896877288818e-01 3.971227630972862244e-02 1.055110469460487366e-01 -5.141026973724365234e-01 -8.947667479515075684e-02 -4.822992160916328430e-02 2.344122678041458130e-01 2.570358105003833771e-02 1.328488439321517944e-01 9.895572438836097717e-04 -3.241748511791229248e-01 1.867634057998657227e-01 7.660081237554550171e-02 9.676947444677352905e-02 2.218256592750549316e-01 -1.216800883412361145e-01 8.724693953990936279e-02 -6.843595951795578003e-02 -8.104986697435379028e-02 -2.519243657588958740e-01 1.147003285586833954e-02 2.015642076730728149e-02 -1.574393063783645630e-01
-1.340331435203552246e-01 3.615072071552276611e-01 3.020267002284526825e-02 -1.124620884656906128e-01 2.174446582794189453e-01 1.983843743801116943e-02 1.265686564147472382e-02 2.339247055351734161e-02 2.536357641220092773e-01 -4.720453172922134399e-03 3.529729694128036499e-02 1.722733229398727417e-01 -2.527625858783721924e-01 7.966487854719161987e-02 3.592553734779357910e-02 3.999105691909790039e-01 4.482921659946441650e-01 1.126840710639953613e-01 -5.862609669566154480e-02 1.515195965766906738e-01 -1.639639139175415039e-01 -1.186410263180732727e-01 -5.875487625598907471e-02 7.981324940919876099e-02 -1.163158789277076721e-01 -2.249312549829483032e-01 2.211914025247097015e-02 3.772008419036865234e-02 1.825543045997619629e-01 -1.801197975873947144e-01 -1.737084239721298218e-01 9.925916045904159546e-02
-1.370533853769302368e-01 2.920186817646026611e-01 1.070471778512001038e-01 -1.406632512807846069e-01 1.377518922090530396e-01 -1.794162541627883911e-01 4.664590582251548767e-02 1.936701089143753052e-01 -8.452110737562179565e-02 -4.659887403249740601e-02 -9.056434780359268188e-02 -3.197018206119537354e-01 -1.226008161902427673e-01 -4.886750504374504089e-02 1.150995865464210510e-01 3.020229339599609375e-01 1.542704850435256958e-01 -1.280101388692855835e-01 7.034087181091308594e-02 -3.537200987339019775e-01 -2.221273332834243774e-01 1.263204962015151978e-01 -1.194419637322425842e-01 2.004664540290832520e-01 1.471721678972244263e-01 -1.181592419743537903e-01 -2.240196913480758667e-01 2.922566831111907959e-01 1.790775358676910400e-01 8.063056319952011108e-02 -1.510625779628753662e-01 -9.809648990631103516e-02
2.514468133449554443e-02 3.941833972930908203e-01 2.237322553992271423e-02 -2.543197274208068848e-01 1.794795542955398560e-01 -1.294533759355545044e-01 1.488971710205078125e-01 -9.207464754581451416e-02 1.847788691520690918e-02 8.181838691234588623e-02 -7.209397852420806885e-02 -5.729429423809051514e-02 -1.493439078330993652e-01 2.607446312904357910e-01 2.072332240641117096e-02 1.747249960899353027e-01 1.444658935070037842e-01 -2.718681693077087402e-01 3.618833608925342560e-03 -2.379443645477294922e-01 -6.294301711022853851e-03 2.539510428905487061e-01 -2.395452698692679405e-03 2.068890035152435303e-01 1.174663826823234558e-01 2.591349370777606964e-02 -4.756335020065307617e-01 -1.333343097940087318e-03 -1.440180689096450806e-01 6.801524013280868530e-02 -1.921957582235336304e-01 -2.579319477081298828e-02
1.459695547819137573e-01 2.377107590436935425e-01 1.556840818375349045e-02 -2.519972855225205421e-03 -2.441287189722061157e-01 3.784773638471961021e-03 -1.076486408710479736e-01 -2.400684803724288940e-01 -1.196899861097335815e-01 2.063543796539306641e-01 7.954359054565429688e-02 6.983060389757156372e-02 -1.850555688142776489e-01 1.002618148922920227e-01 -1.064244285225868225e-01 2.405139207839965820e-01 4.026562571525573730e-01 2.993646264076232910e-01 -1.398786306381225586e-01 1.351241916418075562e-01 1.886564791202545166e-01 -1.435165405273437500e-01 -2.103616148233413696e-01 4.261004552245140076e-02 1.362424939870834351e-01 1.449905987828969955e-02 -6.895292550325393677e-02 3.420800268650054932e-01 8.199008554220199585e-02 1.642808318138122559e-01 -2.021027505397796631e-01 -6.773413717746734619e-02
-1.915617436170578003e-01 -1.049724221229553223e-01 4.513342678546905518e-02 -2.458454668521881104e-01 5.179772898554801941e-02 -6.670693308115005493e-02 -3.003220260143280029e-01 5.191025137901306152e-02 -7.279909402132034302e-02 1.943395882844924927e-01 2.319363057613372803e-01 1.256890445947647095e-01 -2.729288935661315918e-01 2.941912412643432617e-01 -9.324253350496292114e-02 2.618188560009002686e-01 2.717213630676269531e-01 1.372922062873840332e-01 3.097017854452133179e-02 -6.237637251615524292e-02 -5.534060671925544739e-02 4.481057077646255493e-02 -9.812144190073013306e-02 6.391006987541913986e-03 -9.257618337869644165e-02 -2.046838104724884033e-01 -9.671336412429809570e-02 3.284923732280731201e-01 -1.109963580965995789e-01 -2.725867033004760742e-01 6.215522438287734985e-02 -2.614589929580688477e-01
-1.888095140457153320e-01 2.790023386478424072e-01 2.764083147048950195e-01 -1.750190556049346924e-02 -4.408321082592010498e-01 3.645286709070205688e-02 -1.632033288478851318e-01 1.039539724588394165e-01 -1.945131570100784302e-01 2.073196768760681152e-01 7.228337973356246948e-02 -2.472721636295318604e-01 -1.146937441080808640e-02 4.466248676180839539e-02 -6.500991433858871460e-02 2.074094861745834351e-01 2.976914048194885254e-01 1.888479590415954590e-01 -2.001578733325004578e-02 -1.508600562810897827e-01 -5.303775891661643982e-02 1.964814662933349609e-01 1.883395016193389893e-02 2.741799652576446533e-01 1.090224385261535645e-01 -1.736971922218799591e-02 -1.823133230209350586e-01 1.682517863810062408e-02 -8.380132913589477539e-02 -1.814426183700561523e-01 -9.574175626039505005e-02 -1.446758359670639038e-01
6.260288506746292114e-02 3.136352896690368652e-01 2.580038309097290039e-01 -1.220400109887123108e-01 2.685902416706085205e-01 4.910359531641006470e-02 -2.643100023269653320e-01 -8.568063378334045410e-02 -1.843419373035430908e-01 3.502926230430603027e-02 2.161147147417068481e-01 2.422525584697723389e-01 -4.022828638553619385e-01 -8.991550654172897339e-02 1.065446957945823669e-01 -1.792130991816520691e-02 1.029133945703506470e-01 -1.378135383129119873e-01 -2.765004038810729980e-01 8.133513480424880981e-02 1.307354122400283813e-01 8.278288692235946655e-02 2.583209797739982605e-02 -1.229100748896598816e-01 1.473666131496429443e-01 -3.416751325130462646e-01 -5.288394540548324585e-02 -3.318010643124580383e-02 -3.180654719471931458e-02 -3.398145735263824463e-02 -2.127847522497177124e-01 1.184994541108608246e-02
-3.277336359024047852e-01 1.682791560888290405e-01 3.665472567081451416e-01 1.820773817598819733e-02 1.090295016765594482e-01 -2.686153352260589600e-01 -1.606148928403854370e-01 5.602661892771720886e-02 1.157092154026031494e-01 2.117340713739395142e-01 7.020008563995361328e-02 1.311690807342529297e-01 -1.305363774299621582e-01 -2.241133712232112885e-02 -4.141981247812509537e-03 -1.017574071884155273e-01 2.695284485816955566e-01 2.081726789474487305e-01 1.911303144879639149e-03 -1.829799860715866089e-01 1.026511564850807190e-01 8.557925373315811157e-02 -3.049288988113403320e-01 1.157944090664386749e-03 2.018288522958755493e-01 -9.172604233026504517e-02 -1.728999800980091095e-02 1.546031981706619263e-02 2.471284568309783936e-01 1.042300388216972351e-01 -2.504275739192962646e-01 -2.523727118968963623e-01
-7.125528901815414429e-02 4.558459222316741943e-01 1.853462308645248413e-01 -9.910096973180770874e-02 -1.595864146947860718e-01 -3.323771655559539795e-01 -3.221429139375686646e-02 -1.980721205472946167e-02 1.342355925589799881e-02 2.548836916685104370e-02 1.200916692614555359e-01 -1.242577796801924706e-03 -5.947878956794738770e-02 -1.241229102015495300e-01 -1.275042742490768433e-01 -6.211262941360473633e-02 3.781577646732330322e-01 1.012244299054145813e-01 7.762102782726287842e-02 -3.705823421478271484e-01 -8.244881406426429749e-03 -1.075889244675636292e-01 -1.546360254287719727e-01 2.941013872623443604e-01 -2.524722367525100708e-03 1.571910828351974487e-01 -2.001789361238479614e-01 8.225478976964950562e-02 8.868572115898132324e-02 8.149697631597518921e-02 -7.889888435602188110e-02 2.008115649223327637e-01
-1.642165184020996094e-01 6.534168869256973267e-02 1.577676087617874146e-01 -2.479108273983001709e-01 1.292611062526702881e-01 1.263628602027893066e-01 -1.966836452484130859e-01 -2.484061866998672485e-01 -1.393741220235824585e-01 2.787602841854095459e-01 3.026345074176788330e-01 5.519349500536918640e-02 -3.955841660499572754e-01 1.184153780341148376e-01 -2.422871440649032593e-02 1.914936155080795288e-01 3.789711296558380127e-01 2.207578569650650024e-01 2.064878493547439575e-02 2.625986374914646149e-02 6.681351363658905029e-02 7.494606077671051025e-02 -1.959410011768341064e-01 -1.592289656400680542e-01 -1.543763428926467896e-01 1.524222791194915771e-01 8.780276030302047729e-02 -6.542510818690061569e-04 8.276366628706455231e-03 -1.834590174257755280e-02 -9.717854671180248260e-03 -1.650578081607818604e-01
-1.563637405633926392e-01 2.148739621043205261e-02 -5.811390653252601624e-02 -2.483188509941101074e-01 2.434342354536056519e-01 1.153962537646293640e-01 -3.850803524255752563e-02 -8.710381388664245605e-02 -6.967920064926147461e-02 -3.526362031698226929e-02 3.222205936908721924e-01 -1.562399566173553467e-01 -3.721099495887756348e-01 -2.097473740577697754e-01 2.245622575283050537e-01 2.189769744873046875e-01 1.798552721738815308e-01 1.192869991064071655e-01 -2.992021292448043823e-02 -2.228377014398574829e-01 1.584455370903015137e-01 1.921735107898712158e-01 -6.393124163150787354e-02 2.179114073514938354e-01 -7.980817556381225586e-02 -5.783186480402946472e-02 -1.153864189982414246e-01 1.293387413024902344e-01 1.891377121210098267e-01 3.588552027940750122e-02 -3.054008781909942627e-01 -1.800105869770050049e-01
-2.907452881336212158e-01 6.202213838696479797e-02 3.459833860397338867e-01 -7.762939482927322388e-02 1.154894307255744934e-01 -1.587017476558685303e-01 -3.324151411652565002e-02 4.272095859050750732e-02 6.981647759675979614e-02 2.957672439515590668e-02 2.091739475727081299e-01 -3.045573830604553223e-02 -9.092820435762405396e-02 2.750803530216217041e-01 1.863193064928054810e-01 -5.320648476481437683e-02 3.909096717834472656e-01 1.038869470357894897e-01 5.258740857243537903e-02 8.372239768505096436e-02 1.184639856219291687e-01 1.437874734401702881e-01 -2.445193827152252197e-01 1.717064678668975830e-01 3.175545856356620789e-02 -9.204057604074478149e-02 1.034539565443992615e-02 5.077444389462471008e-02 1.786952018737792969e-01 2.008776217699050903e-01 -2.858565449714660645e-01 -3.301516771316528320e-01
-1.721251308917999268e-01 8.550176024436950684e-02 2.963523007929325104e-02 3.789368644356727600e-02 1.448896899819374084e-02 1.600361242890357971e-02 1.662983745336532593e-01 2.271579951047897339e-01 3.131292387843132019e-02 3.531288802623748779e-01 2.713206708431243896e-01 1.726273447275161743e-01 -3.501549661159515381e-01 9.144538640975952148e-02 1.367771327495574951e-01 1.956256479024887085e-01 3.092980682849884033e-01 2.755351960659027100e-01 -1.140565797686576843e-01 6.834337115287780762e-02 -4.407182708382606506e-02 2.268400937318801880e-01 -1.557181179523468018e-01 2.866970933973789215e-02 -2.289190441370010376e-01 1.108247190713882446e-01 -1.400471180677413940e-01 -6.594867259263992310e-02 3.040598938241600990e-03 4.878897685557603836e-03 -2.534920573234558105e-01 -2.081086933612823486e-01
-6.705322861671447754e-02 2.536694407463073730e-01 2.547445595264434814e-01 5.250278115272521973e-02 -1.081977039575576782e-02 -8.281475305557250977e-02 -8.409135788679122925e-02 4.165953025221824646e-02 -1.433126926422119141e-01 1.558482348918914795e-01 -7.718863338232040405e-02 1.898916214704513550e-01 -3.699645996093750000e-01 3.405008912086486816e-01 1.848522573709487915e-01 -1.419914960861206055e-01 2.056893408298492432e-01 -1.287428438663482666e-01 -8.184228092432022095e-02 1.582222431898117065e-02 -1.256755292415618896e-01 3.860801756381988525e-01 -1.235479395836591721e-02 -1.532979495823383331e-02 -1.629392243921756744e-02 1.278676390647888184e-01 -1.723959743976593018e-01 1.226558685302734375e-01 -9.509166330099105835e-02 3.269301727414131165e-02 -3.865458965301513672e-01 4.183976724743843079e-02
-2.260921448469161987e-01 2.867247462272644043e-01 2.936917543411254883e-01 1.122289746999740601e-01 2.994133234024047852e-01 1.376106031239032745e-02 -2.993088364601135254e-01 -1.020503714680671692e-01 -2.254500091075897217e-01 2.360137850046157837e-01 1.634023338556289673e-01 2.115999311208724976e-01 -4.047740250825881958e-02 1.958343088626861572e-01 8.000417053699493408e-02 9.009557217359542847e-02 1.688030362129211426e-01 -1.596567928791046143e-01 1.355113536119461060e-01 -3.468710184097290039e-02 1.008480638265609741e-01 -9.287490695714950562e-02 -1.442369222640991211e-01 2.406797409057617188e-01 2.640082836151123047e-01 -1.872874796390533447e-01 -1.941481232643127441e-01 9.805469773709774017e-03 -9.392537176609039307e-02 -7.342416793107986450e-02 -1.268897950649261475e-01 -3.888031095266342163e-02
1.352582722902297974e-01 2.680697441101074219e-01 2.808412909507751465e-01 -1.220334786921739578e-02 3.989598900079727173e-02 5.311403796076774597e-02 9.711961261928081512e-03 -7.305650506168603897e-03 -2.157245129346847534e-01 2.106205560266971588e-02 1.219309642910957336e-01 -1.805531978607177734e-01 -1.586281806230545044e-01 1.502039283514022827e-01 -5.859409272670745850e-02 5.450350046157836914e-01 2.155374884605407715e-01 -1.329037696123123169e-01 -3.138595819473266602e-01 -1.419562101364135742e-01 1.737052947282791138e-02 -1.852798275649547577e-02 5.321285128593444824e-02 -7.665476202964782715e-02 1.031490340828895569e-01 2.138804644346237183e-01 6.899766623973846436e-02 -1.444437205791473389e-01 2.025943547487258911e-01 -3.478148579597473145e-02 -2.448092699050903320e-01 -8.525245636701583862e-02
1.644540578126907349e-02 9.360346943140029907e-02 1.124028488993644714e-02 9.351112693548202515e-02 7.939490675926208496e-02 -3.305513784289360046e-02 -7.673583179712295532e-02 -6.090536247938871384e-03 -9.008873254060745239e-02 3.300398886203765869e-01 3.241236805915832520e-01 2.235511988401412964e-01 -3.337207436561584473e-01 7.768523693084716797e-02 -9.131170809268951416e-02 1.486712414771318436e-02 2.099855542182922363e-01 -4.361899197101593018e-02 1.865604519844055176e-01 1.376339495182037354e-01 -6.623660773038864136e-02 4.003865420818328857e-01 -3.107294440269470215e-01 -6.051673740148544312e-02 -6.792418658733367920e-02 -4.233534634113311768e-02 -1.161103993654251099e-01 -3.841724013909697533e-03 -2.227833569049835205e-01 -3.624215349555015564e-02 -3.032857775688171387e-01 -2.079705297946929932e-01
1.795234084129333496e-01 2.961865961551666260e-01 9.586362540721893311e-02 1.083597764372825623e-01 -9.284800291061401367e-02 -1.507856696844100952e-01 -8.127532154321670532e-02 8.066385053098201752e-03 1.315781623125076294e-01 2.592555284500122070e-01 3.386872634291648865e-02 3.324560448527336121e-02 -3.471155464649200439e-01 -2.120846882462501526e-02 1.693354099988937378e-01 -4.007000848650932312e-02 3.054383099079132080e-01 -1.390867531299591064e-01 1.129573360085487366e-01 -5.668785050511360168e-02 -1.076989695429801941e-01 4.095258116722106934e-01 -1.096963658928871155e-01 -1.013343259692192078e-01 -2.487035393714904785e-01 3.331649582833051682e-03 -2.738800346851348877e-01 3.169128298759460449e-02 -1.090200766921043396e-01 -2.455821335315704346e-01 -2.036911696195602417e-01 -3.604677319526672363e-02
2.653140425682067871e-01 4.352578520774841309e-01 -2.520818263292312622e-02 -1.627751737833023071e-01 5.783009901642799377e-02 2.772564813494682312e-02 -2.232286781072616577e-01 -2.683956921100616455e-01 -1.290581971406936646e-01 2.200336903333663940e-01 1.245772466063499451e-01 6.066978350281715393e-02 -1.880418211221694946e-01 2.861063182353973389e-01 4.725013423012569547e-05 -1.663578301668167114e-02 3.454788029193878174e-01 2.741388976573944092e-02 8.965942077338695526e-03 -3.068288862705230713e-01 -1.520750373601913452e-01 -3.799401968717575073e-02 -6.221697852015495300e-02 1.657184027135372162e-02 -3.075440227985382080e-02 2.908110432326793671e-02 -1.204207241535186768e-01 2.665159702301025391e-01 -2.036564052104949951e-01 6.745274364948272705e-02 3.465301170945167542e-02 8.766720443964004517e-02
-1.677643060684204102e-01 1.530532538890838623e-01 1.892587728798389435e-02 -1.414700597524642944e-01 4.602228477597236633e-02 -1.605071425437927246e-01 1.208565011620521545e-01 -3.409711644053459167e-02 -8.732593804597854614e-02 1.449457556009292603e-01 1.756251603364944458e-01 1.875284910202026367e-01 -2.510005831718444824e-01 2.974128127098083496e-01 3.952801227569580078e-01 2.136600315570831299e-01 3.638411313295364380e-02 3.683570325374603271e-01 7.933424413204193115e-02 -1.452351957559585571e-01 -3.695542737841606140e-02 7.029236853122711182e-02 -2.964881062507629395e-01 9.411405771970748901e-02 1.731286644935607910e-01 -1.231974512338638306e-01 1.529923677444458008e-01 -2.007334828376770020e-01 9.808418899774551392e-02 -1.005540490150451660e-01 -1.383491456508636475e-01 -1.456649452447891235e-01
-9.137224406003952026e-03 2.651875615119934082e-01 1.761911660432815552e-01 -3.579977452754974365e-01 4.599871858954429626e-02 -4.226496815681457520e-02 -7.602811604738235474e-02 -6.273195147514343262e-02 -1.638702750205993652e-01 2.645501196384429932e-01 3.205927610397338867e-01 -8.080765604972839355e-02 -4.099357426166534424e-01 -9.516777098178863525e-02 7.970558106899261475e-02 3.646196424961090088e-02 3.072180449962615967e-01 8.011288940906524658e-02 7.568906247615814209e-02 9.387276321649551392e-02 1.691041514277458191e-02 1.315661072731018066e-01 -3.131308257579803467e-01 -1.940826773643493652e-01 -7.965893298387527466e-02 8.825633674860000610e-02 2.021038383245468140e-01 1.041846424341201782e-01 -1.215622425079345703e-01 5.775854364037513733e-02 6.462594121694564819e-02 -9.513270109891891479e-02
3.892695996910333633e-03 1.585840731859207153e-01 3.008657991886138916e-01 -1.363955587148666382e-01 1.222940012812614441e-01 -1.036979854106903076e-01 -2.492194771766662598e-01 1.387530565261840820e-01 3.421352803707122803e-02 3.728882968425750732e-01 2.997693046927452087e-02 -1.786314994096755981e-01 -7.234752178192138672e-02 2.184125781059265137e-01 1.398892253637313843e-01 1.521534174680709839e-01 3.452933430671691895e-01 1.806457936763763428e-01 -9.193363785743713379e-02 8.394926786422729492e-02 -2.119689881801605225e-01 1.566166728734970093e-01 -6.029295735061168671e-03 1.865207701921463013e-01 2.164063043892383575e-03 -6.773974001407623291e-02 5.941819027066230774e-02 -1.259169578552246094e-01 -3.577526509761810303e-01 2.193085476756095886e-02 -1.722285300493240356e-01 1.902708113193511963e-01
1.481016278266906738e-01 2.223359495401382446e-01 4.684909712523221970e-03 2.573590576648712158e-01 -2.256301045417785645e-01 -1.205453723669052124e-01 -1.176759824156761169e-01 8.401188999414443970e-03 -6.813544780015945435e-02 1.760325580835342407e-01 -2.198988571763038635e-02 2.688699066638946533e-01 -2.913967669010162354e-01 4.957299306988716125e-02 9.014158695936203003e-02 1.174131408333778381e-01 2.384889274835586548e-01 -1.185460202395915985e-02 3.699443861842155457e-02 -6.112037971615791321e-02 6.915405392646789551e-02 2.202786505222320557e-01 -1.259172149002552032e-02 1.424991488456726074e-01 -9.010819345712661743e-02 3.923552855849266052e-02 -3.527912795543670654e-01 1.654828786849975586e-01 -8.567265421152114868e-02 -2.025885134935379028e-01 -4.619592130184173584e-01 -7.841368764638900757e-02
1.376281827688217163e-01 1.566986590623855591e-01 1.013511791825294495e-01 -2.215669751167297363e-01 -1.250240504741668701e-01 -1.793999224901199341e-02 -2.734796106815338135e-01 -1.464622467756271362e-01 -2.495481260120868683e-02 -1.440291572362184525e-02 1.216403096914291382e-01 1.142451539635658264e-01 -4.226402193307876587e-02 1.412184238433837891e-01 1.677111834287643433e-01 1.367993205785751343e-01 5.891904234886169434e-01 2.784536033868789673e-02 3.339000046253204346e-02 -1.630514413118362427e-01 2.629722356796264648e-01 6.799535453319549561e-02 -5.494307726621627808e-03 1.154952049255371094e-01 4.196553677320480347e-02 7.093775272369384766e-02 -1.005754098296165466e-01 -2.269614860415458679e-02 4.343931078910827637e-01 7.075757719576358795e-03 -1.181246489286422729e-01 6.930660456418991089e-02
5.309681873768568039e-04 3.114877343177795410e-01 2.304558008909225464e-01 -8.342771977186203003e-02 -9.306975454092025757e-02 -1.860416233539581299e-01 -2.229348383843898773e-02 -1.102413907647132874e-01 2.395960688591003418e-01 3.578243851661682129e-01 8.045224845409393311e-02 -1.174112083390355110e-03 -2.689670324325561523e-01 7.598125934600830078e-02 1.173791885375976562e-01 -9.696727991104125977e-02 2.459716051816940308e-01 7.529514282941818237e-02 -2.762286663055419922e-01 4.525563865900039673e-02 -3.936393186450004578e-03 7.170512527227401733e-02 -1.638992130756378174e-02 8.909826725721359253e-02 1.299455314874649048e-01 1.929282993078231812e-01 -1.783669888973236084e-01 -2.180954664945602417e-01 -1.593317091464996338e-01 7.404085993766784668e-02 -4.123346209526062012e-01 3.878012672066688538e-02
-9.394882619380950928e-02 3.825227916240692139e-01 2.358795702457427979e-01 4.667231068015098572e-02 3.315500319004058838e-01 -1.328416168689727783e-01 -3.565583378076553345e-02 1.580731384456157684e-02 -1.434563398361206055e-01 7.173165678977966309e-03 -4.948053881525993347e-02 -1.159769147634506226e-01 -2.435477823019027710e-01 1.601108908653259277e-01 1.961063593626022339e-01 -1.672365665435791016e-01 1.521659493446350098e-01 1.006990764290094376e-02 -2.817990183830261230e-01 1.555645558983087540e-02 1.991598904132843018e-01 3.026450872421264648e-01 -2.556591629981994629e-01 2.334992736577987671e-01 -2.392318286001682281e-02 2.700301073491573334e-02 -1.294814646244049072e-01 2.343956977128982544e-01 1.115122660994529724e-01 1.236870661377906799e-01 2.076344937086105347e-02 -1.216895431280136108e-01
1.622727066278457642e-01 3.307336270809173584e-01 7.414543628692626953e-02 -2.537817507982254028e-02 2.246228903532028198e-01 1.056693047285079956e-01 -2.881249971687793732e-02 -1.450507342815399170e-01 3.942770361900329590e-01 1.133146509528160095e-01 9.945117682218551636e-02 6.385827064514160156e-02 -3.471648693084716797e-01 9.407172352075576782e-02 -1.230755969882011414e-01 2.308118939399719238e-01 1.262272149324417114e-01 8.588550984859466553e-02 -4.930944368243217468e-02 -5.385642126202583313e-02 1.200383827090263367e-01 1.474342793226242065e-01 9.417338669300079346e-02 1.924414783716201782e-01 4.476243164390325546e-03 1.429018080234527588e-01 -2.333719432353973389e-01 1.309612095355987549e-01 -2.445479184389114380e-01 -2.540545761585235596e-01 -1.157163605093955994e-01 -2.326164692640304565e-01
-1.083328649401664734e-01 1.678537279367446899e-01 1.689753979444503784e-01 -6.553579866886138916e-02 1.944896578788757324e-01 -1.036796867847442627e-01 4.238002374768257141e-02 3.068088553845882416e-02 1.618875190615653992e-02 -1.588299311697483063e-02 9.812951833009719849e-02 -2.131762802600860596e-01 -1.306120306253433228e-01 3.100710809230804443e-01 2.642834484577178955e-01 2.907484173774719238e-01 2.795069217681884766e-01 -2.357147075235843658e-02 -7.235258072614669800e-02 -2.839534878730773926e-01 8.166871964931488037e-02 9.212690591812133789e-02 -8.899093419313430786e-02 -1.417876332998275757e-01 1.211902406066656113e-02 2.463607639074325562e-01 -3.602187633514404297e-01 -7.613102346658706665e-02 3.495413959026336670e-01 4.453998990356922150e-03 -2.879570983350276947e-02 -1.600307375192642212e-01
7.108803838491439819e-02 1.835945099592208862e-01 4.619858041405677795e-02 5.571909248828887939e-02 1.804641038179397583e-01 3.477519610896706581e-03 2.629696205258369446e-02 1.129341945052146912e-01 6.741555780172348022e-02 -1.334882229566574097e-01 1.151508912444114685e-01 -2.342801690101623535e-01 -2.946958541870117188e-01 1.817049831151962280e-01 2.426010668277740479e-01 2.628483474254608154e-01 4.166138470172882080e-01 -1.411149501800537109e-01 2.390596866607666016e-01 -3.690750300884246826e-01 1.106039993464946747e-02 1.069497764110565186e-01 -3.260220587253570557e-02 -2.470491081476211548e-02 1.989056766033172607e-01 8.525447547435760498e-02 -2.030534595251083374e-01 -7.815767824649810791e-02 2.357603758573532104e-01 -6.569682061672210693e-02 -7.208467274904251099e-02 -1.109561845660209656e-01
-9.660821408033370972e-02 1.317225694656372070e-01 1.558721661567687988e-01 -2.243471564725041389e-03 3.771868944168090820e-01 6.048558652400970459e-02 -7.237946987152099609e-02 2.643484622240066528e-02 -1.261557191610336304e-01 1.934355795383453369e-01 -1.500492095947265625e-01 -1.347668655216693878e-02 1.906645670533180237e-02 1.676937341690063477e-01 9.655614197254180908e-02 4.500079154968261719e-01 1.799812018871307373e-01 -1.910290494561195374e-02 -1.696552634239196777e-01 -3.997014462947845459e-01 -1.689773201942443848e-01 1.340730786323547363e-01 -5.621469765901565552e-02 6.895821541547775269e-02 1.812920421361923218e-01 6.034449860453605652e-02 -8.922221511602401733e-02 -1.255501359701156616e-01 5.484248697757720947e-02 2.613184154033660889e-01 -2.703711390495300293e-01 -2.076346613466739655e-02
-1.979867517948150635e-01 6.973796337842941284e-02 1.159105822443962097e-01 6.136465817689895630e-02 1.858866661787033081e-01 -1.284566372632980347e-01 9.468454867601394653e-02 -2.089401781558990479e-01 -4.105819165706634521e-01 9.316799044609069824e-02 7.284438610076904297e-02 -1.708330512046813965e-01 -4.801769256591796875e-01 4.553041160106658936e-01 2.258707769215106964e-02 8.263442665338516235e-03 2.250345051288604736e-02 -7.174351066350936890e-02 -1.058250740170478821e-01 5.470225960016250610e-02 -1.558885425329208374e-01 1.420971602201461792e-01 -1.937148869037628174e-01 2.847251109778881073e-02 2.840797230601310730e-02 6.636796146631240845e-02 -1.396882832050323486e-01 -6.223753007361665368e-05 1.479675918817520142e-01 6.471666693687438965e-02 7.560635358095169067e-02 -1.602037101984024048e-01
3.147482499480247498e-02 3.921607732772827148e-01 3.028135299682617188e-01 2.482418417930603027e-01 -2.192476838827133179e-01 -9.364344179630279541e-02 8.075090590864419937e-04 -3.491296619176864624e-02 -5.677102133631706238e-02 2.360412329435348511e-01 -1.569317467510700226e-02 6.725412607192993164e-02 -4.477230310440063477e-01 1.602109074592590332e-01 4.741894826292991638e-02 6.116534932516515255e-04 1.528473477810621262e-02 -1.047342643141746521e-01 -1.585330441594123840e-02 2.279734052717685699e-02 -5.552025511860847473e-02 1.988365203142166138e-01 -4.723274335265159607e-02 1.952791213989257812e-01 -1.008374914526939392e-01 1.417287439107894897e-01 -2.459733635187149048e-01 1.262542307376861572e-01 1.760448664426803589e-01 -5.030155181884765625e-02 -3.252736628055572510e-01 2.793506905436515808e-02
-7.119162380695343018e-02 3.398741781711578369e-01 2.892211973667144775e-01 1.765356957912445068e-01 -4.625551030039787292e-02 -1.756568104028701782e-01 2.828699164092540741e-02 -1.675966382026672363e-01 -4.316668212413787842e-02 1.904694885015487671e-01 1.081648319959640503e-01 5.013278126716613770e-02 -1.061398610472679138e-01 1.493280753493309021e-02 4.539061337709426880e-02 3.489083945751190186e-01 3.003819286823272705e-01 6.817094236612319946e-02 1.803165376186370850e-01 1.385880112648010254e-01 -1.506862938404083252e-01 -4.358378052711486816e-02 -6.815544515848159790e-02 -9.407690912485122681e-02 2.176621705293655396e-01 7.851379364728927612e-02 1.243278160691261292e-01 2.098786532878875732e-01 8.022876083850860596e-02 3.417521417140960693e-01 -2.134159058332443237e-01 -2.203514426946640015e-01
-1.432306766510009766e-01 4.006424546241760254e-01 1.222182586789131165e-01 -2.486222535371780396e-01 1.201859936118125916e-01 -1.668811142444610596e-01 -6.344938883557915688e-04 -7.876594364643096924e-02 -9.010540693998336792e-02 1.394091695547103882e-01 1.796479076147079468e-01 -2.780606448650360107e-01 -1.680463254451751709e-01 1.318397521972656250e-01 1.515792310237884521e-01 1.947603523731231689e-01 5.348725244402885437e-02 9.172878414392471313e-02 -5.052231624722480774e-02 -2.038847357034683228e-01 -2.372754365205764771e-01 -1.120833829045295715e-01 5.771481245756149292e-02 1.276683211326599121e-01 1.602456122636795044e-01 -9.010629355907440186e-02 1.686814576387405396e-01 -8.174467831850051880e-02 -2.187220305204391479e-01 -2.109322547912597656e-01 -3.138088881969451904e-01 2.154469043016433716e-01
5.706983059644699097e-02 1.049865707755088806e-01 6.043698266148567200e-02 3.052322892472147942e-03 -9.302814304828643799e-02 -1.362528502941131592e-01 -3.504093587398529053e-01 1.769533604383468628e-01 5.266172811388969421e-02 1.432370692491531372e-01 3.636877238750457764e-02 2.052870988845825195e-01 -2.792392969131469727e-01 2.524377033114433289e-02 -3.849241137504577637e-02 7.095903158187866211e-02 2.929590344429016113e-01 -6.311994791030883789e-02 -2.499370276927947998e-02 -4.036818817257881165e-02 -2.209180146455764771e-01 1.262208223342895508e-01 -1.236241832375526428e-01 1.189491227269172668e-01 -2.794452011585235596e-01 1.292195916175842285e-01 -3.498725295066833496e-01 -8.216948248445987701e-03 -1.646730154752731323e-01 1.235399916768074036e-01 -3.357161879539489746e-01 -3.004570603370666504e-01
3.141073882579803467e-01 4.203071445226669312e-02 2.220768183469772339e-01 1.993608847260475159e-02 9.437669813632965088e-02 9.959721565246582031e-02 -2.023796141147613525e-01 -1.566843390464782715e-01 -2.270476520061492920e-02 -9.159003198146820068e-02 2.010063081979751587e-01 -2.657443583011627197e-01 -4.150266945362091064e-01 6.317999213933944702e-02 3.676121681928634644e-02 4.191179573535919189e-01 1.179247424006462097e-01 2.469064667820930481e-02 -6.498726457357406616e-02 -1.779391020536422729e-01 -1.967754960060119629e-02 1.432128995656967163e-01 5.991839617490768433e-02 5.839768424630165100e-02 1.610288470983505249e-01 2.247178107500076294e-01 -3.396127000451087952e-02 -1.588503569364547729e-01 2.600321173667907715e-01 1.808291971683502197e-01 -1.038777902722358704e-01 1.101679261773824692e-02
-1.096213795244693756e-02 3.196016252040863037e-01 1.456722766160964966e-01 -1.839462965726852417e-01 5.677153542637825012e-02 4.279201477766036987e-02 3.910641372203826904e-02 -3.748271614313125610e-02 1.972294151782989502e-01 2.709060311317443848e-01 1.356970425695180893e-02 -1.074135079979896545e-01 -5.125461220741271973e-01 1.376070380210876465e-01 -1.163550317287445068e-01 2.204385101795196533e-01 2.112673819065093994e-01 -1.247302964329719543e-01 -1.899269372224807739e-01 2.526677772402763367e-02 1.914543658494949341e-02 1.445120424032211304e-01 5.965472385287284851e-02 3.080220818519592285e-01 -8.184739947319030762e-02 1.178980171680450439e-01 -5.936468392610549927e-02 6.613219529390335083e-02 -3.126908540725708008e-01 -1.100173890590667725e-01 -8.189558237791061401e-02 -7.235822081565856934e-02
-9.061841410584747791e-04 4.627842605113983154e-01 2.414821460843086243e-02 -1.951372027397155762e-01 -8.775096386671066284e-03 1.315529793500900269e-01 3.497716039419174194e-02 -1.769419014453887939e-01 2.829779870808124542e-03 1.212193891406059265e-01 1.126466132700443268e-02 -1.666048467159271240e-01 1.090384721755981445e-01 2.909247577190399170e-01 -1.289356648921966553e-01 9.287796169519424438e-02 2.258513271808624268e-01 9.957044571638107300e-02 -6.939354538917541504e-02 -1.932881027460098267e-01 9.626752883195877075e-02 6.611702591180801392e-02 -4.062470197677612305e-01 3.410385549068450928e-01 9.743013232946395874e-02 5.674470448866486549e-04 -1.550578176975250244e-01 8.486726321280002594e-03 -2.659675776958465576e-01 8.425657451152801514e-02 -5.338361859321594238e-02 -1.432211846113204956e-01
1.686403155326843262e-01 6.257972121238708496e-02 -2.269957400858402252e-02 2.433320730924606323e-01 2.097148448228836060e-01 -1.644387990236282349e-01 4.602088779211044312e-02 -1.157836616039276123e-01 -1.964332610368728638e-01 -5.642495304346084595e-02 2.254261970520019531e-01 1.515610963106155396e-01 -2.822311222553253174e-01 -2.104022074490785599e-03 3.012603521347045898e-01 3.303273618221282959e-01 1.043760851025581360e-01 -2.507616579532623291e-02 1.454334557056427002e-01 -3.375168740749359131e-01 1.169952452182769775e-01 -1.372259017080068588e-02 1.267897486686706543e-01 -1.216101739555597305e-02 1.046596840023994446e-01 1.759944558143615723e-01 -2.927469015121459961e-01 1.201808154582977295e-01 -1.427236292511224747e-02 1.056939661502838135e-01 -2.226761132478713989e-01 -2.157802730798721313e-01
2.162184566259384155e-02 1.526080220937728882e-01 6.074599549174308777e-02 3.444076329469680786e-02 9.690634161233901978e-02 -8.003376424312591553e-02 -1.825795881450176239e-02 -8.596370369195938110e-02 2.027517557144165039e-02 -2.576915025711059570e-01 1.610895395278930664e-01 2.137977778911590576e-01 -3.560632765293121338e-01 3.703605830669403076e-01 -8.894719928503036499e-02 1.293904632329940796e-01 2.947194278240203857e-01 2.094987407326698303e-02 7.162315398454666138e-02 -8.047354221343994141e-02 -2.599779069423675537e-01 -5.620941147208213806e-02 -2.023961991071701050e-01 -6.710283341817557812e-04 3.345455527305603027e-01 -3.724038228392601013e-02 -1.694156825542449951e-01 -3.414790332317352295e-01 5.690308660268783569e-02 8.604344725608825684e-02 -1.741554141044616699e-01 1.027871370315551758e-01
1.652187108993530273e-01 2.921498715877532959e-01 -7.311585545539855957e-02 -3.690640926361083984e-01 -1.314968764781951904e-01 -4.005287289619445801e-01 1.334591805934906006e-01 -5.256154388189315796e-02 -8.514229953289031982e-02 3.409583568572998047e-01 7.211649417877197266e-02 4.914879333227872849e-03 -1.198446601629257202e-01 1.417766809463500977e-01 2.341549247503280640e-01 2.329177707433700562e-01 1.955774724483489990e-01 -1.923548132181167603e-01 -1.468486487865447998e-01 -3.303174674510955811e-02 -9.858205169439315796e-02 -1.638736277818679810e-01 -4.288741946220397949e-02 -1.279671676456928253e-02 2.402777085080742836e-03 -4.879942163825035095e-02 -2.117087095975875854e-01 3.335757926106452942e-02 2.673735916614532471e-01 -4.634858295321464539e-02 -6.722074002027511597e-02 1.108162403106689453e-01
2.566152513027191162e-01 1.633047908544540405e-01 -3.971640765666961670e-02 -1.264628320932388306e-01 9.362929314374923706e-02 -1.482072751969099045e-02 -1.965180486440658569e-01 -1.507949233055114746e-01 1.579460948705673218e-01 -3.923954069614410400e-02 -1.314495652914047241e-01 -5.006177350878715515e-02 -3.696242570877075195e-01 9.269722551107406616e-02 1.215748395770788193e-02 2.944300174713134766e-01 5.569956898689270020e-01 1.433843821287155151e-01 -6.208316609263420105e-02 -3.681505471467971802e-02 -4.686999320983886719e-02 1.193117350339889526e-01 1.842414438724517822e-01 1.594798713922500610e-01 -1.787877678871154785e-01 -2.863034307956695557e-01 1.318349130451679230e-02 1.243233494460582733e-02 6.994654238224029541e-02 -4.943081736564636230e-02 -5.847488343715667725e-02 -6.633047014474868774e-02
-1.320867240428924561e-01 1.977863162755966187e-01 -5.605437234044075012e-02 -1.301549822092056274e-01 4.212240278720855713e-01 -1.307030767202377319e-01 -9.783814102411270142e-02 -1.084479168057441711e-01 -9.344670921564102173e-02 1.136746555566787720e-01 4.216096997261047363e-01 -7.332839816808700562e-02 -4.256613850593566895e-01 2.156789004802703857e-01 8.307137340307235718e-02 1.093137413263320923e-01 5.833276361227035522e-02 -1.070276722311973572e-01 1.186935678124427795e-01 -1.214765757322311401e-01 -2.004611194133758545e-01 -1.923629343509674072e-01 -1.692639589309692383e-01 4.330164194107055664e-02 -1.563809365034103394e-01 2.535293810069561005e-02 -1.985571533441543579e-01 -1.196132749319076538e-01 -1.217752397060394287e-01 -3.208815306425094604e-02 1.166527345776557922e-02 -9.961361438035964966e-02
2.798483520746231079e-02 6.781096011400222778e-02 1.073671281337738037e-01 -1.724335998296737671e-01 2.626822888851165771e-01 -4.156927578151226044e-03 -4.395428672432899475e-02 -9.564340859651565552e-02 -2.229987531900405884e-01 1.824400201439857483e-02 3.066347837448120117e-01 -5.035740137100219727e-02 -1.736848950386047363e-01 -2.166995406150817871e-01 1.990135163068771362e-01 2.135014235973358154e-01 2.234033942222595215e-01 1.769700497388839722e-01 3.109717741608619690e-02 -3.767308294773101807e-01 2.022480219602584839e-01 5.182367935776710510e-02 1.048987079411745071e-02 4.434862732887268066e-02 2.049747854471206665e-01 5.966805294156074524e-02 -4.370382428169250488e-02 1.282827854156494141e-01 2.381332516670227051e-01 8.408778905868530273e-02 -3.904295265674591064e-01 -1.199164763092994690e-01
1.318011283874511719e-01 6.032260879874229431e-02 2.028265148401260376e-01 -1.521791070699691772e-01 9.305987507104873657e-02 1.548353731632232666e-01 2.602281747385859489e-04 -2.058629244565963745e-01 -5.351246893405914307e-02 3.142721578478813171e-02 3.904563486576080322e-01 -2.632413208484649658e-01 -1.892019808292388916e-01 2.132532000541687012e-02 -7.819615304470062256e-02 4.045682549476623535e-01 2.097650058567523956e-02 2.231564223766326904e-01 -8.288235962390899658e-02 -7.258513569831848145e-02 -1.607375591993331909e-02 1.666962802410125732e-01 -1.198478490114212036e-01 1.699935495853424072e-01 2.678336799144744873e-01 -1.413951511494815350e-03 -1.409029215574264526e-01 -6.820072978734970093e-02 2.495795041322708130e-01 -1.017495170235633850e-01 -3.247521817684173584e-01 -3.438318090047687292e-04
1.095995455980300903e-01 2.930265963077545166e-01 -5.291157588362693787e-02 -3.675646614283323288e-03 -4.334170743823051453e-02 6.237587332725524902e-02 -4.233657419681549072e-01 2.186939865350723267e-01 8.197819441556930542e-02 1.166083514690399170e-01 2.871494367718696594e-02 5.658012814819812775e-03 -1.212892234325408936e-01 1.479227840900421143e-01 -3.608575835824012756e-02 3.776177167892456055e-01 4.228033423423767090e-01 3.549670428037643433e-02 1.092779263854026794e-01 2.658419013023376465e-01 -1.816371828317642212e-01 1.242833584547042847e-01 -1.953652203083038330e-01 -4.625257477164268494e-02 1.032191067934036255e-01 -1.880912184715270996e-01 -9.243725985288619995e-02 -2.491135522723197937e-02 -1.114564016461372375e-01 1.019151583313941956e-01 -1.601387709379196167e-01 -9.888628870248794556e-02
-1.194425448775291443e-01 6.743943691253662109e-02 5.156447738409042358e-02 -2.240829765796661377e-01 5.537108331918716431e-02 7.846867293119430542e-02 -9.682526439428329468e-02 -8.027125149965286255e-02 -1.409347504377365112e-01 5.606723576784133911e-02 2.924616932868957520e-01 -1.166499629616737366e-01 -1.622616350650787354e-01 -1.864968240261077881e-01 3.694912791252136230e-01 2.862704694271087646e-01 4.665361344814300537e-02 1.317154467105865479e-01 -4.386466369032859802e-02 -4.407666921615600586e-01 9.846886992454528809e-02 1.796014606952667236e-01 -5.515743046998977661e-02 4.038404300808906555e-02 2.045011818408966064e-01 -6.239656358957290649e-02 -2.410266399383544922e-01 2.699642479419708252e-01 1.421553045511245728e-01 2.916961163282394409e-02 -1.725738942623138428e-01 -1.079793646931648254e-01
1.781500577926635742e-01 2.399914264678955078e-01 4.376478865742683411e-02 -1.662055961787700653e-02 6.102288141846656799e-02 5.962549522519111633e-02 -5.688833445310592651e-02 -4.821384325623512268e-02 -2.922991057857871056e-03 -2.232771515846252441e-01 1.862539052963256836e-01 -1.097889766097068787e-01 -3.328349292278289795e-01 5.897538363933563232e-02 1.713361740112304688e-01 2.262699306011199951e-01 3.411062061786651611e-01 -1.885762363672256470e-01 9.911190718412399292e-02 -3.240298330783843994e-01 5.685978382825851440e-02 -3.240644559264183044e-02 -1.050443574786186218e-01 -4.408941417932510376e-02 2.987576127052307129e-01 2.048116475343704224e-01 -3.369562327861785889e-02 -1.757636219263076782e-01 1.284957379102706909e-01 -7.654959708452224731e-02 2.759234420955181122e-02 -3.658683001995086670e-01
-3.143318593502044678e-01 3.188740313053131104e-01 -9.406263008713722229e-03 -1.224708929657936096e-01 1.356812864542007446e-01 -8.486616611480712891e-02 1.115680038928985596e-01 -9.664973244071006775e-03 -1.509049683809280396e-01 -1.292195916175842285e-01 1.509703844785690308e-01 -3.205163776874542236e-02 -3.236072063446044922e-01 2.159391790628433228e-01 -1.788739860057830811e-01 2.952354960143566132e-02 1.515110284090042114e-01 1.822087354958057404e-02 2.975767292082309723e-02 5.078833550214767456e-02 -7.278478145599365234e-02 -7.053636014461517334e-02 -4.070970118045806885e-01 2.133839204907417297e-02 -4.701737686991691589e-02 -2.595700323581695557e-01 -2.747662663459777832e-01 -5.390381067991256714e-02 2.509460411965847015e-02 -2.206935435533523560e-01 -1.006217375397682190e-01 -2.968299090862274170e-01
1.430840343236923218e-01 2.955498099327087402e-01 1.996492296457290649e-01 -1.871231645345687866e-01 1.694510690867900848e-02 9.063290804624557495e-02 -1.019072756171226501e-01 -3.842438384890556335e-02 -3.164454400539398193e-01 1.131955385208129883e-01 2.276154607534408569e-01 -2.592559456825256348e-01 -3.599131405353546143e-01 1.806065291166305542e-01 4.438713192939758301e-02 -1.146853789687156677e-01 3.272455334663391113e-01 6.478901952505111694e-02 1.214085612446069717e-02 -1.794617027044296265e-01 -3.703763335943222046e-02 -1.424140483140945435e-01 9.704165905714035034e-02 1.566080749034881592e-01 6.505330651998519897e-02 1.866362616419792175e-02 1.739353090524673462e-01 2.766669094562530518e-01 1.521742716431617737e-02 -2.335724979639053345e-01 9.941357374191284180e-02 1.113545373082160950e-01
3.161117201671004295e-03 1.436875760555267334e-01 -6.925814598798751831e-02 -1.648803055286407471e-02 1.106276288628578186e-01 6.346451491117477417e-02 -2.969394810497760773e-02 4.614994674921035767e-02 4.394147545099258423e-02 6.258292496204376221e-02 9.598294645547866821e-02 -2.165631651878356934e-01 -2.005573660135269165e-01 2.120908349752426147e-01 3.626733422279357910e-01 4.448309242725372314e-01 4.144667088985443115e-01 -1.682027578353881836e-01 -8.398059755563735962e-02 -3.813571929931640625e-01 1.625758707523345947e-01 -1.569749042391777039e-02 -6.205103918910026550e-02 -5.477477237582206726e-02 1.441840529441833496e-01 1.829596161842346191e-01 -6.349416077136993408e-02 -5.071848630905151367e-02 1.398863047361373901e-01 3.956523165106773376e-02 5.095744505524635315e-03 -1.015380397439002991e-01
1.607753569260239601e-03 1.666739434003829956e-01 7.874210923910140991e-02 2.697805166244506836e-01 1.008913740515708923e-01 -3.003544211387634277e-01 -2.047537565231323242e-01 8.548023551702499390e-02 -9.387314319610595703e-02 1.803594082593917847e-01 1.098866239190101624e-01 4.927114769816398621e-02 -1.936328113079071045e-01 9.301186352968215942e-02 2.131410390138626099e-01 2.483187913894653320e-01 4.289802610874176025e-01 1.392771303653717041e-02 9.224848449230194092e-02 1.531065404415130615e-01 -4.936373978853225708e-02 -6.094045564532279968e-02 2.176781557500362396e-02 -1.305513083934783936e-01 1.185016110539436340e-01 -3.284161537885665894e-02 4.340914264321327209e-02 2.511650025844573975e-01 9.248980879783630371e-02 3.255964517593383789e-01 -2.144408226013183594e-01 -2.324925065040588379e-01
7.048906385898590088e-02 9.504584968090057373e-02 3.216928541660308838e-01 -2.218110412359237671e-01 3.044826388359069824e-01 -8.583804219961166382e-02 -1.494904905557632446e-01 4.188953340053558350e-01 -1.378499865531921387e-01 -1.514705568552017212e-01 -1.032041758298873901e-01 7.298139482736587524e-02 -1.240170001983642578e-01 4.384692385792732239e-02 2.441757917404174805e-02 4.413659572601318359e-01 2.307047545909881592e-01 7.451137155294418335e-02 5.100695043802261353e-02 -1.539056897163391113e-01 -4.978558048605918884e-02 1.449603438377380371e-01 -1.476310938596725464e-01 3.526575164869427681e-03 1.784867234528064728e-02 3.763697575777769089e-03 -4.900769516825675964e-02 8.710863441228866577e-02 1.281665563583374023e-01 -2.277557104825973511e-01 -2.330665290355682373e-01 3.846603259444236755e-02
-3.127825856208801270e-01 1.474772840738296509e-01 2.064662873744964600e-01 -1.420593112707138062e-01 2.938404083251953125e-01 -7.134737074375152588e-02 -6.026538461446762085e-02 -4.552166908979415894e-02 -7.421742379665374756e-02 -1.113033667206764221e-01 7.107274979352951050e-02 -8.073306083679199219e-02 -2.731563448905944824e-01 2.083053290843963623e-01 -4.497964680194854736e-02 1.656524389982223511e-01 2.420909553766250610e-01 4.334033653140068054e-02 1.187630221247673035e-01 1.858600378036499023e-01 -3.001995384693145752e-01 -3.217217698693275452e-02 -3.696238398551940918e-01 -6.553305685520172119e-02 4.923630505800247192e-02 -2.381242066621780396e-01 -1.704025268554687500e-01 1.713690534234046936e-02 -1.523071154952049255e-02 -2.489457279443740845e-01 -9.336154162883758545e-02 -2.072436511516571045e-01
-2.354814410209655762e-01 9.256115555763244629e-02 2.083065211772918701e-01 4.466358944773674011e-02 -1.250035315752029419e-01 2.082957513630390167e-02 -3.857338726520538330e-01 -3.364507853984832764e-02 -1.329659223556518555e-01 2.620885074138641357e-01 2.452345937490463257e-01 1.603037416934967041e-01 -1.865165233612060547e-01 3.198083639144897461e-01 -4.138661175966262817e-02 2.047288566827774048e-01 8.732075244188308716e-02 -5.546517670154571533e-02 -1.130624786019325256e-01 -3.321710228919982910e-01 -2.398629933595657349e-01 -1.276863962411880493e-01 -2.305495589971542358e-01 -1.354910731315612793e-01 4.169926047325134277e-02 2.812719158828258514e-02 -1.997236162424087524e-01 -6.275010854005813599e-02 -7.543577998876571655e-02 4.665996506810188293e-02 -1.137221008539199829e-01 1.593219637870788574e-01
-1.092946156859397888e-01 2.484826296567916870e-01 -2.505094371736049652e-02 6.310804188251495361e-02 -2.013965547084808350e-01 -2.998296022415161133e-01 1.323828399181365967e-01 -2.105745375156402588e-01 1.461471151560544968e-02 2.099491357803344727e-01 4.889594018459320068e-02 -2.902677357196807861e-01 -3.224318921566009521e-01 1.221102774143218994e-01 1.612424477934837341e-02 4.903852194547653198e-02 1.995866149663925171e-01 -3.328757360577583313e-02 -1.531688868999481201e-01 -5.867756158113479614e-02 -1.019199192523956299e-01 6.722553074359893799e-02 5.197184160351753235e-02 1.245456337928771973e-01 1.130632236599922180e-01 -1.312102675437927246e-01 -4.030467867851257324e-01 3.796309232711791992e-01 -9.706959873437881470e-02 1.462842375040054321e-01 -8.686418086290359497e-02 3.162410855293273926e-02
3.782879188656806946e-02 2.104454785585403442e-01 -5.844747647643089294e-02 2.903251051902770996e-01 -9.468625485897064209e-02 4.826565273106098175e-03 1.038122083991765976e-02 -1.362871825695037842e-01 1.456799805164337158e-01 7.997601479291915894e-02 2.022942155599594116e-01 -6.958708167076110840e-02 -5.212098956108093262e-01 -1.261513959616422653e-02 9.416645020246505737e-02 6.086544692516326904e-02 1.684769243001937866e-01 6.039757654070854187e-02 -1.347678005695343018e-01 -2.463300377130508423e-01 7.739145308732986450e-02 1.028548255562782288e-01 1.162792295217514038e-01 3.443309366703033447e-01 9.472217410802841187e-02 1.161623969674110413e-01 -1.027348488569259644e-01 -3.052860125899314880e-02 -3.311315774917602539e-01 7.225064188241958618e-02 -2.465700060129165649e-01 -1.094866245985031128e-01
-7.743963599205017090e-02 2.956668734550476074e-01 1.007896140217781067e-01 -1.767233759164810181e-01 1.256662905216217041e-01 -2.051922976970672607e-01 -1.215225234627723694e-01 -1.252761185169219971e-01 -3.374414443969726562e-01 2.782675027847290039e-01 2.941704988479614258e-01 -3.975786268711090088e-03 -3.697001561522483826e-02 1.522961556911468506e-01 1.901339441537857056e-01 2.065198868513107300e-01 2.599906325340270996e-01 2.533988058567047119e-01 -2.451957017183303833e-01 6.714893132448196411e-02 -1.995740458369255066e-02 1.191311478614807129e-01 8.067870885133743286e-02 -1.009658575057983398e-01 -6.533458828926086426e-02 1.509466320276260376e-01 -1.631712354719638824e-02 1.939800232648849487e-01 -1.651590615510940552e-01 3.002703003585338593e-02 -2.353116124868392944e-01 -1.392651498317718506e-01
-4.567807912826538086e-02 2.243731319904327393e-01 1.305485814809799194e-01 -5.768027156591415405e-02 2.752794027328491211e-01 -3.225767612457275391e-02 -1.147191226482391357e-01 2.422107942402362823e-02 -5.795645713806152344e-01 -1.319792959839105606e-02 9.916941821575164795e-02 -4.530113935470581055e-02 -9.473948925733566284e-02 1.044376790523529053e-01 -1.561603844165802002e-01 1.745955497026443481e-01 1.856031715869903564e-01 1.318997591733932495e-01 1.004902049899101257e-01 -8.859147876501083374e-02 7.601197808980941772e-02 4.306077957153320312e-02 -4.260989651083946228e-02 2.407038658857345581e-01 8.547451347112655640e-02 1.152757629752159119e-01 -1.595260761678218842e-02 1.713002920150756836e-01 -1.174251660704612732e-01 -3.785730600357055664e-01 -2.384197115898132324e-01 1.122664213180541992e-01
9.301523864269256592e-02 3.100562654435634613e-02 8.783051744103431702e-03 -3.814300149679183960e-02 5.091047659516334534e-02 -1.051283031702041626e-01 6.634712219238281250e-02 1.184199936687946320e-02 -3.084080815315246582e-01 1.707115173339843750e-01 2.613230235874652863e-02 -1.593801528215408325e-01 -1.551717221736907959e-01 6.754422932863235474e-02 1.840516030788421631e-01 3.230684399604797363e-01 4.300532341003417969e-01 -3.609460964798927307e-02 -9.727589786052703857e-02 -3.379917144775390625e-01 1.995933502912521362e-01 1.094764620065689087e-01 -1.409702599048614502e-01 -1.152544990181922913e-01 -5.593706294894218445e-02 4.705770313739776611e-02 -2.928750813007354736e-01 2.115864455699920654e-01 2.516787946224212646e-01 -8.934511989355087280e-02 1.158009469509124756e-01 -1.946433037519454956e-01
-1.279034614562988281e-01 3.245635330677032471e-01 2.405465841293334961e-01 -2.011431157588958740e-01 1.906669735908508301e-01 9.480768442153930664e-02 -1.660216748714447021e-01 -1.009981334209442139e-01 -1.556794643402099609e-01 2.060483545064926147e-01 3.092076480388641357e-01 -2.609123475849628448e-02 -2.566521763801574707e-01 2.036700099706649780e-01 7.441904395818710327e-02 -7.904543541371822357e-03 2.615334391593933105e-01 1.625434160232543945e-01 -9.057143330574035645e-02 9.362421184778213501e-02 3.545073419809341431e-02 2.436563521623611450e-01 -2.994127869606018066e-01 -8.585731685161590576e-02 -2.182804793119430542e-01 1.450764387845993042e-01 8.532210439443588257e-02 -1.423498895019292831e-02 1.342304199934005737e-01 7.901030033826828003e-02 -5.271031986922025681e-03 -2.259188890457153320e-01
-9.121785312891006470e-02 3.699093163013458252e-01 2.146475315093994141e-01 -2.061794996261596680e-01 3.105731010437011719e-01 -5.721816048026084900e-02 -3.175736665725708008e-01 -6.269472092390060425e-02 -2.858120501041412354e-01 1.624879091978073120e-01 1.343030184507369995e-01 -7.595971971750259399e-02 -9.171005338430404663e-02 1.053250059485435486e-01 1.499237716197967529e-01 4.161095619201660156e-02 6.896372139453887939e-02 -1.192744588479399681e-03 -4.475329816341400146e-02 7.592716068029403687e-02 1.011922117322683334e-02 -6.616588681936264038e-02 -1.054418385028839111e-01 2.387597113847732544e-01 1.502586156129837036e-01 3.070797026157379150e-01 -1.290868073701858521e-01 1.142924353480339050e-01 -7.421521097421646118e-02 -1.900900602340698242e-01 -3.116742372512817383e-01 1.249969601631164551e-01
3.879942372441291809e-02 2.389913499355316162e-01 3.885514438152313232e-01 5.978669971227645874e-02 4.355766996741294861e-02 1.910986937582492828e-02 -6.214396283030509949e-02 -3.369610384106636047e-02 -6.244594976305961609e-02 -1.234330330044031143e-02 1.168392747640609741e-01 1.797237545251846313e-01 -4.396977126598358154e-01 -1.219118013978004456e-01 9.190128743648529053e-02 -1.039079353213310242e-01 2.971486449241638184e-01 3.274686038494110107e-01 -2.502427622675895691e-02 -1.893970742821693420e-02 1.969044506549835205e-01 1.588452905416488647e-01 -3.502538502216339111e-01 -1.585290879011154175e-01 -6.426581740379333496e-02 1.610738039016723633e-01 1.036390215158462524e-01 1.416124999523162842e-01 -2.185582648962736130e-03 -2.832667715847492218e-02 -1.493222713470458984e-01 -9.911414980888366699e-02
-8.043838292360305786e-02 2.630895376205444336e-01 -7.244534045457839966e-02 -4.117167368531227112e-02 1.983612477779388428e-01 -1.965810358524322510e-01 -4.461096227169036865e-01 2.309617847204208374e-01 -4.630532264709472656e-01 4.908859264105558395e-03 5.205230042338371277e-02 -5.779577046632766724e-02 -1.355069130659103394e-01 2.973515689373016357e-01 8.069990575313568115e-02 7.887320220470428467e-02 7.511225342750549316e-02 9.160609543323516846e-02 1.365332454442977905e-01 -1.228537186980247498e-01 9.626042842864990234e-02 1.759483069181442261e-01 -7.035934925079345703e-02 -8.766173571348190308e-02 1.208529099822044373e-01 1.954202055931091309e-01 -3.420631960034370422e-02 1.669375896453857422e-01 -2.080310732126235962e-01 -1.205425709486007690e-01 -5.695382878184318542e-02 -5.920517817139625549e-02
-2.184610515832901001e-01 1.397333890199661255e-01 2.351209670305252075e-01 -1.387524325400590897e-02 1.720325946807861328e-01 -6.871669739484786987e-02 -3.736509084701538086e-01 -2.549707889556884766e-01 -3.657323420047760010e-01 -6.604712456464767456e-02 4.423500895500183105e-01 -5.099836364388465881e-02 -1.348779350519180298e-01 1.266901008784770966e-02 2.706801146268844604e-02 1.667822152376174927e-02 1.079159080982208252e-01 -1.991945207118988037e-01 1.021310463547706604e-01 7.713870704174041748e-02 1.189449951052665710e-01 2.290622889995574951e-01 -6.222483888268470764e-02 2.340367883443832397e-01 2.179808467626571655e-01 2.054705657064914703e-02 -1.266086995601654053e-01 7.664523553103208542e-03 -8.567968755960464478e-02 2.535903453826904297e-02 -1.307964324951171875e-01 -2.205861546099185944e-02
-2.781284600496292114e-02 8.673944510519504547e-03 1.651390939950942993e-01 1.705220192670822144e-01 1.051234155893325806e-01 -1.613105237483978271e-01 -8.507691323757171631e-02 3.928200304508209229e-01 2.042031586170196533e-01 9.135460108518600464e-02 6.309019774198532104e-02 1.123772487044334412e-01 -1.654485464096069336e-01 2.543314695358276367e-01 1.697295606136322021e-01 4.841192066669464111e-01 3.416634500026702881e-01 1.016262993216514587e-01 -3.826558589935302734e-02 -1.308762282133102417e-01 -9.850908070802688599e-02 1.617043316364288330e-01 -2.925714291632175446e-02 2.243329025804996490e-02 -1.164770871400833130e-01 -9.294235706329345703e-02 -2.243819236755371094e-01 8.582817763090133667e-02 -6.776094436645507812e-02 1.377963274717330933e-01 -1.744580864906311035e-01 7.412003725767135620e-02
-3.129331395030021667e-03 2.950757443904876709e-01 1.294976174831390381e-01 1.472586542367935181e-01 -1.454785168170928955e-01 2.936475723981857300e-02 -3.865054547786712646e-01 -5.140084773302078247e-02 -1.660618335008621216e-01 2.861979305744171143e-01 8.896252512931823730e-02 8.541600406169891357e-02 -1.086270734667778015e-01 3.409635424613952637e-01 -5.222725868225097656e-02 2.342954725027084351e-01 6.820553541183471680e-02 -1.129343062639236450e-01 6.399975717067718506e-02 -3.060378134250640869e-01 -7.060667872428894043e-02 -2.837357819080352783e-01 -1.805749684572219849e-01 2.459721863269805908e-01 1.710276752710342407e-01 -5.204381048679351807e-02 -6.582955271005630493e-02 2.391350455582141876e-02 -6.187967583537101746e-02 3.426523134112358093e-02 -2.220889329910278320e-01 7.129929214715957642e-02
-1.485486477613449097e-01 4.483678340911865234e-01 8.297831565141677856e-02 1.093295309692621231e-02 -6.055945158004760742e-02 -8.069868385791778564e-02 -6.119193509221076965e-03 4.346387833356857300e-02 -3.308176994323730469e-02 3.280803933739662170e-02 -7.222764939069747925e-02 1.272275149822235107e-01 -2.937426269054412842e-01 1.571728661656379700e-02 1.418591886758804321e-01 1.314537078142166138e-01 3.312748074531555176e-01 1.709332764148712158e-01 6.097881123423576355e-02 -2.242884784936904907e-01 3.068856894969940186e-01 1.221893206238746643e-01 1.327701658010482788e-01 3.476543724536895752e-01 -1.501649897545576096e-02 1.662746369838714600e-01 -3.291391581296920776e-02 -3.218831866979598999e-02 -3.050663769245147705e-01 -6.013417616486549377e-03 1.138526648283004761e-01 -1.834022998809814453e-01
-1.015176475048065186e-01 3.233610093593597412e-01 1.192215681076049805e-01 -9.786058217287063599e-02 1.113515123724937439e-01 -4.262142181396484375e-01 -2.181869447231292725e-01 5.057922378182411194e-02 -2.365539669990539551e-01 -2.804541029036045074e-02 1.848869919776916504e-01 2.093537710607051849e-02 -1.685000658035278320e-01 2.505701482295989990e-01 -8.973139524459838867e-02 8.015456050634384155e-02 -3.368638828396797180e-02 5.683834478259086609e-02 1.920387893915176392e-02 -9.738145023584365845e-02 1.116707175970077515e-01 -8.829600363969802856e-02 -2.511518001556396484e-01 3.341932594776153564e-01 9.809374809265136719e-02 6.100112944841384888e-02 -4.947853088378906250e-02 1.553146392107009888e-01 -7.708979398012161255e-02 -3.066447377204895020e-01 -2.600352466106414795e-01 5.785449221730232239e-02
1.565387845039367676e-01 7.756860554218292236e-02 1.540964543819427490e-01 -9.026320278644561768e-02 3.250286579132080078e-01 -1.999726295471191406e-01 -2.408872544765472412e-01 1.059782952070236206e-01 -3.633747622370719910e-02 2.110197544097900391e-01 2.586394250392913818e-01 3.195699453353881836e-01 -2.048111110925674438e-01 2.136414647102355957e-01 8.188080042600631714e-02 3.502359986305236816e-02 1.308638304471969604e-01 -1.979257613420486450e-01 -2.704870402812957764e-01 -7.520312070846557617e-02 4.394050687551498413e-02 2.030782252550125122e-01 -1.778871379792690277e-02 1.060488149523735046e-01 1.024607867002487183e-01 -3.568843305110931396e-01 -1.419739276170730591e-01 -5.532414093613624573e-02 -4.629863426089286804e-03 7.840836793184280396e-02 -2.087709903717041016e-01 -1.077706590294837952e-01
-8.177911490201950073e-02 1.942411661148071289e-01 2.065035700798034668e-01 1.748051494359970093e-01 -3.220507130026817322e-02 -9.906891733407974243e-02 -2.056566327810287476e-01 -1.647351980209350586e-01 7.148850709199905396e-02 -1.545571535825729370e-01 9.879262000322341919e-02 -6.428700685501098633e-02 -3.145838379859924316e-01 3.551881909370422363e-01 -7.765761762857437134e-02 3.626832664012908936e-01 2.011126130819320679e-01 1.245435029268264771e-01 1.384818851947784424e-01 -1.167627349495887756e-01 -2.547657787799835205e-01 -7.998618483543395996e-02 8.926567435264587402e-02 -7.835149765014648438e-02 1.338864862918853760e-01 -1.675101816654205322e-01 -3.854459524154663086e-01 -3.079670481383800507e-02 -1.549603790044784546e-02 -1.530099809169769287e-01 -4.124392941594123840e-02 -3.847733512520790100e-02
5.526727437973022461e-02 1.657031327486038208e-01 6.788087636232376099e-02 -1.162844896316528320e-01 2.387146949768066406e-01 2.618303000926971436e-01 6.127200275659561157e-02 -4.462626948952674866e-02 -3.848913311958312988e-02 6.170500069856643677e-02 2.481371015310287476e-01 -3.844034671783447266e-01 -3.579397201538085938e-01 -7.731052488088607788e-02 1.600872129201889038e-01 2.663654685020446777e-01 1.479722112417221069e-01 1.166554689407348633e-01 -1.308498624712228775e-02 -1.738687977194786072e-02 1.705766469240188599e-01 9.632542729377746582e-02 -2.974038124084472656e-01 1.543119996786117554e-01 2.030552476644515991e-01 -3.370666503906250000e-02 -2.473537176847457886e-01 -3.882255405187606812e-02 1.871094107627868652e-01 3.136982023715972900e-02 -2.138100415468215942e-01 3.725745528936386108e-02
3.954402506351470947e-01 1.371465623378753662e-01 1.485498994588851929e-01 1.199641078710556030e-01 7.722379267215728760e-02 -6.351188570261001587e-02 -8.495924621820449829e-02 -1.661056280136108398e-01 1.010609194636344910e-01 -7.626163959503173828e-02 2.271409332752227783e-01 -1.827540695667266846e-01 -3.131503462791442871e-01 5.538068711757659912e-03 1.908392310142517090e-01 4.565659761428833008e-01 1.147370636463165283e-01 -4.889908805489540100e-02 -2.257026545703411102e-02 -2.736048772931098938e-02 4.180687293410301208e-02 2.414351254701614380e-01 -3.262165933847427368e-02 -6.707967817783355713e-02 -1.277255862951278687e-01 -3.966419771313667297e-02 -2.192789614200592041e-01 -8.486152440309524536e-02 2.999590933322906494e-01 -1.268542110919952393e-01 -1.410579532384872437e-01 -1.342124640941619873e-01
1.223702132701873779e-01 6.413804739713668823e-02 3.658662736415863037e-01 -2.485166490077972412e-01 1.182350516319274902e-01 5.629728361964225769e-02 -1.320134997367858887e-01 -1.648155301809310913e-01 -3.761672880500555038e-03 -8.926896750926971436e-02 2.798462510108947754e-01 -9.868376702070236206e-02 -1.557844430208206177e-01 -7.170306891202926636e-02 -7.881113886833190918e-02 3.749779462814331055e-01 -7.062952965497970581e-03 1.784244179725646973e-01 -2.032561749219894409e-01 -1.677711009979248047e-01 2.219764888286590576e-01 2.086992412805557251e-01 -1.411590576171875000e-01 1.870554387569427490e-01 2.187123596668243408e-01 1.166675090789794922e-01 -5.542514473199844360e-02 -1.430095583200454712e-01 1.408663839101791382e-01 5.940790846943855286e-02 -3.058911561965942383e-01 1.689009740948677063e-02
-1.347954757511615753e-02 5.342473462224006653e-02 -1.078283041715621948e-02 1.135632470250129700e-01 -2.882694825530052185e-02 -1.412765085697174072e-01 -2.751935720443725586e-01 -3.878264427185058594e-01 -7.388291880488395691e-03 -8.569029718637466431e-02 2.799717895686626434e-02 -2.030498236417770386e-01 -3.752445280551910400e-01 1.294559799134731293e-02 -5.531771108508110046e-02 4.818946123123168945e-01 1.283980756998062134e-01 -6.312669813632965088e-02 3.380900993943214417e-02 -3.243384957313537598e-01 3.746560588479042053e-02 4.279233515262603760e-02 3.788938745856285095e-02 -2.403161227703094482e-01 -8.875637315213680267e-03 6.299185007810592651e-02 -1.611127555370330811e-01 -9.965212643146514893e-02 -2.002308145165443420e-02 8.364846557378768921e-02 -2.254011631011962891e-01 1.548577547073364258e-01
-1.460499465465545654e-01 1.130660325288772583e-01 2.438249140977859497e-01 9.768021851778030396e-02 -4.119084402918815613e-02 -9.969453513622283936e-02 -2.295688353478908539e-02 -6.244141608476638794e-02 -3.466471731662750244e-01 9.794197231531143188e-02 2.225308269262313843e-01 -2.747256867587566376e-02 -6.475784182548522949e-01 1.599077433347702026e-01 -9.335627779364585876e-03 -1.418958008289337158e-01 2.473339587450027466e-01 -4.082343354821205139e-02 -3.697889670729637146e-02 2.581026405096054077e-02 -1.162992417812347412e-01 1.311554312705993652e-01 1.750626415014266968e-02 -3.038554489612579346e-01 5.238920450210571289e-02 1.659255772829055786e-01 3.654807060956954956e-02 5.995314102619886398e-03 -1.172940433025360107e-01 -3.212115168571472168e-02 -2.329855598509311676e-02 -2.083711512386798859e-02
-7.539968937635421753e-02 7.950422167778015137e-02 1.630637198686599731e-01 1.296130288392305374e-02 -1.470368355512619019e-01 -2.686415314674377441e-01 -1.756438016891479492e-01 1.154111549258232117e-01 1.096526607871055603e-01 4.369762539863586426e-01 2.147926688194274902e-01 -2.741790413856506348e-01 -4.855043590068817139e-01 8.577463775873184204e-02 2.196086496114730835e-01 2.200027853250503540e-01 1.811380963772535324e-03 1.022127121686935425e-01 -4.907355085015296936e-02 2.089888602495193481e-01 2.447953075170516968e-02 6.317394581856206059e-05 -1.167819052934646606e-01 -6.415203213691711426e-02 -7.487855851650238037e-02 -7.849609479308128357e-03 -1.042889207601547241e-01 -5.967989936470985413e-02 -5.514493584632873535e-02 -8.783390372991561890e-02 -1.546926498413085938e-01 -1.720892190933227539e-01
-9.219581633806228638e-02 2.509866058826446533e-01 3.678739964962005615e-01 1.321555525064468384e-01 -1.039504352957010269e-02 -2.442488446831703186e-02 -6.760708987712860107e-02 -1.987763196229934692e-01 -1.475738883018493652e-01 1.289419233798980713e-01 1.565515249967575073e-01 7.691724691540002823e-03 -1.825649738311767578e-01 3.103761970996856689e-01 1.897083371877670288e-01 2.186911106109619141e-01 2.471579313278198242e-01 3.617799282073974609e-01 -1.130655407905578613e-01 1.867076903581619263e-01 3.493339940905570984e-02 -7.549998164176940918e-02 -1.512654274702072144e-01 -1.041404530405998230e-01 9.899843484163284302e-02 1.425316035747528076e-01 -1.472812797874212265e-02 1.761122345924377441e-01 -2.389921247959136963e-01 2.113408893346786499e-01 -7.696726173162460327e-02 7.179819047451019287e-02
7.527844049036502838e-03 4.023866355419158936e-01 1.006258204579353333e-01 -1.043214723467826843e-01 1.013357788324356079e-01 -9.125577285885810852e-03 -2.266390621662139893e-01 -8.820608258247375488e-02 -3.316903710365295410e-01 -5.234779044985771179e-02 1.429403126239776611e-01 1.811311841011047363e-01 -2.858786880970001221e-01 3.980083391070365906e-02 2.172723412513732910e-01 7.252237945795059204e-02 2.233697101473808289e-02 -2.152889817953109741e-01 -5.274691432714462280e-02 -2.529016137123107910e-02 7.700923830270767212e-02 1.977623850107192993e-01 2.109217494726181030e-01 1.970873624086380005e-01 3.214871883392333984e-01 7.587783038616180420e-02 -2.397073805332183838e-01 -1.501570045948028564e-01 -1.681148558855056763e-01 -1.031427606940269470e-01 -1.909361630678176880e-01 5.126049369573593140e-02
-5.864416807889938354e-02 4.007512331008911133e-01 1.857395768165588379e-01 -1.596344262361526489e-01 3.176913559436798096e-01 1.652093231678009033e-01 -3.663635253906250000e-02 2.735566906630992889e-02 -1.569171994924545288e-01 1.394243836402893066e-01 -3.975979238748550415e-02 -5.063959956169128418e-02 -1.067141592502593994e-01 9.475838392972946167e-02 2.590066492557525635e-01 2.876529097557067871e-01 3.284179568290710449e-01 4.980107024312019348e-02 -3.493580222129821777e-01 1.907610595226287842e-01 -1.834036111831665039e-01 1.226162910461425781e-01 -1.392671763896942139e-01 7.140918634831905365e-03 1.908750832080841064e-01 6.147896870970726013e-02 7.743124663829803467e-02 1.434845663607120514e-02 -1.544350683689117432e-01 -7.228686008602380753e-03 -4.200163483619689941e-02 1.352148503065109253e-01
1.762214303016662598e-01 3.667445778846740723e-01 9.905725717544555664e-02 2.095870822668075562e-01 1.384412646293640137e-01 1.045322269201278687e-01 -1.892265826463699341e-01 1.444767117500305176e-01 -3.000906901434063911e-03 9.143985062837600708e-02 2.085923850536346436e-01 1.128617897629737854e-01 -3.858408033847808838e-01 1.587782800197601318e-01 8.953578025102615356e-02 -1.149765122681856155e-02 1.671940982341766357e-01 9.402237087488174438e-02 2.742818742990493774e-02 1.130164191126823425e-01 -4.997297525405883789e-01 3.754462674260139465e-02 -2.787291109561920166e-01 -8.390622586011886597e-02 1.654269695281982422e-01 1.838292367756366730e-02 -5.387101694941520691e-02 1.239442378282546997e-01 -8.700804412364959717e-02 3.497384116053581238e-02 6.700734794139862061e-02 -4.050031676888465881e-02
8.113840594887733459e-03 4.516426622867584229e-01 2.198264449834823608e-01 -1.908086389303207397e-01 -1.032268181443214417e-01 -2.356630414724349976e-01 -9.948543459177017212e-02 -1.284506823867559433e-02 -2.439655512571334839e-01 -1.349645256996154785e-01 1.472395006567239761e-02 4.082953184843063354e-02 -2.376638948917388916e-01 2.211063504219055176e-01 -6.146778166294097900e-02 -1.069098711013793945e-03 2.690200135111808777e-02 3.659296631813049316e-01 -1.674734428524971008e-02 -2.143247723579406738e-01 3.462625294923782349e-02 1.047402843832969666e-01 -1.743647307157516479e-01 -5.027912184596061707e-02 -5.581298843026161194e-02 -3.167617693543434143e-02 -9.172649681568145752e-02 1.471190433949232101e-02 2.100494205951690674e-01 3.071913421154022217e-01 -2.334334254264831543e-01 1.205189898610115051e-01
2.717144787311553955e-01 1.394192278385162354e-01 1.020157933235168457e-01 7.099277526140213013e-02 2.353199124336242676e-01 -1.193376109004020691e-01 -1.794217079877853394e-01 -5.694057792425155640e-02 -3.862771019339561462e-02 -1.644249409437179565e-01 1.793979406356811523e-01 -2.996811270713806152e-01 -1.344580054283142090e-01 -4.937749728560447693e-02 1.487618237733840942e-01 2.729946970939636230e-01 1.627100259065628052e-01 -1.188252121210098267e-01 1.766034960746765137e-01 -8.066672086715698242e-02 3.624026477336883545e-01 1.635365933179855347e-01 -2.075338512659072876e-01 2.971979789435863495e-02 -8.504471182823181152e-02 -4.966650903224945068e-02 -3.859880566596984863e-02 9.911612421274185181e-02 1.234411150217056274e-01 1.366751492023468018e-01 -3.683989048004150391e-01 -2.181042134761810303e-01
7.264204323291778564e-02 2.472429424524307251e-01 5.529220029711723328e-02 -1.234626173973083496e-01 -2.750329375267028809e-01 -2.339689135551452637e-01 9.760358929634094238e-02 -1.025364473462104797e-01 -1.377864032983779907e-01 -4.906071722507476807e-02 1.702914386987686157e-01 -8.233519643545150757e-02 -3.153398633003234863e-02 2.403100430965423584e-01 -1.326766461133956909e-01 8.497612178325653076e-02 3.657401502132415771e-01 2.693481445312500000e-01 -5.325062572956085205e-02 -1.956795901060104370e-02 2.451734244823455811e-01 1.731130331754684448e-01 9.868033230304718018e-02 1.803682595491409302e-01 3.855978846549987793e-01 3.330697491765022278e-02 -2.059074044227600098e-01 6.339096277952194214e-02 -1.413762383162975311e-02 -1.389953941106796265e-01 -2.127166986465454102e-01 -1.458449512720108032e-01
1.699661910533905029e-01 6.812682002782821655e-02 2.964626848697662354e-01 -9.771715849637985229e-02 1.006214022636413574e-01 -1.434434503316879272e-01 -2.495622783899307251e-01 4.947823006659746170e-03 6.811532191932201385e-03 1.087349839508533478e-02 1.766628772020339966e-01 -1.390929222106933594e-01 1.247253790497779846e-01 1.244411915540695190e-01 1.350842649117112160e-03 7.832520455121994019e-02 4.499277472496032715e-01 6.094044540077447891e-03 -8.137188106775283813e-02 -2.985858023166656494e-01 -1.995080113410949707e-01 -1.682816147804260254e-01 -3.186117708683013916e-01 1.128722578287124634e-01 1.397525668144226074e-01 1.086189895868301392e-01 -2.062037587165832520e-01 8.081608265638351440e-02 -1.168146058917045593e-01 -2.344936728477478027e-01 -2.291468679904937744e-01 -7.733787596225738525e-02
-8.671143651008605957e-02 2.245240658521652222e-01 1.622124910354614258e-01 1.622465401887893677e-01 1.857304275035858154e-01 -5.369883403182029724e-02 -4.112063050270080566e-01 2.090688943862915039e-01 -2.022296786308288574e-01 5.197466537356376648e-02 -2.399391680955886841e-02 9.487847238779067993e-02 -2.435009777545928955e-01 9.172742068767547607e-02 5.245441198348999023e-02 2.672359645366668701e-01 3.477302491664886475e-01 3.567858636379241943e-01 -1.672428399324417114e-01 1.730934344232082367e-02 -2.236008271574974060e-02 2.929346263408660889e-02 9.966009855270385742e-02 -7.853297144174575806e-02 1.151891946792602539e-01 3.490773215889930725e-02 1.561893522739410400e-01 2.368524819612503052e-01 3.961562365293502808e-02 1.981252878904342651e-01 -9.916388243436813354e-02 6.802171468734741211e-02
4.441073164343833923e-03 2.292455285787582397e-01 1.590467989444732666e-01 1.654226779937744141e-01 -2.892159819602966309e-01 -1.724179089069366455e-01 -3.320148289203643799e-01 -7.726871967315673828e-02 1.330851465463638306e-01 2.411967217922210693e-01 1.189583539962768555e-01 -1.507348716259002686e-01 -4.085738062858581543e-01 1.056586280465126038e-01 1.288378685712814331e-01 9.581536054611206055e-02 2.371327280998229980e-01 9.989359974861145020e-02 2.154779732227325439e-01 9.291176497936248779e-02 8.108805865049362183e-02 -1.094634011387825012e-01 -3.918869793415069580e-01 -9.245904535055160522e-02 -3.555966541171073914e-02 1.133035169914364815e-03 -1.839952319860458374e-01 -5.098715797066688538e-02 -3.567706048488616943e-02 3.447491303086280823e-02 5.876728892326354980e-02 -5.442559346556663513e-02
-4.075630754232406616e-02 3.633245229721069336e-01 1.281571388244628906e-01 -1.454606205224990845e-01 1.799791753292083740e-01 -1.886470019817352295e-01 -1.807601004838943481e-01 -9.416213631629943848e-02 2.569629438221454620e-02 2.191142439842224121e-01 1.184970792382955551e-02 6.272104382514953613e-02 -2.037421166896820068e-01 2.304307073354721069e-01 1.168718636035919189e-01 1.587621420621871948e-01 1.586647778749465942e-01 -2.768234312534332275e-01 -2.321386039257049561e-01 2.722169971093535423e-03 1.316229999065399170e-01 2.248151600360870361e-01 1.536457240581512451e-01 -9.706760942935943604e-02 1.354848742485046387e-01 -1.132533624768257141e-01 -3.617866635322570801e-01 -8.301852643489837646e-02 -2.599335908889770508e-01 1.190739572048187256e-01 -1.457379162311553955e-01 -6.682994961738586426e-02
-1.016556620597839355e-01 4.144097864627838135e-01 1.485547721385955811e-01 -2.112755775451660156e-01 3.140035569667816162e-01 -1.550015211105346680e-01 5.785791575908660889e-02 1.889838278293609619e-02 -1.701672226190567017e-01 4.490562975406646729e-01 2.367541491985321045e-01 2.245161384344100952e-01 -9.803892672061920166e-02 9.034199267625808716e-02 8.969500660896301270e-02 1.345225870609283447e-01 1.342772692441940308e-01 3.214108990505337715e-03 1.536429673433303833e-01 9.542156010866165161e-02 1.598417200148105621e-02 2.328964173793792725e-01 1.399962604045867920e-01 1.159889101982116699e-01 1.300338953733444214e-01 2.304724603891372681e-02 -5.548329651355743408e-02 1.781098097562789917e-01 -1.636089384555816650e-01 -1.111142486333847046e-01 -1.192606985569000244e-01 -5.775465164333581924e-03
1.235188171267509460e-01 4.146308004856109619e-01 1.821370273828506470e-01 -3.135452568531036377e-01 -2.536783218383789062e-01 -9.002277255058288574e-02 -9.487801045179367065e-02 -3.098002374172210693e-01 -1.439328342676162720e-01 -3.885323926806449890e-02 1.297191083431243896e-01 -2.459870427846908569e-01 -7.781765609979629517e-02 5.250605195760726929e-02 4.938903823494911194e-02 3.726651892066001892e-02 3.079290688037872314e-01 1.260271519422531128e-01 -1.430339068174362183e-01 1.029752194881439209e-02 -2.619796898216009140e-03 1.241129823029041290e-02 5.579095706343650818e-02 -4.492552485316991806e-03 3.791733682155609131e-01 -8.086220361292362213e-03 -7.989934086799621582e-02 1.466690450906753540e-01 -5.038778856396675110e-02 9.808053076267242432e-02 -4.078486189246177673e-02 -2.675529122352600098e-01
4.686134681105613708e-02 6.262481212615966797e-02 1.048289909958839417e-01 1.555597633123397827e-01 1.140146180987358093e-01 9.109679609537124634e-03 -1.686713844537734985e-01 -2.149570360779762268e-02 -8.059805631637573242e-02 -2.019453346729278564e-01 2.598214149475097656e-01 -7.131753116846084595e-02 -1.858496069908142090e-01 2.800012230873107910e-01 7.684724777936935425e-02 3.111819028854370117e-01 8.631151914596557617e-02 -1.608895212411880493e-01 2.439349591732025146e-01 -2.047993093729019165e-01 2.297291308641433716e-01 -1.764821112155914307e-01 -3.599167242646217346e-02 8.678404614329338074e-03 2.231938391923904419e-01 2.553612887859344482e-01 -2.253032773733139038e-01 2.347302287817001343e-01 -3.073430620133876801e-02 1.166819334030151367e-01 -2.759275436401367188e-01 -2.224723100662231445e-01
-3.958145156502723694e-02 1.563311219215393066e-01 1.098684743046760559e-01 3.246686980128288269e-02 3.342725336551666260e-02 1.126203015446662903e-01 -3.948703035712242126e-02 -1.880505308508872986e-02 -2.611315548419952393e-01 1.595418527722358704e-02 1.062088981270790100e-01 1.013658717274665833e-01 -8.235517889261245728e-02 6.633055210113525391e-02 -3.949634730815887451e-01 3.694019019603729248e-01 4.359040260314941406e-01 9.552743285894393921e-02 1.263724863529205322e-01 1.390020102262496948e-01 7.707522250711917877e-03 2.508143782615661621e-01 -1.077884808182716370e-01 -4.125103354454040527e-02 1.724102795124053955e-01 2.236837148666381836e-01 1.445227116346359253e-01 7.705191522836685181e-02 -2.102366536855697632e-01 -1.448818761855363846e-02 -2.937579154968261719e-01 5.929848179221153259e-02
-2.658198177814483643e-01 1.008238643407821655e-01 3.055100739002227783e-01 2.273998782038688660e-02 -2.121761739253997803e-01 9.925451874732971191e-02 -2.465640939772129059e-02 6.206528097391128540e-02 1.766156591475009918e-02 -2.904750406742095947e-02 2.762574255466461182e-01 3.052207082509994507e-02 -8.609211444854736328e-02 -7.100094109773635864e-03 1.009921655058860779e-01 -1.315146982669830322e-01 5.127152204513549805e-01 2.825526297092437744e-01 -2.023604139685630798e-02 -2.109020054340362549e-01 4.295624047517776489e-02 2.249955832958221436e-01 -2.782174348831176758e-01 1.061027050018310547e-01 -5.928203836083412170e-02 -1.120698973536491394e-01 -9.200613945722579956e-02 -3.484619408845901489e-02 -1.766145676374435425e-01 -1.326020359992980957e-01 -1.614031493663787842e-01 1.526887118816375732e-01
-5.242679640650749207e-02 6.444533821195363998e-03 -2.476220205426216125e-02 -1.798019558191299438e-01 1.565270498394966125e-02 -1.199031844735145569e-01 -2.306460589170455933e-01 -5.594610050320625305e-02 -1.826693862676620483e-01 3.885208070278167725e-01 7.337674498558044434e-02 2.001916915178298950e-01 -3.588026463985443115e-01 8.416768163442611694e-02 -6.127096712589263916e-02 -5.897234007716178894e-02 2.132180631160736084e-01 1.563397198915481567e-01 6.616471707820892334e-02 6.716275960206985474e-02 -2.028943747282028198e-01 4.376961290836334229e-01 -1.698797792196273804e-01 7.349064946174621582e-02 -2.169847674667835236e-02 9.385538846254348755e-02 -2.964126169681549072e-01 3.285029157996177673e-02 -1.476723104715347290e-01 4.973585531115531921e-02 -1.958342641592025757e-01 -1.176357790827751160e-01
-2.348756231367588043e-02 3.140326738357543945e-01 4.777381196618080139e-02 1.167396306991577148e-01 -2.273260951042175293e-01 8.217681199312210083e-02 2.479252964258193970e-02 -4.101517796516418457e-02 -6.733292341232299805e-02 1.158484723418951035e-02 1.553278416395187378e-02 -9.769149124622344971e-02 -3.424836099147796631e-01 -9.011379629373550415e-02 -6.215644627809524536e-02 -1.012588478624820709e-02 3.140096366405487061e-01 1.609613746404647827e-01 -1.336022615432739258e-01 -5.361561849713325500e-02 1.248951405286788940e-01 2.841817140579223633e-01 -6.404041498899459839e-02 8.387919515371322632e-02 -2.333193272352218628e-01 -1.349211037158966064e-01 -2.802714407444000244e-01 1.172273457050323486e-01 -2.235177010297775269e-01 -2.008347809314727783e-01 -3.984067738056182861e-01 -1.169255077838897705e-01
1.209653099067509174e-03 1.111361607909202576e-01 1.043033301830291748e-01 1.887668669223785400e-01 1.673121005296707153e-01 1.034841090440750122e-01 -2.732715755701065063e-02 2.587465941905975342e-02 -3.668387979269027710e-02 -2.899423539638519287e-01 2.347204089164733887e-01 -1.945502497255802155e-02 -3.036592006683349609e-01 1.405945718288421631e-01 2.005712985992431641e-01 3.108445703983306885e-01 2.896623313426971436e-01 -6.108917668461799622e-02 2.531427741050720215e-01 -4.075921475887298584e-01 -2.240366786718368530e-01 2.382720261812210083e-02 -1.070533245801925659e-01 -1.192369014024734497e-01 8.789978176355361938e-02 -3.940259292721748352e-02 -1.934050023555755615e-01 7.280457764863967896e-02 2.456578165292739868e-01 3.885487839579582214e-02 -4.845351725816726685e-02 2.874606847763061523e-02
1.873163133859634399e-02 1.022658497095108032e-01 1.807394176721572876e-01 2.474139332771301270e-01 2.274648249149322510e-01 -8.576734364032745361e-02 6.115739420056343079e-02 -2.217804938554763794e-01 1.608666777610778809e-01 1.750061511993408203e-01 1.818635463714599609e-01 -2.511619627475738525e-01 -1.740445792675018311e-01 -3.386386856436729431e-02 2.275352329015731812e-01 -7.376500219106674194e-02 2.892825305461883545e-01 2.229026285931468010e-03 -1.053230240941047668e-01 -3.058173954486846924e-01 -3.198453187942504883e-01 3.280825316905975342e-01 -1.179436296224594116e-01 5.159136652946472168e-02 1.754798442125320435e-01 1.256528645753860474e-01 -1.869159936904907227e-01 1.348543316125869751e-01 -7.424974348396062851e-03 4.107855632901191711e-02 -1.601463258266448975e-01 -7.813790813088417053e-03
2.483375072479248047e-01 1.888632923364639282e-01 3.093174993991851807e-01 1.361879170872271061e-03 1.706232577562332153e-01 1.184055954217910767e-01 -9.438399225473403931e-02 5.401446297764778137e-02 -4.188700020313262939e-02 -2.279735058546066284e-01 1.188337653875350952e-01 -1.536433100700378418e-01 -3.902136087417602539e-01 1.082573160529136658e-01 3.647536505013704300e-03 4.408025741577148438e-01 1.377089619636535645e-01 8.923169225454330444e-02 -2.598972916603088379e-01 7.829566486179828644e-03 9.804946929216384888e-02 2.187660662457346916e-03 -9.406398236751556396e-02 -7.229899615049362183e-02 -1.012621074914932251e-02 1.081018671393394470e-01 -3.569396957755088806e-02 -6.779982149600982666e-02 2.634914815425872803e-01 9.982603043317794800e-02 -2.837175726890563965e-01 8.053358644247055054e-02
2.139053344726562500e-01 1.653631627559661865e-01 6.018521636724472046e-02 -7.912206649780273438e-02 8.759287744760513306e-02 2.690259180963039398e-02 -1.535858362913131714e-01 1.672413349151611328e-01 3.280537202954292297e-02 1.121620908379554749e-01 -1.216646805405616760e-01 4.429677128791809082e-02 -2.718595862388610840e-01 -1.242260411381721497e-01 -8.407477289438247681e-02 2.655692100524902344e-01 4.442344605922698975e-01 1.474618073552846909e-02 5.498086661100387573e-02 8.545871078968048096e-02 -1.729825139045715332e-01 2.743023335933685303e-01 -2.121645808219909668e-01 2.883162796497344971e-01 5.985854938626289368e-02 -6.198578700423240662e-02 -6.342047452926635742e-02 -9.457268565893173218e-02 -3.326414525508880615e-01 -5.160405859351158142e-02 -2.720899581909179688e-01 -1.038071140646934509e-01
-1.999662220478057861e-01 2.356111258268356323e-01 -2.266290783882141113e-01 1.684144586324691772e-01 1.190619356930255890e-02 -4.007975012063980103e-02 2.291383408010005951e-02 1.535758972167968750e-01 -1.064430549740791321e-01 8.433443307876586914e-02 2.417200356721878052e-01 -2.400052994489669800e-01 -4.525443315505981445e-01 2.266164124011993408e-01 -2.702422440052032471e-01 2.705454826354980469e-01 1.059008762240409851e-01 1.904886774718761444e-02 -1.224255710840225220e-01 -1.654188185930252075e-01 -1.852706819772720337e-01 2.917703986167907715e-01 -9.597294032573699951e-03 -7.875781506299972534e-03 2.099304944276809692e-01 2.165086381137371063e-02 6.579768657684326172e-02 -8.758888393640518188e-02 -3.486329689621925354e-02 -1.661149859428405762e-01 -6.345169153064489365e-03 5.601928755640983582e-02
1.571097373962402344e-01 3.436707556247711182e-01 2.077617645263671875e-01 -1.229558512568473816e-01 -2.449798770248889923e-02 5.750495940446853638e-03 3.712192177772521973e-02 -3.761114319786429405e-03 -5.974463000893592834e-02 3.398133516311645508e-01 -1.934000998735427856e-01 -1.542619317770004272e-01 -2.731260061264038086e-01 1.379678547382354736e-01 4.784205555915832520e-02 2.239475846290588379e-01 1.430354118347167969e-01 2.333141118288040161e-01 -2.155448496341705322e-01 1.115231886506080627e-01 -8.003853261470794678e-02 2.038366906344890594e-02 -8.219029754400253296e-03 5.798341706395149231e-02 2.182780653238296509e-01 6.905925273895263672e-02 -2.544238567352294922e-01 -1.435499340295791626e-01 -9.415655583143234253e-02 -6.354329735040664673e-02 -4.033507108688354492e-01 1.148519590497016907e-01
-1.993249803781509399e-01 1.634869277477264404e-01 3.123350143432617188e-01 -1.407122984528541565e-02 1.731929928064346313e-01 -2.511348128318786621e-01 9.693552553653717041e-02 -4.964748769998550415e-02 -2.177379429340362549e-01 1.114589795470237732e-01 -1.511584669351577759e-01 -1.487734317779541016e-01 -3.741908371448516846e-01 2.970317304134368896e-01 -2.238037586212158203e-01 2.066464573144912720e-01 9.244190156459808350e-02 1.898341029882431030e-01 1.364952772855758667e-01 -1.255441009998321533e-01 -2.023755908012390137e-01 3.970827534794807434e-02 -2.131540626287460327e-01 -1.758337169885635376e-01 4.459586460143327713e-03 -3.439173102378845215e-02 8.923153579235076904e-02 1.289961338043212891e-01 -2.079516798257827759e-01 1.612159311771392822e-01 -9.465017914772033691e-02 -5.616235733032226562e-02
1.770133227109909058e-01 2.141920328140258789e-01 -1.831080168485641479e-01 -6.140638515353202820e-02 2.991947717964649200e-02 2.179226838052272797e-02 -2.820465266704559326e-01 9.134227782487869263e-02 -6.364382337778806686e-03 -1.338367164134979248e-01 1.397739648818969727e-01 1.474721878767013550e-01 -1.429699212312698364e-01 -8.090977370738983154e-02 -1.820825487375259399e-01 3.911973834037780762e-01 3.914296030998229980e-01 1.039202287793159485e-01 4.587831720709800720e-02 1.392282396554946899e-01 -2.289984077215194702e-01 2.408834993839263916e-01 -1.559745222330093384e-01 -9.628614783287048340e-02 1.493694931268692017e-01 -1.914457678794860840e-01 -6.146981194615364075e-02 1.365934610366821289e-01 -1.425060480833053589e-01 7.615602761507034302e-02 -2.624521553516387939e-01 -1.336159557104110718e-01
-1.358328163623809814e-01 2.302525341510772705e-01 4.486801475286483765e-02 -2.728482186794281006e-01 1.845634728670120239e-01 -2.258781939744949341e-01 -1.490608602762222290e-01 5.530945584177970886e-02 1.064178198575973511e-01 -1.849873811006546021e-01 2.222194075584411621e-01 1.673990786075592041e-01 -2.078897953033447266e-01 2.329605519771575928e-01 -1.703467369079589844e-01 1.573129296302795410e-01 3.166068792343139648e-01 1.034556999802589417e-01 2.495730854570865631e-02 7.457517832517623901e-02 -6.732999533414840698e-02 -4.542684182524681091e-02 -3.154787719249725342e-01 -1.649314910173416138e-02 2.672198973596096039e-02 -2.403700351715087891e-01 -1.508925259113311768e-01 -2.545909285545349121e-01 6.202559918165206909e-02 -1.129818111658096313e-01 -2.540224790573120117e-01 1.294926851987838745e-01
-1.441710889339447021e-01 2.697324454784393311e-01 7.455722987651824951e-02 -1.375524699687957764e-01 -6.695751845836639404e-02 -5.342995747923851013e-02 -7.163369655609130859e-02 -2.138607501983642578e-01 1.792562380433082581e-02 -2.980603873729705811e-01 1.717705130577087402e-01 2.241289429366588593e-02 -1.435666680335998535e-01 3.542855679988861084e-01 3.961636126041412354e-01 1.520934998989105225e-01 2.291667610406875610e-01 -8.726200461387634277e-02 1.373993456363677979e-01 -1.142329573631286621e-01 -4.543950036168098450e-02 1.364335417747497559e-01 -1.290460228919982910e-01 2.690648734569549561e-01 1.241214573383331299e-01 7.397695630788803101e-02 -1.069831252098083496e-01 -1.686255820095539093e-02 3.744133710861206055e-01 1.849107816815376282e-02 4.388917982578277588e-02 -3.934185951948165894e-02
1.432811468839645386e-01 -1.542489510029554367e-02 3.893581926822662354e-01 -1.854302734136581421e-01 2.473307028412818909e-02 4.902736842632293701e-02 7.916859351098537445e-03 -2.379555255174636841e-02 9.155277162790298462e-02 -1.769618242979049683e-01 1.800013184547424316e-01 2.022973597049713135e-01 -3.622859716415405273e-02 1.436725258827209473e-01 1.122795715928077698e-01 2.295502573251724243e-01 2.986503839492797852e-01 1.598120033740997314e-01 -1.106812246143817902e-02 -1.986498832702636719e-01 -2.871218919754028320e-01 1.983475834131240845e-01 -1.107486709952354431e-01 4.455675184726715088e-02 1.849587410688400269e-01 7.061962783336639404e-02 -3.512453138828277588e-01 -1.123396977782249451e-01 7.855200767517089844e-02 -2.112871557474136353e-01 -1.165093332529067993e-01 -2.437267601490020752e-01
-2.681548595428466797e-01 5.092914700508117676e-01 2.748695015907287598e-01 -1.785339713096618652e-01 -1.416923999786376953e-01 -3.573663905262947083e-02 -3.071352280676364899e-02 -3.995187580585479736e-02 3.019087202847003937e-02 6.906844675540924072e-02 2.705930471420288086e-01 -1.591213792562484741e-01 -1.240666508674621582e-01 -1.095269247889518738e-02 8.771672099828720093e-02 3.018771484494209290e-02 1.892330795526504517e-01 -1.117363944649696350e-01 -5.277472734451293945e-02 -1.956817656755447388e-01 1.071739792823791504e-01 -3.750836104154586792e-02 -4.900993034243583679e-02 1.566404998302459717e-01 -1.213394030928611755e-01 -8.936656266450881958e-02 -4.649139046669006348e-01 1.019311323761940002e-01 1.302015930414199829e-01 -2.604088932275772095e-02 1.072681844234466553e-01 -3.834738582372665405e-02
1.484491229057312012e-01 2.109821513295173645e-02 1.623996645212173462e-01 1.183839440345764160e-01 5.785738676786422729e-02 -3.790706694126129150e-01 1.268271356821060181e-01 -4.289651289582252502e-02 -3.538885340094566345e-02 1.850876361131668091e-01 2.259228527545928955e-01 7.492385804653167725e-02 -2.106054276227951050e-01 8.601546287536621094e-02 2.534372210502624512e-01 1.026709377765655518e-01 2.336277812719345093e-01 4.422934651374816895e-01 -2.556600235402584076e-02 -2.036993019282817841e-02 3.326785191893577576e-02 1.867231167852878571e-02 -2.584723830223083496e-01 1.014804840087890625e-01 2.822180390357971191e-01 1.347198337316513062e-01 6.030636280775070190e-02 3.041273355484008789e-01 7.182841189205646515e-03 3.839903697371482849e-02 -7.809852063655853271e-02 -1.486089676618576050e-01
-2.287984788417816162e-01 1.146757304668426514e-01 2.514963448047637939e-01 5.566221475601196289e-02 1.773446500301361084e-01 7.141584157943725586e-02 -2.090910375118255615e-01 -1.455357372760772705e-01 -3.847743272781372070e-01 1.802751421928405762e-01 2.380518913269042969e-01 1.894870102405548096e-01 -2.940914034843444824e-01 1.525703519582748413e-01 1.748341023921966553e-01 2.385713532567024231e-02 2.239664196968078613e-01 -1.392948627471923828e-01 -3.294932097196578979e-02 -1.110231727361679077e-01 2.317021489143371582e-01 1.214398145675659180e-01 -4.936243221163749695e-02 2.060776203870773315e-01 3.206506073474884033e-01 -9.983920305967330933e-02 6.550847738981246948e-02 -1.129446104168891907e-01 -1.286032348871231079e-01 3.156233206391334534e-02 -9.472256153821945190e-02 4.391214810311794281e-03
2.475575506687164307e-01 1.001450493931770325e-01 -1.368299126625061035e-02 3.958722203969955444e-02 -4.593107476830482483e-02 -7.118289172649383545e-02 -7.463251799345016479e-02 1.369147896766662598e-01 -5.099165812134742737e-02 1.370263695716857910e-01 -2.259645313024520874e-01 1.462554335594177246e-01 -4.099683463573455811e-01 -6.679148226976394653e-02 -5.761996842920780182e-03 2.075810879468917847e-01 3.937920928001403809e-01 -9.099774062633514404e-02 -2.352981828153133392e-02 6.474821269512176514e-02 3.304575383663177490e-02 9.934820979833602905e-02 -1.739482730627059937e-01 1.915232390165328979e-01 2.249430567026138306e-01 5.735786631703376770e-02 -2.139213532209396362e-01 4.184573143720626831e-02 -3.180973827838897705e-01 -2.727203369140625000e-01 -2.405502051115036011e-01 -7.158794999122619629e-02
-1.567291468381881714e-01 7.066193968057632446e-02 1.383522432297468185e-02 -1.229359060525894165e-01 -1.509957574307918549e-02 -1.180167943239212036e-01 3.917176648974418640e-02 1.810615658760070801e-01 2.342034503817558289e-02 2.000216543674468994e-01 2.809147536754608154e-01 -1.100908219814300537e-01 -5.298434495925903320e-01 2.541215419769287109e-01 9.189606457948684692e-02 -9.739706665277481079e-02 2.417712211608886719e-01 4.538927599787712097e-02 -8.325445652008056641e-02 7.811183482408523560e-02 5.646320059895515442e-02 1.863676458597183228e-01 -4.943510144948959351e-02 -2.702975571155548096e-01 -4.109215736389160156e-02 2.921968931332230568e-03 1.201247200369834900e-01 1.144786626100540161e-01 1.299473494291305542e-01 -1.746028847992420197e-02 -3.938210606575012207e-01 -1.527771055698394775e-01
2.248248010873794556e-01 1.314105242490768433e-01 2.072082459926605225e-01 -1.473179161548614502e-01 2.031760364770889282e-01 1.055752038955688477e-01 2.867799252271652222e-03 -1.280382722616195679e-01 -8.807483315467834473e-02 5.932273343205451965e-02 3.376098871231079102e-01 -2.052769064903259277e-01 -2.113233208656311035e-01 -7.908054627478122711e-03 2.471537515521049500e-02 3.479587137699127197e-01 5.049030110239982605e-02 7.849746197462081909e-02 -2.425716966390609741e-01 -4.083617031574249268e-02 3.128220513463020325e-02 1.902464777231216431e-01 -1.112850159406661987e-01 6.070387735962867737e-02 2.053995132446289062e-01 1.754444092512130737e-01 -1.203937232494354248e-01 -1.130532696843147278e-01 3.003414571285247803e-01 -6.194952130317687988e-02 -3.571573495864868164e-01 -1.435486227273941040e-01
-1.395354270935058594e-01 2.857350409030914307e-01 1.673918664455413818e-01 -3.130009770393371582e-02 -2.974457740783691406e-01 -1.577315330505371094e-01 -4.794860258698463440e-02 -1.904518008232116699e-01 -7.697805017232894897e-02 -3.739703679457306862e-03 1.375901699066162109e-01 1.914455890655517578e-01 -3.882150948047637939e-01 1.529954969882965088e-01 -4.797602538019418716e-03 -6.335400044918060303e-02 4.283166825771331787e-01 1.497472822666168213e-01 -1.578641384840011597e-01 -2.840084768831729889e-02 2.237688153982162476e-01 7.179388403892517090e-02 -2.331438511610031128e-01 -1.483920663595199585e-01 6.003139913082122803e-02 2.616164088249206543e-01 -3.862206637859344482e-02 4.188027605414390564e-02 -8.055105805397033691e-02 4.510335624217987061e-02 4.462852701544761658e-02 -1.710753142833709717e-01
-1.092173084616661072e-01 2.973436415195465088e-01 1.356619149446487427e-01 1.249197497963905334e-01 2.519919574260711670e-01 1.274704635143280029e-01 5.100823938846588135e-03 -5.132438987493515015e-02 1.931069046258926392e-01 2.067578881978988647e-01 -3.795622661709785461e-02 1.482286024838685989e-02 -2.668971717357635498e-01 1.758936941623687744e-01 2.151201963424682617e-01 1.811559796333312988e-01 3.312689065933227539e-01 1.972522586584091187e-01 4.372495226562023163e-03 1.857682019472122192e-01 -3.192280828952789307e-01 1.428989917039871216e-01 -1.130345761775970459e-01 2.167163044214248657e-02 1.700803488492965698e-01 -1.262963414192199707e-01 -6.100527569651603699e-02 1.243825256824493408e-01 -2.309684455394744873e-02 2.877767980098724365e-01 -2.310010194778442383e-01 -2.725742571055889130e-02
7.798264920711517334e-02 2.035215198993682861e-01 1.863526254892349243e-01 2.814472615718841553e-01 -2.325397282838821411e-01 -8.407299220561981201e-02 -5.356455221772193909e-02 8.749999850988388062e-02 -4.283892456442117691e-03 2.348663359880447388e-01 -5.987409874796867371e-02 2.062349170446395874e-01 -3.681781589984893799e-01 1.875238418579101562e-01 -2.670164778828620911e-02 1.683919578790664673e-01 8.099659532308578491e-02 9.942265227437019348e-03 1.028269715607166290e-02 -1.497984379529953003e-01 6.823457777500152588e-02 2.250832170248031616e-01 -3.197279572486877441e-02 2.906666696071624756e-01 4.422785341739654541e-02 2.604139223694801331e-02 3.038675338029861450e-02 2.536509633064270020e-01 4.646091163158416748e-02 4.750115424394607544e-02 -4.503608047962188721e-01 1.436432301998138428e-01
-1.987550258636474609e-01 2.259632498025894165e-01 -6.860201060771942139e-02 -7.198581099510192871e-02 1.220875699073076248e-02 -2.940468490123748779e-01 5.175456777215003967e-02 2.620580233633518219e-02 -3.412350714206695557e-01 -8.387396484613418579e-02 1.167602241039276123e-01 1.761322915554046631e-01 -1.960478574037551880e-01 2.675214707851409912e-01 8.310115337371826172e-02 1.883518248796463013e-01 6.910172756761312485e-03 2.391513735055923462e-01 8.369968831539154053e-02 2.145704180002212524e-01 9.556593745946884155e-02 1.505881696939468384e-01 -2.300669401884078979e-01 3.378483057022094727e-01 7.769767940044403076e-02 1.144513562321662903e-01 -2.014236599206924438e-01 1.572228223085403442e-01 -1.734695583581924438e-02 -1.128051802515983582e-02 -2.806220352649688721e-01 -1.275998055934906006e-01
1.137649267911911011e-02 3.003541231155395508e-01 1.338069289922714233e-01 2.803547084331512451e-01 -6.553484592586755753e-03 -1.237275674939155579e-01 1.803662180900573730e-01 1.779085025191307068e-02 -9.919379651546478271e-02 3.326055034995079041e-02 1.502403765916824341e-01 8.160787075757980347e-02 -1.912980675697326660e-01 1.283871978521347046e-01 2.113696187734603882e-01 4.192608594894409180e-02 3.447561264038085938e-01 8.841758593916893005e-03 -3.414075449109077454e-02 -2.891313843429088593e-02 -1.281693279743194580e-01 5.210734531283378601e-02 -3.645662963390350342e-01 2.394356392323970795e-02 3.418556749820709229e-01 -2.843258678913116455e-01 2.142433077096939087e-01 2.048432379961013794e-01 -6.001650914549827576e-02 9.743329137563705444e-02 -2.129290997982025146e-01 -8.775891363620758057e-02
1.022087931632995605e-01 2.397981137037277222e-01 2.921793460845947266e-01 -1.168550327420234680e-01 1.021819561719894409e-01 -7.284564524888992310e-02 -1.510391682386398315e-01 2.312490344047546387e-02 -1.017844006419181824e-01 -7.997607439756393433e-02 8.672115206718444824e-02 -1.254233568906784058e-01 -2.908490598201751709e-01 2.290404587984085083e-01 1.645553112030029297e-01 3.826436102390289307e-01 -3.651644146884791553e-05 -1.450425982475280762e-01 -1.934987306594848633e-01 1.998060047626495361e-01 -3.178139775991439819e-02 7.061185687780380249e-02 -3.152582794427871704e-02 -7.476796209812164307e-02 3.298582732677459717e-01 4.374873265624046326e-02 -3.067507445812225342e-01 5.863108858466148376e-02 -1.836838573217391968e-01 9.452898800373077393e-02 1.183609515428543091e-01 2.597219049930572510e-01
-3.017635047435760498e-01 3.927211463451385498e-01 3.694147989153862000e-02 1.031796410679817200e-01 1.953433007001876831e-01 -2.588932812213897705e-01 5.302309617400169373e-02 2.367846071720123291e-01 1.272865086793899536e-01 2.337959595024585724e-02 9.130094200372695923e-02 -8.168628066778182983e-02 -3.036531507968902588e-01 7.016362994909286499e-02 2.125776708126068115e-01 8.814792335033416748e-02 -4.795019328594207764e-02 1.836739629507064819e-01 -5.556502565741539001e-02 -1.857647001743316650e-01 -1.803617775440216064e-01 -7.295404374599456787e-02 -2.622807025909423828e-01 1.966493763029575348e-02 8.777041733264923096e-02 -2.103633731603622437e-01 -3.397278785705566406e-01 -1.366795599460601807e-01 1.165890917181968689e-01 -1.130000278353691101e-01 -3.431499749422073364e-02 -5.036201700568199158e-02
-5.457540601491928101e-02 2.131859064102172852e-01 -5.013554543256759644e-02 7.398681342601776123e-02 2.485395669937133789e-01 5.485844984650611877e-02 -5.618996545672416687e-02 -1.704898178577423096e-01 -4.381530359387397766e-02 1.726512908935546875e-01 1.148700565099716187e-01 1.829005777835845947e-01 -2.461953312158584595e-01 -1.724306941032409668e-01 -2.043039770796895027e-03 -2.260721325874328613e-01 4.147376120090484619e-01 3.938188776373863220e-02 -1.232950463891029358e-01 -1.866222023963928223e-01 -3.837660253047943115e-01 1.099106073379516602e-01 -1.443958878517150879e-01 -3.165104240179061890e-02 1.593013554811477661e-01 1.855569034814834595e-01 -2.289854288101196289e-01 1.852634102106094360e-01 -1.178553253412246704e-01 4.064476862549781799e-02 -2.387708723545074463e-01 5.321668833494186401e-02
1.470689475536346436e-01 2.489032745361328125e-01 6.058217491954565048e-03 -1.644317358732223511e-01 4.072044789791107178e-02 1.044256910681724548e-01 -5.954533070325851440e-02 1.285651773214340210e-01 1.203678324818611145e-01 -1.601900160312652588e-02 4.142737686634063721e-01 -2.865204513072967529e-01 -1.479277014732360840e-01 -6.496196240186691284e-02 8.773267269134521484e-02 2.462566643953323364e-01 2.898266613483428955e-01 2.380803786218166351e-02 -6.643886864185333252e-02 -2.753777503967285156e-01 3.447759151458740234e-01 2.876101993024349213e-02 -7.725778222084045410e-02 -9.744749218225479126e-02 2.269139587879180908e-01 1.473273038864135742e-01 -1.226243749260902405e-01 -1.516455132514238358e-02 2.557582259178161621e-01 6.381897628307342529e-02 -1.881889253854751587e-01 -2.154981717467308044e-02
-1.571954339742660522e-01 -9.140865877270698547e-03 -2.233680486679077148e-01 1.774410754442214966e-01 2.839461266994476318e-01 -1.706085205078125000e-01 -2.380694895982742310e-01 -9.885644912719726562e-02 -1.307243257761001587e-01 -5.424038693308830261e-02 7.109050452709197998e-02 8.230394870042800903e-02 -3.054114580154418945e-01 1.388094127178192139e-01 3.512000292539596558e-02 1.051705777645111084e-01 3.250424563884735107e-01 2.679743468761444092e-01 -3.607560694217681885e-02 -2.048588693141937256e-01 -2.609254419803619385e-01 6.655573844909667969e-02 -2.539884150028228760e-01 -5.903240293264389038e-02 7.509776204824447632e-02 -1.883680671453475952e-01 -7.508667185902595520e-03 -1.468694955110549927e-01 1.374856010079383850e-02 -2.417447715997695923e-01 -2.065565735101699829e-01 -1.888526678085327148e-01
1.906811594963073730e-01 4.440111815929412842e-01 2.328316867351531982e-01 -1.992365568876266479e-01 2.714743614196777344e-01 -1.149131208658218384e-01 -1.909981071949005127e-01 -1.387627273797988892e-01 -1.018304154276847839e-01 1.054574996232986450e-01 1.695068329572677612e-01 9.819922596216201782e-02 -2.022496163845062256e-01 6.481920927762985229e-02 2.519108653068542480e-01 1.596388965845108032e-01 -1.486328393220901489e-01 -5.353052541613578796e-02 -1.971781700849533081e-01 -1.093065440654754639e-01 2.935310639441013336e-02 2.193140089511871338e-01 8.981590159237384796e-03 1.135163456201553345e-01 1.717788279056549072e-01 1.385833509266376495e-02 -2.338176965713500977e-01 -8.052151650190353394e-02 -2.799835205078125000e-01 1.276554018259048462e-01 -1.699452288448810577e-02 -1.117702797055244446e-01
1.719254404306411743e-01 3.638938963413238525e-01 1.376592516899108887e-01 -1.896489113569259644e-01 2.708000242710113525e-01 -1.474411934614181519e-01 -1.069088354706764221e-01 -3.555942177772521973e-01 -1.778889261186122894e-02 7.939456403255462646e-02 3.226942420005798340e-01 -2.865771651268005371e-01 1.316619813442230225e-01 2.607275843620300293e-01 1.466638147830963135e-01 1.774762868881225586e-01 4.666766524314880371e-02 2.859714068472385406e-02 -9.863080084323883057e-02 -6.717373616993427277e-03 -6.749032065272331238e-03 9.415771067142486572e-02 -2.996167838573455811e-01 2.257055938243865967e-01 -7.742110639810562134e-03 4.366371780633926392e-02 -1.910431832075119019e-01 9.620657563209533691e-02 -4.093714430928230286e-02 2.285574562847614288e-02 5.049759056419134140e-03 -8.137244731187820435e-02
6.978238001465797424e-03 2.501825690269470215e-01 -1.371100991964340210e-01 3.495511710643768311e-01 -9.694092720746994019e-02 7.079734653234481812e-02 -2.621949017047882080e-01 -1.476930677890777588e-01 -1.433965861797332764e-01 -1.839585751295089722e-01 2.887385897338390350e-02 -2.134773284196853638e-01 -3.549433946609497070e-01 2.501647174358367920e-01 7.943489402532577515e-02 2.528187334537506104e-01 4.758084714412689209e-01 -2.895281277596950531e-02 5.217259284108877182e-03 -1.855697296559810638e-02 -1.669320650398731232e-02 6.971924006938934326e-02 1.082355808466672897e-02 -1.522495038807392120e-02 -6.214759498834609985e-02 -2.291510999202728271e-01 -3.731300681829452515e-02 -5.517350137233734131e-02 -5.453626066446304321e-02 1.130141541361808777e-01 -3.884720429778099060e-02 -1.436843276023864746e-01
-1.139592751860618591e-02 2.913272976875305176e-01 -6.818842142820358276e-02 -2.000423334538936615e-02 2.107977569103240967e-01 2.909287065267562866e-02 -3.427743315696716309e-01 1.080912724137306213e-02 -1.317785531282424927e-01 1.070454195141792297e-01 2.108431607484817505e-02 -2.009324282407760620e-01 -5.311224609613418579e-02 3.041738867759704590e-01 7.309501618146896362e-02 3.211427927017211914e-01 -2.185548841953277588e-01 -1.318919360637664795e-01 -1.550240367650985718e-01 -2.170988768339157104e-01 5.133770406246185303e-03 1.475306302309036255e-01 -6.336861103773117065e-02 1.131343767046928406e-01 1.692785918712615967e-01 5.946827679872512817e-02 -2.685755789279937744e-01 1.279000639915466309e-01 -3.213935196399688721e-01 1.166370511054992676e-01 -1.887868791818618774e-01 -1.595011502504348755e-01
-2.661106884479522705e-01 2.715426981449127197e-01 1.020122319459915161e-01 3.450807929039001465e-01 8.706748485565185547e-02 2.334141544997692108e-02 -3.358589112758636475e-02 1.305313855409622192e-01 6.795587949454784393e-03 -1.851411759853363037e-01 1.111602559685707092e-01 -1.164107099175453186e-01 -3.007631897926330566e-01 9.306409209966659546e-02 6.295713782310485840e-02 1.235245354473590851e-02 4.381487965583801270e-01 2.706854790449142456e-02 1.866367608308792114e-01 -2.633650898933410645e-01 9.617942571640014648e-02 9.521881490945816040e-02 -5.362326279282569885e-02 5.707881599664688110e-02 2.070142775774002075e-01 -3.396684303879737854e-03 -2.920770645141601562e-01 5.989956110715866089e-02 -2.661013007164001465e-01 9.544602036476135254e-02 -2.783140540122985840e-02 4.892084002494812012e-02
2.060795277357101440e-01 1.302956342697143555e-01 7.313451170921325684e-02 -6.181908398866653442e-02 2.272263169288635254e-01 -1.116031557321548462e-01 -5.572628602385520935e-02 1.269504576921463013e-01 2.376071959733963013e-01 1.008237525820732117e-02 -2.153716236352920532e-01 -1.795240193605422974e-01 -3.871005773544311523e-01 2.477852851152420044e-01 1.607842184603214264e-02 8.428207039833068848e-02 2.041196376085281372e-01 -1.485275328159332275e-01 1.078958138823509216e-01 6.189502030611038208e-02 9.991151094436645508e-02 1.057416871190071106e-01 -9.531498700380325317e-02 1.535348445177078247e-01 1.376878172159194946e-01 -2.926985323429107666e-01 -1.560199558734893799e-01 2.610380649566650391e-01 -1.021216809749603271e-02 9.118577837944030762e-02 -3.784460723400115967e-01 1.119055673480033875e-01
1.096995398402214050e-01 1.293463259935379028e-01 1.648463075980544090e-03 -2.503633797168731689e-01 2.535444796085357666e-01 1.414353698492050171e-01 -4.264583811163902283e-02 -2.629764145240187645e-03 -1.448994725942611694e-01 -2.361429855227470398e-03 2.985746264457702637e-01 -3.527501225471496582e-01 -3.424748778343200684e-01 -1.111315265297889709e-01 1.109125912189483643e-01 1.440489888191223145e-01 1.739711761474609375e-01 2.425086498260498047e-01 -8.706955611705780029e-02 -1.994481235742568970e-01 2.190017253160476685e-01 4.732108116149902344e-02 -1.520622223615646362e-01 1.385999657213687897e-02 1.841147691011428833e-01 -5.577884986996650696e-02 -2.224545627832412720e-01 -3.710594400763511658e-02 1.414978355169296265e-01 2.454849705100059509e-02 -2.926332652568817139e-01 -1.451924890279769897e-01
-7.643350213766098022e-02 1.067764088511466980e-01 1.952577829360961914e-01 -6.566893309354782104e-02 1.966879218816757202e-01 -1.708010733127593994e-01 2.879285253584384918e-02 7.383132725954055786e-02 3.490843623876571655e-02 -2.594917267560958862e-02 8.514060825109481812e-02 -1.804126650094985962e-01 -1.446422338485717773e-01 3.762327134609222412e-01 2.663625180721282959e-01 3.543787300586700439e-01 3.476344048976898193e-01 -2.546538226306438446e-02 -1.685642078518867493e-02 -2.399724125862121582e-01 8.860027790069580078e-02 2.612301893532276154e-02 -1.970812827348709106e-01 -6.650404632091522217e-02 -2.447747997939586639e-02 3.604207932949066162e-01 -1.545347422361373901e-01 -7.199413329362869263e-02 2.119736224412918091e-01 8.311113715171813965e-02 3.548583015799522400e-02 -1.471494734287261963e-01
-9.674809128046035767e-02 4.372087419033050537e-01 -2.121909335255622864e-02 1.384003460407257080e-01 3.487474098801612854e-02 -1.303916331380605698e-02 -9.631358832120895386e-02 -1.497817933559417725e-01 -1.000759676098823547e-01 -2.453315705060958862e-01 1.188206374645233154e-01 -7.121554017066955566e-02 -3.195587098598480225e-01 -7.218778133392333984e-02 2.537205815315246582e-01 1.703483462333679199e-01 3.848213851451873779e-01 -1.022333800792694092e-01 1.620052754878997803e-01 -2.235123366117477417e-01 -3.612596169114112854e-02 2.099983766674995422e-02 2.311522215604782104e-01 -1.499148271977901459e-02 1.356228590011596680e-01 2.174225151538848877e-01 -2.428386360406875610e-01 5.343854054808616638e-02 -1.857810467481613159e-02 1.786168813705444336e-01 -1.153939776122570038e-02 -8.156218379735946655e-02
-2.283156961202621460e-01 1.603236794471740723e-01 -1.496175397187471390e-02 -4.469032865017652512e-03 1.506944596767425537e-01 -4.200825691223144531e-01 4.278983175754547119e-02 -1.829391121864318848e-01 -2.063861936330795288e-01 1.462169289588928223e-01 3.074385225772857666e-02 -3.574562370777130127e-01 -2.130744010210037231e-01 6.821434199810028076e-02 1.188296228647232056e-01 4.993507266044616699e-02 1.672436594963073730e-01 -6.769648194313049316e-02 -1.502059996128082275e-01 -9.154660254716873169e-02 -5.006721243262290955e-02 9.448897093534469604e-02 -1.322690248489379883e-01 2.826876342296600342e-01 2.334912866353988647e-01 1.589297652244567871e-01 -2.744944989681243896e-01 2.526204288005828857e-01 1.843097998062148690e-04 8.261295408010482788e-02 -8.558007329702377319e-02 1.505241692066192627e-01
-2.332445383071899414e-01 2.515905499458312988e-01 1.071066334843635559e-01 1.617409288883209229e-01 -5.175497382879257202e-02 4.127218574285507202e-02 -5.756812542676925659e-02 -1.611717939376831055e-01 -4.082835465669631958e-02 -1.339986324310302734e-01 1.281086355447769165e-01 -5.349075794219970703e-02 -4.289695620536804199e-01 1.486227363348007202e-01 1.815773397684097290e-01 2.025149762630462646e-01 3.551594018936157227e-01 1.353572588413953781e-02 2.704228758811950684e-01 -1.460721045732498169e-01 -2.473867535591125488e-01 3.595795109868049622e-02 2.050537914037704468e-01 -2.849953621625900269e-02 1.162456944584846497e-01 -4.493166133761405945e-02 -3.480836451053619385e-01 3.619267418980598450e-02 -1.338820159435272217e-01 -2.394026145339012146e-02 -4.317260533571243286e-02 8.664908260107040405e-02
1.912265866994857788e-01 4.851559102535247803e-01 8.945789933204650879e-02 -6.351404637098312378e-02 -3.017336502671241760e-02 -3.026834428310394287e-01 -1.788138896226882935e-01 -4.180298000574111938e-02 -3.232980668544769287e-01 -9.672980010509490967e-02 -3.409681096673011780e-02 1.010705977678298950e-01 -1.512672901153564453e-01 1.868633329868316650e-01 5.006756633520126343e-02 2.926534414291381836e-02 1.376344114542007446e-01 2.429878264665603638e-01 1.827563941478729248e-01 -1.514849364757537842e-01 -7.913474738597869873e-02 6.014524772763252258e-02 2.821527654305100441e-03 -1.958583593368530273e-01 5.875477567315101624e-02 1.238317117094993591e-01 -1.835051029920578003e-01 -8.155809715390205383e-03 2.834778428077697754e-01 1.200631037354469299e-01 -2.479037046432495117e-01 1.095918342471122742e-01
-1.889947205781936646e-01 3.701769113540649414e-01 1.506392955780029297e-01 -2.182580083608627319e-01 -2.783388132229447365e-03 -2.403023689985275269e-01 -8.950021862983703613e-02 2.723811380565166473e-02 2.383511746302247047e-03 7.334855198860168457e-02 1.810644567012786865e-01 6.237114220857620239e-02 -2.527136504650115967e-01 2.159664183855056763e-01 3.239221125841140747e-02 6.368798017501831055e-02 1.862463504076004028e-01 -1.787169873714447021e-01 -1.886604875326156616e-01 -1.110402569174766541e-01 1.171884089708328247e-01 -2.153647132217884064e-02 1.596401035785675049e-01 8.997733145952224731e-02 -6.784211844205856323e-02 -2.355776727199554443e-01 -4.255227148532867432e-01 1.474099904298782349e-01 -3.214403688907623291e-01 -1.033077482134103775e-02 -5.471199005842208862e-02 -3.307819738984107971e-02
1.378588378429412842e-01 5.074014067649841309e-01 4.447253048419952393e-02 3.266634419560432434e-03 -7.004177570343017578e-02 2.435748651623725891e-02 1.117203980684280396e-01 -1.304771453142166138e-01 -2.316742837429046631e-01 1.987786293029785156e-01 7.044032961130142212e-02 3.195841982960700989e-02 -2.093458473682403564e-01 1.532710641622543335e-01 -7.078254222869873047e-02 -1.587416380643844604e-01 4.485581517219543457e-01 -6.765155494213104248e-02 1.278314292430877686e-01 -2.727010548114776611e-01 -9.639046341180801392e-02 -1.297671645879745483e-01 -9.394015185534954071e-03 -1.550006568431854248e-01 1.490369290113449097e-01 1.362553387880325317e-01 -6.488889455795288086e-02 1.174511462450027466e-01 -1.583244949579238892e-01 -5.038723722100257874e-02 -2.377522885799407959e-01 1.424799300730228424e-02
7.628893852233886719e-02 3.313712477684020996e-01 2.032467573881149292e-01 -3.688746690750122070e-01 1.896716207265853882e-01 -9.319041669368743896e-02 -1.972710937261581421e-01 -2.067801207304000854e-01 -1.290470510721206665e-01 2.015200704336166382e-01 1.430835723876953125e-01 2.176546752452850342e-01 -4.612594544887542725e-01 -2.552974410355091095e-02 -7.518759369850158691e-02 1.130303516983985901e-01 6.034779921174049377e-02 -3.948080167174339294e-02 -1.011579409241676331e-01 -2.432184666395187378e-01 -5.385755002498626709e-02 2.444171905517578125e-02 9.902218729257583618e-02 2.718357741832733154e-01 1.177832335233688354e-01 -6.210467964410781860e-02 -9.298066794872283936e-02 -1.043009683489799500e-01 -1.201203539967536926e-01 2.189607918262481689e-02 9.877923876047134399e-02 -2.010545227676630020e-03
1.213699579238891602e-01 6.612162292003631592e-02 -1.038819700479507446e-01 2.311031073331832886e-01 9.828297793865203857e-02 -1.761839538812637329e-01 -1.604548394680023193e-01 1.597561836242675781e-01 7.529240101575851440e-02 -1.348640322685241699e-01 1.210291981697082520e-01 -3.467324972152709961e-01 -2.863212227821350098e-01 1.002332866191864014e-01 -1.209915354847908020e-01 3.071725964546203613e-01 1.501086950302124023e-01 2.195363789796829224e-01 -2.464473992586135864e-02 -3.452245295047760010e-01 5.900674313306808472e-02 2.084513008594512939e-01 -2.062344402074813843e-01 6.230493634939193726e-02 1.413919776678085327e-01 -1.120725423097610474e-01 1.083607673645019531e-01 -1.466225981712341309e-01 -4.671301320195198059e-02 -1.033069118857383728e-01 -3.028857111930847168e-01 -1.035803705453872681e-01
-2.957027256488800049e-01 2.269248664379119873e-01 2.355936318635940552e-01 -1.356638222932815552e-01 -2.741812961176037788e-03 9.330638498067855835e-02 -6.511656194925308228e-02 2.447606250643730164e-02 -1.771941632032394409e-01 -1.088544502854347229e-01 1.507935076951980591e-01 -4.962594807147979736e-02 -2.879209816455841064e-01 2.321268022060394287e-01 -2.084941416978836060e-01 1.846923381090164185e-01 2.203878313302993774e-01 1.115999594330787659e-01 3.527333959937095642e-02 1.367886811494827271e-01 -1.440621912479400635e-01 4.345484077930450439e-02 -3.925133049488067627e-01 -4.375802353024482727e-02 -1.040197722613811493e-02 -3.445983231067657471e-01 -9.726410359144210815e-02 6.702575832605361938e-02 -6.039611995220184326e-02 -2.777917683124542236e-01 -2.440926618874073029e-02 -1.302578598260879517e-01
1.274213567376136780e-02 -3.775310516357421875e-02 -2.242943039163947105e-03 -3.695828616619110107e-01 -1.243319921195507050e-02 -1.576277464628219604e-01 5.647930130362510681e-02 -8.616878092288970947e-02 5.845249816775321960e-02 4.196192696690559387e-02 2.155079990625381470e-01 -3.319174349308013916e-01 -1.615835726261138916e-01 2.310313284397125244e-01 2.160336636006832123e-02 2.282290160655975342e-01 2.895508110523223877e-01 1.133840065449476242e-02 -8.058436959981918335e-02 -5.088489502668380737e-02 4.112053513526916504e-01 2.158196270465850830e-01 -1.505327820777893066e-01 1.259903609752655029e-01 3.795360773801803589e-02 3.245862722396850586e-01 -1.641013622283935547e-01 4.545836523175239563e-02 -9.345907717943191528e-02 5.810979381203651428e-02 -1.896042227745056152e-01 -3.553607687354087830e-02
-1.343321949243545532e-01 3.921264708042144775e-01 1.413915306329727173e-02 -8.667514659464359283e-03 2.300734221935272217e-01 -4.512568935751914978e-02 1.802512258291244507e-02 1.310290545225143433e-01 1.232124343514442444e-01 2.909316420555114746e-01 1.637887805700302124e-01 -1.631896593607962132e-03 -3.355350494384765625e-01 -1.709601841866970062e-02 1.154914349317550659e-01 2.470160573720932007e-01 2.348945438861846924e-01 2.749231755733489990e-01 -1.119007915258407593e-01 6.371925026178359985e-02 -1.029186025261878967e-01 1.316702365875244141e-01 -1.402045190334320068e-01 -8.495063334703445435e-02 -7.684195786714553833e-02 -3.722724616527557373e-01 9.615932404994964600e-02 1.577558070421218872e-01 -5.036249756813049316e-02 1.180927678942680359e-01 -1.688721776008605957e-01 -1.257046908140182495e-01
8.665528148412704468e-02 3.105804622173309326e-01 7.949554920196533203e-02 -4.413412418216466904e-03 2.005039155483245850e-01 -1.921016871929168701e-01 6.618160754442214966e-02 -7.364029530435800552e-03 -3.319958746433258057e-01 1.592593789100646973e-01 3.371231257915496826e-01 -1.789672523736953735e-01 -2.141004949808120728e-01 4.877080768346786499e-02 -9.299780428409576416e-02 4.631166160106658936e-02 2.102110981941223145e-01 3.335417509078979492e-01 1.385808438062667847e-01 -1.688865572214126587e-01 1.032628677785396576e-02 -2.333480119705200195e-01 -1.638627201318740845e-01 1.357446759939193726e-01 8.037040382623672485e-02 -2.264179140329360962e-01 1.721444725990295410e-01 -5.648800730705261230e-02 -1.379975527524948120e-01 -1.004362478852272034e-01 -1.634957194328308105e-01 1.358791440725326538e-01
1.601865738630294800e-01 3.161034882068634033e-01 2.365088015794754028e-01 1.354941427707672119e-01 -1.341823041439056396e-01 -2.294547408819198608e-01 -1.402634680271148682e-01 5.066978931427001953e-02 1.714759320020675659e-01 2.357332855463027954e-01 5.611972883343696594e-02 2.281544357538223267e-01 -3.654038906097412109e-01 1.185004487633705139e-01 9.531228989362716675e-02 -1.154857724905014038e-01 2.429120987653732300e-01 -6.136959791183471680e-02 5.451750010251998901e-02 -5.151493847370147705e-02 -7.585800439119338989e-02 3.526690602302551270e-02 1.232475936412811279e-01 -1.715403050184249878e-01 2.444694191217422485e-01 4.450750071555376053e-03 -1.715279370546340942e-01 1.085117235779762268e-01 -2.165118306875228882e-01 -1.633247882127761841e-01 -2.911731600761413574e-01 -1.331829875707626343e-01
3.088902682065963745e-03 5.762087106704711914e-01 4.200208187103271484e-02 -7.303202152252197266e-02 -1.499818116426467896e-01 -4.195647314190864563e-02 -2.345611006021499634e-01 -1.130031514912843704e-02 -2.771657109260559082e-01 -7.230143994092941284e-02 -1.508279889822006226e-01 -3.210049495100975037e-02 -2.226521223783493042e-01 1.538186073303222656e-01 -6.974503397941589355e-02 -1.335525959730148315e-01 2.531572878360748291e-01 1.765125989913940430e-01 1.098108440637588501e-01 -5.485042184591293335e-02 3.917422518134117126e-02 1.903906464576721191e-01 -3.655957803130149841e-02 -1.202865242958068848e-01 2.168880701065063477e-01 7.899057865142822266e-02 -1.786104440689086914e-01 8.622357249259948730e-02 1.411687880754470825e-01 2.586048245429992676e-01 -1.696532368659973145e-01 8.722139149904251099e-02
1.150657013058662415e-01 2.207818627357482910e-01 4.284341633319854736e-01 -8.852770179510116577e-02 -2.988381087779998779e-01 -7.122736424207687378e-03 -1.173049509525299072e-01 5.795340612530708313e-02 -1.815469115972518921e-01 -1.558167301118373871e-02 3.603853881359100342e-01 -3.158365786075592041e-01 -6.735542416572570801e-02 5.591234564781188965e-02 1.650780439376831055e-01 -2.812347374856472015e-02 2.560824453830718994e-01 2.075361460447311401e-02 -8.748799562454223633e-03 -2.663058638572692871e-01 -4.874323680996894836e-02 -4.105364158749580383e-02 -2.064459323883056641e-01 8.143713325262069702e-02 5.977414920926094055e-02 -8.247839659452438354e-02 -7.048396766185760498e-02 2.118784040212631226e-01 3.418548777699470520e-02 -1.599562913179397583e-01 -2.532508075237274170e-01 -1.292386092245578766e-02
7.363758981227874756e-02 3.674460202455520630e-02 3.250572979450225830e-01 -3.766174986958503723e-02 2.200896888971328735e-01 2.828510291874408722e-02 -3.232477903366088867e-01 4.535843431949615479e-02 -1.290590018033981323e-01 1.011029705405235291e-01 1.558337956666946411e-01 2.218818664550781250e-01 -4.118472635746002197e-01 4.709017574787139893e-01 -1.184368953108787537e-01 1.984712481498718262e-01 -9.700533747673034668e-02 5.500264838337898254e-02 2.075881659984588623e-01 9.074669331312179565e-03 1.011204440146684647e-02 -4.022557660937309265e-02 -1.259246021509170532e-01 -5.780711304396390915e-03 -1.909079216420650482e-02 -9.657230973243713379e-02 -2.383366376161575317e-01 1.751175075769424438e-01 -9.268683195114135742e-02 3.796742856502532959e-02 6.902378797531127930e-02 1.726708607748150826e-03
-3.776445388793945312e-01 1.263803690671920776e-01 1.833814233541488647e-01 -1.987967342138290405e-01 2.078815549612045288e-01 -1.593347638845443726e-01 -5.885900463908910751e-03 1.054428145289421082e-01 -1.991095095872879028e-01 1.346233040094375610e-01 2.068139729090034962e-04 1.494705080986022949e-01 -2.684557139873504639e-01 1.503149569034576416e-01 1.208293512463569641e-01 1.328380256891250610e-01 1.379342079162597656e-01 3.399733006954193115e-01 -1.311289966106414795e-01 4.293014295399188995e-03 -1.288013439625501633e-02 2.134793698787689209e-01 -2.734764516353607178e-01 2.207269519567489624e-01 -8.388079702854156494e-03 -7.678134739398956299e-02 2.107436209917068481e-01 8.517368137836456299e-02 5.064547061920166016e-02 1.048451736569404602e-01 -2.919867336750030518e-01 -6.303667277097702026e-02
1.549106091260910034e-01 3.734099864959716797e-01 2.810109853744506836e-01 -2.642362415790557861e-01 -3.713469952344894409e-02 2.328904531896114349e-02 -1.912706792354583740e-01 -5.223061889410018921e-02 2.099654376506805420e-01 -2.335098534822463989e-01 2.484470903873443604e-01 -1.205935031175613403e-01 -7.402021437883377075e-02 1.475900262594223022e-01 2.020474225282669067e-01 1.573960781097412109e-01 2.875748276710510254e-01 -6.030550599098205566e-02 2.009048312902450562e-01 -2.838855683803558350e-01 1.757222265005111694e-01 9.975632280111312866e-02 -4.434882104396820068e-02 2.305080741643905640e-01 9.342023730278015137e-02 7.697790116071701050e-02 -7.141795009374618530e-02 -1.104165464639663696e-01 1.784314811229705811e-01 7.844884693622589111e-02 5.222605913877487183e-02 -5.404851958155632019e-02
-5.158086121082305908e-02 2.230618596076965332e-01 -5.997911095619201660e-02 2.254453152418136597e-01 -2.599097415804862976e-02 6.539869308471679688e-02 4.187325015664100647e-02 -5.463774874806404114e-02 1.496188342571258545e-01 1.096707060933113098e-01 1.596149206161499023e-01 -1.205834746360778809e-01 -5.316714644432067871e-01 -2.978990226984024048e-02 3.156759217381477356e-02 4.435327649116516113e-02 1.673863977193832397e-01 -9.768849611282348633e-02 -1.577372550964355469e-01 -2.173810005187988281e-01 1.416294462978839874e-02 2.704759826883673668e-03 1.526998728513717651e-01 3.770939409732818604e-01 8.731331676244735718e-02 6.839185487478971481e-03 -8.437161147594451904e-02 -9.394536912441253662e-02 -1.568119674921035767e-01 2.432217746973037720e-01 -1.793102473020553589e-01 -3.279887735843658447e-01
1.186030954122543335e-01 1.073706075549125671e-01 1.911677718162536621e-01 -1.201643049716949463e-01 1.196300834417343140e-01 1.616471260786056519e-01 -2.005039481446146965e-03 -5.491793528199195862e-02 -1.425154060125350952e-01 2.519389241933822632e-02 3.210011720657348633e-01 -4.606178402900695801e-01 -3.804467320442199707e-01 -4.370700940489768982e-02 -4.201014712452888489e-02 4.862757027149200439e-02 1.743373274803161621e-01 7.146989554166793823e-02 6.413173978216946125e-04 -3.493550047278404236e-02 1.526264846324920654e-01 1.239119917154312134e-01 -1.190769970417022705e-01 1.681525446474552155e-02 3.505515456199645996e-01 1.306779682636260986e-01 -2.516853213310241699e-01 -1.665091514587402344e-01 1.328103095293045044e-01 -4.354903846979141235e-02 -2.293498069047927856e-01 -4.451213404536247253e-03
1.683281511068344116e-01 -6.331815570592880249e-02 3.041355311870574951e-01 -9.320965409278869629e-02 1.802375614643096924e-01 -1.869971305131912231e-02 -6.558617949485778809e-02 4.184070825576782227e-01 7.354483008384704590e-02 -3.123710118234157562e-02 1.646529585123062134e-01 8.829122781753540039e-02 -6.421700865030288696e-02 3.533829376101493835e-02 9.243582934141159058e-02 4.920123815536499023e-01 2.111929059028625488e-01 1.122113317251205444e-01 -8.198284544050693512e-03 -1.213233098387718201e-01 -9.209617041051387787e-03 1.869873702526092529e-01 -3.204282373189926147e-02 1.855102032423019409e-01 6.516830623149871826e-02 -2.093385159969329834e-01 -1.770919114351272583e-01 8.949437737464904785e-02 -1.037589162588119507e-01 -2.361941933631896973e-01 -2.337157577276229858e-01 -7.679656893014907837e-02
1.019566357135772705e-01 -4.527195915579795837e-02 3.812014311552047729e-02 -1.197697967290878296e-02 -1.004709675908088684e-02 -2.213304862380027771e-02 -1.452179253101348877e-01 -3.198403120040893555e-02 -9.088446199893951416e-02 2.152945399284362793e-01 3.137040734291076660e-01 2.540222704410552979e-01 -3.912570774555206299e-01 -7.154073566198348999e-03 1.304811332374811172e-02 6.159461662173271179e-02 2.236309498548507690e-01 4.485408961772918701e-02 -7.027287036180496216e-02 1.848456710577011108e-01 -1.564068794250488281e-01 2.714794874191284180e-01 -3.676582872867584229e-01 -2.685570344328880310e-02 -1.330912411212921143e-01 6.011984869837760925e-02 -2.790685594081878662e-01 7.804279774427413940e-02 -2.770490199327468872e-02 1.801136732101440430e-01 -3.356640636920928955e-01 -1.106637641787528992e-01
-3.169850111007690430e-01 2.563310563564300537e-01 2.354892641305923462e-01 -8.860416710376739502e-02 1.868831366300582886e-01 -1.128466501832008362e-01 -2.437345832586288452e-01 -1.872930824756622314e-01 -4.258211255073547363e-01 9.924701601266860962e-02 3.275707662105560303e-01 9.896594285964965820e-02 -3.624929115176200867e-02 1.632447540760040283e-01 -3.391155973076820374e-02 1.802899315953254700e-02 2.528226077556610107e-01 -1.085543856024742126e-01 -5.175835266709327698e-02 -2.148641049861907959e-01 2.208883315324783325e-01 1.565657705068588257e-01 1.227409690618515015e-01 2.218489907681941986e-02 2.063810527324676514e-01 -7.996354252099990845e-02 -8.804465085268020630e-02 -1.240295916795730591e-02 -3.738429024815559387e-02 3.114058822393417358e-02 -1.095768883824348450e-01 -7.731451839208602905e-02
4.701685532927513123e-02 4.043652415275573730e-01 2.848091423511505127e-01 -2.076532393693923950e-01 1.284926831722259521e-01 -9.745948761701583862e-02 -2.541102468967437744e-01 4.712186753749847412e-02 -7.965261489152908325e-02 -9.294032305479049683e-02 1.195336580276489258e-01 2.076874971389770508e-01 -2.003244310617446899e-01 1.932532340288162231e-01 2.212926186621189117e-02 -8.344154804944992065e-03 2.114602774381637573e-01 -6.569197028875350952e-02 -1.772331744432449341e-01 -1.823197156190872192e-01 1.329660601913928986e-02 1.239588856697082520e-01 1.894748359918594360e-01 1.385305076837539673e-01 -1.017064750194549561e-01 -2.015488147735595703e-01 -3.428882956504821777e-01 1.350126564502716064e-01 -2.215002179145812988e-01 -1.747234761714935303e-01 -3.167538717389106750e-02 -1.229722797870635986e-01
-2.245488166809082031e-01 6.687522679567337036e-02 1.685208678245544434e-01 -9.851755201816558838e-02 1.586152911186218262e-01 3.310512378811836243e-02 -1.844558119773864746e-01 2.237143740057945251e-02 -2.945956885814666748e-01 -8.826913684606552124e-02 2.699386179447174072e-01 -2.248937785625457764e-01 -8.623587340116500854e-02 -1.598506569862365723e-01 2.223149985074996948e-01 2.566397190093994141e-01 2.816998660564422607e-01 1.065804883837699890e-01 -1.963146626949310303e-01 -2.985460758209228516e-01 -2.105315960943698883e-02 1.468338966369628906e-01 -1.941654458642005920e-02 7.811801135540008545e-02 4.746503382921218872e-02 -2.512144744396209717e-01 -2.782807350158691406e-01 1.761606484651565552e-01 1.343555450439453125e-01 1.775699704885482788e-01 -9.538421034812927246e-02 -2.326590754091739655e-02
-1.037426069378852844e-01 3.551659882068634033e-01 -2.129720449447631836e-01 -4.234584420919418335e-02 8.448480814695358276e-02 -2.407813966274261475e-01 -2.215024381875991821e-01 -7.187461107969284058e-02 -1.561239212751388550e-01 2.229566723108291626e-01 9.687364101409912109e-02 -5.129136145114898682e-02 -2.627778351306915283e-01 3.312281072139739990e-01 3.479986265301704407e-02 -2.802203176543116570e-03 9.980012476444244385e-02 1.102392673492431641e-01 1.049268320202827454e-01 -1.333378255367279053e-01 -8.456109208054840565e-04 -2.828836739063262939e-01 -2.283307164907455444e-01 1.728585064411163330e-01 8.906374126672744751e-02 -2.673916146159172058e-02 -2.901831567287445068e-01 1.481115445494651794e-02 -1.598712056875228882e-01 -5.203263834118843079e-02 -2.577065825462341309e-01 -1.727051138877868652e-01
-5.158543959259986877e-02 1.816214770078659058e-01 -2.035558670759201050e-01 1.051895916461944580e-01 2.814259752631187439e-02 -8.674029260873794556e-02 9.230963885784149170e-03 2.364919483661651611e-01 1.420849002897739410e-02 -5.737653002142906189e-03 2.609824836254119873e-01 5.845905095338821411e-02 -3.946944773197174072e-01 6.343717873096466064e-02 -4.273657128214836121e-02 2.740673422813415527e-01 3.817254304885864258e-01 8.621764183044433594e-02 -2.402469962835311890e-01 -1.212287768721580505e-01 -1.705206483602523804e-01 -1.242500692605972290e-01 4.212262108922004700e-02 2.735390961170196533e-01 1.016568318009376526e-01 2.299751043319702148e-01 2.382332384586334229e-01 -1.770075410604476929e-02 -1.268128156661987305e-01 -6.409022491425275803e-03 -1.678529530763626099e-01 1.665748506784439087e-01
-2.300907820463180542e-01 3.747802674770355225e-01 -6.701021641492843628e-02 4.940274730324745178e-02 9.285727143287658691e-02 -1.961697638034820557e-02 -3.539928793907165527e-01 -1.126419082283973694e-01 -2.256454676389694214e-01 1.977133452892303467e-01 4.469914361834526062e-02 -1.312471833080053329e-02 -1.791695356369018555e-01 2.657946646213531494e-01 -7.476110756397247314e-02 4.077037423849105835e-02 8.957089483737945557e-02 -9.497568756341934204e-02 2.041221782565116882e-02 5.922287330031394958e-02 1.382731646299362183e-01 -4.654096066951751709e-02 -1.349906921386718750e-01 2.410552948713302612e-01 2.222966700792312622e-01 -1.037707328796386719e-01 -2.758189439773559570e-01 1.231262683868408203e-01 1.992790997028350830e-01 -1.348567903041839600e-01 -3.113383054733276367e-01 1.601572632789611816e-01
-1.702816225588321686e-02 1.970186084508895874e-01 5.330054089426994324e-02 2.382744289934635162e-02 2.524568140506744385e-01 -8.223664760589599609e-02 5.097967386245727539e-02 1.293987222015857697e-02 2.301508374512195587e-02 -1.618266701698303223e-01 6.389009207487106323e-02 -4.821806773543357849e-02 -2.801379859447479248e-01 1.984885521233081818e-02 2.674075961112976074e-02 3.875321745872497559e-01 2.755421102046966553e-01 -1.607953011989593506e-01 -3.356381952762603760e-01 -1.179648488759994507e-01 -1.193838939070701599e-01 -7.077973335981369019e-03 5.343161895871162415e-02 -3.602073490619659424e-01 1.307658553123474121e-01 -6.467715371400117874e-03 -6.391517352312803268e-03 1.566000133752822876e-01 5.514110997319221497e-02 3.042729496955871582e-01 -3.258242309093475342e-01 5.084580928087234497e-02
-2.184427231550216675e-01 2.150228321552276611e-01 3.081210851669311523e-01 2.953647635877132416e-02 1.402795165777206421e-01 2.340395003557205200e-02 -3.264236077666282654e-02 -3.017102479934692383e-01 -3.947242796421051025e-01 1.605134829878807068e-02 3.934903442859649658e-01 2.157119810581207275e-01 -1.770607382059097290e-01 1.596332937479019165e-01 2.206863462924957275e-02 5.130494758486747742e-02 2.244072109460830688e-01 -2.562325298786163330e-01 -9.712479263544082642e-02 -1.185057684779167175e-01 3.300442174077033997e-02 1.025119274854660034e-01 1.681468822062015533e-02 6.553804129362106323e-02 1.876955181360244751e-01 -5.217742547392845154e-02 -2.376515045762062073e-02 1.655732095241546631e-02 -1.545788347721099854e-01 -1.727588027715682983e-01 -1.741602718830108643e-01 -4.475818574428558350e-02
5.266714841127395630e-02 3.293387293815612793e-01 2.129784673452377319e-01 2.642503380775451660e-02 6.208688486367464066e-03 -1.010345742106437683e-01 -2.931800782680511475e-01 -4.124978184700012207e-02 1.026260927319526672e-01 1.141345053911209106e-01 1.714190989732742310e-01 1.892958134412765503e-01 -3.720052242279052734e-01 2.091378867626190186e-01 -4.040770977735519409e-02 -1.356311794370412827e-02 2.888242304325103760e-01 8.210149593651294708e-03 5.951585993170738220e-02 4.829695820808410645e-02 -2.887698709964752197e-01 -2.142082005739212036e-01 -3.266489803791046143e-01 -4.855048283934593201e-02 1.315863151103258133e-02 4.262377973645925522e-03 -8.956604450941085815e-02 -1.279309540987014771e-01 1.616326570510864258e-01 -1.073438897728919983e-01 -1.124128997325897217e-01 -2.636785209178924561e-01
1.562104970216751099e-01 3.654258847236633301e-01 -1.513140350580215454e-01 -2.833774983882904053e-01 7.979504764080047607e-02 -2.635521590709686279e-01 -5.432192608714103699e-02 -9.617358446121215820e-02 -1.306708157062530518e-01 1.218855977058410645e-01 2.205876559019088745e-01 -8.358541876077651978e-02 -3.286550939083099365e-01 1.322108358144760132e-01 1.051957532763481140e-01 4.699961096048355103e-02 1.119536459445953369e-01 3.626484572887420654e-01 2.121986746788024902e-01 -1.860031634569168091e-01 1.604542881250381470e-02 -2.504293918609619141e-01 7.505990564823150635e-03 -2.921341545879840851e-02 2.634210288524627686e-01 -3.665468096733093262e-02 -1.712307892739772797e-02 1.401548832654953003e-01 -1.668224632740020752e-01 -6.097745895385742188e-02 -5.027726665139198303e-02 1.104050055146217346e-01
7.053704559803009033e-02 2.862215638160705566e-01 7.997482270002365112e-02 -1.044303849339485168e-01 3.539541736245155334e-02 -1.780912280082702637e-01 -1.374902874231338501e-01 -2.868901193141937256e-01 -5.002953484654426575e-02 1.532628983259201050e-01 2.302541956305503845e-02 9.423536807298660278e-02 -4.511452913284301758e-01 -3.304556757211685181e-02 -5.524472519755363464e-02 2.773498594760894775e-01 1.023706495761871338e-01 2.914136648178100586e-02 8.675849065184593201e-03 -1.867838352918624878e-01 1.497150063514709473e-01 2.104938775300979614e-01 2.970035672187805176e-01 2.874626219272613525e-01 -7.985763251781463623e-02 9.598430991172790527e-02 -7.660112529993057251e-02 -3.575356677174568176e-02 -1.026234626770019531e-01 7.438296079635620117e-02 -3.145197778940200806e-02 -3.434659540653228760e-01
1.105571314692497253e-01 2.019151300191879272e-01 2.005661725997924805e-01 3.807219490408897400e-02 1.426687240600585938e-01 -6.451414525508880615e-02 -1.060729399323463440e-01 9.372592717409133911e-02 -1.717878691852092743e-02 1.143559664487838745e-01 3.554491400718688965e-01 3.640001118183135986e-01 -2.056760936975479126e-01 -1.672362834215164185e-01 4.039387777447700500e-02 3.722445368766784668e-01 1.541458070278167725e-01 5.135202407836914062e-02 2.519043982028961182e-01 1.583781838417053223e-01 -1.773253977298736572e-01 1.256107985973358154e-01 -2.974473834037780762e-01 1.530079990625381470e-01 5.510189756751060486e-02 1.585299372673034668e-01 -2.243110537528991699e-01 1.444140356034040451e-02 9.734898805618286133e-02 8.232895284891128540e-02 2.623934857547283173e-02 9.173907339572906494e-02
2.493861131370067596e-02 8.373872935771942139e-02 1.293546520173549652e-02 -4.683726653456687927e-02 7.344381511211395264e-02 3.402524814009666443e-02 -3.290753364562988281e-01 2.393267154693603516e-01 1.480941325426101685e-01 -6.757500022649765015e-02 1.051881983876228333e-01 -1.322975307703018188e-01 -7.739088684320449829e-02 2.772095203399658203e-01 1.121067330241203308e-01 2.080089747905731201e-01 1.942124813795089722e-01 -1.124659925699234009e-01 1.031533628702163696e-01 -1.446802914142608643e-01 -2.770474851131439209e-01 3.095344603061676025e-01 -2.454707585275173187e-02 5.564737692475318909e-02 2.134641706943511963e-01 -1.450639516115188599e-01 -3.830815106630325317e-02 1.988618522882461548e-01 -3.255652263760566711e-02 7.531586289405822754e-02 -4.958615601062774658e-01 7.555454969406127930e-02
9.017076343297958374e-03 3.926050662994384766e-01 -6.200126186013221741e-02 -8.065097965300083160e-03 2.677647173404693604e-01 -2.873046398162841797e-01 -2.354569286108016968e-01 -3.164041042327880859e-02 -7.591512799263000488e-02 -5.050150305032730103e-02 -6.437290459871292114e-02 1.966332942247390747e-01 -3.863310217857360840e-01 9.878281503915786743e-02 -8.726780861616134644e-02 -1.294367015361785889e-02 2.593588829040527344e-01 9.706204384565353394e-02 1.963082849979400635e-01 7.066524028778076172e-02 -1.674986630678176880e-01 1.103237643837928772e-01 1.042123734951019287e-01 2.251934111118316650e-01 -6.705802679061889648e-02 5.828393995761871338e-02 -2.704514265060424805e-01 1.366627216339111328e-01 -2.276967652142047882e-02 2.264751642942428589e-01 3.911855444312095642e-02 -1.954497396945953369e-01
-1.123525425791740417e-01 2.064976841211318970e-01 5.320862680673599243e-02 4.095250740647315979e-02 8.177118748426437378e-02 -1.071954518556594849e-02 -1.272385120391845703e-01 -1.387205272912979126e-01 3.760010004043579102e-02 -2.002838999032974243e-01 7.355625927448272705e-02 -2.390165580436587334e-03 -3.710850477218627930e-01 -6.610738486051559448e-02 3.214385509490966797e-01 1.101459488272666931e-01 4.943571388721466064e-01 -1.509740352630615234e-01 1.940883547067642212e-01 -1.485421359539031982e-01 -1.694417931139469147e-02 1.333407908678054810e-01 3.206165730953216553e-01 -1.052225306630134583e-01 6.726243346929550171e-02 7.637231796979904175e-02 -3.187522292137145996e-01 2.939561940729618073e-02 4.657762870192527771e-02 -3.163637220859527588e-02 -1.325140744447708130e-01 3.338901326060295105e-02
7.218173146247863770e-02 8.658388257026672363e-02 3.806307613849639893e-01 -1.146821491420269012e-02 1.580562293529510498e-01 -1.611262410879135132e-01 -2.374134659767150879e-01 -7.047075778245925903e-02 4.523242637515068054e-02 -1.212769304402172565e-03 1.408991217613220215e-01 -8.841569721698760986e-02 -2.315061092376708984e-01 2.445029169321060181e-01 -2.311777882277965546e-02 1.534523218870162964e-01 1.323363184928894043e-01 7.247200608253479004e-02 3.032225929200649261e-02 2.753726840019226074e-01 -1.362519264221191406e-01 -1.383475959300994873e-01 -1.093964800238609314e-01 -1.843798458576202393e-01 3.510838449001312256e-01 -2.046786099672317505e-01 -3.853071033954620361e-01 1.033633053302764893e-01 -1.005315855145454407e-01 1.451565325260162354e-01 2.842088602483272552e-02 1.528551280498504639e-01
2.926609516143798828e-01 3.070685565471649170e-01 1.914285123348236084e-01 -1.706809848546981812e-01 2.556235790252685547e-01 6.816900521516799927e-02 -1.585007994435727596e-03 6.853970885276794434e-02 5.212379246950149536e-02 -8.848577737808227539e-02 1.203124374151229858e-01 -9.236616641283035278e-02 -1.909123808145523071e-01 1.999156177043914795e-01 -1.631369888782501221e-01 4.124155938625335693e-01 1.837983280420303345e-01 -3.412410989403724670e-02 -2.311167269945144653e-01 -1.373240202665328979e-01 2.772371284663677216e-02 -1.352418661117553711e-01 -2.287500798702239990e-01 -1.278927028179168701e-01 -3.823668882250785828e-02 2.321594804525375366e-01 -2.944279462099075317e-02 -1.130947545170783997e-01 6.972260773181915283e-02 -1.027835458517074585e-01 -2.708550095558166504e-01 -1.419752836227416992e-01
-3.348345682024955750e-02 2.350188344717025757e-01 1.625861674547195435e-01 6.537536531686782837e-02 6.866288930177688599e-02 -1.624150276184082031e-01 5.379386991262435913e-02 -1.413330286741256714e-01 -9.260498732328414917e-02 1.947587430477142334e-01 1.979085355997085571e-01 7.843758910894393921e-03 7.373508065938949585e-02 2.243412844836711884e-02 3.068948984146118164e-01 5.558527708053588867e-01 1.924295872449874878e-01 1.373265534639358521e-01 6.654634326696395874e-02 3.426459431648254395e-02 -5.989940091967582703e-02 5.766994319856166840e-03 -3.273214679211378098e-03 -9.520862996578216553e-02 2.425870597362518311e-01 -1.395528316497802734e-01 5.702499672770500183e-02 3.636923730373382568e-01 9.044758975505828857e-02 7.777466624975204468e-02 -2.012938410043716431e-01 -1.461467593908309937e-01
-1.352668702602386475e-01 8.876613527536392212e-02 2.708717286586761475e-01 -1.894224286079406738e-01 1.689714044332504272e-01 1.692406237125396729e-01 -3.398919105529785156e-01 7.744262367486953735e-02 -2.629514038562774658e-01 2.126261442899703979e-01 2.100163698196411133e-01 2.262798398733139038e-01 -2.441536188125610352e-01 1.117730066180229187e-01 8.460736274719238281e-02 2.704931497573852539e-01 2.630952298641204834e-01 -3.033400774002075195e-01 4.932359978556632996e-02 -1.692125946283340454e-01 1.881776005029678345e-01 -4.542309045791625977e-02 -1.158381104469299316e-01 -1.589816296473145485e-03 1.527968496084213257e-01 -1.184835433959960938e-01 9.998140484094619751e-02 4.407881945371627808e-02 -1.681033372879028320e-01 -3.969301655888557434e-02 3.659258037805557251e-02 8.301970548927783966e-03
1.256373077630996704e-01 3.697456419467926025e-01 1.993351578712463379e-01 -1.176919639110565186e-01 1.653141975402832031e-01 -3.858869075775146484e-01 -3.172127008438110352e-01 -4.086935147643089294e-02 -1.047785133123397827e-01 -6.390106678009033203e-02 2.487878203392028809e-01 3.263807669281959534e-02 4.532068967819213867e-03 2.151631712913513184e-01 5.181562155485153198e-02 -7.437521219253540039e-02 2.025800943374633789e-01 2.729571461677551270e-01 -7.014355808496475220e-02 -1.453555934131145477e-02 -9.951917082071304321e-02 -8.034432679414749146e-02 1.740880426950752735e-03 3.465512394905090332e-01 1.970740221440792084e-02 1.753217279911041260e-01 -5.364451184868812561e-02 1.836730837821960449e-01 1.288393437862396240e-01 7.088242471218109131e-02 -1.468124687671661377e-01 1.215648055076599121e-01
-1.533238291740417480e-01 2.216062992811203003e-01 1.805101037025451660e-01 1.678991466760635376e-01 -5.757381021976470947e-02 8.580134809017181396e-02 -1.626709103584289551e-02 -1.805104464292526245e-01 4.164291918277740479e-02 -6.644520908594131470e-02 9.367728233337402344e-02 -8.079949766397476196e-02 -4.387716948986053467e-01 1.628943830728530884e-01 -9.757315367460250854e-02 1.656987816095352173e-01 2.935915291309356689e-01 4.183604940772056580e-02 1.674449592828750610e-01 -1.820261925458908081e-01 -2.042205035686492920e-01 -1.181186437606811523e-01 1.894362419843673706e-01 -2.084568515419960022e-02 1.467701196670532227e-01 -8.140866458415985107e-02 -5.010001063346862793e-01 7.370138168334960938e-02 -6.822338700294494629e-02 1.597642339766025543e-02 -1.221868544816970825e-01 7.802376057952642441e-03
6.590779125690460205e-02 2.783439457416534424e-01 9.998147189617156982e-02 -2.634972929954528809e-01 1.601557433605194092e-01 -3.158133104443550110e-02 3.166997432708740234e-01 -2.520412765443325043e-02 1.053609699010848999e-01 -1.110862269997596741e-01 -1.113910973072052002e-01 -1.119206771254539490e-01 -3.382924497127532959e-01 1.852639019489288330e-01 7.809437066316604614e-02 9.365647286176681519e-02 4.624855220317840576e-01 -3.001122772693634033e-01 1.416980177164077759e-01 -3.596485406160354614e-02 -6.135995686054229736e-02 3.142136707901954651e-02 3.444514051079750061e-02 1.722060590982437134e-01 3.386837616562843323e-02 -6.763063371181488037e-02 -2.751136012375354767e-02 7.413788139820098877e-02 -3.620192036032676697e-02 1.313447952270507812e-01 -3.280062675476074219e-01 -1.058719959110021591e-02
1.141953542828559875e-01 1.089163199067115784e-01 3.157913684844970703e-02 -2.125571370124816895e-01 7.468089461326599121e-02 -1.348778009414672852e-01 -3.656041026115417480e-01 -9.295500814914703369e-03 -1.819891482591629028e-01 3.431427478790283203e-02 1.820524334907531738e-01 -9.863979183137416840e-03 -2.426635771989822388e-01 1.362445056438446045e-01 2.130889594554901123e-01 -1.374433636665344238e-01 2.540296614170074463e-01 3.171472111716866493e-03 -6.187982484698295593e-02 -2.187724784016609192e-02 -3.032751567661762238e-02 1.838129162788391113e-01 -2.720893546938896179e-02 3.501687049865722656e-01 -3.116431273519992828e-02 8.198902755975723267e-02 -4.376950263977050781e-01 -2.212251536548137665e-02 -8.276364207267761230e-02 -3.076772987842559814e-01 -1.591147482395172119e-01 -9.277138859033584595e-02
-5.009168758988380432e-02 9.629122912883758545e-03 2.075561434030532837e-01 -4.424328915774822235e-03 1.497767418622970581e-01 -1.047544404864311218e-01 -1.384335458278656006e-01 -5.599820241332054138e-02 -2.924052774906158447e-01 1.765815913677215576e-02 1.822901666164398193e-01 1.813668757677078247e-01 -4.109216928482055664e-01 2.723645269870758057e-01 -6.440579891204833984e-02 4.083203971385955811e-01 1.524874120950698853e-01 1.936565041542053223e-01 1.509085595607757568e-01 -2.633575499057769775e-01 -2.009545564651489258e-01 -1.264858245849609375e-01 -8.974825963377952576e-03 -1.086684986948966980e-01 -4.876690730452537537e-02 -1.155088394880294800e-01 1.415564417839050293e-01 -1.755920946598052979e-01 -1.901237294077873230e-02 1.952159032225608826e-02 9.189787507057189941e-02 -1.892301738262176514e-01
1.743411123752593994e-01 2.807711660861968994e-01 -3.332725912332534790e-02 4.633417353034019470e-02 1.748227924108505249e-01 -9.318663179874420166e-02 -8.063587546348571777e-02 -2.271442413330078125e-01 1.174705177545547485e-01 -1.062389463186264038e-01 -1.099723652005195618e-01 -1.643717586994171143e-01 -3.974883854389190674e-01 3.525042831897735596e-01 -9.622109681367874146e-02 2.940114736557006836e-01 2.725928127765655518e-01 -1.894142769742757082e-04 1.559276580810546875e-01 -1.521980762481689453e-01 -8.009830117225646973e-02 -1.148183792829513550e-01 7.453009486198425293e-02 6.707374006509780884e-02 1.682605147361755371e-01 2.035218179225921631e-01 -2.956975996494293213e-01 1.940537989139556885e-02 9.049154818058013916e-02 -1.216628625988960266e-01 9.898153692483901978e-02 -7.902242243289947510e-02
-5.143705010414123535e-02 1.096719205379486084e-01 1.050463840365409851e-01 -2.686495482921600342e-01 6.722929328680038452e-02 -2.939579486846923828e-01 -8.539525419473648071e-02 -7.508420944213867188e-02 -1.348539441823959351e-01 2.135178744792938232e-01 7.547510415315628052e-02 7.250196486711502075e-02 -5.083387494087219238e-01 1.192573904991149902e-01 -1.244668960571289062e-01 3.133737742900848389e-01 6.174676120281219482e-02 9.787393361330032349e-02 -4.782860353589057922e-02 -2.556281685829162598e-01 9.527756273746490479e-02 -7.260677963495254517e-02 2.293037027120590210e-01 1.670043766498565674e-01 1.116877943277359009e-01 1.566104143857955933e-01 -1.291190534830093384e-01 -1.965493112802505493e-01 7.227541413158178329e-03 3.311971202492713928e-02 5.265883356332778931e-02 -2.552096247673034668e-01
-8.638418465852737427e-02 7.057086564600467682e-03 3.720448315143585205e-01 2.729015983641147614e-02 -9.544762969017028809e-02 -6.449984759092330933e-02 -3.198516070842742920e-01 5.599758028984069824e-02 -3.019242584705352783e-01 3.199512362480163574e-01 3.328624665737152100e-01 -8.155342191457748413e-02 -2.079559564590454102e-01 4.060681909322738647e-02 3.798028826713562012e-02 2.450569421052932739e-01 3.699073940515518188e-02 -1.238419041037559509e-01 -2.597970068454742432e-01 -8.673069626092910767e-02 -1.137761995196342468e-01 7.443947345018386841e-02 3.255324205383658409e-03 1.317251771688461304e-01 1.270090788602828979e-01 1.244257390499114990e-01 -2.623903751373291016e-01 6.259849667549133301e-02 -2.751076817512512207e-01 4.105097800493240356e-02 2.256411686539649963e-02 8.613991737365722656e-02
-1.482783723622560501e-02 5.231099724769592285e-01 -3.412051126360893250e-03 6.215495057404041290e-03 1.833786442875862122e-02 -1.236331611871719360e-01 1.375861167907714844e-01 -5.615779384970664978e-02 7.632746547460556030e-02 -3.925392404198646545e-02 -6.030580401420593262e-02 1.748912930488586426e-01 -3.896273970603942871e-01 -3.591407835483551025e-02 1.199451908469200134e-01 7.127292454242706299e-02 2.571268975734710693e-01 -3.452951321378350258e-03 7.043351233005523682e-02 -2.916170358657836914e-01 2.114192843437194824e-01 1.282063424587249756e-01 7.855358719825744629e-02 2.536732554435729980e-01 -1.234120037406682968e-02 -5.681651644408702850e-03 -5.531466752290725708e-02 2.572221681475639343e-02 -2.814049422740936279e-01 -5.174732953310012817e-02 3.028003498911857605e-02 -3.158346414566040039e-01
-1.318137198686599731e-01 2.400089800357818604e-01 1.341629326343536377e-01 2.415616624057292938e-02 -5.592038482427597046e-02 -3.181926310062408447e-01 -1.128124520182609558e-01 1.966916322708129883e-01 1.578606665134429932e-01 -2.352022677659988403e-01 5.315626412630081177e-02 1.345331072807312012e-01 -4.279015660285949707e-01 -5.535611882805824280e-03 -4.652883112430572510e-02 2.822140753269195557e-01 2.893463075160980225e-01 6.225105375051498413e-02 -2.053070813417434692e-02 -1.386776268482208252e-01 -1.652043014764785767e-01 -2.694819681346416473e-02 -1.762261986732482910e-01 -1.596887409687042236e-01 -5.402434989809989929e-02 -2.567853629589080811e-01 -2.005309984087944031e-02 5.822036042809486389e-02 7.310967147350311279e-02 -2.130326628684997559e-01 -1.153160333633422852e-01 2.367397844791412354e-01
4.041615873575210571e-02 3.614473640918731689e-01 2.281963676214218140e-01 -6.659472733736038208e-02 -1.268864125013351440e-01 -2.109871059656143188e-01 3.419980779290199280e-02 2.041366323828697205e-02 -1.607472747564315796e-01 2.334369868040084839e-01 4.128118231892585754e-02 2.254925966262817383e-01 -2.586090564727783203e-01 1.789880096912384033e-01 1.615563631057739258e-01 7.317318767309188843e-02 3.090266585350036621e-01 -2.245867103338241577e-01 2.771224640309810638e-02 8.251368068158626556e-03 -9.916917234659194946e-02 3.770472705364227295e-01 -8.700754493474960327e-03 -1.210435032844543457e-01 -1.363641619682312012e-01 1.214386820793151855e-01 -1.009126901626586914e-01 4.063135012984275818e-02 -1.205329447984695435e-01 -8.323770761489868164e-02 -2.974549829959869385e-01 1.309430152177810669e-01
-7.087593525648117065e-02 1.777094453573226929e-01 1.783367991447448730e-01 -1.162684410810470581e-01 -1.821927428245544434e-01 6.297101080417633057e-02 -1.096563879400491714e-02 8.966122567653656006e-02 2.500200644135475159e-02 5.489547252655029297e-01 8.265728503465652466e-02 5.203953757882118225e-02 -4.693191945552825928e-01 1.549459397792816162e-01 2.259022891521453857e-01 7.654687017202377319e-02 2.731954157352447510e-01 2.282241731882095337e-01 -2.508022449910640717e-02 1.188175231218338013e-01 -3.508586809039115906e-02 1.084567606449127197e-01 -1.127276420593261719e-01 1.434462815523147583e-01 -1.292365193367004395e-01 -4.097964614629745483e-02 -7.902615517377853394e-02 9.211315959692001343e-02 -4.913100600242614746e-02 2.801319956779479980e-02 -1.107417643070220947e-01 -1.541339755058288574e-01
-3.844732884317636490e-03 1.543793678283691406e-01 1.207946091890335083e-01 -1.549927145242691040e-01 -6.070289015769958496e-02 -1.423749327659606934e-01 6.547375023365020752e-02 -6.072705984115600586e-02 2.075417488813400269e-01 8.150026202201843262e-02 -2.834448218345642090e-01 -6.403136253356933594e-02 -4.390830397605895996e-01 2.285499274730682373e-01 2.530016303062438965e-01 3.468893170356750488e-01 3.998373150825500488e-01 6.881673634052276611e-02 8.981121331453323364e-02 1.008727774024009705e-02 -1.180259138345718384e-01 1.163660436868667603e-01 -5.113523919135332108e-03 4.983878508210182190e-02 1.228535175323486328e-01 -1.700370609760284424e-01 8.892924338579177856e-02 -9.708685800433158875e-03 1.067637652158737183e-01 -1.151969954371452332e-01 -2.161715328693389893e-01 1.261679679155349731e-01
-1.771480590105056763e-01 3.376773893833160400e-01 6.484043598175048828e-02 -8.748486638069152832e-02 -5.725276842713356018e-02 -7.826592028141021729e-02 -2.049952596426010132e-01 1.731831431388854980e-01 1.059727296233177185e-01 7.219515740871429443e-02 1.962382495403289795e-01 8.970311284065246582e-02 -3.543667793273925781e-01 1.467010229825973511e-01 -6.517183780670166016e-02 1.775369793176651001e-01 7.126931101083755493e-02 2.093844413757324219e-01 1.152073964476585388e-01 7.507017254829406738e-02 -3.023574948310852051e-01 -4.426448419690132141e-02 -2.411358803510665894e-01 -1.693564355373382568e-01 3.751045465469360352e-01 1.907834857702255249e-01 -1.682716310024261475e-01 -1.478549540042877197e-01 1.187390312552452087e-01 -9.447483718395233154e-02 2.345314994454383850e-02 1.287007033824920654e-01
5.174177512526512146e-02 2.047821879386901855e-01 2.988656461238861084e-01 -2.555686235427856445e-01 -1.646609306335449219e-01 1.846517063677310944e-02 4.781903326511383057e-02 1.107336804270744324e-01 1.765285730361938477e-01 -4.898471385240554810e-02 -1.965992301702499390e-01 -6.250540167093276978e-02 -4.311403632164001465e-01 2.250951528549194336e-01 -1.177440304309129715e-02 1.379238665103912354e-01 3.800455331802368164e-01 -9.077970683574676514e-02 5.988115072250366211e-02 -1.288082748651504517e-01 -2.159591168165206909e-01 2.585888206958770752e-01 -3.950720652937889099e-02 5.916628241539001465e-02 2.691109180450439453e-01 -1.636325269937515259e-01 7.607447355985641479e-02 3.389577381312847137e-03 1.272080391645431519e-01 8.393429964780807495e-02 -7.596033066511154175e-02 3.878285735845565796e-02
-1.801920309662818909e-02 8.129662275314331055e-02 -1.030841618776321411e-01 9.586394578218460083e-02 2.012595087289810181e-01 -2.108629345893859863e-01 -2.161807715892791748e-01 -1.326209008693695068e-01 -4.746766388416290283e-02 9.754787385463714600e-02 7.005576044321060181e-02 2.678143084049224854e-01 -2.572062909603118896e-01 1.309100538492202759e-01 7.712300866842269897e-02 3.991644978523254395e-01 9.111555665731430054e-02 3.536128997802734375e-01 -1.143759787082672119e-01 -1.620449870824813843e-01 -2.879386022686958313e-02 7.096532732248306274e-02 -3.201615810394287109e-01 1.674791872501373291e-01 1.318916827440261841e-01 -7.741865515708923340e-02 1.129035130143165588e-01 -2.172672450542449951e-01 -2.041158229112625122e-01 -1.511299163103103638e-01 -3.189311176538467407e-02 -1.703543514013290405e-01
1.005827412009239197e-01 -1.549791824072599411e-02 3.834168240427970886e-02 1.807517111301422119e-01 1.094265431165695190e-01 -2.613987401127815247e-02 -1.220239400863647461e-01 -6.548059731721878052e-02 -1.381291747093200684e-01 -2.101234048604965210e-01 1.490435153245925903e-01 -2.125351876020431519e-02 -2.445877641439437866e-01 3.210774958133697510e-01 7.343030720949172974e-02 3.754825592041015625e-01 1.644069999456405640e-01 -8.020394295454025269e-02 1.669099479913711548e-01 -2.071202695369720459e-01 2.423283308744430542e-01 -4.448674619197845459e-02 -7.487314939498901367e-02 4.697746783494949341e-02 2.395347505807876587e-01 7.271314412355422974e-02 -3.608051836490631104e-01 1.766161620616912842e-01 4.836347699165344238e-02 9.330316632986068726e-02 -1.655464917421340942e-01 -3.053743243217468262e-01
-1.734011620283126831e-01 1.180137395858764648e-01 1.073993071913719177e-01 5.019537359476089478e-02 9.332627803087234497e-02 2.057703398168087006e-02 -4.671619832515716553e-02 9.175880998373031616e-02 -1.426139175891876221e-01 1.216641515493392944e-01 2.187944948673248291e-01 -3.259046673774719238e-01 -2.559671700000762939e-01 -1.463490165770053864e-02 7.734356820583343506e-02 3.640265166759490967e-01 8.634758740663528442e-02 1.491762846708297729e-01 2.139931470155715942e-01 1.146941632032394409e-01 3.395202755928039551e-01 1.562359835952520370e-02 -2.613923251628875732e-01 1.895520985126495361e-01 2.175986319780349731e-01 4.050976037979125977e-02 -2.158876210451126099e-01 -1.638494282960891724e-01 2.489308565855026245e-01 1.404731273651123047e-01 -1.012980937957763672e-01 -7.695924490690231323e-02
-1.682745814323425293e-01 3.151445984840393066e-01 9.979886561632156372e-02 -2.237710952758789062e-01 9.724151343107223511e-02 1.216792836785316467e-01 -1.884785443544387817e-01 -1.009910330176353455e-01 2.051992565393447876e-01 -3.976154699921607971e-02 1.742912977933883667e-01 2.265827804803848267e-01 -2.253325879573822021e-01 1.326206419616937637e-02 -1.127301380038261414e-01 3.390771150588989258e-01 -1.200036332011222839e-02 1.081504742614924908e-03 1.726116389036178589e-01 -1.263207942247390747e-02 -2.961640655994415283e-01 1.866993159055709839e-01 -2.472811788320541382e-01 -1.320494413375854492e-01 -7.383595220744609833e-03 -1.883765906095504761e-01 -3.304639458656311035e-01 3.810685500502586365e-02 3.224058076739311218e-02 6.990133225917816162e-02 -1.702061742544174194e-01 -1.611315608024597168e-01
-1.334558725357055664e-01 3.610464036464691162e-01 1.732456833124160767e-01 -1.509293448179960251e-02 1.504506915807723999e-01 -2.417445927858352661e-01 -1.926543861627578735e-01 -1.080411020666360855e-02 -1.805936172604560852e-02 1.846981495618820190e-01 -2.457343507558107376e-04 -8.060173690319061279e-02 -2.901611626148223877e-01 1.423609405755996704e-01 -1.970333978533744812e-02 -9.524428099393844604e-02 1.917966157197952271e-01 -9.252829104661941528e-02 -3.983802497386932373e-01 -3.788734599947929382e-02 1.050257161259651184e-01 2.341942191123962402e-01 -3.081167936325073242e-01 1.909043937921524048e-01 -1.074545085430145264e-01 2.668445743620395660e-02 -1.962665468454360962e-01 1.918496191501617432e-01 1.345093548297882080e-01 1.707002073526382446e-01 -5.883169919252395630e-02 -8.604317903518676758e-02
1.128092482686042786e-01 4.585362970829010010e-01 1.797557771205902100e-01 1.380943655967712402e-01 -1.061991974711418152e-02 -1.333470046520233154e-01 -2.126909941434860229e-01 -7.549304515123367310e-02 5.339902266860008240e-02 9.562840312719345093e-02 1.905853152275085449e-01 2.601572275161743164e-01 -3.504030406475067139e-01 9.086742252111434937e-02 3.675308078527450562e-02 6.568615324795246124e-03 2.317252308130264282e-01 6.036349013447761536e-02 1.414051279425621033e-02 -6.948373466730117798e-02 -4.168253839015960693e-01 -6.063618883490562439e-02 -2.169067859649658203e-01 -2.378397807478904724e-02 -1.715273708105087280e-01 -2.046126499772071838e-02 -1.426562964916229248e-01 -3.434378653764724731e-02 -9.686928242444992065e-02 7.360181957483291626e-02 3.266782313585281372e-02 -2.317981272935867310e-01
1.452663242816925049e-01 -1.035318151116371155e-01 2.207933925092220306e-02 6.850625574588775635e-02 4.981346428394317627e-02 6.108801811933517456e-02 -9.273211658000946045e-02 -3.760615363717079163e-02 -1.216564029455184937e-01 -8.815307915210723877e-02 1.798150390386581421e-01 -1.302799731492996216e-01 -3.429445624351501465e-01 2.587664723396301270e-01 1.451386958360671997e-01 3.538393676280975342e-01 2.232077568769454956e-01 -1.942743808031082153e-01 1.667204797267913818e-01 -1.501346379518508911e-01 2.653118371963500977e-01 -1.615891605615615845e-01 3.099519200623035431e-02 1.104210615158081055e-01 1.315794289112091064e-01 1.073739528656005859e-01 -1.653124392032623291e-01 2.134834229946136475e-01 1.077794581651687622e-01 2.190711349248886108e-01 -2.267508059740066528e-01 -2.893615961074829102e-01
-4.490795731544494629e-02 2.819067835807800293e-01 -1.410813182592391968e-01 -1.438237633556127548e-02 1.636693477630615234e-01 -3.388930261135101318e-01 -1.793865561485290527e-01 1.638910919427871704e-01 -2.827847599983215332e-01 9.193968027830123901e-02 1.437390595674514771e-01 6.755919009447097778e-02 -1.721861958503723145e-01 2.843245267868041992e-01 -4.912015423178672791e-02 1.882241815328598022e-01 3.976585716009140015e-02 2.206626832485198975e-01 -1.301503647118806839e-02 -2.323387563228607178e-02 8.387893438339233398e-02 -6.306043360382318497e-03 -1.935494095087051392e-01 3.321301341056823730e-01 2.296564728021621704e-01 1.333834081888198853e-01 -2.022486031055450439e-01 1.529759764671325684e-01 -1.600408926606178284e-02 -2.866373658180236816e-01 -5.882680788636207581e-02 9.593361616134643555e-02
-1.315049976110458374e-01 2.698388993740081787e-01 -5.225870013236999512e-02 -3.592934906482696533e-01 1.358746290206909180e-01 6.206445023417472839e-02 -1.619208008050918579e-01 -3.328735474497079849e-03 -6.429032981395721436e-02 -1.081703417003154755e-02 1.596053838729858398e-01 -2.594051510095596313e-02 -1.908786147832870483e-01 -2.415071874856948853e-01 1.402964144945144653e-01 2.659083306789398193e-01 6.024045869708061218e-02 -1.245560124516487122e-03 -1.411596387624740601e-01 -3.738131523132324219e-01 3.950687125325202942e-02 2.447500377893447876e-01 -2.997895888984203339e-02 -8.027639240026473999e-02 8.585748076438903809e-02 -6.693017482757568359e-02 -2.377175539731979370e-01 3.723604604601860046e-02 3.098143339157104492e-01 1.405625045299530029e-01 -2.246208041906356812e-01 -2.143262475728988647e-01
-2.754468917846679688e-01 2.710929214954376221e-01 1.707491129636764526e-01 -2.540948390960693359e-01 -1.042221486568450928e-01 -7.758329063653945923e-02 -9.283797116950154305e-04 2.026275843381881714e-01 -3.271556198596954346e-01 4.446097090840339661e-02 5.880320072174072266e-02 5.782828480005264282e-02 -3.393871486186981201e-01 2.322555184364318848e-01 8.831445127725601196e-03 1.464956551790237427e-01 9.065552055835723877e-02 7.890411466360092163e-02 -1.474472582340240479e-01 4.320844635367393494e-02 -4.087339341640472412e-02 -1.097775325179100037e-01 -3.132523298263549805e-01 -1.413179337978363037e-01 -7.728938758373260498e-02 -1.638966202735900879e-01 -1.574038118124008179e-01 1.280495822429656982e-01 -1.479976028203964233e-01 -2.886427044868469238e-01 -9.937038272619247437e-02 -1.831147521734237671e-01
4.036594629287719727e-01 5.116717144846916199e-02 6.103008985519409180e-02 -1.367546035908162594e-03 1.140902042388916016e-01 -2.076870650053024292e-01 -1.291127055883407593e-01 -1.265273243188858032e-01 -1.485629007220268250e-02 -3.965606912970542908e-02 2.348743975162506104e-01 -1.106301397085189819e-01 -1.980560868978500366e-01 4.107514396309852600e-02 1.004937738180160522e-01 4.580713510513305664e-01 -1.454492565244436264e-02 6.802535802125930786e-02 3.371866419911384583e-02 5.133506283164024353e-02 1.142314523458480835e-01 2.904955744743347168e-01 4.701722413301467896e-02 3.445744048804044724e-03 1.241059973835945129e-01 1.176546737551689148e-01 -3.647159636020660400e-01 6.597774475812911987e-02 3.073779344558715820e-01 -4.942168295383453369e-02 -4.623601213097572327e-02 -1.946722418069839478e-01
1.289568841457366943e-01 1.395520865917205811e-01 1.671023815870285034e-01 -9.417615830898284912e-02 -3.068343177437782288e-02 -1.121446397155523300e-02 5.352774262428283691e-02 -3.332999348640441895e-02 8.846157789230346680e-02 -1.815426498651504517e-01 2.833793163299560547e-01 5.302887409925460815e-02 -2.679345756769180298e-02 6.177048012614250183e-02 4.818211495876312256e-02 1.439429819583892822e-01 3.247911930084228516e-01 1.047325804829597473e-01 -9.435730054974555969e-03 -2.722733318805694580e-01 -2.086625993251800537e-01 -1.510214507579803467e-01 -1.704892069101333618e-01 -8.103270665742456913e-04 2.204580307006835938e-01 1.519199311733245850e-01 -3.257939517498016357e-01 -5.153821781277656555e-02 -2.599715292453765869e-01 -1.215167995542287827e-02 -4.818606376647949219e-01 -6.394925713539123535e-02
4.269331321120262146e-02 2.663151323795318604e-01 4.086467437446117401e-03 -1.134557873010635376e-01 7.580855488777160645e-02 1.195723935961723328e-02 -8.605678565800189972e-03 -1.782485842704772949e-01 -5.789741873741149902e-03 3.561556339263916016e-02 -2.376852743327617645e-02 -1.216374859213829041e-01 -2.439810335636138916e-01 3.012402653694152832e-01 3.850356340408325195e-01 1.649917811155319214e-01 2.162273675203323364e-01 7.018078118562698364e-03 9.831302613019943237e-02 -3.116778433322906494e-01 4.021216649562120438e-03 1.559633612632751465e-01 -1.390353590250015259e-01 -4.276941716670989990e-02 -5.470037460327148438e-03 2.623180150985717773e-01 -3.524010479450225830e-01 1.807449571788311005e-02 2.968840301036834717e-01 1.727801114320755005e-01 -2.350987168028950691e-03 -1.541208475828170776e-01
-2.824712079018354416e-03 2.917873263359069824e-01 -3.733018040657043457e-02 -1.283023059368133545e-01 4.487919434905052185e-02 -1.170094162225723267e-01 -3.660614192485809326e-01 6.309921294450759888e-02 -4.164494276046752930e-01 9.259148687124252319e-02 2.371792942285537720e-01 -1.407082229852676392e-01 -2.632120251655578613e-01 -2.799034677445888519e-02 8.433756977319717407e-02 2.172194980084896088e-02 4.983263462781906128e-02 -1.561488211154937744e-01 -8.183610439300537109e-02 -1.962739601731300354e-02 8.077903091907501221e-02 3.991321846842765808e-02 -1.161817684769630432e-01 4.049564301967620850e-01 2.143964022397994995e-01 6.329198926687240601e-02 -2.333750724792480469e-01 8.550027012825012207e-02 -1.118229106068611145e-01 -2.252146601676940918e-01 -7.709910720586776733e-02 8.446174114942550659e-02
-1.214978173375129700e-01 1.030802056193351746e-01 1.225081831216812134e-01 -1.031422689557075500e-01 1.530730426311492920e-01 -6.344590336084365845e-02 -2.704889774322509766e-01 6.759973708540201187e-03 -7.586521655321121216e-02 3.436424136161804199e-01 2.914368510246276855e-01 -2.099530100822448730e-01 -2.163834422826766968e-01 2.666899263858795166e-01 -4.066144302487373352e-02 1.921861469745635986e-01 1.189444437623023987e-01 -7.825479656457901001e-02 -2.387556433677673340e-01 1.122300922870635986e-01 -1.174707617610692978e-02 -7.411120086908340454e-02 -9.331043064594268799e-02 1.859534159302711487e-02 4.012410342693328857e-02 -3.079890012741088867e-01 -2.164504528045654297e-01 1.180658191442489624e-01 -3.097063601016998291e-01 -2.624851763248443604e-01 -7.445606589317321777e-02 -8.204755932092666626e-02
-8.778434246778488159e-03 7.162903249263763428e-02 3.582785725593566895e-01 9.823891520500183105e-02 -3.249839693307876587e-02 -1.210220232605934143e-01 -2.515457868576049805e-01 5.332866683602333069e-02 3.977404534816741943e-02 1.419357955455780029e-01 1.399303376674652100e-01 7.016570866107940674e-02 -1.394785642623901367e-01 1.717903316020965576e-01 1.230270490050315857e-01 1.873467713594436646e-01 2.610922753810882568e-01 4.053920805454254150e-01 -2.732950150966644287e-01 1.739354431629180908e-01 2.397768646478652954e-01 2.939647249877452850e-02 -1.251132190227508545e-01 1.134614795446395874e-01 1.291758101433515549e-02 -4.482747986912727356e-03 -9.114037454128265381e-02 2.804087102413177490e-01 1.148808933794498444e-02 1.074661463499069214e-01 -2.816641926765441895e-01 -1.644567400217056274e-01
6.412119418382644653e-02 1.943465173244476318e-01 9.387347102165222168e-02 -8.534078299999237061e-02 8.102151751518249512e-02 -1.096496507525444031e-01 1.084832102060317993e-01 5.101129412651062012e-01 -1.876964718103408813e-01 -1.296543031930923462e-01 -6.216338649392127991e-02 -1.255847066640853882e-01 -2.861472070217132568e-01 1.006680130958557129e-01 -6.118273362517356873e-03 2.968845963478088379e-01 5.161222815513610840e-01 -2.680676244199275970e-02 -2.312596142292022705e-02 -8.566512167453765869e-02 -1.733393222093582153e-01 1.041181683540344238e-01 -1.170806363224983215e-01 1.812177002429962158e-01 -6.822499632835388184e-02 8.600153774023056030e-02 -6.941165775060653687e-02 4.234833270311355591e-02 4.499895870685577393e-02 -7.745722681283950806e-02 4.285360872745513916e-02 -9.300899505615234375e-02
-8.425185829401016235e-02 2.642325162887573242e-01 3.202449530363082886e-02 -4.488305374979972839e-02 1.449774801731109619e-01 -2.517104744911193848e-01 -2.617544829845428467e-01 -6.795660406351089478e-02 1.490261852741241455e-01 -9.994513541460037231e-02 3.948656320571899414e-01 1.252941638231277466e-01 -1.104309409856796265e-01 -2.378248237073421478e-02 1.499794051051139832e-02 1.648512631654739380e-01 3.079465627670288086e-01 2.449553832411766052e-02 -3.317267000675201416e-01 -1.766935586929321289e-01 5.588414147496223450e-02 -5.085845477879047394e-03 -2.248461693525314331e-01 -7.896122336387634277e-02 7.197524607181549072e-02 8.223883062601089478e-02 -2.800646722316741943e-01 -2.004873603582382202e-01 -7.579252868890762329e-02 -1.802532076835632324e-01 2.304498553276062012e-01 -2.004793146625161171e-03
9.685284644365310669e-02 1.189541816711425781e-01 1.531323939561843872e-01 1.228063851594924927e-01 -3.356435596942901611e-01 -2.400345057249069214e-01 -7.018268108367919922e-02 -8.308856189250946045e-02 4.404947534203529358e-02 1.080626547336578369e-01 5.397450178861618042e-02 1.223976612091064453e-01 -2.380653321743011475e-01 2.231175005435943604e-01 3.091086074709892273e-02 6.204488128423690796e-02 2.712498903274536133e-01 1.046919673681259155e-01 -1.322603821754455566e-01 8.842343091964721680e-02 -2.847181260585784912e-01 2.992724776268005371e-01 8.236035704612731934e-03 5.750012397766113281e-02 6.884333491325378418e-02 -6.679882854223251343e-02 -3.031571805477142334e-01 2.678891420364379883e-01 2.040137909352779388e-02 -2.048071026802062988e-01 -3.356620073318481445e-01 3.619166091084480286e-02
-7.525432109832763672e-02 4.109736680984497070e-01 1.516484916210174561e-01 -5.346232280135154724e-02 1.816310435533523560e-01 -3.324932157993316650e-01 -1.541469246149063110e-01 1.623387187719345093e-01 -3.907620012760162354e-01 6.665641814470291138e-02 1.711655259132385254e-01 1.923671811819076538e-01 3.501825779676437378e-02 2.595539391040802002e-01 -1.247563585638999939e-01 2.226135283708572388e-01 4.612147063016891479e-02 7.980271428823471069e-02 4.744293168187141418e-02 -2.230182290077209473e-02 4.144573584198951721e-02 -3.798439400270581245e-03 -9.738189727067947388e-02 1.697860211133956909e-01 2.686921358108520508e-01 1.642268598079681396e-01 -3.456097096204757690e-02 7.784254103899002075e-02 1.606519520282745361e-02 -2.487233430147171021e-01 -1.027889549732208252e-01 -1.355564296245574951e-01
2.157361656427383423e-01 1.435144245624542236e-01 6.293281167745590210e-02 -2.368756234645843506e-01 -4.252560809254646301e-02 -7.972363382577896118e-02 -3.524286448955535889e-01 -1.890628188848495483e-01 -2.614806890487670898e-01 1.910034939646720886e-02 2.508575916290283203e-01 6.552392244338989258e-02 -3.159773349761962891e-01 1.291646510362625122e-01 1.558809727430343628e-01 -1.080188378691673279e-01 1.195241585373878479e-01 -1.086897775530815125e-01 -1.938601434230804443e-01 -1.143594831228256226e-01 2.371399402618408203e-01 1.681965589523315430e-01 -8.255070075392723083e-03 2.360603511333465576e-01 4.436341673135757446e-02 2.858383394777774811e-02 -3.056037127971649170e-01 -7.121200114488601685e-02 -1.008548364043235779e-01 -1.637573093175888062e-01 -2.462796717882156372e-01 1.595429703593254089e-02
1.680941134691238403e-01 5.389262437820434570e-01 2.017031162977218628e-01 -1.838793419301509857e-02 1.788925975561141968e-01 1.889241039752960205e-01 -1.627995073795318604e-01 -9.901165217161178589e-02 -2.813844382762908936e-01 1.273020952939987183e-01 2.663042210042476654e-02 -1.318242549896240234e-01 -1.702067404985427856e-01 2.201115787029266357e-01 -1.021632924675941467e-02 -7.511154562234878540e-02 1.443082243204116821e-01 -3.828224167227745056e-02 1.134174093604087830e-01 -6.300465762615203857e-02 -1.488408148288726807e-01 2.636344730854034424e-02 -7.626622170209884644e-02 1.358860135078430176e-01 9.024029225111007690e-02 2.605121433734893799e-01 -3.003378957509994507e-02 -2.320392429828643799e-02 -1.950589418411254883e-01 -2.074567973613739014e-01 -2.706143856048583984e-01 1.470407545566558838e-01
-4.511537030339241028e-02 2.715908586978912354e-01 1.602975726127624512e-01 -2.757719159126281738e-02 9.001386165618896484e-02 -1.341779977083206177e-01 -2.742817401885986328e-01 6.931150704622268677e-02 1.713152527809143066e-01 -1.264490038156509399e-01 1.666082590818405151e-01 -3.595559597015380859e-01 -2.284098267555236816e-01 -1.842887848615646362e-01 -1.025585755705833435e-01 3.621790409088134766e-01 1.066757887601852417e-01 1.932049840688705444e-01 1.023540794849395752e-01 -1.447093933820724487e-01 1.466299146413803101e-01 6.364206224679946899e-02 -3.394230604171752930e-01 -7.260539382696151733e-02 1.008585244417190552e-01 -1.327620446681976318e-02 -1.658648997545242310e-01 -1.691157370805740356e-01 1.813566684722900391e-01 8.521524816751480103e-02 8.108714222908020020e-02 -1.485321819782257080e-01
-2.329121530055999756e-01 2.702684700489044189e-01 1.728295087814331055e-01 3.787148371338844299e-02 1.857704073190689087e-01 3.296481817960739136e-02 -3.890974819660186768e-01 -1.006363555788993835e-01 -1.370744705200195312e-01 1.819787323474884033e-01 9.900215268135070801e-02 -6.935056298971176147e-03 -2.620344758033752441e-01 1.771509647369384766e-01 -2.316745743155479431e-02 8.800408802926540375e-03 1.174210533499717712e-01 -1.427666842937469482e-01 -6.415728479623794556e-02 1.194264218211174011e-01 2.632078528404235840e-01 -1.535515338182449341e-01 -1.229963824152946472e-01 2.212146073579788208e-01 2.217650115489959717e-01 -8.326610922813415527e-02 -2.844794690608978271e-01 1.657641381025314331e-01 4.389274492859840393e-02 -7.786637544631958008e-02 -2.523781955242156982e-01 1.902465671300888062e-01
2.483351156115531921e-02 1.017715260386466980e-01 2.028908282518386841e-01 -1.194477826356887817e-02 3.514738976955413818e-01 -4.851303994655609131e-02 -1.394276171922683716e-01 5.095741897821426392e-02 4.317730665206909180e-03 -3.223199024796485901e-02 2.288831863552331924e-03 -1.402950882911682129e-01 -2.102968841791152954e-02 5.354019999504089355e-02 3.732603192329406738e-01 3.009821772575378418e-01 3.261770904064178467e-01 2.345298528671264648e-01 -1.427438259124755859e-01 -3.170700371265411377e-01 -6.329356133937835693e-02 1.595050692558288574e-01 1.693238131701946259e-02 5.840871483087539673e-02 -6.474661082029342651e-02 9.323514997959136963e-02 6.644108146429061890e-02 -5.016957223415374756e-02 1.022589579224586487e-01 7.542363554239273071e-02 -4.388567209243774414e-01 4.264320805668830872e-02
1.849012076854705811e-01 1.470466554164886475e-01 -5.458099301904439926e-03 5.726838111877441406e-02 -2.627233602106571198e-02 3.930905833840370178e-02 3.511752700433135033e-03 -1.612821668386459351e-01 -8.603074401617050171e-02 -1.739374995231628418e-01 3.251026272773742676e-01 -9.091494977474212646e-02 -3.305938541889190674e-01 1.846542507410049438e-01 3.483159542083740234e-01 4.594732075929641724e-02 3.229255378246307373e-01 -4.335551708936691284e-02 3.125205934047698975e-01 -2.869303524494171143e-01 1.116575673222541809e-02 4.463263321667909622e-03 -1.680383235216140747e-01 -4.074777662754058838e-02 2.171024531126022339e-01 -2.843224257230758667e-02 -2.215424180030822754e-01 -8.355568349361419678e-02 7.273910194635391235e-02 -2.022795230150222778e-01 -3.655163571238517761e-02 -1.625826060771942139e-01
-1.676782220602035522e-01 3.576826155185699463e-01 7.330980896949768066e-02 2.456366084516048431e-02 2.337039560079574585e-01 -4.951475188136100769e-02 1.325593739748001099e-01 8.266290277242660522e-02 2.192338705062866211e-01 2.391000986099243164e-01 1.024881303310394287e-01 8.564053475856781006e-02 -4.401685595512390137e-01 -4.468048736453056335e-02 2.209844589233398438e-01 2.082391381263732910e-01 2.224200367927551270e-01 1.974815577268600464e-01 -5.386303737759590149e-02 -9.384725242853164673e-02 -9.787452220916748047e-02 2.258523851633071899e-01 -1.174653619527816772e-01 -6.637110561132431030e-02 -1.629106402397155762e-01 -1.045363843441009521e-01 2.716083228588104248e-01 1.668436266481876373e-02 5.785036832094192505e-02 1.264672279357910156e-01 -1.854250133037567139e-01 -3.566433489322662354e-02
-1.714249141514301300e-02 2.945019304752349854e-01 2.769593000411987305e-01 -1.650522053241729736e-01 -1.504427846521139145e-02 3.074075561016798019e-03 -1.725413203239440918e-01 2.631775662302970886e-02 -2.284970432519912720e-01 1.328713446855545044e-01 1.098654419183731079e-01 2.448837831616401672e-02 -4.297274053096771240e-01 -1.537639349699020386e-01 -7.657988369464874268e-02 4.201642796397209167e-02 3.745092153549194336e-01 1.871795058250427246e-01 -5.336142331361770630e-02 8.434733748435974121e-02 2.802177071571350098e-01 5.536045879125595093e-02 -3.095685839653015137e-01 3.961223736405372620e-02 -4.053385928273200989e-02 3.011180162429809570e-01 6.234303116798400879e-02 4.517641663551330566e-02 -1.596951112151145935e-02 1.068150624632835388e-01 9.097996167838573456e-03 -7.495883107185363770e-02
1.354995463043451309e-02 1.913436204195022583e-01 5.074503645300865173e-02 -5.593352392315864563e-02 3.027977347373962402e-01 -3.645420819520950317e-02 -1.781950891017913818e-01 1.925605349242687225e-02 -9.850361198186874390e-02 -8.744114637374877930e-02 1.422804147005081177e-01 1.563381999731063843e-01 -2.524242103099822998e-01 -1.375372111797332764e-01 -8.882683515548706055e-02 9.135770052671432495e-02 3.479470610618591309e-01 5.036211572587490082e-03 -4.131125807762145996e-01 -2.028760015964508057e-01 1.592065840959548950e-01 9.587000310420989990e-02 -2.799876630306243896e-01 -8.495394885540008545e-02 1.675168871879577637e-01 -7.727442681789398193e-02 -2.748850286006927490e-01 -5.521546583622694016e-03 -1.384139806032180786e-01 -2.012087851762771606e-01 2.171273976564407349e-01 4.450797662138938904e-02
3.453990072011947632e-02 2.693685591220855713e-01 6.226683035492897034e-02 -2.006304562091827393e-01 1.663309782743453979e-01 -1.121300384402275085e-01 -1.299588084220886230e-01 -2.000858448445796967e-02 -2.647197805345058441e-02 -1.113562658429145813e-01 3.026969134807586670e-01 1.627517342567443848e-01 -2.110610008239746094e-01 5.043168738484382629e-02 -2.049701102077960968e-02 1.641049683094024658e-01 2.601156234741210938e-01 -6.223198398947715759e-02 -2.182950526475906372e-01 -9.105280786752700806e-02 1.235686689615249634e-01 3.115772604942321777e-01 1.936749964952468872e-01 -2.482362464070320129e-02 -1.495846211910247803e-01 -1.868041753768920898e-01 -3.698337078094482422e-01 2.074850946664810181e-01 -2.045624554157257080e-01 -2.442815005779266357e-01 -4.622643068432807922e-02 -1.507627777755260468e-02
-5.011315271258354187e-02 3.101879954338073730e-01 2.191295474767684937e-01 -8.064696937799453735e-02 -2.383625805377960205e-01 -1.263486891984939575e-01 -1.492787450551986694e-01 -2.145123779773712158e-01 -1.149765476584434509e-01 4.353789985179901123e-02 2.652303874492645264e-01 -3.454109728336334229e-01 -5.530602484941482544e-02 4.062001034617424011e-02 1.327172368764877319e-01 -1.008982881903648376e-01 3.243863582611083984e-01 -5.467051640152931213e-03 1.075543016195297241e-01 -8.812768012285232544e-02 1.057701744139194489e-02 -1.829362213611602783e-01 -6.503178179264068604e-02 4.633959848433732986e-03 3.170790076255798340e-01 -8.511560969054698944e-03 -1.101405248045921326e-01 1.931102573871612549e-01 4.320649430155754089e-02 -1.514921635389328003e-01 -3.427233695983886719e-01 -1.169045194983482361e-01
7.824378460645675659e-02 7.392089813947677612e-02 7.089146971702575684e-02 -8.081528544425964355e-02 -2.538480758666992188e-01 -2.241457104682922363e-01 -5.936957150697708130e-02 7.957412302494049072e-02 -8.969386667013168335e-02 1.219901144504547119e-01 2.994056344032287598e-01 -2.118399590253829956e-01 -5.436094403266906738e-01 1.768044829368591309e-01 1.718313097953796387e-01 4.621819406747817993e-02 6.221946701407432556e-02 -1.024477556347846985e-01 -4.878878220915794373e-02 -2.917992509901523590e-02 -5.016899853944778442e-02 1.027422957122325897e-02 -3.118019700050354004e-01 -1.845767050981521606e-01 -1.103329285979270935e-01 1.882232129573822021e-01 9.255717694759368896e-02 -2.604365535080432892e-02 -8.756392635405063629e-03 9.895449876785278320e-02 -3.150548636913299561e-01 -1.376792043447494507e-01
1.442348863929510117e-02 1.811931580305099487e-01 -4.652676731348037720e-02 -1.711460016667842865e-02 1.090686246752738953e-01 1.436763405799865723e-01 1.346523780375719070e-02 -1.970253288745880127e-01 3.468946740031242371e-02 -1.591369360685348511e-01 2.091032862663269043e-01 -1.542212069034576416e-01 -3.400649428367614746e-01 1.331185400485992432e-01 4.840083122253417969e-01 1.889646649360656738e-01 1.437228620052337646e-01 -1.657703071832656860e-01 8.169448375701904297e-02 -2.847656607627868652e-01 7.027066498994827271e-02 1.479106396436691284e-01 -3.979617729783058167e-02 1.937236823141574860e-02 5.395247414708137512e-02 1.744290739297866821e-01 -2.983212471008300781e-01 -1.050889119505882263e-01 2.010608315467834473e-01 1.793175041675567627e-01 -1.526066213846206665e-01 -4.087296500802040100e-02
-1.387888491153717041e-01 1.780131459236145020e-01 9.189638495445251465e-02 -8.447260409593582153e-02 3.633750081062316895e-01 -1.246108487248420715e-01 -2.188250124454498291e-01 8.153402060270309448e-02 -2.134694904088973999e-01 3.242803812026977539e-01 2.812932729721069336e-01 -3.033078461885452271e-02 -1.319323182106018066e-01 8.560760319232940674e-02 2.770781575236469507e-04 3.548628389835357666e-01 1.316247731447219849e-01 1.139694303274154663e-01 -8.158173412084579468e-02 1.007870212197303772e-01 -5.264437571167945862e-02 -8.571208268404006958e-02 -1.409903615713119507e-01 -1.586395204067230225e-01 2.175958827137947083e-02 -4.339605942368507385e-02 -6.105335056781768799e-02 7.507609575986862183e-02 -3.927985429763793945e-01 -9.885337203741073608e-02 -2.274969667196273804e-01 1.417857259511947632e-01
-3.121480643749237061e-01 2.052231431007385254e-01 2.548703551292419434e-01 8.943561464548110962e-02 3.040711022913455963e-02 -6.994349509477615356e-02 6.358457356691360474e-02 1.647856086492538452e-02 -7.466045767068862915e-02 -1.408678591251373291e-01 2.328783273696899414e-01 -9.449063986539840698e-02 -2.671582996845245361e-01 1.901444345712661743e-01 1.165694072842597961e-01 1.652814149856567383e-01 2.556191086769104004e-01 1.208590157330036163e-02 1.327537894248962402e-01 -7.298338413238525391e-02 -4.369238018989562988e-02 -8.287041634321212769e-02 -3.108907639980316162e-01 -2.153983414173126221e-01 -2.825115341693162918e-03 -1.456254273653030396e-01 -1.120642572641372681e-01 4.378284141421318054e-02 -3.035686314105987549e-01 -5.488989874720573425e-02 -9.725170582532882690e-02 -3.997078537940979004e-01
[truncated: 3,269,132 more chars]
