# Supplementary material for: The Language of Innovation
Source: PLoS One. 2020 Apr 30;15(4):e0230107. doi: 10.1371/journal.pone.0230107 (PMC7194493; doi:10.1371/journal.pone.0230107)
Supplement: S5 File — (GZ) [file pone.0230107.s005.tar.gz › 1983-1987/V2Run_15_VS_4500_embeddings1983-1987ED32.txt]

-1.817644387483596802e-01 3.572130203247070312e-01 4.706728085875511169e-02 2.055830508470535278e-02 5.348548665642738342e-02 -4.823993146419525146e-02 1.507933437824249268e-01 7.296062260866165161e-02 -6.184462085366249084e-02 -3.905996680259704590e-02 -7.332243770360946655e-02 1.338480114936828613e-01 4.943490400910377502e-02 2.498052418231964111e-01 -1.285845190286636353e-01 1.295621246099472046e-01 6.253602355718612671e-02 -4.673886671662330627e-02 8.302342891693115234e-02 4.061722457408905029e-01 1.619099229574203491e-01 -4.235873222351074219e-01 -2.554673552513122559e-01 -4.225228354334831238e-02 2.310181558132171631e-01 2.402392216026782990e-02 1.868401421234011650e-03 3.490221202373504639e-01 -5.395606625825166702e-03 1.340776234865188599e-01 7.039752602577209473e-02 1.651727855205535889e-01
-2.261802405118942261e-01 -1.263686269521713257e-01 2.036551982164382935e-01 -2.553870379924774170e-01 -6.496147066354751587e-02 1.101665422320365906e-01 2.691389024257659912e-01 -9.898073971271514893e-02 -2.470674067735671997e-01 1.407677307724952698e-03 -2.752733528614044189e-01 -8.011893928050994873e-02 -4.187318682670593262e-02 1.855118125677108765e-01 -1.439141929149627686e-01 1.204963624477386475e-01 -1.354152262210845947e-01 1.605536341667175293e-01 -1.657973229885101318e-01 2.167028635740280151e-01 -2.424048036336898804e-01 -3.911700844764709473e-01 -3.143200874328613281e-01 1.255382448434829712e-01 1.431631743907928467e-01 6.570874154567718506e-02 7.002313435077667236e-02 6.457843631505966187e-02 -1.779517903923988342e-02 -9.822058677673339844e-02 1.121126040816307068e-01 1.078588664531707764e-01
-3.445663154125213623e-01 -6.330762803554534912e-02 3.345650732517242432e-01 2.466034144163131714e-02 -1.467124819755554199e-01 -1.219055429100990295e-01 4.128446057438850403e-02 2.359010837972164154e-02 -4.457063600420951843e-02 -2.450545504689216614e-02 2.302464470267295837e-02 1.230036839842796326e-01 1.686279661953449249e-02 2.081185132265090942e-01 -9.252796880900859833e-03 1.291922777891159058e-01 -4.284421354532241821e-02 -1.462719589471817017e-01 -4.042787849903106689e-02 2.277517765760421753e-01 -1.565112769603729248e-01 -4.210508465766906738e-01 -1.983807235956192017e-01 -1.392829269170761108e-01 -8.439416065812110901e-03 -2.671038173139095306e-02 -1.147942766547203064e-01 -1.833112388849258423e-01 6.222875416278839111e-02 -3.136276006698608398e-01 -8.736336021684110165e-04 4.004812538623809814e-01
-3.957744836807250977e-01 -3.756529092788696289e-02 -8.102530241012573242e-02 -2.998679578304290771e-01 -3.887397050857543945e-01 1.107972115278244019e-01 1.346236020326614380e-01 2.965373694896697998e-01 1.746579706668853760e-01 -1.063775271177291870e-01 -6.428969651460647583e-02 5.904087051749229431e-02 -6.292552500963211060e-02 6.104339286684989929e-02 -1.502936780452728271e-01 1.640508323907852173e-01 -6.171334534883499146e-02 -2.766049653291702271e-02 -3.064111992716789246e-02 2.620877325534820557e-01 -3.995167557150125504e-03 -3.788229525089263916e-01 -1.312731504440307617e-01 4.952700436115264893e-02 7.367959618568420410e-02 3.615598380565643311e-02 -9.059010446071624756e-02 1.837864816188812256e-01 1.338846832513809204e-01 -9.989969432353973389e-02 2.319671064615249634e-01 -3.925652056932449341e-02
-2.457941621541976929e-01 1.384949833154678345e-01 -1.250057071447372437e-01 9.152438491582870483e-02 -1.442488431930541992e-01 2.994580194354057312e-03 1.468649208545684814e-01 2.189719378948211670e-01 -4.662528634071350098e-02 -3.157912939786911011e-02 1.708108484745025635e-01 -2.191294729709625244e-02 2.627181708812713623e-01 2.001342922449111938e-01 -1.353079229593276978e-01 1.348381787538528442e-01 1.507625281810760498e-01 -2.557551264762878418e-01 -9.315556287765502930e-02 3.038254380226135254e-01 5.055157467722892761e-02 -3.512584865093231201e-01 1.575202643871307373e-01 8.474652469158172607e-02 2.090252786874771118e-01 1.355946063995361328e-01 1.647856235504150391e-01 -1.955829560756683350e-01 1.694610714912414551e-01 -3.654571250081062317e-02 2.075982391834259033e-01 2.828076481819152832e-01
-3.502261340618133545e-01 -4.914698749780654907e-02 6.104632839560508728e-02 -6.416412442922592163e-02 -1.877278834581375122e-01 -5.827777087688446045e-02 2.984874844551086426e-01 1.710081696510314941e-01 -1.584230363368988037e-01 -4.119143262505531311e-02 6.016824766993522644e-02 -2.337634377181529999e-02 1.805128008127212524e-01 2.324166893959045410e-01 -2.093295007944107056e-01 2.226019948720932007e-01 1.070016180165112019e-03 -3.808964788913726807e-01 -9.805264323949813843e-02 1.367032378911972046e-01 2.707445994019508362e-02 -7.093774527311325073e-02 -4.187480360269546509e-02 3.002519011497497559e-01 -1.560942977666854858e-01 2.532265782356262207e-01 2.513610124588012695e-01 1.647254824638366699e-01 1.027233004570007324e-01 -1.713931113481521606e-01 2.586272777989506721e-03 9.682988375425338745e-02
-3.476278185844421387e-01 -6.433094292879104614e-02 4.915319755673408508e-02 -2.594175934791564941e-01 -4.421756267547607422e-01 -6.061588600277900696e-02 3.129595518112182617e-02 1.353704482316970825e-01 2.747786231338977814e-02 2.025718241930007935e-01 -2.329845279455184937e-01 -9.021941572427749634e-02 3.908609971404075623e-02 1.082406118512153625e-01 -2.287882864475250244e-01 1.221645101904869080e-01 1.343267560005187988e-01 -1.965521126985549927e-01 -7.897116243839263916e-02 1.991783380508422852e-01 -8.704571425914764404e-02 -4.349050521850585938e-01 -6.761339306831359863e-02 -4.479523003101348877e-02 2.261726558208465576e-01 -1.583350449800491333e-02 5.394225940108299255e-02 1.762360520660877228e-02 1.676670312881469727e-01 2.956943772733211517e-02 -5.155425146222114563e-02 -9.964580088853836060e-02
-4.080336391925811768e-01 -5.046787112951278687e-02 2.308505177497863770e-01 9.573148190975189209e-02 -1.763110905885696411e-01 8.986727148294448853e-02 5.722249299287796021e-02 -5.794262140989303589e-02 -1.156722605228424072e-01 -1.492608338594436646e-01 8.712335675954818726e-02 1.033332049846649170e-01 -2.522923424839973450e-02 8.370366692543029785e-02 6.912889331579208374e-02 -4.344104975461959839e-02 2.047231048345565796e-01 -2.538249194622039795e-01 -1.464423239231109619e-01 3.718247115612030029e-01 -6.371347606182098389e-02 -2.536126375198364258e-01 -1.018811166286468506e-01 2.198642492294311523e-01 9.647508710622787476e-02 7.506985962390899658e-02 3.722996711730957031e-01 -1.328495442867279053e-01 8.624250441789627075e-02 -1.883831322193145752e-01 1.085501536726951599e-01 1.882315874099731445e-01
-3.089302964508533478e-02 7.114113122224807739e-02 1.505185365676879883e-01 -2.932470738887786865e-01 -3.571002483367919922e-01 8.696383982896804810e-02 1.567002683877944946e-01 2.752396464347839355e-01 -1.761267185211181641e-01 -1.474240422248840332e-01 -1.412100791931152344e-01 -3.100942671298980713e-01 -8.681769669055938721e-02 6.505376659333705902e-03 4.884241614490747452e-03 4.154884815216064453e-02 -5.017774924635887146e-02 -1.017919331789016724e-01 -3.210073411464691162e-01 3.292586505413055420e-01 9.857137501239776611e-02 -2.810856699943542480e-01 -2.261101603507995605e-01 5.833924561738967896e-02 8.923451602458953857e-02 5.540793761610984802e-02 9.347254037857055664e-02 1.705910563468933105e-01 4.765276238322257996e-02 -5.872095748782157898e-02 2.225163877010345459e-01 -7.855449803173542023e-03
-2.396672666072845459e-01 -2.009821087121963501e-01 2.276460528373718262e-01 -2.708731889724731445e-01 -3.013307452201843262e-01 5.497683212161064148e-02 1.234234645962715149e-01 1.386104673147201538e-01 -2.310155183076858521e-01 -1.034752093255519867e-02 3.597738742828369141e-01 3.058021888136863708e-02 2.298805490136146545e-02 -5.151212215423583984e-02 -2.406185716390609741e-01 6.507966667413711548e-02 2.086906582117080688e-01 1.287185102701187134e-01 -2.588574774563312531e-02 3.681820631027221680e-01 -2.386968880891799927e-01 -1.288934350013732910e-01 -1.194185912609100342e-01 -2.490512095391750336e-03 3.775851055979728699e-02 -9.151856601238250732e-02 2.028061151504516602e-01 -7.942913472652435303e-02 -1.674007922410964966e-01 1.554951965808868408e-01 4.858171194791793823e-02 5.943027511239051819e-02
-2.801930606365203857e-01 -1.071415320038795471e-01 -7.004255801439285278e-02 -1.241107955574989319e-01 -2.291490733623504639e-01 -6.392941623926162720e-02 -1.605268567800521851e-01 -1.666742190718650818e-02 3.975128382444381714e-02 9.022602438926696777e-02 1.792587637901306152e-01 -1.441575586795806885e-01 6.063845753669738770e-02 3.148236274719238281e-01 -6.918442249298095703e-02 3.287584483623504639e-01 -8.134496212005615234e-02 -2.647186219692230225e-01 8.521562069654464722e-02 9.524496644735336304e-02 2.446051537990570068e-01 -3.881981670856475830e-01 -9.974787384271621704e-02 -1.993468776345252991e-02 2.567424476146697998e-01 -1.889811009168624878e-01 1.245809271931648254e-01 1.539076417684555054e-01 -1.261904239654541016e-01 4.912174865603446960e-02 -2.356384843587875366e-01 -1.269079837948083878e-02
-1.431600451469421387e-01 2.723052799701690674e-01 4.166100919246673584e-01 -3.467435538768768311e-01 -2.321215122938156128e-01 3.776235878467559814e-02 1.107529923319816589e-01 8.867821097373962402e-02 -1.726241596043109894e-02 -4.292883351445198059e-02 -1.655207872390747070e-01 -1.477847546339035034e-01 -3.160905092954635620e-02 1.950529217720031738e-01 1.710560545325279236e-02 9.939570445567369461e-04 -3.281145170331001282e-02 -1.304846256971359253e-01 -2.554666101932525635e-01 2.538774609565734863e-01 -7.029026746749877930e-02 -2.107964605093002319e-01 -3.074232041835784912e-01 7.454738765954971313e-02 5.100158974528312683e-02 1.934441924095153809e-01 4.646753519773483276e-02 -1.751358658075332642e-01 5.936675891280174255e-02 6.837474554777145386e-02 2.439389079809188843e-01 8.709377050399780273e-02
-4.970603287220001221e-01 1.923701912164688110e-01 5.717307329177856445e-02 -1.875653713941574097e-01 -1.804975420236587524e-01 9.639272838830947876e-02 1.750681251287460327e-01 8.623356372117996216e-02 -1.562936902046203613e-01 -1.885055452585220337e-01 9.076753258705139160e-02 9.285481274127960205e-02 2.339418604969978333e-02 1.172909140586853027e-01 -4.822919517755508423e-02 2.180398106575012207e-01 6.640235334634780884e-02 7.187746930867433548e-03 1.812921091914176941e-02 -5.530153214931488037e-02 1.965693980455398560e-01 -2.740106284618377686e-01 -1.720099002122879028e-01 1.461478509008884430e-02 1.858333647251129150e-01 -3.895570337772369385e-01 1.096900999546051025e-01 -5.632739886641502380e-02 -1.797424107789993286e-01 2.247063964605331421e-01 -1.199215874075889587e-01 8.049578964710235596e-02
-4.373348057270050049e-01 -1.905035227537155151e-01 1.613189578056335449e-01 -7.762114703655242920e-02 -3.832922577857971191e-01 1.172862425446510315e-01 3.779548406600952148e-01 2.519809603691101074e-01 -2.280039153993129730e-02 -1.444587707519531250e-01 -1.438942179083824158e-02 -1.296447310596704483e-02 6.389361619949340820e-02 2.533085457980632782e-02 1.174427941441535950e-02 1.884646266698837280e-01 -4.752915725111961365e-02 9.751589596271514893e-02 1.281628012657165527e-01 3.448351323604583740e-01 -5.043784156441688538e-03 -1.439018845558166504e-01 9.951269626617431641e-02 -2.171660810708999634e-01 5.529090762138366699e-03 -1.283735036849975586e-01 1.175657287240028381e-01 1.465199142694473267e-01 1.437312215566635132e-01 -6.443550810217857361e-03 -8.629720658063888550e-02 7.993876934051513672e-02
-3.304748833179473877e-01 -1.858152449131011963e-01 8.526460081338882446e-02 -1.182858720421791077e-01 -1.965205520391464233e-01 1.809523850679397583e-01 2.334738383069634438e-03 -1.057363077998161316e-01 1.524471789598464966e-01 -8.758267760276794434e-02 1.619563549757003784e-01 2.470839321613311768e-01 1.469800770282745361e-01 2.819694578647613525e-01 -4.728939384222030640e-02 8.383245021104812622e-02 -6.112009659409523010e-02 -3.869199454784393311e-01 -2.182455658912658691e-01 4.011149406433105469e-01 1.579664945602416992e-01 -1.295845657587051392e-01 -1.327959895133972168e-01 -1.854947656393051147e-01 2.956752851605415344e-02 2.639808133244514465e-02 1.038402244448661804e-01 7.720023859292268753e-03 3.374962508678436279e-02 -4.044463485479354858e-02 1.269105523824691772e-01 1.919172555208206177e-01
-1.214319691061973572e-01 1.691885143518447876e-01 3.467147052288055420e-01 1.615803837776184082e-01 -5.174657106399536133e-01 -1.434449106454849243e-01 1.547594964504241943e-01 -1.316649019718170166e-01 -4.171853885054588318e-02 1.164382845163345337e-01 -1.982544809579849243e-01 6.771088391542434692e-02 -7.085712999105453491e-02 -7.156602106988430023e-03 -6.916525214910507202e-02 2.576482295989990234e-01 1.725189946591854095e-02 -1.470221728086471558e-01 1.344377994537353516e-01 3.863154053688049316e-01 4.993500187993049622e-02 -1.884460747241973877e-01 -2.200988978147506714e-01 4.816541448235511780e-02 1.025926098227500916e-01 1.360950022935867310e-01 1.475655734539031982e-01 1.006366033107042313e-02 -3.112561441957950592e-02 -3.228102996945381165e-02 -4.645577818155288696e-02 1.102831587195396423e-01
-2.017931640148162842e-01 8.708285167813301086e-03 7.643890380859375000e-02 -2.935695648193359375e-01 -3.672458827495574951e-01 -3.243104368448257446e-02 1.098663732409477234e-01 3.166363537311553955e-01 -1.263229697942733765e-01 1.181830987334251404e-01 -1.097335889935493469e-01 -2.055805027484893799e-01 6.182781234383583069e-02 1.931742727756500244e-01 -9.461018443107604980e-02 -6.611294299364089966e-02 -1.739122718572616577e-01 6.081075221300125122e-02 -2.510212063789367676e-01 5.031163096427917480e-01 9.675230085849761963e-02 5.112215410917997360e-03 -1.311903446912765503e-01 -1.185375973582267761e-01 8.098777383565902710e-02 -4.793674126267433167e-02 1.270557940006256104e-01 -3.818100318312644958e-02 -5.776178836822509766e-02 -7.263720780611038208e-02 1.528912186622619629e-01 1.762387752532958984e-01
-4.181617796421051025e-01 2.315068840980529785e-01 1.372037231922149658e-01 -7.682077586650848389e-02 -1.617397740483283997e-02 -2.796107828617095947e-01 -6.418671458959579468e-02 -1.028862297534942627e-01 -1.962643712759017944e-01 9.973111748695373535e-02 6.000357121229171753e-02 -3.037659525871276855e-01 9.797903150320053101e-02 1.084444075822830200e-01 6.468392163515090942e-02 -1.791740208864212036e-01 -2.041168212890625000e-01 -1.337960064411163330e-01 1.641878858208656311e-02 2.017827481031417847e-01 -4.859340563416481018e-02 -3.813377618789672852e-01 8.186598867177963257e-02 2.703814208507537842e-01 -1.409667730331420898e-01 -1.584521532058715820e-01 3.033808618783950806e-02 1.743174530565738678e-02 -8.081418275833129883e-02 7.893481850624084473e-02 1.922189742326736450e-01 -1.662240475416183472e-01
-2.088159173727035522e-01 -9.242684580385684967e-03 3.823925554752349854e-01 -9.320442378520965576e-02 -2.659638524055480957e-01 1.525106877088546753e-01 2.105329781770706177e-01 6.110926717519760132e-02 -1.949308812618255615e-01 -7.448201649822294712e-04 2.930414974689483643e-01 1.290875673294067383e-01 -3.499159216880798340e-02 -1.484627723693847656e-01 -1.846361607313156128e-01 1.061341241002082825e-01 -6.138981878757476807e-02 -8.761446177959442139e-02 6.376131623983383179e-02 2.174274027347564697e-01 6.746623665094375610e-02 -4.238906204700469971e-01 -2.823626995086669922e-01 6.270571798086166382e-02 4.618594422936439514e-02 7.932239770889282227e-02 2.190795093774795532e-01 6.295337527990341187e-02 2.010922878980636597e-01 1.215402558445930481e-01 -7.669245358556509018e-03 -6.208603084087371826e-02
-3.162622749805450439e-01 3.420417010784149170e-02 2.289756238460540771e-01 -1.430492848157882690e-01 4.058779031038284302e-02 2.860565781593322754e-01 2.336313128471374512e-01 -2.374831289052963257e-01 4.246456027030944824e-01 -8.226853609085083008e-02 3.246059408411383629e-03 -3.205667890142649412e-04 -5.198712274432182312e-02 1.229095831513404846e-01 -1.217931583523750305e-01 1.195110380649566650e-02 5.371203273534774780e-02 -2.026971280574798584e-01 -7.661218196153640747e-02 1.906916946172714233e-01 1.860424727201461792e-01 -2.552017569541931152e-01 1.082381159067153931e-01 1.591270118951797485e-01 2.165070325136184692e-01 -6.333479285240173340e-02 5.308084562420845032e-02 2.359307557344436646e-01 -1.583801209926605225e-01 9.629523754119873047e-02 -2.027605026960372925e-01 6.125660985708236694e-02
-2.304293215274810791e-01 -2.415621653199195862e-02 1.743661053478717804e-02 -1.263606250286102295e-01 -2.652410864830017090e-01 -6.342451088130474091e-03 7.454023510217666626e-02 1.517673283815383911e-01 6.091735884547233582e-02 6.682539731264114380e-02 -7.930193096399307251e-02 1.586575359106063843e-01 3.386639356613159180e-01 2.609705626964569092e-01 9.091713279485702515e-02 1.251478493213653564e-01 -6.690045446157455444e-02 -1.157529503107070923e-01 1.636516600847244263e-01 4.565157294273376465e-01 -5.763769149780273438e-02 -3.237106800079345703e-01 4.116231575608253479e-02 -1.234627980738878250e-02 7.453823089599609375e-02 -9.617637842893600464e-02 2.390894293785095215e-01 3.024556040763854980e-01 1.034467443823814392e-01 -1.038009971380233765e-01 1.305391937494277954e-01 1.404105126857757568e-01
-1.061776578426361084e-01 1.730961948633193970e-01 3.109802119433879852e-02 3.241607546806335449e-02 -1.955308914184570312e-01 1.003776937723159790e-01 3.838356733322143555e-01 2.015085518360137939e-02 1.519585251808166504e-01 3.732793033123016357e-02 -1.345327198505401611e-01 -2.044887095689773560e-01 1.066806092858314514e-01 5.918706208467483521e-02 -3.234317302703857422e-01 1.154023930430412292e-01 1.136364787817001343e-01 -2.269730567932128906e-01 -2.756051421165466309e-01 2.823148965835571289e-01 -5.804032459855079651e-02 -3.180797696113586426e-01 -2.890817821025848389e-01 -2.806642092764377594e-02 7.934124767780303955e-02 7.857190072536468506e-02 8.584935218095779419e-02 2.390763461589813232e-01 8.536238968372344971e-02 -1.472922414541244507e-01 1.271698176860809326e-01 1.111482009291648865e-01
-2.894364297389984131e-01 -8.778364211320877075e-02 9.278743714094161987e-02 -1.384845934808254242e-02 -1.277699023485183716e-01 1.615975350141525269e-01 1.509721130132675171e-01 1.900508552789688110e-01 5.042392760515213013e-02 -3.544892668724060059e-01 6.267168372869491577e-02 -1.530006229877471924e-01 2.768729925155639648e-01 -1.972341164946556091e-02 -2.440498471260070801e-01 6.308946758508682251e-02 1.187815144658088684e-01 -2.331689000129699707e-01 -3.845570608973503113e-02 2.946833968162536621e-01 -3.209142014384269714e-02 -1.885244548320770264e-01 1.446062624454498291e-01 -3.080732002854347229e-02 3.148081600666046143e-01 1.638439595699310303e-01 2.997678518295288086e-01 4.694573581218719482e-02 -1.617137491703033447e-01 6.524933874607086182e-02 1.113838255405426025e-01 1.618142575025558472e-01
-2.167301177978515625e-01 2.743808329105377197e-01 6.660366058349609375e-02 -1.312786489725112915e-01 -7.180953770875930786e-02 -1.382981240749359131e-01 2.120039761066436768e-01 6.347144395112991333e-02 -2.313673943281173706e-01 1.778647303581237793e-02 -1.886394768953323364e-01 -1.196387708187103271e-01 7.309670001268386841e-02 2.479234933853149414e-01 -3.291511833667755127e-01 7.385895401239395142e-02 -1.029504314064979553e-01 -1.067246571183204651e-01 -1.921367943286895752e-01 2.337777167558670044e-01 -5.571116134524345398e-02 -2.576632797718048096e-01 -1.368724554777145386e-01 -7.495182752609252930e-02 -8.231788873672485352e-02 -1.272625923156738281e-01 2.844882011413574219e-01 6.708461791276931763e-02 4.313861578702926636e-02 -2.158366441726684570e-01 3.646579682826995850e-01 3.513181954622268677e-02
-2.189855128526687622e-01 -2.185709774494171143e-02 1.942693293094635010e-01 -6.482947617769241333e-02 -3.764022886753082275e-02 1.035187169909477234e-01 4.560760855674743652e-01 2.106660604476928711e-01 2.411345690488815308e-01 -6.888522207736968994e-02 -4.326693713665008545e-02 -1.358485817909240723e-01 -2.160035818815231323e-01 -1.707034409046173096e-01 3.547433018684387207e-02 1.657719463109970093e-01 -9.922754764556884766e-02 -2.043361961841583252e-01 -8.642141520977020264e-02 3.291599154472351074e-01 1.328530609607696533e-01 -3.895862996578216553e-01 1.479035019874572754e-01 -1.427054256200790405e-01 8.646697737276554108e-03 1.231478080153465271e-01 1.723868697881698608e-01 -2.165766432881355286e-02 -1.402695178985595703e-01 4.119982197880744934e-02 -6.424270570278167725e-02 8.569258451461791992e-02
-5.292207598686218262e-01 -8.839637041091918945e-02 2.283358275890350342e-01 7.763302326202392578e-02 -4.394962266087532043e-02 -1.244472265243530273e-01 2.097890526056289673e-01 1.105580925941467285e-01 1.960622668266296387e-01 -9.486715495586395264e-02 2.873215358704328537e-03 2.035146355628967285e-01 1.775156855583190918e-01 8.214762806892395020e-02 9.007198363542556763e-02 1.467701047658920288e-01 5.912363901734352112e-02 -2.213592976331710815e-01 -2.900040708482265472e-02 2.782047092914581299e-01 -1.295913755893707275e-01 -3.243996202945709229e-01 -1.982643157243728638e-01 -4.161113500595092773e-02 -1.046077534556388855e-01 -5.814898759126663208e-02 3.036336898803710938e-01 -1.288856118917465210e-01 1.958575472235679626e-02 -2.308086864650249481e-02 7.514816522598266602e-02 4.097444936633110046e-03
-4.094673097133636475e-01 -3.759623970836400986e-03 2.080387249588966370e-02 -1.400760114192962646e-01 1.107685193419456482e-01 1.311352699995040894e-01 4.357223510742187500e-01 1.509022265672683716e-01 5.551410466432571411e-02 -5.239839479327201843e-02 6.313484045676887035e-04 -1.790414005517959595e-01 1.812337338924407959e-01 -4.822991415858268738e-02 -5.771702900528907776e-02 -4.810662195086479187e-02 2.863478660583496094e-01 9.505063295364379883e-02 8.145323395729064941e-02 1.729628294706344604e-01 3.481911495327949524e-02 -3.215870857238769531e-01 -2.644758224487304688e-01 -8.032640814781188965e-02 9.893358498811721802e-02 8.043705672025680542e-02 -1.035164818167686462e-01 -5.682946369051933289e-02 -2.443727552890777588e-01 4.312856495380401611e-02 2.644845545291900635e-01 -1.453668624162673950e-01
-3.364299237728118896e-01 1.146220974624156952e-02 1.913863867521286011e-01 1.789185702800750732e-01 2.837054803967475891e-02 -1.261446042917668819e-03 1.095957159996032715e-01 1.824746131896972656e-01 -3.040465340018272400e-02 -2.223223745822906494e-01 -9.205528767779469490e-04 1.326372623443603516e-01 -5.974033474922180176e-02 2.497751712799072266e-01 8.421783149242401123e-02 1.292468309402465820e-01 3.330181539058685303e-01 -3.049212694168090820e-01 -1.580116152763366699e-01 3.492444753646850586e-01 -1.382955536246299744e-02 -3.289059400558471680e-01 -1.590058505535125732e-01 -1.781576573848724365e-01 -9.082418866455554962e-03 -7.092721760272979736e-02 -5.269958078861236572e-02 3.149450942873954773e-02 1.878588497638702393e-01 -1.595050543546676636e-01 7.588549703359603882e-02 1.504813134670257568e-01
-2.550982832908630371e-01 -3.433997556567192078e-02 1.700301095843315125e-02 -2.100546658039093018e-02 -4.032733663916587830e-02 3.272260725498199463e-01 -7.957271486520767212e-02 1.902416944503784180e-01 -2.813331782817840576e-01 -1.832444965839385986e-01 7.546494156122207642e-02 -3.336160257458686829e-02 -1.755946502089500427e-02 1.651472300291061401e-01 -1.150005012750625610e-01 2.439577132463455200e-01 2.222691774368286133e-01 -1.482935249805450439e-01 -1.741715669631958008e-01 3.354588449001312256e-01 3.077196516096591949e-02 -3.701937198638916016e-01 5.366972088813781738e-02 2.229528129100799561e-02 1.917701363563537598e-01 1.537075936794281006e-01 -2.069518342614173889e-02 2.027194350957870483e-01 1.120057702064514160e-01 5.813626199960708618e-02 2.122796177864074707e-01 2.082961797714233398e-01
-2.009003460407257080e-01 -1.900650560855865479e-01 2.229555845260620117e-01 -1.034070402383804321e-01 -1.526748836040496826e-01 7.688595447689294815e-03 2.617606520652770996e-01 7.382208108901977539e-02 1.811689883470535278e-01 -4.281314462423324585e-02 -3.043762221932411194e-02 -1.458373367786407471e-01 -1.790974736213684082e-01 3.640482947230339050e-02 1.210027635097503662e-01 -6.847952306270599365e-02 1.075449865311384201e-02 -8.350658416748046875e-02 -1.251432746648788452e-01 3.262681365013122559e-01 2.209118157625198364e-01 -4.321286678314208984e-01 -2.921576201915740967e-01 1.617829203605651855e-01 1.431620717048645020e-01 -7.993485033512115479e-02 2.479870021343231201e-01 1.781998723745346069e-01 1.598016619682312012e-01 7.449596375226974487e-02 -7.673466950654983521e-02 1.510388553142547607e-01
-4.548307359218597412e-01 -9.272466599941253662e-02 -4.502130672335624695e-03 -1.893660128116607666e-01 -1.633377559483051300e-02 1.205878779292106628e-01 8.948732912540435791e-02 2.292830795049667358e-01 8.398132771253585815e-02 -3.137781918048858643e-01 1.411067843437194824e-01 1.435721218585968018e-01 2.305897474288940430e-01 1.454569548368453979e-01 4.621614515781402588e-02 1.802629381418228149e-01 7.592683285474777222e-02 8.248053491115570068e-03 -2.565176598727703094e-02 2.553849816322326660e-01 -7.013428211212158203e-02 -2.296681702136993408e-01 1.076491922140121460e-01 3.184508681297302246e-01 1.386777013540267944e-01 -3.541776444762945175e-03 1.652218997478485107e-01 5.335993692278862000e-02 -3.485021367669105530e-02 -2.455629557371139526e-01 1.072715818881988525e-01 2.312579005956649780e-01
-2.930403053760528564e-01 3.301446512341499329e-02 1.580778509378433228e-01 3.069983050227165222e-02 -3.309202492237091064e-01 -4.194156453013420105e-02 3.744203969836235046e-02 2.399118095636367798e-01 9.166520833969116211e-02 1.348562985658645630e-01 1.857142448425292969e-01 -2.046200633049011230e-01 1.545917838811874390e-01 2.910473644733428955e-01 -2.383455168455839157e-03 1.582442373037338257e-01 -7.539925724267959595e-02 -3.045891784131526947e-02 1.649493426084518433e-01 3.111429512500762939e-01 2.954259142279624939e-02 -3.057802319526672363e-01 -1.763722747564315796e-01 2.566616833209991455e-01 1.326793432235717773e-01 -2.485112696886062622e-01 -1.094597429037094116e-01 -5.630456283688545227e-02 -2.243825932964682579e-03 2.367972731590270996e-01 8.721296489238739014e-02 9.622136130928993225e-03
-4.650659263134002686e-01 -3.769862651824951172e-02 3.413468599319458008e-02 2.350285835564136505e-02 -5.613615736365318298e-02 1.655308902263641357e-01 -1.131698861718177795e-01 1.215059775859117508e-03 -1.078760549426078796e-01 -1.677013635635375977e-01 9.142918884754180908e-02 -8.040598034858703613e-02 1.390337049961090088e-01 -1.311666145920753479e-02 -2.485035210847854614e-01 1.569636911153793335e-01 -7.158282399177551270e-02 -2.760484516620635986e-01 -1.866168230772018433e-01 2.978911995887756348e-01 -1.627266220748424530e-02 -1.152370572090148926e-01 4.724342003464698792e-02 -2.857858687639236450e-02 3.323424160480499268e-01 1.923508942127227783e-01 1.028110161423683167e-01 1.643394976854324341e-01 -9.020637720823287964e-03 -8.928710967302322388e-02 2.646164894104003906e-01 3.035565316677093506e-01
-3.215805590152740479e-01 -5.843828432261943817e-03 1.479191780090332031e-01 5.551319196820259094e-02 -2.420473285019397736e-02 2.907925248146057129e-01 9.320633858442306519e-02 3.055652379989624023e-01 -1.251211464405059814e-01 3.223475068807601929e-02 -2.399369701743125916e-02 5.397168919444084167e-02 2.270528227090835571e-01 -1.005364730954170227e-01 -1.045630723237991333e-01 2.281368523836135864e-01 1.005940511822700500e-02 -1.017217561602592468e-01 -1.834060549736022949e-01 2.286601066589355469e-01 2.549000456929206848e-02 -2.191117107868194580e-01 6.181657686829566956e-02 8.311975002288818359e-02 4.451642632484436035e-01 9.470473974943161011e-02 1.953001320362091064e-01 1.703429520130157471e-01 7.351052016019821167e-02 9.094732254743576050e-02 3.094595372676849365e-01 -7.865672931075096130e-03
-1.009333133697509766e-01 -3.851938247680664062e-02 -6.732001900672912598e-03 6.452507223002612591e-04 2.652919292449951172e-02 9.600069373846054077e-02 -4.421783611178398132e-02 2.441277056932449341e-01 -1.654607355594635010e-01 -1.520246267318725586e-01 -7.187657058238983154e-02 -1.625654697418212891e-01 2.239550948143005371e-01 -1.270868331193923950e-01 -2.393209487199783325e-01 2.450695782899856567e-01 8.452828228473663330e-02 2.491555549204349518e-02 -8.154029399156570435e-02 3.953962624073028564e-01 1.673681885004043579e-01 -3.401811122894287109e-01 4.314643144607543945e-02 8.302510529756546021e-02 4.196989536285400391e-01 3.708142042160034180e-02 4.720558598637580872e-02 1.391745656728744507e-01 3.113041818141937256e-02 -1.153255850076675415e-01 1.567471325397491455e-01 2.998077273368835449e-01
-2.554436922073364258e-01 -4.228753224015235901e-02 6.909693777561187744e-02 -3.260918557643890381e-01 -2.278938740491867065e-01 1.025700047612190247e-01 1.177978515625000000e-01 7.866113632917404175e-02 3.391515091061592102e-02 -2.650960981845855713e-01 1.787251085042953491e-01 -9.294211864471435547e-02 1.103038713335990906e-01 -2.612370066344738007e-02 1.057280227541923523e-02 3.673984110355377197e-01 2.055507451295852661e-01 -1.261975765228271484e-01 -9.817293286323547363e-02 3.263597488403320312e-01 6.239155307412147522e-02 -2.268707901239395142e-01 9.258309006690979004e-02 1.691552400588989258e-01 1.056064143776893616e-01 -9.800051897764205933e-02 1.955630034208297729e-01 5.815912503749132156e-03 1.411160528659820557e-01 -2.564496099948883057e-01 7.868748903274536133e-02 2.481914460659027100e-01
-7.991293072700500488e-02 8.767797797918319702e-02 -1.116293594241142273e-01 -7.793371379375457764e-02 -9.920788556337356567e-02 -1.166557595133781433e-01 2.565694451332092285e-01 -1.035085096955299377e-01 6.048133224248886108e-02 1.553972214460372925e-01 1.487458944320678711e-01 -4.482430964708328247e-02 -8.001794666051864624e-02 8.835811167955398560e-02 -4.235876202583312988e-01 -1.013154815882444382e-02 1.587215960025787354e-01 -6.183299422264099121e-02 -2.418801374733448029e-02 5.265503525733947754e-01 2.262045443058013916e-01 -1.373410969972610474e-01 -3.638900220394134521e-01 3.053068742156028748e-02 5.192702263593673706e-02 -1.208014041185379028e-01 -1.679928004741668701e-01 1.006757840514183044e-01 1.785317510366439819e-01 -1.527892425656318665e-02 1.501600295305252075e-01 3.438132628798484802e-02
-3.143918514251708984e-01 -3.944117575883865356e-02 8.309351652860641479e-02 -7.948991656303405762e-02 9.851589798927307129e-03 9.072637557983398438e-02 6.549152731895446777e-02 3.566522896289825439e-01 -4.015001654624938965e-02 -1.006783992052078247e-01 3.040063083171844482e-01 -4.176738206297159195e-03 -8.200627565383911133e-02 -8.123402297496795654e-02 -3.230992853641510010e-01 1.969395875930786133e-01 1.588450819253921509e-01 -5.674481019377708435e-02 -9.626337885856628418e-02 3.928530216217041016e-01 -2.334690690040588379e-01 -7.384964078664779663e-02 -1.915568858385086060e-01 2.635009586811065674e-01 3.531686216592788696e-02 3.317234292626380920e-02 6.529487669467926025e-02 1.958614289760589600e-01 4.977374523878097534e-02 -1.791939288377761841e-01 3.432469442486763000e-02 2.167804837226867676e-01
-2.186588495969772339e-01 1.847933232784271240e-01 1.559384763240814209e-01 -2.555165439844131470e-02 -7.360205519944429398e-03 3.130848705768585205e-01 5.394162610173225403e-02 1.416438817977905273e-01 -1.438592523336410522e-01 -1.508500725030899048e-01 6.673006806522607803e-03 -8.714534342288970947e-02 1.523025184869766235e-01 1.742184311151504517e-01 -2.155463099479675293e-01 1.019071415066719055e-02 2.813852727413177490e-01 -2.456617504358291626e-01 -9.283821284770965576e-02 3.076327741146087646e-01 -5.808493867516517639e-02 -2.678569257259368896e-01 -7.219957560300827026e-02 -2.848976850509643555e-02 3.525297343730926514e-01 4.311365261673927307e-02 1.834848374128341675e-01 1.599436104297637939e-01 1.192921400070190430e-01 -1.138245761394500732e-01 9.672903269529342651e-02 2.737906873226165771e-01
-2.415510565042495728e-01 -6.628768146038055420e-02 1.339388638734817505e-01 1.088843271136283875e-01 -2.146152257919311523e-01 -1.826776713132858276e-01 1.137865781784057617e-01 2.976389825344085693e-01 -8.531524240970611572e-02 -1.013913378119468689e-01 -2.953354418277740479e-01 1.688828505575656891e-02 -1.207019910216331482e-01 2.626768648624420166e-01 3.680843859910964966e-02 2.822489738464355469e-01 7.784602791070938110e-02 -1.847240887582302094e-02 -1.327044814825057983e-01 2.925218939781188965e-01 -1.771542578935623169e-01 -3.736090958118438721e-01 -4.709313064813613892e-02 4.352053627371788025e-02 3.391807153820991516e-02 1.098900958895683289e-01 3.562708944082260132e-02 1.757850348949432373e-01 2.300387322902679443e-01 7.597263902425765991e-02 2.519086003303527832e-01 -6.810512393712997437e-02
-1.209854632616043091e-01 9.995038807392120361e-02 1.968674957752227783e-01 -1.150571331381797791e-01 -4.387293756008148193e-02 2.217923253774642944e-01 5.247598290443420410e-01 6.645826250314712524e-02 2.686389684677124023e-01 -1.257308125495910645e-01 9.752278774976730347e-02 -2.052297443151473999e-02 -4.982989281415939331e-02 -7.986615598201751709e-02 -2.424040064215660095e-02 2.075183391571044922e-01 -1.268637459725141525e-02 -2.258543819189071655e-01 -1.138223335146903992e-01 3.456225097179412842e-01 -1.572268456220626831e-01 -1.684341132640838623e-01 8.151762187480926514e-02 -1.379250437021255493e-01 5.562599375844001770e-02 5.272685363888740540e-02 -1.160666719079017639e-01 2.311322987079620361e-01 -3.061634600162506104e-01 -4.465335234999656677e-02 8.300018310546875000e-02 -6.575635075569152832e-02
-3.283980786800384521e-01 -1.337219774723052979e-01 -6.374869495630264282e-02 1.396470814943313599e-01 -1.241466701030731201e-01 -3.614874780178070068e-01 1.615675240755081177e-01 1.878131628036499023e-01 -3.081207163631916046e-02 -5.567673593759536743e-02 -4.736239090561866760e-02 2.031945884227752686e-01 -9.398502111434936523e-02 9.065242111682891846e-02 -7.860071212053298950e-02 1.361206173896789551e-01 1.229635477066040039e-01 5.486373323947191238e-03 1.174047868698835373e-02 3.990485966205596924e-01 1.683681905269622803e-01 -3.956684768199920654e-01 5.039184819906949997e-03 1.270922124385833740e-01 -2.167093902826309204e-01 9.538547694683074951e-02 2.227123975753784180e-01 1.513730883598327637e-01 -7.878392934799194336e-02 7.277001440525054932e-02 -5.749407783150672913e-02 1.868560165166854858e-01
-1.214610338211059570e-01 1.370276510715484619e-01 2.076214849948883057e-01 9.753542393445968628e-02 1.783402869477868080e-03 -7.998529076576232910e-02 1.521164029836654663e-01 7.732842117547988892e-02 1.585786603391170502e-02 -1.489468812942504883e-01 1.405259966850280762e-01 -6.278779357671737671e-02 1.730487346649169922e-01 4.725452139973640442e-02 -1.130496934056282043e-01 5.984467267990112305e-02 2.545601725578308105e-01 5.012478306889533997e-02 -3.045042455196380615e-01 1.621947586536407471e-01 9.816472977399826050e-02 -3.386391699314117432e-01 -1.492507457733154297e-01 1.223920956254005432e-01 3.130477070808410645e-01 3.451427817344665527e-01 3.112246990203857422e-01 1.836024671792984009e-01 1.307930350303649902e-01 -1.079100370407104492e-01 2.326243668794631958e-01 7.206625491380691528e-02
-2.563435435295104980e-01 2.778708338737487793e-01 7.519441097974777222e-02 -4.457240924239158630e-02 -2.161742895841598511e-01 1.706836074590682983e-01 -1.485147923231124878e-01 4.359415471553802490e-01 -1.192610058933496475e-02 1.314616799354553223e-01 1.478183865547180176e-01 -1.906623095273971558e-01 -3.036088496446609497e-02 1.690281629562377930e-01 -1.769343316555023193e-01 2.464550286531448364e-01 9.646091610193252563e-02 -3.156319260597229004e-01 -3.587231040000915527e-02 1.475812345743179321e-01 2.076913230121135712e-02 -1.930934786796569824e-01 -5.612432956695556641e-02 1.649160683155059814e-01 -9.227290749549865723e-02 1.158683523535728455e-01 2.056943923234939575e-01 1.347026675939559937e-01 -2.089341282844543457e-01 -1.531695127487182617e-01 1.147670224308967590e-01 3.955326974391937256e-02
-5.267472863197326660e-01 4.925337806344032288e-02 2.601575851440429688e-01 -6.918996572494506836e-02 -5.775608494877815247e-02 -1.561708003282546997e-02 1.030704602599143982e-01 1.749969273805618286e-01 -4.630664363503456116e-02 -1.791197061538696289e-01 2.099956013262271881e-02 -9.810201078653335571e-02 -1.430348306894302368e-01 4.028043150901794434e-02 -3.625576943159103394e-02 -1.848355531692504883e-01 -2.085978239774703979e-01 -4.129585325717926025e-01 5.847807973623275757e-03 3.348039463162422180e-02 -1.078707128763198853e-01 -1.033348590135574341e-01 9.506745636463165283e-02 -5.624787509441375732e-02 2.445982545614242554e-01 -1.314220726490020752e-01 -2.881223857402801514e-01 1.894692480564117432e-01 -1.518397927284240723e-01 1.786280982196331024e-02 -1.148979924619197845e-02 -1.781111061573028564e-01
-1.649345308542251587e-01 7.858526706695556641e-02 1.608471572399139404e-01 1.281522307544946671e-02 -1.488120108842849731e-01 -2.636892497539520264e-01 3.074399381875991821e-02 2.343853265047073364e-01 -1.041083410382270813e-01 8.391615748405456543e-02 3.888131082057952881e-01 7.300069928169250488e-02 6.346018612384796143e-02 1.926025748252868652e-01 -2.589415311813354492e-01 3.196890950202941895e-01 1.270337700843811035e-01 -9.037068486213684082e-02 2.495680563151836395e-02 2.179324179887771606e-01 -2.497644871473312378e-01 -2.615127861499786377e-01 -2.214740365743637085e-01 6.789436191320419312e-02 -1.447431836277246475e-02 2.287996411323547363e-01 7.129878550767898560e-02 2.279234305024147034e-02 1.946397870779037476e-02 -1.651275604963302612e-01 1.838917583227157593e-01 1.782940775156021118e-01
-4.835191071033477783e-01 -5.436636880040168762e-02 9.790720790624618530e-02 -1.471428424119949341e-01 -4.639017954468727112e-02 -1.471935063600540161e-01 3.639030829071998596e-02 3.433828055858612061e-02 -1.448435429483652115e-02 -1.707301288843154907e-01 -4.428583383560180664e-02 -2.895205318927764893e-01 -1.546233445405960083e-01 1.209465712308883667e-01 1.299233287572860718e-01 -2.477930858731269836e-03 -1.349735409021377563e-01 4.983313009142875671e-02 -1.920447647571563721e-01 1.354417502880096436e-01 -1.788412481546401978e-01 -1.142741516232490540e-01 2.444644123315811157e-01 8.824085444211959839e-02 3.636558055877685547e-01 -6.797770410776138306e-02 -2.053633332252502441e-01 2.068054676055908203e-01 -1.577137410640716553e-01 7.810613606125116348e-03 -1.134827658534049988e-01 2.949402928352355957e-01
-2.476317435503005981e-01 1.675792932510375977e-01 2.707805037498474121e-01 -7.615290582180023193e-02 -7.160474359989166260e-02 -5.717933923006057739e-02 1.906120032072067261e-01 1.633205567486584187e-03 -3.132944460958242416e-03 -2.404143847525119781e-02 1.578107774257659912e-01 -1.329417675733566284e-01 -8.398345112800598145e-02 4.867311418056488037e-01 -1.440416723489761353e-01 -7.867265492677688599e-02 -1.621404848992824554e-02 -2.547642774879932404e-02 2.515720427036285400e-01 3.476373553276062012e-01 2.004556208848953247e-01 -8.181469142436981201e-02 -3.123239986598491669e-02 6.206205487251281738e-02 -8.567887544631958008e-02 -1.756789386272430420e-01 -2.148682065308094025e-02 2.727078795433044434e-01 1.182732954621315002e-01 9.487190842628479004e-02 2.232906967401504517e-01 2.236966788768768311e-01
-1.940786540508270264e-01 2.917528897523880005e-02 2.407384663820266724e-01 -1.343852579593658447e-01 -8.103794418275356293e-03 6.602941453456878662e-02 2.600658833980560303e-01 1.096924617886543274e-01 2.632867991924285889e-01 9.901495277881622314e-02 -1.547675728797912598e-01 1.561927199363708496e-01 4.111965373158454895e-02 5.982731655240058899e-02 -1.386461108922958374e-01 1.292156986892223358e-03 2.147645205259323120e-01 -6.899788230657577515e-02 1.211147233843803406e-01 3.070561289787292480e-01 1.971571892499923706e-01 -4.269451200962066650e-01 -9.192804992198944092e-02 1.570345759391784668e-01 -8.081761002540588379e-02 2.986229956150054932e-01 2.292135953903198242e-01 1.981374621391296387e-01 -1.703627109527587891e-01 -1.276049111038446426e-02 -8.296132087707519531e-02 1.083234027028083801e-01
-2.457430213689804077e-01 3.186852857470512390e-02 2.535151243209838867e-01 -1.782752871513366699e-01 1.820708811283111572e-02 -7.115985732525587082e-03 2.802034616470336914e-01 4.072304368019104004e-01 -5.218087509274482727e-02 1.330747306346893311e-01 -5.971995741128921509e-02 -1.773286163806915283e-01 9.297735989093780518e-02 2.731668055057525635e-01 -2.386133223772048950e-01 5.842021480202674866e-02 -9.033382870256900787e-03 -4.970114305615425110e-02 3.927705883979797363e-01 1.140233054757118225e-01 1.588727086782455444e-01 -1.277341246604919434e-01 -2.053328156471252441e-01 -2.355987578630447388e-01 1.574565470218658447e-01 8.120627701282501221e-02 -5.236810073256492615e-02 6.482090801000595093e-02 -1.294847279787063599e-01 -1.097542569041252136e-01 1.453957557678222656e-01 -3.771007806062698364e-02
-3.646121025085449219e-01 -7.407480478286743164e-02 -2.314177304506301880e-01 -3.843602910637855530e-02 -5.102944746613502502e-02 2.232374697923660278e-01 1.389693375676870346e-02 -1.488781422376632690e-01 -7.558278739452362061e-02 2.165041491389274597e-02 1.108171865344047546e-01 -1.403173953294754028e-01 -9.264677762985229492e-02 5.206818580627441406e-01 -6.118945404887199402e-02 5.240072682499885559e-02 2.078810483217239380e-01 -6.599587202072143555e-02 7.011231780052185059e-02 2.661271393299102783e-01 1.216201111674308777e-01 -7.307323068380355835e-02 -6.827962398529052734e-02 9.611561894416809082e-02 3.877442777156829834e-01 2.917235344648361206e-02 -2.470010370016098022e-01 2.795016393065452576e-03 -1.110118404030799866e-01 -6.506298482418060303e-02 -3.110087290406227112e-02 1.425829529762268066e-01
-2.316935509443283081e-01 5.707666277885437012e-02 2.351947724819183350e-01 -1.660454720258712769e-01 -7.687459141016006470e-02 2.607729658484458923e-02 2.351180315017700195e-01 1.042436659336090088e-01 -1.921302825212478638e-02 1.443744450807571411e-01 1.906794607639312744e-01 1.085953041911125183e-01 1.694070920348167419e-02 9.619664400815963745e-02 8.227100968360900879e-02 4.862676933407783508e-02 -6.784201413393020630e-02 -1.472980976104736328e-01 1.506152302026748657e-01 2.138793170452117920e-01 -3.071206854656338692e-03 -1.183592006564140320e-01 -1.308860480785369873e-01 3.144334256649017334e-01 5.017017573118209839e-02 -1.552344560623168945e-01 -3.707000054419040680e-03 2.437757402658462524e-01 -2.641690671443939209e-01 2.744796276092529297e-01 3.375369906425476074e-01 3.599168062210083008e-01
-1.025155708193778992e-01 -8.494926244020462036e-02 4.377256706357002258e-02 -5.746942013502120972e-02 -8.569432049989700317e-02 -7.499624788761138916e-02 7.009332627058029175e-02 2.816313505172729492e-01 -1.746484488248825073e-01 -8.588689565658569336e-02 1.291936933994293213e-01 -7.617970462888479233e-03 -1.915632486343383789e-01 2.183680534362792969e-01 1.451156735420227051e-01 1.134634092450141907e-01 -7.934590429067611694e-02 -1.494872421026229858e-01 -2.137165702879428864e-02 5.195187330245971680e-01 2.085028737783432007e-01 -2.621570229530334473e-01 -7.214314490556716919e-02 -1.344506740570068359e-01 6.247254088521003723e-02 -1.693021506071090698e-01 3.152828514575958252e-01 -1.863917112350463867e-01 2.069631777703762054e-02 1.404598951339721680e-01 -2.216252125799655914e-02 2.916800677776336670e-01
-4.286206066608428955e-01 -2.383566200733184814e-01 1.422140598297119141e-01 -3.395208716392517090e-02 -1.154757589101791382e-01 -1.492255479097366333e-01 2.149531543254852295e-01 -7.264433801174163818e-02 5.820184573531150818e-02 1.937490701675415039e-01 7.317429035902023315e-02 1.357118338346481323e-01 8.045765012502670288e-02 2.962443530559539795e-01 -1.040953304618597031e-02 7.224243879318237305e-02 -2.907209992408752441e-01 -2.619966566562652588e-01 -2.994064390659332275e-01 1.297011524438858032e-01 -1.084279082715511322e-02 -1.135466620326042175e-01 -2.380909211933612823e-02 2.004623264074325562e-01 5.214207991957664490e-02 -2.973495423793792725e-02 -1.872396916151046753e-01 1.584949493408203125e-01 6.209583487361669540e-03 2.400550395250320435e-01 1.847683489322662354e-01 -1.333099454641342163e-01
-3.793126642704010010e-01 9.252837300300598145e-02 1.820366382598876953e-01 1.206656321883201599e-01 -2.469260841608047485e-01 3.222585469484329224e-02 -1.124204248189926147e-01 1.699133031070232391e-02 1.051366850733757019e-01 -1.444126367568969727e-01 9.132890403270721436e-02 -2.094995677471160889e-01 -1.519405562430620193e-02 1.608586311340332031e-01 -1.247829571366310120e-01 3.708985447883605957e-01 5.444924533367156982e-02 -1.419013589620590210e-01 -1.093562990427017212e-01 3.198454678058624268e-01 -1.289081275463104248e-01 -2.801156044006347656e-01 -3.248730301856994629e-02 2.359372675418853760e-01 -1.621714532375335693e-01 2.653184533119201660e-01 2.227637320756912231e-01 -4.445950035005807877e-03 8.155096322298049927e-02 -3.117514774203300476e-03 9.526599943637847900e-02 1.015135124325752258e-01
-2.288296371698379517e-01 -6.446605920791625977e-02 3.744717920199036598e-03 -1.519901752471923828e-01 1.824444234371185303e-01 -2.464249581098556519e-01 3.425373509526252747e-02 2.094886302947998047e-01 8.073390275239944458e-02 1.592958718538284302e-01 3.287035524845123291e-01 2.219764515757560730e-02 3.194541335105895996e-01 1.104633063077926636e-01 -8.475807309150695801e-02 4.062754809856414795e-01 1.408934742212295532e-01 -6.642050109803676605e-03 -9.671521931886672974e-02 7.665616273880004883e-02 6.602555513381958008e-02 -3.633525669574737549e-01 1.572166234254837036e-01 7.061041146516799927e-02 1.101654320955276489e-01 -1.560331434011459351e-01 -2.118664979934692383e-01 2.110562622547149658e-01 -4.502739757299423218e-02 -7.215443253517150879e-02 1.220945045351982117e-01 -7.140848040580749512e-02
-7.765713334083557129e-02 2.159819155931472778e-01 2.732891440391540527e-01 -4.235871508717536926e-02 -1.132470741868019104e-01 -4.585315287113189697e-02 2.223859131336212158e-01 3.146554231643676758e-01 7.155258953571319580e-02 1.342284865677356720e-02 2.390576750040054321e-01 -2.221243083477020264e-01 1.383251696825027466e-01 2.459394782781600952e-01 1.813591830432415009e-02 1.674660444259643555e-01 3.109801374375820160e-02 1.817537248134613037e-01 -3.482575342059135437e-02 3.421532511711120605e-01 1.671214997768402100e-01 -2.099291980266571045e-01 -1.345834881067276001e-01 2.787725925445556641e-01 3.111241757869720459e-02 -2.549760341644287109e-01 -1.179863885045051575e-01 8.954968303442001343e-02 -2.222770601511001587e-01 1.066490635275840759e-01 1.372817605733871460e-01 -3.084464464336633682e-03
-2.353540807962417603e-01 1.076722294092178345e-01 1.385021358728408813e-01 -3.030377328395843506e-01 -1.130844429135322571e-01 -1.036583706736564636e-01 2.973231077194213867e-01 6.214981549419462681e-04 -1.737840622663497925e-01 -1.981985270977020264e-01 9.251563251018524170e-02 -9.095752984285354614e-02 8.996052294969558716e-02 3.748490810394287109e-01 -8.445991575717926025e-02 -2.041527330875396729e-01 1.557866632938385010e-01 -5.368328094482421875e-02 5.037201195955276489e-02 2.889598906040191650e-01 1.050157323479652405e-01 -1.048228293657302856e-01 -9.910388616845011711e-04 5.341781303286552429e-02 -1.594656705856323242e-01 -1.760327816009521484e-01 -9.049358963966369629e-02 2.790313661098480225e-01 -9.203928709030151367e-02 2.206220030784606934e-01 2.977460622787475586e-01 -3.718631109222769737e-03
-1.863408088684082031e-01 4.594298079609870911e-02 9.111761301755905151e-02 -2.388793677091598511e-01 1.110387220978736877e-01 -7.425366342067718506e-02 -1.916379481554031372e-01 1.672611683607101440e-01 1.180350407958030701e-01 1.238828673958778381e-01 5.418547987937927246e-02 5.155880376696586609e-02 -4.067289456725120544e-02 1.859756559133529663e-01 -2.826765179634094238e-01 4.142243862152099609e-01 -6.023951992392539978e-02 -2.551178932189941406e-01 -3.009840250015258789e-01 3.771876171231269836e-02 1.627801358699798584e-01 -4.320532977581024170e-01 5.426733195781707764e-02 -5.185939744114875793e-02 1.963448524475097656e-01 7.282487303018569946e-02 -1.092319861054420471e-01 1.390645503997802734e-01 5.115817114710807800e-02 -1.612355411052703857e-01 -6.692934036254882812e-02 -7.003297656774520874e-02
-3.463813960552215576e-01 -1.443966925144195557e-01 -1.776073426008224487e-01 -5.329852178692817688e-02 -3.208743631839752197e-01 4.314377903938293457e-02 1.490264981985092163e-01 1.817642599344253540e-01 -3.707164525985717773e-02 -9.286480396986007690e-02 -9.015835821628570557e-02 1.051207482814788818e-01 1.806277185678482056e-01 -7.970371842384338379e-02 -2.487719953060150146e-01 1.133300065994262695e-01 1.640578508377075195e-01 -1.520481705665588379e-01 -2.109606415033340454e-01 3.663921952247619629e-01 3.814517334103584290e-02 -2.045391947031021118e-01 9.902407228946685791e-02 -8.947776257991790771e-02 1.417474895715713501e-01 -8.827775716781616211e-02 9.409344941377639771e-02 2.476570010185241699e-01 1.286664605140686035e-02 -3.048124611377716064e-01 1.186437383294105530e-01 -1.634567379951477051e-01
-2.636411190032958984e-01 9.819921851158142090e-02 -8.370456844568252563e-02 -1.130333840847015381e-01 -2.824801206588745117e-01 -3.301881626248359680e-02 1.237599030137062073e-01 7.923037558794021606e-02 -7.029037177562713623e-02 -1.850653588771820068e-01 2.702647447586059570e-01 -1.934312880039215088e-01 1.927348375320434570e-01 8.651010692119598389e-02 1.849266439676284790e-01 1.939154267311096191e-01 7.083522528409957886e-02 -3.231764137744903564e-01 1.515440344810485840e-01 2.657737135887145996e-01 9.652873873710632324e-02 1.175259202718734741e-01 -1.531524509191513062e-01 8.831372112035751343e-02 4.001737534999847412e-01 -2.290659770369529724e-02 -1.021351758390665054e-02 1.302472203969955444e-01 -5.799250304698944092e-02 -2.130311913788318634e-02 -2.973573207855224609e-01 7.134397327899932861e-02
-2.467362582683563232e-01 1.482581440359354019e-02 -5.497598648071289062e-02 -7.424042373895645142e-02 6.555840373039245605e-03 2.116850912570953369e-01 6.837601214647293091e-02 -2.085111439228057861e-01 -1.354847382754087448e-02 1.274055987596511841e-01 2.663882970809936523e-01 -1.183591932058334351e-01 2.345535457134246826e-01 8.633201359771192074e-04 -1.385557502508163452e-01 1.014294102787971497e-01 -9.621156752109527588e-02 -1.562696248292922974e-01 7.212930172681808472e-02 2.949490547180175781e-01 -1.305793225765228271e-01 -4.346795082092285156e-01 2.372754178941249847e-02 9.144192934036254883e-02 4.171779155731201172e-01 -1.840688586235046387e-01 -5.503759905695915222e-02 1.155712455511093140e-01 -1.984847187995910645e-01 1.812082156538963318e-02 -1.739083528518676758e-01 1.280741393566131592e-01
-2.591816186904907227e-01 1.558138132095336914e-01 4.470979049801826477e-02 4.778850078582763672e-02 -1.624928563833236694e-01 4.749312251806259155e-02 2.753636538982391357e-01 2.210056632757186890e-01 8.404890447854995728e-02 1.381998062133789062e-01 2.148329913616180420e-01 -1.484936326742172241e-01 1.840455681085586548e-01 4.269285202026367188e-01 2.196818590164184570e-02 1.644910722970962524e-01 -1.522113196551799774e-02 1.781433969736099243e-01 3.771344572305679321e-02 3.444716632366180420e-01 -1.929196901619434357e-02 -2.056414186954498291e-01 -3.642376512289047241e-02 9.930417686700820923e-02 1.268819570541381836e-01 -2.139092385768890381e-01 -1.456605345010757446e-01 1.571979969739913940e-01 -3.481103107333183289e-02 3.048643171787261963e-01 6.401941180229187012e-02 3.087111376225948334e-02
-4.767481684684753418e-01 -4.005850479006767273e-02 1.241188347339630127e-01 -1.397168338298797607e-01 -2.665371000766754150e-01 -2.379494011402130127e-01 6.490329653024673462e-02 1.523436978459358215e-02 -4.371019825339317322e-02 1.410757899284362793e-01 -1.776351630687713623e-01 1.138759478926658630e-01 -7.590427249670028687e-02 1.813213527202606201e-01 1.283225230872631073e-02 1.603247970342636108e-01 -3.589348495006561279e-02 -1.285371035337448120e-01 7.647909224033355713e-02 3.627402484416961670e-01 2.155614458024501801e-02 -2.775129079818725586e-01 7.084004580974578857e-02 2.246603742241859436e-02 -1.977861225605010986e-01 1.497468724846839905e-02 2.570324242115020752e-01 4.616620764136314392e-02 3.092206716537475586e-01 1.125607118010520935e-01 -1.171490401029586792e-01 7.374791800975799561e-02
-1.999749690294265747e-01 3.992748856544494629e-01 2.213301807641983032e-01 -1.460409462451934814e-01 9.559613466262817383e-02 -3.101518154144287109e-01 -6.526727229356765747e-02 1.977716535329818726e-01 -1.614987403154373169e-01 -1.660664565861225128e-03 1.281408816576004028e-01 -1.375825423747301102e-02 -7.217038422822952271e-02 -9.648689068853855133e-03 1.109129786491394043e-01 9.284691512584686279e-02 1.719546765089035034e-01 -7.343808561563491821e-02 -4.237671568989753723e-02 1.788757443428039551e-01 6.878527998924255371e-02 -3.768035769462585449e-01 6.866663694381713867e-02 -1.012307405471801758e-01 -1.647736579179763794e-01 1.257793158292770386e-01 -7.673784345388412476e-02 2.208568453788757324e-01 1.277321875095367432e-01 9.423448145389556885e-02 3.299856185913085938e-01 2.247179597616195679e-01
-2.690469622611999512e-01 2.065232545137405396e-01 3.582451045513153076e-01 -1.478160768747329712e-01 -2.656781673431396484e-01 -1.016655340790748596e-01 2.616708874702453613e-01 8.247104287147521973e-02 2.074865810573101044e-02 -7.475667446851730347e-02 1.679025739431381226e-01 -1.913194656372070312e-01 -3.635459020733833313e-02 3.013878166675567627e-01 -1.843921244144439697e-01 2.768166549503803253e-02 -2.385466173291206360e-02 -9.516691416501998901e-02 5.384848639369010925e-02 1.639658510684967041e-01 6.290226429700851440e-02 -2.684193849563598633e-01 -1.712270528078079224e-01 1.395820975303649902e-01 -1.400936096906661987e-01 -1.581924557685852051e-01 -1.907971203327178955e-01 1.212109476327896118e-01 1.131448894739151001e-01 3.064222931861877441e-01 1.670636353082954884e-03 -1.190749630331993103e-01
-1.738380789756774902e-01 2.610779404640197754e-01 6.941895931959152222e-02 3.152567520737648010e-02 -1.994829773902893066e-01 -6.742181628942489624e-02 3.573530316352844238e-01 1.851164847612380981e-01 -2.571558952331542969e-02 8.566188067197799683e-02 2.370370030403137207e-01 -1.246626377105712891e-01 1.957213729619979858e-01 2.359667718410491943e-01 -1.298826783895492554e-01 5.425652861595153809e-02 -7.855147868394851685e-02 1.781270955689251423e-03 -6.730742752552032471e-03 2.901552915573120117e-01 1.211041063070297241e-01 -2.209542393684387207e-01 -1.114728972315788269e-01 2.407061755657196045e-01 9.940522909164428711e-02 -2.367997467517852783e-01 -1.459950804710388184e-01 3.211496770381927490e-02 -7.469963282346725464e-02 3.388036787509918213e-01 2.418363094329833984e-01 6.748598068952560425e-02
-2.493214756250381470e-01 7.332308590412139893e-02 8.309502154588699341e-02 -9.794836491346359253e-02 -2.362097501754760742e-01 -6.370811164379119873e-02 1.758402287960052490e-01 -6.090700253844261169e-02 4.435488488525152206e-03 2.287623099982738495e-02 2.479380071163177490e-01 -3.163606226444244385e-01 -5.892783775925636292e-02 1.717777401208877563e-01 -1.764314174652099609e-01 -6.602751463651657104e-02 9.154374897480010986e-02 5.939472839236259460e-02 -1.411539912223815918e-01 5.217280387878417969e-01 1.704035997390747070e-01 -1.242862455546855927e-02 -2.763948738574981689e-01 2.023467980325222015e-02 -1.361206769943237305e-01 -1.417964249849319458e-01 -1.474974751472473145e-01 3.055658340454101562e-01 7.039282470941543579e-03 -4.446354508399963379e-02 -6.494881957769393921e-02 -1.444948017597198486e-01
-2.156801819801330566e-01 1.461542695760726929e-01 7.302707526832818985e-03 -1.329116672277450562e-01 -2.012369781732559204e-01 -4.527595639228820801e-01 2.222948670387268066e-01 6.576658692210912704e-03 -1.121278107166290283e-01 2.773762941360473633e-01 1.653912365436553955e-01 -9.223873168230056763e-02 7.402905076742172241e-02 -7.940257340669631958e-02 -1.857532374560832977e-02 2.607755064964294434e-01 1.422170102596282959e-01 -6.272601336240768433e-02 -7.154351472854614258e-02 2.028360366821289062e-01 1.864123344421386719e-01 -1.184002608060836792e-01 4.817448183894157410e-02 7.006100565195083618e-02 -1.189458183944225311e-02 1.011717543005943298e-01 -3.503661453723907471e-01 2.042292803525924683e-01 -5.385258048772811890e-02 9.228564798831939697e-02 3.025512397289276123e-01 9.866192191839218140e-02
-3.805677890777587891e-01 -8.317375928163528442e-02 1.310828775167465210e-01 -1.509772986173629761e-01 -8.602491766214370728e-02 3.406903706490993500e-03 1.718031018972396851e-01 6.090156361460685730e-02 2.448109537363052368e-01 -2.782096564769744873e-01 2.104296162724494934e-02 -2.957795932888984680e-02 8.686525374650955200e-02 -3.928236663341522217e-03 -3.314396739006042480e-01 1.786977648735046387e-01 -4.558671731501817703e-03 -1.709918826818466187e-01 1.147469654679298401e-01 3.108213543891906738e-01 2.657010685652494431e-03 -3.316403031349182129e-01 2.667556516826152802e-02 1.970268338918685913e-01 1.331148594617843628e-01 1.909630298614501953e-01 1.588121950626373291e-01 -8.844970911741256714e-02 -4.629872739315032959e-03 -6.172227207571268082e-03 1.635054051876068115e-01 2.775886058807373047e-01
-6.155143380165100098e-01 -1.059003174304962158e-01 8.252821117639541626e-02 -9.395250678062438965e-02 -4.088752344250679016e-02 1.469913870096206665e-01 1.536912620067596436e-01 2.154858410358428955e-01 -4.063098132610321045e-02 -2.794089727103710175e-02 7.183197140693664551e-02 -8.765649050474166870e-03 1.801594942808151245e-01 8.315654844045639038e-02 -6.374675780534744263e-02 1.848032027482986450e-01 -1.006794199347496033e-01 -1.821308881044387817e-01 5.361714959144592285e-02 1.119688004255294800e-01 1.292401999235153198e-01 -1.109388694167137146e-01 -2.518669068813323975e-01 -5.800520256161689758e-02 5.879737809300422668e-02 -3.981661796569824219e-01 -1.034093461930751801e-02 1.025040075182914734e-01 -1.999166011810302734e-01 2.045524120330810547e-02 -2.089402079582214355e-01 6.722392886877059937e-02
-4.294833913445472717e-02 3.859401121735572815e-02 3.614121377468109131e-01 -1.183881163597106934e-01 5.364733561873435974e-02 -3.413506969809532166e-02 1.407746821641921997e-01 -1.528346836566925049e-01 3.644428029656410217e-02 -1.662689745426177979e-01 -2.303814329206943512e-02 -2.928157709538936615e-02 8.529769256711006165e-03 2.473087161779403687e-01 -3.770357966423034668e-01 3.586387634277343750e-01 -9.139651060104370117e-02 -4.196369647979736328e-02 -7.635403424501419067e-02 3.274674415588378906e-01 -1.889210343360900879e-01 -3.209271728992462158e-01 1.588731259107589722e-01 1.990729123353958130e-01 1.612170636653900146e-01 -1.086918339133262634e-01 1.397021263837814331e-01 2.028204314410686493e-02 6.908678263425827026e-02 -1.813673377037048340e-01 -1.100190803408622742e-01 9.054794162511825562e-02
-1.802452057600021362e-01 1.475407779216766357e-01 5.021694302558898926e-02 -2.404004931449890137e-01 -1.852978318929672241e-01 -2.224557474255561829e-02 5.291821062564849854e-02 3.033764362335205078e-01 -2.280994653701782227e-01 -5.497517809271812439e-02 -1.938517205417156219e-02 -8.268614858388900757e-02 3.688079863786697388e-02 9.252962470054626465e-02 -2.759973108768463135e-01 8.033578842878341675e-02 -8.433274924755096436e-02 1.635724492371082306e-02 5.875961482524871826e-02 4.054338932037353516e-01 -6.808387488126754761e-02 -5.468077212572097778e-02 -1.757156848907470703e-02 -8.731100708246231079e-02 -1.050765626132488251e-02 -9.922692179679870605e-02 7.758472114801406860e-02 1.347080022096633911e-01 -1.818332970142364502e-01 -3.721258938312530518e-01 4.494727849960327148e-01 4.991538822650909424e-02
-3.478901088237762451e-01 1.528913676738739014e-01 5.324331298470497131e-02 -6.245820969343185425e-02 -8.836010098457336426e-02 1.455115526914596558e-01 6.602552533149719238e-02 2.561677694320678711e-01 -1.494575291872024536e-01 -2.838620543479919434e-01 7.629971951246261597e-02 -1.084128618240356445e-01 4.338078200817108154e-02 2.009411901235580444e-01 -2.907466888427734375e-01 5.010531842708587646e-02 5.655864253640174866e-02 -7.287863641977310181e-02 -2.815146446228027344e-01 2.025422900915145874e-01 -9.346705675125122070e-02 -1.285589635372161865e-01 4.465876147150993347e-03 -5.037574446760118008e-04 1.435925215482711792e-01 2.550027072429656982e-01 9.609507769346237183e-02 2.783064246177673340e-01 8.906761556863784790e-02 -2.531116306781768799e-01 2.095698416233062744e-01 2.403847724199295044e-01
-1.795850843191146851e-01 6.720355898141860962e-02 2.983117103576660156e-01 -1.210037693381309509e-01 7.614938914775848389e-02 -1.795297712087631226e-01 -3.516186028718948364e-02 -2.170951850712299347e-02 1.635729074478149414e-01 1.928994804620742798e-01 2.167636156082153320e-01 1.683204770088195801e-01 -8.950159698724746704e-02 5.998625233769416809e-02 -6.695428863167762756e-03 6.676771491765975952e-02 -7.303246855735778809e-02 -7.767228037118911743e-02 -1.452919393777847290e-01 1.523812264204025269e-01 5.277708172798156738e-02 -4.044177532196044922e-01 1.875274032354354858e-01 1.221108064055442810e-01 3.424447774887084961e-01 1.912308484315872192e-02 -1.605356931686401367e-01 2.379173785448074341e-01 -8.194568753242492676e-02 -3.001917600631713867e-01 3.082028329372406006e-01 -2.290709502995014191e-02
-1.901679188013076782e-01 -7.113944739103317261e-02 2.173337340354919434e-01 -2.454961687326431274e-01 -1.783742308616638184e-01 1.687832772731781006e-01 1.795380264520645142e-01 2.544034831225872040e-02 -7.339385803788900375e-03 -1.812152564525604248e-01 -2.776262722909450531e-02 -2.538216114044189453e-01 -4.957238212227821350e-02 2.870908975601196289e-01 -1.349768638610839844e-01 -1.084917318075895309e-02 1.631205976009368896e-01 7.144500315189361572e-02 -1.970639973878860474e-01 2.398862391710281372e-01 -3.198963776230812073e-02 -3.252298235893249512e-01 -1.420290470123291016e-01 -1.711555197834968567e-02 7.637330144643783569e-02 1.661252677440643311e-01 1.274133473634719849e-01 -1.167740002274513245e-01 -2.718454897403717041e-01 -1.033015325665473938e-01 3.699772059917449951e-01 -1.291204541921615601e-01
-2.222294956445693970e-01 -1.608439534902572632e-01 1.278637200593948364e-01 1.220586360432207584e-03 -4.368783533573150635e-01 5.359524488449096680e-02 1.816437840461730957e-01 2.330221384763717651e-01 -3.547950088977813721e-02 4.304381459951400757e-02 2.179378420114517212e-01 -1.011459752917289734e-01 7.050511240959167480e-02 2.318255454301834106e-01 -6.143913418054580688e-02 1.733829826116561890e-01 -8.112293668091297150e-03 -2.844330370426177979e-01 3.540493920445442200e-02 1.666790544986724854e-01 5.349369347095489502e-02 -3.817529380321502686e-01 -3.343510255217552185e-02 2.766162157058715820e-01 -2.017654292285442352e-02 1.853566616773605347e-01 1.315160393714904785e-01 1.391736418008804321e-01 -1.227685902267694473e-02 -1.952603757381439209e-01 -6.365697830915451050e-02 1.548550277948379517e-01
-1.745414435863494873e-01 -1.327224373817443848e-01 2.595482021570205688e-02 -1.288933157920837402e-01 -2.291351705789566040e-01 -2.321601659059524536e-01 3.691554963588714600e-01 9.458095580339431763e-02 -4.765617847442626953e-02 6.333357840776443481e-02 -1.093489862978458405e-02 2.113208919763565063e-01 -2.839814722537994385e-01 3.433162868022918701e-01 -6.415622774511575699e-03 8.185545355081558228e-02 -2.276670187711715698e-02 -2.263625115156173706e-01 -2.593967877328395844e-02 3.179342448711395264e-01 -3.738554939627647400e-02 -1.810685098171234131e-01 -2.040799558162689209e-01 -2.382273785769939423e-02 1.278524100780487061e-01 7.041640579700469971e-02 -3.609618917107582092e-02 3.138135671615600586e-01 -2.248048596084117889e-02 1.004447042942047119e-01 2.238719761371612549e-01 1.224185153841972351e-01
-4.682908952236175537e-01 -2.032335996627807617e-01 2.407431900501251221e-01 -1.691820025444030762e-01 1.709712743759155273e-01 1.189779862761497498e-01 1.097734197974205017e-01 -1.614845677977427840e-05 1.466965526342391968e-01 -2.085317522287368774e-01 1.613160520792007446e-01 -1.779647916555404663e-01 7.084704190492630005e-02 -5.681865662336349487e-02 -6.928788125514984131e-02 1.072127185761928558e-02 2.718896567821502686e-01 -1.819699257612228394e-01 -2.979093976318836212e-02 2.251435071229934692e-01 1.378533393144607544e-01 -3.553526401519775391e-01 -2.537575662136077881e-01 -2.028896808624267578e-01 -1.388091295957565308e-01 -4.328500851988792419e-02 1.180015131831169128e-02 -2.538160048425197601e-02 -2.681432478129863739e-02 -3.714253753423690796e-02 1.542631387710571289e-01 6.518230587244033813e-02
-2.701542675495147705e-01 -4.758908227086067200e-02 9.370537847280502319e-02 -4.819991532713174820e-03 -1.098544821143150330e-01 5.937606468796730042e-02 4.946713149547576904e-02 6.070580706000328064e-02 -8.729000389575958252e-02 -4.083472788333892822e-01 1.255988329648971558e-01 2.035547047853469849e-01 1.701118052005767822e-01 1.011553183197975159e-01 6.043309345841407776e-03 1.993228942155838013e-01 1.075813099741935730e-01 -1.938208639621734619e-01 -1.368901580572128296e-01 4.583183228969573975e-01 -5.042110383510589600e-02 -2.765985429286956787e-01 -2.341836504638195038e-02 -1.053551211953163147e-01 1.114794313907623291e-01 2.542150951921939850e-02 1.359289437532424927e-01 -8.449140191078186035e-02 -1.088968291878700256e-01 -2.477816492319107056e-02 2.336895167827606201e-01 3.306119143962860107e-01
-1.222608909010887146e-01 -1.309488415718078613e-01 9.722573310136795044e-02 1.822494342923164368e-02 1.110783591866493225e-01 -5.742063373327255249e-02 2.792619168758392334e-01 1.758380383253097534e-01 -3.336347341537475586e-01 1.450538188219070435e-01 2.848744690418243408e-01 1.585349291563034058e-01 2.747937850654125214e-02 1.693806238472461700e-02 -2.511149346828460693e-01 3.465031981468200684e-01 -2.411743439733982086e-02 1.051289141178131104e-01 -2.585935220122337341e-02 2.939937412738800049e-01 -3.204539418220520020e-02 -3.502547442913055420e-01 -1.322644650936126709e-01 1.346260607242584229e-01 -9.257534984499216080e-04 1.089002266526222229e-01 1.181440949440002441e-01 1.203344389796257019e-01 -5.594429746270179749e-02 -9.916491061449050903e-02 1.422437131404876709e-01 2.814603745937347412e-01
-3.364567756652832031e-01 3.448638916015625000e-01 9.706635773181915283e-02 -3.490673005580902100e-01 -3.992232680320739746e-02 5.236529745161533356e-03 8.946891129016876221e-02 3.122571669518947601e-02 -5.060627683997154236e-02 9.052882343530654907e-02 1.227157562971115112e-01 -2.560815028846263885e-02 7.909867167472839355e-02 -8.140302449464797974e-02 8.578980341553688049e-03 2.023053020238876343e-01 1.103705689311027527e-01 -2.529946155846118927e-02 2.079439014196395874e-01 1.979749053716659546e-01 3.187332749366760254e-01 -1.135883554816246033e-01 2.472408115863800049e-02 -7.978625595569610596e-02 -2.196563631296157837e-01 -2.880401909351348877e-01 -1.178165674209594727e-01 3.322494626045227051e-01 1.381484977900981903e-02 -1.753567010164260864e-01 2.054421156644821167e-01 1.669724471867084503e-02
-5.470364689826965332e-01 1.946856528520584106e-01 2.106072567403316498e-02 -2.747186832129955292e-02 -7.501249760389328003e-02 -3.911995887756347656e-01 7.321034371852874756e-02 -3.514865040779113770e-02 9.596596658229827881e-02 -4.582893103361129761e-02 -1.314322203397750854e-01 -1.240439862012863159e-01 -1.126137450337409973e-01 -8.211733400821685791e-02 -2.672503888607025146e-01 -2.305889688432216644e-02 -5.467884242534637451e-02 -3.384691178798675537e-01 1.031503081321716309e-01 5.292704701423645020e-02 1.272059828042984009e-01 -1.098743528127670288e-01 5.087181180715560913e-02 2.033724822103977203e-02 -1.179758459329605103e-02 -1.213615387678146362e-01 -5.262463167309761047e-02 2.321043461561203003e-01 -1.780299395322799683e-01 -1.907344907522201538e-01 2.424466162919998169e-01 -2.069957181811332703e-02
-1.068676263093948364e-01 1.410399824380874634e-01 2.352864742279052734e-01 -1.961531490087509155e-01 -9.892730414867401123e-02 -2.129569798707962036e-01 9.788436442613601685e-02 -3.306778147816658020e-02 -2.169247530400753021e-02 -1.317697614431381226e-01 -1.467000413686037064e-02 -1.528005897998809814e-01 -2.157572656869888306e-01 2.471859902143478394e-01 -2.495604306459426880e-01 -1.663361676037311554e-02 2.058220505714416504e-01 8.764808624982833862e-02 3.403331339359283447e-02 5.153913497924804688e-01 3.511903285980224609e-01 -1.415589749813079834e-01 -2.405432909727096558e-01 -8.614745736122131348e-02 -4.810974001884460449e-02 -1.301189661026000977e-01 -5.797456577420234680e-02 1.558153331279754639e-02 -4.024062305688858032e-02 -1.069698706269264221e-01 1.663005352020263672e-01 9.153369069099426270e-02
-3.427578806877136230e-01 3.144874572753906250e-01 2.492320239543914795e-01 -9.670354425907135010e-02 3.180175274610519409e-02 -1.582257300615310669e-01 1.836548298597335815e-01 -4.956641048192977905e-02 -1.472012847661972046e-01 -2.474752441048622131e-02 4.575226083397865295e-02 -2.621592581272125244e-01 -9.221053868532180786e-02 3.471213281154632568e-01 -1.411991715431213379e-01 1.166462749242782593e-01 -5.482970178127288818e-02 -6.874892860651016235e-02 1.928175389766693115e-01 3.607065081596374512e-01 2.291518747806549072e-01 2.196208201348781586e-02 -1.067974194884300232e-01 -2.682202309370040894e-02 -1.488780975341796875e-01 -1.835479289293289185e-01 -2.964624017477035522e-02 8.566541969776153564e-02 1.275818049907684326e-01 1.695922464132308960e-01 2.121672332286834717e-01 2.950343070551753044e-03
-2.872841358184814453e-01 1.024396270513534546e-01 1.121348738670349121e-01 -2.845613956451416016e-01 -7.584081590175628662e-02 -1.177021414041519165e-01 3.806355595588684082e-01 2.010274231433868408e-01 1.526837348937988281e-01 1.200385987758636475e-01 1.031807512044906616e-01 2.027909904718399048e-01 1.149663627147674561e-01 -1.323635280132293701e-01 -2.930911779403686523e-01 3.273797631263732910e-01 1.488529727794229984e-03 1.960830017924308777e-02 -1.566751897335052490e-01 2.589445412158966064e-01 -7.779168430715799332e-03 -1.758568435907363892e-01 9.926579892635345459e-02 -5.177399143576622009e-02 5.453053489327430725e-02 2.975850105285644531e-01 1.057593375444412231e-01 -6.896557658910751343e-02 -6.825020909309387207e-02 -1.879218667745590210e-01 -1.037330254912376404e-01 3.876473754644393921e-02
-3.631978631019592285e-01 -8.735400438308715820e-02 2.101654000580310822e-02 -1.240276619791984558e-01 7.023239880800247192e-02 6.881003081798553467e-02 2.118145525455474854e-01 1.130101382732391357e-01 1.097866594791412354e-01 -4.364899918437004089e-02 6.348749250173568726e-02 -1.977709084749221802e-01 8.485059253871440887e-03 1.079693287611007690e-01 1.745994538068771362e-01 9.188494877889752388e-04 -6.572562456130981445e-02 -1.550399661064147949e-01 1.365717351436614990e-01 4.799043536186218262e-01 -9.196764975786209106e-02 -1.907488256692886353e-01 -3.055986166000366211e-01 -9.699746035039424896e-03 9.152946621179580688e-02 -5.671110749244689941e-02 2.614817619323730469e-01 9.631884843111038208e-02 2.167362123727798462e-01 2.334443032741546631e-01 -1.790620684623718262e-01 1.989659667015075684e-01
-3.509559631347656250e-01 1.292665898799896240e-01 6.657030433416366577e-02 -1.494227349758148193e-01 1.549402773380279541e-01 1.619416177272796631e-01 6.511417031288146973e-02 1.547316610813140869e-01 -4.356139525771141052e-02 7.567597180604934692e-02 1.448365151882171631e-01 -6.123022641986608505e-03 -1.027821600437164307e-01 3.063715398311614990e-01 -2.115897983312606812e-01 3.190467134118080139e-02 -1.585992127656936646e-01 -1.616789698600769043e-01 4.101350437849760056e-03 4.013841748237609863e-01 -8.957335352897644043e-02 -1.601285487413406372e-01 -2.727816067636013031e-02 -1.826713234186172485e-01 8.471278846263885498e-02 1.203366219997406006e-01 2.607264816761016846e-01 -2.035959810018539429e-02 3.243009150028228760e-01 7.814092934131622314e-02 2.001110166311264038e-01 2.335032671689987183e-01
-2.950217723846435547e-01 1.934935599565505981e-01 3.399110138416290283e-01 -1.669686138629913330e-01 8.973014354705810547e-02 -1.109681427478790283e-01 2.419613599777221680e-01 -3.303423896431922913e-02 -1.000477522611618042e-01 1.061435341835021973e-01 3.972293138504028320e-01 1.082612648606300354e-01 1.124749183654785156e-01 6.476455181837081909e-02 1.683370918035507202e-01 3.061693906784057617e-01 2.673865258693695068e-01 1.970779150724411011e-01 -5.649708211421966553e-02 8.046451956033706665e-02 -2.247905172407627106e-02 -3.168676793575286865e-01 1.868229210376739502e-01 -4.603291675448417664e-02 -5.001050606369972229e-02 -1.762565970420837402e-01 -8.415494114160537720e-02 1.400577276945114136e-01 -1.979326643049716949e-02 -1.442806888371706009e-02 -5.989979207515716553e-02 2.228931989520788193e-03
-1.838608384132385254e-01 2.457453310489654541e-01 6.875124573707580566e-02 -1.295561343431472778e-01 -3.998877480626106262e-02 -2.176448553800582886e-01 2.473604679107666016e-01 9.623603522777557373e-02 7.511097937822341919e-02 6.089690700173377991e-02 1.319285929203033447e-01 -8.545006066560745239e-02 -1.184188872575759888e-01 1.419772505760192871e-01 -1.390022784471511841e-01 -4.175318032503128052e-02 8.972197771072387695e-02 1.141481660306453705e-02 -2.319003641605377197e-02 4.490526914596557617e-01 4.340820759534835815e-02 -1.178091168403625488e-01 -3.594369590282440186e-01 -2.095607072114944458e-01 -6.024523451924324036e-02 -1.804189234972000122e-01 -1.198937743902206421e-01 3.264142572879791260e-01 2.360988557338714600e-01 -1.848102360963821411e-02 5.159625038504600525e-02 -2.459377795457839966e-01
-2.719028294086456299e-01 2.516098320484161377e-01 2.425710707902908325e-01 5.486981943249702454e-02 -1.838658154010772705e-01 -1.259546168148517609e-02 2.060443311929702759e-01 2.500714957714080811e-01 1.818760186433792114e-01 -8.291163295507431030e-02 2.466504573822021484e-01 -2.241977453231811523e-01 2.795264422893524170e-01 2.143370360136032104e-01 -6.914983689785003662e-02 1.315617561340332031e-01 9.670711308717727661e-02 1.144964154809713364e-02 7.500819396227598190e-03 1.895589977502822876e-01 6.056621298193931580e-02 -2.087201327085494995e-01 -1.369797587394714355e-01 2.468240112066268921e-01 8.045946061611175537e-02 -1.399050205945968628e-01 -2.307248115539550781e-01 5.145984143018722534e-02 -6.228019297122955322e-02 2.785969972610473633e-01 1.443236619234085083e-01 8.994986861944198608e-02
-1.191602945327758789e-01 5.149163305759429932e-02 3.025956749916076660e-01 -2.157448232173919678e-01 -3.168706595897674561e-02 2.101137489080429077e-02 1.444714665412902832e-01 2.159966081380844116e-01 -2.573085129261016846e-01 1.243344023823738098e-01 7.073158025741577148e-02 -3.566116988658905029e-01 1.777557842433452606e-02 4.458425343036651611e-01 9.999129921197891235e-03 -9.103619307279586792e-02 1.715241186320781708e-02 -4.361431300640106201e-02 7.550811767578125000e-02 1.721756756305694580e-01 2.616564631462097168e-01 -1.794483661651611328e-01 -5.931597203016281128e-03 -1.615736447274684906e-02 2.652118802070617676e-01 -1.684260666370391846e-01 -5.951877310872077942e-02 4.836365580558776855e-02 -5.175346508622169495e-02 -2.788314819335937500e-01 -1.916905120015144348e-02 -1.756792217493057251e-01
-1.946614682674407959e-01 -7.743397355079650879e-02 6.173226283863186836e-04 6.569127738475799561e-02 -1.128322631120681763e-01 -2.273264229297637939e-01 2.811224460601806641e-01 6.461213529109954834e-02 1.697477400302886963e-01 2.093269377946853638e-01 -5.245305597782135010e-03 1.035920977592468262e-01 -3.314609453082084656e-02 4.008967876434326172e-01 7.262094318866729736e-02 -1.398763358592987061e-01 7.235661149024963379e-02 -2.182941734790802002e-01 -1.294045895338058472e-01 3.739575445652008057e-01 2.052365988492965698e-01 -5.855618789792060852e-02 1.107917129993438721e-01 -4.444121196866035461e-02 1.694429367780685425e-01 -9.756938368082046509e-02 -1.125576421618461609e-01 3.318506479263305664e-01 -2.759917452931404114e-02 -1.393377333879470825e-01 2.853732705116271973e-01 -4.709095880389213562e-02
-2.948096096515655518e-01 2.624588310718536377e-01 1.844169944524765015e-01 -2.760119736194610596e-01 -1.390719562768936157e-01 -7.189228385686874390e-02 -1.494174599647521973e-01 -8.166922628879547119e-02 -1.621097922325134277e-01 8.215564489364624023e-02 -1.382852997630834579e-02 -5.224261432886123657e-02 -6.544892489910125732e-02 1.026946753263473511e-01 1.587773561477661133e-01 2.438271939754486084e-01 -9.283359348773956299e-02 8.147577941417694092e-02 5.296742916107177734e-02 5.031147599220275879e-01 1.862991452217102051e-01 -1.342426240444183350e-01 7.139267772436141968e-02 -3.302153944969177246e-02 -9.233403205871582031e-02 -1.044943854212760925e-01 -2.319087386131286621e-01 6.556455790996551514e-02 2.937104701995849609e-01 -1.340963542461395264e-01 1.605370789766311646e-01 -8.612344413995742798e-02
-3.533452153205871582e-01 1.709128618240356445e-01 7.292433828115463257e-02 1.777018308639526367e-01 -1.137691065669059753e-01 3.290005028247833252e-01 -6.163469050079584122e-03 2.550927698612213135e-01 -5.613077804446220398e-02 -7.966432720422744751e-02 1.248014420270919800e-01 -1.902295053005218506e-01 7.393201440572738647e-02 -1.320041716098785400e-01 -5.561102554202079773e-02 3.317563235759735107e-01 -4.399315640330314636e-02 -2.607410252094268799e-01 -1.287705730646848679e-02 4.024849832057952881e-01 5.758807063102722168e-02 -6.004134193062782288e-02 -1.447842568159103394e-01 2.594309858977794647e-02 2.214247584342956543e-01 1.000474318861961365e-01 -1.060909219086170197e-02 -2.689545974135398865e-03 -5.279155075550079346e-02 -6.892836093902587891e-02 2.842689454555511475e-01 1.315153986215591431e-01
-2.304618507623672485e-01 -1.375536024570465088e-01 -1.848073005676269531e-01 -7.496768236160278320e-02 -1.898699402809143066e-01 6.959432363510131836e-02 1.884413659572601318e-01 3.290251791477203369e-01 -1.894744485616683960e-01 -8.032446354627609253e-02 4.211070761084556580e-02 2.328592166304588318e-02 6.343278288841247559e-02 -3.331771492958068848e-02 -1.377040594816207886e-01 -5.135317146778106689e-02 -6.566603481769561768e-02 -2.655168175697326660e-01 -1.792359054088592529e-01 3.280379176139831543e-01 -1.559878736734390259e-01 -3.596486747264862061e-01 -1.269878353923559189e-02 1.734709441661834717e-01 3.691200911998748779e-01 1.185156926512718201e-01 5.655022338032722473e-02 2.187865674495697021e-01 1.768984794616699219e-01 -2.572185592725872993e-03 2.562709525227546692e-02 -1.825755834579467773e-02
-2.522615790367126465e-01 2.424488067626953125e-01 -1.145918145775794983e-01 -1.478690505027770996e-01 4.942776262760162354e-02 -2.243613153696060181e-01 1.199948638677597046e-01 9.432385116815567017e-02 -6.139158084988594055e-02 3.089791238307952881e-01 1.265102922916412354e-01 1.299584470689296722e-02 -2.713176310062408447e-01 5.350192263722419739e-02 -8.604665100574493408e-02 2.509181499481201172e-01 -8.259879797697067261e-02 -7.768552005290985107e-02 -2.057495713233947754e-01 2.013316601514816284e-01 -2.573613775894045830e-03 -2.489903718233108521e-01 1.220116578042507172e-02 1.693970561027526855e-01 -2.852725982666015625e-02 -1.397196799516677856e-01 -1.574360877275466919e-01 1.245086267590522766e-01 1.090817078948020935e-01 -3.715538680553436279e-01 3.005200624465942383e-01 1.296125650405883789e-01
-2.513743340969085693e-01 1.311609148979187012e-01 1.575766056776046753e-01 -2.215943671762943268e-02 -1.672005504369735718e-01 3.439704701304435730e-02 2.663589417934417725e-01 3.046928346157073975e-01 -7.693686336278915405e-02 -1.647712588310241699e-01 1.357033010572195053e-02 8.775676600635051727e-03 -1.002547219395637512e-01 8.078162372112274170e-02 2.448362484574317932e-02 -1.080858632922172546e-01 9.810388088226318359e-02 2.225832641124725342e-02 8.429340273141860962e-02 4.127824604511260986e-01 -2.096801847219467163e-01 -3.009735941886901855e-01 -5.008542537689208984e-02 1.389341503381729126e-01 1.114419773221015930e-01 -2.171618193387985229e-01 8.523102849721908569e-03 1.048437952995300293e-01 -1.556216031312942505e-01 3.740424513816833496e-01 -2.350013405084609985e-01 -7.212448120117187500e-02
-1.611751317977905273e-01 2.291344851255416870e-01 1.736029088497161865e-01 5.895617604255676270e-02 -3.105646669864654541e-01 9.998489171266555786e-03 7.382296770811080933e-02 1.115717664361000061e-01 -1.066950634121894836e-01 6.861604750156402588e-02 -1.697123795747756958e-01 -1.683986037969589233e-01 2.342690229415893555e-01 1.215292736887931824e-01 -3.596313297748565674e-01 1.026431322097778320e-01 -1.560968533158302307e-02 -1.251914054155349731e-01 -1.624769419431686401e-01 4.277607202529907227e-01 7.577937096357345581e-02 -9.829239547252655029e-02 -1.583879292011260986e-01 -2.989600300788879395e-01 -3.335181251168251038e-02 3.013066574931144714e-02 1.359433829784393311e-01 1.739037781953811646e-01 -1.421472281217575073e-01 -6.332325935363769531e-02 2.350056916475296021e-01 7.303974777460098267e-02
-1.788368672132492065e-01 1.909262388944625854e-01 1.330755054950714111e-01 1.211396530270576477e-01 -1.842090636491775513e-01 -4.719854146242141724e-02 1.497653573751449585e-01 2.171159833669662476e-01 9.334234055131673813e-04 8.594273775815963745e-02 1.675152480602264404e-01 -1.818069219589233398e-01 2.218204922974109650e-02 2.235801815986633301e-01 -3.070190735161304474e-02 2.231407761573791504e-01 2.699172124266624451e-02 7.885950058698654175e-02 4.412626475095748901e-02 4.230806529521942139e-01 -3.735264018177986145e-02 -2.967161536216735840e-01 -1.746371984481811523e-01 2.675080001354217529e-01 1.137099340558052063e-01 -1.903987079858779907e-01 6.555035244673490524e-03 5.038256570696830750e-02 -8.137391507625579834e-02 3.789532184600830078e-01 1.695289909839630127e-01 1.166947335004806519e-01
3.299226285889744759e-03 -1.157937943935394287e-01 4.973889514803886414e-02 -3.155216947197914124e-02 -1.133955270051956177e-01 -2.689675800502300262e-02 6.812284886837005615e-02 -1.312371641397476196e-01 6.764028966426849365e-02 6.560812145471572876e-02 2.744109332561492920e-01 -4.212889075279235840e-02 1.383863762021064758e-02 2.626714110374450684e-02 -6.701616942882537842e-02 1.519030481576919556e-01 2.071723639965057373e-01 -1.709077879786491394e-02 -1.219788342714309692e-01 3.616547584533691406e-01 2.005657404661178589e-01 -4.605063796043395996e-01 -8.226249366998672485e-02 4.686196893453598022e-02 2.611616849899291992e-01 1.842663735151290894e-01 2.527130544185638428e-01 7.924667000770568848e-02 -2.136974632740020752e-01 -3.349180147051811218e-02 4.025011360645294189e-01 -4.497117176651954651e-02
-3.330321907997131348e-01 -8.100681006908416748e-03 1.888810247182846069e-01 -7.286304142326116562e-03 -1.422149091958999634e-01 -1.579415649175643921e-01 2.751255035400390625e-01 1.145600676536560059e-01 8.121925592422485352e-02 -2.196879535913467407e-01 -1.543508470058441162e-01 2.876458466053009033e-01 -2.554469741880893707e-03 6.852748990058898926e-02 6.073134765028953552e-02 2.524386942386627197e-01 1.099415048956871033e-01 -7.436046376824378967e-03 1.187135651707649231e-01 4.886346161365509033e-01 8.073026686906814575e-02 -2.604535818099975586e-01 -1.369998510926961899e-02 7.487796992063522339e-02 -1.016350015997886658e-01 1.074783205986022949e-01 2.008187621831893921e-01 1.338697373867034912e-01 1.439154148101806641e-01 -3.037127852439880371e-02 -6.939449906349182129e-02 1.844972521066665649e-01
-4.589881598949432373e-01 3.334847390651702881e-01 -9.889417327940464020e-03 -3.634554520249366760e-02 -5.046651139855384827e-02 1.591589152812957764e-01 -4.277073591947555542e-02 3.745750784873962402e-01 -8.398061245679855347e-02 -4.701560363173484802e-02 -3.333567455410957336e-02 -2.705737650394439697e-01 2.162441015243530273e-01 -2.971441671252250671e-02 -1.719122231006622314e-01 3.544327244162559509e-02 1.387947937473654747e-03 -2.555641829967498779e-01 -1.214805096387863159e-01 3.451798260211944580e-01 2.106034010648727417e-02 -4.219956323504447937e-02 -2.183629013597965240e-02 4.106200858950614929e-02 -2.063245922327041626e-01 -1.564566977322101593e-02 1.408607512712478638e-01 2.451440505683422089e-02 -2.115018479526042938e-02 -8.645607531070709229e-02 7.588020712137222290e-02 2.531788051128387451e-01
-1.624510288238525391e-01 1.045376807451248169e-01 6.548685580492019653e-02 -9.660521894693374634e-02 -7.494150102138519287e-02 -1.035997048020362854e-01 2.252929098904132843e-02 -1.240940243005752563e-01 -2.135910652577877045e-02 -2.171803712844848633e-01 6.840170174837112427e-02 -1.466435194015502930e-02 1.174854487180709839e-01 2.108941078186035156e-01 1.460466682910919189e-01 2.529074847698211670e-01 -1.473428755998611450e-01 -3.935665786266326904e-01 1.580411791801452637e-01 3.674503862857818604e-01 3.246409595012664795e-01 -1.951769441366195679e-01 9.072385728359222412e-02 2.093407213687896729e-01 2.649627923965454102e-01 -1.673958450555801392e-01 -2.151751518249511719e-01 -1.101301461458206177e-01 -5.115842446684837341e-02 1.514499187469482422e-01 -6.980846077203750610e-02 3.861865028738975525e-02
-2.505169808864593506e-01 1.468515694141387939e-01 9.998275339603424072e-02 -3.352976636961102486e-03 1.249660626053810120e-01 -2.299511879682540894e-01 3.366504795849323273e-03 1.675627529621124268e-01 -7.853180915117263794e-02 4.978655651211738586e-02 -6.102795898914337158e-02 -1.754979342222213745e-01 -3.120040521025657654e-02 7.073194533586502075e-02 3.712397441267967224e-02 -2.009995579719543457e-01 1.165589503943920135e-02 -7.643789798021316528e-02 -4.291034638881683350e-01 2.541833817958831787e-01 2.119076699018478394e-01 -3.126663863658905029e-01 1.329398751258850098e-01 3.352275490760803223e-01 2.777295112609863281e-01 -1.113607212901115417e-01 -4.004827886819839478e-02 5.394239723682403564e-02 6.406335532665252686e-02 -2.960914671421051025e-01 -4.004487022757530212e-02 -5.745019763708114624e-02
-2.942517697811126709e-01 1.488364040851593018e-01 1.772861331701278687e-01 -1.378461122512817383e-01 3.231184184551239014e-02 1.724216639995574951e-01 9.434856474399566650e-02 2.402162402868270874e-01 7.848004251718521118e-02 -3.551233708858489990e-01 2.672127820551395416e-02 8.837858214974403381e-03 2.780497260391712189e-02 2.945784479379653931e-02 -1.790101528167724609e-01 2.121454924345016479e-01 1.894982755184173584e-01 -2.511847019195556641e-01 -4.550073295831680298e-02 1.972475796937942505e-01 2.149936407804489136e-01 -3.870622813701629639e-01 -8.039485663175582886e-02 1.292752325534820557e-01 -3.551838546991348267e-02 2.474680989980697632e-01 3.022909164428710938e-01 -1.972582191228866577e-02 -1.007410883903503418e-02 5.868456885218620300e-02 -7.834553718566894531e-03 1.209340095520019531e-01
-3.606491386890411377e-01 -4.199960734695196152e-03 -4.710729047656059265e-02 -2.414283156394958496e-01 -7.776402682065963745e-02 1.557816267013549805e-01 4.308909773826599121e-01 -8.208371698856353760e-02 8.754134923219680786e-02 2.392996475100517273e-02 -8.075905591249465942e-02 1.253041625022888184e-01 -1.229851022362709045e-01 2.085983753204345703e-01 1.049469225108623505e-02 2.558195292949676514e-01 3.370041847229003906e-01 -1.172807142138481140e-01 -1.954659670591354370e-01 2.451923638582229614e-01 -1.648840755224227905e-01 -2.067789882421493530e-01 -1.361758410930633545e-01 5.448040738701820374e-02 1.029994115233421326e-01 3.082313388586044312e-02 1.981743276119232178e-01 8.257409930229187012e-02 -1.325576682575047016e-03 2.023157030344009399e-01 -3.422239422798156738e-02 -1.231751963496208191e-01
-3.842216432094573975e-01 -2.574322223663330078e-01 5.613909102976322174e-03 -4.441356286406517029e-02 2.134360969066619873e-01 -1.487424522638320923e-01 1.202933639287948608e-01 1.772074028849601746e-02 2.198764383792877197e-01 -1.798250675201416016e-01 1.597144305706024170e-01 -1.315140128135681152e-01 5.022071674466133118e-02 1.552872359752655029e-01 -8.194155246019363403e-02 2.542373351752758026e-02 2.891466319561004639e-01 -1.793510317802429199e-01 7.000084221363067627e-02 3.330200314521789551e-01 3.230302780866622925e-02 -3.379213511943817139e-01 -2.597483992576599121e-01 -1.217526420950889587e-01 -1.277365237474441528e-01 3.313807398080825806e-02 7.293388247489929199e-02 -4.465383291244506836e-02 -1.136085465550422668e-01 -8.252513944171369076e-04 2.038946300745010376e-01 1.893129795789718628e-01
-1.956590712070465088e-01 2.241016365587711334e-03 -2.086784690618515015e-02 -1.859460175037384033e-01 -1.073745191097259521e-01 -1.176099330186843872e-01 2.692576050758361816e-01 -3.487510979175567627e-02 -2.769598066806793213e-01 1.782761961221694946e-01 2.493857145309448242e-01 2.981562018394470215e-01 4.385234415531158447e-02 3.710389733314514160e-01 1.470422605052590370e-03 -3.737733513116836548e-02 -8.618897199630737305e-02 -6.421110779047012329e-02 -3.226241469383239746e-01 4.429188370704650879e-02 6.391851603984832764e-02 -2.999325394630432129e-01 -1.245906352996826172e-01 1.306287050247192383e-01 5.965040996670722961e-02 6.956733018159866333e-02 2.313021756708621979e-02 2.056830376386642456e-01 -3.409973680973052979e-01 8.925763517618179321e-02 -1.846718415617942810e-02 8.363731205463409424e-02
-3.460277318954467773e-01 -5.394936725497245789e-02 1.881298720836639404e-01 1.193627808243036270e-02 1.165815070271492004e-02 9.945054352283477783e-02 2.365909367799758911e-01 -2.978173643350601196e-02 -9.827318042516708374e-02 -1.812552809715270996e-01 2.389012575149536133e-01 8.735035359859466553e-02 2.823833227157592773e-01 2.037730067968368530e-01 -7.041648961603641510e-03 1.561611890792846680e-01 4.697130247950553894e-02 -1.105871647596359253e-01 -1.352712512016296387e-01 3.549876809120178223e-01 -2.974256873130798340e-03 -2.838415838778018951e-02 -1.112481281161308289e-01 -6.590708345174789429e-02 5.546209588646888733e-02 -2.578988485038280487e-02 3.009431064128875732e-02 -7.385520637035369873e-02 -2.002505213022232056e-02 -2.912505567073822021e-01 2.795426845550537109e-01 4.150393605232238770e-01
-2.593686580657958984e-01 5.724103003740310669e-02 9.399991482496261597e-02 -9.249903261661529541e-02 4.201781749725341797e-02 3.372534736990928650e-02 3.387721776962280273e-01 2.018982172012329102e-01 -3.238503634929656982e-01 1.187129467725753784e-01 2.471264302730560303e-01 -1.521581113338470459e-01 -2.331836149096488953e-02 1.450079083442687988e-01 -1.508316099643707275e-01 2.025309354066848755e-01 1.090712100267410278e-01 -1.777984946966171265e-01 -9.624423086643218994e-02 2.961535751819610596e-01 -1.632300317287445068e-01 -1.364425122737884521e-01 -8.879289031028747559e-02 -1.303778737783432007e-01 -2.608400583267211914e-01 4.912978410720825195e-02 1.917617022991180420e-01 1.492705643177032471e-01 1.145859211683273315e-01 -2.421724498271942139e-01 1.875743418931961060e-01 1.341742128133773804e-01
-4.208952784538269043e-01 -5.862215533852577209e-02 -1.243353337049484253e-01 7.437966763973236084e-02 -1.296032499521970749e-02 -5.906795710325241089e-02 5.000132694840431213e-02 2.246156185865402222e-01 -9.756736457347869873e-02 -1.231733858585357666e-01 5.538017302751541138e-02 -1.474782079458236694e-02 -5.425904318690299988e-02 1.052408814430236816e-01 -1.378725916147232056e-01 3.053035438060760498e-01 -2.714820578694343567e-02 -2.668581902980804443e-01 -2.017174065113067627e-01 9.601958096027374268e-02 5.504613742232322693e-02 -2.003061473369598389e-01 -2.232377827167510986e-01 -9.162480384111404419e-02 1.642960160970687866e-01 -5.209231972694396973e-01 -1.561015844345092773e-01 1.608658395707607269e-02 -1.157186105847358704e-01 1.206082254648208618e-01 7.380206137895584106e-02 8.937593549489974976e-02
-5.122292041778564453e-01 -1.961643397808074951e-01 -3.329621255397796631e-02 2.597611164674162865e-04 1.868734061717987061e-01 -1.358746886253356934e-01 2.060225903987884521e-01 3.660189360380172729e-02 9.884636104106903076e-02 -2.554742693901062012e-01 1.389537304639816284e-01 -8.399836719036102295e-02 5.345664545893669128e-02 1.300765126943588257e-01 -1.618215627968311310e-02 -1.267593801021575928e-01 1.417076885700225830e-01 -2.036141306161880493e-01 5.569643527269363403e-02 1.945292949676513672e-01 -2.238252386450767517e-02 -4.682614803314208984e-01 -4.942502081394195557e-02 -2.004407793283462524e-01 9.327564388513565063e-02 4.510860890150070190e-02 1.453484129160642624e-02 -5.088900402188301086e-02 6.839516758918762207e-02 -3.419490531086921692e-02 2.745757400989532471e-01 6.088356673717498779e-02
-6.121122837066650391e-01 8.768453449010848999e-02 8.488171547651290894e-02 -1.018340587615966797e-01 -4.581697285175323486e-02 -2.079477906227111816e-01 -1.627007424831390381e-01 -4.372141510248184204e-02 7.035604119300842285e-02 2.519183605909347534e-02 -8.315134793519973755e-02 1.692465245723724365e-01 -6.186419725418090820e-02 1.887564063072204590e-01 -1.487167626619338989e-01 -1.216976493597030640e-01 2.177108079195022583e-02 -1.202447712421417236e-02 3.183553516864776611e-01 2.691165506839752197e-01 5.205877125263214111e-02 -2.076214700937271118e-01 -8.693994581699371338e-02 1.576501429080963135e-01 -1.420440822839736938e-01 -2.189423590898513794e-01 2.022155560553073883e-02 1.061510592699050903e-01 -9.241355210542678833e-02 -1.663810312747955322e-01 1.371617913246154785e-01 -1.461417526006698608e-01
-2.591605782508850098e-01 2.422085553407669067e-01 1.574047505855560303e-01 8.474539965391159058e-02 -1.708692461252212524e-01 -4.758654907345771790e-02 2.562455534934997559e-01 2.070978581905364990e-01 9.299873560667037964e-02 1.287443041801452637e-01 2.879343032836914062e-01 -2.031342834234237671e-01 1.485446244478225708e-01 2.947609424591064453e-01 8.703622967004776001e-02 1.904732882976531982e-01 6.237224489450454712e-02 1.155699044466018677e-01 -1.430224776268005371e-01 2.804656028747558594e-01 1.815956979990005493e-01 -1.767661124467849731e-01 -1.670912951231002808e-01 2.279410213232040405e-01 8.277459442615509033e-02 -2.709029316902160645e-01 2.001351304352283478e-02 -1.027316078543663025e-01 -1.393299363553524017e-02 2.011017650365829468e-01 7.406547665596008301e-02 4.715068265795707703e-02
-2.430556565523147583e-01 -9.327322989702224731e-02 3.918280452489852905e-02 -1.400951594114303589e-01 6.097680702805519104e-02 1.212503165006637573e-01 1.241539865732192993e-01 3.800626695156097412e-01 -9.735826402902603149e-03 1.372942924499511719e-01 3.199497759342193604e-01 -3.640415892004966736e-02 2.759311497211456299e-01 -3.364267526194453239e-03 -2.726368606090545654e-01 2.444624155759811401e-01 4.894869029521942139e-02 -1.418921202421188354e-01 6.452839355915784836e-03 4.157831668853759766e-01 -3.869938198477029800e-03 -2.745483815670013428e-01 -1.262189447879791260e-01 1.391537040472030640e-01 -2.745955623686313629e-02 9.120798856019973755e-02 2.277923822402954102e-01 7.036955654621124268e-02 9.000694006681442261e-02 -1.981369592249393463e-02 -1.264518965035676956e-02 1.385622024536132812e-01
-1.501577496528625488e-01 1.322637796401977539e-01 2.151716947555541992e-01 -3.129133284091949463e-01 5.371386185288429260e-02 -2.900185063481330872e-02 1.806183755397796631e-01 7.031398825347423553e-03 3.244681656360626221e-01 2.612518668174743652e-01 6.995164602994918823e-02 1.892982423305511475e-01 7.918404787778854370e-02 9.421490132808685303e-02 -1.329436153173446655e-01 2.556270062923431396e-01 2.316990941762924194e-01 -8.272888511419296265e-02 -1.314587593078613281e-01 3.522369265556335449e-01 -6.168264523148536682e-02 -3.136991858482360840e-01 4.384574294090270996e-02 -1.394310146570205688e-01 5.446790903806686401e-02 2.217651158571243286e-01 1.796187162399291992e-01 1.107835546135902405e-01 -1.240667626261711121e-01 1.419086288660764694e-02 7.328183203935623169e-02 1.543336808681488037e-01
-1.124132648110389709e-01 2.256420105695724487e-01 5.719022080302238464e-02 -2.408031672239303589e-01 7.036542985588312149e-03 -8.335414528846740723e-02 2.318839877843856812e-01 -1.938474550843238831e-02 2.668488956987857819e-02 6.327078491449356079e-02 1.774369329214096069e-01 -5.513077229261398315e-02 -7.487191259860992432e-02 3.664675354957580566e-02 -1.434243917465209961e-01 -1.358351409435272217e-01 8.997019380331039429e-02 1.114816740155220032e-01 -2.130140662193298340e-01 5.932154655456542969e-01 7.241361588239669800e-02 -2.865072190761566162e-01 -2.810084223747253418e-01 4.828820750117301941e-02 -1.831062254495918751e-03 -8.902950584888458252e-02 -1.171084269881248474e-01 1.201898530125617981e-01 2.512646615505218506e-01 5.071532726287841797e-02 -1.301964074373245239e-01 -1.538276374340057373e-01
-3.034898638725280762e-01 1.585536748170852661e-01 2.861988730728626251e-02 1.760494895279407501e-02 1.175128202885389328e-02 -1.834912449121475220e-01 1.051655486226081848e-01 1.622919291257858276e-01 -2.681239843368530273e-01 -1.245182454586029053e-01 2.137349545955657959e-02 -2.845047116279602051e-01 -3.252263665199279785e-01 -1.529807001352310181e-01 -2.899838984012603760e-01 2.682158164680004120e-02 -8.085416629910469055e-03 -1.257556974887847900e-01 -3.251722082495689392e-02 2.722868919372558594e-01 -2.861787378787994385e-02 -1.986270695924758911e-01 -9.637186676263809204e-02 1.082689464092254639e-01 9.805207140743732452e-03 -1.644552052021026611e-01 -6.072333827614784241e-02 1.645384430885314941e-01 -2.216785997152328491e-01 -3.595371544361114502e-01 1.897640079259872437e-01 -5.440934374928474426e-02
-1.071169823408126831e-01 -1.020895540714263916e-01 1.934898644685745239e-01 -1.830242127180099487e-01 1.054773777723312378e-01 1.797034032642841339e-02 2.481582909822463989e-01 2.387337237596511841e-01 -3.928749263286590576e-01 -4.586271196603775024e-02 3.606121838092803955e-01 -9.132189303636550903e-02 -6.237569265067577362e-03 1.996534168720245361e-01 -1.225137263536453247e-01 1.592699885368347168e-01 1.693025603890419006e-02 9.396481513977050781e-02 -9.233695268630981445e-02 3.399918079376220703e-01 1.263634264469146729e-01 -1.343995332717895508e-01 -2.684731185436248779e-01 1.209600344300270081e-01 -8.174975216388702393e-02 1.272847950458526611e-01 2.647500634193420410e-01 6.632673740386962891e-02 1.329254657030105591e-01 -9.328854829072952271e-02 1.056389138102531433e-01 1.146576330065727234e-01
-1.473018229007720947e-01 -4.206696152687072754e-02 1.056597232818603516e-01 -7.251600921154022217e-02 -7.893787324428558350e-02 1.081930026412010193e-01 9.508112818002700806e-02 -1.998252570629119873e-01 -9.778283536434173584e-02 -9.938552230596542358e-02 3.864434659481048584e-01 -2.025996297597885132e-01 -1.561444550752639771e-01 1.730737537145614624e-01 1.647835411131381989e-02 2.609699964523315430e-01 -6.390495598316192627e-02 -1.392527818679809570e-01 -3.347232937812805176e-02 9.359505027532577515e-02 1.295519992709159851e-02 -5.658334493637084961e-01 -2.700594812631607056e-02 1.758132129907608032e-01 3.277463018894195557e-01 -1.239213198423385620e-01 -7.010636478662490845e-02 1.530460864305496216e-01 -1.254826188087463379e-01 7.635756861418485641e-03 -9.162262082099914551e-02 4.928889684379100800e-03
-2.269670963287353516e-01 1.899712532758712769e-01 4.618180915713310242e-02 -2.477358579635620117e-01 -3.204639852046966553e-01 -5.006156116724014282e-02 -3.030171431601047516e-02 2.505047619342803955e-01 1.046478971838951111e-01 -7.570850849151611328e-02 -4.126841202378273010e-02 2.235627770423889160e-01 2.409722506999969482e-01 1.587341129779815674e-01 6.734499335289001465e-02 1.883455812931060791e-01 1.144804283976554871e-01 -1.163061037659645081e-01 5.904215946793556213e-02 3.456086814403533936e-01 -6.597966700792312622e-02 -3.141870498657226562e-01 6.404027342796325684e-03 3.929143399000167847e-02 1.764795631170272827e-01 4.919675365090370178e-02 2.714467942714691162e-01 7.441738992929458618e-02 2.079399675130844116e-01 -2.666581273078918457e-01 -3.285505622625350952e-02 7.713221013545989990e-02
-4.352360963821411133e-01 1.106564477086067200e-01 1.470138877630233765e-01 5.342225730419158936e-02 -6.476292014122009277e-02 7.173527032136917114e-02 -2.659272849559783936e-01 2.155712842941284180e-01 7.898022979497909546e-02 -9.524957835674285889e-02 5.598245933651924133e-02 -1.959601193666458130e-01 1.065507829189300537e-01 1.130383275449275970e-02 -2.422608137130737305e-01 3.210498988628387451e-01 -6.404427345842123032e-03 -1.342306584119796753e-01 5.356415733695030212e-02 3.173552453517913818e-01 2.624031305313110352e-01 -2.260502194985747337e-03 -8.034598082304000854e-02 -2.172083966434001923e-02 1.572333425283432007e-01 2.929492108523845673e-02 3.635650575160980225e-01 -9.850443340837955475e-03 2.949895709753036499e-02 -1.537773460149765015e-01 8.842586539685726166e-03 1.932801306247711182e-01
-4.623699188232421875e-01 -1.335495859384536743e-01 2.770629823207855225e-01 7.099638134241104126e-02 1.555862724781036377e-01 -1.184127554297447205e-01 8.903099596500396729e-02 2.148508578538894653e-01 8.973391354084014893e-02 -2.874670624732971191e-01 1.300872266292572021e-01 -1.042381599545478821e-01 -4.133454058319330215e-03 9.001227468252182007e-02 -3.913110122084617615e-02 -6.369596812874078751e-03 2.433431744575500488e-01 -1.246947720646858215e-01 -2.950097259599715471e-04 2.406181246042251587e-01 5.217609554529190063e-02 -3.579432666301727295e-01 -2.780987322330474854e-01 -2.521526813507080078e-01 1.067942678928375244e-01 3.517793491482734680e-02 8.754751086235046387e-02 -1.691852509975433350e-01 -1.809366233646869659e-02 2.154681086540222168e-02 1.006053388118743896e-01 -4.263715073466300964e-02
-1.536976397037506104e-01 9.452140331268310547e-02 3.342074155807495117e-02 -1.402689665555953979e-01 -2.468686103820800781e-01 2.168378829956054688e-01 4.181009158492088318e-02 -1.894290298223495483e-01 -6.840652972459793091e-02 -6.499677151441574097e-02 1.109664663672447205e-01 -2.603524029254913330e-01 5.121806263923645020e-02 1.100552901625633240e-01 -1.817751675844192505e-02 3.071006536483764648e-01 8.771954476833343506e-02 -1.388699114322662354e-01 -1.053630257956683636e-03 2.020490467548370361e-01 1.747892349958419800e-01 -4.340180456638336182e-01 -6.854735314846038818e-03 1.924446783959865570e-02 3.855202198028564453e-01 -1.482457816600799561e-01 -1.278832461684942245e-02 1.910103261470794678e-01 -1.039419025182723999e-01 1.271777898073196411e-01 -1.750224232673645020e-01 -2.251038700342178345e-01
-5.460119843482971191e-01 1.496178358793258667e-01 1.962816268205642700e-01 -9.245505183935165405e-02 -4.133336246013641357e-02 -9.883849322795867920e-02 -1.709889769554138184e-01 8.568796329200267792e-03 -1.006353050470352173e-01 1.531759649515151978e-01 7.469379156827926636e-02 -1.959862858057022095e-01 -1.827211678028106689e-01 1.353587061166763306e-01 2.841967530548572540e-02 -2.344012409448623657e-01 -1.208133250474929810e-01 3.128272294998168945e-02 -5.604078620672225952e-02 4.273469746112823486e-01 1.655674725770950317e-01 -6.934951245784759521e-02 -2.591547556221485138e-02 1.070397719740867615e-01 1.831369847059249878e-02 -5.938400328159332275e-02 6.944373250007629395e-02 8.580330014228820801e-02 -5.140646174550056458e-02 1.138719841837882996e-01 3.418382406234741211e-01 -1.112715825438499451e-01
-2.027282714843750000e-01 2.506919801235198975e-01 2.819973528385162354e-01 -1.728841066360473633e-01 -1.698625683784484863e-01 -1.774970442056655884e-01 2.347454577684402466e-01 8.212463557720184326e-02 -1.084440425038337708e-01 3.392624435946345329e-03 8.668360114097595215e-02 -8.879677206277847290e-02 -2.187928557395935059e-02 4.278668463230133057e-01 -3.307652473449707031e-02 -2.695333212614059448e-02 -9.814053773880004883e-02 -1.350068449974060059e-01 2.782236337661743164e-01 4.533235430717468262e-01 1.144971847534179688e-01 -9.442070871591567993e-02 -4.451921675354242325e-03 -1.215388439595699310e-02 -5.612375214695930481e-02 -9.402085095643997192e-02 2.958749048411846161e-02 5.576048046350479126e-02 6.344731152057647705e-02 1.514994204044342041e-01 2.753633558750152588e-01 -1.251185499131679535e-02
-4.387402832508087158e-01 3.443659096956253052e-02 1.540533453226089478e-02 6.123302876949310303e-02 -3.612911999225616455e-01 -3.291318938136100769e-02 1.775961667299270630e-01 7.840346544981002808e-02 -5.377278849482536316e-02 -5.338554084300994873e-02 4.189935699105262756e-02 1.980861648917198181e-02 -8.834531903266906738e-02 3.758876025676727295e-01 -1.787367612123489380e-01 2.162169106304645538e-02 3.342479467391967773e-01 1.218909844756126404e-01 -2.785361111164093018e-01 -5.678063258528709412e-02 3.089745156466960907e-02 -2.151272296905517578e-01 -2.514317072927951813e-02 2.610454149544239044e-02 1.441600918769836426e-01 -7.121738046407699585e-02 1.870684325695037842e-01 1.762920767068862915e-01 3.146489337086677551e-02 -2.709555029869079590e-01 4.842280596494674683e-02 1.379109770059585571e-01
-2.183879911899566650e-01 1.399204600602388382e-02 2.065545916557312012e-01 -1.722123473882675171e-01 -4.933374002575874329e-02 -2.567671835422515869e-01 -1.168898791074752808e-01 8.297695219516754150e-02 2.425110526382923126e-02 2.191431447863578796e-02 3.359293639659881592e-01 -7.686515152454376221e-02 1.942366659641265869e-01 4.321487247943878174e-02 3.042257390916347504e-02 4.410199224948883057e-01 7.318794727325439453e-02 4.658004641532897949e-02 -3.026100695133209229e-01 1.422497630119323730e-01 1.187600642442703247e-01 -4.157908856868743896e-01 9.834440797567367554e-02 -1.585258394479751587e-01 2.711392939090728760e-02 -1.540256738662719727e-01 -7.102697342634201050e-02 -1.036622468382120132e-02 -1.179483830928802490e-01 -2.224795073270797729e-01 -2.065750211477279663e-02 3.825502097606658936e-02
-2.045253962278366089e-01 -4.220664873719215393e-02 -1.505210902541875839e-02 -2.723973989486694336e-01 -5.139967054128646851e-02 -2.656577229499816895e-01 -5.535456538200378418e-02 5.299448594450950623e-02 6.316669750958681107e-03 1.645406782627105713e-01 9.592740237712860107e-02 5.753772333264350891e-02 -1.570716947317123413e-01 2.283626794815063477e-01 2.115169316530227661e-01 -1.046099662780761719e-01 2.064069956541061401e-01 -1.667607128620147705e-01 -3.627790510654449463e-01 3.316368460655212402e-01 1.349274255335330963e-02 -2.501674890518188477e-01 -3.699003532528877258e-02 -6.326339393854141235e-02 -9.438798762857913971e-03 5.194984748959541321e-02 1.269977539777755737e-01 -1.917124725878238678e-02 -4.653628468513488770e-01 3.866522759199142456e-02 -3.622884675860404968e-02 1.093062385916709900e-01
-3.506462275981903076e-01 1.250290684401988983e-02 1.733630523085594177e-02 -5.386380851268768311e-02 -4.281433299183845520e-02 2.332782447338104248e-01 2.668612301349639893e-01 -4.104563891887664795e-01 -1.217123344540596008e-01 1.291901338845491409e-02 2.501856386661529541e-01 -2.330487519502639771e-01 2.615248784422874451e-02 4.173336178064346313e-02 -2.100417576730251312e-02 1.998727321624755859e-01 4.118376970291137695e-02 -2.925802171230316162e-01 7.778356224298477173e-02 2.264253348112106323e-01 -2.302869781851768494e-02 -3.624587953090667725e-01 1.491870582103729248e-01 2.229956211522221565e-03 1.601407378911972046e-01 -8.175925910472869873e-02 -7.645713537931442261e-02 1.594948470592498779e-01 -4.075102042406797409e-04 6.335186213254928589e-02 -7.857219129800796509e-02 1.745247095823287964e-01
-1.807420402765274048e-01 2.579718232154846191e-01 2.137901037931442261e-01 -9.147090464830398560e-02 -3.997991681098937988e-01 -1.615261286497116089e-01 1.698967367410659790e-01 -7.158703356981277466e-02 -6.359750032424926758e-02 5.441026017069816589e-02 2.684921957552433014e-02 -9.349830448627471924e-02 1.678449809551239014e-01 1.075755134224891663e-01 -2.994112074375152588e-01 -5.435942858457565308e-02 -1.862669289112091064e-01 -1.599266380071640015e-01 -1.034061163663864136e-01 4.302909374237060547e-01 -4.553821054287254810e-04 -1.555494219064712524e-01 -1.650293730199337006e-02 -1.358692944049835205e-01 -2.962216362357139587e-02 -3.007555566728115082e-02 1.547419279813766479e-01 1.937185227870941162e-01 -5.021523684263229370e-02 -1.377869993448257446e-01 2.788357734680175781e-01 1.281481981277465820e-01
-1.307602524757385254e-01 1.721276640892028809e-01 1.188558191061019897e-01 -2.529392540454864502e-01 1.670854240655899048e-01 -1.425539404153823853e-01 3.261754810810089111e-01 1.078253015875816345e-01 2.109752595424652100e-01 6.822624057531356812e-02 9.615730494260787964e-02 2.316949665546417236e-01 5.790759995579719543e-02 1.126924976706504822e-01 -5.110194906592369080e-02 2.967387139797210693e-01 1.987670212984085083e-01 -4.462950304150581360e-02 -7.151349633932113647e-02 3.453100919723510742e-01 -8.404697291553020477e-03 -2.401184439659118652e-01 2.284620702266693115e-02 -6.942800432443618774e-02 -5.038924142718315125e-02 4.038873314857482910e-01 9.215515106916427612e-02 4.809208214282989502e-03 -2.137029021978378296e-01 5.014745052903890610e-03 1.765651851892471313e-01 1.006400287151336670e-01
-2.142577767372131348e-01 -1.117932721972465515e-01 8.588367700576782227e-02 -1.061092540621757507e-01 -7.275252789258956909e-02 -8.114814013242721558e-02 1.749825477600097656e-01 3.292537033557891846e-01 -2.556198537349700928e-01 -1.076940968632698059e-01 3.380448222160339355e-01 9.067925810813903809e-02 -2.856532484292984009e-02 -1.234743595123291016e-01 -2.844277620315551758e-01 3.989822268486022949e-01 1.842825412750244141e-01 -8.478480391204357147e-03 3.149616718292236328e-02 2.769618928432464600e-01 -5.674964189529418945e-02 -2.277288287878036499e-01 -1.207307130098342896e-01 -1.025250554084777832e-01 -1.409694552421569824e-02 6.975641101598739624e-02 1.558713465929031372e-01 1.508873254060745239e-01 4.752091690897941589e-02 -5.549055337905883789e-02 1.698664426803588867e-01 1.955808550119400024e-01
-1.798785477876663208e-01 1.949467658996582031e-01 2.374295443296432495e-01 -1.837412863969802856e-01 7.962106913328170776e-02 -5.147219076752662659e-02 3.819341957569122314e-01 2.221878767013549805e-01 -1.313332170248031616e-01 7.149547338485717773e-02 2.024367749691009521e-01 -2.183465957641601562e-01 -1.247939541935920715e-01 3.458031117916107178e-01 -1.245224326848983765e-01 7.598242908716201782e-02 1.505557894706726074e-01 -1.521849483251571655e-01 5.863290652632713318e-02 1.588935554027557373e-01 3.332081735134124756e-01 -1.197442635893821716e-01 -1.214259210973978043e-02 -1.308065205812454224e-01 2.884501963853836060e-02 2.049380242824554443e-01 -2.501459419727325439e-02 1.239134445786476135e-01 2.228914573788642883e-02 -3.005834221839904785e-01 2.717799134552478790e-02 -1.712338998913764954e-02
-1.871217340230941772e-01 1.029471009969711304e-01 2.842824459075927734e-01 -2.792088985443115234e-01 -2.353503257036209106e-01 -2.279604524374008179e-01 5.071563720703125000e-01 -1.580846905708312988e-01 -1.701875776052474976e-02 -1.021853163838386536e-01 2.042426168918609619e-02 4.977120086550712585e-02 1.034059468656778336e-02 1.458819806575775146e-01 2.443690411746501923e-02 2.527875304222106934e-01 -2.186367660760879517e-01 1.193142160773277283e-01 -6.631971895694732666e-02 3.565266728401184082e-01 -1.354729384183883667e-01 8.911755681037902832e-02 -1.699261367321014404e-01 5.486312881112098694e-02 -5.035651847720146179e-04 -3.974658995866775513e-02 2.959089539945125580e-02 -5.323314666748046875e-02 -1.734290719032287598e-01 4.252018406987190247e-03 1.374736726284027100e-01 2.312941290438175201e-02
-5.521788001060485840e-01 5.302466452121734619e-02 -5.261108279228210449e-02 -1.212883088737726212e-02 3.748245909810066223e-02 1.526540815830230713e-01 -9.210461378097534180e-02 2.562146186828613281e-01 -1.041040197014808655e-01 1.866238377988338470e-02 -8.608604222536087036e-02 -1.058537364006042480e-01 6.553450971841812134e-02 4.980186000466346741e-03 -9.357637725770473480e-03 3.455760776996612549e-01 1.575711816549301147e-01 -9.548251330852508545e-02 3.753614053130149841e-02 2.709848582744598389e-01 -9.898377954959869385e-02 8.192884735763072968e-03 -1.150106266140937805e-01 1.010942459106445312e-01 3.171753287315368652e-01 1.330792903900146484e-01 1.684278398752212524e-01 2.984298579394817352e-02 -2.828313224017620087e-02 -1.445248872041702271e-01 2.039884030818939209e-01 2.897164523601531982e-01
-3.421238660812377930e-01 2.793539501726627350e-02 8.822987228631973267e-02 -3.297873958945274353e-02 -5.614138767123222351e-02 2.422642111778259277e-01 -1.794549971818923950e-01 1.218133643269538879e-01 -1.172123923897743225e-01 9.842878580093383789e-02 -1.876900531351566315e-02 -3.076528310775756836e-01 4.579975735396146774e-03 -5.475748702883720398e-02 -1.845525652170181274e-01 3.477332890033721924e-01 9.214553982019424438e-02 -1.935142576694488525e-01 6.600860506296157837e-02 2.598680853843688965e-01 -3.883495926856994629e-02 -2.145166397094726562e-01 -5.637354776263237000e-02 1.869013011455535889e-01 8.074833452701568604e-02 -1.042941734194755554e-01 3.866628706455230713e-01 2.419477850198745728e-01 -6.097729504108428955e-02 -1.451223939657211304e-01 1.602437533438205719e-02 -1.845064759254455566e-01
-1.581913679838180542e-01 1.146760061383247375e-01 2.246184200048446655e-01 -6.354319304227828979e-02 -1.453001499176025391e-01 1.365846097469329834e-01 1.524870097637176514e-01 3.412159383296966553e-01 -3.436249913647770882e-03 2.302474379539489746e-01 2.435577958822250366e-01 -1.211416441947221756e-02 1.022462025284767151e-01 3.838968873023986816e-01 -1.265884637832641602e-01 9.033065289258956909e-02 1.155778095126152039e-01 7.782665081322193146e-03 -1.326154638081789017e-02 2.647413611412048340e-01 1.564461886882781982e-01 -1.844797730445861816e-01 -1.879475414752960205e-01 2.530617415904998779e-01 1.315834075212478638e-01 -2.134555131196975708e-01 -1.381585896015167236e-01 1.890625655651092529e-01 3.985130041837692261e-02 2.393181324005126953e-01 1.014915257692337036e-01 7.035835087299346924e-02
-1.858293414115905762e-01 2.308793514966964722e-01 1.524065583944320679e-01 -1.625919938087463379e-01 1.865492761135101318e-01 9.290359169244766235e-02 4.011887907981872559e-01 -2.093257308006286621e-01 6.664244085550308228e-02 -9.194792062044143677e-02 -1.714816987514495850e-01 -1.463026702404022217e-01 -2.750688195228576660e-01 1.228034943342208862e-01 -1.712755411863327026e-01 1.818541139364242554e-01 7.042244821786880493e-02 -2.075259238481521606e-01 -1.619641780853271484e-01 2.854378521442413330e-01 -6.844100356101989746e-02 -2.396667152643203735e-01 9.007067978382110596e-02 6.215754151344299316e-02 2.587359547615051270e-01 4.990509152412414551e-02 6.807229667901992798e-02 -1.847786456346511841e-02 -2.162859290838241577e-01 7.507879287004470825e-02 -7.479703426361083984e-02 1.875788718461990356e-01
-4.382576346397399902e-01 1.379169523715972900e-01 -6.382089853286743164e-02 -1.648488193750381470e-01 -1.265580952167510986e-01 -1.210841014981269836e-01 1.691268086433410645e-01 9.052453190088272095e-02 -5.120617523789405823e-02 3.247496187686920166e-01 -8.618154376745223999e-02 4.280712082982063293e-02 1.253366470336914062e-01 -2.582989633083343506e-02 -1.966255605220794678e-01 1.901201605796813965e-01 -1.550806164741516113e-01 1.523044556379318237e-01 1.754658967256546021e-01 3.171100020408630371e-01 2.681684792041778564e-01 -2.851639389991760254e-01 -3.488844027742743492e-03 -1.907370798289775848e-02 -1.881323903799057007e-01 -1.674987375736236572e-01 -1.263706535100936890e-01 -1.901765790535137057e-04 5.726487562060356140e-02 -1.980637013912200928e-02 2.281080931425094604e-01 -1.197062209248542786e-01
-3.113551139831542969e-01 1.927833408117294312e-01 -2.565797790884971619e-02 -2.034822255373001099e-01 -1.532035171985626221e-01 -1.521515995264053345e-01 2.673424780368804932e-01 -1.791944652795791626e-01 -5.179271474480628967e-02 -4.932150989770889282e-02 1.820831745862960815e-01 8.484216034412384033e-02 -1.267212033271789551e-01 9.985952824354171753e-02 -1.110550761222839355e-01 -3.660941496491432190e-02 -8.696848154067993164e-02 -2.250479534268379211e-02 -3.503869473934173584e-01 1.974588334560394287e-01 1.636135280132293701e-01 -4.244150593876838684e-02 -4.020387306809425354e-02 -1.419292539358139038e-01 1.818826794624328613e-01 4.788088500499725342e-01 1.862423121929168701e-01 1.216950789093971252e-01 -1.560565680265426636e-01 -8.402310311794281006e-02 1.456198990345001221e-01 -6.195460259914398193e-02
-2.216608375310897827e-01 3.574293851852416992e-02 1.904127299785614014e-01 -1.212457269430160522e-01 -7.722420990467071533e-02 -1.328605115413665771e-01 -1.964138150215148926e-01 2.904657125473022461e-01 4.161191754974424839e-04 -3.548996150493621826e-02 -4.774377495050430298e-02 6.923014298081398010e-03 3.764350712299346924e-01 9.612802416086196899e-02 -2.393039874732494354e-02 7.147083431482315063e-02 5.292354151606559753e-02 -5.844133556820452213e-04 -2.850800454616546631e-01 4.727753996849060059e-01 5.413883831351995468e-03 -1.537589132785797119e-01 6.728727370500564575e-02 -1.752842664718627930e-01 9.055796079337596893e-03 -8.309706300497055054e-02 1.748690009117126465e-01 1.989720463752746582e-01 1.859795600175857544e-01 -2.095016390085220337e-01 2.632971405982971191e-01 -1.956683956086635590e-02
-2.222772389650344849e-01 1.759684681892395020e-01 5.690247565507888794e-02 -2.393779158592224121e-01 -1.613991558551788330e-01 -1.187640279531478882e-01 -1.535749435424804688e-01 9.403044730424880981e-02 -1.321478188037872314e-01 -1.015248671174049377e-01 1.694918721914291382e-01 -1.873079687356948853e-01 -2.387113720178604126e-01 5.607489123940467834e-02 -1.217187196016311646e-01 2.535883784294128418e-01 4.342338442802429199e-02 -2.216827571392059326e-01 -4.100302979350090027e-02 4.677585959434509277e-01 -2.970805019140243530e-02 -6.059671752154827118e-03 1.863539218902587891e-01 -8.210167288780212402e-02 -2.832426428794860840e-01 1.586652360856533051e-02 2.502854168415069580e-01 2.330238670110702515e-01 -9.456764161586761475e-02 -1.089546233415603638e-01 5.689448863267898560e-02 1.425012052059173584e-01
-1.721427142620086670e-01 1.995885670185089111e-01 2.585151791572570801e-01 1.127283945679664612e-01 -1.526459008455276489e-01 -1.267523039132356644e-02 1.927670836448669434e-01 -9.304863959550857544e-02 -1.334634721279144287e-01 -2.082248218357563019e-02 2.058582007884979248e-01 1.076711434870958328e-02 -2.148761600255966187e-01 2.821767330169677734e-01 -1.704738736152648926e-01 9.508367627859115601e-02 1.131159588694572449e-01 1.446350067853927612e-01 -1.239991486072540283e-01 5.318250060081481934e-01 9.022416174411773682e-02 -1.779563277959823608e-01 -2.205386161804199219e-01 5.665818229317665100e-02 4.111573100090026855e-02 -9.037159383296966553e-02 -2.869426310062408447e-01 -9.476988017559051514e-02 -2.669410407543182373e-02 3.851262107491493225e-02 1.185745224356651306e-01 -1.267377585172653198e-01
-3.030088245868682861e-01 -3.508311882615089417e-02 -1.270810067653656006e-01 -1.178299542516469955e-02 -2.886559665203094482e-01 2.259299755096435547e-01 3.862786293029785156e-02 2.598869800567626953e-01 4.304838366806507111e-03 1.257627010345458984e-01 1.018450632691383362e-01 2.534465491771697998e-01 8.193967491388320923e-02 8.051970601081848145e-02 -2.200749665498733521e-01 1.685901582241058350e-01 1.655279248952865601e-01 -1.759280562400817871e-01 -6.966334581375122070e-02 3.022370040416717529e-01 -6.367380172014236450e-02 -2.917064726352691650e-01 -1.114427074790000916e-01 1.815243512392044067e-01 2.600354850292205811e-01 1.174197643995285034e-01 2.592629939317703247e-02 1.690385788679122925e-01 -1.116537377238273621e-01 -2.557912170886993408e-01 1.598377972841262817e-01 -6.005959957838058472e-02
-1.429247707128524780e-01 7.002162933349609375e-02 -1.227601915597915649e-01 -2.469811588525772095e-01 2.197427488863468170e-02 -1.325307190418243408e-01 3.003656864166259766e-01 -6.847884971648454666e-03 -9.341417998075485229e-02 -8.387244492769241333e-02 3.913500532507896423e-02 -1.634963154792785645e-01 -5.263273417949676514e-02 -3.064308501780033112e-02 5.901722237467765808e-02 -3.224150510504841805e-03 4.759299568831920624e-03 1.902177631855010986e-01 -1.827684193849563599e-01 2.855353951454162598e-01 2.369076311588287354e-01 -4.805880188941955566e-01 -1.619537919759750366e-01 -4.199127107858657837e-02 8.892503683455288410e-04 2.138267606496810913e-01 -5.588684976100921631e-02 9.935983270406723022e-02 -6.725437939167022705e-02 -8.612158894538879395e-02 4.460659027099609375e-01 5.660505592823028564e-02
-3.302727639675140381e-01 1.595801562070846558e-01 3.346083685755729675e-02 4.555699229240417480e-02 -1.259229779243469238e-01 -1.267545074224472046e-01 2.770426273345947266e-01 2.201881632208824158e-02 -1.207863166928291321e-01 1.894719153642654419e-01 -1.578807830810546875e-01 -1.451709717512130737e-01 2.488304525613784790e-01 2.823854684829711914e-01 -6.497273594141006470e-02 1.240854710340499878e-02 3.605553209781646729e-01 -2.446384131908416748e-01 -4.286614712327718735e-03 2.624408602714538574e-01 -4.560263454914093018e-02 -8.953658491373062134e-02 7.364147901535034180e-02 1.954525262117385864e-01 7.876466214656829834e-02 -1.912913471460342407e-01 1.633918494917452335e-03 -1.356608718633651733e-01 -3.750693798065185547e-02 -3.483699858188629150e-01 -4.147590603679418564e-03 1.188423559069633484e-01
-2.301685512065887451e-01 9.429529309272766113e-02 -9.727802244015038013e-04 -1.434459686279296875e-01 6.307163089513778687e-02 2.186124026775360107e-01 2.754688858985900879e-01 2.738153636455535889e-01 -2.189481258392333984e-01 -2.462565153837203979e-01 6.001472845673561096e-02 2.102377265691757202e-01 -4.095726180821657181e-03 1.440967619419097900e-01 -3.804586529731750488e-01 4.421223420649766922e-03 3.310421109199523926e-02 -9.935866296291351318e-02 1.366568803787231445e-01 3.385378122329711914e-01 1.193988025188446045e-01 -2.558467686176300049e-01 -1.039631217718124390e-01 2.357272803783416748e-02 1.012217029929161072e-01 -5.420943722128868103e-02 1.820461452007293701e-01 9.427080303430557251e-02 9.784720838069915771e-02 5.835365131497383118e-02 2.861861288547515869e-01 8.701688796281814575e-02
-3.508963584899902344e-01 3.792595267295837402e-01 1.609633713960647583e-01 6.216842681169509888e-02 1.531549692153930664e-01 -1.869616359472274780e-01 4.561423789709806442e-03 9.322338551282882690e-02 -1.989706419408321381e-02 7.156784087419509888e-02 -1.613255962729454041e-02 1.079841107130050659e-01 -7.612107694149017334e-02 1.186560913920402527e-01 -7.288145273923873901e-02 -5.724178999662399292e-02 1.674585193395614624e-01 -7.925279438495635986e-02 -1.798467189073562622e-01 3.562828898429870605e-01 4.418131336569786072e-02 -3.700660774484276772e-03 2.278172671794891357e-01 2.997180521488189697e-01 3.238061964511871338e-01 -1.034923046827316284e-01 -1.473578810691833496e-01 7.522229105234146118e-02 -9.805773198604583740e-02 -2.729730308055877686e-01 1.250170022249221802e-01 1.011979430913925171e-01
-2.356947809457778931e-01 7.900151610374450684e-02 3.018685244023799896e-02 -4.091934859752655029e-01 -1.525227278470993042e-01 1.540978718549013138e-02 7.205707579851150513e-02 3.712809085845947266e-01 -2.525068819522857666e-02 2.439276129007339478e-01 -2.813594602048397064e-02 -1.855100393295288086e-01 1.372662931680679321e-01 3.209178149700164795e-01 -5.197197571396827698e-02 -2.957535162568092346e-02 -1.128776818513870239e-01 6.601772457361221313e-02 -4.030215740203857422e-02 2.565531730651855469e-01 -6.945556402206420898e-02 -3.245677351951599121e-01 -1.666455343365669250e-02 1.182113662362098694e-01 6.998293101787567139e-02 -2.227160334587097168e-01 -9.290247410535812378e-02 -1.398548390716314316e-02 -3.288480639457702637e-02 2.588244974613189697e-01 -1.918012276291847229e-02 2.045349776744842529e-01
-4.174686372280120850e-01 2.285164594650268555e-01 -1.003157868981361389e-01 -9.892071783542633057e-02 -2.584337294101715088e-01 1.310163736343383789e-01 -2.074255645275115967e-01 1.081289574503898621e-01 2.310372143983840942e-02 2.563128620386123657e-02 -4.090474918484687805e-02 -1.974891126155853271e-01 1.905440539121627808e-01 -1.787955313920974731e-01 -1.871412396430969238e-01 5.265806987881660461e-02 3.146486729383468628e-02 -2.674149870872497559e-01 5.137479677796363831e-02 3.952379226684570312e-01 -3.738636896014213562e-02 -1.702563017606735229e-01 -8.047042787075042725e-02 -8.563718758523464203e-03 2.366134375333786011e-01 -4.216060787439346313e-02 2.602464556694030762e-01 1.689304038882255554e-02 -1.202952489256858826e-01 -1.556080728769302368e-01 -1.987839117646217346e-02 1.841238290071487427e-01
-3.516512513160705566e-01 -1.827744692564010620e-01 -1.039397418498992920e-01 -5.989442765712738037e-02 -2.110655009746551514e-01 -2.684775553643703461e-02 -1.480370461940765381e-01 1.619885861873626709e-01 2.114017680287361145e-02 -1.632909923791885376e-01 2.897008657455444336e-01 -2.206703275442123413e-01 2.193104848265647888e-02 -1.652169600129127502e-02 1.196047663688659668e-01 -3.751832060515880585e-03 5.955763161182403564e-02 -3.759168088436126709e-03 1.815776079893112183e-01 3.036095798015594482e-01 2.396079301834106445e-01 -2.738632261753082275e-01 -1.712469034828245640e-03 -1.913110613822937012e-01 7.912339270114898682e-02 -2.551737427711486816e-01 -1.910940185189247131e-02 2.955299019813537598e-01 -2.697916030883789062e-01 4.668611288070678711e-02 -1.060310155153274536e-01 1.315291523933410645e-01
-2.401826828718185425e-01 3.593823909759521484e-01 1.344563961029052734e-01 2.710432745516300201e-02 -8.094018697738647461e-02 2.645045891404151917e-02 1.820893436670303345e-01 -1.703282352536916733e-03 -4.007825627923011780e-02 6.954586505889892578e-02 1.624821722507476807e-01 -2.573032304644584656e-02 9.012393653392791748e-02 2.098031044006347656e-01 -1.002935618162155151e-01 4.165420234203338623e-01 1.031525060534477234e-01 -1.472753733396530151e-01 -1.855278015136718750e-01 1.357777267694473267e-01 6.270880997180938721e-02 -8.266331255435943604e-02 1.358257532119750977e-01 -8.617372065782546997e-02 -1.198324859142303467e-01 3.936121985316276550e-02 -2.005557715892791748e-02 3.119311630725860596e-01 4.078404605388641357e-02 -1.585290282964706421e-01 4.604238271713256836e-01 1.024597361683845520e-01
-5.355921387672424316e-01 -1.104085594415664673e-01 -4.305768758058547974e-02 9.141018986701965332e-02 -1.815293682739138603e-03 -1.707747280597686768e-01 9.066800028085708618e-02 -9.035885334014892578e-02 -7.596632093191146851e-02 -1.224516555666923523e-01 -1.469438523054122925e-01 -2.732689082622528076e-01 -1.816217750310897827e-01 -1.333757489919662476e-01 -2.688250839710235596e-01 -5.561810359358787537e-02 1.433969587087631226e-01 -1.098567023873329163e-01 -1.311560277827084064e-03 1.840879768133163452e-01 2.936808019876480103e-02 -4.154288023710250854e-02 -1.087727248668670654e-01 7.764923572540283203e-02 5.596502870321273804e-02 -4.158113151788711548e-02 -7.544474303722381592e-02 3.604457974433898926e-01 -1.739646643400192261e-01 -2.324631363153457642e-01 3.000437617301940918e-01 1.566413976252079010e-02
-4.466446042060852051e-01 -3.298884257674217224e-03 -1.000107973814010620e-01 -1.262940913438796997e-01 -1.029708981513977051e-01 1.839732378721237183e-01 8.717604726552963257e-02 9.529361873865127563e-02 1.193730533123016357e-02 1.230723485350608826e-01 -1.783385872840881348e-02 -7.523337751626968384e-02 1.029764767736196518e-02 2.004625797271728516e-01 -1.586840003728866577e-01 2.034079581499099731e-01 1.270102262496948242e-01 -1.392150968313217163e-01 -7.718976587057113647e-02 3.098864853382110596e-01 3.290247544646263123e-02 -2.369485497474670410e-01 3.780243098735809326e-01 1.668048352003097534e-01 -1.930706799030303955e-01 2.082130163908004761e-01 5.179243162274360657e-02 2.844972312450408936e-01 -2.176462113857269287e-01 4.295170679688453674e-02 -3.805751353502273560e-02 -7.024724781513214111e-02
-3.330762684345245361e-01 1.276878863573074341e-01 -4.485266283154487610e-02 -2.034405022859573364e-01 2.350801378488540649e-01 -2.741483747959136963e-01 6.825535744428634644e-02 1.493348041549324989e-03 -1.269945949316024780e-01 1.335214078426361084e-01 7.720145583152770996e-02 7.949667423963546753e-02 1.088856831192970276e-01 1.434873342514038086e-01 -6.101175025105476379e-02 2.994562089443206787e-01 8.438118733465671539e-03 8.018121123313903809e-02 -8.102760463953018188e-02 3.318413794040679932e-01 2.677969932556152344e-01 1.429767012596130371e-01 -3.821349143981933594e-02 -4.891722649335861206e-02 -7.861027866601943970e-02 -2.717399597167968750e-01 3.346878290176391602e-01 2.874497473239898682e-01 3.218634054064750671e-02 -1.515358537435531616e-01 6.186343356966972351e-02 -2.262372337281703949e-02
-3.801878094673156738e-01 -5.471323058009147644e-02 1.881250888109207153e-01 1.036978438496589661e-01 -1.130963712930679321e-01 -1.683018058538436890e-01 3.044214546680450439e-01 2.569715082645416260e-01 4.752702265977859497e-02 -1.421140730381011963e-01 -1.209976598620414734e-01 3.185786902904510498e-01 -2.211587689816951752e-02 -4.565681517124176025e-02 -8.229928463697433472e-02 3.340805172920227051e-01 7.038807868957519531e-02 -5.419065058231353760e-02 8.209270425140857697e-03 3.040429651737213135e-01 2.567290961742401123e-01 -2.458121627569198608e-01 1.891642808914184570e-02 5.155852809548377991e-02 -8.499944955110549927e-02 3.716952633112668991e-03 1.386607587337493896e-01 -4.257661849260330200e-02 1.379629373550415039e-01 4.186421632766723633e-02 1.061952337622642517e-01 2.384521067142486572e-01
-3.794916868209838867e-01 -8.144169300794601440e-02 9.868373721837997437e-02 -2.299874573945999146e-01 -2.468896359205245972e-01 -2.308369278907775879e-01 2.360536903142929077e-01 -4.524848610162734985e-02 3.145813941955566406e-02 2.964650467038154602e-02 -1.507686823606491089e-01 1.111382320523262024e-01 -2.763797044754028320e-01 1.468279659748077393e-01 1.636950522661209106e-01 1.541512459516525269e-01 -4.000623896718025208e-02 -2.857290506362915039e-01 -4.729823395609855652e-02 1.155671402812004089e-01 -5.352092441171407700e-03 -8.172626793384552002e-02 -3.210916817188262939e-01 3.067569620907306671e-02 1.944069266319274902e-01 9.529932588338851929e-02 -4.409366101026535034e-02 3.322435021400451660e-01 9.849119186401367188e-02 1.224097833037376404e-01 1.226018518209457397e-01 1.440565139055252075e-01
-4.146860837936401367e-01 9.468394517898559570e-02 8.457023650407791138e-02 1.491647795774042606e-03 -1.446072310209274292e-01 -4.345664083957672119e-01 2.304408326745033264e-02 -1.577423512935638428e-01 -3.078820705413818359e-01 9.578727930784225464e-02 -2.168770879507064819e-01 8.478216081857681274e-02 -9.796171635389328003e-02 -4.657133668661117554e-02 -3.022977411746978760e-01 5.066565051674842834e-02 1.456017047166824341e-01 -2.326746881008148193e-01 3.597627207636833191e-02 6.671942025423049927e-02 9.090042673051357269e-03 -3.535993099212646484e-01 8.675508946180343628e-02 -1.263000965118408203e-01 1.022726073861122131e-01 -1.443426609039306641e-01 -1.161801591515541077e-01 6.919234246015548706e-02 -4.763066023588180542e-02 -4.768564924597740173e-02 -8.099926263093948364e-02 1.499228030443191528e-01
-3.471805453300476074e-01 1.513818502426147461e-01 -6.977955996990203857e-02 -2.865048348903656006e-01 -3.647138476371765137e-01 6.269871443510055542e-02 1.892806142568588257e-01 3.111136518418788910e-02 -7.368388772010803223e-02 -2.049039155244827271e-01 1.363272517919540405e-01 5.031393468379974365e-02 -1.677382886409759521e-01 1.936154216527938843e-01 2.493896931409835815e-01 -5.286176502704620361e-02 1.351053267717361450e-01 -1.119799986481666565e-01 -1.045023798942565918e-01 3.837889134883880615e-01 -1.856575906276702881e-01 -8.820240199565887451e-02 2.832897007465362549e-02 2.107747346162796021e-01 -1.544334143400192261e-01 2.825692482292652130e-02 1.497715562582015991e-01 1.838637292385101318e-01 -1.020840182900428772e-01 -5.615586414933204651e-02 -4.387760534882545471e-03 1.604511886835098267e-01
-2.865761816501617432e-01 -5.113097652792930603e-02 2.335318177938461304e-02 -9.129328280687332153e-02 -1.817350685596466064e-01 -8.076579868793487549e-02 1.273483186960220337e-01 2.685416638851165771e-01 2.442332915961742401e-02 1.273454129695892334e-01 -1.227349191904067993e-01 5.277492478489875793e-02 1.042591594159603119e-02 8.664920181035995483e-02 -1.825851052999496460e-01 2.879361212253570557e-01 1.995948515832424164e-02 2.346103638410568237e-01 -2.958650290966033936e-01 2.120706140995025635e-01 -8.797233551740646362e-02 -2.164952903985977173e-01 -1.551138460636138916e-01 -9.934349358081817627e-02 2.278878837823867798e-01 -2.562399208545684814e-01 1.364554464817047119e-01 2.337974607944488525e-01 1.306466292589902878e-03 -3.620660006999969482e-01 1.040218845009803772e-01 1.034243404865264893e-01
-2.446627169847488403e-01 8.201786130666732788e-02 2.645988166332244873e-01 -5.790177732706069946e-02 -2.581575214862823486e-01 -1.307570934295654297e-01 2.346812784671783447e-01 -3.559607639908790588e-02 -2.287952303886413574e-01 5.631788447499275208e-02 2.707953192293643951e-02 -1.268557012081146240e-01 3.699037060141563416e-02 2.334808856248855591e-01 1.004919707775115967e-01 1.767913848161697388e-01 1.084969099611043930e-02 5.156116932630538940e-02 1.348596364259719849e-01 1.669771373271942139e-01 2.037419527769088745e-01 -2.336354851722717285e-01 -8.768972754478454590e-02 2.959465235471725464e-02 3.167404830455780029e-01 -1.746016591787338257e-01 -1.147495657205581665e-01 1.058999001979827881e-01 -2.442479506134986877e-02 4.601057469844818115e-01 1.053301393985748291e-01 1.352611035108566284e-01
-1.573223471641540527e-01 2.102467864751815796e-01 6.272315233945846558e-02 1.916836760938167572e-02 -1.648166030645370483e-01 -2.727713584899902344e-01 2.310159951448440552e-01 1.028188988566398621e-01 5.497105047106742859e-02 -2.830048203468322754e-01 2.314555197954177856e-01 -4.466074332594871521e-02 1.507614552974700928e-01 -3.504552319645881653e-02 -5.121441185474395752e-02 3.996545821428298950e-02 -1.185960993170738220e-01 -2.182043343782424927e-01 -3.812796622514724731e-02 2.935236990451812744e-01 -1.666970178484916687e-02 -3.954294919967651367e-01 -2.071749120950698853e-01 7.885762304067611694e-02 -1.611036956310272217e-01 1.306893527507781982e-01 2.851650714874267578e-01 8.571947365999221802e-02 2.729024179279804230e-02 -2.850386500358581543e-01 -1.479234844446182251e-01 6.110440194606781006e-02
-3.572678864002227783e-01 1.545235812664031982e-01 1.848119497299194336e-01 -1.903316676616668701e-01 -4.111124575138092041e-01 -3.418696671724319458e-02 2.349841594696044922e-01 -2.814885415136814117e-02 -8.424185216426849365e-02 2.596949227154254913e-02 1.351879686117172241e-01 -6.401111930608749390e-02 7.138135284185409546e-02 7.378199696540832520e-02 -1.819793730974197388e-01 -1.806173771619796753e-01 9.978555887937545776e-02 -2.169515937566757202e-01 -2.906840443611145020e-01 1.335055679082870483e-01 -1.657522022724151611e-01 -3.556587174534797668e-02 -1.332675665616989136e-01 2.713170833885669708e-03 4.834390431642532349e-02 -2.829488217830657959e-01 1.721881479024887085e-01 2.473279833793640137e-01 -9.014394879341125488e-02 -2.396839708089828491e-01 2.401503734290599823e-02 1.628958620131015778e-02
-3.779612779617309570e-01 -1.635899767279624939e-02 -2.866050042212009430e-02 -3.651423379778862000e-02 -9.932418912649154663e-02 9.811184555292129517e-02 1.100209280848503113e-01 2.245755940675735474e-01 -2.843287028372287750e-02 5.715501680970191956e-02 -7.378265261650085449e-02 1.054894775152206421e-01 -6.952654570341110229e-02 1.914714872837066650e-01 -1.505427509546279907e-01 1.205356121063232422e-01 1.818168461322784424e-01 -1.443178951740264893e-01 -2.860536873340606689e-01 1.250382214784622192e-01 -9.953626245260238647e-02 -3.080089092254638672e-01 -1.345294266939163208e-01 -4.518763348460197449e-02 1.992422044277191162e-01 -2.368067204952239990e-01 2.263780981302261353e-01 3.148672580718994141e-01 1.334718614816665649e-01 -3.582669496536254883e-01 6.624580919742584229e-02 1.932459883391857147e-02
-3.524525165557861328e-01 1.865285485982894897e-01 1.035388410091400146e-01 3.086528778076171875e-01 -1.190741956233978271e-01 -5.996130406856536865e-02 5.924945697188377380e-02 1.576960235834121704e-01 9.067766368389129639e-03 1.304481457918882370e-02 1.200644671916961670e-01 -1.888720244169235229e-01 1.832683384418487549e-01 1.251265406608581543e-02 -2.244615405797958374e-01 2.911340296268463135e-01 1.120064631104469299e-01 -3.509510774165391922e-03 -7.152456790208816528e-02 3.198521733283996582e-01 -7.955339550971984863e-02 -1.753479093313217163e-01 2.611535415053367615e-02 1.769352853298187256e-01 6.061041355133056641e-02 4.904134944081306458e-02 2.623685300350189209e-01 4.055136069655418396e-02 -7.942257076501846313e-02 -3.190486133098602295e-01 2.376017272472381592e-01 1.986480802297592163e-01
-3.230801224708557129e-01 -3.047433914616703987e-03 2.169068008661270142e-01 -2.274377346038818359e-01 -2.194734811782836914e-01 -2.925915420055389404e-01 1.973198503255844116e-01 -1.482306979596614838e-02 -3.282901942729949951e-01 -5.552232265472412109e-03 1.757681667804718018e-01 6.512676924467086792e-02 -1.783405989408493042e-02 -2.856099903583526611e-01 3.475529700517654419e-02 1.576175093650817871e-01 3.232927620410919189e-01 1.132200211286544800e-01 -1.422130465507507324e-01 2.691380679607391357e-01 -5.231328308582305908e-03 -1.075817197561264038e-01 -1.596272736787796021e-01 -2.046839743852615356e-01 -6.163080036640167236e-02 -1.639023125171661377e-01 -7.829238474369049072e-02 1.146629229187965393e-01 6.145792081952095032e-03 1.217201128602027893e-01 6.258151680231094360e-02 1.238253787159919739e-01
-2.905891835689544678e-01 2.358877211809158325e-01 1.711800694465637207e-01 -8.873672783374786377e-02 -1.237200126051902771e-01 -8.343637734651565552e-02 -6.249016895890235901e-02 5.695830658078193665e-02 -1.595304906368255615e-01 1.055493801832199097e-01 4.534642398357391357e-02 -6.834308803081512451e-02 -1.097880676388740540e-02 2.393996715545654297e-01 4.203885793685913086e-02 9.952090680599212646e-02 3.234545886516571045e-02 -4.795745760202407837e-02 -1.479334197938442230e-03 1.934774965047836304e-01 3.882929682731628418e-01 -2.856669127941131592e-01 -1.303588598966598511e-01 -7.728444039821624756e-02 -3.129204511642456055e-01 1.973159424960613251e-02 -7.834369689226150513e-02 3.052324652671813965e-01 -1.366729587316513062e-01 -2.246328890323638916e-01 3.311771154403686523e-01 -9.133701026439666748e-02
-4.033648669719696045e-01 1.413773298263549805e-01 8.121183514595031738e-02 4.068962112069129944e-02 -2.349056154489517212e-01 -6.612423062324523926e-02 3.361972272396087646e-01 2.860134541988372803e-01 -1.753473877906799316e-01 -2.422846257686614990e-01 -3.477368950843811035e-01 1.195506229996681213e-01 1.452055275440216064e-01 7.530540693551301956e-03 4.426176846027374268e-02 6.333494186401367188e-02 5.798352882266044617e-03 -1.971336454153060913e-01 -2.570051886141300201e-02 2.661537826061248779e-01 7.676976919174194336e-02 -1.528441607952117920e-01 -1.511835679411888123e-02 -1.342473775148391724e-01 4.432597756385803223e-02 1.364823579788208008e-01 3.499305993318557739e-02 1.460066884756088257e-01 1.960131376981735229e-01 1.788470335304737091e-02 2.504956424236297607e-01 1.938920468091964722e-02
-2.976453006267547607e-01 -2.883173897862434387e-02 2.377086132764816284e-02 6.277388334274291992e-02 -2.657386660575866699e-01 -1.070557981729507446e-01 2.840916514396667480e-01 1.987740546464920044e-01 -6.648840755224227905e-02 -1.627355255186557770e-02 -3.204112052917480469e-01 2.238362729549407959e-01 -8.957704901695251465e-02 2.232919186353683472e-01 -6.202182918787002563e-02 2.902111709117889404e-01 1.873723715543746948e-01 1.343547925353050232e-02 3.363446146249771118e-02 3.832003474235534668e-01 1.956123858690261841e-01 -1.066126897931098938e-01 -1.551335006952285767e-01 7.736873347312211990e-03 1.580577939748764038e-01 9.823628515005111694e-02 2.539089620113372803e-01 1.372582763433456421e-01 2.072458900511264801e-02 -1.163435354828834534e-01 8.073002099990844727e-02 7.017573714256286621e-02
-3.917717337608337402e-01 2.504649162292480469e-01 1.435140371322631836e-01 -2.497770637273788452e-01 -1.156015247106552124e-01 -4.952976852655410767e-02 1.214122921228408813e-01 1.524793058633804321e-01 6.997366249561309814e-02 1.026725992560386658e-01 -1.170347072184085846e-02 5.575276538729667664e-02 5.743809044361114502e-02 -2.742601791396737099e-03 -1.069296430796384811e-02 2.462662458419799805e-01 6.672450155019760132e-02 1.792857497930526733e-01 2.386006116867065430e-01 3.335397839546203613e-01 2.003974765539169312e-01 -6.890436261892318726e-02 -5.560769885778427124e-02 5.701924115419387817e-02 -2.639092206954956055e-01 -2.853315472602844238e-01 -6.671357899904251099e-02 1.370732337236404419e-01 -1.075153127312660217e-01 -2.558122575283050537e-01 2.188974916934967041e-01 -9.484610706567764282e-02
-3.499017655849456787e-01 2.427000105381011963e-01 5.692332237958908081e-02 -6.013286858797073364e-02 -1.147372350096702576e-01 -2.364680767059326172e-01 4.007581770420074463e-01 2.634826600551605225e-01 -2.933952808380126953e-01 1.944974362850189209e-01 5.048735067248344421e-03 -9.682194143533706665e-02 1.861219257116317749e-01 -1.732554137706756592e-01 -2.398984283208847046e-01 -5.034028738737106323e-02 1.321865022182464600e-01 -1.061843335628509521e-01 -1.176400482654571533e-01 8.694396167993545532e-02 6.522203981876373291e-02 -2.987018525600433350e-01 7.149679958820343018e-02 -1.552335768938064575e-01 -6.693332642316818237e-02 -6.312349438667297363e-02 3.123147971928119659e-02 8.712609857320785522e-02 1.190983969718217850e-02 1.072572916746139526e-01 4.252468701452016830e-03 2.304675430059432983e-01
-2.115850895643234253e-01 1.031071618199348450e-01 3.023840188980102539e-01 -3.281390368938446045e-01 1.231086552143096924e-01 -2.915131151676177979e-01 -4.618220776319503784e-02 -9.905759245157241821e-02 -3.498560562729835510e-02 3.078073635697364807e-02 -1.832130597904324532e-03 -1.570814289152622223e-03 1.567106842994689941e-01 -5.730910599231719971e-02 -5.883080139756202698e-02 1.280225813388824463e-01 1.723168045282363892e-01 -6.965023279190063477e-02 2.553618848323822021e-01 1.612822711467742920e-01 -6.049916893243789673e-02 -4.376213252544403076e-01 4.256561771035194397e-02 -4.688896238803863525e-02 -8.321922272443771362e-02 -4.070292413234710693e-02 5.777588114142417908e-02 4.455586075782775879e-01 6.964177638292312622e-02 8.618036517873406410e-04 2.012581676244735718e-01 5.282518267631530762e-02
-1.514160186052322388e-01 2.800586819648742676e-02 3.496215343475341797e-01 -1.980855762958526611e-01 -7.395625859498977661e-02 -1.911500543355941772e-01 1.705235838890075684e-01 -7.235658913850784302e-02 -1.376646161079406738e-01 1.814137697219848633e-01 1.197385191917419434e-01 -5.903998017311096191e-02 -1.271937936544418335e-01 1.777559816837310791e-01 6.282175891101360321e-03 -9.646920114755630493e-02 -8.819863200187683105e-02 -2.691063284873962402e-01 1.820501834154129028e-01 3.955976366996765137e-01 -1.239491743035614491e-03 -2.761797904968261719e-01 -1.655148416757583618e-01 2.162532880902290344e-02 -5.176928639411926270e-02 -1.456692963838577271e-01 -5.350462719798088074e-02 9.241698682308197021e-02 -2.525152266025543213e-01 2.646748721599578857e-01 2.127428948879241943e-01 1.527468264102935791e-01
-1.805088222026824951e-01 2.071428298950195312e-01 9.395685791969299316e-02 4.095221310853958130e-02 2.290719151496887207e-01 -2.125828415155410767e-01 8.789287507534027100e-02 -1.305281817913055420e-01 -3.016828000545501709e-02 4.231387376785278320e-01 2.499504387378692627e-01 -1.383486688137054443e-01 1.353955715894699097e-01 -1.316611170768737793e-01 4.256119579076766968e-02 2.636322677135467529e-01 9.211568534374237061e-02 -1.487185657024383545e-01 -8.625497668981552124e-02 1.787402033805847168e-01 2.436034381389617920e-01 -4.223514497280120850e-01 -1.107688695192337036e-01 1.955677755177021027e-02 -6.118666753172874451e-02 -1.597500592470169067e-02 1.434041708707809448e-01 1.397529691457748413e-01 -3.165965154767036438e-02 -1.943074613809585571e-01 1.179507374763488770e-01 7.676137983798980713e-02
-4.016883373260498047e-01 2.647420465946197510e-01 -3.484300151467323303e-02 -1.018884927034378052e-01 -2.889341413974761963e-01 1.772102117538452148e-01 1.692986935377120972e-01 1.124893426895141602e-01 -1.126422286033630371e-01 9.466764330863952637e-02 2.396898530423641205e-02 3.563905134797096252e-02 1.036994457244873047e-01 -7.898454554378986359e-03 -9.596561640501022339e-02 1.592472493648529053e-01 -2.918854355812072754e-01 -6.068289279937744141e-02 5.728830397129058838e-02 2.414432018995285034e-01 2.622666954994201660e-01 -1.549956053495407104e-01 -1.022491380572319031e-01 -3.529272601008415222e-02 3.273189067840576172e-01 -2.566569149494171143e-01 1.075557768344879150e-01 1.296461932361125946e-02 -6.848202645778656006e-02 1.424032747745513916e-01 -1.954353600740432739e-01 1.703119724988937378e-01
-2.181929796934127808e-01 1.424486339092254639e-01 1.115381941199302673e-01 -1.121405810117721558e-01 -4.097775518894195557e-01 -1.000152304768562317e-01 1.264670640230178833e-01 1.927116513252258301e-01 -2.350306212902069092e-01 4.555280879139900208e-02 6.777996569871902466e-02 -2.243219166994094849e-01 -1.351715326309204102e-01 4.732150435447692871e-01 -1.606467366218566895e-01 3.659992292523384094e-02 -4.740383103489875793e-02 -5.013253539800643921e-02 -4.004915431141853333e-02 2.398405075073242188e-01 -7.386516779661178589e-02 -1.648127436637878418e-01 1.342373806983232498e-02 3.620372712612152100e-02 -7.996019721031188965e-02 -1.518920958042144775e-01 2.657568156719207764e-01 4.117780923843383789e-02 -6.949117034673690796e-02 -7.123941928148269653e-02 2.772657275199890137e-01 8.880531042814254761e-02
-4.721091687679290771e-01 1.835314631462097168e-01 -8.658751845359802246e-02 9.404795616865158081e-02 -1.491509228944778442e-01 2.391559444367885590e-02 1.346715688705444336e-01 1.687426120042800903e-02 -1.598546355962753296e-01 3.657035529613494873e-01 6.785354111343622208e-03 -3.116144100204110146e-03 9.712459892034530640e-02 2.207476198673248291e-01 1.622082293033599854e-01 8.440572023391723633e-02 -7.286054641008377075e-02 -1.687795668840408325e-01 -2.074952423572540283e-01 3.407233059406280518e-01 2.541919052600860596e-01 -1.491905897855758667e-01 -2.305939421057701111e-02 -1.906612664461135864e-01 -1.801297664642333984e-01 1.102469339966773987e-01 1.337754428386688232e-01 1.568850874900817871e-01 7.514669746160507202e-02 -6.063047051429748535e-02 -1.365568041801452637e-01 5.588720366358757019e-02
-5.034152865409851074e-01 1.128786876797676086e-01 1.458034217357635498e-01 -9.349216520786285400e-02 2.247758023440837860e-02 -3.297186642885208130e-02 4.370119422674179077e-02 -2.544791102409362793e-01 -3.476333618164062500e-01 2.136951833963394165e-01 1.115652844309806824e-01 -1.276411265134811401e-01 -1.278820335865020752e-01 2.229947596788406372e-02 -9.897558018565177917e-03 -3.301310911774635315e-02 2.237033098936080933e-02 1.659354418516159058e-01 6.524942070245742798e-02 2.898570001125335693e-01 1.082905456423759460e-01 -1.106496974825859070e-01 4.151893407106399536e-02 1.169048920273780823e-01 1.267849057912826538e-01 7.639086991548538208e-02 2.770658433437347412e-01 -1.528726071119308472e-01 -2.642323374748229980e-01 8.217238634824752808e-02 2.565195262432098389e-01 -4.678243398666381836e-02
-2.306053638458251953e-01 1.325071752071380615e-01 1.420903205871582031e-01 -2.256417423486709595e-01 1.819773614406585693e-01 1.350802253000438213e-03 2.688712775707244873e-01 9.193788282573223114e-04 2.053657621145248413e-01 -3.631257265806198120e-02 -3.099574707448482513e-02 -1.216409951448440552e-01 -1.803233027458190918e-01 2.282527089118957520e-01 -1.928112059831619263e-01 2.526773810386657715e-01 2.873425781726837158e-01 8.851087093353271484e-02 -1.582691371440887451e-01 2.904332876205444336e-01 -3.166505694389343262e-02 -1.081334426999092102e-01 2.268334925174713135e-01 2.732139229774475098e-01 -1.617127060890197754e-01 7.948929071426391602e-02 6.197104230523109436e-02 1.221778914332389832e-01 -2.411665469408035278e-01 4.246145486831665039e-02 1.269562244415283203e-01 2.048051357269287109e-01
-1.788610666990280151e-01 4.091451168060302734e-01 2.097556740045547485e-01 1.538807153701782227e-01 -3.473859727382659912e-01 -1.864572465419769287e-01 -6.351442541927099228e-03 6.940282415598630905e-03 -2.912127077579498291e-01 1.559355705976486206e-01 5.330628529191017151e-02 3.593627735972404480e-02 1.208091378211975098e-01 7.427139580249786377e-02 -8.603411912918090820e-02 -4.877891018986701965e-02 -1.373601853847503662e-01 -1.033556535840034485e-01 1.283268071711063385e-02 2.188814878463745117e-01 2.444228380918502808e-01 -8.851231634616851807e-02 -4.040081799030303955e-02 -4.488093312829732895e-03 2.512579858303070068e-01 3.163231071084737778e-03 1.767038851976394653e-01 2.486224323511123657e-01 -2.240171842277050018e-02 -1.508080214262008667e-01 3.134239912033081055e-01 -9.870912879705429077e-02
-2.596590816974639893e-01 1.426005661487579346e-01 1.519899964332580566e-01 5.177483707666397095e-02 -2.499036937952041626e-01 9.597962349653244019e-02 2.800033986568450928e-01 2.610031366348266602e-01 -5.525915697216987610e-02 7.719525694847106934e-02 3.121755421161651611e-01 -3.041695058345794678e-01 2.847047336399555206e-02 1.155779734253883362e-01 3.064441261813044548e-03 1.407634019851684570e-01 2.320643216371536255e-01 2.000019252300262451e-01 4.025546461343765259e-02 2.634025812149047852e-01 -1.167180016636848450e-02 -2.266375273466110229e-01 -1.035808101296424866e-01 2.978238761425018311e-01 1.260844916105270386e-01 -2.052762657403945923e-01 -5.891062691807746887e-02 1.225011944770812988e-01 -2.601347304880619049e-02 1.590434461832046509e-01 1.210046485066413879e-01 -4.881785437464714050e-02
-3.515521883964538574e-01 -9.141135215759277344e-02 3.501375019550323486e-02 -2.277433499693870544e-02 -2.093024700880050659e-01 -1.236136332154273987e-01 1.436062604188919067e-01 1.479561924934387207e-01 5.240664631128311157e-02 2.172257006168365479e-01 -1.384462714195251465e-01 -4.943974688649177551e-02 3.428166359663009644e-02 3.948322534561157227e-01 -1.786226034164428711e-01 -2.216137051582336426e-01 2.127809822559356689e-01 -1.612889319658279419e-01 -1.379285901784896851e-01 3.431746959686279297e-01 8.346477150917053223e-02 7.292193919420242310e-02 4.482405260205268860e-02 -7.653579860925674438e-02 2.297757267951965332e-01 -7.684230059385299683e-02 1.367276459932327271e-01 1.419979333877563477e-01 -2.880671024322509766e-01 -1.976048946380615234e-01 -8.334317803382873535e-02 1.753858849406242371e-02
-1.877850443124771118e-01 1.645723730325698853e-01 2.897395193576812744e-01 -1.342681199312210083e-01 -9.981649369001388550e-02 1.991477310657501221e-01 -1.053782105445861816e-01 1.769915372133255005e-01 -1.080521196126937866e-01 2.234188765287399292e-01 1.044897064566612244e-01 -8.907891064882278442e-02 4.487737640738487244e-02 2.533583156764507294e-02 -5.344582349061965942e-02 1.816501915454864502e-01 -1.309184879064559937e-01 -1.747975200414657593e-01 1.373504847288131714e-01 4.419201612472534180e-01 1.014182344079017639e-01 -1.321942508220672607e-01 -2.920750081539154053e-01 9.757077693939208984e-02 -4.598877392709255219e-03 -3.775873184204101562e-01 -8.457036316394805908e-02 1.587760746479034424e-01 -9.480641037225723267e-02 2.214362174272537231e-01 1.776196248829364777e-02 8.327192068099975586e-02
-1.394343823194503784e-01 1.687335968017578125e-01 1.649526804685592651e-01 -6.960667669773101807e-02 -1.515186578035354614e-01 -1.543983072042465210e-02 3.091511726379394531e-01 1.446888744831085205e-01 8.813683688640594482e-02 2.306361682713031769e-02 3.186822235584259033e-01 -2.031565606594085693e-01 3.588082790374755859e-01 1.915357559919357300e-01 -4.286989197134971619e-02 1.044238060712814331e-01 5.020346492528915405e-02 1.433674097061157227e-01 3.726633638143539429e-02 4.260641336441040039e-01 5.812702700495719910e-02 -1.005086526274681091e-01 -1.532493084669113159e-01 2.263382673263549805e-01 -7.444211747497320175e-03 -1.464895457029342651e-01 -8.114114403724670410e-02 1.916776746511459351e-01 -1.290705949068069458e-01 2.698470950126647949e-01 3.471943736076354980e-02 3.625615313649177551e-02
-4.254547953605651855e-01 5.873429402709007263e-02 1.356773376464843750e-01 -5.924404039978981018e-02 -1.084807440638542175e-01 -1.527277380228042603e-01 -2.486035674810409546e-01 -1.543624997138977051e-01 -3.022234439849853516e-01 -3.050431609153747559e-02 -3.343289345502853394e-02 -1.256584823131561279e-01 -9.985888004302978516e-02 1.088510155677795410e-01 -2.188260108232498169e-02 -1.825388222932815552e-01 1.676937751471996307e-02 -1.835110038518905640e-01 1.869488060474395752e-01 3.932490646839141846e-01 1.142571121454238892e-01 -1.960467845201492310e-01 -1.420200616121292114e-01 2.016893625259399414e-01 9.333251416683197021e-02 1.297831302508711815e-03 4.139579366892576218e-03 1.822410672903060913e-01 3.963887691497802734e-02 1.388479471206665039e-01 3.307384848594665527e-01 -5.385833326727151871e-03
-9.063954651355743408e-02 -8.038242161273956299e-02 1.783754825592041016e-01 -1.212247610092163086e-01 -2.539400756359100342e-01 -3.118793964385986328e-01 1.228221878409385681e-01 -1.131264492869377136e-02 -4.431322962045669556e-02 -2.056467719376087189e-02 2.567517757415771484e-01 6.956192106008529663e-02 1.498155295848846436e-01 1.311563849449157715e-01 -4.488172009587287903e-02 4.959284886717796326e-02 4.072739556431770325e-02 -1.465243250131607056e-01 -3.232454657554626465e-01 2.699348926544189453e-01 -1.417691260576248169e-01 1.845988072454929352e-02 -3.084582984447479248e-01 2.016094028949737549e-01 1.592680215835571289e-01 -1.097133308649063110e-01 1.051470190286636353e-01 3.546941876411437988e-01 -2.445539385080337524e-01 8.919868618249893188e-02 -9.859326481819152832e-02 1.900300532579421997e-01
-3.788546919822692871e-01 -1.304852217435836792e-01 2.070356905460357666e-01 1.405469924211502075e-01 8.987234532833099365e-02 1.915038526058197021e-01 1.410955637693405151e-01 -3.059724271297454834e-01 -1.023028492927551270e-01 1.354584097862243652e-01 1.751333773136138916e-01 -5.680721625685691833e-02 6.825326383113861084e-02 6.810395419597625732e-02 -3.137201815843582153e-02 1.838132441043853760e-01 -9.136966429650783539e-03 -1.842738986015319824e-01 1.749704778194427490e-01 2.090331315994262695e-01 1.591081768274307251e-01 -2.570239901542663574e-01 1.754682138562202454e-02 2.178740315139293671e-02 3.749656081199645996e-01 -5.139073729515075684e-02 5.255065113306045532e-02 1.504378318786621094e-01 -2.274144589900970459e-01 1.326525304466485977e-02 -2.198995798826217651e-01 2.058504372835159302e-01
-3.205447494983673096e-01 1.670165210962295532e-01 -4.669689759612083435e-02 -2.625061571598052979e-01 8.348720520734786987e-02 2.452130429446697235e-02 -1.606801301240921021e-01 1.271274536848068237e-01 -2.583127915859222412e-01 8.853983879089355469e-02 1.858048737049102783e-01 3.108663856983184814e-01 -1.899170279502868652e-01 1.397055089473724365e-01 -1.474622935056686401e-01 4.022928327322006226e-02 1.476542502641677856e-01 -2.356503345072269440e-02 -1.646114587783813477e-01 1.598382592201232910e-01 5.549577996134757996e-02 -4.309546053409576416e-01 1.567604392766952515e-01 -1.740224063396453857e-01 1.406472921371459961e-01 1.251039505004882812e-01 -1.896783262491226196e-01 2.320832461118698120e-01 5.825585126876831055e-02 1.249571964144706726e-01 -1.125691737979650497e-02 -3.115032240748405457e-02
-1.939440518617630005e-01 3.967550396919250488e-02 1.029679924249649048e-01 -1.737846732139587402e-01 -1.110032573342323303e-01 -3.408604264259338379e-01 -3.847890719771385193e-02 8.657947927713394165e-02 5.531423538923263550e-02 1.017689853906631470e-01 3.574336469173431396e-01 -1.826595962047576904e-01 2.825872302055358887e-01 4.541926085948944092e-02 -4.204188939183950424e-03 2.522532641887664795e-01 1.100173518061637878e-01 -1.170377507805824280e-01 -2.000789791345596313e-01 2.762954533100128174e-01 1.504068374633789062e-01 -2.689048051834106445e-01 2.498838603496551514e-01 -5.579461902379989624e-02 -7.868275046348571777e-02 -3.722034394741058350e-02 1.230318620800971985e-01 1.185633018612861633e-01 -8.381760865449905396e-02 -2.572638690471649170e-01 1.615846306085586548e-01 -1.538395434617996216e-01
-4.352152347564697266e-01 -1.236290112137794495e-01 1.097614243626594543e-01 -6.452307105064392090e-02 -2.124833613634109497e-01 -2.542136311531066895e-01 1.244395785033702850e-02 2.154108434915542603e-01 -1.973596066236495972e-01 2.009002864360809326e-01 -1.721750646829605103e-01 -1.469132006168365479e-01 9.935032576322555542e-02 1.935368329286575317e-01 2.067133551463484764e-03 -7.400768250226974487e-02 2.017120122909545898e-01 -1.375775337219238281e-01 9.082370996475219727e-02 2.448955774307250977e-01 -1.248115226626396179e-01 -1.491966545581817627e-01 2.130552381277084351e-01 1.409682482481002808e-01 1.813553422689437866e-01 -2.233709394931793213e-01 -5.020840466022491455e-02 -9.438422322273254395e-02 -1.131053715944290161e-01 -2.554197311401367188e-01 7.922507822513580322e-02 -1.730661988258361816e-01
-2.738020420074462891e-01 2.286307811737060547e-01 -1.187595799565315247e-01 -2.394620701670646667e-02 -1.870435178279876709e-01 -8.930461108684539795e-02 1.856622099876403809e-02 2.258488386869430542e-01 -3.778235614299774170e-02 -4.678178206086158752e-02 1.279629319906234741e-01 -4.147541895508766174e-02 2.631011307239532471e-01 1.959639787673950195e-01 -1.242690905928611755e-01 7.510188221931457520e-02 -8.153384178876876831e-02 -2.428443985991179943e-04 -3.651200830936431885e-01 3.698124885559082031e-01 -1.031735911965370178e-01 -1.599336266517639160e-01 1.801601499319076538e-01 -1.721952259540557861e-01 5.117581412196159363e-02 -6.676254421472549438e-02 4.351183027029037476e-02 2.336077392101287842e-01 1.496069133281707764e-03 -3.045952320098876953e-01 2.860927283763885498e-01 -1.124646607786417007e-02
-5.198630094528198242e-01 1.071781441569328308e-01 6.653708964586257935e-02 -1.330960690975189209e-01 7.591047883033752441e-02 2.230294495820999146e-01 6.637401133775711060e-02 1.068082302808761597e-01 4.496319964528083801e-02 -2.984838485717773438e-01 3.527721464633941650e-01 2.391070313751697540e-02 -4.422529786825180054e-02 1.740827858448028564e-01 -2.444820106029510498e-01 1.081278398633003235e-01 1.798465847969055176e-01 3.401595633476972580e-03 1.097493153065443039e-02 1.305683702230453491e-01 -7.218860089778900146e-02 -2.636753916740417480e-01 -3.293966129422187805e-02 -4.819229617714881897e-02 6.316237151622772217e-02 5.203403532505035400e-02 -1.656901091337203979e-01 -1.829480677843093872e-01 1.373738422989845276e-02 -1.578922867774963379e-01 2.549393773078918457e-01 1.397721767425537109e-01
-3.616829216480255127e-01 -3.074081242084503174e-02 2.455124109983444214e-01 -3.655718266963958740e-01 1.883663088083267212e-01 -1.061455160379409790e-02 1.906045377254486084e-01 4.392572212964296341e-03 -2.830360829830169678e-01 3.436236456036567688e-02 1.098878383636474609e-01 -1.905472576618194580e-01 -8.702065795660018921e-02 4.503888487815856934e-01 -1.625437736511230469e-01 1.194217726588249207e-01 -5.514475516974925995e-03 -5.339165218174457550e-03 2.114860713481903076e-01 9.019469469785690308e-02 2.849096655845642090e-01 -8.178531378507614136e-02 -5.559126660227775574e-02 -6.979351490736007690e-02 1.536782234907150269e-01 -4.103564191609621048e-03 1.477828919887542725e-01 -5.853231251239776611e-02 7.067329715937376022e-03 -1.538213640451431274e-01 1.512683276087045670e-02 -3.900221781805157661e-03
-3.818753361701965332e-01 6.063454598188400269e-02 -2.588916383683681488e-02 -6.465087831020355225e-02 2.747821509838104248e-01 1.535435765981674194e-01 1.830552220344543457e-01 2.041796445846557617e-01 1.016050651669502258e-01 1.809698492288589478e-01 8.337828516960144043e-02 -2.430453151464462280e-01 2.865827409550547600e-03 2.276030480861663818e-01 -9.150325506925582886e-02 -5.959954578429460526e-03 2.458274513483047485e-01 -7.238078117370605469e-02 3.721721842885017395e-02 4.569647833704948425e-02 -1.670167595148086548e-02 -3.860473632812500000e-01 -2.954483926296234131e-01 9.567135572433471680e-02 -1.450950931757688522e-02 1.069785654544830322e-01 1.944338530302047729e-01 4.585395008325576782e-02 -4.172737244516611099e-03 -1.451577693223953247e-01 2.842682301998138428e-01 -1.835561394691467285e-01
-1.410444974899291992e-01 5.408125370740890503e-02 2.830317914485931396e-01 -9.058409929275512695e-02 1.555806100368499756e-01 3.408423066139221191e-02 -1.983813708648085594e-03 1.909982413053512573e-01 -1.593851745128631592e-01 1.686867773532867432e-01 1.449595242738723755e-01 1.791193485260009766e-01 -2.017653435468673706e-01 8.889164775609970093e-02 -1.827961578965187073e-02 3.725596368312835693e-01 1.992239151149988174e-03 -1.095201298594474792e-01 -3.938817083835601807e-01 1.858867257833480835e-01 1.809270232915878296e-01 -2.857832908630371094e-01 -9.349173307418823242e-02 -4.176673665642738342e-02 1.387283653020858765e-01 -9.382952749729156494e-02 -3.199092149734497070e-01 1.244517788290977478e-01 -1.463471055030822754e-01 2.354469150304794312e-02 1.896357387304306030e-01 -4.377171024680137634e-02
-2.993911504745483398e-01 9.021859616041183472e-02 1.044752150774002075e-01 -9.383945167064666748e-02 -2.022988349199295044e-01 -1.077988222241401672e-01 2.303985804319381714e-01 3.095176219940185547e-01 -1.167504116892814636e-01 2.272280603647232056e-01 -1.234877333045005798e-01 -6.169208139181137085e-02 1.686841994524002075e-01 1.311405897140502930e-01 8.398273587226867676e-02 -1.412510275840759277e-01 2.564929425716400146e-01 -7.487249560654163361e-03 1.159968599677085876e-01 2.537631988525390625e-01 1.028776317834854126e-01 -2.043097317218780518e-01 1.027688980102539062e-01 8.605930954217910767e-03 1.932683736085891724e-01 -1.556086987257003784e-01 -1.931139826774597168e-01 -1.510648243129253387e-02 -1.507600694894790649e-01 -3.897454738616943359e-01 -2.021888792514801025e-01 -5.331957340240478516e-02
-3.204496204853057861e-01 1.899109035730361938e-01 1.198000833392143250e-01 -1.088844314217567444e-01 8.716157078742980957e-02 -1.499799340963363647e-01 -1.461311727762222290e-01 1.698898077011108398e-01 3.437088429927825928e-02 -1.448856294155120850e-01 4.082585275173187256e-01 1.414834856986999512e-01 1.764989346265792847e-01 -5.046933516860008240e-02 -5.510791391134262085e-02 2.931408286094665527e-01 7.297602295875549316e-02 1.003831475973129272e-01 -1.380926817655563354e-01 1.136094853281974792e-01 3.193447738885879517e-02 -4.241771697998046875e-01 2.642853260040283203e-01 -1.862132549285888672e-02 1.062832623720169067e-01 -9.322737157344818115e-02 -2.848038263618946075e-02 2.679280638694763184e-01 -1.487335860729217529e-01 -3.820905834436416626e-02 -9.099036455154418945e-02 -1.527149043977260590e-02
-3.976122736930847168e-01 1.975289732217788696e-01 1.392779499292373657e-01 1.431749165058135986e-01 -1.780395209789276123e-01 2.257529646158218384e-02 -1.232559885829687119e-02 1.306434422731399536e-01 -1.096679940819740295e-01 4.475838690996170044e-02 -1.891590654850006104e-01 3.935870528221130371e-01 -3.317175433039665222e-02 1.425175182521343231e-02 -2.095784991979598999e-01 2.067102938890457153e-01 -7.138172537088394165e-02 -1.595087498426437378e-01 2.271021530032157898e-02 3.769603371620178223e-01 1.942706666886806488e-02 2.676004730165004730e-02 -9.347391128540039062e-02 1.328963935375213623e-01 1.887418329715728760e-01 1.840056329965591431e-01 2.332701683044433594e-01 1.988354921340942383e-01 -5.154526606202125549e-02 -1.901290863752365112e-01 1.341634690761566162e-01 -6.639168714173138142e-04
-8.302960544824600220e-02 1.494958400726318359e-01 5.736134573817253113e-02 -1.309100240468978882e-01 -2.968536317348480225e-02 1.178394071757793427e-02 2.484006583690643311e-01 3.028259426355361938e-02 7.467762380838394165e-02 -2.351027131080627441e-01 -5.342374555766582489e-03 -1.305166035890579224e-01 3.193242847919464111e-01 3.375560045242309570e-01 9.248827397823333740e-02 8.298994600772857666e-02 -3.695456683635711670e-02 -3.276714086532592773e-01 -2.439257204532623291e-01 8.121326565742492676e-02 -1.345391869544982910e-01 -2.139485776424407959e-01 -3.754474520683288574e-01 7.617030292749404907e-02 -3.171350061893463135e-02 -1.916669458150863647e-01 -1.497644782066345215e-01 2.616347670555114746e-01 -2.112908065319061279e-01 5.297956988215446472e-02 -9.214787743985652924e-03 -1.256815940141677856e-01
-1.593063324689865112e-01 2.372150272130966187e-01 3.946195170283317566e-02 -3.071554563939571381e-02 -7.691126316785812378e-02 -1.499519348144531250e-01 2.526130974292755127e-01 -6.401856988668441772e-02 -1.435656398534774780e-01 1.026410833001136780e-01 8.062192052602767944e-02 -5.687305331230163574e-02 -7.527758181095123291e-02 -3.457271680235862732e-02 -1.779905110597610474e-01 8.340098708868026733e-02 -3.068253211677074432e-02 -1.038372442126274109e-01 -3.094406239688396454e-02 5.884722471237182617e-01 8.289745450019836426e-02 -1.770683825016021729e-01 -3.888844549655914307e-01 6.925893574953079224e-02 -6.520354747772216797e-02 -2.699874937534332275e-01 -4.272187873721122742e-02 7.872295379638671875e-02 2.996250391006469727e-01 -2.163110114634037018e-02 1.915698125958442688e-02 -6.439971923828125000e-02
-3.352721929550170898e-01 -1.150073558092117310e-01 -2.499000355601310730e-02 -1.867206096649169922e-01 -5.747031047940254211e-02 1.294306516647338867e-01 2.205916494131088257e-01 -4.245978221297264099e-02 2.869651913642883301e-01 -2.002248466014862061e-01 2.073271945118904114e-02 9.182996116578578949e-03 -3.831043839454650879e-01 3.949008136987686157e-02 6.272858381271362305e-02 3.026876449584960938e-01 6.634131073951721191e-02 -5.234480276703834534e-02 -3.114306740462779999e-02 3.968551456928253174e-01 -1.865438073873519897e-01 -2.871145904064178467e-01 2.871826291084289551e-02 1.164798438549041748e-01 1.655810773372650146e-01 -2.472503297030925751e-02 1.322436183691024780e-01 3.392757102847099304e-02 -9.238503873348236084e-02 -1.424923986196517944e-01 1.617532372474670410e-01 5.118565633893013000e-02
-3.192327916622161865e-02 -7.200576364994049072e-03 5.776927247643470764e-02 -1.198466196656227112e-01 -9.846917539834976196e-02 -4.112232103943824768e-02 1.983031928539276123e-01 -3.971906751394271851e-02 1.674977540969848633e-01 -2.750088870525360107e-01 2.042282372713088989e-01 7.611566781997680664e-02 -1.327151954174041748e-01 2.295001894235610962e-01 -2.627672851085662842e-01 2.062582075595855713e-01 4.865602590143680573e-03 -6.133268401026725769e-02 -6.923084147274494171e-03 4.249296784400939941e-01 -1.038555130362510681e-01 -4.054897129535675049e-01 3.419418334960937500e-01 1.168092153966426849e-02 2.705171108245849609e-01 -1.065174862742424011e-01 3.325141966342926025e-02 1.571308821439743042e-02 -9.238658100366592407e-02 -1.179916039109230042e-01 -2.665022760629653931e-02 -1.008267551660537720e-01
-2.794967889785766602e-01 9.259562939405441284e-02 2.426691949367523193e-01 -1.345216631889343262e-01 -3.616158664226531982e-01 7.770375907421112061e-02 3.857428133487701416e-01 8.106812089681625366e-02 -5.601739138364791870e-02 1.126080825924873352e-01 4.075921699404716492e-02 -1.405878551304340363e-02 1.377715021371841431e-01 1.277164518833160400e-01 -7.610261440277099609e-02 1.022093817591667175e-01 1.639431565999984741e-01 -3.615447133779525757e-02 -3.089652061462402344e-01 3.217825591564178467e-01 6.674215197563171387e-02 7.417899370193481445e-02 -1.624818891286849976e-02 -4.109599627554416656e-03 2.694246917963027954e-02 -3.597635030746459961e-01 -3.710384247824549675e-03 -1.540557667613029480e-02 1.135580893605947495e-02 2.971599698066711426e-01 8.859157562255859375e-02 1.040538698434829712e-01
-2.204083800315856934e-01 -6.922917813062667847e-02 2.647624909877777100e-01 -3.105776011943817139e-01 -3.417991399765014648e-01 2.855041436851024628e-02 8.849942684173583984e-02 7.923158258199691772e-02 1.433188561350107193e-02 1.905828714370727539e-01 -6.699971109628677368e-02 -1.871110051870346069e-01 7.097419351339340210e-02 2.622291147708892822e-01 -8.776676654815673828e-02 1.174882724881172180e-01 -7.282200455665588379e-02 -1.445038765668869019e-01 -2.448720037937164307e-01 2.873169779777526855e-01 -1.505166739225387573e-01 -8.073116769082844257e-04 -2.520899772644042969e-01 9.818701073527336121e-03 1.309314668178558350e-01 -2.731953561305999756e-01 1.560109555721282959e-01 8.803082257509231567e-02 -1.667548716068267822e-01 -1.124769374728202820e-01 2.294597923755645752e-01 7.075681537389755249e-02
-1.305067539215087891e-01 6.787164509296417236e-02 1.367809474468231201e-01 -3.036372065544128418e-01 4.588764160871505737e-02 -2.213550172746181488e-02 2.391541600227355957e-01 2.113119065761566162e-01 -2.501100301742553711e-01 -6.914477795362472534e-02 1.684764176607131958e-01 -2.826582193374633789e-01 2.566972048953175545e-03 4.095309078693389893e-01 5.639410763978958130e-02 -7.180371135473251343e-02 1.964818499982357025e-02 -3.507099300622940063e-02 1.172959133982658386e-01 2.104947417974472046e-01 2.782766520977020264e-01 -1.934314966201782227e-01 -3.358272090554237366e-02 -2.177175134420394897e-01 2.634299397468566895e-01 3.689262270927429199e-02 -1.680672615766525269e-01 1.961931437253952026e-01 -9.106415323913097382e-03 -2.070923298597335815e-01 8.792228251695632935e-02 -8.909547701478004456e-03
-3.310522735118865967e-01 -2.393764816224575043e-02 -1.218934878706932068e-01 -7.389601320028305054e-02 -3.155852556228637695e-01 -8.927514776587486267e-03 9.846247732639312744e-02 3.701525330543518066e-01 -1.386881917715072632e-01 -8.885902166366577148e-02 -1.117539033293724060e-01 7.409235835075378418e-02 -1.122152898460626602e-04 1.298111490905284882e-02 -1.799529939889907837e-01 1.336079090833663940e-01 2.079869955778121948e-01 -2.770483680069446564e-02 -3.397704958915710449e-01 3.249025642871856689e-01 -1.016922369599342346e-01 -1.585804671049118042e-01 4.969926178455352783e-02 1.610830426216125488e-01 3.777314722537994385e-01 1.664275527000427246e-01 -1.128168217837810516e-02 1.425289064645767212e-01 1.055824290961027145e-02 -9.242341853678226471e-03 8.524766564369201660e-02 -1.990126073360443115e-02
-2.136453986167907715e-01 2.589413523674011230e-02 1.719520390033721924e-01 -2.735062539577484131e-01 -1.228070780634880066e-01 1.438435018062591553e-01 3.256820142269134521e-01 2.936636842787265778e-02 1.355156749486923218e-01 1.842927187681198120e-01 1.759702712297439575e-01 3.521789610385894775e-01 -7.424359768629074097e-02 1.268418431282043457e-01 -3.374729454517364502e-01 2.126368582248687744e-01 -8.058369904756546021e-02 -3.097758591175079346e-01 1.157654374837875366e-01 1.368149369955062866e-01 -5.577409267425537109e-02 -1.896017640829086304e-01 1.529206484556198120e-01 1.630407273769378662e-01 1.945508271455764771e-01 -7.651057839393615723e-02 1.496789306402206421e-01 9.467238932847976685e-02 -1.121489405632019043e-01 -4.815885424613952637e-02 6.640967726707458496e-02 -2.453935332596302032e-02
-6.237557530403137207e-01 2.420244812965393066e-01 1.896132528781890869e-01 5.751499533653259277e-02 6.915803253650665283e-02 -1.026930958032608032e-01 -1.284261792898178101e-01 -2.374790012836456299e-01 -2.443658113479614258e-01 -8.062175661325454712e-02 3.322102874517440796e-02 1.076906174421310425e-02 -4.974810034036636353e-02 7.782426476478576660e-02 3.975553438067436218e-02 -1.221973747014999390e-01 -1.902718394994735718e-01 3.374562039971351624e-02 8.355771750211715698e-02 3.025904893875122070e-01 -2.087538242340087891e-01 -7.348384708166122437e-02 -1.303839832544326782e-01 7.953817397356033325e-02 -3.608839586377143860e-03 2.919094823300838470e-02 4.709327593445777893e-02 1.840218305587768555e-01 -8.857723325490951538e-02 -5.599928647279739380e-02 2.637792527675628662e-01 8.183825016021728516e-02
-3.172467350959777832e-01 2.060379832983016968e-01 7.091600447893142700e-02 1.271203607320785522e-01 1.333199162036180496e-02 -1.633288115262985229e-01 1.042218971997499466e-02 -4.609362035989761353e-02 -2.000552862882614136e-01 -1.628515683114528656e-02 -1.697446964681148529e-02 2.058579120784997940e-03 -2.487421035766601562e-01 1.388690918684005737e-01 3.353223204612731934e-02 -1.137606725096702576e-01 -2.162816002964973450e-02 1.593768596649169922e-01 4.738328605890274048e-02 2.694981992244720459e-01 6.778623163700103760e-02 -5.531445741653442383e-01 5.334540084004402161e-02 1.694073677062988281e-01 -1.052266657352447510e-01 -1.617575436830520630e-01 -1.749389688484370708e-03 1.352905631065368652e-01 -2.097494751214981079e-01 -3.556477278470993042e-02 3.459245860576629639e-01 8.662578463554382324e-02
-2.645475566387176514e-01 2.797771692276000977e-01 1.400485932826995850e-01 -1.116229519248008728e-01 -1.999124437570571899e-01 8.165431022644042969e-02 2.029445916414260864e-01 2.187719345092773438e-01 2.025960236787796021e-01 1.745174229145050049e-01 3.057330548763275146e-01 -1.528694331645965576e-01 1.145920306444168091e-01 2.661486566066741943e-01 -1.225649192929267883e-02 2.333573698997497559e-01 4.108523949980735779e-02 8.044993877410888672e-02 2.909459918737411499e-02 2.972303032875061035e-01 4.124381113797426224e-03 -1.003646031022071838e-01 -1.728207021951675415e-01 2.326423823833465576e-01 1.847147345542907715e-01 -1.602123677730560303e-01 -1.009415835142135620e-01 -2.932406030595302582e-02 5.055217444896697998e-02 2.185516804456710815e-01 1.606056541204452515e-01 1.367008984088897705e-01
-4.796795845031738281e-01 -3.787784837186336517e-03 1.954414397478103638e-01 -3.238998353481292725e-02 1.168637797236442566e-01 1.024467125535011292e-01 1.464384347200393677e-01 1.424060910940170288e-01 -2.128620445728302002e-01 -1.717176884412765503e-01 2.045436948537826538e-01 2.283737212419509888e-01 2.441696077585220337e-01 2.414303272962570190e-01 1.087755989283323288e-02 1.920256763696670532e-02 8.144857734441757202e-02 -2.199919819831848145e-01 -1.132065877318382263e-01 2.268988788127899170e-01 4.174774978309869766e-03 -2.818025946617126465e-01 -1.098057031631469727e-01 -1.497022062540054321e-01 -2.298772521317005157e-02 3.885861486196517944e-02 2.078795246779918671e-02 -3.292908668518066406e-01 -1.015620157122612000e-01 -3.482022136449813843e-02 3.763969615101814270e-02 1.432183980941772461e-01
-1.402292549610137939e-01 -1.212533488869667053e-01 3.353286385536193848e-01 -1.992930173873901367e-01 -1.554120033979415894e-01 3.119567595422267914e-02 3.000465929508209229e-01 -4.477919638156890869e-02 9.160120971500873566e-03 1.689351946115493774e-01 -1.374390274286270142e-01 -7.445511966943740845e-02 1.400844305753707886e-01 9.078854322433471680e-02 1.414933502674102783e-01 1.960212588310241699e-01 -1.196769182570278645e-03 -1.092903241515159607e-01 -2.982812821865081787e-01 2.970150411128997803e-01 2.717903442680835724e-02 -8.571930229663848877e-02 -3.286247327923774719e-02 -9.392528235912322998e-02 1.425631195306777954e-01 -4.573781490325927734e-01 3.496568277478218079e-02 9.013828635215759277e-02 7.456543296575546265e-02 -9.194916486740112305e-02 2.560604512691497803e-01 1.771219074726104736e-01
-2.731236517429351807e-01 4.591728001832962036e-02 1.270112693309783936e-01 -3.789914846420288086e-01 -1.885749958455562592e-02 -2.160806655883789062e-01 3.748944401741027832e-01 1.570912823081016541e-02 -4.946127999573945999e-03 -2.120184451341629028e-01 -2.018346935510635376e-01 -1.048175804316997528e-02 -1.737940241582691669e-03 1.098571717739105225e-01 4.832576029002666473e-03 -1.804399788379669189e-01 -1.440368145704269409e-01 -6.781796459108591080e-03 -3.720428943634033203e-01 2.355524748563766479e-01 1.871674656867980957e-01 -2.619599699974060059e-01 -2.746534347534179688e-02 -2.202028483152389526e-01 -6.685994565486907959e-02 1.037032809108495712e-03 2.648806944489479065e-02 1.413777023553848267e-01 -1.502757072448730469e-01 -3.640173748135566711e-02 1.634079515933990479e-01 -4.301473870873451233e-02
-2.647345364093780518e-01 2.269184291362762451e-01 1.842968314886093140e-01 1.815117597579956055e-01 -1.108454316854476929e-01 -2.505055665969848633e-01 -2.380896359682083130e-02 2.938109040260314941e-01 2.913161516189575195e-01 1.574750691652297974e-01 -8.837629854679107666e-02 -2.166016213595867157e-02 1.128012761473655701e-01 -7.605834398418664932e-03 -8.832491189241409302e-02 7.009585201740264893e-02 1.214699074625968933e-01 -3.898895382881164551e-01 -2.119096070528030396e-01 2.113290727138519287e-01 1.326481550931930542e-01 -2.270764112472534180e-01 8.686171472072601318e-02 1.616301834583282471e-01 2.920601665973663330e-01 5.737248435616493225e-02 -1.541031450033187866e-01 -6.199304386973381042e-02 -2.944527380168437958e-02 -1.360127180814743042e-01 -2.003121934831142426e-02 -1.050144508481025696e-01
-1.193369552493095398e-01 1.383559256792068481e-01 1.870917677879333496e-01 -2.066941708326339722e-01 -3.460235893726348877e-01 -1.386118829250335693e-01 2.453154772520065308e-01 2.629807591438293457e-01 6.305554509162902832e-02 1.494705863296985626e-02 1.396376043558120728e-01 -1.283934563398361206e-01 2.544184029102325439e-01 2.851640880107879639e-01 1.122605893760919571e-02 1.081965938210487366e-01 -9.793057292699813843e-02 -1.859825700521469116e-01 -7.059444487094879150e-02 2.906591594219207764e-01 -1.130034476518630981e-01 -1.272025108337402344e-01 -8.534823358058929443e-02 -1.816118508577346802e-01 6.687129288911819458e-02 -2.393138110637664795e-01 6.494905054569244385e-02 1.161864250898361206e-01 -5.091138184070587158e-02 3.386324346065521240e-01 8.091772347688674927e-02 -1.280929595232009888e-01
-1.938413530588150024e-01 -2.140439674258232117e-02 6.702108681201934814e-02 -3.760517537593841553e-01 -8.030732721090316772e-02 -2.512407302856445312e-01 1.346109360456466675e-01 -1.113371253013610840e-01 -1.716187340207397938e-03 2.182011902332305908e-01 -5.284136906266212463e-02 1.243201270699501038e-01 -1.006581336259841919e-01 1.811224520206451416e-01 1.894545406103134155e-01 2.022723704576492310e-01 1.474875360727310181e-01 -3.114532232284545898e-01 -3.202624917030334473e-01 2.027100920677185059e-01 1.243511065840721130e-01 -9.970074892044067383e-02 -3.130404055118560791e-01 5.389553681015968323e-02 5.253157392144203186e-02 1.246568094938993454e-02 7.036276906728744507e-02 -8.908367156982421875e-02 -3.245752155780792236e-01 -8.153244107961654663e-02 -1.176262721419334412e-01 -3.816251875832676888e-03
-2.668310701847076416e-01 8.234801143407821655e-02 8.077627420425415039e-02 -1.879572123289108276e-01 -1.243050396442413330e-01 -1.346169710159301758e-01 2.002075314521789551e-01 1.360291615128517151e-03 4.568864777684211731e-02 -5.909648165106773376e-02 2.536200284957885742e-01 -9.659410268068313599e-02 -1.069485619664192200e-01 3.867159038782119751e-02 -2.355617880821228027e-01 -8.902786672115325928e-02 5.730021372437477112e-02 1.538617187179625034e-03 -1.122243404388427734e-01 5.105261802673339844e-01 2.606581449508666992e-01 -1.063354611396789551e-01 -4.416988492012023926e-01 6.346223503351211548e-02 -1.071833670139312744e-01 -2.124651819467544556e-01 -5.580898374319076538e-02 1.338902488350868225e-02 1.711889058351516724e-01 6.658457964658737183e-02 4.245489463210105896e-02 2.385810203850269318e-02
-4.665998741984367371e-02 2.214526683092117310e-01 2.290978133678436279e-01 -1.967703700065612793e-01 2.310367375612258911e-01 -1.095362454652786255e-01 3.221807777881622314e-01 1.277056783437728882e-01 3.621638193726539612e-02 -1.195652335882186890e-01 1.931951344013214111e-01 3.514010608196258545e-01 -5.099894478917121887e-02 -3.836347907781600952e-02 -1.006232202053070068e-01 -6.806968152523040771e-02 -2.782152965664863586e-02 -2.353895604610443115e-01 -1.943129301071166992e-01 3.115698993206024170e-01 -2.456215396523475647e-02 -8.563974499702453613e-02 -2.749255299568176270e-02 5.014854669570922852e-02 -3.573379665613174438e-02 -1.902866065502166748e-01 3.468121588230133057e-01 2.227449715137481689e-01 -1.135415434837341309e-01 -2.079363167285919189e-01 7.915016263723373413e-02 6.963112950325012207e-02
-2.543866932392120361e-01 2.161787152290344238e-01 2.700078487396240234e-01 -1.703620553016662598e-01 -1.352086663246154785e-01 -3.453889191150665283e-01 7.372006773948669434e-02 -2.361110970377922058e-02 -1.022151783108711243e-01 -1.418955028057098389e-01 1.796610057353973389e-01 -1.577918082475662231e-01 7.036846876144409180e-02 1.021724343299865723e-01 -2.868898808956146240e-01 5.216335505247116089e-02 -6.469002366065979004e-02 8.563405275344848633e-02 -1.037613451480865479e-01 4.389708638191223145e-01 1.207126975059509277e-01 -4.819440096616744995e-02 -2.728387415409088135e-01 -1.020340099930763245e-01 -5.549585446715354919e-02 -1.111086830496788025e-01 -2.301137000322341919e-01 1.381058096885681152e-01 1.497248113155364990e-01 6.749762594699859619e-02 1.242599710822105408e-01 -9.106545150279998779e-02
-3.448423743247985840e-01 4.563062265515327454e-02 7.113966345787048340e-02 2.147442661225795746e-02 3.030369281768798828e-01 -1.476813107728958130e-01 -5.646452307701110840e-02 -1.124755963683128357e-01 1.311158481985330582e-02 2.245405018329620361e-01 2.224370837211608887e-01 -3.215028643608093262e-01 -9.872786700725555420e-03 -1.976544409990310669e-01 -5.664712935686111450e-02 2.550548613071441650e-01 2.286846190690994263e-01 6.279184669256210327e-02 -9.297121316194534302e-02 3.449552953243255615e-01 1.118473857641220093e-01 -2.009776532649993896e-01 2.537324279546737671e-02 -2.514220774173736572e-01 6.327024847269058228e-02 -1.390797793865203857e-01 1.777780950069427490e-01 9.755166620016098022e-02 -2.499019652605056763e-01 5.586529895663261414e-02 4.958121851086616516e-02 2.480654045939445496e-03
-1.397128850221633911e-01 9.023174643516540527e-02 -2.605363260954618454e-03 -1.455815285444259644e-01 2.264844328165054321e-01 -3.269297480583190918e-01 1.496605873107910156e-01 7.254199683666229248e-02 -2.090532630681991577e-01 -1.604667752981185913e-01 -1.217741072177886963e-01 -1.655268967151641846e-01 -7.701127231121063232e-02 1.921727508306503296e-01 -6.390786916017532349e-02 2.804938852787017822e-01 4.934257268905639648e-02 3.412012755870819092e-02 5.191063508391380310e-02 3.851694762706756592e-01 -3.328713029623031616e-02 -1.335359811782836914e-01 -3.235928341746330261e-02 8.672025799751281738e-02 -1.662040650844573975e-01 -3.851517140865325928e-01 9.827269613742828369e-02 2.845700085163116455e-01 3.457277268171310425e-02 -2.673592567443847656e-01 8.026350289583206177e-02 -1.083610951900482178e-02
-3.673777878284454346e-01 -2.951042540371417999e-02 1.410486102104187012e-01 -3.977069556713104248e-01 -4.470904916524887085e-02 -4.527613818645477295e-01 -1.273099929094314575e-01 3.896290436387062073e-02 -2.138536274433135986e-01 9.254563599824905396e-02 -9.531069546937942505e-03 -1.299105882644653320e-01 -7.120665907859802246e-02 -1.514182984828948975e-01 -2.001249492168426514e-01 -6.497140228748321533e-02 -8.172991126775741577e-02 -1.782230883836746216e-01 -1.281495392322540283e-01 9.334133565425872803e-02 8.867342956364154816e-03 -2.175142318010330200e-01 5.864327028393745422e-02 -1.439165920019149780e-01 2.204870283603668213e-01 -1.756499111652374268e-01 -8.815211802721023560e-02 1.605015844106674194e-01 1.241929233074188232e-01 -8.019839972257614136e-02 7.212048023939132690e-02 2.065634131431579590e-01
-1.730691492557525635e-01 1.560850292444229126e-01 1.649831235408782959e-01 6.501810997724533081e-02 -1.363526284694671631e-01 1.350846141576766968e-01 3.385842144489288330e-01 8.929527550935745239e-02 -4.175231605768203735e-02 -2.126452326774597168e-01 8.235211670398712158e-02 -2.995489537715911865e-02 2.042628377676010132e-01 2.684658765792846680e-01 6.186668202280998230e-02 2.928687632083892822e-01 3.107906319200992584e-02 -1.570481359958648682e-01 -2.683972008526325226e-02 -1.118273511528968811e-01 -1.492170095443725586e-01 -2.356954663991928101e-01 -1.483550220727920532e-01 -2.857109159231185913e-02 1.736135631799697876e-01 -1.032780855894088745e-01 6.367246387526392937e-04 3.682467341423034668e-01 -2.111588269472122192e-01 -6.481793522834777832e-02 3.536070287227630615e-01 -8.370671421289443970e-02
-1.414922177791595459e-01 -5.826124176383018494e-02 3.546907901763916016e-01 -8.309813216328620911e-03 1.286663264036178589e-01 4.347972199320793152e-02 1.384206712245941162e-01 2.056776434183120728e-01 -2.744475603103637695e-01 1.580894440412521362e-01 2.242317199707031250e-01 -1.701782830059528351e-02 2.754433639347553253e-02 -2.138618938624858856e-02 -2.400709986686706543e-01 2.195159494876861572e-01 1.760846227407455444e-01 -1.634056121110916138e-01 1.053465157747268677e-01 2.473053932189941406e-01 3.228164091706275940e-02 -3.652866482734680176e-01 -2.545486092567443848e-01 -1.001401916146278381e-01 -1.805920526385307312e-02 -1.363920047879219055e-02 3.251518309116363525e-01 1.336134076118469238e-01 7.421179860830307007e-02 -7.087363395839929581e-03 8.457612246274948120e-02 1.918789446353912354e-01
-4.836639463901519775e-01 2.837568521499633789e-02 -1.307608932256698608e-01 -5.217600613832473755e-03 -1.168243512511253357e-01 8.858395740389823914e-03 7.075159251689910889e-02 2.685490250587463379e-01 -1.328149884939193726e-01 -1.069933623075485229e-01 1.077772825956344604e-01 -7.189396768808364868e-02 -2.527743112295866013e-03 9.440006315708160400e-02 -1.129317805171012878e-01 2.302975952625274658e-01 -1.362351030111312866e-01 -1.234280169010162354e-01 -1.577653735876083374e-01 1.959080845117568970e-01 1.009855717420578003e-01 -1.932879090309143066e-01 -2.267557382583618164e-01 1.801268570125102997e-02 1.278993487358093262e-01 -4.553160369396209717e-01 4.397945478558540344e-02 -3.636692999862134457e-04 -1.085333675146102905e-01 2.638033330440521240e-01 -1.653941869735717773e-01 7.752281427383422852e-02
-1.582007855176925659e-01 1.168031692504882812e-01 1.515800505876541138e-01 2.545834891498088837e-02 -5.081425234675407410e-02 1.175929829478263855e-01 1.649228036403656006e-01 -3.177615404129028320e-01 -2.358108013868331909e-01 -2.350650541484355927e-02 1.619276404380798340e-01 -1.414737701416015625e-01 -3.502726182341575623e-02 9.564039111137390137e-02 -3.393424674868583679e-02 2.979394495487213135e-01 -1.717284321784973145e-02 -2.776232063770294189e-01 1.154282689094543457e-01 9.043880552053451538e-02 -1.049594506621360779e-01 -4.959968030452728271e-01 -7.036598771810531616e-02 1.051374748349189758e-01 3.846226334571838379e-01 -1.198981553316116333e-01 -2.921534329652786255e-02 1.942554563283920288e-01 -7.943445444107055664e-02 1.319858524948358536e-02 -8.110079169273376465e-02 -6.758284568786621094e-02
-3.731654882431030273e-01 2.186514437198638916e-02 1.357509046792984009e-01 6.961193680763244629e-02 8.984468132257461548e-02 -3.473899960517883301e-01 2.484980672597885132e-01 2.373619824647903442e-01 -3.054559230804443359e-01 1.101490408182144165e-01 8.152602612972259521e-02 1.853658854961395264e-01 9.470780938863754272e-02 -8.103381097316741943e-02 -2.145698517560958862e-01 1.377216577529907227e-01 1.172326356172561646e-01 2.799853496253490448e-02 -2.267967760562896729e-01 1.576897650957107544e-01 -1.079259719699621201e-02 -3.216495513916015625e-01 2.286149561405181885e-02 -1.860228478908538818e-01 -5.510165914893150330e-02 -4.251411929726600647e-02 8.753320574760437012e-02 2.706781625747680664e-01 1.370587199926376343e-01 4.343733936548233032e-02 4.870245978236198425e-02 1.575316339731216431e-01
-4.287963509559631348e-01 -1.234340146183967590e-01 5.761203542351722717e-02 1.236266642808914185e-02 1.691963672637939453e-01 -1.906193047761917114e-01 1.052280440926551819e-01 1.462013274431228638e-01 -9.280116856098175049e-02 6.867678463459014893e-02 -7.508376240730285645e-02 -2.460692971944808960e-01 -3.658758103847503662e-01 1.216968894004821777e-01 -2.129755467176437378e-01 9.913952648639678955e-02 -3.782748803496360779e-02 -3.398112654685974121e-01 -1.329718679189682007e-01 5.390785261988639832e-02 1.867649704217910767e-01 -1.600351482629776001e-01 -7.874234579503536224e-03 -9.035658091306686401e-02 1.071170270442962646e-01 1.948561370372772217e-01 -2.058589011430740356e-01 2.399787157773971558e-01 -1.962581872940063477e-01 -4.253313317894935608e-02 1.437819600105285645e-01 -4.132455214858055115e-03
-3.171414434909820557e-01 -7.297430187463760376e-02 -2.810868201777338982e-03 -8.348760753870010376e-02 6.653522700071334839e-02 5.833255127072334290e-02 -1.302164345979690552e-01 -9.682803601026535034e-02 9.031720459461212158e-03 -1.778256744146347046e-01 2.567902505397796631e-01 -8.250930160284042358e-02 1.990455538034439087e-01 8.454591780900955200e-02 -1.912138191983103752e-03 2.113850265741348267e-01 -5.106543377041816711e-02 -1.298898905515670776e-01 2.108438611030578613e-01 2.870253622531890869e-01 1.804473996162414551e-01 -3.962253332138061523e-01 -1.214180067181587219e-01 1.947496682405471802e-01 5.508035421371459961e-02 -2.464302927255630493e-01 -5.088830832391977310e-03 2.688971459865570068e-01 -1.362875103950500488e-01 -5.833687633275985718e-02 -3.201425373554229736e-01 -8.912850171327590942e-02
-1.268559098243713379e-01 6.873309612274169922e-02 3.209581077098846436e-01 -1.060245186090469360e-01 1.440730225294828415e-02 -1.852656304836273193e-01 2.140973359346389771e-01 -7.540673017501831055e-02 -8.720938861370086670e-02 1.758466362953186035e-01 1.474686712026596069e-01 -1.057917326688766479e-01 -2.976505756378173828e-01 1.834859102964401245e-01 4.758752509951591492e-02 -9.297718852758407593e-02 8.690162561833858490e-03 -3.415779471397399902e-01 2.996031753718852997e-02 3.896490037441253662e-01 -1.422609984874725342e-01 -3.525844216346740723e-01 -1.873548477888107300e-01 9.951722621917724609e-02 4.048160836100578308e-02 4.855436272919178009e-03 -3.643291816115379333e-02 7.544993609189987183e-02 5.193944275379180908e-02 2.549646794795989990e-01 1.524295210838317871e-01 1.248133108019828796e-01
-2.693019807338714600e-01 -6.854908168315887451e-02 -8.630833029747009277e-02 -9.037143737077713013e-02 -7.009417563676834106e-02 3.676586598157882690e-02 6.692804396152496338e-02 1.827197894454002380e-02 1.524851471185684204e-01 -3.358583450317382812e-01 -1.123773753643035889e-01 -8.198425173759460449e-02 -7.789808511734008789e-02 2.654251456260681152e-01 -1.195166930556297302e-01 2.509901225566864014e-01 1.609688438475131989e-02 -3.264374136924743652e-01 -7.268808782100677490e-02 4.260618984699249268e-01 -2.146125212311744690e-02 -3.784036934375762939e-01 6.351023167371749878e-02 2.198502719402313232e-01 -4.273093305528163910e-03 -7.016526162624359131e-02 1.737113147974014282e-01 -9.153939038515090942e-02 -2.308558672666549683e-02 -1.541533768177032471e-01 -2.740777842700481415e-02 -1.693734824657440186e-01
-4.727963209152221680e-01 -2.496245205402374268e-01 4.764420911669731140e-02 -1.225368753075599670e-01 -3.681953847408294678e-01 -1.467125564813613892e-01 1.437692642211914062e-01 2.000437304377555847e-02 5.340588465332984924e-02 7.301391661167144775e-02 -3.469904139637947083e-02 1.067406758666038513e-01 -1.795295625925064087e-02 2.593062818050384521e-01 -7.253115624189376831e-02 1.655026674270629883e-01 5.013656616210937500e-02 -1.114442870020866394e-01 4.676996916532516479e-02 6.195656210184097290e-02 -1.810120642185211182e-01 -1.001760587096214294e-01 -1.962608098983764648e-01 1.472025066614151001e-01 2.382930517196655273e-01 1.200737357139587402e-01 -5.309207364916801453e-02 3.366252183914184570e-01 -1.416571624577045441e-02 1.673755645751953125e-01 -1.380903739482164383e-02 -2.408725023269653320e-01
1.231817342340946198e-02 1.065397486090660095e-01 2.970907986164093018e-01 1.051160767674446106e-01 -1.796974241733551025e-01 -4.754075780510902405e-02 1.518825292587280273e-01 2.191305309534072876e-01 -8.109141141176223755e-02 -2.137039601802825928e-01 -2.636195160448551178e-02 -2.494689226150512695e-01 3.322010338306427002e-01 2.913951277732849121e-01 -1.559563875198364258e-01 1.923885345458984375e-01 -4.571800585836172104e-03 -2.054498046636581421e-01 -7.606372982263565063e-02 7.082486152648925781e-02 1.147829815745353699e-01 -3.803185224533081055e-01 -1.650598794221878052e-01 -1.430534571409225464e-01 -3.965929895639419556e-02 -9.514596313238143921e-02 1.212982367724180222e-02 2.765351831912994385e-01 -4.553055018186569214e-02 -1.273079067468643188e-01 1.639253348112106323e-01 -1.442677378654479980e-01
-1.218659132719039917e-01 -2.891672402620315552e-02 1.133571490645408630e-01 7.039074599742889404e-02 4.372088983654975891e-02 -1.626038402318954468e-01 1.923294365406036377e-01 9.221076965332031250e-02 2.004209607839584351e-01 7.713240385055541992e-02 -9.199471771717071533e-02 7.213926315307617188e-02 -8.469830453395843506e-02 1.424814909696578979e-01 -1.534282416105270386e-01 -3.303162753582000732e-02 1.166271045804023743e-01 -1.633947193622589111e-01 -1.959104388952255249e-01 2.539438605308532715e-01 2.676983475685119629e-01 -2.404163926839828491e-01 -7.069306075572967529e-02 3.121763281524181366e-02 2.381995469331741333e-01 -1.405936926603317261e-01 -9.951155632734298706e-03 2.853251695632934570e-01 -2.826124057173728943e-02 -5.329242348670959473e-01 1.943245828151702881e-01 1.469186991453170776e-01
-4.040121138095855713e-01 -5.057122558355331421e-02 -6.247845664620399475e-02 -1.817137002944946289e-01 -2.325417548418045044e-01 9.958692826330661774e-03 3.118117451667785645e-01 -9.904961287975311279e-02 -1.040639355778694153e-01 -1.242622956633567810e-01 -3.663550689816474915e-02 -1.477637421339750290e-02 -1.502071171998977661e-01 1.334364563226699829e-01 -1.478788554668426514e-01 3.159933909773826599e-02 -8.187019079923629761e-02 -5.221484601497650146e-02 -1.413203775882720947e-01 3.539561033248901367e-01 -3.733469545841217041e-01 -5.254306644201278687e-02 1.703246235847473145e-01 -1.851781904697418213e-01 2.359658181667327881e-01 -9.876313805580139160e-02 2.102291211485862732e-03 1.544072031974792480e-01 4.641850292682647705e-02 -3.670726716518402100e-02 2.294227182865142822e-01 -1.986541152000427246e-01
-3.848091065883636475e-01 2.958149909973144531e-01 3.766486421227455139e-02 3.988902270793914795e-02 -2.840836346149444580e-01 4.122836887836456299e-02 -2.988017201423645020e-01 1.345162689685821533e-01 3.632543608546257019e-02 6.127889454364776611e-02 -1.287456750869750977e-01 -1.522581577301025391e-01 2.105010449886322021e-01 -6.182821840047836304e-02 -2.414944022893905640e-01 8.695944398641586304e-02 -5.939297005534172058e-02 -1.674863994121551514e-01 -7.835683226585388184e-02 3.476192355155944824e-01 5.752250552177429199e-02 -1.838736087083816528e-01 -1.881126016378402710e-01 4.775922000408172607e-02 2.415358126163482666e-01 1.594217419624328613e-01 1.434787511825561523e-01 1.240778118371963501e-01 2.365425378084182739e-01 6.832883693277835846e-03 4.889346286654472351e-02 3.617106378078460693e-02
-3.522035181522369385e-01 -4.279448464512825012e-02 1.377440094947814941e-01 -9.794361889362335205e-02 -1.311754733324050903e-01 3.519386053085327148e-02 1.403753906488418579e-01 8.425328135490417480e-02 4.657983407378196716e-02 -3.758775293827056885e-01 1.144833117723464966e-01 1.833548694849014282e-01 2.349409759044647217e-01 6.357181072235107422e-02 -2.017919905483722687e-02 1.068641990423202515e-01 2.620942331850528717e-02 -2.515263557434082031e-01 -4.170508310198783875e-02 4.768549501895904541e-01 1.576782017946243286e-01 -1.490506976842880249e-01 -1.146229133009910583e-01 -5.544004216790199280e-02 1.046211794018745422e-01 -1.603269204497337341e-02 1.804923266172409058e-01 -1.695224642753601074e-01 -2.702879160642623901e-02 -1.513458788394927979e-01 1.313925534486770630e-01 2.631913125514984131e-01
-2.809538841247558594e-01 7.268647104501724243e-02 1.074299365282058716e-01 -1.921469904482364655e-02 -2.129970118403434753e-02 -8.951179683208465576e-02 2.912144064903259277e-01 2.078942507505416870e-01 -2.141602709889411926e-02 2.987518906593322754e-01 8.133598417043685913e-02 3.620172441005706787e-01 1.741816252470016479e-01 -3.017440065741539001e-02 -2.926911711692810059e-01 3.882762193679809570e-01 1.502531915903091431e-01 -7.870282232761383057e-02 -9.117511659860610962e-02 1.723277866840362549e-01 1.421793736517429352e-02 -2.596935927867889404e-01 8.212503045797348022e-02 -7.513511180877685547e-02 7.981867343187332153e-02 2.266358584165573120e-01 1.137140989303588867e-01 1.932693272829055786e-01 -1.142172738909721375e-01 3.257971256971359253e-02 -5.595451965928077698e-02 1.583000272512435913e-02
-3.824881911277770996e-01 -1.577958166599273682e-01 2.343544214963912964e-01 -9.229983389377593994e-02 -1.830339729785919189e-01 -1.403970569372177124e-01 2.678998410701751709e-01 -1.117551550269126892e-01 -2.045195102691650391e-01 -5.573115870356559753e-02 -8.053780347108840942e-02 7.185357809066772461e-02 3.243711218237876892e-02 1.976670175790786743e-01 1.007468923926353455e-01 -1.712336391210556030e-01 -6.034111976623535156e-02 -1.909443289041519165e-01 -1.056777685880661011e-01 3.152486085891723633e-01 9.135289117693901062e-03 -5.580453574657440186e-02 -4.681445658206939697e-02 1.417674869298934937e-01 1.996636539697647095e-01 -5.097477883100509644e-02 -1.028776392340660095e-01 2.177722752094268799e-01 -1.502551976591348648e-02 2.757205963134765625e-01 3.631566762924194336e-01 -8.348878473043441772e-02
-4.105485677719116211e-01 6.681406497955322266e-02 7.605078816413879395e-02 1.837506741285324097e-01 -1.145509704947471619e-01 -1.942750364542007446e-01 6.074034050107002258e-02 -1.874737441539764404e-03 1.973653770983219147e-02 6.635829806327819824e-02 7.805290818214416504e-02 -2.061410546302795410e-01 -1.392181664705276489e-01 -5.624991655349731445e-02 -3.932518661022186279e-01 1.899925917387008667e-01 -6.045643612742424011e-02 -2.711338102817535400e-01 -2.239861041307449341e-01 1.516599059104919434e-01 1.822191476821899414e-01 -1.296672224998474121e-01 8.117008209228515625e-02 9.014315903186798096e-03 9.425401687622070312e-02 -8.682036399841308594e-02 2.214758843183517456e-02 -1.227943301200866699e-01 -9.686011075973510742e-02 -3.833643794059753418e-01 2.466216385364532471e-01 1.001082882285118103e-01
-2.466927915811538696e-01 2.203061878681182861e-01 1.769793033599853516e-01 -7.116780430078506470e-02 2.357200719416141510e-02 2.573186457157135010e-01 2.332768738269805908e-01 -1.353639513254165649e-01 1.530859619379043579e-01 5.297611001878976822e-03 8.533751219511032104e-02 -2.318328768014907837e-01 -6.661233305931091309e-02 2.178151160478591919e-01 -2.040794678032398224e-02 1.628772467374801636e-01 1.770474947988986969e-02 -3.283598423004150391e-01 1.703892201185226440e-01 1.484894603490829468e-01 -1.119798943400382996e-01 -4.844333529472351074e-01 3.608055040240287781e-02 -2.355800755321979523e-02 1.340161263942718506e-01 -9.124637395143508911e-02 -6.461177021265029907e-02 1.388698965311050415e-01 -6.470521539449691772e-02 -4.836857318878173828e-03 -2.571684420108795166e-01 1.517041027545928955e-01
-3.167185187339782715e-01 1.917592585086822510e-01 -7.657443173229694366e-03 2.306710332632064819e-01 5.541256442666053772e-02 -1.903261393308639526e-01 2.967624068260192871e-01 -8.143050968647003174e-02 -2.358444035053253174e-01 -1.568873040378093719e-02 -8.685954846441745758e-03 -2.234630733728408813e-01 1.495492905378341675e-01 1.430183500051498413e-01 -1.398736685514450073e-01 -8.140306919813156128e-02 -1.988728493452072144e-01 3.213542699813842773e-01 1.418880224227905273e-01 2.958005964756011963e-01 3.999281674623489380e-02 -2.582544386386871338e-01 -6.963139772415161133e-02 1.882155090570449829e-01 1.786332949995994568e-02 -1.068370789289474487e-01 1.173724513500928879e-02 1.483356580138206482e-02 -1.893147230148315430e-01 -2.269904166460037231e-01 7.453401386737823486e-02 1.916710138320922852e-01
-2.382856309413909912e-01 1.109511628746986389e-01 4.085265472531318665e-02 -1.448594182729721069e-01 1.529878228902816772e-01 -6.644121557474136353e-02 -5.503319576382637024e-02 1.970054656267166138e-01 -5.172842368483543396e-02 1.041830778121948242e-01 2.334273606538772583e-01 6.416018307209014893e-02 1.053482741117477417e-01 -2.509744837880134583e-02 -1.955847889184951782e-01 3.892423212528228760e-01 2.096876800060272217e-01 -9.508258849382400513e-02 -2.500368952751159668e-01 1.443390846252441406e-01 2.413253337144851685e-01 -2.301959693431854248e-01 1.397591382265090942e-01 -1.253151148557662964e-01 1.190133541822433472e-01 -1.648152917623519897e-01 1.159264370799064636e-01 3.524127304553985596e-01 -1.391617208719253540e-01 -1.734815835952758789e-01 -1.702857315540313721e-01 -1.572378426790237427e-01
-1.031274273991584778e-01 8.189165592193603516e-02 -7.264061272144317627e-02 -4.368803203105926514e-01 5.207985267043113708e-02 -2.495277523994445801e-01 1.169986799359321594e-01 1.913175173103809357e-02 -1.547751575708389282e-01 -6.824547052383422852e-02 -8.764739334583282471e-02 -5.537670105695724487e-02 1.970434933900833130e-01 -5.040360987186431885e-02 2.141346223652362823e-02 -2.949680574238300323e-02 2.757665216922760010e-01 4.856038140133023262e-04 -7.002492994070053101e-02 3.866770863533020020e-01 1.795786470174789429e-01 -1.740388274192810059e-01 -2.506924271583557129e-01 -1.067092865705490112e-01 2.699931561946868896e-01 1.936406940221786499e-01 2.276591211557388306e-01 1.171256005764007568e-01 -7.436592131853103638e-02 -2.732489071786403656e-02 2.736953496932983398e-01 3.258525952696800232e-02
-2.296696603298187256e-01 6.259790062904357910e-02 2.870862185955047607e-01 7.336752861738204956e-02 -1.086787730455398560e-01 -4.194053635001182556e-02 2.157731652259826660e-01 2.397780120372772217e-01 8.685581386089324951e-02 -7.382865995168685913e-02 -3.381603658199310303e-01 1.744838207960128784e-01 -1.070009246468544006e-01 -2.190225012600421906e-02 -7.083320617675781250e-02 2.364976555109024048e-01 5.487600713968276978e-02 -1.816553026437759399e-01 -7.061995565891265869e-02 3.384843468666076660e-01 -3.268877044320106506e-02 -4.329767525196075439e-01 -6.789267808198928833e-02 2.075278460979461670e-01 -1.192033290863037109e-01 1.346079912036657333e-02 4.022935777902603149e-02 1.368546336889266968e-01 -6.175782904028892517e-02 -2.614937722682952881e-01 -2.153354696929454803e-02 -8.979336917400360107e-02
-3.356280922889709473e-01 -4.187757521867752075e-02 1.131438389420509338e-01 3.894168883562088013e-02 -2.544587552547454834e-01 -8.932049572467803955e-02 1.335206478834152222e-01 -6.647462397813796997e-02 -4.794886335730552673e-02 -3.967761993408203125e-03 1.261057406663894653e-01 3.618170507252216339e-03 -1.313893944025039673e-01 2.537688314914703369e-01 -2.253274321556091309e-01 1.867447644472122192e-01 -2.483712434768676758e-01 -4.748943820595741272e-02 -4.915530607104301453e-02 4.062626063823699951e-01 1.046348661184310913e-01 -2.677258253097534180e-01 2.129543870687484741e-01 1.718797534704208374e-01 -1.364107578992843628e-01 3.519486486911773682e-01 5.201254412531852722e-02 4.638721421360969543e-02 -2.970941551029682159e-02 -1.544141322374343872e-01 -1.689906120300292969e-01 -3.500924631953239441e-02
-1.919026672840118408e-01 6.638523936271667480e-02 4.187117889523506165e-02 -3.944079279899597168e-01 -1.887490004301071167e-01 -1.704545617103576660e-01 5.808598548173904419e-02 -1.782826185226440430e-01 -1.029142737388610840e-01 8.304952085018157959e-02 2.359516471624374390e-01 -2.654401399195194244e-02 9.807398915290832520e-02 1.408393383026123047e-01 5.373191833496093750e-02 1.077101528644561768e-01 -1.599203050136566162e-02 -2.458747625350952148e-01 -4.119491577148437500e-01 1.982534825801849365e-01 -1.901954114437103271e-01 -9.266731142997741699e-02 -3.439121246337890625e-01 7.718484848737716675e-02 2.238054573535919189e-01 1.747617498040199280e-02 -1.787131428718566895e-01 -1.330865621566772461e-01 -1.447653621435165405e-01 4.090315103530883789e-02 1.139885112643241882e-01 -9.709526598453521729e-02
-2.736710906028747559e-01 5.220166593790054321e-02 -1.198473051190376282e-01 -2.234716713428497314e-01 -4.395186305046081543e-01 -1.664027199149131775e-02 4.137687385082244873e-02 2.363015264272689819e-01 -6.822754442691802979e-02 8.264869451522827148e-02 -1.660602688789367676e-01 -1.027000099420547485e-01 -1.446812320500612259e-02 1.835411936044692993e-01 -4.676482081413269043e-01 2.086169272661209106e-01 1.537145525217056274e-01 -7.022850960493087769e-02 -1.112122014164924622e-01 2.179857045412063599e-01 2.559919841587543488e-02 -1.940182894468307495e-01 -9.938458353281021118e-02 2.326521575450897217e-01 1.161709129810333252e-01 1.904715900309383869e-04 6.105639412999153137e-02 1.380720883607864380e-01 -9.757467545568943024e-03 -1.809252947568893433e-01 -3.220242634415626526e-02 2.116755582392215729e-02
-3.098943531513214111e-01 -4.608135670423507690e-02 -6.342580169439315796e-02 -3.420284986495971680e-01 -1.797082251869142056e-03 2.635558843612670898e-01 -1.042672693729400635e-01 -1.879993826150894165e-02 8.484318852424621582e-02 -1.131433174014091492e-01 1.462125778198242188e-01 6.121456623077392578e-02 -4.090283438563346863e-02 1.328974515199661255e-01 1.502976715564727783e-01 2.788403630256652832e-01 2.637001499533653259e-02 -1.825803220272064209e-01 5.755113437771797180e-02 2.766568660736083984e-01 2.607467174530029297e-01 -3.057361245155334473e-01 -3.679001331329345703e-02 1.702410983853042126e-03 2.699809968471527100e-01 -2.831257283687591553e-01 -1.834410429000854492e-02 1.849170774221420288e-01 -1.928472816944122314e-01 -2.145813032984733582e-02 -1.660086363554000854e-01 7.650113850831985474e-02
-2.523113191127777100e-01 7.653931528329849243e-02 3.072789609432220459e-01 -2.260275483131408691e-01 -2.470203638076782227e-01 2.420303644612431526e-03 3.676458895206451416e-01 6.982006877660751343e-02 -1.493131276220083237e-02 -2.511131949722766876e-02 2.072667032480239868e-01 -6.371565908193588257e-02 -1.535820662975311279e-01 2.666935026645660400e-01 -4.227987676858901978e-02 1.480321958661079407e-02 -2.623172290623188019e-02 -1.541568487882614136e-01 2.282880395650863647e-01 4.253868162631988525e-01 -2.357195504009723663e-02 -9.477692842483520508e-02 -1.592508107423782349e-01 -4.758868832141160965e-03 -2.604934014379978180e-02 -1.248071342706680298e-01 -1.311682462692260742e-01 1.863024681806564331e-01 -5.392549186944961548e-02 2.631601989269256592e-01 -2.214336581528186798e-02 7.779604941606521606e-02
-2.536696195602416992e-01 -1.402018070220947266e-01 2.400786280632019043e-01 -1.136313825845718384e-01 -2.264295369386672974e-01 1.907078176736831665e-02 8.095667511224746704e-02 -4.235643427819013596e-04 1.975079439580440521e-02 -2.298659682273864746e-01 -1.002532094717025757e-01 1.408690363168716431e-01 -4.763132706284523010e-02 -4.016565158963203430e-02 1.059739515185356140e-01 1.023606583476066589e-01 2.101719081401824951e-01 -3.111788332462310791e-01 2.866964936256408691e-01 2.205518633127212524e-01 -1.092620491981506348e-01 -1.582769006490707397e-01 -3.772619664669036865e-01 -1.234070807695388794e-01 1.577739119529724121e-01 -2.137879729270935059e-01 1.146642193198204041e-01 2.832457721233367920e-01 -1.239221990108489990e-01 3.602871438488364220e-03 6.006435677409172058e-02 1.708926856517791748e-01
-1.738651990890502930e-01 -1.243914142251014709e-01 -1.971178688108921051e-02 -3.602015599608421326e-02 1.266993582248687744e-01 -2.278579771518707275e-01 1.752320230007171631e-01 1.827398836612701416e-01 2.650563418865203857e-01 1.599377244710922241e-01 7.280988246202468872e-02 1.545142829418182373e-01 3.270905464887619019e-02 -4.786431789398193359e-02 -7.364422082901000977e-02 1.535489112138748169e-01 1.419957131147384644e-01 -7.575008273124694824e-02 -1.257652491331100464e-01 2.996460497379302979e-01 2.179661840200424194e-01 -3.592830598354339600e-01 -9.728817641735076904e-02 4.999846220016479492e-02 6.017162650823593140e-02 2.536799013614654541e-01 2.604106664657592773e-01 3.169807791709899902e-01 -6.759841460734605789e-03 -5.919177085161209106e-02 2.684512436389923096e-01 1.767002791166305542e-01
-2.612833380699157715e-01 -1.534359902143478394e-01 1.655500829219818115e-01 -2.197498977184295654e-01 -8.862619847059249878e-02 -4.795439913868904114e-02 3.404252603650093079e-02 -2.411437332630157471e-01 -1.235561519861221313e-01 -4.062954783439636230e-01 7.584998011589050293e-02 -1.016939803957939148e-01 -9.333293884992599487e-02 1.198066025972366333e-01 -2.703601121902465820e-01 2.720657289028167725e-01 -1.699559390544891357e-02 -6.160670891404151917e-02 -2.118917927145957947e-02 3.899630308151245117e-01 2.088750451803207397e-01 -1.986044272780418396e-02 3.053157925605773926e-01 1.336796395480632782e-02 5.638971924781799316e-02 -9.496829006820917130e-04 1.492441296577453613e-01 2.163452506065368652e-01 -2.877626940608024597e-02 5.934943258762359619e-02 -1.244826167821884155e-01 -1.013998165726661682e-01
-2.282548844814300537e-01 -4.718923568725585938e-02 3.641157448291778564e-01 -8.363518863916397095e-02 2.104095667600631714e-01 -2.025670856237411499e-01 1.888256072998046875e-01 1.191828921437263489e-01 -1.807161569595336914e-01 -1.952607184648513794e-02 -1.262672096490859985e-01 -2.129740267992019653e-01 2.312049083411693573e-02 -5.360121279954910278e-02 -1.622170023620128632e-02 1.315739452838897705e-01 2.040546387434005737e-02 1.983237825334072113e-02 -1.209735125303268433e-01 2.790444493293762207e-01 3.060424923896789551e-01 -7.119751721620559692e-02 2.022693306207656860e-01 1.849005930125713348e-02 1.867236047983169556e-01 1.062985137104988098e-01 -3.384264707565307617e-01 2.752085030078887939e-01 -2.345033735036849976e-01 4.562894254922866821e-02 5.767524987459182739e-02 1.596108525991439819e-01
-2.009474933147430420e-01 4.317620396614074707e-02 6.342795491218566895e-02 -2.390035986900329590e-01 3.442304208874702454e-02 -1.718071699142456055e-01 -2.111953347921371460e-01 3.829937055706977844e-02 1.670223176479339600e-01 1.690922677516937256e-01 3.392937779426574707e-02 -7.289750874042510986e-02 8.496686816215515137e-02 3.921564295887947083e-02 -1.662915945053100586e-01 -1.485622823238372803e-01 1.596540808677673340e-01 2.172565609216690063e-01 -3.439035415649414062e-01 2.701169848442077637e-01 1.138207986950874329e-01 -4.060963988304138184e-01 -3.869449496269226074e-01 2.945158071815967560e-02 2.059080004692077637e-01 -1.676128953695297241e-01 -7.391206920146942139e-02 -8.885268867015838623e-02 -8.924613893032073975e-02 -4.906976222991943359e-02 -2.463711192831397057e-03 1.085717305541038513e-01
-2.755672037601470947e-01 1.310968846082687378e-01 -5.043633654713630676e-02 -5.731007549911737442e-04 1.079827100038528442e-01 1.412810832262039185e-01 3.550844788551330566e-01 -6.322003155946731567e-02 8.828078955411911011e-02 -1.101452931761741638e-01 2.173454314470291138e-01 -1.501852571964263916e-01 1.406200975179672241e-01 -3.067541867494583130e-02 -1.432963907718658447e-01 1.999587416648864746e-01 1.178866326808929443e-01 8.668984472751617432e-02 -1.747293211519718170e-02 1.569025963544845581e-01 1.676315814256668091e-01 -2.688940167427062988e-01 1.487882882356643677e-01 -3.018740937113761902e-02 2.344247139990329742e-02 3.122577667236328125e-01 2.509877085685729980e-01 4.619117379188537598e-01 -4.751037061214447021e-02 -1.109510809183120728e-01 1.129138767719268799e-01 1.260727923363447189e-02
-4.059871435165405273e-01 1.830245405435562134e-01 1.655321121215820312e-01 3.888934478163719177e-02 -3.540497422218322754e-01 1.415425688028335571e-01 -4.126497358083724976e-02 1.129089668393135071e-01 -1.418551355600357056e-01 4.255195148289203644e-03 1.187370344996452332e-01 -5.245674774050712585e-02 -4.778214171528816223e-02 -1.526409685611724854e-01 -1.603848934173583984e-01 3.901703357696533203e-01 4.953177273273468018e-02 -3.451579436659812927e-02 -6.551044527441263199e-03 2.240162193775177002e-01 -1.501565575599670410e-01 -5.241651833057403564e-02 -1.097380146384239197e-01 1.527168899774551392e-01 3.224262893199920654e-01 2.474904507398605347e-01 1.707824617624282837e-01 2.074192017316818237e-01 2.939928881824016571e-02 -1.230183467268943787e-01 6.366728246212005615e-02 -2.037909440696239471e-02
-2.523065805435180664e-01 1.637540906667709351e-01 1.254972964525222778e-01 -6.898594647645950317e-02 9.787695109844207764e-02 -2.288378626108169556e-01 -1.362199187278747559e-01 2.129095792770385742e-01 -2.973796334117650986e-03 1.897958219051361084e-01 1.856773793697357178e-01 2.248867154121398926e-01 -8.803729712963104248e-02 -2.215673960745334625e-02 -8.920890837907791138e-02 3.558744788169860840e-01 -6.744875758886337280e-02 -8.172123134136199951e-02 -2.052473872900009155e-01 2.232037335634231567e-01 2.065115123987197876e-01 -3.219222724437713623e-01 8.798107504844665527e-02 8.673340082168579102e-02 6.650083512067794800e-02 7.346390932798385620e-02 -3.714708238840103149e-02 3.202405869960784912e-01 -1.299098730087280273e-01 -6.731906533241271973e-02 1.268649287521839142e-02 -3.149850368499755859e-01
-4.299052953720092773e-01 2.612094879150390625e-01 -6.804053485393524170e-02 -6.372843054123222828e-04 -1.863591969013214111e-01 2.986382879316806793e-02 1.113324388861656189e-01 -6.052191555500030518e-02 -2.207306586205959320e-02 1.465197652578353882e-01 2.493669744580984116e-03 1.896855086088180542e-01 8.177611231803894043e-02 1.889580786228179932e-01 2.006856352090835571e-01 3.569988012313842773e-01 -8.441437035799026489e-02 -1.248393356800079346e-01 -1.570457816123962402e-01 1.953768879175186157e-01 1.572130322456359863e-01 -2.724115550518035889e-01 2.047086954116821289e-01 -1.542799081653356552e-02 -2.025233060121536255e-01 4.204238951206207275e-02 4.233219847083091736e-02 3.190143406391143799e-01 5.636223778128623962e-02 -1.115979626774787903e-01 1.838832944631576538e-01 1.346400473266839981e-02
-2.091341018676757812e-01 3.040974587202072144e-02 9.102189540863037109e-02 -1.172439679503440857e-01 -2.979766577482223511e-02 9.613941609859466553e-02 1.233035847544670105e-01 -2.643477618694305420e-01 -2.148372232913970947e-01 -2.048566937446594238e-01 3.244630694389343262e-01 -1.135262995958328247e-01 -4.418409243226051331e-02 1.256489753723144531e-01 -6.754089891910552979e-02 3.110235631465911865e-01 6.768868118524551392e-02 -1.410922557115554810e-01 4.632898047566413879e-02 7.479293644428253174e-02 -6.001774454489350319e-04 -3.276969492435455322e-01 -1.384395062923431396e-01 6.567750871181488037e-02 3.993364870548248291e-01 -2.217803746461868286e-01 8.426264673471450806e-02 7.375328242778778076e-02 -1.868885159492492676e-01 5.365816876292228699e-02 -2.165358513593673706e-01 2.092501521110534668e-01
-3.161194324493408203e-01 -1.808538287878036499e-01 3.708008527755737305e-01 -6.206022948026657104e-02 -2.585821449756622314e-01 -1.063525825738906860e-01 1.692815124988555908e-02 1.697321981191635132e-02 2.980323508381843567e-02 -2.660854458808898926e-01 3.306645527482032776e-02 -5.226266384124755859e-02 -3.144500032067298889e-02 7.687532156705856323e-02 -7.249449193477630615e-02 1.848109066486358643e-01 -1.438026428222656250e-01 -1.596650481224060059e-01 8.750186860561370850e-02 3.832885026931762695e-01 -1.084117498248815536e-02 -1.049087047576904297e-01 2.205051779747009277e-01 1.924170106649398804e-01 -7.776848971843719482e-02 1.082987040281295776e-01 2.128461599349975586e-01 2.486014515161514282e-01 -2.213191986083984375e-01 -1.422508358955383301e-01 -1.771097332239151001e-01 -4.964611679315567017e-02
-2.190325558185577393e-01 2.720218300819396973e-01 4.219255149364471436e-01 1.030890047550201416e-01 -3.949740231037139893e-01 -9.750906378030776978e-02 2.012705355882644653e-01 1.334577649831771851e-01 8.445275574922561646e-02 1.927278488874435425e-01 6.419561803340911865e-02 -6.348531693220138550e-03 3.983471542596817017e-02 2.985470592975616455e-01 -9.149631112813949585e-02 8.332212269306182861e-02 -9.811125695705413818e-02 7.202301919460296631e-02 -1.315050409175455570e-03 3.338970541954040527e-01 -1.078809872269630432e-01 -1.280617564916610718e-01 6.231874227523803711e-02 -1.009413897991180420e-01 -5.334528535604476929e-02 8.051191270351409912e-02 9.515265375375747681e-02 1.921392381191253662e-01 -2.108331322669982910e-01 1.053562462329864502e-01 1.719795614480972290e-01 -4.731063917279243469e-02
-4.291533827781677246e-01 5.373103544116020203e-02 1.926337927579879761e-01 -2.793943285942077637e-01 -2.139799147844314575e-01 -1.167685464024543762e-01 1.062128040939569473e-02 -3.960968554019927979e-02 -1.715842634439468384e-02 1.783276498317718506e-01 1.080688536167144775e-01 2.811685390770435333e-02 3.117995560169219971e-01 -1.158337518572807312e-01 4.055022448301315308e-02 -6.706201285123825073e-02 1.213752552866935730e-01 1.872882130555808544e-03 -2.567710280418395996e-01 -6.271195411682128906e-02 2.140089720487594604e-01 -4.061484038829803467e-01 4.620296880602836609e-02 1.503185182809829712e-01 5.784112587571144104e-02 -3.135005757212638855e-02 -1.698351092636585236e-02 3.018804788589477539e-01 1.164043247699737549e-01 1.859183460474014282e-01 -4.188370890915393829e-03 -1.065670996904373169e-01
-3.333039879798889160e-01 9.042540937662124634e-02 7.548263669013977051e-02 -1.757182478904724121e-01 -2.680707275867462158e-01 1.374026834964752197e-01 6.304671615362167358e-02 2.188133150339126587e-01 -9.790277481079101562e-02 2.914991974830627441e-02 -5.851582065224647522e-02 -5.268031358718872070e-02 2.151066511869430542e-01 2.920436561107635498e-01 -3.029618039727210999e-02 -9.952855855226516724e-02 3.269068151712417603e-02 1.164154559373855591e-01 -7.610581815242767334e-02 3.503801822662353516e-01 3.814698383212089539e-02 -2.349679619073867798e-01 -1.648685932159423828e-01 2.530255615711212158e-01 4.103761538863182068e-02 -1.929922103881835938e-01 -1.827021986246109009e-01 1.160201877355575562e-01 -5.596529692411422729e-02 2.859416604042053223e-01 1.135916411876678467e-01 2.606270909309387207e-01
-3.309056162834167480e-01 3.093315474689006805e-02 2.718837261199951172e-01 1.295943856239318848e-01 -8.033917099237442017e-02 -6.261070211621699855e-06 9.501599520444869995e-02 8.257193863391876221e-02 -4.978102073073387146e-02 -3.322392329573631287e-02 -1.276599336415529251e-02 -3.845557868480682373e-01 -8.202333748340606689e-02 1.146833971142768860e-01 -1.068715974688529968e-01 2.835014760494232178e-01 -1.207847893238067627e-01 -2.827669382095336914e-01 4.157502576708793640e-02 6.980527192354202271e-02 -3.927219659090042114e-02 -1.905764192342758179e-01 1.192775554955005646e-02 2.315341681241989136e-02 2.546195089817047119e-01 -2.976578474044799805e-01 -2.896882966160774231e-02 1.440806686878204346e-01 -3.079628646373748779e-01 3.208580613136291504e-01 -1.709533110260963440e-02 -2.061836607754230499e-02
-1.743787974119186401e-01 1.039180159568786621e-01 1.435785926878452301e-02 -3.888241350650787354e-01 3.393901884555816650e-02 -7.726986706256866455e-02 -2.771343104541301727e-02 -1.024158671498298645e-01 -1.383763253688812256e-01 -3.091486729681491852e-02 -2.341831102967262268e-02 1.625457108020782471e-01 -2.004727125167846680e-01 5.592506006360054016e-02 -3.671358525753021240e-02 1.434506773948669434e-01 1.825508177280426025e-01 -1.746320873498916626e-01 -3.111045956611633301e-01 3.051065802574157715e-01 1.408522278070449829e-01 -4.222325384616851807e-01 -3.851813077926635742e-02 -9.991145879030227661e-02 -7.154066860675811768e-02 -9.776442497968673706e-02 -3.439692258834838867e-01 1.534742712974548340e-01 -8.046116679906845093e-02 2.072010189294815063e-01 6.496072560548782349e-02 5.703423917293548584e-02
-2.455782443284988403e-01 -1.503125876188278198e-01 2.694223821163177490e-01 -4.543146118521690369e-02 5.556331574916839600e-02 1.064538810169324279e-04 1.317977309226989746e-01 7.083521783351898193e-02 -1.463314890861511230e-01 -1.477793157100677490e-01 1.729260534048080444e-01 1.075336858630180359e-01 1.486046165227890015e-01 2.865800559520721436e-01 -1.042098850011825562e-01 1.879463195800781250e-01 1.012530103325843811e-01 -1.759658753871917725e-01 -2.220257520675659180e-01 3.646014332771301270e-01 1.336574852466583252e-01 -1.428163945674896240e-01 -1.917593032121658325e-01 -2.172688841819763184e-01 1.238265484571456909e-01 -5.144189298152923584e-02 1.481846719980239868e-02 -3.439078032970428467e-01 -9.457931667566299438e-02 -1.590761244297027588e-01 1.135870814323425293e-01 2.292330712080001831e-01
-3.633086979389190674e-01 1.577441841363906860e-01 3.348087072372436523e-01 2.413941733539104462e-02 1.348286867141723633e-01 -1.975698024034500122e-01 8.050436526536941528e-02 2.564192935824394226e-02 -3.319907560944557190e-02 7.049514353275299072e-02 -2.105597034096717834e-02 -1.380926221609115601e-01 -1.703227460384368896e-01 -5.402486026287078857e-02 4.637156426906585693e-02 -1.338349431753158569e-01 9.852652996778488159e-02 -2.625256590545177460e-02 1.530354022979736328e-01 1.857582032680511475e-01 1.119755357503890991e-01 -1.019771620631217957e-01 6.379608064889907837e-02 2.750535905361175537e-01 2.423959523439407349e-01 8.082297444343566895e-02 3.354163467884063721e-02 5.201337933540344238e-01 -1.040058806538581848e-01 -2.165137678384780884e-01 -3.773480188101530075e-03 -1.512308120727539062e-01
-3.008819222450256348e-01 -1.052816659212112427e-01 3.962362557649612427e-02 7.055810838937759399e-02 -7.378415763378143311e-02 -2.361950092017650604e-02 4.315505921840667725e-01 -1.289915665984153748e-02 -1.264110654592514038e-01 -9.631405770778656006e-02 -1.658382266759872437e-01 1.932295784354209900e-02 -3.632089793682098389e-01 7.996395230293273926e-02 -1.137534901499748230e-01 -3.463000431656837463e-02 -4.771425202488899231e-02 -1.777495890855789185e-01 2.896115370094776154e-02 2.985937893390655518e-01 1.357311266474425793e-03 -1.933241635560989380e-01 -1.827736198902130127e-01 -5.291288346052169800e-02 2.941961884498596191e-01 -2.708983123302459717e-01 -1.350748986005783081e-01 2.625336349010467529e-01 -8.687710762023925781e-02 1.325486451387405396e-01 -4.335755109786987305e-02 1.493090838193893433e-01
-2.962293326854705811e-01 -1.146638169884681702e-01 1.457782536745071411e-01 -2.137229591608047485e-01 1.624283194541931152e-02 1.410356462001800537e-01 1.830845028162002563e-01 1.916049793362617493e-02 1.471306830644607544e-01 -4.615961760282516479e-02 -2.565130889415740967e-01 -5.455315858125686646e-02 3.650728240609169006e-02 2.599754631519317627e-01 -5.351456627249717712e-02 6.868609786033630371e-02 7.872891426086425781e-02 -2.708593010902404785e-01 1.017470583319664001e-01 4.409560263156890869e-01 6.768552958965301514e-02 -2.330160439014434814e-01 -3.312300741672515869e-01 8.244998008012771606e-02 1.299203783273696899e-01 1.575776189565658569e-01 2.136105597019195557e-01 3.157483786344528198e-02 9.851146489381790161e-02 1.318215280771255493e-01 3.100695274770259857e-02 1.815174818038940430e-01
1.088507547974586487e-01 1.599704027175903320e-01 9.713444113731384277e-02 -3.643264472484588623e-01 2.491970174014568329e-02 -1.973347216844558716e-01 1.975297555327415466e-02 2.114433646202087402e-01 -3.286246359348297119e-01 -1.400779187679290771e-02 9.870849549770355225e-02 7.106756418943405151e-02 -3.075023181736469269e-02 -1.371154934167861938e-02 7.070128340274095535e-03 1.647007614374160767e-01 1.683555394411087036e-01 -4.486165940761566162e-02 -2.590616643428802490e-01 2.144625037908554077e-01 2.013352960348129272e-01 -5.304875373840332031e-01 -1.075273826718330383e-01 7.990118116140365601e-02 -6.384942214936017990e-03 7.656911015510559082e-02 -1.946385502815246582e-01 1.280786395072937012e-01 -1.950573176145553589e-01 3.694707900285720825e-02 2.870183996856212616e-02 -2.543290704488754272e-02
-4.250299930572509766e-01 3.521190881729125977e-01 -3.866955265402793884e-02 5.934948846697807312e-02 8.670653402805328369e-02 -7.456329464912414551e-02 9.600350260734558105e-02 4.188626632094383240e-02 -2.492402940988540649e-01 -2.534264512360095978e-02 2.690046131610870361e-01 1.439674049615859985e-01 6.560780853033065796e-02 9.086971729993820190e-02 -2.348739840090274811e-02 3.708791732788085938e-01 -3.463631961494684219e-03 2.044267021119594574e-02 7.224170863628387451e-02 2.255353331565856934e-01 7.414541393518447876e-02 -1.901233196258544922e-01 -3.222576528787612915e-02 1.016339361667633057e-01 -1.473337411880493164e-01 -1.070629358291625977e-01 5.683732777833938599e-02 -1.328888237476348877e-01 -5.282371863722801208e-02 -2.729661464691162109e-01 2.472042739391326904e-01 -2.403735518455505371e-01
-2.491832524538040161e-01 5.522638559341430664e-02 2.016601338982582092e-02 -2.372927367687225342e-01 -1.206343844532966614e-01 -1.788728237152099609e-01 1.651469022035598755e-01 -6.737487763166427612e-02 1.332038789987564087e-01 5.992305278778076172e-02 5.555032938718795776e-02 4.272552579641342163e-02 3.464916348457336426e-02 -1.076177041977643967e-02 1.167803257703781128e-01 2.531144581735134125e-02 -9.484254568815231323e-02 -1.285745352506637573e-01 -2.206391394138336182e-01 4.549567997455596924e-01 -1.633384674787521362e-01 -1.625853925943374634e-01 -2.152570188045501709e-01 -1.980980038642883301e-01 5.344912037253379822e-02 2.708150744438171387e-01 -2.312815785408020020e-01 1.337799578905105591e-01 -3.869735002517700195e-01 6.897599436342716217e-03 -1.508571356534957886e-01 -1.338528096675872803e-01
-3.461557626724243164e-01 1.182165816426277161e-01 6.597743183374404907e-02 -1.018663123250007629e-01 -1.815721392631530762e-03 8.309403806924819946e-02 -2.096731513738632202e-01 2.100341618061065674e-01 8.249650895595550537e-02 -6.821605563163757324e-02 1.795385330915451050e-01 -1.138562634587287903e-01 2.200587242841720581e-01 -2.172588407993316650e-01 -1.335980296134948730e-01 5.462148785591125488e-02 3.062615394592285156e-01 -3.130854070186614990e-01 4.476022720336914062e-02 3.915488719940185547e-01 3.748416528105735779e-02 -2.664625346660614014e-01 1.006655469536781311e-01 2.406665831804275513e-01 6.048779562115669250e-02 1.350272446870803833e-01 9.357450157403945923e-02 1.514256149530410767e-01 1.274247169494628906e-01 -1.434804592281579971e-02 1.572485119104385376e-01 -3.208880126476287842e-02
-3.161063194274902344e-01 2.426899820566177368e-01 4.789282009005546570e-02 -1.596392542123794556e-01 1.583703979849815369e-02 -3.803502321243286133e-01 5.376814678311347961e-02 7.953416556119918823e-02 -3.553423881530761719e-01 7.011736743152141571e-03 2.216556370258331299e-01 1.468036919832229614e-01 -3.372978046536445618e-02 -1.917507052421569824e-01 -5.726996436715126038e-02 -4.150032252073287964e-02 -1.002115383744239807e-01 -5.867051705718040466e-02 3.260025754570960999e-02 1.676045060157775879e-01 1.651241816580295563e-02 -3.735758066177368164e-01 1.580466181039810181e-01 -2.123053127434104681e-04 3.086140751838684082e-01 -2.048965245485305786e-01 -7.239254564046859741e-02 -6.160405278205871582e-02 -9.810278192162513733e-03 5.512094870209693909e-02 1.761500090360641479e-01 1.774391084909439087e-01
-2.268873900175094604e-01 7.695792615413665771e-02 2.156728357076644897e-01 -3.427810072898864746e-01 -1.662918180227279663e-01 -9.320540726184844971e-02 2.253170758485794067e-01 -4.119099304080009460e-02 6.464525312185287476e-02 2.567657232284545898e-01 2.597669064998626709e-01 1.863653659820556641e-01 -5.758941173553466797e-02 2.278798967599868774e-01 -7.993613183498382568e-02 6.605634838342666626e-02 -3.748659044504165649e-02 7.350545376539230347e-02 -2.167110145092010498e-01 2.442626506090164185e-01 -2.637834548950195312e-01 2.695774286985397339e-02 -3.693524301052093506e-01 -5.052018165588378906e-02 9.842026233673095703e-02 4.292180389165878296e-02 2.159424722194671631e-01 1.810391992330551147e-01 6.763527542352676392e-02 -1.026492789387702942e-01 -7.948388345539569855e-03 1.504519581794738770e-01
-2.212604731321334839e-01 1.777642965316772461e-01 1.124481633305549622e-01 -1.906073987483978271e-01 8.621494472026824951e-02 -2.130758911371231079e-01 -1.195591390132904053e-01 -3.592127561569213867e-02 -2.012869715690612793e-02 -2.226696349680423737e-03 4.513378739356994629e-01 -1.457637734711170197e-02 2.491409778594970703e-01 1.382341086864471436e-01 5.130680277943611145e-02 3.509652316570281982e-01 1.316559016704559326e-01 5.881158635020256042e-02 -1.665517091751098633e-01 2.252470552921295166e-01 6.920418143272399902e-02 -3.065560162067413330e-01 2.167460918426513672e-01 -2.731876447796821594e-02 3.924543503671884537e-03 -2.500601112842559814e-01 7.355626672506332397e-02 1.575273126363754272e-01 -7.091156393289566040e-02 -1.818924248218536377e-01 1.120153516530990601e-01 -3.925835713744163513e-02
-4.862602055072784424e-01 3.502915054559707642e-02 -1.842803359031677246e-01 -3.845065459609031677e-02 -7.392659038305282593e-02 -2.718571759760379791e-02 2.065831124782562256e-01 1.505316942930221558e-01 2.009450271725654602e-02 -7.579755783081054688e-02 1.248010396957397461e-01 -2.732696011662483215e-02 1.406643241643905640e-01 8.891257643699645996e-02 -2.337836176156997681e-01 1.284931749105453491e-01 -1.099639385938644409e-01 -2.119919657707214355e-01 9.691410511732101440e-02 1.712988764047622681e-01 1.392802298069000244e-01 -1.248811110854148865e-01 -2.089547812938690186e-01 -1.643414795398712158e-01 3.465726077556610107e-01 -3.517440259456634521e-01 1.038124188780784607e-01 2.683012373745441437e-02 -3.557147830724716187e-02 1.805934607982635498e-01 -1.596567779779434204e-01 1.337228268384933472e-01
-3.174256086349487305e-01 8.264090865850448608e-02 -4.643242061138153076e-02 -2.812023758888244629e-01 -5.735619366168975830e-02 -4.873049259185791016e-01 -1.204963773488998413e-01 4.956262558698654175e-02 -3.469596803188323975e-01 1.234991699457168579e-01 2.322479486465454102e-01 2.242168933153152466e-01 -1.095781922340393066e-01 -1.048114150762557983e-01 3.021351993083953857e-02 4.161671176552772522e-02 -7.818484306335449219e-02 1.279928255826234818e-02 -1.650660485029220581e-01 2.877298593521118164e-01 3.592241182923316956e-02 -9.070581942796707153e-02 5.724344030022621155e-02 1.083153039216995239e-01 3.177297413349151611e-01 -1.792291998863220215e-01 6.856409460306167603e-02 -2.407024055719375610e-02 2.676518633961677551e-02 -2.691071247681975365e-03 -7.571517676115036011e-02 4.811433702707290649e-02
-2.791417837142944336e-01 9.159889072179794312e-02 1.408971250057220459e-01 -6.412292271852493286e-02 2.612298429012298584e-01 -2.219479233026504517e-01 2.380136586725711823e-02 -2.700746655464172363e-01 2.264175564050674438e-01 1.183437928557395935e-01 2.344167232513427734e-01 -5.502776801586151123e-02 2.588760256767272949e-01 -2.072896063327789307e-01 -1.082720756530761719e-01 4.645088687539100647e-02 2.897191978991031647e-02 -3.709895163774490356e-02 -2.030330300331115723e-01 2.204134613275527954e-01 2.336330711841583252e-01 -2.804589569568634033e-01 -4.446014389395713806e-02 -8.105581253767013550e-02 2.170972079038619995e-01 -1.188714653253555298e-01 9.785550087690353394e-02 2.813288569450378418e-01 -4.444445297122001648e-02 -7.187063992023468018e-02 2.356243133544921875e-01 7.176350802183151245e-02
-1.414760500192642212e-01 -5.057663843035697937e-02 2.112823277711868286e-01 9.251377545297145844e-03 1.081940904259681702e-02 -8.327590674161911011e-02 2.856301069259643555e-01 -1.009863242506980896e-01 -5.547578446567058563e-03 9.079207666218280792e-04 2.188915163278579712e-01 -4.860040172934532166e-02 5.981718748807907104e-02 4.826034605503082275e-02 -8.298791944980621338e-02 1.467644870281219482e-01 1.470389813184738159e-01 -5.068977177143096924e-02 -1.503213942050933838e-01 2.535133659839630127e-01 3.908742219209671021e-02 -4.159119725227355957e-01 2.550822682678699493e-02 -3.236584365367889404e-02 1.370514780282974243e-01 3.344692885875701904e-01 2.314853072166442871e-01 1.497014611959457397e-01 -2.323629558086395264e-01 -3.604644164443016052e-02 4.461151957511901855e-01 -3.164461627602577209e-02
-3.639340400695800781e-01 1.111776083707809448e-01 1.504286825656890869e-01 1.024366617202758789e-01 -4.260095953941345215e-01 1.155191361904144287e-01 -1.769749969244003296e-01 1.900882869958877563e-01 8.741746656596660614e-03 2.098743058741092682e-02 -6.312903016805648804e-02 -7.183200120925903320e-02 1.741460114717483521e-01 -9.325511753559112549e-02 -3.062106370925903320e-01 2.871009409427642822e-01 7.871373090893030167e-04 -1.814556717872619629e-01 -3.198918700218200684e-02 2.879190444946289062e-01 6.629017740488052368e-02 -5.326273664832115173e-02 -1.361244767904281616e-01 1.729511022567749023e-01 1.281469613313674927e-01 6.299425661563873291e-02 1.416759639978408813e-01 2.031016349792480469e-01 -1.978306770324707031e-01 -1.653140932321548462e-01 1.080903187394142151e-01 5.027291178703308105e-02
-1.092458218336105347e-01 1.084487661719322205e-01 1.153918132185935974e-01 -1.958419103175401688e-03 -1.503089368343353271e-01 3.025219030678272247e-02 7.928364723920822144e-02 -3.364775180816650391e-01 -4.740540683269500732e-02 -1.049512624740600586e-01 1.094908118247985840e-01 -2.045163363218307495e-01 -1.072132214903831482e-01 1.526616364717483521e-01 4.859524220228195190e-02 3.245750069618225098e-01 1.572493165731430054e-01 -1.237417161464691162e-01 7.138963043689727783e-02 2.593361139297485352e-01 -1.580430381000041962e-02 -4.693991243839263916e-01 1.179826930165290833e-01 1.112555265426635742e-01 3.342391550540924072e-01 -2.429880350828170776e-01 2.167623117566108704e-02 2.030595093965530396e-01 -1.339961439371109009e-01 5.342381820082664490e-02 -1.218697875738143921e-01 5.467031151056289673e-02
-3.619055151939392090e-01 1.545355319976806641e-01 6.527313590049743652e-02 -1.243226602673530579e-01 1.483489274978637695e-01 6.188740488141775131e-03 2.132847905158996582e-01 -2.195031493902206421e-01 1.503788493573665619e-02 1.921236664056777954e-01 1.962351351976394653e-01 -1.730313599109649658e-01 1.159065514802932739e-01 -3.815838694572448730e-02 -3.436820954084396362e-02 1.770134568214416504e-01 3.627970814704895020e-02 2.971973456442356110e-02 5.663690343499183655e-02 5.415741726756095886e-02 6.205765157938003540e-02 -4.090754985809326172e-01 -1.577550619840621948e-01 -2.614592909812927246e-01 5.587281659245491028e-02 5.049217119812965393e-02 1.847593933343887329e-01 2.397285997867584229e-01 -1.182803958654403687e-01 -3.374667167663574219e-01 2.146443873643875122e-01 -1.127501875162124634e-01
-1.464418768882751465e-01 -8.040734566748142242e-03 1.081271991133689880e-01 -1.590512096881866455e-01 1.868251264095306396e-01 -1.449422445148229599e-02 3.536217510700225830e-01 -1.061052642762660980e-02 5.330512300133705139e-02 -3.975589759647846222e-03 2.386373281478881836e-01 -6.009759753942489624e-02 -1.176251694560050964e-01 2.168868854641914368e-02 1.712959073483943939e-02 1.289430446922779083e-02 1.981128901243209839e-01 1.256151199340820312e-01 -1.817436665296554565e-01 3.065301477909088135e-01 7.750209420919418335e-02 -3.957761824131011963e-01 -2.300204634666442871e-01 -9.402179718017578125e-02 7.289597392082214355e-02 7.709068804979324341e-02 1.571002304553985596e-01 5.485370755195617676e-03 -1.544516533613204956e-01 -6.513599306344985962e-03 4.467174112796783447e-01 -1.928947120904922485e-01
-2.331612706184387207e-01 2.723425030708312988e-01 1.382871121168136597e-01 -1.216675266623497009e-01 -3.153883814811706543e-01 7.146581262350082397e-02 2.047375887632369995e-01 -1.026147231459617615e-02 -1.724561899900436401e-01 -1.282403320074081421e-01 -9.426002949476242065e-02 -1.978049725294113159e-01 1.225712373852729797e-01 -1.121498458087444305e-02 -2.611010074615478516e-01 -8.945119380950927734e-02 -7.486805319786071777e-02 -2.641382813453674316e-01 -1.551770269870758057e-01 3.587106764316558838e-01 4.708930104970932007e-02 -2.560786604881286621e-01 6.561844795942306519e-02 -2.476202547550201416e-01 -1.747532375156879425e-02 -3.479845449328422546e-02 1.580646187067031860e-01 6.716339290142059326e-02 -1.829929836094379425e-02 3.290490061044692993e-02 3.168663978576660156e-01 1.050692871212959290e-01
-4.746772646903991699e-01 2.489747852087020874e-01 -3.736743703484535217e-02 -5.668542534112930298e-02 7.185827195644378662e-02 -3.040620982646942139e-01 2.064347714185714722e-01 1.377876549959182739e-01 -7.566219195723533630e-03 -1.965171657502651215e-02 3.584967255592346191e-01 -5.020897835493087769e-02 -1.843816041946411133e-01 1.805210858583450317e-02 -1.097895652055740356e-01 -9.521647542715072632e-02 -4.943943768739700317e-02 -1.145300194621086121e-01 -1.890072375535964966e-01 -2.503261715173721313e-02 -8.819852955639362335e-03 -1.667776256799697876e-01 1.913728564977645874e-01 3.928221017122268677e-02 1.688835918903350830e-01 -3.259776234626770020e-01 6.996545940637588501e-02 1.294870823621749878e-01 -2.729379758238792419e-02 -2.810472846031188965e-01 6.463794410228729248e-02 6.009945645928382874e-02
-3.273277580738067627e-01 2.581881880760192871e-01 2.757495343685150146e-01 -7.233688980340957642e-02 -1.950051751919090748e-03 -1.356507837772369385e-01 -1.177722886204719543e-01 1.324888765811920166e-01 -1.202748436480760574e-02 -1.033258438110351562e-02 2.816277742385864258e-01 2.734660543501377106e-02 2.825348973274230957e-01 1.602175831794738770e-01 9.424603730440139771e-02 4.511441886425018311e-01 1.118252277374267578e-01 1.234222128987312317e-01 -1.481032520532608032e-01 -3.678287193179130554e-02 1.520179808139801025e-01 -2.994374334812164307e-01 2.041287273168563843e-01 -3.688178583979606628e-02 3.225680440664291382e-02 -8.670315146446228027e-02 9.535732865333557129e-02 1.524626314640045166e-01 -6.201273575425148010e-02 -4.406771808862686157e-02 1.361005902290344238e-01 1.576093882322311401e-01
-3.508114814758300781e-01 1.489351242780685425e-01 1.953796297311782837e-01 -1.392001956701278687e-01 5.810271948575973511e-02 3.841406852006912231e-02 5.082491636276245117e-01 1.421957463026046753e-01 1.196201145648956299e-01 7.604704052209854126e-02 -8.717981725931167603e-02 2.769494988024234772e-02 1.616529673337936401e-01 9.072938002645969391e-03 -1.123563349246978760e-01 4.625634476542472839e-02 2.100219428539276123e-01 -1.608469635248184204e-01 -1.027636453509330750e-01 2.075631320476531982e-01 1.350301057100296021e-01 -3.317541256546974182e-02 3.420819938182830811e-01 -8.525322377681732178e-02 6.952843815088272095e-02 2.128058969974517822e-01 -1.070824712514877319e-01 1.230405569076538086e-01 -2.801783084869384766e-01 -1.118947193026542664e-01 2.424771711230278015e-02 -9.377773851156234741e-02
-1.733355969190597534e-01 9.867925941944122314e-02 6.756262388080358505e-03 -2.244468480348587036e-01 1.247990056872367859e-01 -1.126709580421447754e-01 1.354013383388519287e-01 -4.240724071860313416e-02 1.610128395259380341e-02 -1.554552912712097168e-01 9.111327677965164185e-02 -2.128213047981262207e-01 1.306857168674468994e-01 3.415569663047790527e-02 -8.851315826177597046e-02 7.412751764059066772e-02 2.931546866893768311e-01 9.941991418600082397e-02 -3.834076970815658569e-02 2.388481497764587402e-01 -4.260748159140348434e-03 -3.389647006988525391e-01 -4.652214348316192627e-01 -8.966681361198425293e-02 2.352672964334487915e-01 2.003146559000015259e-01 1.589905619621276855e-01 6.120722740888595581e-02 -1.378024965524673462e-01 2.390916831791400909e-02 3.354391455650329590e-01 -3.857857733964920044e-02
-2.746987640857696533e-01 -8.169516921043395996e-02 2.505971491336822510e-01 -2.678972184658050537e-01 -1.126711443066596985e-01 -1.063590124249458313e-01 2.833185717463493347e-02 4.375463724136352539e-01 -1.409463733434677124e-01 7.092521339654922485e-02 4.081259667873382568e-01 -1.567763835191726685e-02 -5.081333220005035400e-02 4.806993156671524048e-02 1.079763993620872498e-01 1.876008361577987671e-01 -1.460494250059127808e-01 -5.032068118453025818e-02 -7.411263883113861084e-02 1.242163628339767456e-01 -3.459798544645309448e-02 -2.035088092088699341e-01 -1.692503392696380615e-01 1.343841701745986938e-01 -4.430016875267028809e-02 8.433767594397068024e-03 -2.023203521966934204e-01 8.805982768535614014e-02 -2.364097833633422852e-01 6.565327942371368408e-02 -1.625599805265665054e-03 2.802867591381072998e-01
-9.490823000669479370e-02 3.149449229240417480e-01 8.307924866676330566e-02 -2.655445337295532227e-01 1.150864437222480774e-01 -1.413128972053527832e-01 2.785261273384094238e-01 3.544565755873918533e-03 1.298498362302780151e-01 1.703468263149261475e-01 -1.948032341897487640e-02 1.421708315610885620e-01 9.532193839550018311e-02 1.950025856494903564e-01 -1.356306374073028564e-01 1.508376896381378174e-01 2.372158169746398926e-01 2.183976396918296814e-02 -4.036884289234876633e-03 3.024560213088989258e-01 1.912564486265182495e-01 -3.753736913204193115e-01 2.058909274637699127e-02 -9.361315518617630005e-02 8.183312416076660156e-02 3.258121311664581299e-01 1.626816391944885254e-01 -8.916989713907241821e-02 -1.858508437871932983e-01 7.252798974514007568e-02 -1.278977934271097183e-02 1.634142696857452393e-01
-3.487484753131866455e-01 -4.615334793925285339e-03 5.528492853045463562e-02 -1.856894977390766144e-02 -1.479596644639968872e-01 -2.338005602359771729e-01 2.054393142461776733e-01 7.604660838842391968e-02 1.034758146852254868e-02 -8.394768089056015015e-02 2.895122766494750977e-02 -2.232082746922969818e-02 2.067558765411376953e-01 -7.231481373310089111e-02 -9.630255401134490967e-02 7.845588028430938721e-02 -1.516246497631072998e-01 1.275877952575683594e-01 -9.376597404479980469e-02 3.531234264373779297e-01 1.883178055286407471e-01 -3.778209686279296875e-01 -5.609349161386489868e-02 3.667623400688171387e-01 -2.388099431991577148e-01 1.416396349668502808e-01 1.150664761662483215e-01 8.257583528757095337e-02 5.692454054951667786e-02 -1.969809085130691528e-01 -1.928470581769943237e-01 1.161805987358093262e-01
-5.413736104965209961e-01 -6.216731667518615723e-02 1.660226657986640930e-02 -5.359442532062530518e-02 2.703407704830169678e-01 -9.937959257513284683e-04 -6.491683423519134521e-02 1.813647598028182983e-01 1.459149420261383057e-01 -2.925902903079986572e-01 6.441325694322586060e-02 -7.395541295409202576e-03 -1.129358634352684021e-01 1.633262187242507935e-01 -2.035589329898357391e-02 -6.194964051246643066e-02 2.818637490272521973e-01 -1.145990788936614990e-01 2.301721088588237762e-02 3.665103316307067871e-01 1.026539877057075500e-02 -2.395335733890533447e-01 -2.629016935825347900e-01 -1.169055253267288208e-01 -1.079321466386318207e-02 -4.322806373238563538e-02 1.017794162034988403e-01 -1.326040923595428467e-01 -1.094086021184921265e-01 -5.094039440155029297e-02 1.127171814441680908e-01 1.000967174768447876e-01
-3.147022426128387451e-01 -8.298670873045921326e-03 1.745412647724151611e-01 -4.766002669930458069e-02 -1.941046565771102905e-01 -3.167013823986053467e-02 1.429309695959091187e-01 2.264924943447113037e-01 -9.832067042589187622e-02 -4.478900134563446045e-02 -8.784612268209457397e-02 -7.413486391305923462e-02 -1.355369836091995239e-01 1.128643378615379333e-01 1.370317339897155762e-01 1.192361637949943542e-01 1.803372986614704132e-02 2.144701182842254639e-01 8.028340339660644531e-02 4.660471975803375244e-01 -1.703658513724803925e-02 -1.660951524972915649e-01 -3.993093501776456833e-03 1.583566665649414062e-01 1.232889741659164429e-01 -2.547641098499298096e-01 1.523423045873641968e-01 2.583299279212951660e-01 -1.168140023946762085e-01 2.500007748603820801e-01 -2.766894996166229248e-01 1.518919020891189575e-01
-1.865210235118865967e-01 2.068095207214355469e-01 1.878710985183715820e-01 1.012327615171670914e-02 -2.165572345256805420e-01 -4.050920903682708740e-02 3.344002664089202881e-01 7.663041353225708008e-02 3.536166995763778687e-02 -5.574208125472068787e-02 2.359019517898559570e-01 -1.537544131278991699e-01 -7.085583359003067017e-02 2.506022155284881592e-01 6.658722460269927979e-02 5.279182642698287964e-02 1.928360899910330772e-03 -3.148987144231796265e-02 -8.400520682334899902e-02 4.369868040084838867e-01 -1.138495188206434250e-02 -1.511900573968887329e-01 -1.694966554641723633e-01 2.645315527915954590e-01 2.038273364305496216e-01 -1.724738031625747681e-01 -2.804150581359863281e-01 9.438343346118927002e-02 -4.497105255722999573e-03 2.675546109676361084e-01 -9.367050975561141968e-02 4.690504446625709534e-02
-3.722456693649291992e-01 2.339385002851486206e-01 2.946636080741882324e-01 1.250564772635698318e-02 -1.726774722337722778e-01 2.855913937091827393e-01 1.040781959891319275e-01 -1.292320489883422852e-01 1.436915099620819092e-01 -6.850966066122055054e-02 -9.812819957733154297e-02 3.022327274084091187e-02 -3.490090370178222656e-01 1.106120049953460693e-01 -1.069939807057380676e-01 2.176790237426757812e-01 2.269193530082702637e-03 -6.840584427118301392e-02 -1.147149354219436646e-01 1.444829255342483521e-01 -4.293987527489662170e-02 -2.689599692821502686e-01 8.773449808359146118e-02 -1.463055144995450974e-02 3.389876186847686768e-01 -1.742690056562423706e-01 -1.133542805910110474e-01 -3.468025941401720047e-03 -1.181008070707321167e-01 8.231435716152191162e-02 -6.564406305551528931e-02 2.192307114601135254e-01
-2.137569636106491089e-01 7.346425950527191162e-02 -2.003234438598155975e-02 -1.191500201821327209e-01 -1.991997361183166504e-01 -5.402867496013641357e-02 2.406564950942993164e-01 1.292970124632120132e-02 -1.198721826076507568e-01 1.647555232048034668e-01 8.345260471105575562e-02 1.393073201179504395e-01 -4.690056666731834412e-02 -1.895715482532978058e-02 1.784215867519378662e-02 2.479524463415145874e-01 -1.665023267269134521e-01 5.512453988194465637e-02 8.005216717720031738e-02 2.840835750102996826e-01 4.262157678604125977e-01 -3.613677620887756348e-01 1.957719773054122925e-01 2.344272285699844360e-01 -2.901267074048519135e-02 -1.308695599436759949e-02 1.587225049734115601e-01 1.276192069053649902e-01 1.634335964918136597e-01 -2.157362848520278931e-01 1.977211833000183105e-01 1.521397382020950317e-01
-2.094513326883316040e-01 2.695884928107261658e-02 -8.961555361747741699e-02 -2.053371220827102661e-01 1.337039023637771606e-01 -3.891710937023162842e-01 3.098519146442413330e-01 7.987598329782485962e-02 -1.421161741018295288e-01 -1.076707988977432251e-02 -5.698445811867713928e-02 1.460842341184616089e-01 1.847635358572006226e-01 -5.363857373595237732e-02 -3.074011579155921936e-02 8.413332700729370117e-02 2.377136349678039551e-01 8.247713744640350342e-02 -6.305119395256042480e-02 3.716879785060882568e-01 1.628746390342712402e-01 -2.108258306980133057e-01 -2.389571964740753174e-01 -1.152569279074668884e-01 1.819950342178344727e-01 1.653330326080322266e-01 2.878231704235076904e-01 7.970365881919860840e-02 5.865569040179252625e-02 7.328686118125915527e-02 1.783849447965621948e-01 8.042559027671813965e-02
-2.236613780260086060e-01 2.785508632659912109e-01 4.083722829818725586e-02 -2.711455821990966797e-01 8.238389343023300171e-02 -2.406307756900787354e-01 -9.440378844738006592e-02 -1.272655278444290161e-01 -1.549151837825775146e-01 1.896001100540161133e-01 5.829265806823968887e-03 9.021262824535369873e-02 -1.351453810930252075e-01 2.587309181690216064e-01 -2.390938103199005127e-01 1.721651703119277954e-01 2.345340698957443237e-01 -2.236302495002746582e-01 -9.949579834938049316e-02 9.618929773569107056e-02 1.365792122669517994e-03 -2.327091246843338013e-01 -6.996556371450424194e-02 -1.814623624086380005e-01 1.577660888433456421e-01 -2.139314562082290649e-01 -1.966030746698379517e-01 1.300811320543289185e-01 -1.936471909284591675e-01 1.894509978592395782e-02 1.454032808542251587e-01 -2.566866874694824219e-01
-1.578584164381027222e-01 5.788563564419746399e-02 1.103952005505561829e-01 -6.083323061466217041e-02 -1.349443793296813965e-01 -1.637619920074939728e-02 3.970694243907928467e-01 1.946295648813247681e-01 2.070624679327011108e-01 2.230696231126785278e-01 -9.032057970762252808e-02 3.269708529114723206e-02 1.532959938049316406e-01 1.125703677535057068e-01 -1.922135502099990845e-01 7.357534766197204590e-02 -3.357198461890220642e-02 -3.990729451179504395e-01 -1.496435999870300293e-01 4.168621599674224854e-01 -8.145187050104141235e-02 -1.439081579446792603e-01 1.911667585372924805e-01 -2.755986154079437256e-02 1.618895828723907471e-01 -4.335841536521911621e-02 -5.325805023312568665e-02 5.402011051774024963e-02 -2.357482165098190308e-01 -1.685248613357543945e-01 3.330179676413536072e-02 1.459276229143142700e-01
-3.616954386234283447e-01 6.364151835441589355e-02 1.709527671337127686e-01 -9.053697437047958374e-02 2.536854445934295654e-01 1.373394578695297241e-01 6.200033053755760193e-02 -2.353292852640151978e-01 4.705933853983879089e-03 2.675342261791229248e-01 1.092152297496795654e-01 -5.129878595471382141e-02 1.475400757044553757e-02 1.704464703798294067e-01 2.279003262519836426e-01 -6.665124557912349701e-03 5.871289968490600586e-02 1.783434115350246429e-02 -1.656846255064010620e-01 1.248785778880119324e-01 2.250788211822509766e-01 -3.237769305706024170e-01 -3.447564840316772461e-01 -1.097739487886428833e-01 9.013874828815460205e-02 2.158449590206146240e-01 7.164126634597778320e-02 1.852895468473434448e-01 -9.367384016513824463e-02 -1.185432970523834229e-01 2.329918146133422852e-01 -1.155478805303573608e-01
-1.662928760051727295e-01 5.641877651214599609e-02 -4.298019781708717346e-02 -1.862812042236328125e-01 -6.981623172760009766e-02 -3.070904128253459930e-02 1.940252035856246948e-01 1.785304769873619080e-02 7.708713412284851074e-03 5.190761759877204895e-02 1.308550387620925903e-01 -1.434745937585830688e-01 1.298100352287292480e-01 1.313612610101699829e-01 9.240022301673889160e-02 4.037239551544189453e-01 4.156930372118949890e-03 -2.862961590290069580e-01 1.895008236169815063e-01 3.254522979259490967e-01 1.520335823297500610e-01 -1.720729917287826538e-01 -1.488403510302305222e-02 2.716681361198425293e-01 2.681331634521484375e-01 -2.793339490890502930e-01 -1.323777437210083008e-01 1.735333502292633057e-01 -3.823333606123924255e-02 1.025416627526283264e-01 -2.751107215881347656e-01 -8.337023109197616577e-02
-4.349980056285858154e-01 6.660415232181549072e-02 1.204228028655052185e-01 2.203077822923660278e-02 1.260430216789245605e-01 -1.670887507498264313e-02 1.234594807028770447e-01 4.640414193272590637e-02 2.191487550735473633e-01 -1.757504343986511230e-01 1.368213295936584473e-01 1.494990661740303040e-02 1.883715204894542694e-02 1.518083512783050537e-01 -1.052919626235961914e-01 1.447912957519292831e-02 2.438229918479919434e-01 -2.233316898345947266e-01 -5.188545957207679749e-02 2.852448225021362305e-01 -1.710093952715396881e-02 -4.301715195178985596e-01 -4.728424176573753357e-02 -3.169086575508117676e-01 -1.185472384095191956e-01 1.428401768207550049e-01 9.574218094348907471e-02 -1.805922389030456543e-01 -1.792158633470535278e-01 -1.835469529032707214e-02 1.028068661689758301e-01 1.567980945110321045e-01
-2.966951131820678711e-01 -2.691225707530975342e-02 2.648571319878101349e-02 -3.053605258464813232e-01 -2.705011069774627686e-01 7.219523191452026367e-02 4.575831592082977295e-01 -6.675575673580169678e-02 -1.330937445163726807e-01 1.825338788330554962e-02 6.840138882398605347e-02 2.308564633131027222e-02 3.902054578065872192e-02 1.535418033599853516e-01 2.216942161321640015e-01 -1.822263747453689575e-02 1.840600967407226562e-01 -1.129766032099723816e-01 -2.113676220178604126e-01 2.019205689430236816e-01 -4.932372272014617920e-02 -3.061034977436065674e-01 -2.068463414907455444e-01 2.981924712657928467e-01 -1.276953518390655518e-01 1.589706912636756897e-02 1.297691166400909424e-01 -6.193257868289947510e-02 -7.413297146558761597e-02 -1.447367966175079346e-01 -5.787215009331703186e-02 -1.697116345167160034e-02
-3.387101292610168457e-01 3.325871229171752930e-01 1.271402835845947266e-01 -4.257344081997871399e-02 -2.296943962574005127e-01 -1.359518617391586304e-01 -1.511136069893836975e-02 3.812490403652191162e-01 2.280426770448684692e-02 -4.743276908993721008e-02 1.585138291120529175e-01 -6.710571050643920898e-02 1.955739967525005341e-02 2.787322700023651123e-01 -2.337003052234649658e-01 3.511313721537590027e-02 6.433068960905075073e-02 -4.770046845078468323e-02 -9.397362917661666870e-02 2.916183173656463623e-01 1.287901848554611206e-01 1.564882993698120117e-01 3.916305024176836014e-03 1.267244666814804077e-01 2.036747634410858154e-01 4.357608035206794739e-03 -1.567615419626235962e-01 1.335705518722534180e-01 8.891153335571289062e-02 2.258762270212173462e-01 -2.692894935607910156e-01 -2.728110179305076599e-02
-3.626495599746704102e-01 1.949738413095474243e-01 2.100039869546890259e-01 4.082563892006874084e-02 1.463096439838409424e-01 -1.380164027214050293e-01 -1.965061575174331665e-01 -6.246226280927658081e-02 -1.671348214149475098e-01 2.325773388147354126e-01 -7.420693337917327881e-02 -1.655386537313461304e-01 -4.513200372457504272e-02 3.283245861530303955e-01 -7.728882879018783569e-02 -7.047014683485031128e-02 -6.563843786716461182e-02 -5.494334548711776733e-02 7.033900171518325806e-02 3.743796050548553467e-01 5.523496493697166443e-02 -4.987231269478797913e-02 -1.003873050212860107e-01 1.467331945896148682e-01 5.086421221494674683e-02 -1.967662423849105835e-01 1.206393912434577942e-01 1.175732538104057312e-01 -1.456856578588485718e-01 1.261519850231707096e-03 3.643337488174438477e-01 2.297690659761428833e-01
-8.334774523973464966e-02 -1.489423364400863647e-01 8.706979453563690186e-02 -2.279544919729232788e-01 -1.417517066001892090e-01 -1.489203721284866333e-01 3.150962591171264648e-01 5.484161525964736938e-02 1.269053071737289429e-01 8.189241588115692139e-02 5.390286445617675781e-02 7.474052906036376953e-02 7.674109935760498047e-02 -1.802806258201599121e-01 -1.439466476440429688e-01 2.619198262691497803e-01 -7.737973332405090332e-02 -1.197232306003570557e-01 -3.579278886318206787e-01 5.288033485412597656e-01 7.653134316205978394e-02 5.622780323028564453e-02 -5.949442461133003235e-02 1.654687970876693726e-01 -1.463830471038818359e-01 -2.525843121111392975e-02 -5.726153030991554260e-02 2.096511721611022949e-01 -1.657159626483917236e-01 -1.508488785475492477e-02 1.055264472961425781e-01 1.778101921081542969e-01
-1.810297816991806030e-01 1.263302117586135864e-01 3.869929313659667969e-01 -2.064589709043502808e-01 2.604587674140930176e-01 -6.923294067382812500e-02 3.148156106472015381e-01 1.128987371921539307e-01 -1.136475950479507446e-01 -9.295606613159179688e-02 1.871413439512252808e-01 -1.199435368180274963e-01 -5.260600149631500244e-02 2.097248584032058716e-01 3.680911287665367126e-02 -1.203987598419189453e-01 2.208946943283081055e-01 -3.683180510997772217e-01 9.660524874925613403e-02 9.546740353107452393e-02 2.290520519018173218e-01 -8.186007291078567505e-02 9.358481504023075104e-03 4.697361215949058533e-02 2.894286215305328369e-01 1.394908577203750610e-01 1.024966463446617126e-01 3.795197978615760803e-02 5.138986930251121521e-02 -2.363813817501068115e-01 -1.131733972579240799e-02 -5.146575346589088440e-02
-3.040322661399841309e-01 3.206000030040740967e-01 8.195411413908004761e-02 -1.325629185885190964e-02 -2.513757646083831787e-01 9.318111836910247803e-02 -8.015504106879234314e-03 1.813166290521621704e-01 -1.868976205587387085e-01 -4.960426315665245056e-02 -8.262491226196289062e-02 1.387515962123870850e-01 1.146484911441802979e-01 3.927729725837707520e-01 2.144708037376403809e-01 1.240377575159072876e-01 8.225790224969387054e-03 1.401272416114807129e-02 5.889908596873283386e-02 4.646238684654235840e-01 5.044888332486152649e-02 -1.972396075725555420e-01 1.231540367007255554e-01 -1.344815343618392944e-01 -6.808628886938095093e-02 1.267507970333099365e-01 1.356149166822433472e-01 1.546662449836730957e-01 1.237328723073005676e-01 -1.475134789943695068e-01 4.003309831023216248e-02 6.936013698577880859e-02
-3.238322436809539795e-01 4.534036293625831604e-02 -4.823993518948554993e-02 -1.469172090291976929e-01 -1.624502688646316528e-01 1.045376360416412354e-01 1.301079392433166504e-01 2.078144103288650513e-01 -2.424597442150115967e-01 -3.948733955621719360e-02 4.823059961199760437e-02 -1.428567171096801758e-01 1.236716657876968384e-01 -4.668721463531255722e-03 -9.551123529672622681e-02 3.674142360687255859e-01 -2.352345734834671021e-01 1.770994253456592560e-02 -1.859372258186340332e-01 2.451461255550384521e-01 2.010767459869384766e-01 -1.082059592008590698e-01 -2.533246874809265137e-01 -1.937249004840850830e-01 2.149883955717086792e-01 -2.685412764549255371e-01 -2.528587542474269867e-02 6.349406391382217407e-02 -7.986633479595184326e-02 4.976024478673934937e-02 -3.038217723369598389e-01 -2.984445728361606598e-02
-3.557513356208801270e-01 3.123102523386478424e-02 -4.298258945345878601e-02 -3.828224837779998779e-01 -7.850769162178039551e-02 1.067485809326171875e-01 -1.393555849790573120e-01 1.502994634211063385e-02 1.086696311831474304e-01 -1.792148649692535400e-01 1.012638360261917114e-01 -6.704185903072357178e-02 2.952861227095127106e-02 6.783799827098846436e-02 3.740940988063812256e-02 3.899623751640319824e-01 -2.061964385211467743e-02 -1.880627125501632690e-01 1.188903674483299255e-01 2.013746351003646851e-01 1.624238044023513794e-01 -3.098830282688140869e-01 -1.671566665172576904e-01 1.249430701136589050e-01 2.778087258338928223e-01 -2.398680597543716431e-01 -4.540351033210754395e-02 1.635030061006546021e-01 -3.706582263112068176e-02 -3.221721947193145752e-02 -1.863789707422256470e-01 -1.101895943284034729e-01
-5.403060317039489746e-01 3.137551546096801758e-01 2.261536270380020142e-01 -2.151626944541931152e-01 9.675196558237075806e-02 -1.405548304319381714e-01 2.603377103805541992e-01 -2.708025462925434113e-02 6.312385201454162598e-03 1.415712833404541016e-01 -8.706181496381759644e-02 -2.063210904598236084e-01 -5.441896244883537292e-02 -3.081625327467918396e-02 1.423401236534118652e-01 2.734638191759586334e-02 -1.932026743888854980e-01 2.448666840791702271e-02 4.672634601593017578e-02 6.376173347234725952e-02 2.118505835533142090e-01 -1.259600967168807983e-01 5.958567559719085693e-02 -1.961856633424758911e-01 2.384806424379348755e-01 8.472834527492523193e-02 -1.236275285482406616e-01 -1.024945229291915894e-01 -1.724723577499389648e-01 -1.591388285160064697e-01 1.338473558425903320e-01 -9.808970242738723755e-02
-4.949925839900970459e-01 5.267107859253883362e-03 -1.366271823644638062e-01 -1.000396683812141418e-01 1.965577341616153717e-02 2.239838428795337677e-02 1.674689352512359619e-01 3.066602349281311035e-01 -1.684264391660690308e-01 -4.440730437636375427e-02 1.638924926519393921e-01 -2.383229881525039673e-02 -5.954374372959136963e-02 9.556269645690917969e-02 -7.325522601604461670e-02 1.844003945589065552e-01 -1.227040365338325500e-01 -1.809400022029876709e-01 -9.762257337570190430e-02 4.435369372367858887e-02 7.921003550291061401e-02 -1.632615327835083008e-01 -3.203784227371215820e-01 -2.664441429078578949e-02 2.375205904245376587e-01 -4.461014568805694580e-01 2.415721118450164795e-02 1.003668904304504395e-01 -1.124147847294807434e-01 1.375632286071777344e-01 4.690668720286339521e-04 1.658991537988185883e-02
-1.488384902477264404e-01 1.321736127138137817e-01 2.173887193202972412e-01 9.441356360912322998e-02 -9.384892880916595459e-02 -9.005641192197799683e-02 2.176354378461837769e-01 2.080979943275451660e-01 4.611443355679512024e-02 5.962195992469787598e-02 3.633827269077301025e-01 -1.189406067132949829e-01 1.650093644857406616e-01 1.865133941173553467e-01 1.680869311094284058e-01 2.076608985662460327e-01 -6.662169843912124634e-02 -5.880983546376228333e-02 8.685390651226043701e-02 3.881957828998565674e-01 9.375072270631790161e-02 -2.146820724010467529e-01 -1.946525834500789642e-02 2.503033578395843506e-01 2.014995813369750977e-01 -1.737955659627914429e-01 -2.603764235973358154e-01 1.981393992900848389e-02 1.585465855896472931e-02 2.244534492492675781e-01 1.937890350818634033e-01 -1.120903063565492630e-02
-5.446474552154541016e-01 1.826732009649276733e-01 6.693793833255767822e-02 1.115748062729835510e-01 -6.327931582927703857e-02 -2.506695091724395752e-01 -3.299373760819435120e-02 3.784961998462677002e-02 1.072290390729904175e-01 1.386419031769037247e-02 5.778808146715164185e-02 1.363852769136428833e-01 2.311525940895080566e-01 1.792127937078475952e-01 -5.944518744945526123e-02 -2.152029797434806824e-02 -2.055491954088211060e-01 6.070139259099960327e-02 2.215386480093002319e-01 2.745786905288696289e-01 5.761982500553131104e-02 -3.065615296363830566e-01 5.593721196055412292e-02 1.901758611202239990e-01 -1.094948947429656982e-01 8.369994163513183594e-02 -9.016730636358261108e-02 5.720683932304382324e-02 -4.886457696557044983e-03 -6.034095957875251770e-02 3.416651189327239990e-01 -5.217364057898521423e-02
-6.142891943454742432e-02 1.561860442161560059e-01 -1.102134957909584045e-01 -7.948331534862518311e-02 -3.262285888195037842e-01 -8.950622379779815674e-02 1.798777282238006592e-01 2.517197728157043457e-01 -8.932359516620635986e-02 -3.533659875392913818e-02 2.062999457120895386e-01 -1.808355934917926788e-02 3.059101700782775879e-01 -4.394432157278060913e-02 -3.543506562709808350e-02 5.495413206517696381e-03 -1.706424653530120850e-01 -7.189104706048965454e-02 -2.826988399028778076e-01 3.754853904247283936e-01 -1.018965020775794983e-01 -3.876587450504302979e-01 7.642194628715515137e-02 -1.207506135106086731e-01 6.964173167943954468e-02 -1.629267632961273193e-01 -2.689894661307334900e-02 1.020730212330818176e-01 -1.246801689267158508e-01 -2.509965747594833374e-02 3.024246394634246826e-01 -8.859412372112274170e-02
-2.368694543838500977e-01 2.776882648468017578e-01 1.673097461462020874e-01 -1.372366212308406830e-02 -2.001065462827682495e-01 4.006768018007278442e-02 1.711685061454772949e-01 3.236511647701263428e-01 6.821082532405853271e-02 -2.024961411952972412e-01 4.463153332471847534e-02 -9.249562770128250122e-02 -1.503171175718307495e-01 1.558310985565185547e-01 8.808515965938568115e-02 1.441716253757476807e-01 6.514820270240306854e-03 7.511498034000396729e-02 4.019432514905929565e-02 3.305410444736480713e-01 -8.581484109163284302e-02 -2.998068332672119141e-01 -1.106603145599365234e-01 7.777280360460281372e-02 8.313662558794021606e-02 -2.171989530324935913e-01 -1.155440062284469604e-01 1.336910575628280640e-01 -2.364411652088165283e-01 3.809093534946441650e-01 -1.119210422039031982e-01 -1.851610280573368073e-02
-2.862813770771026611e-01 1.171556487679481506e-01 1.162810549139976501e-01 -3.873274326324462891e-01 1.030148491263389587e-01 -1.335582435131072998e-01 -1.715886443853378296e-01 -1.470938622951507568e-01 -2.334879785776138306e-01 1.410965323448181152e-01 -9.056476876139640808e-03 -1.163525041192770004e-02 -2.179962843656539917e-01 9.374523162841796875e-02 -5.820371955633163452e-02 3.295494318008422852e-01 1.263860017061233521e-01 -2.726150453090667725e-01 -1.778185516595840454e-01 1.625874042510986328e-01 3.490990027785301208e-02 -1.238047331571578979e-01 -5.176325887441635132e-02 3.166798502206802368e-02 1.606094837188720703e-02 -4.744185507297515869e-02 -2.740423679351806641e-01 2.543985843658447266e-01 -2.299804538488388062e-01 -1.416138857603073120e-01 2.737112715840339661e-02 -1.835888624191284180e-01
-4.502274394035339355e-01 1.467448472976684570e-01 1.670583933591842651e-01 7.211738079786300659e-02 3.260027468204498291e-01 -5.567933619022369385e-02 2.503761649131774902e-01 -6.686209887266159058e-02 -1.381739974021911621e-01 -2.351448535919189453e-01 2.423727810382843018e-01 -1.090182438492774963e-01 -1.563935726881027222e-02 5.527274683117866516e-03 9.535859525203704834e-02 1.135271936655044556e-01 -8.299318701028823853e-02 -1.280659288167953491e-01 -8.954551070928573608e-02 1.505282968282699585e-01 -1.519718021154403687e-01 -6.172485649585723877e-02 1.698281317949295044e-01 1.505364477634429932e-01 2.595973312854766846e-01 7.270641159266233444e-03 -2.524966597557067871e-01 1.519825309514999390e-02 -2.945208251476287842e-01 4.216505587100982666e-02 -1.466015726327896118e-01 1.582017689943313599e-01
-5.636442303657531738e-01 1.511296331882476807e-01 1.173062548041343689e-01 8.193156868219375610e-02 -5.616040434688329697e-03 -1.796107143163681030e-01 4.462241660803556442e-03 9.834284335374832153e-02 7.272804155945777893e-03 1.998894661664962769e-01 4.557173699140548706e-02 1.269660592079162598e-01 -1.494875550270080566e-01 1.400699019432067871e-01 -1.892227828502655029e-01 8.666288852691650391e-02 -1.148398872464895248e-02 -4.453073441982269287e-02 2.839409410953521729e-01 1.817301213741302490e-01 6.191542744636535645e-02 -2.445769757032394409e-01 -6.106023862957954407e-02 1.918155550956726074e-01 -1.698485016822814941e-01 6.575740128755569458e-02 -1.520977169275283813e-01 1.205664724111557007e-01 -8.750911056995391846e-02 -8.472244441509246826e-02 3.518989980220794678e-01 -1.551570594310760498e-01
-2.125860899686813354e-01 5.090526863932609558e-02 1.611999236047267914e-02 -4.355309531092643738e-02 -1.324203703552484512e-02 8.595480769872665405e-02 5.400473996996879578e-02 -1.393900662660598755e-01 -1.072401925921440125e-01 1.569697111845016479e-01 -8.588116616010665894e-02 1.014886423945426941e-03 9.619814157485961914e-02 1.259586215019226074e-01 -1.975793540477752686e-01 1.881395727396011353e-01 -1.633718311786651611e-01 -1.742503494024276733e-01 -1.269789785146713257e-01 4.084993898868560791e-01 1.622199267148971558e-01 -2.054109573364257812e-01 9.851519018411636353e-02 3.313308954238891602e-01 -1.895300596952438354e-01 -1.739657819271087646e-01 2.380093783140182495e-01 2.610230147838592529e-01 -2.057228088378906250e-01 -6.563724577426910400e-02 3.258539438247680664e-01 7.250761240720748901e-02
-1.968692243099212646e-01 -1.465894579887390137e-01 1.163298413157463074e-01 -1.202740371227264404e-01 -2.118184268474578857e-01 -1.837418526411056519e-01 3.256312906742095947e-01 -8.961492776870727539e-02 8.308368176221847534e-02 -5.817143246531486511e-02 -4.708123952150344849e-02 2.435176670551300049e-01 1.343574654310941696e-02 2.184285819530487061e-01 -2.039403766393661499e-01 -1.288666427135467529e-01 -7.174888253211975098e-02 -6.666441261768341064e-02 -8.429243415594100952e-02 2.595250606536865234e-01 4.014991223812103271e-01 -2.913757562637329102e-01 -8.613959699869155884e-02 -8.653505891561508179e-02 1.560802310705184937e-01 2.866363823413848877e-01 2.103655636310577393e-01 1.758416891098022461e-01 -6.834162026643753052e-02 9.124112874269485474e-02 4.049764014780521393e-03 -3.740193322300910950e-02
-3.716104030609130859e-01 -1.805970817804336548e-01 2.021242529153823853e-01 -1.013852581381797791e-01 1.070097088813781738e-01 -1.319367140531539917e-01 3.478662669658660889e-02 -4.818105697631835938e-02 1.383259743452072144e-01 -2.270347625017166138e-01 -1.098038046620786190e-04 1.070916801691055298e-01 2.057692408561706543e-01 3.015224635601043701e-01 -2.142577916383743286e-01 -1.251409202814102173e-01 6.763824820518493652e-02 2.375250607728958130e-01 -1.677367603406310081e-03 4.378604292869567871e-01 1.544532924890518188e-01 -1.078172251582145691e-01 -2.701395153999328613e-01 -4.244757071137428284e-02 2.728748619556427002e-01 9.803781658411026001e-02 2.290225587785243988e-02 -2.264374308288097382e-02 -1.309321671724319458e-01 -3.016101941466331482e-02 -2.735643647611141205e-02 4.370945319533348083e-02
-1.857659965753555298e-01 2.022717148065567017e-01 2.737108469009399414e-01 5.295256269164383411e-04 9.404007345438003540e-02 7.842716574668884277e-02 -1.231608986854553223e-01 1.270941048860549927e-01 1.820704713463783264e-02 7.026439905166625977e-02 -7.471729815006256104e-02 1.788095831871032715e-01 2.636834979057312012e-02 3.279691189527511597e-02 -2.453676015138626099e-01 4.238053560256958008e-01 1.686685979366302490e-01 -5.011310800909996033e-02 -2.873767316341400146e-01 2.136937379837036133e-01 1.792429238557815552e-01 -4.143360555171966553e-01 1.449659094214439392e-02 -1.048240363597869873e-01 1.892188638448715210e-01 6.637499481439590454e-02 -1.027486026287078857e-01 2.455473691225051880e-01 -4.120820388197898865e-02 -1.276860684156417847e-01 -9.527667611837387085e-02 -8.112268149852752686e-02
-3.741316795349121094e-01 2.570116221904754639e-01 1.291070878505706787e-01 1.688135117292404175e-01 -1.511491835117340088e-01 8.294786512851715088e-02 1.518919020891189575e-01 1.721626967191696167e-01 1.616340726613998413e-01 -6.144223734736442566e-02 -7.425352931022644043e-02 9.474065899848937988e-02 2.052730619907379150e-01 1.004322767257690430e-01 -2.185003161430358887e-01 8.480464667081832886e-02 4.950988292694091797e-02 4.995701834559440613e-02 -3.529802262783050537e-01 7.657387107610702515e-02 -1.048618033528327942e-01 -1.797039955854415894e-01 -1.762324869632720947e-01 1.290359199047088623e-01 2.520787119865417480e-01 -6.574381887912750244e-02 1.507522612810134888e-01 3.394294679164886475e-01 -8.081607520580291748e-02 -2.421717643737792969e-01 1.268962770700454712e-01 -3.646243363618850708e-02
-3.155686855316162109e-01 1.141183078289031982e-01 -9.896827861666679382e-03 3.164993599057197571e-02 -2.634449303150177002e-01 -1.217847131192684174e-02 2.660176157951354980e-02 3.822007179260253906e-01 1.160859838128089905e-01 -5.707947909832000732e-02 1.806834526360034943e-02 -1.175772212445735931e-02 -1.300263106822967529e-01 -6.864333152770996094e-02 1.610778868198394775e-01 -9.700287133455276489e-02 -3.332340717315673828e-02 -8.812169544398784637e-03 -6.311658304184675217e-03 4.361993968486785889e-01 -1.731776632368564606e-03 -2.930662631988525391e-01 -4.563151299953460693e-02 1.262628585100173950e-01 8.489264547824859619e-02 -3.618932664394378662e-01 -1.305897682905197144e-01 1.701334714889526367e-01 -2.667114138603210449e-01 1.720327436923980713e-01 -7.796187698841094971e-02 -9.690172225236892700e-02
-1.404750347137451172e-01 8.690953999757766724e-02 2.054713219404220581e-01 -1.041966974735260010e-01 -7.193142175674438477e-02 -2.993508875370025635e-01 -8.271472901105880737e-02 2.690620422363281250e-01 4.314476996660232544e-02 -6.744134426116943359e-02 2.849843204021453857e-01 6.336943060159683228e-02 2.224082052707672119e-01 7.385385688394308090e-03 -2.056553214788436890e-02 4.191241562366485596e-01 2.188928574323654175e-01 1.173524931073188782e-01 -1.635107249021530151e-01 2.296307384967803955e-01 1.076157763600349426e-01 -2.785997390747070312e-01 1.176272705197334290e-01 -3.514202684164047241e-02 -2.761115087196230888e-03 -2.115018814802169800e-01 -5.768879782408475876e-03 2.109815180301666260e-01 -2.448897957801818848e-01 -1.829972714185714722e-01 -7.905870676040649414e-03 1.169670093804597855e-02
-1.661990433931350708e-01 2.728286981582641602e-01 3.406704217195510864e-02 -1.348642166703939438e-03 -2.704462707042694092e-01 1.803194731473922729e-01 3.626528084278106689e-01 2.513200044631958008e-01 6.543076783418655396e-02 5.329868197441101074e-02 3.159753605723381042e-02 2.612634375691413879e-02 3.016444668173789978e-02 1.130866706371307373e-01 -2.023817300796508789e-01 2.499727010726928711e-01 1.202056407928466797e-01 -1.227057501673698425e-01 -2.504733800888061523e-01 1.622654795646667480e-01 -1.290119439363479614e-01 -3.156044483184814453e-01 -7.887828350067138672e-02 -4.185609519481658936e-02 1.973820626735687256e-01 3.438807278871536255e-02 2.578687369823455811e-01 1.521938145160675049e-01 -1.047210097312927246e-01 -2.728630602359771729e-01 -1.098868101835250854e-01 2.010937780141830444e-02
-2.878426909446716309e-01 4.499177634716033936e-02 2.804352641105651855e-01 -1.612059772014617920e-02 -5.682794377207756042e-02 -9.766156971454620361e-02 -6.929416675120592117e-03 -5.388335138559341431e-02 -2.398966997861862183e-01 8.472076803445816040e-02 2.413201183080673218e-01 8.472475409507751465e-02 2.323042750358581543e-01 1.002209782600402832e-01 4.241031780838966370e-02 2.211373448371887207e-01 4.948492944240570068e-01 -2.987868152558803558e-02 -4.409874230623245239e-02 3.530947491526603699e-02 1.865826100111007690e-01 -3.303298354148864746e-01 -2.684708312153816223e-02 -6.193485856056213379e-02 5.193116888403892517e-02 1.624235324561595917e-02 -2.815741896629333496e-01 1.810779422521591187e-01 2.390867844223976135e-02 -9.159994125366210938e-02 7.218385487794876099e-02 2.213458120822906494e-01
-1.635230928659439087e-01 2.146344631910324097e-01 1.196286603808403015e-01 6.881835311651229858e-02 -5.418397486209869385e-03 5.329815670847892761e-02 1.269512325525283813e-01 3.026258349418640137e-01 -9.033468365669250488e-02 -1.179796755313873291e-01 -2.511983811855316162e-01 -6.739429384469985962e-02 2.243503034114837646e-01 2.398125976324081421e-01 -2.051484137773513794e-01 9.795897454023361206e-02 9.609605371952056885e-02 -6.627247482538223267e-02 -1.607503145933151245e-01 -9.410538524389266968e-02 8.787838369607925415e-02 -3.624822795391082764e-01 -1.888450384140014648e-01 -6.777470558881759644e-02 1.110899075865745544e-01 -6.194382905960083008e-03 2.168041020631790161e-01 4.462286233901977539e-01 -5.971915274858474731e-02 -2.396673560142517090e-01 -2.956971526145935059e-02 -1.579926349222660065e-02
-4.712789952754974365e-01 -1.060688286088407040e-03 -1.377142220735549927e-01 2.285538315773010254e-01 -2.375192046165466309e-01 1.439790129661560059e-01 9.680672548711299896e-03 3.114643506705760956e-02 -5.966139957308769226e-02 5.633029714226722717e-02 2.090465724468231201e-01 -1.309824436902999878e-01 -3.420878201723098755e-02 3.322404250502586365e-02 -2.911204397678375244e-01 2.265997678041458130e-01 9.297508746385574341e-02 -1.127921491861343384e-01 1.079887896776199341e-01 2.940388917922973633e-01 -1.520757228136062622e-01 -1.262025982141494751e-01 6.376082450151443481e-02 2.474551945924758911e-01 2.650585770606994629e-01 4.455401748418807983e-02 1.401184648275375366e-01 2.124920934438705444e-01 -9.596386551856994629e-02 -2.379368245601654053e-02 1.453095972537994385e-01 1.753966659307479858e-01
-2.414406090974807739e-01 7.798066735267639160e-02 3.296015858650207520e-01 -1.060988977551460266e-01 1.463791429996490479e-01 1.310241501778364182e-02 4.618261754512786865e-02 -1.149077191948890686e-01 -2.691994309425354004e-01 -1.652316153049468994e-01 8.307853713631629944e-04 -3.090937435626983643e-01 -1.806062757968902588e-01 4.961945489048957825e-02 -1.064751073718070984e-01 1.777656078338623047e-01 1.666887104511260986e-01 8.813695982098579407e-03 -1.645247936248779297e-01 3.010298907756805420e-01 1.606696657836437225e-02 3.110528364777565002e-02 5.445162300020456314e-03 -2.401207759976387024e-02 3.333034813404083252e-01 1.957432031631469727e-01 -3.206822574138641357e-01 1.981324106454849243e-01 -1.802381575107574463e-01 3.423074632883071899e-02 1.649286784231662750e-02 1.807105690240859985e-01
-2.415844351053237915e-01 9.844537824392318726e-02 4.305015131831169128e-02 -1.876366585493087769e-01 -2.726899385452270508e-01 1.510017067193984985e-01 -1.444323547184467316e-02 4.019051417708396912e-02 -1.792312860488891602e-01 5.817530304193496704e-02 -7.040178775787353516e-02 7.556216418743133545e-02 -1.066727638244628906e-01 3.291535377502441406e-01 -2.650229334831237793e-01 1.504913996905088425e-02 -1.577461021952331066e-03 -8.891062438488006592e-02 -3.555716276168823242e-01 3.409354388713836670e-01 9.036456048488616943e-02 -1.486883312463760376e-01 5.252541741356253624e-04 3.212892413139343262e-01 3.366933763027191162e-02 -1.365367472171783447e-01 2.218363136053085327e-01 1.451320052146911621e-01 -1.684698015451431274e-01 -1.064913347363471985e-01 1.988832503557205200e-01 -7.833341509103775024e-02
-3.617158830165863037e-01 -2.067800611257553101e-01 2.345109432935714722e-01 4.063523933291435242e-02 -5.481621250510215759e-03 -1.013126596808433533e-01 1.325266510248184204e-01 2.431940883398056030e-01 1.368279308080673218e-01 1.011051703244447708e-02 3.237357735633850098e-01 -3.630792722105979919e-02 2.339755184948444366e-02 2.833571732044219971e-01 -1.549012064933776855e-01 4.761909693479537964e-02 2.534977793693542480e-01 -3.243653848767280579e-02 -1.316396743059158325e-01 2.388506382703781128e-01 2.781139016151428223e-01 -1.256157904863357544e-01 -2.416494786739349365e-01 -6.645352393388748169e-02 -1.449786871671676636e-01 1.409836560487747192e-01 1.547621339559555054e-01 -1.750166267156600952e-01 -2.359112054109573364e-01 2.302205655723810196e-03 -3.804782778024673462e-02 4.994478821754455566e-02
-3.801869153976440430e-01 -3.508822247385978699e-02 -2.358670160174369812e-02 4.229101911187171936e-02 -3.910840451717376709e-01 -1.232068315148353577e-01 5.107689648866653442e-02 1.842499822378158569e-01 7.738003134727478027e-02 -1.194733455777168274e-01 5.177111923694610596e-02 3.145686537027359009e-02 -6.305846571922302246e-02 2.630030214786529541e-01 -2.467856407165527344e-01 -4.248264804482460022e-02 1.685974150896072388e-01 -1.242535039782524109e-01 -2.337362915277481079e-01 7.606272399425506592e-02 -9.078249335289001465e-02 -2.939153313636779785e-01 1.581996679306030273e-02 -2.693454362452030182e-02 2.135035842657089233e-01 2.137240488082170486e-03 1.680091023445129395e-01 3.724036812782287598e-01 1.540371868759393692e-02 -2.283626645803451538e-01 1.905475556850433350e-02 1.492536813020706177e-01
-3.186041414737701416e-01 1.929855048656463623e-01 5.386117845773696899e-02 -1.323263794183731079e-01 6.198062002658843994e-02 1.395397335290908813e-01 -2.272216528654098511e-01 -1.058857329189777374e-02 4.726318642497062683e-02 -4.823329672217369080e-02 1.923025399446487427e-01 5.154956504702568054e-02 2.028370052576065063e-01 3.933358564972877502e-02 -2.174438685178756714e-01 -1.043047662824392319e-02 1.716138869524002075e-01 -1.151542365550994873e-01 -1.964618861675262451e-01 5.535158514976501465e-01 1.365162581205368042e-01 -1.145080253481864929e-01 1.160170882940292358e-01 2.179889529943466187e-01 1.481657624244689941e-01 8.939474076032638550e-02 2.283201962709426880e-01 -3.947907127439975739e-03 7.230535894632339478e-02 -1.951025575399398804e-01 -1.377719640731811523e-01 8.198885619640350342e-02
-4.404290616512298584e-01 1.906890422105789185e-01 1.518916189670562744e-01 -1.579292267560958862e-01 -1.922743394970893860e-02 -1.684360057115554810e-01 1.030396595597267151e-01 2.534587495028972626e-02 -1.771855056285858154e-01 -1.040778607130050659e-01 -4.208438098430633545e-02 -1.857097297906875610e-01 -8.953521400690078735e-02 3.908411264419555664e-01 -7.086694985628128052e-02 -9.187166392803192139e-02 4.899038001894950867e-02 -1.406140029430389404e-01 1.759738773107528687e-01 3.424966931343078613e-01 1.993890404701232910e-01 -9.382235258817672729e-02 -8.604542352259159088e-03 -8.622551709413528442e-02 -1.912402957677841187e-01 -1.569956243038177490e-01 -1.743431240320205688e-01 1.036344915628433228e-01 7.734551280736923218e-02 8.870323747396469116e-02 2.904813587665557861e-01 -4.276021197438240051e-02
-3.728368580341339111e-01 4.253460839390754700e-02 8.626084029674530029e-02 -2.601227164268493652e-01 -1.534374207258224487e-01 4.934151843190193176e-02 -1.997504569590091705e-02 8.647083491086959839e-02 6.945813447237014771e-02 -2.047191411256790161e-01 2.843138761818408966e-02 -2.263180166482925415e-02 1.632243990898132324e-01 4.751061275601387024e-02 1.356779038906097412e-01 1.409580558538436890e-01 -2.499420344829559326e-01 -2.648748084902763367e-02 4.855491966009140015e-02 1.034951806068420410e-01 2.462449818849563599e-01 -4.720314443111419678e-01 -7.322420924901962280e-02 1.064738780260086060e-01 3.301470577716827393e-01 -2.911829948425292969e-01 6.858851015567779541e-02 1.645667999982833862e-01 -4.699769988656044006e-02 9.441719204187393188e-02 -1.202180758118629456e-01 8.634690195322036743e-02
-1.885953545570373535e-01 1.824506223201751709e-01 -1.430442631244659424e-01 -2.336318790912628174e-01 -2.828751504421234131e-01 -6.991394609212875366e-02 7.409812510013580322e-02 2.793237008154392242e-02 -7.186508923768997192e-02 -3.178958967328071594e-02 1.251446455717086792e-01 -3.993334621191024780e-02 9.460156410932540894e-02 1.353415548801422119e-01 1.921958923339843750e-01 3.156809806823730469e-01 -5.819886550307273865e-02 -1.885165423154830933e-01 3.764216974377632141e-02 2.305060029029846191e-01 2.194030731916427612e-01 -8.506006747484207153e-02 1.462959311902523041e-02 4.028555154800415039e-01 3.150851726531982422e-01 3.254336491227149963e-02 -1.175968497991561890e-01 5.659199878573417664e-02 -2.884183526039123535e-01 2.808048203587532043e-02 -2.103594243526458740e-01 1.438055485486984253e-01
-2.487765550613403320e-01 4.367677494883537292e-02 1.507949456572532654e-02 -1.170097663998603821e-02 -1.031767874956130981e-01 1.726535111665725708e-01 -1.176663488149642944e-02 -7.231406867504119873e-02 2.934777922928333282e-02 -2.031498104333877563e-01 2.323604375123977661e-01 1.525404118001461029e-02 1.213527619838714600e-01 6.408222019672393799e-02 -5.391924455761909485e-02 2.001713663339614868e-01 1.081365942955017090e-01 -2.823352515697479248e-01 1.031673103570938110e-01 2.603789269924163818e-01 1.675192117691040039e-01 -4.375900328159332275e-01 -1.239380463957786560e-01 1.590215414762496948e-01 1.358659416437149048e-01 -2.004142403602600098e-01 -8.242645859718322754e-02 3.279909789562225342e-01 -4.080513492226600647e-02 -1.132498262450098991e-03 -3.550650477409362793e-01 3.275716304779052734e-02
-2.227421291172504425e-02 1.987480074167251587e-01 2.425956726074218750e-01 -1.705533713102340698e-01 3.440214693546295166e-02 -5.421896651387214661e-02 -3.063748963177204132e-02 -4.993658885359764099e-02 -4.600431770086288452e-03 -1.900303065776824951e-01 -7.510486245155334473e-02 -3.512516319751739502e-01 -4.445631802082061768e-02 5.094090700149536133e-01 -1.181483492255210876e-01 1.456026136875152588e-01 -1.219593808054924011e-01 -2.126148939132690430e-01 -2.112326212227344513e-02 3.972434103488922119e-01 1.658392399549484253e-01 -1.436147838830947876e-01 -9.900332428514957428e-03 9.800174087285995483e-02 2.296400815248489380e-01 -4.707402363419532776e-02 1.395027488470077515e-01 -3.993530943989753723e-02 4.109891876578330994e-02 9.561894088983535767e-02 -1.821155846118927002e-01 -8.099232614040374756e-02
-1.082488149404525757e-01 4.055611789226531982e-01 -9.803827852010726929e-03 -1.062266901135444641e-01 -1.113922297954559326e-01 -2.351054400205612183e-01 2.612710893154144287e-01 -6.179064884781837463e-02 -9.758329391479492188e-02 2.594331093132495880e-02 2.094082236289978027e-01 -3.384105162695050240e-03 1.731866598129272461e-01 1.899618804454803467e-01 -2.309715598821640015e-01 3.206354379653930664e-01 1.772501915693283081e-01 3.482242226600646973e-01 -6.628169864416122437e-02 2.371711432933807373e-01 3.487097844481468201e-02 -2.541530430316925049e-01 -3.111160593107342720e-03 -1.286496669054031372e-01 -1.088208928704261780e-01 3.844240680336952209e-02 9.631340950727462769e-02 1.928601711988449097e-01 1.060523651540279388e-02 -1.722474247217178345e-01 1.049707233905792236e-01 9.101635776460170746e-03
-2.623321413993835449e-01 3.550683557987213135e-01 1.114314049482345581e-01 -2.252592742443084717e-01 2.933307886123657227e-01 -2.387786954641342163e-01 2.008708268404006958e-01 1.505723446607589722e-01 1.367384791374206543e-01 2.519039809703826904e-01 -9.861405938863754272e-02 -4.303129017353057861e-02 2.571019530296325684e-01 -7.332874834537506104e-02 -4.905468225479125977e-02 2.654684484004974365e-01 1.336430460214614868e-01 9.614272415637969971e-02 1.152661442756652832e-01 1.252596229314804077e-01 -9.999009966850280762e-02 -3.830637037754058838e-01 -1.693252101540565491e-02 -1.365191116929054260e-02 -8.235728740692138672e-02 -7.788803428411483765e-02 4.255831241607666016e-02 1.804537326097488403e-01 -9.164807945489883423e-02 3.607945144176483154e-02 1.455550268292427063e-02 1.653978824615478516e-01
-1.883704811334609985e-01 3.488727509975433350e-01 1.613737642765045166e-01 -3.520657718181610107e-01 9.936174750328063965e-02 -1.736212894320487976e-02 7.576563954353332520e-02 1.307386755943298340e-01 -2.007721364498138428e-01 1.536146104335784912e-01 3.004702739417552948e-02 1.333026885986328125e-01 -9.305728971958160400e-02 1.186908781528472900e-01 -1.857752352952957153e-01 2.983435392379760742e-01 2.067610174417495728e-01 -4.198445752263069153e-02 -2.592410147190093994e-01 2.094280570745468140e-01 4.631432890892028809e-02 -2.713641822338104248e-01 1.638576984405517578e-01 -1.611791998147964478e-01 -4.930996149778366089e-02 1.588484346866607666e-01 -2.356827706098556519e-01 1.804476380348205566e-01 -6.177851185202598572e-02 -5.797003954648971558e-02 1.529641002416610718e-01 -2.049671486020088196e-02
-2.977666556835174561e-01 -5.015733838081359863e-02 1.093042735010385513e-02 -6.368833035230636597e-02 -7.196242362260818481e-02 2.486414760351181030e-01 -6.645161192864179611e-03 1.088406145572662354e-01 7.943210005760192871e-02 -1.848198324441909790e-01 8.888553828001022339e-02 -2.085548359900712967e-03 2.054425626993179321e-01 2.458868734538555145e-02 -4.082338213920593262e-01 1.454848200082778931e-01 -2.387093566358089447e-02 -9.887976944446563721e-02 -1.642778962850570679e-01 3.459363281726837158e-01 -3.426687093451619148e-03 -2.716866731643676758e-01 -1.073589250445365906e-01 2.826179563999176025e-01 4.069416821002960205e-01 1.699038296937942505e-01 3.330343868583440781e-03 2.922850288450717926e-02 2.033678069710731506e-02 -1.063869893550872803e-02 1.620600968599319458e-01 4.891229420900344849e-02
-2.892522811889648438e-01 1.309094578027725220e-01 2.326090782880783081e-01 -2.921090126037597656e-01 4.920529201626777649e-03 1.047363951802253723e-01 7.543040812015533447e-02 8.242310583591461182e-02 6.929762661457061768e-02 1.092461496591567993e-01 -7.076183706521987915e-02 5.863329023122787476e-02 -1.329352110624313354e-01 -1.815093457698822021e-01 -2.849256396293640137e-01 2.954277396202087402e-01 9.772979468107223511e-02 -1.391939222812652588e-01 -5.452837422490119934e-02 4.087098240852355957e-01 -2.988564968109130859e-02 -3.732239827513694763e-02 2.040354013442993164e-01 -1.602662354707717896e-01 2.293854355812072754e-01 -4.631034284830093384e-02 -1.824934035539627075e-02 5.900159850716590881e-02 -3.616232872009277344e-01 -1.830556094646453857e-01 -4.430011380463838577e-03 -2.454967424273490906e-02
-2.042463123798370361e-01 3.720450699329376221e-01 3.338383436203002930e-01 -8.982552587985992432e-02 -1.962981522083282471e-01 -2.800486087799072266e-01 -4.170096293091773987e-02 -7.703091204166412354e-02 -2.277989834547042847e-01 1.957504004240036011e-01 -1.023702472448348999e-01 -2.576978802680969238e-01 6.887490302324295044e-02 1.097308695316314697e-01 2.342228218913078308e-02 9.272327274084091187e-02 1.354801356792449951e-01 -3.831274062395095825e-02 -1.358296573162078857e-01 1.734866946935653687e-01 1.719606518745422363e-01 -1.228287667036056519e-01 6.929446244612336159e-04 -6.833774037659168243e-03 7.012166827917098999e-02 2.041074782609939575e-01 3.264253586530685425e-02 2.933314144611358643e-01 -1.192581132054328918e-01 -2.302552312612533569e-01 2.397918254137039185e-01 -1.057659760117530823e-01
-4.083284437656402588e-01 2.798729836940765381e-01 1.045397445559501648e-01 -3.627910465002059937e-02 -3.722730651497840881e-02 -1.809144318103790283e-01 2.161625325679779053e-01 2.512808740139007568e-01 -2.959815263748168945e-01 2.629943192005157471e-01 8.350092102773487568e-04 1.864922791719436646e-01 5.383588746190071106e-02 -2.212448269128799438e-01 -1.326529383659362793e-01 -2.744531631469726562e-02 -1.349971294403076172e-01 -1.003780290484428406e-01 -8.551345206797122955e-03 1.417831331491470337e-01 -1.610959023237228394e-01 -2.202512770891189575e-01 -4.577623307704925537e-02 -1.884788647294044495e-02 1.605514287948608398e-01 4.624680802226066589e-02 1.042445525527000427e-01 3.107132017612457275e-01 5.717734992504119873e-02 1.093139275908470154e-01 5.860501155257225037e-02 2.399871796369552612e-01
-4.415638446807861328e-01 2.771082101389765739e-03 6.571085751056671143e-02 -1.578948497772216797e-01 -3.197990357875823975e-01 5.320053175091743469e-02 2.278426587581634521e-01 -1.799297332763671875e-02 -9.646344184875488281e-02 -1.495714932680130005e-01 1.600853800773620605e-01 -2.054089158773422241e-01 -3.239191323518753052e-02 -3.023764118552207947e-02 1.137116551399230957e-01 1.026260852813720703e-01 -1.228866577148437500e-01 -1.879366636276245117e-01 2.780598960816860199e-02 7.166767865419387817e-02 3.145874440670013428e-01 7.186117768287658691e-02 -7.768737152218818665e-03 3.053761422634124756e-01 2.725008726119995117e-01 1.383962929248809814e-01 1.247952654957771301e-01 2.005044221878051758e-01 -1.818533986806869507e-01 2.183765619993209839e-01 -3.975450247526168823e-02 9.057330340147018433e-02
-2.527464628219604492e-01 5.177568644285202026e-02 -9.737231885083019733e-04 -2.266736477613449097e-01 5.249345209449529648e-03 -3.644437193870544434e-01 8.404464274644851685e-02 4.129960387945175171e-02 1.854740269482135773e-02 -6.496093422174453735e-02 4.147687926888465881e-02 1.155563965439796448e-01 -5.229294300079345703e-02 -9.845917113125324249e-03 -1.151433289051055908e-01 3.902325779199600220e-02 -6.859916262328624725e-03 7.025321573019027710e-02 -8.421241492033004761e-02 3.492860794067382812e-01 7.251210045069456100e-03 -2.562060654163360596e-01 -2.149241715669631958e-01 -1.243262141942977905e-01 -1.034455746412277222e-01 -1.814048737287521362e-02 9.917729347944259644e-02 -1.743673905730247498e-02 -6.110396981239318848e-01 1.293497979640960693e-01 -1.697460263967514038e-01 4.107811674475669861e-02
-3.727238476276397705e-01 -1.642446666955947876e-01 3.953767940402030945e-02 -1.364560127258300781e-01 -3.801522850990295410e-01 -2.924997210502624512e-01 2.391451001167297363e-01 -8.809015154838562012e-02 -4.939050972461700439e-02 6.908287107944488525e-02 6.382252555340528488e-03 -3.996009007096290588e-02 -1.260519921779632568e-01 3.021949902176856995e-02 -6.117612868547439575e-02 3.388698697090148926e-01 -1.874576359987258911e-01 -8.051118254661560059e-02 -1.177855953574180603e-01 3.113501369953155518e-01 -1.241443380713462830e-01 -7.478807866573333740e-02 -3.461649268865585327e-02 -1.210242137312889099e-01 2.117083594202995300e-02 -2.528193891048431396e-01 1.257941275835037231e-01 5.757836624979972839e-03 -2.037432342767715454e-01 1.355402320623397827e-01 1.237723603844642639e-01 -1.730830520391464233e-01
-3.090642690658569336e-01 2.258490771055221558e-01 3.323988616466522217e-01 -2.825678288936614990e-01 -1.724189380183815956e-03 -2.838710695505142212e-02 1.138952840119600296e-02 7.631290704011917114e-02 -2.603611946105957031e-01 2.261134386062622070e-01 2.078110575675964355e-01 2.252068370580673218e-02 -1.723071485757827759e-01 9.713417850434780121e-03 -1.013373211026191711e-01 3.069267868995666504e-01 2.025648392736911774e-02 -1.041798666119575500e-01 -2.080896347761154175e-01 7.418663799762725830e-02 1.900240592658519745e-02 1.041555851697921753e-01 6.236104667186737061e-02 -2.835175953805446625e-03 1.672148406505584717e-01 8.456241339445114136e-02 -2.383174002170562744e-01 2.760725021362304688e-01 -8.509249985218048096e-02 -3.059591948986053467e-01 -1.191874966025352478e-01 3.398571535944938660e-02
-2.914628088474273682e-01 1.851359754800796509e-01 3.601415753364562988e-01 -3.656395673751831055e-01 2.505169808864593506e-02 -3.423390984535217285e-01 7.099244743585586548e-02 1.042350679636001587e-01 -1.517827808856964111e-01 3.577456250786781311e-02 1.829481124877929688e-01 -1.534782201051712036e-01 7.189111411571502686e-02 3.484751656651496887e-02 1.146621555089950562e-01 4.469733219593763351e-03 1.705180108547210693e-01 1.326184570789337158e-01 1.275125704705715179e-02 1.667410582304000854e-01 -6.078340485692024231e-02 -2.307902723550796509e-01 -5.187325179576873779e-02 -1.549112945795059204e-01 -1.998187005519866943e-01 -3.283897787332534790e-02 2.359396219253540039e-02 3.770373165607452393e-01 3.581609576940536499e-02 5.369504913687705994e-02 1.640188992023468018e-01 9.845712780952453613e-02
-2.994493842124938965e-01 3.136584535241127014e-02 1.084659621119499207e-01 -2.360917329788208008e-01 -2.731214277446269989e-02 8.604622632265090942e-02 8.248864114284515381e-02 2.037109285593032837e-01 1.056861281394958496e-01 -2.036269456148147583e-01 -8.898305892944335938e-02 -2.757883071899414062e-02 -5.099785514175891876e-03 -7.496462017297744751e-02 -1.216555759310722351e-01 1.407665908336639404e-01 2.028642408549785614e-02 -1.585086733102798462e-01 2.609142567962408066e-03 4.200786650180816650e-01 1.991411447525024414e-01 -4.029018580913543701e-01 7.743641734123229980e-02 3.207000494003295898e-01 7.722092419862747192e-02 2.672403454780578613e-01 1.288593709468841553e-01 -1.826113760471343994e-01 -7.898781448602676392e-02 2.076688222587108612e-03 1.873606592416763306e-01 4.791174829006195068e-02
-8.238480985164642334e-02 9.323515743017196655e-02 9.674457460641860962e-02 1.251533180475234985e-01 -2.981585636734962463e-02 -8.270061574876308441e-03 7.137231528759002686e-02 1.895877718925476074e-01 3.552888929843902588e-01 -7.573594152927398682e-02 5.387194454669952393e-02 -4.793532565236091614e-02 1.914851218461990356e-01 8.818414062261581421e-02 -1.207276899367570877e-02 2.232557833194732666e-01 1.954792886972427368e-01 -3.590388596057891846e-02 -1.540779918432235718e-01 3.373436331748962402e-01 1.178540438413619995e-01 -2.101058661937713623e-01 9.569051116704940796e-02 -1.121719926595687866e-01 4.158629179000854492e-01 1.598507761955261230e-01 1.739216893911361694e-01 2.619597911834716797e-01 -8.163648098707199097e-02 -2.632280290126800537e-01 1.820418387651443481e-01 1.504333615303039551e-01
-3.029996454715728760e-01 2.126924395561218262e-01 1.519472105428576469e-03 -1.849696636199951172e-01 -2.294906824827194214e-01 -2.187826186418533325e-01 -2.434448106214404106e-03 1.527599710971117020e-02 -1.120046898722648621e-01 7.319944351911544800e-02 5.064588040113449097e-02 1.359297633171081543e-01 3.788155689835548401e-02 2.463175356388092041e-01 -9.367791563272476196e-02 1.761148720979690552e-01 8.288668096065521240e-02 -1.546298116445541382e-01 -2.252660989761352539e-01 1.193382069468498230e-01 -9.939527139067649841e-03 -4.186048731207847595e-02 -3.360016047954559326e-01 3.314255923032760620e-02 -3.569168969988822937e-02 1.358609050512313843e-01 2.099495977163314819e-01 2.095831558108329773e-02 -4.881122410297393799e-01 2.460743933916091919e-01 3.193671256303787231e-02 1.069186180830001831e-01
-2.682271003723144531e-01 2.601455152034759521e-01 1.537695527076721191e-01 -1.828289926052093506e-01 -2.464377284049987793e-01 -1.509000658988952637e-01 4.362512007355690002e-02 1.587755531072616577e-01 -9.356450289487838745e-03 -4.990060627460479736e-02 2.592616379261016846e-01 -1.593304127454757690e-01 -1.504449397325515747e-01 1.580182164907455444e-01 -2.505935430526733398e-01 3.813223168253898621e-02 -2.487195432186126709e-01 5.356493219733238220e-02 7.431223243474960327e-02 2.748749852180480957e-01 1.228469163179397583e-01 1.056216731667518616e-01 -1.148631945252418518e-01 1.826973706483840942e-01 2.871546149253845215e-01 7.574038207530975342e-02 1.202182099223136902e-01 2.177106738090515137e-01 -3.295749425888061523e-02 3.347287774085998535e-01 2.380252815783023834e-02 -5.733796581625938416e-02
-2.501604259014129639e-01 2.869670987129211426e-01 -1.525191217660903931e-01 -9.406131505966186523e-02 2.065434902906417847e-01 -1.350481808185577393e-01 2.130452543497085571e-01 1.083033531904220581e-01 4.482131917029619217e-03 -1.714452654123306274e-01 1.449288129806518555e-01 -2.947483658790588379e-01 9.282110631465911865e-02 1.471970081329345703e-01 2.306947112083435059e-01 3.553722202777862549e-01 3.897061049938201904e-01 -1.476200073957443237e-01 -9.922581166028976440e-02 1.486568152904510498e-01 5.319261550903320312e-02 7.096579764038324356e-03 -2.389134839177131653e-02 -1.475755572319030762e-01 1.462754309177398682e-01 1.440778840333223343e-02 -1.066050454974174500e-01 -1.050210297107696533e-01 -1.614316403865814209e-01 -8.184716850519180298e-02 2.216004729270935059e-01 3.401235863566398621e-02
-1.278279572725296021e-01 -2.802775613963603973e-02 -3.643488138914108276e-02 -2.567095756530761719e-01 1.431112438440322876e-01 -2.055794000625610352e-01 1.250244081020355225e-01 3.658508509397506714e-02 -1.157573387026786804e-01 2.677370011806488037e-01 5.559857934713363647e-02 1.213721856474876404e-01 1.714986264705657959e-01 -1.179414018988609314e-01 -7.048407196998596191e-02 -1.045881956815719604e-01 -1.781261712312698364e-01 5.214371159672737122e-02 -1.222782731056213379e-01 4.554441571235656738e-01 5.295360460877418518e-03 -2.639650106430053711e-01 -4.269783496856689453e-01 -4.588119313120841980e-02 1.629323661327362061e-01 -1.229006052017211914e-02 -1.668299734592437744e-01 2.231392711400985718e-01 6.076426059007644653e-02 -1.761541068553924561e-01 -6.716980040073394775e-02 -1.389025896787643433e-01
-3.546110093593597412e-01 4.351142421364784241e-02 1.834282875061035156e-01 -1.302625238895416260e-01 -3.833250841125845909e-03 7.044126838445663452e-02 6.621073186397552490e-02 -1.259785611182451248e-02 6.873176246881484985e-02 2.504229843616485596e-01 2.407276034355163574e-01 -1.920848190784454346e-01 -3.776536881923675537e-02 -1.847182810306549072e-01 -2.048841211944818497e-03 2.568079531192779541e-01 2.463277280330657959e-01 2.922981046140193939e-02 -7.260853052139282227e-02 1.557460129261016846e-01 1.647092252969741821e-01 -1.995222568511962891e-01 -9.856688231229782104e-02 -2.487938255071640015e-01 2.769346535205841064e-02 1.718522794544696808e-02 2.972499430179595947e-01 9.238971024751663208e-02 -3.089390099048614502e-01 -2.683653831481933594e-01 2.310807555913925171e-01 -3.296231850981712341e-03
-2.805808782577514648e-01 3.536243736743927002e-02 8.330503851175308228e-02 -3.304897248744964600e-01 9.627671539783477783e-02 -8.595463819801807404e-03 1.617726534605026245e-01 -1.412475556135177612e-01 6.016958132386207581e-02 -2.003480792045593262e-01 1.992035955190658569e-01 7.296665757894515991e-02 1.560933440923690796e-01 2.037576213479042053e-02 -1.529368199408054352e-02 -1.492461264133453369e-01 1.863173246383666992e-01 3.856375813484191895e-02 -1.127477958798408508e-01 3.135218322277069092e-01 -2.276948653161525726e-02 -3.525169193744659424e-01 -3.693539202213287354e-01 1.824316680431365967e-01 1.032931134104728699e-01 1.312060058116912842e-01 3.105380199849605560e-02 -9.864553809165954590e-02 -2.497362941503524780e-01 -2.344163358211517334e-01 8.957073092460632324e-02 -8.197817206382751465e-02
-2.313075661659240723e-01 2.161957025527954102e-01 1.983312964439392090e-01 1.096445834264159203e-03 -8.031629025936126709e-02 -1.075358465313911438e-01 1.263035088777542114e-01 2.304278546944260597e-03 -1.150924190878868103e-01 1.727584749460220337e-02 7.925092428922653198e-02 -2.935680747032165527e-01 -5.421987920999526978e-02 2.857254147529602051e-01 -1.718579083681106567e-01 1.157157048583030701e-01 -4.960445687174797058e-02 -1.012943461537361145e-01 5.147976800799369812e-02 3.883025050163269043e-01 -1.310220509767532349e-01 -1.875866055488586426e-01 -1.706539243459701538e-01 1.689428985118865967e-01 6.191372871398925781e-02 -3.395772278308868408e-01 -2.954978644847869873e-01 1.933722943067550659e-01 1.381582766771316528e-01 2.192789167165756226e-01 -7.146877050399780273e-02 -2.507226727902889252e-02
-3.349081873893737793e-01 2.761375904083251953e-02 4.441200196743011475e-01 9.757713228464126587e-02 -1.855934113264083862e-01 -1.891149878501892090e-01 1.710941940546035767e-01 2.197149097919464111e-01 -1.792301386594772339e-01 1.125753372907638550e-01 -2.185844182968139648e-01 1.958336532115936279e-01 1.912439987063407898e-02 1.319256722927093506e-01 -1.924692653119564056e-03 1.662539541721343994e-01 2.900712937116622925e-02 1.105575561523437500e-01 -1.629161983728408813e-01 3.121546506881713867e-01 1.784785687923431396e-01 -2.229196391999721527e-02 -1.094115003943443298e-01 2.640783041715621948e-02 2.635756731033325195e-01 1.798942834138870239e-01 -3.385728225111961365e-02 -4.217383638024330139e-02 3.239357843995094299e-02 1.582181751728057861e-01 -5.720140412449836731e-02 -2.000805735588073730e-01
-1.409168988466262817e-01 2.837746217846870422e-02 8.200810104608535767e-02 4.545520618557929993e-02 -1.387589275836944580e-01 4.786286875605583191e-02 3.056636825203895569e-02 -1.968905627727508545e-01 -2.106363028287887573e-01 -1.144104525446891785e-01 8.781597763299942017e-02 -2.124210447072982788e-01 1.504864823073148727e-02 1.282296329736709595e-01 -1.202461682260036469e-02 4.055906832218170166e-01 -1.128333061933517456e-01 -2.495830506086349487e-01 1.390544176101684570e-01 2.028400599956512451e-01 1.533048748970031738e-01 -4.213401973247528076e-01 1.203579902648925781e-01 1.875246614217758179e-01 3.775673210620880127e-01 -4.857716709375381470e-02 -1.528023034334182739e-01 2.054227888584136963e-01 -7.797359675168991089e-02 1.880845427513122559e-02 -1.156661286950111389e-01 3.507278859615325928e-02
-5.036847591400146484e-01 1.092623570002615452e-03 9.927513077855110168e-03 -4.190579056739807129e-02 1.789170950651168823e-01 -1.473108083009719849e-01 2.036911994218826294e-01 2.532181562855839729e-03 2.071075141429901123e-01 1.070967093110084534e-01 -1.386156957596540451e-02 -3.287164866924285889e-01 2.550171874463558197e-02 -9.993630461394786835e-03 2.395292669534683228e-01 8.787885308265686035e-02 9.051684290170669556e-02 -1.189169064164161682e-01 1.129516679793596268e-02 1.963587999343872070e-01 9.255078434944152832e-02 -2.184314578771591187e-01 -1.123478487133979797e-01 -2.317231446504592896e-01 3.148071169853210449e-01 1.390526443719863892e-01 -1.024423241615295410e-01 -1.824528425931930542e-01 -1.421047598123550415e-01 -1.510606855154037476e-01 1.750168800354003906e-01 -3.604632616043090820e-02
-4.010869562625885010e-01 -8.656176924705505371e-02 1.362299621105194092e-01 2.324969135224819183e-02 2.239969093352556229e-03 -1.173605099320411682e-01 -1.050278358161449432e-02 2.798567116260528564e-01 -1.102322265505790710e-01 3.926681578159332275e-01 -1.827032268047332764e-01 -8.679989725351333618e-02 1.791404485702514648e-01 3.230970501899719238e-01 -1.876573562622070312e-01 -1.088864207267761230e-01 2.512306571006774902e-01 -6.223807856440544128e-02 3.731492534279823303e-02 1.992953270673751831e-01 2.635669521987438202e-02 -1.360075324773788452e-01 -5.462684482336044312e-02 2.324570156633853912e-02 2.494616806507110596e-01 -1.097913384437561035e-01 -1.292710155248641968e-01 -2.379016205668449402e-02 -1.327316462993621826e-01 -2.506782710552215576e-01 -1.564345359802246094e-01 4.701141640543937683e-02
-5.169547349214553833e-02 1.530053317546844482e-01 1.391844898462295532e-01 -2.077018618583679199e-01 -7.577440142631530762e-02 -1.269695013761520386e-01 4.226496815681457520e-01 -1.911728084087371826e-01 1.591263860464096069e-01 -4.431482776999473572e-02 1.746559292078018188e-01 -4.506629705429077148e-02 -8.895450085401535034e-02 -7.377209514379501343e-02 -1.962513029575347900e-01 3.379301428794860840e-01 2.928300499916076660e-01 2.353981835767626762e-03 -2.183255553245544434e-01 2.932372093200683594e-01 -5.479000508785247803e-02 -3.012340962886810303e-01 1.412263978272676468e-02 9.809058904647827148e-02 6.209613382816314697e-02 1.395184397697448730e-01 -1.007054969668388367e-01 -1.198588609695434570e-01 -2.546102702617645264e-01 2.941738814115524292e-02 -6.671813782304525375e-03 1.092478558421134949e-01
-2.984637320041656494e-01 4.827998951077461243e-02 2.562249302864074707e-01 3.244738653302192688e-02 -9.357225149869918823e-02 -1.602048724889755249e-01 2.737987339496612549e-01 -1.214346615597605705e-03 8.121734485030174255e-03 4.130493104457855225e-01 4.729009792208671570e-02 2.532241307199001312e-02 -1.974129080772399902e-01 1.342012584209442139e-01 -5.940373614430427551e-02 2.972831726074218750e-01 8.762879669666290283e-02 -1.174418181180953979e-01 2.338901720941066742e-02 1.096690297126770020e-01 2.157799154520034790e-01 -3.432411253452301025e-01 9.077577292919158936e-02 8.030597120523452759e-02 -2.060379683971405029e-01 -8.070299029350280762e-02 -1.395641565322875977e-01 7.733632624149322510e-02 7.695289701223373413e-02 -2.935492694377899170e-01 1.386698484420776367e-01 1.058216914534568787e-01
-5.390463471412658691e-01 2.814807593822479248e-01 3.880484029650688171e-02 -2.083697915077209473e-01 2.190155237913131714e-01 -1.457141935825347900e-01 2.490930706262588501e-01 -6.929003167897462845e-03 -7.659138739109039307e-02 8.011879771947860718e-02 -2.892799302935600281e-02 -2.795253694057464600e-01 -3.153583034873008728e-02 7.066641002893447876e-02 8.261352032423019409e-02 5.958913266658782959e-02 -9.692180901765823364e-02 6.383021920919418335e-02 -9.202866815030574799e-03 9.398167580366134644e-02 2.109581083059310913e-01 -8.959407359361648560e-02 -1.029537431895732880e-02 -2.979902327060699463e-01 2.845068573951721191e-01 2.260908111929893494e-02 -7.655907422304153442e-02 -1.913638561964035034e-01 7.578652002848684788e-04 -1.197378933429718018e-01 8.361963927745819092e-02 -1.930561065673828125e-01
-5.147072672843933105e-01 5.182144790887832642e-02 1.440730541944503784e-01 1.780603826045989990e-01 1.696878075599670410e-01 -9.498393535614013672e-02 -2.565747201442718506e-01 8.465874195098876953e-02 -1.890943646430969238e-01 -1.125001534819602966e-01 -1.585940420627593994e-01 -9.446520358324050903e-02 -7.949472405016422272e-03 6.801557540893554688e-02 -2.673392742872238159e-02 -1.632095128297805786e-01 -4.988086223602294922e-02 -1.859126426279544830e-02 1.790241599082946777e-01 3.689895570278167725e-01 9.814410656690597534e-02 -2.753948271274566650e-01 9.643898159265518188e-02 -4.650094360113143921e-02 9.654614329338073730e-02 4.951446782797574997e-03 2.395789511501789093e-02 2.916093766689300537e-01 -7.676119357347488403e-02 -9.286119043827056885e-02 2.587404847145080566e-01 -1.009599789977073669e-01
-1.681155264377593994e-01 2.406029589474201202e-02 2.596697211265563965e-01 -2.190376222133636475e-01 -4.265171289443969727e-02 -2.371286973357200623e-02 -4.329829290509223938e-02 1.806715130805969238e-01 -2.266476750373840332e-01 2.318093031644821167e-01 1.721648126840591431e-01 1.161883994936943054e-01 5.607606098055839539e-02 1.343911439180374146e-01 -7.654076814651489258e-02 -8.148395270109176636e-02 -1.202911790460348129e-02 -1.040071547031402588e-01 1.903105080127716064e-01 3.860243856906890869e-01 -1.341293901205062866e-01 -1.648799628019332886e-01 -1.267607510089874268e-01 2.527270913124084473e-01 2.162720263004302979e-01 -1.593273580074310303e-01 -1.177693158388137817e-01 2.969709336757659912e-01 -7.229780405759811401e-02 1.744670420885086060e-01 3.065635077655315399e-02 3.236805498600006104e-01
-4.281453192234039307e-01 6.391191482543945312e-02 1.494916677474975586e-01 -9.790858626365661621e-02 9.913044050335884094e-03 -8.114960044622421265e-02 -1.258471161127090454e-01 1.419974584132432938e-02 -2.772799134254455566e-01 5.093016475439071655e-02 -1.477527152746915817e-02 -6.531283259391784668e-02 5.989785119891166687e-02 1.609070003032684326e-01 2.745882868766784668e-01 1.027807146310806274e-01 7.951036840677261353e-02 1.062574610114097595e-01 -1.080156490206718445e-01 3.106769025325775146e-01 -1.834401041269302368e-01 -2.416147291660308838e-02 -6.498026777990162373e-04 1.528857648372650146e-01 2.906331717967987061e-01 -1.747754812240600586e-01 -2.239648066461086273e-02 -6.911917030811309814e-02 -2.111742049455642700e-01 3.286936581134796143e-01 2.412486970424652100e-01 -2.097858190536499023e-01
-2.929608523845672607e-01 1.053839921951293945e-02 3.230168670415878296e-02 -5.386583879590034485e-02 -9.269423782825469971e-02 -8.474536985158920288e-02 2.492932081222534180e-01 4.705151170492172241e-02 -2.464505732059478760e-01 1.047415435314178467e-01 3.093173801898956299e-01 2.514189183712005615e-01 -1.066785231232643127e-01 7.341355085372924805e-02 -1.139768138527870178e-01 1.680905669927597046e-01 -1.432166993618011475e-01 -8.979835361242294312e-02 -1.059507504105567932e-01 4.193438887596130371e-01 -1.309576034545898438e-01 -8.402853459119796753e-02 -3.795215189456939697e-01 4.238676652312278748e-02 2.453570486977696419e-03 1.248908042907714844e-01 2.636321187019348145e-01 7.248456031084060669e-02 1.323774755001068115e-01 1.522035300731658936e-01 5.940184369683265686e-02 1.452553570270538330e-01
-2.760532796382904053e-01 1.933875828981399536e-01 -1.384099572896957397e-01 -3.276987373828887939e-01 1.312360167503356934e-01 -9.941659867763519287e-02 1.477205902338027954e-01 3.545251861214637756e-02 -2.644304633140563965e-01 -2.995327301323413849e-02 -5.501483380794525146e-02 1.764644384384155273e-01 -7.385692745447158813e-02 5.069574713706970215e-02 -6.192428991198539734e-02 1.475176215171813965e-01 2.095201164484024048e-01 -2.053810358047485352e-01 -2.062391340732574463e-01 2.006958276033401489e-01 3.181521892547607422e-01 -2.056847363710403442e-01 9.526956081390380859e-02 3.575630858540534973e-02 1.811864078044891357e-01 2.088248962536454201e-03 -2.571530342102050781e-01 2.284232378005981445e-01 1.711323112249374390e-01 -1.182132363319396973e-01 2.296199202537536621e-01 -3.406369686126708984e-02
-5.066143870353698730e-01 1.967683136463165283e-01 -1.187829822301864624e-01 1.409417539834976196e-01 -1.563065946102142334e-01 2.142501473426818848e-01 -1.386583462590351701e-04 1.385239958763122559e-01 -4.740247875452041626e-02 9.535320103168487549e-02 6.626931577920913696e-02 -8.781971037387847900e-02 1.838431060314178467e-01 -1.050631776452064514e-01 -1.342225670814514160e-01 1.783157885074615479e-01 -4.804170876741409302e-02 -2.055835723876953125e-01 1.543531473726034164e-02 3.212740719318389893e-01 -1.283511985093355179e-02 -2.991737984120845795e-02 -1.754576265811920166e-01 2.383880913257598877e-01 1.950784176588058472e-01 2.701890766620635986e-01 1.373509168624877930e-01 1.838027536869049072e-01 -1.581182926893234253e-01 -1.481896042823791504e-01 5.433450860437005758e-05 1.251583993434906006e-01
-4.288842082023620605e-01 -6.573125720024108887e-02 -7.686417549848556519e-02 -1.043607294559478760e-01 1.888601854443550110e-02 -6.121258810162544250e-02 1.629260182380676270e-01 6.004341691732406616e-02 -1.286855246871709824e-02 -4.517934471368789673e-02 -1.211963593959808350e-01 -2.434039413928985596e-01 3.143078461289405823e-02 1.370091829448938370e-02 1.317804306745529175e-01 1.241970583796501160e-01 2.811294794082641602e-01 1.160287559032440186e-01 2.062788307666778564e-01 2.833418250083923340e-01 -5.787824466824531555e-02 -3.187839984893798828e-01 -3.262584507465362549e-01 -8.677694201469421387e-02 1.020675152540206909e-01 1.729516237974166870e-01 -1.483535915613174438e-01 4.267863929271697998e-02 -2.999933063983917236e-01 -1.518401652574539185e-01 1.974448412656784058e-01 1.016876101493835449e-02
-3.350126445293426514e-01 2.985272705554962158e-01 2.765062451362609863e-01 -7.603433728218078613e-02 8.594258129596710205e-02 -1.488238126039505005e-01 1.689598411321640015e-01 -2.684757113456726074e-01 1.319633424282073975e-01 2.210798300802707672e-02 2.901778519153594971e-01 1.878424733877182007e-01 1.731025278568267822e-01 -6.075307354331016541e-02 -2.134220600128173828e-01 3.060317933559417725e-01 1.074382662773132324e-01 1.378203183412551880e-01 -3.051942773163318634e-02 7.354979962110519409e-02 6.430133245885372162e-03 -1.157594621181488037e-01 -1.187527254223823547e-01 6.172933429479598999e-02 1.273387372493743896e-01 2.582076750695705414e-02 -6.260933727025985718e-02 3.817613422870635986e-01 1.140876039862632751e-01 -7.925681769847869873e-02 1.066089943051338196e-01 1.027593612670898438e-01
-3.479910790920257568e-01 5.592200532555580139e-02 -1.191845908761024475e-01 -2.943201959133148193e-01 -1.612362563610076904e-01 9.201000630855560303e-02 -8.255872130393981934e-02 -9.915293753147125244e-02 7.879937067627906799e-03 -9.634613245725631714e-02 2.225221544504165649e-01 -1.222872138023376465e-01 -4.383417218923568726e-02 3.547940868884325027e-03 -8.484065532684326172e-03 2.953985929489135742e-01 -1.059482842683792114e-01 -3.036654293537139893e-01 1.771660596132278442e-01 1.910455226898193359e-01 1.392969340085983276e-01 -4.008339345455169678e-01 -5.132215470075607300e-02 9.794113039970397949e-02 2.934000492095947266e-01 -1.521004438400268555e-01 2.334650233387947083e-02 5.885828658938407898e-02 -1.017701476812362671e-01 7.056161761283874512e-02 -2.500448524951934814e-01 -7.775706797838211060e-02
-3.133901357650756836e-01 6.767611950635910034e-02 6.481476128101348877e-02 -2.039145380258560181e-01 -8.712778985500335693e-02 -1.361303180456161499e-01 6.696735322475433350e-02 1.194318905472755432e-01 -1.455544382333755493e-01 5.715933442115783691e-02 2.881326079368591309e-01 2.331112623214721680e-01 3.504951298236846924e-01 1.204072311520576477e-01 -5.003401078283786774e-03 -4.507098346948623657e-02 3.926192224025726318e-01 1.360684633255004883e-01 -8.139541745185852051e-02 2.227139621973037720e-01 1.224817335605621338e-01 -3.510587215423583984e-01 -5.670895799994468689e-02 -2.861785590648651123e-01 -1.229061111807823181e-01 3.595037013292312622e-02 -8.781056106090545654e-02 1.230777427554130554e-01 -1.346568018198013306e-02 4.272985085844993591e-02 -7.242961227893829346e-02 -8.110284805297851562e-02
-2.149567157030105591e-01 4.301595985889434814e-01 5.231555104255676270e-01 -1.597097069025039673e-01 -4.780927300453186035e-02 -2.839853763580322266e-01 9.738294035196304321e-02 -1.890277564525604248e-01 6.862964481115341187e-02 1.144174858927726746e-01 -2.666294761002063751e-02 -7.256066799163818359e-02 -2.182396054267883301e-01 -8.128364384174346924e-02 -1.820914447307586670e-01 5.062203854322433472e-02 4.421431571245193481e-02 -1.003449633717536926e-01 2.554001100361347198e-02 1.323265582323074341e-01 9.166459739208221436e-02 -2.582896351814270020e-01 1.130598175222985446e-04 -1.490803714841604233e-02 2.391905635595321655e-01 6.737817823886871338e-02 -1.014972552657127380e-01 9.863039851188659668e-02 -9.398014098405838013e-02 2.213045023381710052e-02 1.752730756998062134e-01 -1.809143647551536560e-02
-3.594050705432891846e-01 -1.328032910823822021e-01 9.189919382333755493e-02 -3.444049060344696045e-01 1.353153139352798462e-01 -3.007651269435882568e-01 4.273079335689544678e-02 -1.249243877828121185e-02 -9.375821053981781006e-02 -1.337727010250091553e-01 -1.229966804385185242e-01 -8.770013600587844849e-02 2.485410869121551514e-02 -8.537227660417556763e-02 -8.184077590703964233e-02 4.996340721845626831e-02 3.238939940929412842e-01 2.096101343631744385e-01 -1.918310821056365967e-01 2.949392497539520264e-01 8.624507486820220947e-02 -1.953084394335746765e-02 -1.219209358096122742e-01 -4.260207340121269226e-02 2.902373671531677246e-01 2.440276145935058594e-01 6.830911338329315186e-02 1.837398707866668701e-01 -6.339658796787261963e-02 -8.233125507831573486e-02 1.584926396608352661e-01 1.830603480339050293e-01
-4.037240743637084961e-01 -1.412555724382400513e-01 3.420890867710113525e-02 1.100413501262664795e-02 -1.447787135839462280e-01 -2.566825449466705322e-01 7.530946284532546997e-03 4.545607417821884155e-02 -1.574751175940036774e-02 2.139491438865661621e-01 1.126963868737220764e-01 -1.604474782943725586e-01 -7.473798096179962158e-02 1.926715075969696045e-01 -3.825559616088867188e-01 1.703112572431564331e-01 9.020400233566761017e-03 1.624392420053482056e-01 -4.993783310055732727e-02 2.261960413306951523e-03 9.329166263341903687e-03 -1.325118988752365112e-01 1.212566941976547241e-01 -1.334184557199478149e-01 3.152213096618652344e-01 -8.690150082111358643e-02 3.260185718536376953e-01 2.870093286037445068e-01 -5.469317361712455750e-02 -1.944109797477722168e-01 1.862743054516613483e-03 9.368761628866195679e-02
-3.134574890136718750e-01 4.189814627170562744e-01 1.029988005757331848e-02 -2.751044631004333496e-01 -6.347382068634033203e-02 -1.795642673969268799e-01 1.354763656854629517e-01 -1.030706800520420074e-02 -9.103208780288696289e-02 -7.571721076965332031e-02 -2.237070500850677490e-01 6.665293127298355103e-02 -2.781884372234344482e-01 6.872010231018066406e-02 4.467942565679550171e-02 -1.159073486924171448e-01 1.843902170658111572e-01 -9.285631030797958374e-02 -2.644900679588317871e-01 8.469579368829727173e-02 2.784739434719085693e-01 -2.460309565067291260e-01 -1.911357790231704712e-02 1.426055282354354858e-01 2.233634293079376221e-01 -1.548958122730255127e-01 -7.692133635282516479e-02 1.709046214818954468e-01 -5.916732922196388245e-02 -1.541942209005355835e-01 1.078227236866950989e-01 -5.644488334655761719e-02
-2.984412014484405518e-01 1.065774485468864441e-01 -7.011945545673370361e-02 -1.596404165029525757e-01 3.959021065384149551e-03 3.276817128062248230e-02 8.931434899568557739e-02 -5.023789405822753906e-02 1.065119132399559021e-01 -2.759279012680053711e-01 -2.037184312939643860e-02 -8.748233318328857422e-02 -1.570228934288024902e-01 7.597696781158447266e-02 -3.590631186962127686e-01 2.339449375867843628e-01 6.686583906412124634e-02 -2.769259810447692871e-01 3.126794472336769104e-02 4.739271998405456543e-01 1.183856185525655746e-02 -1.071414723992347717e-01 2.466223388910293579e-01 6.227463856339454651e-02 -1.270674020051956177e-01 1.464972794055938721e-01 6.265424657613039017e-03 3.079932332038879395e-01 -4.139215126633644104e-02 -4.930232092738151550e-02 -1.152500584721565247e-01 1.222726106643676758e-01
-2.915736436843872070e-01 6.684887409210205078e-02 2.050051242113113403e-01 2.921108007431030273e-01 -4.227660968899726868e-02 -4.285920411348342896e-02 3.798669576644897461e-01 5.802854523062705994e-02 -1.740359961986541748e-01 -1.569564640522003174e-01 -9.805383533239364624e-02 -5.158515274524688721e-02 -1.905946880578994751e-01 -1.356177330017089844e-01 -3.845506533980369568e-02 -1.317073851823806763e-01 -9.501752257347106934e-02 3.700013086199760437e-02 -1.184522584080696106e-01 2.608369886875152588e-01 2.978558540344238281e-01 -3.425493240356445312e-01 7.988795638084411621e-02 2.378617525100708008e-01 -1.107046753168106079e-02 -8.135212212800979614e-02 -5.456554144620895386e-02 1.915474534034729004e-01 5.595188587903976440e-03 -1.519702970981597900e-01 2.284968495368957520e-01 8.887007087469100952e-02
-2.332547903060913086e-01 2.364215403795242310e-01 3.877452015876770020e-01 8.446007966995239258e-02 -1.295487135648727417e-01 -4.073850065469741821e-02 3.499687910079956055e-01 -1.113778278231620789e-01 1.952723599970340729e-03 -6.135957315564155579e-02 -1.627186313271522522e-02 -5.498037487268447876e-02 7.390857487916946411e-02 -2.912469767034053802e-02 -7.849356532096862793e-02 8.635112643241882324e-02 4.306376352906227112e-02 3.813205659389495850e-01 -1.427162736654281616e-01 4.620832502841949463e-01 7.086552679538726807e-03 -4.419327527284622192e-02 -7.365868240594863892e-02 -1.428513228893280029e-01 7.011655718088150024e-02 1.387634277343750000e-01 1.308176666498184204e-01 8.502723276615142822e-02 -2.118745446205139160e-01 -6.454228609800338745e-02 1.631959527730941772e-01 -1.368158310651779175e-01
-3.031821846961975098e-01 8.654552698135375977e-02 7.559268176555633545e-02 -1.342855095863342285e-01 -1.554005295038223267e-01 -1.244967570528388023e-03 1.909597218036651611e-01 1.118367537856101990e-01 -4.536455869674682617e-02 -2.161859273910522461e-01 2.512876391410827637e-01 2.263121493160724640e-02 2.054981440305709839e-01 2.821188047528266907e-02 1.383694261312484741e-01 2.586862742900848389e-01 -9.365737438201904297e-02 -9.121013432741165161e-02 4.565413668751716614e-02 9.922327101230621338e-02 1.508076041936874390e-01 -3.911994099617004395e-01 -4.905652627348899841e-02 1.136395186185836792e-01 1.382384300231933594e-01 -1.843317300081253052e-01 -1.769344955682754517e-01 2.941898703575134277e-01 -1.276076585054397583e-01 3.594761490821838379e-01 -1.361643970012664795e-01 8.406904339790344238e-02
-5.775611400604248047e-01 2.564180195331573486e-01 1.391576826572418213e-01 2.562923822551965714e-03 -1.216358542442321777e-01 -1.293835490942001343e-01 9.037272632122039795e-02 -1.469037588685750961e-02 -1.181735545396804810e-01 -1.595585197210311890e-01 -1.045769304037094116e-01 -1.338007897138595581e-01 -8.811788260936737061e-02 1.956248730421066284e-01 -2.253653258085250854e-01 3.658476099371910095e-02 -3.197401389479637146e-02 5.964065715670585632e-02 2.070580720901489258e-01 8.197893947362899780e-02 -6.545322388410568237e-02 -8.755403757095336914e-02 -8.213774859905242920e-02 -2.711162529885768890e-02 1.964043229818344116e-01 -1.997729539871215820e-01 -2.203866094350814819e-01 7.697135210037231445e-02 1.935081630945205688e-01 -3.135913610458374023e-01 9.811291098594665527e-02 -1.515389978885650635e-01
-3.321956992149353027e-01 -7.932079583406448364e-02 1.506035327911376953e-01 -1.743701249361038208e-01 5.429990217089653015e-02 9.899493306875228882e-02 8.144837617874145508e-02 1.262978613376617432e-01 1.992339342832565308e-01 -3.730044960975646973e-01 8.407133072614669800e-02 3.403792390599846840e-03 1.863872408866882324e-01 3.420769795775413513e-02 -6.005124002695083618e-02 3.542973399162292480e-01 1.207809001207351685e-01 -1.566902399063110352e-01 -1.218309104442596436e-01 3.615355491638183594e-01 -1.664131321012973785e-02 -2.531437277793884277e-01 1.236747205257415771e-01 1.923630833625793457e-01 1.494170278310775757e-01 5.029012914746999741e-03 2.849883735179901123e-01 2.582395914942026138e-03 1.130230799317359924e-01 2.671780809760093689e-02 2.731737866997718811e-02 1.575643271207809448e-01
-4.065243303775787354e-01 2.194174937903881073e-02 -6.707000732421875000e-02 -5.822732672095298767e-02 -3.032532930374145508e-01 -7.191930711269378662e-02 3.680065870285034180e-01 1.947176456451416016e-01 -5.576442927122116089e-02 -4.890368878841400146e-02 9.625086188316345215e-02 -1.002819370478391647e-02 8.240851014852523804e-02 8.334574103355407715e-02 2.990847527980804443e-01 2.449792250990867615e-02 1.016487628221511841e-01 -3.815968707203865051e-02 6.041388586163520813e-02 1.922296285629272461e-01 -1.093392893671989441e-01 -3.215589821338653564e-01 -2.414413727819919586e-02 4.080021977424621582e-01 7.276634126901626587e-02 4.120847955346107483e-02 2.418418228626251221e-01 2.499266527593135834e-02 9.245327860116958618e-02 -1.666690409183502197e-01 -1.839062897488474846e-03 -2.097972435876727104e-03
-1.394957900047302246e-01 2.245231121778488159e-01 1.738607436418533325e-01 -4.130795001983642578e-01 -3.088112222030758858e-03 -1.032527163624763489e-02 4.084953665733337402e-01 1.031141281127929688e-01 -1.308824270963668823e-01 2.712765708565711975e-02 2.673482596874237061e-01 -2.295584976673126221e-01 -8.645851910114288330e-02 3.855029344558715820e-01 -1.816454976797103882e-01 1.986016891896724701e-02 6.158746406435966492e-02 1.681749224662780762e-01 1.570398956537246704e-01 2.366578876972198486e-01 1.329971253871917725e-01 -9.489733725786209106e-02 -5.193520337343215942e-02 2.270544506609439850e-02 1.490274369716644287e-01 -9.665150195360183716e-02 -3.883426636457443237e-02 -2.924476750195026398e-02 -1.687078177928924561e-02 -1.480515301227569580e-01 1.595788076519966125e-02 -1.453005522489547729e-01
-3.497937023639678955e-01 -4.501361399888992310e-02 -1.346990372985601425e-02 -1.540587516501545906e-03 -1.868024468421936035e-01 6.909188628196716309e-02 2.296722084283828735e-01 1.534774750471115112e-01 7.940096408128738403e-02 -2.712511122226715088e-01 -1.908165365457534790e-01 -4.236499592661857605e-02 -3.052055239677429199e-01 1.262971013784408569e-01 6.434678286314010620e-02 3.694698512554168701e-01 6.210606545209884644e-02 -1.503978967666625977e-01 3.013163432478904724e-02 1.879293471574783325e-01 -1.571923345327377319e-01 -4.096092581748962402e-01 1.090089008212089539e-01 1.125580891966819763e-01 1.219515949487686157e-01 -7.019341737031936646e-02 1.657185107469558716e-01 -2.059736102819442749e-02 -1.369276791810989380e-01 -1.974915154278278351e-02 2.032644450664520264e-01 -6.114140897989273071e-02
-9.598513692617416382e-02 1.302839219570159912e-01 1.847449839115142822e-01 -2.483594603836536407e-02 -1.676590442657470703e-01 -2.011657357215881348e-01 1.485689729452133179e-01 5.404791980981826782e-02 1.580812968313694000e-02 -1.278975307941436768e-01 1.249973997473716736e-01 -3.877349197864532471e-02 -2.345050126314163208e-01 1.713389009237289429e-01 -1.454891115427017212e-01 2.213301882147789001e-02 1.358717679977416992e-02 -3.408736363053321838e-02 -9.579283744096755981e-02 5.449692606925964355e-01 1.443219482898712158e-01 -3.162375688552856445e-01 -4.127730131149291992e-01 1.994727738201618195e-02 -6.713262200355529785e-02 -5.155932530760765076e-02 -1.704538911581039429e-01 1.349627971649169922e-01 6.900013983249664307e-02 -5.108063295483589172e-02 -1.091187894344329834e-01 -1.814158409833908081e-01
-3.708515763282775879e-01 -2.153629362583160400e-01 1.260266453027725220e-01 -1.136743202805519104e-01 -5.805709585547447205e-02 -1.931509077548980713e-01 4.330518543720245361e-01 3.907406702637672424e-02 2.398993633687496185e-02 4.194916784763336182e-02 -2.469481155276298523e-02 -4.705801606178283691e-01 -1.404681652784347534e-01 -9.555110335350036621e-02 -1.178676337003707886e-01 -2.820065245032310486e-03 3.513515368103981018e-02 -1.832039952278137207e-01 -1.710118725895881653e-02 2.923541665077209473e-01 3.967387974262237549e-02 -1.241755113005638123e-02 3.398696705698966980e-02 6.902272999286651611e-02 1.382250934839248657e-01 3.227224647998809814e-01 3.792804852128028870e-02 1.841499656438827515e-01 -4.609311744570732117e-02 3.485704585909843445e-02 -8.284262381494045258e-03 -1.300107967108488083e-02
-3.966244459152221680e-01 9.206960350275039673e-02 -1.249206513166427612e-01 -2.526070177555084229e-01 -6.027480587363243103e-02 1.152514591813087463e-01 6.695031374692916870e-02 5.734743177890777588e-02 -4.125861078500747681e-02 -1.081601753830909729e-01 1.703140139579772949e-01 -3.805480152368545532e-02 1.162223294377326965e-01 1.123842447996139526e-01 7.816117256879806519e-02 -2.239864505827426910e-02 -2.131640911102294922e-01 -7.855243980884552002e-02 -2.846052125096321106e-02 2.279398590326309204e-01 3.116902112960815430e-01 -3.623343408107757568e-01 -1.438207179307937622e-01 -1.069938857108354568e-02 3.233217000961303711e-01 -3.466340601444244385e-01 8.955230563879013062e-02 1.949938014149665833e-02 -1.264405697584152222e-01 1.038933843374252319e-01 -1.988655328750610352e-01 2.174405008554458618e-02
-2.885245978832244873e-01 1.671893298625946045e-01 2.010069489479064941e-01 -6.318644434213638306e-02 -2.112711519002914429e-01 -4.582741856575012207e-02 7.292682677507400513e-02 2.291983366012573242e-01 -6.130268797278404236e-03 7.006660103797912598e-02 7.833608239889144897e-02 -3.060865215957164764e-02 -2.025375068187713623e-01 6.648809462785720825e-02 1.869930773973464966e-01 1.024204716086387634e-01 7.364494353532791138e-02 9.890552610158920288e-03 5.365999788045883179e-02 4.007062911987304688e-01 -1.898916810750961304e-02 -2.214780151844024658e-01 1.502742432057857513e-02 1.911901682615280151e-01 1.066220030188560486e-01 -1.049749776721000671e-01 1.831727027893066406e-01 2.693164944648742676e-01 -1.616416275501251221e-01 3.803237080574035645e-01 -2.680973112583160400e-01 1.030504032969474792e-01
-1.205590367317199707e-01 2.533669471740722656e-01 3.164996504783630371e-01 -4.797709733247756958e-02 -2.209956347942352295e-01 -5.186184495687484741e-02 7.255621999502182007e-02 1.293016523122787476e-01 8.364326506853103638e-02 -1.271166801452636719e-01 3.087554275989532471e-01 1.585767231881618500e-02 -1.153264269232749939e-01 5.134880542755126953e-01 -1.742366105318069458e-01 1.004674732685089111e-01 1.059067919850349426e-01 4.725900664925575256e-02 5.067731067538261414e-02 3.562091588973999023e-01 -3.704965114593505859e-02 -7.027522474527359009e-02 -3.138478994369506836e-01 1.330716311931610107e-01 8.997865021228790283e-02 -9.066109359264373779e-02 -1.374770551919937134e-01 2.951972000300884247e-02 2.717543579638004303e-02 -5.186115857213735580e-03 8.131045848131179810e-02 1.549055799841880798e-02
-3.345832228660583496e-01 6.478677690029144287e-02 7.547610253095626831e-02 -5.022810027003288269e-02 -3.055810928344726562e-01 -1.127246245741844177e-01 2.951714396476745605e-01 -7.480391860008239746e-02 5.903642252087593079e-02 -1.154868155717849731e-01 -2.422881871461868286e-01 3.491465151309967041e-01 -2.000278085470199585e-01 7.494860887527465820e-02 -1.660314351320266724e-01 1.301347166299819946e-01 -2.140909060835838318e-02 -4.959910735487937927e-02 7.918288931250572205e-03 2.583716213703155518e-01 1.911300718784332275e-01 -2.827383577823638916e-01 -6.228937208652496338e-02 -4.945362359285354614e-02 1.681032329797744751e-01 5.468744784593582153e-02 3.131411075592041016e-01 2.087155282497406006e-01 1.091415882110595703e-01 4.969623684883117676e-02 -9.618555009365081787e-02 -1.525924261659383774e-02
-2.158050984144210815e-01 2.268146723508834839e-01 2.466200292110443115e-01 -2.506781816482543945e-01 -4.486458748579025269e-02 -1.912232041358947754e-01 1.318408995866775513e-01 -5.228798091411590576e-02 1.127768605947494507e-01 -1.478113234043121338e-02 8.338202536106109619e-02 -1.193625777959823608e-01 -1.828965323511511087e-04 3.430876731872558594e-01 -2.024598270654678345e-01 -8.225911110639572144e-02 6.318062078207731247e-03 -3.319284319877624512e-02 7.328139245510101318e-02 4.836747944355010986e-01 1.608859151601791382e-01 -1.313117593526840210e-01 -3.584397435188293457e-01 -3.516844287514686584e-02 -1.988658457994461060e-01 -2.156639248132705688e-01 -4.913989081978797913e-02 7.549442350864410400e-02 6.794952787458896637e-03 1.911510899662971497e-02 -5.773774534463882446e-02 -9.386330097913742065e-02
-4.164986908435821533e-01 2.592585682868957520e-01 2.324478626251220703e-01 -2.365334890782833099e-03 -1.245515793561935425e-01 -2.057926803827285767e-01 3.100041151046752930e-01 2.311494499444961548e-01 -3.183644413948059082e-01 1.783190518617630005e-01 4.806711524724960327e-02 5.456826835870742798e-02 4.728518426418304443e-03 -9.856804460287094116e-02 -2.729275226593017578e-01 -6.828340888023376465e-02 -1.912917345762252808e-01 -6.174005195498466492e-02 -1.102612391114234924e-01 1.735549122095108032e-01 -2.508093714714050293e-01 -3.421174362301826477e-02 2.855406608432531357e-03 -5.331078078597784042e-03 1.095169931650161743e-01 -9.369935095310211182e-02 1.371867954730987549e-01 1.284877955913543701e-01 -4.039828106760978699e-02 -8.744181133806705475e-03 -1.376404054462909698e-02 2.564212083816528320e-01
-3.052174150943756104e-01 1.043344568461179733e-02 1.035261973738670349e-01 2.118641696870326996e-02 3.246920928359031677e-02 2.189732193946838379e-01 1.944043189287185669e-01 1.494195014238357544e-01 -1.406386643648147583e-01 -6.883060932159423828e-02 6.403445452451705933e-02 1.477910727262496948e-01 -7.196955382823944092e-02 3.504168987274169922e-02 -3.119948804378509521e-01 1.927655041217803955e-01 -3.307940438389778137e-03 -1.370998024940490723e-01 -9.080847352743148804e-02 5.123649835586547852e-01 1.117119491100311279e-01 -2.870653271675109863e-01 -5.680807307362556458e-02 -8.609826117753982544e-02 -5.338905379176139832e-02 2.408450692892074585e-01 2.895560860633850098e-01 -8.521100133657455444e-02 1.318139117211103439e-02 -2.472019568085670471e-02 1.754861474037170410e-01 1.282176375389099121e-01
-9.790351241827011108e-02 1.549097001552581787e-01 3.483941853046417236e-01 -8.066014200448989868e-02 -3.306608796119689941e-01 -3.397821635007858276e-02 2.962421476840972900e-01 -1.227927580475807190e-02 -1.094301789999008179e-01 7.416377216577529907e-02 5.014418065547943115e-02 -1.713993996381759644e-01 1.573919206857681274e-01 -4.707503132522106171e-03 -2.485008686780929565e-01 -1.078431978821754456e-01 -2.264675498008728027e-01 5.225205328315496445e-03 -2.678804993629455566e-01 2.437392324209213257e-01 3.164213895797729492e-02 -3.797172307968139648e-01 -1.521413028240203857e-01 -2.650593817234039307e-01 8.383869379758834839e-02 8.190082013607025146e-02 5.647444725036621094e-02 -1.459408737719058990e-02 -1.344867199659347534e-01 -4.581819102168083191e-02 1.491299718618392944e-01 -1.093111932277679443e-01
-2.561994791030883789e-01 7.145369052886962891e-02 9.659986197948455811e-02 -2.061195671558380127e-01 -1.145415827631950378e-01 1.944824457168579102e-01 -1.237620692700147629e-02 2.147722244262695312e-01 -5.795665830373764038e-02 -1.505960822105407715e-01 2.065906822681427002e-01 4.982163012027740479e-02 3.934096395969390869e-01 1.653765588998794556e-01 -7.578344666399061680e-04 7.287522405385971069e-02 2.244477570056915283e-01 -2.724612951278686523e-01 -1.222724393010139465e-01 3.488167524337768555e-01 1.393788605928421021e-01 -2.277636677026748657e-01 -6.133483350276947021e-02 5.726111703552305698e-04 1.786753982305526733e-01 3.579641878604888916e-02 5.615219846367835999e-02 -1.381195634603500366e-01 -3.531453385949134827e-02 -1.470851004123687744e-01 1.502115428447723389e-01 2.905204296112060547e-01
-3.368670940399169922e-01 1.287200599908828735e-01 1.016577407717704773e-01 -5.745299905538558960e-02 -1.079163625836372375e-01 -4.253338277339935303e-02 6.861030310392379761e-02 1.479449309408664703e-02 -1.389040201902389526e-01 -6.671649962663650513e-02 1.455089449882507324e-02 -2.184265106916427612e-01 -9.761687368154525757e-02 4.365334212779998779e-01 2.067710459232330322e-01 7.371693104505538940e-02 8.949127048254013062e-02 -9.521275758743286133e-02 1.726526319980621338e-01 -2.226842753589153290e-02 -5.493292957544326782e-02 -2.924097478389739990e-01 5.011573433876037598e-02 1.965555101633071899e-01 3.084655702114105225e-01 -2.234035432338714600e-01 -2.309130281209945679e-01 -7.666339725255966187e-02 -2.425150275230407715e-01 -2.501676678657531738e-01 -2.569341287016868591e-02 1.209442988038063049e-01
-5.486507415771484375e-01 4.820653423666954041e-02 -4.298511147499084473e-02 -1.515672076493501663e-03 5.595874786376953125e-02 -2.645241916179656982e-01 -1.577740907669067383e-01 -4.819894675165414810e-03 -7.126026321202516556e-03 1.149775385856628418e-01 1.541765481233596802e-01 4.197526723146438599e-02 1.423292458057403564e-01 1.903852224349975586e-01 -1.809297949075698853e-01 1.794094145298004150e-01 4.570666700601577759e-02 1.066598966717720032e-01 1.889136135578155518e-01 2.683595120906829834e-01 1.163241360336542130e-02 -8.707261085510253906e-02 -1.546129584312438965e-01 2.603489458560943604e-01 -2.913023531436920166e-02 -9.399296715855598450e-03 -9.581263363361358643e-02 1.400531232357025146e-01 7.717865053564310074e-03 -1.913891285657882690e-01 3.143618404865264893e-01 -2.252528667449951172e-01
-3.183710277080535889e-01 -3.465003147721290588e-02 2.216130495071411133e-01 -1.173162907361984253e-01 -2.065777033567428589e-01 -1.015346646308898926e-01 1.539265923202037811e-02 9.547189623117446899e-02 1.739944368600845337e-01 -2.947258055210113525e-01 1.671524792909622192e-01 -8.108026534318923950e-02 -9.317392110824584961e-02 1.378049403429031372e-01 2.421182692050933838e-01 1.192336305975914001e-01 -1.820749938488006592e-01 2.739090472459793091e-02 -4.400593787431716919e-02 2.282559275627136230e-01 -5.337850004434585571e-02 -3.220754563808441162e-01 -2.574072778224945068e-01 -5.315630696713924408e-03 1.451305598020553589e-01 -1.059381216764450073e-01 3.521201610565185547e-01 -4.295786470174789429e-02 -5.076416581869125366e-02 1.837902143597602844e-02 -2.855336368083953857e-01 -1.292135417461395264e-01
-2.249743938446044922e-01 2.459243685007095337e-01 3.056740760803222656e-01 -2.568225264549255371e-01 6.093911454081535339e-02 -2.499093115329742432e-01 1.727791316807270050e-02 -4.784199967980384827e-02 1.252531707286834717e-01 1.858863681554794312e-01 1.715580970048904419e-01 2.004063874483108521e-02 -4.976071789860725403e-02 -5.635370686650276184e-02 -3.624236583709716797e-02 1.050954312086105347e-01 1.165263652801513672e-01 -7.238891720771789551e-02 -1.553345173597335815e-01 1.170102506875991821e-01 1.471342295408248901e-01 -1.217628791928291321e-01 8.127434551715850830e-02 1.879243552684783936e-01 3.420612514019012451e-01 6.943239364773035049e-03 -1.859132945537567139e-01 2.563431859016418457e-01 -1.778977513313293457e-01 -3.695051074028015137e-01 1.698301583528518677e-01 1.152538880705833435e-01
-2.029335200786590576e-01 2.574684023857116699e-01 -3.253950504586100578e-03 -8.708596974611282349e-02 -6.724568456411361694e-02 -1.990156918764114380e-01 1.356875896453857422e-01 5.293524265289306641e-02 2.001483291387557983e-01 1.809935867786407471e-01 -1.087202802300453186e-01 4.397688433527946472e-02 3.298526406288146973e-01 1.902850866317749023e-01 -5.559700354933738708e-02 -1.182719767093658447e-01 -1.291063725948333740e-01 -1.736118793487548828e-01 -2.231296151876449585e-01 2.404644787311553955e-01 -2.236419357359409332e-02 -2.235208153724670410e-01 1.165975853800773621e-01 -3.179148479830473661e-04 2.039830535650253296e-01 -2.544201612472534180e-01 1.098127737641334534e-01 3.075692951679229736e-01 -4.755916073918342590e-02 -2.630700469017028809e-01 2.207144796848297119e-01 1.388276666402816772e-01
-1.621281206607818604e-01 7.524719089269638062e-02 -4.062338732182979584e-03 -1.796098798513412476e-01 8.165232837200164795e-02 -1.898761391639709473e-01 2.596330940723419189e-01 5.568140372633934021e-02 2.476713061332702637e-02 -1.181932836771011353e-01 -9.754460304975509644e-02 6.625403463840484619e-02 1.542397141456604004e-01 6.839441135525703430e-03 -8.139364421367645264e-02 6.439676880836486816e-02 -4.822804033756256104e-02 1.014081016182899475e-01 5.788112059235572815e-02 2.845712304115295410e-01 2.778050601482391357e-01 -3.531459867954254150e-01 -2.316009402275085449e-01 -1.575892269611358643e-01 3.896106407046318054e-02 1.908531337976455688e-01 -7.268092036247253418e-02 1.506117284297943115e-01 -1.440665423870086670e-01 -2.668659389019012451e-02 5.347439050674438477e-01 -9.391796588897705078e-02
-3.094751238822937012e-01 2.327645570039749146e-01 2.900759279727935791e-01 -1.709358394145965576e-01 -1.345864087343215942e-01 -2.387488931417465210e-01 3.122039437294006348e-01 1.653914153575897217e-01 -2.485383450984954834e-01 1.388900727033615112e-01 2.313777059316635132e-02 1.606969982385635376e-01 8.204524219036102295e-02 -2.194136977195739746e-01 -3.167521953582763672e-01 -1.303731352090835571e-01 8.573146164417266846e-02 -3.450989350676536560e-02 -1.502466052770614624e-01 8.106210082769393921e-02 -1.815675199031829834e-01 -1.840239912271499634e-01 -2.791930139064788818e-01 5.816019698977470398e-02 9.542433172464370728e-02 -4.380578547716140747e-02 1.672224402427673340e-01 1.204978972673416138e-01 -7.287381589412689209e-02 -2.054048143327236176e-02 -3.903505578637123108e-02 1.024988442659378052e-01
-1.867063939571380615e-01 2.766643278300762177e-02 -7.415896654129028320e-02 -7.704505324363708496e-02 -9.389603137969970703e-02 -2.242981493473052979e-01 1.405119746923446655e-01 -6.247059255838394165e-02 -1.076018884778022766e-01 -8.286674320697784424e-02 1.997211128473281860e-01 1.682243049144744873e-01 6.197573989629745483e-02 1.529746502637863159e-01 6.871771067380905151e-02 1.027161162346601486e-02 -2.581253647804260254e-01 -1.337637603282928467e-01 -3.615554869174957275e-01 2.593826055526733398e-01 -2.383853197097778320e-01 -3.107822239398956299e-01 -2.536252140998840332e-01 -5.862943083047866821e-02 2.151761204004287720e-01 1.237472146749496460e-02 -5.832481011748313904e-02 2.729536890983581543e-01 -2.217147201299667358e-01 2.133225500583648682e-01 1.445197016000747681e-01 -8.863399177789688110e-02
-3.408205509185791016e-01 2.882899940013885498e-01 5.941142886877059937e-02 -2.445801347494125366e-01 -7.045374810695648193e-02 -6.065889610908925533e-04 8.384894579648971558e-03 1.767404079437255859e-01 -2.548424601554870605e-01 6.417395174503326416e-02 4.932630807161331177e-02 -1.565101891756057739e-01 2.612728439271450043e-02 1.734638512134552002e-01 -1.795845478773117065e-01 3.196034133434295654e-01 2.290897816419601440e-01 -1.486855000257492065e-01 9.942623972892761230e-02 1.724247187376022339e-01 1.055457741022109985e-01 -2.381251193583011627e-02 1.100817974656820297e-02 6.426446884870529175e-02 -2.968097925186157227e-01 -5.959206074476242065e-02 2.923204898834228516e-01 2.067308425903320312e-01 -1.448488677851855755e-03 -2.758673727512359619e-01 6.328229606151580811e-02 9.919562190771102905e-02
-2.703810930252075195e-01 9.101194143295288086e-02 2.639964222908020020e-01 1.610795035958290100e-02 7.054468989372253418e-02 -3.757335841655731201e-01 8.841000497341156006e-02 1.080988347530364990e-01 -4.380835220217704773e-02 9.451982378959655762e-02 2.244080156087875366e-01 7.110618054866790771e-02 -9.164879471063613892e-02 -1.306959539651870728e-01 -2.430661916732788086e-01 1.306797862052917480e-01 -1.012482345104217529e-01 -1.798051223158836365e-02 -1.495860889554023743e-02 4.935294762253761292e-02 2.586048096418380737e-02 -3.423970937728881836e-01 2.871933579444885254e-01 -2.130351215600967407e-01 3.594086170196533203e-01 -1.212364584207534790e-01 1.324928253889083862e-01 9.680531919002532959e-02 -1.532821804285049438e-01 -1.826546490192413330e-01 -1.321139559149742126e-02 1.681130975484848022e-01
-8.042618632316589355e-02 4.774643108248710632e-02 1.834538429975509644e-01 -9.300168603658676147e-02 -5.620317533612251282e-02 1.182698905467987061e-01 8.401408791542053223e-02 3.167443275451660156e-01 -1.705910861492156982e-01 6.102898716926574707e-02 3.925784528255462646e-01 1.769251935184001923e-02 3.585628792643547058e-02 2.272358685731887817e-01 1.231814082711935043e-02 1.578208431601524353e-02 -6.981920450925827026e-02 -1.848742961883544922e-01 -9.195160120725631714e-03 3.297838866710662842e-01 -7.895559072494506836e-02 -8.313859254121780396e-02 -1.682232916355133057e-01 5.088984221220016479e-02 3.355750143527984619e-01 5.753081291913986206e-02 -3.593717887997627258e-02 1.684179008007049561e-01 -2.651973962783813477e-01 3.149364590644836426e-01 8.567803353071212769e-02 2.635793983936309814e-01
-5.153595805168151855e-01 -2.060811221599578857e-01 2.339774668216705322e-01 -1.284630894660949707e-01 1.063120737671852112e-02 -1.343213319778442383e-01 2.112485654652118683e-02 -7.630371302366256714e-02 4.052112624049186707e-02 -3.189400732517242432e-01 1.011360511183738708e-01 8.605536818504333496e-02 2.150398790836334229e-01 2.805809080600738525e-01 -7.747306674718856812e-02 -1.030226275324821472e-01 9.290529042482376099e-02 1.259915530681610107e-01 -6.164957955479621887e-02 3.236607611179351807e-01 6.747636198997497559e-02 7.038750499486923218e-02 -2.574488222599029541e-01 4.819364845752716064e-02 2.382704168558120728e-01 2.015438228845596313e-01 -4.127354919910430908e-02 -8.253700286149978638e-02 -1.625012792646884918e-02 -4.611683636903762817e-02 -1.094655171036720276e-01 -4.718523472547531128e-02
-3.554795086383819580e-01 -6.937437504529953003e-02 -1.061458960175514221e-01 -3.305997848510742188e-01 -2.227995358407497406e-02 -7.959889248013496399e-03 -1.539416164159774780e-01 1.209403723478317261e-01 6.649690121412277222e-02 -1.059752851724624634e-01 1.836090981960296631e-01 -6.726267933845520020e-02 1.485921740531921387e-01 1.665221899747848511e-02 2.253548949956893921e-01 2.021865248680114746e-01 -3.587599098682403564e-02 -1.331854313611984253e-01 1.695149838924407959e-01 2.281779944896697998e-01 1.225186735391616821e-01 -3.705489933490753174e-01 -8.318661898374557495e-02 2.104039676487445831e-02 3.232785165309906006e-01 -2.833345830440521240e-01 6.098276004195213318e-02 2.361720055341720581e-01 5.256728082895278931e-02 1.806587427854537964e-01 -2.961119078099727631e-02 3.736716508865356445e-02
-4.048613309860229492e-01 6.392078101634979248e-02 2.317007780075073242e-01 -3.716629743576049805e-02 3.135444819927215576e-01 6.235867738723754883e-02 5.350102484226226807e-02 -9.722501784563064575e-02 2.340334234759211540e-03 -1.281490325927734375e-01 -1.011376678943634033e-01 -1.942915320396423340e-01 1.337320059537887573e-01 -6.852847337722778320e-02 1.485304832458496094e-01 2.554060518741607666e-02 -3.525088354945182800e-02 -9.795450419187545776e-02 -1.502002328634262085e-01 4.039447307586669922e-01 2.101582661271095276e-02 1.405604742467403412e-02 -1.001854911446571350e-01 2.860603481531143188e-02 3.709416389465332031e-01 -5.496463552117347717e-02 -2.827789783477783203e-01 1.423120349645614624e-01 -1.609375923871994019e-01 9.450348466634750366e-02 -1.692097168415784836e-03 2.626543045043945312e-01
-4.998269379138946533e-01 1.979946047067642212e-01 3.983411565423011780e-02 -1.605613380670547485e-01 2.102093845605850220e-01 2.067383751273155212e-02 1.136864796280860901e-01 -2.729921638965606689e-01 4.766844958066940308e-02 3.454177379608154297e-01 2.747362256050109863e-01 -3.510718792676925659e-02 1.684682965278625488e-01 -8.828745037317276001e-02 1.141576189547777176e-02 1.351938694715499878e-01 7.830727845430374146e-02 -5.682752653956413269e-02 -1.061511039733886719e-01 1.356546580791473389e-01 8.400534838438034058e-02 -1.723438501358032227e-01 -9.762073308229446411e-02 -2.260862886905670166e-01 8.424561470746994019e-02 1.856501214206218719e-02 2.501909732818603516e-01 1.540035456418991089e-01 -9.839759021997451782e-02 -1.369429379701614380e-02 2.338519394397735596e-01 -6.253761798143386841e-02
-4.237434267997741699e-01 4.410631209611892700e-02 2.840337902307510376e-02 2.247974723577499390e-01 -1.076120063662528992e-01 1.764108240604400635e-01 2.129233069717884064e-02 7.431757450103759766e-02 -1.133955419063568115e-01 -3.811181709170341492e-02 2.573779970407485962e-02 -2.025372236967086792e-01 1.753552109003067017e-01 1.061440352350473404e-02 -2.126969099044799805e-01 4.337306916713714600e-01 6.222542002797126770e-02 -4.037785530090332031e-02 -4.975266382098197937e-02 4.057185351848602295e-01 -6.929896026849746704e-02 5.636719986796379089e-02 -1.661497652530670166e-01 1.483435034751892090e-01 1.568267941474914551e-01 2.328685224056243896e-01 1.404814273118972778e-01 1.247542798519134521e-01 -7.014588266611099243e-02 -6.971364468336105347e-02 3.416853956878185272e-03 2.101644724607467651e-01
-3.169167041778564453e-01 1.857699900865554810e-01 4.304993525147438049e-02 -6.693964451551437378e-02 4.921196028590202332e-02 2.714172601699829102e-01 1.174154877662658691e-01 1.865762025117874146e-01 -2.109275311231613159e-01 -1.910523176193237305e-01 1.358062475919723511e-01 4.195670783519744873e-02 1.186127066612243652e-01 -1.246758922934532166e-02 -3.315288722515106201e-01 5.183938518166542053e-02 -2.853457815945148468e-02 -1.736689507961273193e-01 -6.824457645416259766e-02 3.460043072700500488e-01 7.365702185779809952e-03 -3.837511837482452393e-01 -1.077866926789283752e-01 -1.904805749654769897e-01 4.325461387634277344e-02 1.839363016188144684e-02 2.424948364496231079e-01 -5.836557224392890930e-02 9.649993479251861572e-02 6.816896051168441772e-02 2.161894738674163818e-01 1.741451323032379150e-01
-5.147758126258850098e-01 -4.232322052121162415e-02 2.027751505374908447e-01 9.213205426931381226e-02 -6.306597590446472168e-02 -3.566503897309303284e-02 4.498627781867980957e-02 1.653845757246017456e-01 -1.857840120792388916e-01 5.309862270951271057e-02 1.167399659752845764e-01 1.085186898708343506e-01 -4.653578996658325195e-02 2.215223573148250580e-02 -2.112181186676025391e-01 6.998725235462188721e-02 -3.377760052680969238e-01 -1.086449474096298218e-01 -3.675938770174980164e-02 -3.926048427820205688e-02 6.261693686246871948e-02 -2.771797180175781250e-01 -2.827254831790924072e-01 5.621714517474174500e-02 3.507638871669769287e-01 -2.738148868083953857e-01 -1.686522620730102062e-03 -6.176880560815334320e-03 -1.590402126312255859e-01 5.917426571249961853e-02 -2.413319610059261322e-02 1.183834075927734375e-01
-4.513361155986785889e-01 -8.919745683670043945e-03 -8.751691784709692001e-04 -2.318725436925888062e-01 -2.410683631896972656e-01 -1.214426606893539429e-01 8.595197647809982300e-02 2.155760228633880615e-01 -1.075169444084167480e-01 -4.942789673805236816e-02 -3.946250379085540771e-01 7.831393741071224213e-03 -4.325817339122295380e-03 2.117497771978378296e-01 -1.481140553951263428e-01 2.070631086826324463e-02 -6.350979954004287720e-02 -1.157528534531593323e-01 -1.110901460051536560e-01 1.275857388973236084e-01 -3.168951952829957008e-03 -2.992016077041625977e-01 -2.540983073413372040e-02 -3.672673553228378296e-02 3.472894057631492615e-02 -1.989257335662841797e-02 2.275605797767639160e-01 2.493842244148254395e-01 6.362350285053253174e-02 -6.573356688022613525e-02 3.388497233390808105e-01 4.865347594022750854e-02
-3.767786622047424316e-01 -1.841189861297607422e-01 1.004840210080146790e-01 2.257032692432403564e-02 -8.914937824010848999e-02 -9.423299878835678101e-02 6.253211945295333862e-02 1.802634447813034058e-01 -2.807102203369140625e-01 -1.280097011476755142e-02 8.418266475200653076e-02 -4.193566739559173584e-02 8.455063402652740479e-02 2.715979218482971191e-01 -1.656150966882705688e-01 1.813854090869426727e-02 2.731340229511260986e-01 2.488708943128585815e-01 -1.032096818089485168e-01 1.284149140119552612e-01 3.491707891225814819e-02 -9.538283944129943848e-02 5.596423149108886719e-02 5.277229100465774536e-02 3.236825764179229736e-01 1.761344224214553833e-01 -3.719537854194641113e-01 5.296133458614349365e-02 -1.741971075534820557e-01 -2.606213688850402832e-01 -8.787307143211364746e-02 3.108473680913448334e-02
-3.544151484966278076e-01 6.755261123180389404e-02 -9.261491894721984863e-02 -2.059438973665237427e-01 -2.546759247779846191e-01 -3.722233325242996216e-02 3.000253066420555115e-02 2.621562480926513672e-01 -1.391437500715255737e-01 -3.566021472215652466e-02 -7.242095470428466797e-02 4.269061982631683350e-02 6.259993463754653931e-02 1.922202557325363159e-01 -3.652499318122863770e-01 2.637560069561004639e-01 1.602737605571746826e-01 -2.045567184686660767e-01 -1.455351263284683228e-01 1.302434951066970825e-01 -2.105191349983215332e-01 -1.206383109092712402e-01 -1.737782657146453857e-01 1.574666500091552734e-01 7.238469272851943970e-02 8.899990469217300415e-02 2.112098932266235352e-01 3.017365932464599609e-01 -3.945982083678245544e-02 -9.863268584012985229e-02 3.813071921467781067e-02 -1.741452664136886597e-01
-7.953005284070968628e-02 1.053194254636764526e-01 3.691263496875762939e-01 -1.348845958709716797e-01 -1.526351422071456909e-01 6.744751241058111191e-03 7.892015576362609863e-02 -8.786278218030929565e-02 4.873749613761901855e-02 -2.786300480365753174e-01 4.671997390687465668e-03 -1.053116396069526672e-01 -9.216339141130447388e-02 6.522513926029205322e-02 -2.478488832712173462e-01 1.729064434766769409e-01 -5.649398267269134521e-02 -1.785885095596313477e-01 5.337816104292869568e-02 3.827254772186279297e-01 4.121994227170944214e-02 -6.164084002375602722e-02 1.866186708211898804e-01 8.015235513448715210e-02 3.569121062755584717e-01 -4.229005426168441772e-02 -2.499099075794219971e-01 3.281863033771514893e-01 -7.969599962234497070e-02 -5.049207061529159546e-02 -2.283416092395782471e-01 6.408793479204177856e-02
-5.315433144569396973e-01 1.994249671697616577e-01 2.030337043106555939e-02 7.538168132305145264e-02 -9.616319835186004639e-02 1.886549144983291626e-01 -7.197630405426025391e-02 1.906128525733947754e-01 2.494828961789608002e-02 3.496136888861656189e-02 -1.245431154966354370e-01 -1.842005699872970581e-01 1.522603034973144531e-01 -1.427853293716907501e-02 -1.637852340936660767e-01 3.317149877548217773e-01 4.415797442197799683e-02 -6.327158212661743164e-02 9.468618035316467285e-02 3.492957651615142822e-01 3.413180261850357056e-02 5.855661630630493164e-02 -9.200476855039596558e-02 4.206328839063644409e-02 2.458183765411376953e-01 1.293869316577911377e-01 1.849725544452667236e-01 1.532866805791854858e-01 9.306084364652633667e-02 -3.466312587261199951e-02 1.848214566707611084e-01 2.075033187866210938e-01
-2.770302593708038330e-01 1.765799671411514282e-01 6.363339722156524658e-02 -9.558542817831039429e-02 -7.748957723379135132e-02 -2.318157106637954712e-01 -4.572366923093795776e-02 -9.225610643625259399e-02 -2.598687708377838135e-01 3.888852894306182861e-02 1.151763424277305603e-01 -6.903871893882751465e-02 1.549503952264785767e-01 7.068037241697311401e-02 -1.923541910946369171e-02 -1.619952730834484100e-02 5.962894484400749207e-02 5.609371140599250793e-02 -4.668610636144876480e-03 3.144408762454986572e-01 2.086967974901199341e-01 -1.540971845388412476e-01 5.095654353499412537e-02 -1.491089351475238800e-02 -1.526745408773422241e-01 1.171296909451484680e-01 3.203933686017990112e-02 4.189965128898620605e-01 -3.979977071285247803e-01 -1.766996681690216064e-01 2.470433413982391357e-01 -2.276937812566757202e-01
-2.724935114383697510e-01 7.851509004831314087e-02 1.050498858094215393e-01 -3.988715112209320068e-01 -2.518011927604675293e-01 -1.754936724901199341e-01 2.734970152378082275e-01 1.680014580488204956e-01 1.197684407234191895e-01 1.911344528198242188e-01 7.157111167907714844e-02 -1.919109523296356201e-01 3.495302796363830566e-01 1.714973598718643188e-01 -9.382147341966629028e-02 1.493194419890642166e-02 -1.035045608878135681e-01 -2.458681315183639526e-01 -2.621452212333679199e-01 8.699599653482437134e-02 4.149615392088890076e-02 -1.267191320657730103e-01 4.322040081024169922e-02 -4.791533201932907104e-02 4.476123675704002380e-02 -1.478282511234283447e-01 9.596978873014450073e-02 8.074220269918441772e-02 -1.339836046099662781e-02 -1.047957837581634521e-01 2.802059054374694824e-01 -1.117606554180383682e-02
-3.571364581584930420e-01 1.750661805272102356e-02 2.946402430534362793e-01 -4.242768976837396622e-03 1.391397565603256226e-01 -1.093802899122238159e-01 3.601456061005592346e-02 5.579890683293342590e-02 -1.059128269553184509e-01 -2.688725590705871582e-01 2.513878047466278076e-01 1.417239159345626831e-01 7.524689286947250366e-02 2.246549278497695923e-01 -4.057057946920394897e-02 2.013890445232391357e-01 -1.265578716993331909e-02 -2.297112643718719482e-01 -2.217808067798614502e-01 1.695982068777084351e-01 2.821050882339477539e-01 -7.482001185417175293e-02 -2.631886005401611328e-01 -7.728113979101181030e-02 9.626761078834533691e-02 1.733769923448562622e-01 -2.306936308741569519e-02 -2.808459699153900146e-01 -4.923818632960319519e-03 -2.166742086410522461e-01 1.251740902662277222e-01 1.085395589470863342e-01
-3.761927187442779541e-01 4.245473146438598633e-01 2.839504927396774292e-02 3.802435472607612610e-02 6.119979172945022583e-02 9.639755822718143463e-03 -7.660900801420211792e-02 -1.850351244211196899e-01 -1.712406426668167114e-01 2.701207697391510010e-01 2.395000010728836060e-01 -3.053654683753848076e-03 -3.554219752550125122e-02 1.454318165779113770e-01 1.574971899390220642e-02 1.312486231327056885e-01 8.814310282468795776e-02 -2.025678008794784546e-01 5.835058167576789856e-02 3.531368970870971680e-01 2.340456545352935791e-01 3.936539869755506516e-03 1.126179322600364685e-01 -2.767015099525451660e-01 2.252661287784576416e-01 9.120704233646392822e-02 4.986206069588661194e-02 -5.945408716797828674e-02 -8.733324706554412842e-02 -5.001700296998023987e-02 6.984848529100418091e-02 1.773424148559570312e-01
-4.474657177925109863e-01 1.004867553710937500e-01 3.001898229122161865e-01 -1.594173721969127655e-02 3.029110655188560486e-02 -1.400303393602371216e-01 1.924423873424530029e-01 -1.096059381961822510e-01 8.029111661016941071e-03 -1.666852086782455444e-01 -2.866107225418090820e-01 -3.284780681133270264e-01 -1.461321860551834106e-01 1.191268488764762878e-01 1.557724475860595703e-01 2.763035595417022705e-01 -1.154116615653038025e-01 -4.399285838007926941e-02 -1.991569697856903076e-01 1.435157656669616699e-02 1.435493957251310349e-02 -8.487736433744430542e-02 -1.122843548655509949e-01 1.596951037645339966e-01 2.698397934436798096e-01 2.304656803607940674e-01 -5.458101257681846619e-02 6.765001267194747925e-02 -1.144677773118019104e-01 8.056540042161941528e-02 5.167911201715469360e-02 -1.389083117246627808e-01
-2.002169489860534668e-01 1.062630340456962585e-01 2.714341580867767334e-01 1.663484573364257812e-01 -5.384304001927375793e-02 -7.976014912128448486e-02 2.572775483131408691e-01 7.905436307191848755e-02 -1.030792146921157837e-01 -9.160382673144340515e-03 2.311059683561325073e-01 -8.559545874595642090e-02 -1.256827563047409058e-01 1.978052407503128052e-01 -7.720446586608886719e-02 -1.509838923811912537e-02 2.309299260377883911e-01 6.585074961185455322e-02 8.960351347923278809e-02 3.253074288368225098e-01 2.655453681945800781e-01 2.970934472978115082e-02 -1.965717226266860962e-01 -2.158805280923843384e-01 3.678000718355178833e-02 1.114416345953941345e-01 3.720059096813201904e-01 1.457356363534927368e-01 -2.268990725278854370e-01 -2.820374369621276855e-01 1.409951690584421158e-02 1.505716983228921890e-02
-1.620586067438125610e-01 1.923470050096511841e-01 1.337907612323760986e-01 -1.046091690659523010e-01 -1.914794296026229858e-01 -1.405809819698333740e-01 1.253238916397094727e-01 6.842272728681564331e-02 1.467179358005523682e-01 -8.723665028810501099e-02 2.109643071889877319e-01 9.352204203605651855e-02 2.712384797632694244e-02 4.925319552421569824e-01 -2.353278100490570068e-01 -1.421594899147748947e-02 7.909427583217620850e-02 -3.036706149578094482e-02 7.884267717599868774e-02 4.652141630649566650e-01 -5.125916376709938049e-02 -1.021456420421600342e-01 -2.655532360076904297e-01 7.278726249933242798e-02 8.899831213057041168e-03 -2.094633877277374268e-01 -2.559040784835815430e-01 -4.341788124293088913e-03 -3.091055713593959808e-02 5.521668121218681335e-02 -1.300045400857925415e-01 2.695371955633163452e-02
-2.186013609170913696e-01 2.416369169950485229e-01 1.089810803532600403e-01 -2.191378176212310791e-01 -1.670876517891883850e-02 -1.436128914356231689e-01 -1.818026155233383179e-01 7.822506874799728394e-02 9.655938483774662018e-03 -5.703301727771759033e-02 -1.154779344797134399e-01 -1.078160330653190613e-01 -2.412931025028228760e-01 1.036424636840820312e-01 -2.600922882556915283e-01 7.336006313562393188e-02 3.015648722648620605e-01 -1.442481875419616699e-01 1.145635172724723816e-01 3.925555646419525146e-01 1.059629470109939575e-01 -8.241268992424011230e-02 1.213861852884292603e-01 3.202518075704574585e-02 -2.073659747838973999e-01 9.484299272298812866e-02 -4.859582334756851196e-02 1.912529319524765015e-01 -1.833107322454452515e-01 1.216240376234054565e-01 3.748920857906341553e-01 1.045197173953056335e-01
-1.295827329158782959e-01 7.657212018966674805e-02 2.771526277065277100e-01 2.991777472198009491e-02 1.204642280936241150e-02 8.863842487335205078e-02 2.799686491489410400e-01 -4.228510856628417969e-01 -1.173392832279205322e-01 -4.239432979375123978e-03 2.648570537567138672e-01 -2.394355386495590210e-01 1.515301465988159180e-01 7.526083383709192276e-03 -9.366326034069061279e-02 2.517974376678466797e-01 -7.237215340137481689e-02 -2.117001414299011230e-01 8.469658344984054565e-02 2.556818425655364990e-01 9.220629930496215820e-02 -3.613433241844177246e-01 1.478480640798807144e-02 1.942341178655624390e-01 1.969129294157028198e-01 -7.726325839757919312e-02 2.310985000804066658e-03 7.556592673063278198e-02 -1.314695328474044800e-01 6.388845294713973999e-02 -1.596760302782058716e-01 3.241547942161560059e-02
-3.617606759071350098e-01 1.784941405057907104e-01 2.816803753376007080e-01 -1.729106605052947998e-01 2.236080318689346313e-01 -9.788598120212554932e-02 -8.780933916568756104e-02 4.542634263634681702e-02 -1.539070904254913330e-01 -9.793343022465705872e-03 -3.642165660858154297e-02 -2.369107864797115326e-02 -1.731011122465133667e-01 -6.955899298191070557e-02 -2.138966917991638184e-01 1.228315904736518860e-01 1.738644018769264221e-02 -3.781881332397460938e-01 -3.190298378467559814e-01 1.423692554235458374e-01 7.050488889217376709e-02 -1.693170368671417236e-01 -3.417702019214630127e-02 -1.692625433206558228e-01 4.036660864949226379e-02 -3.384382724761962891e-01 -1.165924593806266785e-01 1.018470004200935364e-01 -1.243807747960090637e-01 1.352575868368148804e-01 -3.934383764863014221e-02 -1.818615496158599854e-01
-2.706291079521179199e-01 3.132587075233459473e-01 -8.260713517665863037e-02 -1.145176142454147339e-01 7.380470167845487595e-03 2.047047168016433716e-01 -1.631703227758407593e-01 1.348523050546646118e-01 -9.029348939657211304e-02 -8.268145471811294556e-02 -8.494564332067966461e-03 -1.220171749591827393e-01 1.683726012706756592e-01 -5.064174532890319824e-02 2.996999211609363556e-02 2.172556817531585693e-01 4.199189692735671997e-02 -1.658283472061157227e-01 -1.017750129103660583e-01 4.431778490543365479e-01 9.595841914415359497e-02 -1.980697549879550934e-02 -1.542960852384567261e-01 2.304409444332122803e-01 9.063272923231124878e-02 -4.925290122628211975e-02 4.150219261646270752e-01 2.584204971790313721e-01 -1.343927383422851562e-01 -3.764114156365394592e-02 1.448173075914382935e-01 -1.755973882973194122e-02
-1.600624918937683105e-01 2.276262193918228149e-01 1.412400007247924805e-01 -1.480204612016677856e-01 -2.681211233139038086e-01 -1.186526939272880554e-01 1.420268118381500244e-01 1.265626251697540283e-01 1.163653880357742310e-01 3.275432810187339783e-02 2.855511903762817383e-01 7.370106875896453857e-02 -8.816479146480560303e-02 2.456572651863098145e-01 -1.074799150228500366e-01 1.817156225442886353e-01 1.174858435988426208e-01 -3.354713916778564453e-01 -2.814603149890899658e-01 1.168126836419105530e-01 -8.225818723440170288e-02 6.534564495086669922e-02 -1.503983139991760254e-01 -7.726693898439407349e-02 1.072833165526390076e-01 -7.226025685667991638e-03 1.467894464731216431e-01 3.643942773342132568e-01 1.125491335988044739e-01 -1.564609706401824951e-01 5.670754611492156982e-02 2.813923060894012451e-01
-3.375831246376037598e-01 1.647083610296249390e-01 1.506948471069335938e-01 -2.100103497505187988e-01 -9.069395810365676880e-02 -1.928448677062988281e-01 9.436117857694625854e-02 -1.490854024887084961e-01 9.449776262044906616e-02 -3.277662768959999084e-02 4.634448513388633728e-02 -1.836398392915725708e-01 8.189317770302295685e-03 2.716292738914489746e-01 -1.432227194309234619e-01 -2.208576798439025879e-01 -5.374897271394729614e-02 -1.774484962224960327e-01 1.055841706693172455e-02 4.781723022460937500e-01 2.506299614906311035e-01 -1.092632487416267395e-01 -2.513384819030761719e-01 -7.587166875600814819e-02 -1.258743405342102051e-01 -2.567759156227111816e-01 5.457052960991859436e-02 -2.832633815705776215e-02 1.519805192947387695e-01 9.682724624872207642e-02 2.632577903568744659e-02 3.147967532277107239e-02
-1.704985201358795166e-01 -1.205168105661869049e-02 3.560155332088470459e-01 -2.389006614685058594e-01 1.645326465368270874e-01 -2.538373172283172607e-01 3.004586696624755859e-01 1.089610457420349121e-01 2.768372930586338043e-02 8.921001851558685303e-02 -1.627526991069316864e-02 -7.452868670225143433e-02 -1.213630214333534241e-01 1.325459033250808716e-01 -1.725563034415245056e-02 -1.284793317317962646e-01 6.682632118463516235e-02 -3.495475351810455322e-01 7.064468413591384888e-02 3.363111913204193115e-01 -2.130330801010131836e-01 -3.838779330253601074e-01 -1.722647249698638916e-01 9.532245993614196777e-02 4.029902815818786621e-02 1.295046657323837280e-01 3.901848569512367249e-02 -4.474279284477233887e-02 7.013331353664398193e-02 1.284403353929519653e-01 -6.032961979508399963e-02 -8.024149388074874878e-02
-3.664726018905639648e-01 -1.471246033906936646e-01 -7.454282790422439575e-02 -2.939405143260955811e-01 -4.807817190885543823e-02 1.280762255191802979e-01 1.801036000251770020e-01 2.616414129734039307e-01 -1.513828486204147339e-01 3.532251715660095215e-02 -1.482756584882736206e-01 -3.302231058478355408e-02 3.554338589310646057e-02 4.287117719650268555e-02 -2.635745704174041748e-01 1.770656704902648926e-01 -2.243945002555847168e-02 -2.623257935047149658e-01 -1.566131412982940674e-01 2.901700437068939209e-01 -4.536258056759834290e-02 -1.843665391206741333e-01 3.784639760851860046e-02 -1.689019426703453064e-02 3.386386632919311523e-01 1.182842552661895752e-01 -6.249857321381568909e-02 2.093134522438049316e-01 2.862696349620819092e-01 -4.910621792078018188e-02 4.317242279648780823e-02 5.383339896798133850e-02
-2.704624533653259277e-01 1.454547643661499023e-01 -1.298528164625167847e-01 -2.858506441116333008e-01 -1.201449334621429443e-02 -2.097806185483932495e-01 -8.791691064834594727e-02 1.294767558574676514e-01 -1.166672110557556152e-01 9.598194807767868042e-02 1.151742041110992432e-01 -1.060361275449395180e-03 8.019938133656978607e-03 4.151747822761535645e-01 -1.017234921455383301e-01 1.132787093520164490e-01 2.983838878571987152e-02 -9.696862846612930298e-02 1.282776743173599243e-01 2.762252390384674072e-01 1.787417382001876831e-01 -2.039664611220359802e-02 4.439596831798553467e-02 8.974929898977279663e-02 -1.455940678715705872e-02 -3.455219864845275879e-01 -9.351019561290740967e-02 2.514152228832244873e-01 8.523945510387420654e-02 -3.855886757373809814e-01 1.148191615939140320e-01 -2.553760074079036713e-02
-4.323529079556465149e-02 2.199378013610839844e-01 3.820001184940338135e-01 -9.756487607955932617e-02 -1.410529464483261108e-01 -4.470389708876609802e-02 1.103314012289047241e-01 2.666587829589843750e-01 5.591788142919540405e-02 1.146357599645853043e-02 -5.323138087987899780e-02 -2.299775332212448120e-01 4.475139454007148743e-02 2.682994008064270020e-01 -2.061729319393634796e-02 -9.031671285629272461e-02 4.628312587738037109e-02 -1.218362674117088318e-01 2.804257571697235107e-01 3.810289800167083740e-01 2.687783539295196533e-01 -2.428964525461196899e-01 -3.549346700310707092e-02 -2.988424524664878845e-02 3.484684601426124573e-02 -8.704762905836105347e-02 2.004776746034622192e-01 7.959903776645660400e-02 -1.693991124629974365e-01 2.522015273571014404e-01 1.163425669074058533e-01 1.106013134121894836e-01
-2.445547133684158325e-01 1.245720013976097107e-01 2.075876444578170776e-01 -5.062361806631088257e-02 3.121562488377094269e-02 7.430828362703323364e-02 2.281988412141799927e-01 1.534070223569869995e-01 -9.293110668659210205e-02 -1.961894035339355469e-01 3.362583220005035400e-01 6.041733175516128540e-02 3.860128670930862427e-02 5.564684793353080750e-02 1.535038053989410400e-01 1.909612715244293213e-01 -7.559020072221755981e-02 -3.249340951442718506e-01 -6.193224713206291199e-02 1.318208873271942139e-01 2.954268455505371094e-01 -2.112350612878799438e-01 -1.422913670539855957e-01 -1.566524505615234375e-01 1.375382989645004272e-01 2.011661045253276825e-02 2.216234803199768066e-01 -1.560574173927307129e-01 -1.332907825708389282e-01 -1.248627007007598877e-01 1.097300574183464050e-01 3.479505479335784912e-01
-3.408730328083038330e-01 9.922378510236740112e-02 -1.643607914447784424e-01 -1.455302089452743530e-01 6.293419003486633301e-02 3.602364361286163330e-01 1.780051887035369873e-01 -8.534739166498184204e-02 -2.450187318027019501e-02 -4.932818189263343811e-02 4.978952929377555847e-02 5.726990103721618652e-02 -2.398270368576049805e-02 5.245114862918853760e-02 -3.100645542144775391e-01 2.680100202560424805e-01 1.565020382404327393e-01 -1.343249231576919556e-01 -7.423412799835205078e-02 2.149616628885269165e-01 1.166035756468772888e-01 -2.877173721790313721e-01 7.586918771266937256e-02 2.024034261703491211e-01 -1.518549919128417969e-01 6.156627833843231201e-02 1.674909293651580811e-01 2.471080124378204346e-01 -2.647117972373962402e-01 -1.684035509824752808e-01 8.738996088504791260e-02 -1.165604814887046814e-01
-3.711076974868774414e-01 -2.179502099752426147e-01 1.346315890550613403e-01 4.367615655064582825e-02 2.797878533601760864e-02 -1.458751708269119263e-01 1.908928900957107544e-01 8.609332144260406494e-02 5.972441285848617554e-02 -1.105742976069450378e-01 2.569920122623443604e-01 -9.161292016506195068e-02 1.586831063032150269e-01 2.987468838691711426e-01 -1.235222145915031433e-01 -5.002365447580814362e-03 2.112724035978317261e-01 -1.260371804237365723e-01 -4.850716143846511841e-02 2.851831912994384766e-01 2.943311631679534912e-01 -1.611160933971405029e-01 -3.742010593414306641e-01 -9.299524128437042236e-02 -1.233803480863571167e-01 1.234892904758453369e-01 4.770874977111816406e-02 -2.400982677936553955e-01 -9.291932731866836548e-02 4.508785158395767212e-02 -1.082345284521579742e-02 4.730511829257011414e-02
-3.454062938690185547e-01 9.719020873308181763e-02 3.081870675086975098e-01 4.107204824686050415e-02 2.946899235248565674e-01 -3.000329136848449707e-01 -1.556249987334012985e-02 1.270275861024856567e-01 -6.629407405853271484e-02 3.929807618260383606e-02 6.343144923448562622e-03 -1.348907202482223511e-01 -2.308592498302459717e-01 1.246946081519126892e-01 6.419204920530319214e-02 -9.872978925704956055e-02 -1.380645781755447388e-01 4.229422658681869507e-02 3.206508606672286987e-02 4.537812471389770508e-01 1.014580801129341125e-01 -4.777873307466506958e-02 2.290651649236679077e-01 -4.928599298000335693e-02 1.432276666164398193e-01 1.824793033301830292e-02 1.503135915845632553e-02 3.487621545791625977e-01 1.140002533793449402e-01 -1.423969417810440063e-01 -4.280168563127517700e-03 5.641204863786697388e-02
-1.237163878977298737e-02 2.499401569366455078e-02 1.316944658756256104e-01 5.942991375923156738e-02 1.200362667441368103e-01 2.348528057336807251e-02 1.946736127138137817e-01 -8.458552882075309753e-03 5.312823876738548279e-02 6.363429874181747437e-02 2.257210910320281982e-01 1.654198020696640015e-02 2.086583822965621948e-01 9.017087519168853760e-02 -1.093429103493690491e-01 1.211300566792488098e-01 1.681923419237136841e-01 -1.463593635708093643e-02 -6.213896721601486206e-02 2.783568799495697021e-01 1.359568536281585693e-01 -4.219103157520294189e-01 -1.065915301442146301e-01 4.420298337936401367e-02 2.614946961402893066e-01 3.124914765357971191e-01 1.992196887731552124e-01 1.691586673259735107e-01 -2.719260752201080322e-01 1.663146726787090302e-02 3.866067230701446533e-01 -1.065383255481719971e-01
-1.614721417427062988e-01 9.760732203722000122e-02 1.199940219521522522e-01 -3.517155647277832031e-01 2.099939435720443726e-01 -2.381277084350585938e-01 8.910069614648818970e-02 -1.045613288879394531e-01 1.337559372186660767e-01 2.514561116695404053e-01 1.711327433586120605e-01 1.516519337892532349e-01 2.281373441219329834e-01 -1.185031700879335403e-02 -1.965792328119277954e-01 -2.546368353068828583e-02 2.175369858741760254e-01 -7.513843476772308350e-02 -8.420271426439285278e-02 1.632722616195678711e-01 2.105302810668945312e-01 -3.846854865550994873e-01 8.306870609521865845e-02 -6.326329708099365234e-02 1.257153451442718506e-01 -2.869463898241519928e-02 3.762288019061088562e-02 2.834670543670654297e-01 -1.613115519285202026e-01 2.722950652241706848e-02 2.580842673778533936e-01 6.847047246992588043e-03
-1.681550890207290649e-01 2.168770134449005127e-02 1.342049986124038696e-01 -1.251109093427658081e-01 2.266359031200408936e-01 -4.089335501194000244e-01 2.224425375461578369e-01 -5.986562743782997131e-02 5.937886983156204224e-02 2.762757837772369385e-01 2.965581230819225311e-02 -1.687227487564086914e-01 -1.879302412271499634e-01 2.855942957103252411e-02 -1.279078871011734009e-01 -2.376538068056106567e-01 -1.088290587067604065e-01 -2.533515095710754395e-01 -5.535446479916572571e-02 3.810869157314300537e-01 1.443449854850769043e-01 -2.121904790401458740e-01 3.685436025261878967e-02 1.529731303453445435e-01 1.952234208583831787e-01 1.586371958255767822e-01 1.858634292148053646e-03 1.846415549516677856e-01 -5.689740553498268127e-02 -1.452876627445220947e-02 -1.254472434520721436e-01 1.275138705968856812e-01
-4.133464694023132324e-01 1.796732544898986816e-01 9.567084908485412598e-02 8.782198280096054077e-02 1.146146357059478760e-01 -2.381754219532012939e-01 1.268093101680278778e-02 -6.755432486534118652e-02 -3.696150183677673340e-01 8.543097227811813354e-02 -1.155263930559158325e-01 -2.719995677471160889e-01 1.351914256811141968e-01 2.155089229345321655e-01 -2.100493758916854858e-01 -1.107629612088203430e-01 1.342195272445678711e-01 1.660891771316528320e-01 -8.341575413942337036e-02 1.977409571409225464e-01 8.842559903860092163e-02 -2.976807355880737305e-01 2.487140148878097534e-01 1.193839386105537415e-01 1.791877672076225281e-02 2.516672015190124512e-02 6.492508947849273682e-02 1.887761205434799194e-01 5.149406846612691879e-03 1.047196239233016968e-01 1.781452447175979614e-01 -7.290834933519363403e-02
-1.356690227985382080e-01 1.014428399503231049e-02 1.973270326852798462e-01 -2.713344432413578033e-02 4.664541408419609070e-02 -4.101629257202148438e-01 2.338856309652328491e-01 -2.130091935396194458e-01 -1.891295313835144043e-01 2.016603499650955200e-01 1.765143722295761108e-01 -4.695226997137069702e-02 -1.432524621486663818e-01 4.357609525322914124e-02 -3.687096759676933289e-02 -8.241251856088638306e-02 -9.966446459293365479e-02 -4.035416245460510254e-01 -1.503198593854904175e-01 4.097810983657836914e-01 1.515711098909378052e-02 -1.802812516689300537e-01 4.662218503654003143e-03 9.996923059225082397e-02 2.740959525108337402e-01 1.542475521564483643e-01 -4.022774100303649902e-02 -1.315388381481170654e-01 -6.478460133075714111e-02 3.127656131982803345e-02 -4.001897573471069336e-02 1.735752262175083160e-02
-4.118003845214843750e-01 2.027936577796936035e-01 6.815523654222488403e-02 -3.289112821221351624e-03 6.846036761999130249e-02 -2.214315831661224365e-01 1.594185084104537964e-01 1.175395995378494263e-01 -1.190052404999732971e-01 -8.758381009101867676e-02 6.166815385222434998e-02 -8.076204359531402588e-02 -1.089039631187915802e-02 2.080515176057815552e-01 -1.357054710388183594e-01 6.454242765903472900e-02 -1.271458268165588379e-01 -1.217892095446586609e-01 1.204762794077396393e-02 -4.927540197968482971e-02 1.186599805951118469e-01 -2.764889895915985107e-01 -1.391094326972961426e-01 1.179199218750000000e-01 2.273298352956771851e-01 -1.765536516904830933e-01 -9.145992994308471680e-02 3.033200651407241821e-02 2.010006904602050781e-01 -5.488598346710205078e-01 -5.049873609095811844e-03 -4.881259426474571228e-02
-3.665969371795654297e-01 1.449334174394607544e-01 1.571163833141326904e-01 -9.367515891790390015e-02 -2.470365762710571289e-01 -3.178616762161254883e-01 -3.019140101969242096e-02 2.040614634752273560e-01 3.197178244590759277e-02 -3.874946385622024536e-02 2.297539860010147095e-01 -1.499733477830886841e-01 -1.956452876329421997e-01 2.391427606344223022e-01 -1.784605234861373901e-01 2.605705056339502335e-03 -1.496698558330535889e-01 -8.165769279003143311e-02 1.657503098249435425e-01 2.269676774740219116e-01 1.773340702056884766e-01 -1.561301574110984802e-02 -5.132923275232315063e-02 2.641382515430450439e-01 2.140478491783142090e-01 -2.321602217853069305e-02 4.736210405826568604e-02 5.830333754420280457e-02 -1.870224624872207642e-02 3.365649580955505371e-01 -3.380840644240379333e-02 1.499419808387756348e-01
-4.691241085529327393e-01 -1.702684909105300903e-01 -2.621065080165863037e-02 -1.156039685010910034e-01 -1.296571791172027588e-01 -7.923676073551177979e-02 -8.650326728820800781e-02 8.813936263322830200e-03 4.971283301711082458e-02 -4.751596972346305847e-02 3.076921105384826660e-01 -1.972273290157318115e-01 3.219126956537365913e-03 -1.468731649219989777e-02 1.947438903152942657e-02 1.301568001508712769e-01 -8.223779499530792236e-02 9.595441818237304688e-02 2.689970731735229492e-01 1.945791840553283691e-01 2.510665357112884521e-01 -1.694507598876953125e-01 -8.666951209306716919e-02 -9.068961441516876221e-02 1.124875098466873169e-01 -2.012118995189666748e-01 9.272487461566925049e-02 3.214651048183441162e-01 -2.957814633846282959e-01 1.527540683746337891e-01 -4.297296330332756042e-02 1.973884850740432739e-01
-5.518696904182434082e-01 4.873933494091033936e-01 2.649341523647308350e-01 2.454611957073211670e-01 1.046513840556144714e-01 -1.462925076484680176e-01 -8.035029470920562744e-02 -1.051673218607902527e-01 -8.880496025085449219e-02 -6.267753243446350098e-02 2.949122712016105652e-02 -6.888114660978317261e-02 2.494857646524906158e-02 -2.946904674172401428e-02 1.135022640228271484e-01 8.988476544618606567e-02 1.053678318858146667e-01 -1.167426258325576782e-01 8.591209352016448975e-02 2.043906748294830322e-01 7.311204820871353149e-02 -6.072628870606422424e-02 -9.855505079030990601e-02 1.017058044672012329e-01 -6.352900993078947067e-03 2.467698417603969574e-03 7.630144804716110229e-02 -1.499554887413978577e-02 -2.997784912586212158e-01 4.962328076362609863e-02 1.126163452863693237e-01 -1.536595225334167480e-01
-2.862279713153839111e-01 9.972830861806869507e-02 6.095110252499580383e-02 6.889970600605010986e-02 -1.094594746828079224e-01 -1.552218943834304810e-01 2.412694841623306274e-01 1.846699118614196777e-01 -4.821453616023063660e-02 -1.742543429136276245e-01 2.168940454721450806e-01 1.397914439439773560e-01 1.770387142896652222e-01 -8.216468989849090576e-02 -9.165369719266891479e-02 -2.241741865873336792e-02 -1.552911549806594849e-01 -2.567940019071102142e-02 -1.842180192470550537e-01 2.973672151565551758e-01 1.291777342557907104e-01 -4.951333701610565186e-01 -7.245109230279922485e-02 2.143592685461044312e-01 -1.657038182020187378e-01 2.625080645084381104e-01 6.473530083894729614e-02 1.548841148614883423e-01 -1.468821335583925247e-02 -1.155632287263870239e-01 -1.597834676504135132e-01 -3.428090736269950867e-02
-2.265844196081161499e-01 2.562380135059356689e-01 1.533784568309783936e-01 -1.751719266176223755e-01 -3.258372470736503601e-02 -1.940481364727020264e-01 8.474169671535491943e-02 -1.283573806285858154e-01 -2.726007997989654541e-01 4.755999147891998291e-02 -2.808197401463985443e-02 3.287139162421226501e-02 8.424775302410125732e-02 1.708693951368331909e-01 -1.075717508792877197e-01 5.893582850694656372e-02 2.007426321506500244e-02 5.924420803785324097e-02 -4.235164821147918701e-02 3.617069721221923828e-01 3.436894118785858154e-01 -1.028879806399345398e-01 -7.602839916944503784e-02 -1.286185681819915771e-01 -9.764920920133590698e-02 1.702389866113662720e-01 1.677146852016448975e-01 2.960787713527679443e-01 -1.927210539579391479e-01 -2.583848536014556885e-01 2.856383919715881348e-01 -9.626051038503646851e-02
-4.576775431632995605e-01 1.103332266211509705e-01 1.421177238225936890e-01 -1.909024864435195923e-01 -2.105477005243301392e-01 -2.528966069221496582e-01 1.030305214226245880e-02 1.115970537066459656e-01 1.105999853461980820e-02 1.160599384456872940e-02 2.496348172426223755e-01 -7.247756421566009521e-02 -1.551575511693954468e-01 2.317998409271240234e-01 -1.376482695341110229e-01 1.773958057165145874e-01 -1.873542070388793945e-01 -1.841870509088039398e-02 1.743105947971343994e-01 2.044732570648193359e-01 1.715980619192123413e-01 1.505438238382339478e-01 6.341184023767709732e-03 1.841656714677810669e-01 1.720000803470611572e-01 -4.884179681539535522e-02 3.493812680244445801e-02 1.468306183815002441e-01 1.174967386759817600e-03 3.761530816555023193e-01 -2.990154176950454712e-02 1.182526573538780212e-01
-4.971278607845306396e-01 6.394454091787338257e-02 -7.861927896738052368e-02 -7.211358845233917236e-02 -2.720428407192230225e-01 -6.816586852073669434e-02 3.040659613907337189e-02 1.906858682632446289e-01 8.948623389005661011e-02 8.643420040607452393e-02 2.116647362709045410e-02 7.767358422279357910e-02 -6.841480731964111328e-02 3.124143779277801514e-01 -2.346235960721969604e-01 1.188629195094108582e-01 -7.354251295328140259e-02 -8.284799009561538696e-02 -3.527940809726715088e-01 2.841622196137905121e-02 -1.486372295767068863e-02 -1.230669394135475159e-01 -6.408610939979553223e-02 -8.328340947628021240e-02 2.657184302806854248e-01 6.110823899507522583e-02 1.623996943235397339e-01 2.290246039628982544e-01 4.816784709692001343e-02 -3.293615579605102539e-01 -4.479890048969537020e-04 1.073877327144145966e-02
-5.504646897315979004e-01 8.583828061819076538e-02 -2.147391624748706818e-02 -1.933573745191097260e-02 -9.109880775213241577e-02 2.106182426214218140e-01 2.051198184490203857e-01 7.520884275436401367e-02 2.589172683656215668e-03 -1.892791390419006348e-01 1.894482523202896118e-01 -1.251866668462753296e-01 6.930194050073623657e-02 3.517845273017883301e-02 -1.602779775857925415e-01 8.269377797842025757e-02 -2.803522944450378418e-01 -1.299032568931579590e-01 -2.030926495790481567e-01 1.544954627752304077e-01 1.437000632286071777e-01 -7.146994024515151978e-02 -1.907000541687011719e-01 1.262379437685012817e-01 2.745161950588226318e-01 -2.983400523662567139e-01 -9.564242511987686157e-02 -7.409547269344329834e-02 -1.325857788324356079e-01 -9.170937351882457733e-03 -1.277485489845275879e-01 1.039166748523712158e-01
-5.535811781883239746e-01 2.299855276942253113e-02 2.343685738742351532e-02 8.434588462114334106e-02 1.968967914581298828e-02 -6.258741766214370728e-02 -5.167021229863166809e-02 -1.861486397683620453e-02 1.089013516902923584e-01 1.810860037803649902e-01 1.251758188009262085e-01 2.141401767730712891e-01 1.087651476263999939e-01 -3.502468019723892212e-02 -2.138932198286056519e-01 1.672428101301193237e-01 5.199860408902168274e-02 5.972972139716148376e-02 -8.140763640403747559e-02 2.513765990734100342e-01 6.317968945950269699e-03 -3.054493665695190430e-01 -6.398373842239379883e-02 1.342293918132781982e-01 -1.483038365840911865e-01 -1.805178821086883545e-02 -1.183120012283325195e-01 1.623695343732833862e-01 7.116779685020446777e-02 -1.770087629556655884e-01 3.974314332008361816e-01 -1.910773217678070068e-01
-2.224902957677841187e-01 2.679692804813385010e-01 -9.876577556133270264e-02 -2.121675610542297363e-01 -3.164288401603698730e-01 -3.955185413360595703e-02 4.540733247995376587e-02 1.487285792827606201e-01 -2.365815490484237671e-01 -1.317028403282165527e-01 8.984407782554626465e-02 -1.313387155532836914e-01 -5.087745562195777893e-02 2.019850164651870728e-01 1.303837746381759644e-01 2.835437953472137451e-01 1.453861147165298462e-01 -1.928122937679290771e-01 -1.809749752283096313e-02 1.643875837326049805e-01 2.215730845928192139e-01 -1.196269840002059937e-01 -8.319056779146194458e-02 2.749760746955871582e-01 2.936390936374664307e-01 2.839327231049537659e-02 4.846403375267982483e-02 1.100502815097570419e-02 -1.070838794112205505e-01 2.239603847265243530e-01 -2.386735379695892334e-01 1.375962644815444946e-01
-4.861524105072021484e-01 -2.324891276657581329e-02 1.257513463497161865e-01 5.810452625155448914e-03 -1.247857436537742615e-01 -4.495124146342277527e-02 2.218263149261474609e-01 -2.530634105205535889e-01 -1.449083834886550903e-01 -9.572890400886535645e-02 1.373584866523742676e-01 6.276356428861618042e-02 -1.432356387376785278e-01 1.428173035383224487e-01 2.487629652023315430e-02 2.059833332896232605e-02 -1.021279767155647278e-01 -6.726317107677459717e-02 -2.778207659721374512e-01 3.417112827301025391e-01 -4.580372571945190430e-02 3.017799556255340576e-02 -1.834670752286911011e-01 1.671173721551895142e-01 1.814160682260990143e-02 -5.931139364838600159e-02 -1.487167626619338989e-01 9.398918598890304565e-02 -6.137213855981826782e-02 1.367248445749282837e-01 2.485008090734481812e-01 -3.591508865356445312e-01
-4.007210731506347656e-01 9.380450099706649780e-02 2.244282662868499756e-01 -1.895449012517929077e-01 -2.699951827526092529e-01 8.108686655759811401e-02 1.149568334221839905e-01 2.282506078481674194e-01 -4.654343798756599426e-02 -3.612135350704193115e-02 -2.058453299105167389e-02 3.573705907911062241e-03 -3.964538872241973877e-02 5.832922458648681641e-02 4.913061484694480896e-02 1.243389770388603210e-02 -3.966324497014284134e-03 5.570542067289352417e-02 5.634402483701705933e-02 5.110338926315307617e-01 -7.899765670299530029e-02 -1.376243084669113159e-01 -3.033747524023056030e-02 2.998851239681243896e-01 1.294974386692047119e-01 -2.738971710205078125e-01 8.430409431457519531e-02 4.166311770677566528e-02 -5.773233622312545776e-02 2.470604330301284790e-01 -8.925095945596694946e-02 1.778778880834579468e-01
-3.016055822372436523e-01 -4.039077460765838623e-02 -1.131680980324745178e-01 -8.826480060815811157e-02 -3.296469748020172119e-01 1.246772184967994690e-01 9.731750190258026123e-02 1.179412826895713806e-01 -7.578029483556747437e-02 -8.441663347184658051e-03 1.260063424706459045e-02 9.103751927614212036e-02 9.205956012010574341e-03 1.049204766750335693e-01 -3.719237148761749268e-01 -3.393993154168128967e-02 7.706056535243988037e-02 -6.516004353761672974e-02 -2.018066346645355225e-01 3.378108739852905273e-01 -7.023667544126510620e-02 -2.313437908887863159e-01 -2.138000354170799255e-02 7.207825034856796265e-02 3.402825891971588135e-01 2.020866870880126953e-01 1.382188796997070312e-01 3.372938334941864014e-01 -3.868466475978493690e-03 -2.249001115560531616e-01 -3.561476245522499084e-02 -6.230491399765014648e-02
-5.957727432250976562e-01 2.400655746459960938e-01 1.277853250503540039e-01 -1.722344309091567993e-01 1.424206420779228210e-02 1.795435398817062378e-01 4.727881029248237610e-02 2.305861413478851318e-01 1.678464561700820923e-01 1.624177023768424988e-02 -9.581473469734191895e-02 7.730379700660705566e-02 2.289804071187973022e-02 3.755677724257111549e-03 -7.417980581521987915e-02 1.479441970586776733e-01 -1.795660406351089478e-01 -9.997710585594177246e-03 -1.135589480400085449e-01 2.738544344902038574e-01 4.673095792531967163e-02 -1.545746922492980957e-01 1.594960838556289673e-01 1.263036727905273438e-01 -2.077385187149047852e-01 7.381728291511535645e-02 1.994285285472869873e-01 -7.988813519477844238e-02 -1.023494973778724670e-01 -2.306455373764038086e-01 7.750330865383148193e-02 -1.729806959629058838e-01
-2.803926169872283936e-01 1.055663749575614929e-01 2.406852543354034424e-01 -2.325696647167205811e-01 3.241539373993873596e-02 -1.210394129157066345e-01 -3.881433233618736267e-02 4.321715980768203735e-02 -3.773193359375000000e-01 -7.703758776187896729e-02 1.249894276261329651e-01 2.488164156675338745e-01 -1.152475848793983459e-01 -8.162496984004974365e-02 -4.272587597370147705e-02 2.037868052721023560e-01 2.148428708314895630e-01 7.101269811391830444e-02 -1.008623316884040833e-01 1.091613620519638062e-01 1.950288116931915283e-01 -3.235048055648803711e-01 1.136751472949981689e-01 1.441674381494522095e-01 1.931417733430862427e-01 1.731096953153610229e-01 -3.271237611770629883e-01 1.621516048908233643e-01 1.209440678358078003e-01 -1.834658160805702209e-02 6.456669420003890991e-02 1.435684114694595337e-01
-4.238948822021484375e-01 -8.054221421480178833e-02 -5.054722726345062256e-02 -1.569733954966068268e-02 1.713950335979461670e-01 -1.180139183998107910e-01 4.251400828361511230e-01 5.215654894709587097e-02 2.604200970381498337e-03 1.160888597369194031e-01 1.918055713176727295e-01 8.318683505058288574e-02 -1.063556596636772156e-01 1.491535753011703491e-01 4.006224684417247772e-03 8.481831103563308716e-02 6.753522157669067383e-02 2.137930691242218018e-02 -8.827827870845794678e-02 3.770363330841064453e-01 -1.292198896408081055e-02 2.624592371284961700e-02 -2.320540696382522583e-02 2.679297327995300293e-01 2.486351579427719116e-01 2.064346149563789368e-02 -3.714613020420074463e-01 -6.648986041545867920e-02 -1.501217484474182129e-01 -2.959751896560192108e-02 -1.691580265760421753e-01 3.834490850567817688e-02
-3.629936575889587402e-01 1.199841722846031189e-01 -5.095425248146057129e-02 3.688346967101097107e-02 1.143159791827201843e-01 3.009527735412120819e-02 8.423133194446563721e-02 -1.248047351837158203e-01 -2.848130464553833008e-01 -1.401170045137405396e-01 5.885149538516998291e-02 3.976479545235633850e-02 2.329859137535095215e-01 2.027347683906555176e-01 -2.417663335800170898e-01 1.618440151214599609e-01 -1.262365579605102539e-01 -2.586279511451721191e-01 1.272222101688385010e-01 5.240339040756225586e-01 1.037328038364648819e-02 2.242530323565006256e-02 -1.257532387971878052e-01 -1.828769594430923462e-01 8.145378530025482178e-02 2.124378979206085205e-01 -6.636195629835128784e-02 1.337458938360214233e-01 1.416376978158950806e-01 -4.285887628793716431e-02 1.198769919574260712e-02 -8.846328407526016235e-02
-1.920401453971862793e-01 2.604566812515258789e-01 2.129017934203147888e-02 -2.592155933380126953e-01 -7.135486602783203125e-02 -3.133169114589691162e-01 1.425351500511169434e-01 -2.407820969820022583e-01 1.075370684266090393e-01 -1.604369282722473145e-01 1.199511531740427017e-02 -4.932072013616561890e-02 3.464030846953392029e-02 1.830713003873825073e-01 7.312393188476562500e-02 -1.135830879211425781e-01 1.279440224170684814e-01 -3.873049095273017883e-02 -1.667434424161911011e-01 1.443418115377426147e-01 2.432712763547897339e-01 -3.883247673511505127e-01 -6.899894773960113525e-02 -1.231953203678131104e-01 1.787815839052200317e-01 1.254446655511856079e-01 3.439667820930480957e-01 6.905797868967056274e-02 -2.034143358469009399e-01 6.539583206176757812e-03 1.824548095464706421e-01 -1.064323931932449341e-01
-3.229384124279022217e-01 9.765177220106124878e-02 2.140031382441520691e-02 1.245566532015800476e-01 -2.315483391284942627e-01 -1.207455098628997803e-01 1.140676997601985931e-02 2.671017944812774658e-01 6.099804118275642395e-02 -1.592365056276321411e-01 6.039301306009292603e-02 5.317648500204086304e-02 -3.644917393103241920e-03 2.815773785114288330e-01 -1.513867080211639404e-01 2.403457760810852051e-01 1.155035421252250671e-01 -2.719380892813205719e-02 -2.795934379100799561e-01 1.114405691623687744e-02 -1.938941143453121185e-02 -1.764300912618637085e-01 1.798288151621818542e-02 -1.086144149303436279e-01 3.288933336734771729e-01 -1.417745351791381836e-01 2.358307838439941406e-01 2.536194026470184326e-01 -1.953791081905364990e-01 -2.433514446020126343e-01 1.304392218589782715e-01 1.907390952110290527e-01
-3.665823638439178467e-01 5.164454225450754166e-03 1.510631106793880463e-02 -2.438709437847137451e-01 -2.373642325401306152e-01 2.768593430519104004e-01 8.056065440177917480e-02 1.269279122352600098e-01 -1.564261615276336670e-01 -4.233749210834503174e-02 6.145926564931869507e-02 2.754512242972850800e-02 -3.591768327169120312e-04 3.344491124153137207e-02 -2.536443471908569336e-01 -3.937150165438652039e-02 1.820795387029647827e-01 -1.474177688360214233e-01 -8.328100666403770447e-03 3.567263782024383545e-01 4.184333980083465576e-02 -2.191966921091079712e-01 1.423498839139938354e-01 1.483915448188781738e-01 3.257497847080230713e-01 1.149084046483039856e-01 4.436101764440536499e-02 1.596368104219436646e-01 2.473170012235641479e-01 -7.795462012290954590e-02 1.737689375877380371e-01 1.843840330839157104e-01
-1.186698153614997864e-01 4.012117683887481689e-01 1.167834773659706116e-01 -2.337983399629592896e-01 -2.236980944871902466e-01 2.749650478363037109e-01 3.892343640327453613e-01 2.003638446331024170e-01 2.950222231447696686e-02 8.271349221467971802e-02 -1.116085723042488098e-01 -1.124752536416053772e-01 1.789601445198059082e-01 2.647472918033599854e-02 -1.075913310050964355e-01 2.267324365675449371e-02 1.612729728221893311e-01 -1.962638348340988159e-01 -1.321433484554290771e-01 2.242957800626754761e-01 -4.246313497424125671e-02 -1.988794952630996704e-01 -1.016159281134605408e-01 -1.805347353219985962e-01 1.566132456064224243e-01 6.709036231040954590e-02 2.608704566955566406e-01 1.202076077461242676e-01 -1.615735292434692383e-01 -1.433051936328411102e-02 7.487744837999343872e-02 -4.111650958657264709e-02
-2.553843557834625244e-01 -1.011000946164131165e-03 7.781837135553359985e-02 -8.991821855306625366e-02 -1.774062067270278931e-01 -1.130555495619773865e-01 2.204608172178268433e-01 5.293627083301544189e-02 -9.521458297967910767e-03 -1.314268857240676880e-01 2.076047658920288086e-01 -3.439314663410186768e-01 1.549791991710662842e-01 1.167316734790802002e-01 1.436032950878143311e-01 4.967896267771720886e-02 -5.367041006684303284e-02 9.683443233370780945e-03 2.752278447151184082e-01 1.644588112831115723e-01 3.433890044689178467e-01 -7.117909938097000122e-02 -1.311942469328641891e-02 3.851786255836486816e-02 1.937776356935501099e-01 -1.219647973775863647e-01 -1.774314604699611664e-02 3.318909406661987305e-01 -4.087500870227813721e-01 1.509439200162887573e-01 -4.824777692556381226e-02 -5.439608939923346043e-04
-2.402744740247726440e-01 1.697849780321121216e-01 -4.429255425930023193e-02 -1.557746231555938721e-01 -3.654853701591491699e-01 -4.482438787817955017e-02 -9.485932998359203339e-03 2.105167061090469360e-01 -1.245710477232933044e-01 3.392867511138319969e-03 4.099338781088590622e-03 -7.597278803586959839e-02 2.352038770914077759e-02 1.481041777878999710e-02 -3.541409373283386230e-01 4.213303029537200928e-01 1.669851690530776978e-01 -2.659094631671905518e-01 -1.339342296123504639e-01 2.447523176670074463e-01 -1.941327303647994995e-01 -1.698100566864013672e-01 -9.741215407848358154e-02 2.501806616783142090e-01 5.999763682484626770e-02 4.675563797354698181e-02 1.679591983556747437e-01 1.156812161207199097e-01 -3.738744556903839111e-02 -1.178818568587303162e-01 1.543012913316488266e-02 -6.515426933765411377e-02
-2.803298830986022949e-01 3.739545494318008423e-02 3.771140575408935547e-01 2.165686339139938354e-02 -1.326357573270797729e-01 1.251751929521560669e-01 1.159807890653610229e-01 4.784205928444862366e-02 -1.292334645986557007e-01 -8.733742288313806057e-04 -1.132734194397926331e-01 -2.267942428588867188e-01 -1.558033525943756104e-01 8.059190958738327026e-02 -7.198052108287811279e-02 2.135916650295257568e-01 -1.591574102640151978e-01 -5.097967013716697693e-02 -1.493709087371826172e-01 6.809428334236145020e-02 8.888371288776397705e-02 -3.529563248157501221e-01 1.425792425870895386e-01 6.594498455524444580e-02 2.580066323280334473e-01 -1.639003157615661621e-01 -2.811812609434127808e-02 1.466187685728073120e-01 -3.900563120841979980e-01 1.483023911714553833e-01 -2.411670982837677002e-01 7.575093209743499756e-02
-2.675736844539642334e-01 7.188723236322402954e-02 2.825101613998413086e-01 -8.206444978713989258e-02 -2.559386789798736572e-01 -1.276368945837020874e-01 1.932375580072402954e-01 2.519893348217010498e-01 3.562247380614280701e-03 1.422273516654968262e-01 1.821193099021911621e-01 -2.219021022319793701e-01 2.137799113988876343e-01 2.754968404769897461e-01 -1.620175838470458984e-01 7.878644764423370361e-02 -5.864802002906799316e-02 1.012143492698669434e-01 2.646864391863346100e-03 2.936740815639495850e-01 4.086095839738845825e-02 -1.145994365215301514e-01 -1.576471328735351562e-01 1.895187348127365112e-01 1.779751330614089966e-01 -2.041640430688858032e-01 -1.529265940189361572e-01 -3.175699338316917419e-02 8.712437748908996582e-02 2.505627870559692383e-01 2.298340201377868652e-01 2.984964847564697266e-02
-1.499237269163131714e-01 1.521694511175155640e-01 3.115803003311157227e-01 -3.121783584356307983e-02 1.183135583996772766e-01 -2.667001187801361084e-01 1.341449096798896790e-02 -9.665180742740631104e-02 1.568126380443572998e-01 1.147084236145019531e-01 2.060417681932449341e-01 -3.106252104043960571e-02 2.405898645520210266e-02 -1.446836441755294800e-01 -3.400319442152976990e-02 -4.764827433973550797e-03 2.592387795448303223e-02 -1.306893527507781982e-01 -9.926311671733856201e-02 2.287326753139495850e-01 1.215452179312705994e-01 -3.433066308498382568e-01 5.554359778761863708e-02 1.488921195268630981e-01 2.806278467178344727e-01 -3.587935119867324829e-02 -1.948176324367523193e-01 3.454582691192626953e-01 -1.778104454278945923e-01 -3.053985238075256348e-01 1.179613620042800903e-01 2.094278484582901001e-01
-3.421052694320678711e-01 1.514995284378528595e-02 2.253534048795700073e-01 2.661641314625740051e-02 1.291932612657546997e-01 -1.970093697309494019e-01 -2.197441272437572479e-02 8.443450182676315308e-02 -1.537235081195831299e-01 -5.503455642610788345e-03 4.260328114032745361e-01 3.771228715777397156e-02 3.002962768077850342e-01 1.327165663242340088e-01 -2.561873570084571838e-02 3.531707823276519775e-01 3.312848508358001709e-01 -7.159203290939331055e-02 -2.717072963714599609e-01 1.165035441517829895e-01 1.156376749277114868e-01 -2.143972963094711304e-01 1.178736537694931030e-01 -7.654464244842529297e-02 -2.732001803815364838e-02 -2.015080861747264862e-02 -1.154756098985671997e-01 1.290798373520374298e-02 -7.049197703599929810e-02 8.315633237361907959e-02 1.076268106698989868e-01 9.421037882566452026e-02
-1.582428514957427979e-01 1.201350390911102295e-01 1.637963652610778809e-01 6.225036457180976868e-02 2.711960971355438232e-01 -2.732074633240699768e-02 -4.171718377619981766e-03 2.273793146014213562e-02 -2.125454843044281006e-01 -2.014669477939605713e-01 1.232835873961448669e-01 -3.696925938129425049e-02 2.999038100242614746e-01 6.932711601257324219e-02 -2.753691077232360840e-01 2.959834337234497070e-01 -2.107331603765487671e-01 -2.743198573589324951e-01 1.288852244615554810e-01 3.005389571189880371e-01 -1.019022986292839050e-01 -3.001686632633209229e-01 -2.535560131072998047e-01 3.049048967659473419e-02 1.665415465831756592e-01 1.754614710807800293e-01 6.846290081739425659e-03 -4.148405045270919800e-03 3.609507530927658081e-02 -8.856983482837677002e-02 6.204959750175476074e-02 -1.749178767204284668e-01
-4.315914511680603027e-01 1.703101098537445068e-01 1.276641637086868286e-01 -9.526216238737106323e-02 1.843481659889221191e-01 1.932135820388793945e-01 -2.195380069315433502e-02 1.363150924444198608e-01 -2.473992556333541870e-01 -7.510492950677871704e-02 1.136686429381370544e-01 6.547183729708194733e-03 -7.005511433817446232e-04 1.962090656161308289e-02 -3.353722393512725830e-01 5.895645171403884888e-02 2.258629910647869110e-02 -1.094583719968795776e-01 8.777947723865509033e-02 2.586019635200500488e-01 -5.758515745401382446e-02 -4.504873454570770264e-01 5.718912463635206223e-03 -4.290851950645446777e-02 1.601348966360092163e-01 -4.054380953311920166e-02 1.894085407257080078e-01 -2.744251787662506104e-01 9.460005909204483032e-02 3.858869150280952454e-02 1.560251712799072266e-01 6.610777229070663452e-02
-1.251174658536911011e-01 8.822987973690032959e-02 7.585771381855010986e-02 -1.664588451385498047e-01 -2.211977094411849976e-01 -1.617175340652465820e-01 1.410721391439437866e-01 -3.971360251307487488e-02 -9.026962518692016602e-02 -1.981727406382560730e-02 9.983678907155990601e-02 2.174152433872222900e-01 -2.836490236222743988e-02 3.124033808708190918e-01 -1.034576296806335449e-01 5.042937770485877991e-02 -1.998187154531478882e-01 -9.262293577194213867e-02 -1.723128110170364380e-01 1.708381772041320801e-01 -1.488209664821624756e-01 -4.117778837680816650e-01 -3.452015817165374756e-01 -8.076851814985275269e-02 4.154599457979202271e-02 3.774964064359664917e-02 -5.108028277754783630e-02 1.788190305233001709e-01 -4.154028892517089844e-01 1.092451065778732300e-01 1.388437598943710327e-01 -5.315177142620086670e-02
-4.489979743957519531e-01 3.176621794700622559e-01 1.004525199532508850e-01 -1.250528693199157715e-01 5.075453780591487885e-03 -1.337010562419891357e-01 1.224487572908401489e-01 -1.249723881483078003e-01 1.167832389473915100e-01 4.954937845468521118e-02 2.091319262981414795e-01 -8.040483109652996063e-03 3.054845333099365234e-01 1.371566355228424072e-01 -7.170169800519943237e-02 2.372559905052185059e-01 7.087760418653488159e-02 1.704522967338562012e-01 1.046222820878028870e-01 1.103969290852546692e-02 -6.165381520986557007e-02 -2.455029040575027466e-01 -8.894250541925430298e-02 -1.030013710260391235e-01 -1.915888786315917969e-01 1.647024303674697876e-01 -3.313831239938735962e-02 3.470402359962463379e-01 -1.555424332618713379e-01 2.681025490164756775e-02 -1.416243761777877808e-01 1.780855506658554077e-01
-3.166169822216033936e-01 5.841406434774398804e-02 2.691045999526977539e-01 -2.531845867633819580e-01 -9.930839389562606812e-02 1.654622107744216919e-01 7.724257558584213257e-02 1.764671802520751953e-01 -2.666524425148963928e-02 1.266349572688341141e-03 2.271705418825149536e-01 1.471318900585174561e-01 -2.279197052121162415e-02 3.538898825645446777e-01 -1.503272354602813721e-01 1.663165986537933350e-01 -1.657336652278900146e-01 4.585482925176620483e-02 7.773318886756896973e-02 2.747726738452911377e-01 1.643954426981508732e-03 -1.013458520174026489e-01 -4.661147296428680420e-02 3.586085438728332520e-01 1.361870616674423218e-01 -2.788439691066741943e-01 -1.717326939105987549e-01 2.524298848584294319e-03 4.671029374003410339e-02 1.475311219692230225e-01 -1.173774972558021545e-01 1.407403200864791870e-01
-2.664182186126708984e-01 3.702647089958190918e-01 1.882721632719039917e-01 -6.591582298278808594e-02 1.318086236715316772e-01 1.769227534532546997e-01 1.438696086406707764e-01 1.893832087516784668e-01 2.378540188074111938e-01 7.293305546045303345e-02 -8.083002269268035889e-02 -1.591678410768508911e-01 3.690785542130470276e-02 9.563622623682022095e-02 -4.753636568784713745e-02 2.982607483863830566e-01 -2.738176658749580383e-02 -6.933856755495071411e-02 -1.975566446781158447e-01 2.126929908990859985e-01 9.325535595417022705e-02 -2.855579257011413574e-01 2.197826504707336426e-01 6.091012060642242432e-02 -5.705915391445159912e-02 1.822778023779392242e-02 9.760493040084838867e-02 1.663628220558166504e-01 -5.296923965215682983e-02 -4.148031473159790039e-01 -5.343309749150648713e-05 6.055890768766403198e-02
-3.257465064525604248e-01 4.463237524032592773e-02 8.719258010387420654e-02 -1.070597171783447266e-01 -2.097598612308502197e-01 -3.578361868858337402e-02 -1.322844028472900391e-01 -9.483084827661514282e-02 3.722061961889266968e-02 2.052269279956817627e-01 1.034328266978263855e-01 -3.318739682435989380e-02 -3.939741477370262146e-02 6.844992190599441528e-02 -3.957417607307434082e-02 2.257206439971923828e-01 7.870285771787166595e-03 1.817159354686737061e-02 2.436570227146148682e-01 4.279368817806243896e-01 3.375164568424224854e-01 -2.810738086700439453e-01 -1.527214348316192627e-01 -4.627413302659988403e-02 -1.048866659402847290e-01 -1.741375774145126343e-01 -2.049514055252075195e-01 2.882824093103408813e-02 6.404139101505279541e-03 -1.677095144987106323e-01 2.636216282844543457e-01 -2.095313668251037598e-01
[truncated: 3,269,530 more chars]
