# Supplementary material for: The Language of Innovation
Source: PLoS One. 2020 Apr 30;15(4):e0230107. doi: 10.1371/journal.pone.0230107 (PMC7194493; doi:10.1371/journal.pone.0230107)
Supplement: S5 File — (GZ) [file pone.0230107.s005.tar.gz › 1983-1987/V2Run_16_VS_4500_embeddings1983-1987ED32.txt]

9.637457877397537231e-02 -1.490709837526082993e-02 3.159468770027160645e-01 -4.062535166740417480e-01 7.988632470369338989e-02 1.887290328741073608e-01 -2.443787604570388794e-01 1.613031923770904541e-01 -5.804420262575149536e-02 3.588761687278747559e-01 7.863100618124008179e-02 -1.890638098120689392e-02 2.241092175245285034e-02 -3.794447332620620728e-02 1.102529317140579224e-01 -2.757082581520080566e-01 7.835623621940612793e-02 -1.590500622987747192e-01 -9.471657127141952515e-02 -4.177839308977127075e-02 1.475754380226135254e-01 -1.524744927883148193e-01 1.841709204018115997e-02 2.876008749008178711e-01 5.559119954705238342e-02 3.597933053970336914e-01 2.843395620584487915e-02 1.828910410404205322e-01 1.415585130453109741e-01 -9.884082525968551636e-02 -2.546982467174530029e-02 -3.976359963417053223e-02
4.901922494173049927e-02 1.022116988897323608e-01 -1.074732933193445206e-02 -1.733240932226181030e-01 -1.877666711807250977e-01 2.272265963256359100e-02 2.757056653499603271e-01 2.936277985572814941e-01 -4.724619910120964050e-02 -1.363146603107452393e-01 -9.458096697926521301e-03 8.206202834844589233e-02 2.791659235954284668e-01 1.305884420871734619e-01 9.562781453132629395e-02 -4.627913236618041992e-01 3.913138061761856079e-03 -1.487744301557540894e-01 -2.329305708408355713e-01 -1.641373038291931152e-01 -1.031347177922725677e-02 9.360780566930770874e-02 -2.466782778501510620e-01 4.114347696304321289e-01 6.907162815332412720e-02 1.374673247337341309e-01 -1.212080046534538269e-01 -9.153392910957336426e-02 -3.980531543493270874e-02 7.443310320377349854e-02 -1.007832065224647522e-01 -8.173331618309020996e-02
-3.290930017828941345e-02 1.572375297546386719e-01 2.707678079605102539e-01 -3.102063834667205811e-01 -4.442442208528518677e-02 1.237303242087364197e-01 2.804086208343505859e-01 1.137448996305465698e-01 6.811723858118057251e-02 -8.590971678495407104e-02 2.488426417112350464e-01 -1.663428246974945068e-01 2.268194556236267090e-01 1.111722141504287720e-01 5.724333226680755615e-02 -1.532146781682968140e-01 -2.518921494483947754e-01 -3.434953838586807251e-02 1.307752169668674469e-02 7.742498815059661865e-02 2.668359279632568359e-01 1.388404220342636108e-01 1.019335724413394928e-02 1.299868375062942505e-01 2.824127115309238434e-02 2.243544347584247589e-02 1.410598158836364746e-01 -1.258478164672851562e-01 -2.344913221895694733e-02 2.213677167892456055e-01 -4.798783957958221436e-01 -9.210126847028732300e-02
1.116927713155746460e-01 -4.953122884035110474e-02 1.861474961042404175e-01 -3.795038461685180664e-01 2.882538363337516785e-02 -1.368455290794372559e-01 -6.524568051099777222e-02 1.717486232519149780e-01 -6.535277515649795532e-02 6.299890577793121338e-02 -4.681154154241085052e-03 1.893680691719055176e-01 1.335349082946777344e-01 -9.415663033723831177e-02 3.365139067173004150e-01 -3.635202944278717041e-01 -1.814104802906513214e-02 -9.825009107589721680e-02 -3.593309968709945679e-02 -3.870421648025512695e-02 -4.040665179491043091e-02 -2.880122140049934387e-02 -2.820662260055541992e-01 4.282507896423339844e-01 1.062169969081878662e-01 -2.067938633263111115e-02 3.447572588920593262e-01 -9.913442283868789673e-02 9.719337522983551025e-02 7.481067627668380737e-02 -5.149391293525695801e-02 -2.437563985586166382e-02
-9.927165508270263672e-02 7.670623064041137695e-02 2.804436385631561279e-01 -1.956699639558792114e-01 9.341935068368911743e-02 -3.378697037696838379e-01 1.942061446607112885e-02 -1.091926451772451401e-02 -2.109335660934448242e-01 1.294826269149780273e-01 1.037669554352760315e-01 -1.009265631437301636e-01 -5.843088962137699127e-03 1.508735120296478271e-01 -3.044530376791954041e-02 -3.036889433860778809e-01 -1.724646091461181641e-01 8.257402479648590088e-02 -1.913127899169921875e-01 -8.290351182222366333e-02 2.507449984550476074e-01 2.263201400637626648e-02 -2.206006199121475220e-01 3.155260980129241943e-01 -2.580172419548034668e-01 1.260469406843185425e-01 2.446882277727127075e-01 6.786943227052688599e-02 1.344853341579437256e-01 6.925416737794876099e-02 -1.191987842321395874e-01 -2.647837400436401367e-01
-1.412837505340576172e-01 -6.073671579360961914e-02 1.424223035573959351e-01 -2.479031533002853394e-01 -1.022304370999336243e-01 -2.769662141799926758e-01 1.414802223443984985e-01 -8.096991479396820068e-02 8.972769975662231445e-02 1.211557090282440186e-01 4.101935401558876038e-02 -1.339668631553649902e-01 -1.302625685930252075e-01 1.366279125213623047e-01 6.288023293018341064e-02 -3.794165253639221191e-01 -3.521149158477783203e-01 -2.014592438936233521e-01 -1.647233366966247559e-01 -7.507409155368804932e-02 3.001326918601989746e-01 2.260334789752960205e-01 -1.347774118185043335e-01 2.760944664478302002e-01 3.487482666969299316e-02 1.139465868473052979e-01 1.106773689389228821e-01 -2.009534835815429688e-01 3.194848448038101196e-02 -7.505626231431961060e-02 -2.156797498464584351e-01 4.540669545531272888e-02
-8.520673215389251709e-02 -8.080447465181350708e-02 1.028056815266609192e-01 -5.601922273635864258e-01 2.309484221041202545e-02 -7.888372987508773804e-02 -9.231913834810256958e-02 3.929063305258750916e-02 7.369334995746612549e-02 -1.479968130588531494e-01 -3.082706406712532043e-02 2.708240151405334473e-01 3.632884472608566284e-02 2.823592722415924072e-01 1.473934501409530640e-01 -3.073287308216094971e-01 7.532907277345657349e-02 -2.737596258521080017e-02 1.013914197683334351e-01 -2.041951119899749756e-01 1.136950999498367310e-01 6.723726168274879456e-03 -2.848333716392517090e-01 2.874891757965087891e-01 -8.207638561725616455e-02 1.295720189809799194e-01 1.349232345819473267e-01 -1.077036038041114807e-01 -1.102939713746309280e-02 1.820102185010910034e-01 -1.464722752571105957e-01 5.446499213576316833e-02
-1.206162944436073303e-01 4.175215959548950195e-01 1.158385351300239563e-01 -3.504777252674102783e-01 6.812124699354171753e-02 -2.822114825248718262e-01 -6.013442948460578918e-02 -6.262170523405075073e-02 -1.410845220088958740e-01 2.559618838131427765e-02 1.123247295618057251e-01 -1.740017980337142944e-01 8.981147408485412598e-02 1.952816247940063477e-01 9.496498852968215942e-02 -2.959116995334625244e-01 -2.306800633668899536e-01 -2.040036767721176147e-01 -1.171843558549880981e-01 -5.008072592318058014e-03 1.978177279233932495e-01 -2.156288772821426392e-01 -1.313464194536209106e-01 1.438979655504226685e-01 7.688938826322555542e-02 1.113394871354103088e-01 -5.992187932133674622e-02 -3.138444572687149048e-02 -5.456583574414253235e-02 6.360255181789398193e-02 -3.079336285591125488e-01 -1.411109119653701782e-01
1.356023401021957397e-01 4.671833291649818420e-02 1.248849928379058838e-01 -2.822896540164947510e-01 -2.133394777774810791e-01 -1.247331947088241577e-01 4.340692237019538879e-02 1.754415929317474365e-01 -1.373703926801681519e-01 9.551209211349487305e-02 -1.280247867107391357e-01 1.055414453148841858e-01 1.351652890443801880e-01 1.981057077646255493e-01 2.128476053476333618e-01 -2.020985186100006104e-01 5.527414008975028992e-02 -7.820472121238708496e-02 -3.409155830740928650e-02 2.924779895693063736e-03 1.181430146098136902e-01 -1.791588068008422852e-01 -8.754578977823257446e-02 5.012212991714477539e-01 2.952869534492492676e-01 2.762422263622283936e-01 -7.935637235641479492e-02 1.824343055486679077e-01 1.269429177045822144e-01 -2.265008687973022461e-01 -6.723076850175857544e-02 -3.030014410614967346e-02
-3.251475095748901367e-01 -8.910361677408218384e-02 -2.315745800733566284e-01 -3.244590461254119873e-01 -2.466801106929779053e-01 -3.658144548535346985e-02 9.304685145616531372e-02 1.304702013731002808e-01 -1.738531291484832764e-01 1.452817618846893311e-01 -5.828729271888732910e-02 9.256898611783981323e-02 1.148433163762092590e-01 -1.539439409971237183e-01 -1.595202088356018066e-01 -2.309727817773818970e-01 -1.538316011428833008e-01 3.517965972423553467e-02 -2.593977749347686768e-01 -1.220972537994384766e-01 8.150026947259902954e-02 -5.529005080461502075e-02 -7.138364762067794800e-02 3.176056146621704102e-01 -1.149277314543724060e-01 2.619007825851440430e-01 -6.301746517419815063e-02 5.807880684733390808e-02 4.355971142649650574e-02 -1.609634608030319214e-01 -3.476218581199645996e-01 5.617390852421522141e-03
-2.692828476428985596e-01 3.256467580795288086e-01 6.187844648957252502e-02 -1.929998397827148438e-01 -1.652626097202301025e-01 2.376058325171470642e-02 -1.420981884002685547e-01 1.153846271336078644e-02 2.323972759768366814e-03 1.983088999986648560e-01 -1.979549825191497803e-01 7.311155059142038226e-05 8.837480098009109497e-02 5.218263715505599976e-02 1.782447472214698792e-02 -5.132153630256652832e-01 5.783195793628692627e-02 -1.657631844282150269e-01 -1.304899007081985474e-01 5.426020920276641846e-02 1.382975131273269653e-01 -1.494988501071929932e-01 7.372246682643890381e-02 -1.347319781780242920e-02 -3.755144178867340088e-01 2.670077681541442871e-01 4.299847409129142761e-02 -1.624468863010406494e-01 5.218653008341789246e-02 1.484347134828567505e-01 5.624247132800519466e-04 1.273486614227294922e-01
-1.661076582968235016e-02 4.020513594150543213e-02 3.622999787330627441e-01 -1.515781730413436890e-01 -1.478098332881927490e-01 -7.535668462514877319e-02 1.475160419940948486e-01 -5.127036478370428085e-03 -1.538888365030288696e-01 -2.001505047082901001e-01 1.475140899419784546e-01 -2.279117517173290253e-02 2.358774393796920776e-01 3.496971130371093750e-01 8.421199023723602295e-02 -2.452159374952316284e-01 -1.591695249080657959e-01 3.099020197987556458e-02 -2.898012995719909668e-01 2.802222408354282379e-02 5.973693355917930603e-02 -2.537556886672973633e-01 -2.921791188418865204e-02 4.683007597923278809e-01 1.390869915485382080e-01 1.025543138384819031e-01 -9.097761660814285278e-02 4.313056543469429016e-02 1.478735506534576416e-01 -8.710769936442375183e-03 -4.479957371950149536e-02 -1.586905866861343384e-02
-2.514100968837738037e-01 1.655323207378387451e-01 1.886557489633560181e-01 -4.119682312011718750e-01 -1.558755934238433838e-01 1.457229107618331909e-01 -1.316046863794326782e-01 -9.202443808317184448e-02 1.201174631714820862e-01 6.799797713756561279e-02 6.743334233760833740e-02 -2.900353670120239258e-01 1.510979682207107544e-01 2.427230775356292725e-01 1.876918673515319824e-01 -2.076178193092346191e-01 1.788416355848312378e-01 -9.385794401168823242e-02 -2.476372569799423218e-02 3.961276262998580933e-02 2.681860923767089844e-01 -1.414280980825424194e-01 -1.016441211104393005e-01 1.799411624670028687e-01 -1.056341454386711121e-01 1.195026040077209473e-01 -1.540181133896112442e-02 -2.862021028995513916e-01 -1.000104323029518127e-01 -2.000175863504409790e-01 6.700094789266586304e-02 1.589519530534744263e-01
-3.258776664733886719e-01 3.000104054808616638e-02 -3.412882611155509949e-02 -4.304620921611785889e-01 1.309977918863296509e-01 -2.071587145328521729e-01 3.159618005156517029e-02 9.364011883735656738e-02 2.721877098083496094e-01 -6.327351182699203491e-02 -7.550291717052459717e-02 7.678253203630447388e-02 6.140731740742921829e-03 -3.499627485871315002e-02 1.238379720598459244e-02 -3.785946071147918701e-01 -1.201750487089157104e-01 -1.093535199761390686e-01 -1.592356413602828979e-01 4.549525212496519089e-03 8.793488889932632446e-02 -2.520826458930969238e-01 1.208892688155174255e-01 4.204651713371276855e-01 -2.052774420008063316e-03 1.514654457569122314e-01 1.567653268575668335e-01 -5.155464634299278259e-02 -1.315561830997467041e-01 -1.103410571813583374e-01 4.130244627594947815e-02 -7.960018515586853027e-02
-1.515239626169204712e-01 2.100291103124618530e-01 1.348094493150711060e-01 -3.535232543945312500e-01 1.181441545486450195e-01 3.646292164921760559e-02 -9.395057708024978638e-02 4.280817210674285889e-01 -1.876085996627807617e-01 2.456321008503437042e-02 -1.468600612133741379e-02 -1.461637914180755615e-01 2.732948660850524902e-01 -4.375425167381763458e-03 1.101358383893966675e-01 -2.378799468278884888e-01 -3.202422857284545898e-01 -9.676833450794219971e-02 -7.481407374143600464e-02 4.098496865481138229e-03 1.359651535749435425e-01 -3.161214664578437805e-02 -3.593049198389053345e-02 2.753357887268066406e-01 5.629186332225799561e-02 1.761311106383800507e-02 2.441670149564743042e-01 4.533191770315170288e-02 1.689371019601821899e-01 1.082387417554855347e-01 -9.616029262542724609e-02 -2.298442423343658447e-01
2.194986641407012939e-01 3.628296777606010437e-02 1.571787334978580475e-02 -4.002222418785095215e-01 3.326364606618881226e-02 -2.172971963882446289e-01 7.868482917547225952e-02 -3.273481130599975586e-02 -6.650750059634447098e-03 -1.321693509817123413e-01 -2.033884078264236450e-01 -7.600352168083190918e-02 1.461520940065383911e-01 -1.367805898189544678e-01 2.579477732069790363e-04 -3.925082981586456299e-01 -2.839167416095733643e-01 7.653059810400009155e-02 5.511367321014404297e-02 -2.400814592838287354e-01 1.911261305212974548e-02 -3.706117160618305206e-03 9.558669477701187134e-02 2.860313057899475098e-01 -4.880590364336967468e-02 2.579542994499206543e-01 -6.067867204546928406e-02 -1.358931958675384521e-01 3.081369400024414062e-01 2.008758932352066040e-01 -1.005153506994247437e-01 -2.751183882355690002e-02
-9.862612932920455933e-02 -1.662948876619338989e-01 5.752816796302795410e-02 -3.068069219589233398e-01 -3.194291591644287109e-01 -1.294180452823638916e-01 2.652832269668579102e-01 2.991102933883666992e-01 -7.004120852798223495e-03 9.040358662605285645e-02 8.180923759937286377e-03 1.133826002478599548e-01 3.744475543498992920e-02 7.660090923309326172e-02 1.232675835490226746e-01 -1.850869357585906982e-01 -7.300236821174621582e-02 -3.481656685471534729e-02 -2.128250449895858765e-01 -1.770904660224914551e-01 2.276926040649414062e-01 -2.763607501983642578e-01 -2.711389772593975067e-02 3.493609726428985596e-01 1.407836377620697021e-01 1.440228819847106934e-01 1.371406465768814087e-01 1.200838480144739151e-02 2.517793774604797363e-01 -6.001630797982215881e-03 -1.574155986309051514e-01 -1.635822206735610962e-01
2.065444588661193848e-01 -3.360918760299682617e-01 7.872671633958816528e-02 -2.839309871196746826e-01 1.264535486698150635e-01 -1.021923348307609558e-01 9.725008904933929443e-02 -1.295198947191238403e-01 1.104966551065444946e-01 -1.406751852482557297e-02 2.247211709618568420e-02 1.268964707851409912e-01 -3.467190265655517578e-02 -6.593527644872665405e-02 1.633100211620330811e-01 -2.290058583021163940e-01 1.645234972238540649e-01 3.109039738774299622e-02 -1.876191943883895874e-01 2.139093577861785889e-01 1.863476336002349854e-01 -2.367209941148757935e-01 -2.776591777801513672e-01 3.848790526390075684e-01 -1.775662004947662354e-01 -4.892535880208015442e-02 -2.310162782669067383e-01 -2.512965202331542969e-01 3.700555115938186646e-02 -1.034080088138580322e-01 -5.829285830259323120e-02 1.837345771491527557e-02
5.874604918062686920e-03 1.041891872882843018e-01 -2.230285555124282837e-01 -2.168846726417541504e-01 -8.769822120666503906e-02 -1.435186713933944702e-01 2.992935106158256531e-02 3.089134581387042999e-02 -1.069214269518852234e-01 -9.642758406698703766e-03 1.172238439321517944e-01 -7.954478263854980469e-02 3.320863842964172363e-01 -9.649889916181564331e-02 -5.888346955180168152e-02 -4.026973545551300049e-01 -3.209508657455444336e-01 -4.898208007216453552e-02 -3.830232098698616028e-02 6.947217881679534912e-02 2.046288251876831055e-01 -3.216753527522087097e-02 -9.141416102647781372e-02 3.936861157417297363e-01 -1.764054782688617706e-02 3.150788843631744385e-01 -1.734606623649597168e-01 6.376207619905471802e-02 4.360668733716011047e-02 -2.162546962499618530e-01 -2.029060721397399902e-01 6.194533780217170715e-02
-2.454269081354141235e-01 3.031399548053741455e-01 4.363205283880233765e-03 -1.949441730976104736e-01 1.350109428167343140e-01 -2.230958268046379089e-02 1.565012931823730469e-01 -1.148681044578552246e-01 1.759676337242126465e-01 1.448299139738082886e-01 -8.910275250673294067e-02 -1.614795997738838196e-02 2.043200097978115082e-02 -2.124789804220199585e-01 -1.285561919212341309e-01 -4.413619041442871094e-01 1.676426082849502563e-01 -1.955910176038742065e-01 6.850536167621612549e-02 -1.565191000699996948e-01 1.774981915950775146e-01 2.448581345379352570e-02 8.726070821285247803e-02 3.856264352798461914e-01 -2.373500764369964600e-01 4.317114502191543579e-02 -2.074459791183471680e-01 5.201517418026924133e-02 8.170966058969497681e-02 1.748066395521163940e-01 -7.661560922861099243e-02 7.337491959333419800e-02
4.091782867908477783e-02 4.692782089114189148e-02 2.853439450263977051e-01 -4.723036885261535645e-01 -8.360791206359863281e-02 -1.127629652619361877e-01 -1.996297389268875122e-01 2.835327684879302979e-01 3.693109750747680664e-02 1.436843425035476685e-01 1.737074404954910278e-01 -2.449270337820053101e-02 2.885972335934638977e-02 1.122453883290290833e-01 -1.027655228972434998e-01 -2.389134019613265991e-01 -5.812009796500205994e-02 -3.684808313846588135e-02 -8.117952197790145874e-02 -2.489621192216873169e-01 2.053503990173339844e-01 -1.190296337008476257e-01 3.001426346600055695e-03 3.436281085014343262e-01 1.141607835888862610e-01 1.361628472805023193e-01 1.282778233289718628e-01 -1.703074872493743896e-01 3.489533066749572754e-02 -1.336278468370437622e-01 5.297927930951118469e-02 -2.667952179908752441e-01
-2.616333402693271637e-02 -1.788878999650478363e-02 3.537831306457519531e-01 -3.880681097507476807e-01 -1.396294031292200089e-02 -4.668502882122993469e-02 2.261446416378021240e-01 4.950306192040443420e-02 -2.253770381212234497e-01 5.473639816045761108e-02 -4.337607696652412415e-02 -4.020011052489280701e-02 3.046032041311264038e-02 3.234360218048095703e-01 3.193527460098266602e-02 -4.493611156940460205e-01 -4.049046337604522705e-02 -1.492594778537750244e-01 1.190412938594818115e-01 -3.538081347942352295e-01 1.310584247112274170e-01 -1.438914053142070770e-02 -4.019295424222946167e-02 1.350427120923995972e-01 9.132708609104156494e-02 -1.305810064077377319e-01 1.780428588390350342e-01 -5.554567277431488037e-02 1.591648310422897339e-01 5.359260737895965576e-02 -1.174868457019329071e-02 1.116815805435180664e-01
-2.907053232192993164e-01 8.227458596229553223e-02 3.372085690498352051e-01 -2.312282323837280273e-01 2.395878732204437256e-01 -7.221787422895431519e-02 7.657498866319656372e-02 -9.949825704097747803e-03 -8.390047401189804077e-02 2.640264034271240234e-01 1.400572657585144043e-01 2.476690895855426788e-02 1.960016228258609772e-02 3.875142335891723633e-02 1.274238079786300659e-01 -1.930554360151290894e-01 -9.296127408742904663e-02 -2.640023231506347656e-01 -7.284049689769744873e-02 -2.567887306213378906e-01 3.141087293624877930e-01 -1.014449149370193481e-01 -6.656046211719512939e-02 3.336247205734252930e-01 -1.178870499134063721e-01 8.280620910227298737e-03 7.851896435022354126e-02 1.154837459325790405e-01 -8.512789011001586914e-02 -8.063807338476181030e-02 1.557227689772844315e-02 -3.144158720970153809e-01
1.904307305812835693e-01 -2.324501611292362213e-02 2.152194678783416748e-01 -1.894362419843673706e-01 -3.311112150549888611e-02 -8.071853220462799072e-02 1.681551635265350342e-01 1.583024710416793823e-01 -5.873415619134902954e-02 1.975429244339466095e-02 -4.370750859379768372e-02 3.075528442859649658e-01 -9.491119533777236938e-03 2.428990900516510010e-01 2.395015954971313477e-01 -1.404891014099121094e-01 -2.965812981128692627e-01 -7.030233740806579590e-02 -1.029260531067848206e-01 -7.056436687707901001e-02 3.608473837375640869e-01 -1.838461607694625854e-01 -1.646469235420227051e-01 3.305296897888183594e-01 3.663459047675132751e-02 -2.894535362720489502e-01 6.432734429836273193e-02 -7.533521950244903564e-02 -2.509263530373573303e-02 -7.557728886604309082e-02 -2.471102029085159302e-01 -1.110273003578186035e-01
1.794822327792644501e-02 2.469935268163681030e-01 3.061740994453430176e-01 -3.662337064743041992e-01 1.430447548627853394e-01 -1.876613944768905640e-01 1.170243024826049805e-01 4.655030369758605957e-02 7.022912800312042236e-02 3.178502321243286133e-01 -1.336814556270837784e-02 2.260862477123737335e-02 2.023119106888771057e-02 7.287734746932983398e-02 3.394081443548202515e-02 -1.726569533348083496e-01 -2.543252520263195038e-02 -2.332964986562728882e-01 5.810337141156196594e-02 -4.080618321895599365e-01 -1.103092953562736511e-01 1.006958410143852234e-01 2.293998301029205322e-01 3.493515253067016602e-01 -5.795080959796905518e-02 2.727258019149303436e-02 -1.596272140741348267e-01 -5.358935520052909851e-02 1.595149189233779907e-01 -2.133388631045818329e-02 -1.232822462916374207e-01 -2.078907750546932220e-02
-1.111048310995101929e-01 1.976627856492996216e-01 3.561656177043914795e-02 -4.097779095172882080e-01 -4.607634618878364563e-03 -1.946640461683273315e-01 5.695412680506706238e-02 3.213976323604583740e-01 1.840009912848472595e-02 2.015554457902908325e-01 1.774649769067764282e-01 -1.438467502593994141e-01 2.093387581408023834e-02 7.660728693008422852e-02 -1.328600570559501648e-02 -3.493441641330718994e-01 -8.611297607421875000e-02 -2.168433517217636108e-01 -9.558582305908203125e-02 6.578806787729263306e-02 1.286751963198184967e-02 1.060219705104827881e-01 1.505661904811859131e-01 1.705596894025802612e-01 7.813787460327148438e-02 -4.911926388740539551e-02 -7.613798975944519043e-02 -2.375759184360504150e-01 -4.623315855860710144e-02 1.329754143953323364e-01 -4.075749814510345459e-01 -1.597072780132293701e-01
-7.634679973125457764e-02 -3.094280371442437172e-03 6.251047551631927490e-02 -5.086466073989868164e-01 -1.250793635845184326e-01 3.115254938602447510e-01 2.088688760995864868e-01 -1.294327676296234131e-01 -3.604824542999267578e-01 1.856862455606460571e-01 -1.051411032676696777e-01 3.849067166447639465e-02 1.229203417897224426e-01 1.876419782638549805e-01 1.522943973541259766e-01 -2.738029956817626953e-01 -2.218323014676570892e-02 -1.645194590091705322e-01 6.262850947678089142e-03 1.406377702951431274e-01 -6.340754777193069458e-02 -5.833139270544052124e-02 1.533119231462478638e-01 1.986603885889053345e-01 8.344972878694534302e-02 -4.068071767687797546e-02 -2.061794847249984741e-01 1.053800955414772034e-01 -9.188809432089328766e-03 1.615099459886550903e-01 -1.144047528505325317e-01 -1.172785982489585876e-01
-1.057202666997909546e-01 1.107141152024269104e-01 -1.348737329244613647e-01 -3.772376477718353271e-01 1.689101457595825195e-01 1.082922681234776974e-03 2.318099886178970337e-01 1.780171692371368408e-01 -1.158900186419487000e-01 8.373076561838388443e-04 2.168648540973663330e-01 -7.253306359052658081e-02 1.884525418281555176e-01 2.212258875370025635e-01 2.382603846490383148e-02 -3.946207761764526367e-01 -5.420516058802604675e-02 -1.762226969003677368e-01 4.130177199840545654e-02 1.284309327602386475e-01 2.158902585506439209e-01 1.139468327164649963e-02 -2.139696851372718811e-02 1.098358109593391418e-01 -6.057882681488990784e-02 -1.804317981004714966e-01 2.668067216873168945e-01 -1.758867353200912476e-01 2.563437819480895996e-02 1.507272869348526001e-01 -2.685594260692596436e-01 -2.243593633174896240e-01
-6.596437841653823853e-02 1.649755798280239105e-02 3.501386940479278564e-01 -1.024567410349845886e-01 -1.183827221393585205e-01 4.245437309145927429e-02 -4.105350002646446228e-02 1.592045724391937256e-01 -1.491869837045669556e-01 1.932153701782226562e-01 2.636817097663879395e-01 -2.134874928742647171e-03 7.138326019048690796e-02 1.918168663978576660e-01 9.361518174409866333e-02 -4.828835427761077881e-01 -1.469917446374893188e-01 3.503778018057346344e-03 1.115841865539550781e-01 -2.008109688758850098e-01 3.548790216445922852e-01 -8.278253674507141113e-02 -3.111487030982971191e-01 1.852313429117202759e-01 -1.540763676166534424e-01 9.727698564529418945e-02 5.296805500984191895e-02 -7.390789105556905270e-04 -1.022144630551338196e-01 -4.463156685233116150e-03 -8.378891646862030029e-02 -1.211393475532531738e-01
-2.213790565729141235e-01 1.863677054643630981e-01 8.689744025468826294e-02 -4.187135696411132812e-01 -1.531020998954772949e-01 -3.854896873235702515e-02 9.002991020679473877e-03 -1.760054938495159149e-02 7.985415309667587280e-02 5.993162840604782104e-02 9.973106533288955688e-02 -1.364149805158376694e-02 2.824995517730712891e-01 3.927781805396080017e-02 1.311843693256378174e-01 -3.192968294024467468e-02 -2.085686028003692627e-01 -3.120642304420471191e-01 -9.578735381364822388e-02 9.691612422466278076e-02 -1.073073223233222961e-02 7.980636321008205414e-03 -1.555153634399175644e-02 4.591292440891265869e-01 1.443381756544113159e-01 2.742371521890163422e-02 -6.233903765678405762e-02 -9.748100489377975464e-02 4.063267111778259277e-01 -1.135082617402076721e-01 3.749589994549751282e-02 -5.789086595177650452e-02
-3.098575174808502197e-01 1.595664769411087036e-01 1.804567575454711914e-01 -4.239526391029357910e-01 -5.806153174489736557e-03 -4.508652538061141968e-02 2.826116420328617096e-02 -3.187356516718864441e-02 -8.513858774676918983e-04 1.555511057376861572e-01 9.805046766996383667e-02 -5.747349560260772705e-02 7.754536718130111694e-02 -1.178439706563949585e-01 7.296364009380340576e-02 -3.157181143760681152e-01 -1.797237992286682129e-01 -1.919151283800601959e-02 9.882324188947677612e-02 5.592945963144302368e-02 3.097346425056457520e-01 -5.734572559595108032e-02 -4.149570167064666748e-01 3.107289373874664307e-01 -4.348251596093177795e-02 3.660924732685089111e-02 7.013742625713348389e-02 -9.160235524177551270e-02 -1.174569949507713318e-01 -1.910322718322277069e-02 -2.614302188158035278e-02 -2.354029715061187744e-01
-2.861087918281555176e-01 -1.512705832719802856e-01 3.383129462599754333e-02 -2.427480369806289673e-01 -1.071349382400512695e-01 -6.839665770530700684e-02 -1.161565706133842468e-01 1.823734045028686523e-01 4.214916005730628967e-02 2.255902439355850220e-01 -2.045841664075851440e-01 1.317141856998205185e-02 3.018018007278442383e-01 -5.399188026785850525e-02 1.776152253150939941e-01 -3.346307873725891113e-01 7.043004781007766724e-02 -9.513449668884277344e-02 -1.348453611135482788e-01 -8.243728429079055786e-02 2.769386768341064453e-01 -1.923037916421890259e-01 1.309303790330886841e-01 2.240662872791290283e-01 -6.869699060916900635e-02 1.217607110738754272e-01 -1.705191731452941895e-01 -1.822226196527481079e-01 2.456240355968475342e-01 2.754898965358734131e-01 3.471079096198081970e-02 2.805963344871997833e-02
-6.483259052038192749e-02 2.396663278341293335e-02 3.507991135120391846e-01 -1.671118736267089844e-01 8.893600897863507271e-04 4.760693013668060303e-02 1.456805616617202759e-01 -1.603465080261230469e-01 -1.989259719848632812e-01 9.465183317661285400e-02 2.721800841391086578e-02 -5.618846416473388672e-02 2.600852958858013153e-02 2.325158752501010895e-02 1.434945613145828247e-01 -4.135689139366149902e-01 -2.075517922639846802e-01 -2.216785550117492676e-01 3.100927732884883881e-02 -1.600994914770126343e-01 4.782287180423736572e-01 -8.620961010456085205e-02 -1.727215796709060669e-01 8.539845794439315796e-02 -1.408940851688385010e-01 1.102855578064918518e-01 1.162378340959548950e-01 2.055887430906295776e-01 1.503347698599100113e-02 7.624053210020065308e-02 -1.421728432178497314e-01 -2.089080661535263062e-01
-4.656844958662986755e-02 6.108586117625236511e-02 1.405948847532272339e-01 -1.395477950572967529e-01 2.034394592046737671e-01 2.214324027299880981e-01 1.562953293323516846e-01 -7.333849370479583740e-02 -1.837044954299926758e-01 5.881628394126892090e-02 8.650603890419006348e-02 5.834005773067474365e-02 -1.163828521966934204e-01 1.699690669775009155e-01 5.128866061568260193e-02 -5.816907286643981934e-01 -1.794936060905456543e-01 -5.099894478917121887e-02 -5.843228474259376526e-02 -9.985683858394622803e-02 2.422438710927963257e-01 -1.924661993980407715e-01 -1.361575126647949219e-01 3.245745301246643066e-01 -3.407404199242591858e-02 1.121546477079391479e-01 1.629830896854400635e-01 1.933307051658630371e-01 -9.984728693962097168e-02 5.993407219648361206e-03 -4.671683069318532944e-03 -2.181408703327178955e-01
-1.515549570322036743e-01 9.473333135247230530e-03 2.897668182849884033e-01 -1.678997427225112915e-01 7.271702587604522705e-02 8.298104256391525269e-02 -7.950399070978164673e-03 1.214346438646316528e-01 -2.518709599971771240e-01 2.988688051700592041e-01 1.304691284894943237e-01 1.762657314538955688e-01 8.923450857400894165e-02 1.519192606210708618e-01 4.101595655083656311e-02 -3.294914066791534424e-01 -1.087410673499107361e-01 -1.112535148859024048e-01 -3.087967075407505035e-02 -7.657687645405530930e-03 3.488922119140625000e-01 -8.349483460187911987e-02 -2.025161087512969971e-01 2.509649395942687988e-01 -1.470069289207458496e-01 2.474465519189834595e-01 1.336655318737030029e-01 2.696278989315032959e-01 -1.721944846212863922e-02 2.214073240756988525e-01 9.164599329233169556e-02 -8.142414689064025879e-02
-2.786553800106048584e-01 -4.722107201814651489e-03 3.310894072055816650e-01 -2.559249997138977051e-01 2.050939388573169708e-02 -4.448929429054260254e-02 -7.795145362615585327e-02 1.162671372294425964e-01 1.137394830584526062e-02 8.955963701009750366e-02 6.508266925811767578e-02 -1.376392543315887451e-01 -5.099279060959815979e-02 2.124288491904735565e-02 1.645103693008422852e-01 -2.979718446731567383e-01 -2.242941409349441528e-01 -7.717523723840713501e-02 -1.007759720087051392e-01 8.983822166919708252e-02 4.377787932753562927e-02 -1.703133732080459595e-01 -2.618556916713714600e-01 3.363139033317565918e-01 -1.132524982094764709e-01 2.664063870906829834e-01 2.431991547346115112e-01 -1.469437628984451294e-01 -2.424714714288711548e-01 9.545149654150009155e-02 -1.803312301635742188e-01 -1.514426618814468384e-01
1.193661317229270935e-01 -2.852520048618316650e-01 5.293732136487960815e-02 -3.074207603931427002e-01 1.753381192684173584e-01 3.292957693338394165e-02 -1.432860493659973145e-01 -1.947893351316452026e-01 -1.846489757299423218e-01 -1.018482819199562073e-01 -3.661888092756271362e-02 -2.422523917630314827e-03 2.387875318527221680e-01 1.670115143060684204e-01 7.829751074314117432e-02 -9.657142311334609985e-02 -2.101646177470684052e-02 -2.584668099880218506e-01 -3.288834095001220703e-01 9.492457658052444458e-02 1.096540987491607666e-01 -1.059612259268760681e-01 6.681185215711593628e-02 3.929658830165863037e-01 -1.099830269813537598e-01 -4.609384760260581970e-02 9.568547457456588745e-02 2.200630158185958862e-01 2.806691527366638184e-01 1.984389424324035645e-01 -8.677594363689422607e-02 -8.087375760078430176e-02
-1.545185595750808716e-01 -2.336933612823486328e-01 1.048311069607734680e-01 -1.471901535987854004e-01 4.838179796934127808e-02 -1.732424944639205933e-01 -1.034171208739280701e-01 -2.116274274885654449e-02 -1.737777292728424072e-01 2.621237635612487793e-01 -5.727014318108558655e-02 1.583301424980163574e-01 1.269646584987640381e-01 -5.511866137385368347e-02 1.456589102745056152e-01 -3.654106855392456055e-01 -1.204198747873306274e-01 -2.751027941703796387e-01 -6.026326492428779602e-02 -1.066290214657783508e-01 1.767874658107757568e-01 -9.263034909963607788e-02 -1.639088243246078491e-01 2.515352964401245117e-01 -2.702074944972991943e-01 1.035422831773757935e-01 8.995056152343750000e-02 -1.127994656562805176e-01 -2.321771234273910522e-01 -1.473159492015838623e-01 -3.374227285385131836e-01 1.226388737559318542e-01
-8.959830552339553833e-02 7.046923041343688965e-02 3.869625329971313477e-01 -1.597563624382019043e-01 1.215607374906539917e-01 -9.056803584098815918e-02 -3.168074041604995728e-02 3.361440449953079224e-02 -3.368874192237854004e-01 1.652399003505706787e-01 -9.977734088897705078e-02 9.040834754705429077e-02 8.977900259196758270e-03 2.658835947513580322e-01 1.383293420076370239e-01 -3.838986456394195557e-01 2.746955305337905884e-02 -3.012607805430889130e-02 5.983022972941398621e-02 -8.712934702634811401e-02 3.893597424030303955e-01 -9.846156835556030273e-02 -7.054936140775680542e-02 2.370828688144683838e-01 -1.319704502820968628e-01 1.259049475193023682e-01 1.535324156284332275e-01 -1.075929626822471619e-01 -8.854823559522628784e-02 4.591332748532295227e-02 -1.214854046702384949e-01 -2.489533722400665283e-01
4.150529950857162476e-02 6.539028137922286987e-02 1.749962121248245239e-01 -4.888415336608886719e-01 1.579187065362930298e-02 -1.784061491489410400e-01 6.488370895385742188e-02 3.133296668529510498e-01 2.701573669910430908e-01 1.521649658679962158e-01 1.147363260388374329e-01 3.417525887489318848e-01 8.405558019876480103e-02 1.285189986228942871e-01 9.308654069900512695e-02 -2.598935067653656006e-01 -1.194555237889289856e-01 -6.791944056749343872e-02 9.883577376604080200e-02 -9.887847304344177246e-02 1.778945028781890869e-01 5.853860825300216675e-02 -1.226055622100830078e-01 3.011642098426818848e-01 2.010991275310516357e-01 1.184033155441284180e-01 1.064857617020606995e-01 6.445402279496192932e-03 -6.744711101055145264e-02 -8.065697550773620605e-02 -5.958482250571250916e-02 6.616799533367156982e-02
1.208775304257869720e-02 9.875441342592239380e-02 4.542118310928344727e-02 -3.302285969257354736e-01 3.633363544940948486e-02 1.836767643690109253e-01 6.194018945097923279e-02 2.174606025218963623e-01 -2.848955057561397552e-02 1.754791885614395142e-01 6.762151420116424561e-02 -9.559486806392669678e-02 -9.328448027372360229e-02 1.059700921177864075e-01 -1.269654929637908936e-01 -2.479925453662872314e-01 9.881333261728286743e-02 -7.156601548194885254e-02 6.183882430195808411e-02 -4.365668892860412598e-01 -5.330599471926689148e-02 -7.423373311758041382e-02 2.343825250864028931e-01 4.652399420738220215e-01 -2.442714571952819824e-02 2.293834686279296875e-01 -1.521746162325143814e-02 1.949765235185623169e-01 1.650905311107635498e-01 1.859487891197204590e-01 8.206805586814880371e-02 2.954118885099887848e-02
-5.806128028780221939e-03 3.839738294482231140e-02 1.205476932227611542e-02 -3.847883045673370361e-01 2.680437862873077393e-01 -1.428376734256744385e-01 -9.063223749399185181e-02 5.316576361656188965e-02 1.433896124362945557e-01 9.370762854814529419e-02 -1.138345450162887573e-01 1.408972144126892090e-01 2.773650288581848145e-01 1.249102056026458740e-01 6.897043436765670776e-02 -2.631232738494873047e-01 -2.129848748445510864e-01 -2.402333766222000122e-01 -1.375894844532012939e-01 -1.230091825127601624e-01 -7.545475661754608154e-02 5.875536054372787476e-02 7.215114682912826538e-02 3.591734468936920166e-01 -1.185037270188331604e-01 -1.599268019199371338e-01 -2.570858038961887360e-02 -3.191857635974884033e-01 -1.587198078632354736e-01 -1.082937344908714294e-01 -2.402930408716201782e-01 -3.166661038994789124e-02
-8.689375221729278564e-02 -1.203930005431175232e-01 1.910048723220825195e-01 -2.455806881189346313e-01 2.489187419414520264e-01 -3.810374438762664795e-02 2.758886218070983887e-01 5.646814405918121338e-02 -1.474781334400177002e-01 4.709132760763168335e-02 1.140238791704177856e-01 1.264589722268283367e-03 1.797333173453807831e-02 2.387166768312454224e-01 -9.381715953350067139e-02 -5.303542017936706543e-01 -6.118131801486015320e-02 -1.795586347579956055e-01 -2.739687860012054443e-01 3.197799623012542725e-02 2.166569381952285767e-01 1.727830916643142700e-01 -1.497045904397964478e-01 1.447390168905258179e-01 -1.867761015892028809e-01 -1.610063463449478149e-01 -3.493144363164901733e-02 7.878399640321731567e-02 -1.888817399740219116e-01 -2.906930260360240936e-02 -1.110294833779335022e-02 -1.303418278694152832e-01
7.024682313203811646e-02 -1.342816185206174850e-02 -2.851489931344985962e-02 -1.571591496467590332e-01 -2.184616774320602417e-02 -1.236754432320594788e-01 4.154717549681663513e-02 1.715547144412994385e-01 -1.751354783773422241e-01 3.624729514122009277e-01 -9.416773170232772827e-02 -9.441263973712921143e-02 -2.301893830299377441e-01 1.426017135381698608e-01 2.022853493690490723e-01 -3.054889738559722900e-01 -2.330962568521499634e-01 -9.755940176546573639e-03 -1.371031403541564941e-01 -2.230406254529953003e-01 3.431346714496612549e-01 -2.157776355743408203e-01 3.173328703269362450e-03 2.624144256114959717e-01 2.432637661695480347e-02 8.672672510147094727e-02 7.795988582074642181e-03 -2.253550887107849121e-01 -1.994877010583877563e-01 -6.590248644351959229e-02 -2.752445042133331299e-01 5.817031022161245346e-03
2.062539160251617432e-01 2.339799851179122925e-01 -1.025851294398307800e-01 -2.630278468132019043e-01 -1.406539827585220337e-01 -1.824545324780046940e-03 1.608333885669708252e-01 1.330083459615707397e-01 3.720377683639526367e-01 2.759573757648468018e-01 -1.600072532892227173e-02 -9.448222070932388306e-02 6.073391437530517578e-02 2.524380087852478027e-01 3.201136291027069092e-01 1.225633546710014343e-01 -8.040542900562286377e-02 -1.417395323514938354e-01 -5.186600238084793091e-02 -8.583271503448486328e-02 1.620684266090393066e-01 1.741235144436359406e-02 2.686402946710586548e-02 3.627706766128540039e-01 -8.389116823673248291e-02 -3.433210402727127075e-02 -1.256589442491531372e-01 -7.428091019392013550e-02 2.505346536636352539e-01 1.191646009683609009e-01 1.207232773303985596e-01 1.855590939521789551e-01
1.132254824042320251e-01 -2.504132986068725586e-01 7.416430860757827759e-02 -1.832287609577178955e-01 -1.150203719735145569e-01 -1.651142239570617676e-01 -7.086931914091110229e-02 -1.567616499960422516e-02 -2.434221953153610229e-01 1.605750471353530884e-01 1.543064713478088379e-01 -1.737747639417648315e-01 1.647033244371414185e-01 2.258567214012145996e-01 -9.939675778150558472e-02 -2.331160902976989746e-01 -2.624267041683197021e-01 2.048593200743198395e-02 -4.047618061304092407e-02 -7.162963598966598511e-02 5.869492888450622559e-02 -1.925976872444152832e-01 -1.998752355575561523e-01 2.751487791538238525e-01 -2.057135105133056641e-01 -3.544821217656135559e-02 3.526578843593597412e-02 -5.067678540945053101e-02 -7.044339925050735474e-02 -1.163310632109642029e-01 -4.927199780941009521e-01 -1.316223442554473877e-01
-4.419719800353050232e-02 3.937543556094169617e-02 -4.553939402103424072e-02 3.359723603352904320e-03 -1.363029032945632935e-01 -8.444797247648239136e-02 2.722482383251190186e-01 1.433020979166030884e-01 2.821952998638153076e-01 2.660697102546691895e-01 2.554239630699157715e-01 1.143560633063316345e-01 1.521129161119461060e-01 1.023296043276786804e-01 2.163146436214447021e-01 -3.533443510532379150e-01 1.158961728215217590e-01 9.731224179267883301e-02 1.097644641995429993e-01 -1.011101454496383667e-01 9.923566132783889771e-02 -1.573212146759033203e-01 -5.481800436973571777e-02 2.031930088996887207e-01 -3.076313436031341553e-01 -1.829660236835479736e-01 1.522077322006225586e-01 -2.307944446802139282e-01 1.929003596305847168e-01 5.354344844818115234e-02 -1.349936425685882568e-01 2.305118441581726074e-01
9.961833059787750244e-02 -8.586309105157852173e-02 -2.920830436050891876e-02 -2.253751456737518311e-01 -7.828835397958755493e-02 -8.617334812879562378e-02 -1.398473829030990601e-01 1.752811372280120850e-01 9.023283421993255615e-02 -3.589520975947380066e-02 1.536379382014274597e-02 -5.607170052826404572e-03 -3.292257711291313171e-02 1.142716184258460999e-01 2.632575631141662598e-01 -8.743014931678771973e-02 -4.777147900313138962e-03 1.753936149179935455e-02 -2.846128046512603760e-01 -9.882639162242412567e-03 3.206109404563903809e-01 -1.514299809932708740e-01 1.632742397487163544e-02 3.473105728626251221e-01 -3.168599307537078857e-02 2.718442492187023163e-02 -1.900778412818908691e-01 -1.638599783182144165e-01 4.251896142959594727e-01 4.497395455837249756e-02 -3.522797822952270508e-01 -2.583677768707275391e-01
-6.404386367648839951e-03 -3.099900297820568085e-02 1.902386844158172607e-01 -3.092650473117828369e-01 1.326558142900466919e-01 -2.367154955863952637e-01 -7.625148445367813110e-02 -3.720587491989135742e-02 -2.685741521418094635e-02 4.727184027433395386e-02 -3.307854756712913513e-02 -7.877962291240692139e-02 9.081758558750152588e-02 1.391223371028900146e-01 -6.395699083805084229e-02 -4.298997223377227783e-01 -1.757657974958419800e-01 -2.680422365665435791e-01 8.782529830932617188e-02 -4.260258004069328308e-02 -1.648447215557098389e-01 8.787088096141815186e-02 -3.594711795449256897e-02 4.809844195842742920e-01 -4.077699780464172363e-02 -3.020132780075073242e-01 -1.674329340457916260e-01 -1.061231084167957306e-02 4.466242343187332153e-02 2.033573985099792480e-01 -6.098189949989318848e-02 -1.080631092190742493e-01
1.280896458774805069e-02 1.059032827615737915e-01 5.785145610570907593e-02 -1.658323854207992554e-01 -1.538363248109817505e-01 -5.418675392866134644e-02 1.291805654764175415e-01 -3.455535769462585449e-01 -1.150887459516525269e-01 6.517666578292846680e-02 4.805505648255348206e-02 3.891842663288116455e-01 9.868344664573669434e-02 2.428448349237442017e-01 2.067036032676696777e-01 -1.247145310044288635e-01 3.770583868026733398e-02 -1.376778036355972290e-01 -2.175490111112594604e-01 1.021146476268768311e-01 1.281021088361740112e-01 -2.539051771163940430e-01 2.335619777441024780e-01 3.842706382274627686e-01 -3.289492055773735046e-02 -5.324220657348632812e-02 7.007907330989837646e-02 -3.894331678748130798e-02 9.424680471420288086e-02 9.590188413858413696e-02 -3.245691955089569092e-01 -4.269874840974807739e-02
1.923304349184036255e-01 4.737916886806488037e-01 8.204884082078933716e-02 -5.535890161991119385e-02 -1.187002286314964294e-01 -7.382421940565109253e-02 -4.979372397065162659e-02 3.963141515851020813e-02 1.199721470475196838e-01 1.486172676086425781e-01 5.420588888227939606e-03 2.100530639290809631e-02 2.898348867893218994e-01 6.447047740221023560e-02 2.577312290668487549e-01 -3.505403101444244385e-01 3.027785122394561768e-01 1.379105299711227417e-01 -1.431485563516616821e-01 2.124877572059631348e-01 4.412944242358207703e-02 -1.549867838621139526e-01 3.233003616333007812e-02 2.122457325458526611e-01 -1.788376867771148682e-01 -1.399330049753189087e-01 -9.670982509851455688e-02 -5.753753334283828735e-02 -1.517974864691495895e-02 1.637607663869857788e-01 -2.048930972814559937e-01 -9.525316953659057617e-02
-9.090996533632278442e-02 -1.401047110557556152e-01 3.469122946262359619e-02 -2.753561437129974365e-01 -2.018441706895828247e-01 -1.916105598211288452e-01 1.695608720183372498e-02 1.245187893509864807e-01 -1.215325817465782166e-01 2.511912398040294647e-02 7.025786489248275757e-02 -2.584255933761596680e-01 2.067276090383529663e-02 1.545910257846117020e-03 3.840071260929107666e-01 -1.966417580842971802e-01 -1.464626938104629517e-02 -3.727164119482040405e-02 -1.048445478081703186e-01 -8.027486503124237061e-02 1.801689565181732178e-01 -8.879281580448150635e-02 3.847695514559745789e-02 1.301608085632324219e-01 -1.257191002368927002e-01 1.046770513057708740e-01 -1.079625263810157776e-01 -2.527976036071777344e-01 3.957137167453765869e-01 6.975457817316055298e-02 -3.510581552982330322e-01 2.516418397426605225e-01
-2.855351269245147705e-01 3.135595843195915222e-02 1.645368784666061401e-01 -2.396503686904907227e-01 -1.181451529264450073e-01 -1.305239796638488770e-01 -2.888585813343524933e-02 1.251165121793746948e-01 1.927179656922817230e-02 -5.277251824736595154e-02 9.612865746021270752e-02 1.273541897535324097e-01 4.245612323284149170e-01 -1.746930181980133057e-01 1.287364773452281952e-02 -2.962365150451660156e-01 4.522649571299552917e-02 -2.578117847442626953e-01 -5.784736946225166321e-02 2.432844974100589752e-02 9.542221575975418091e-02 -1.445383876562118530e-01 2.082191705703735352e-01 1.683367192745208740e-01 -2.895094752311706543e-01 2.719484642148017883e-02 2.767514288425445557e-01 -3.372522443532943726e-02 1.966432034969329834e-01 2.327986620366573334e-02 -2.660452127456665039e-01 -1.085182353854179382e-01
-2.492580711841583252e-01 -3.047073781490325928e-01 1.401696652173995972e-01 -3.227688074111938477e-01 1.053453013300895691e-01 1.330758184194564819e-01 4.174466803669929504e-02 1.964817941188812256e-01 2.496345639228820801e-01 -1.183865964412689209e-01 5.002576485276222229e-02 -2.780979871749877930e-01 9.934526681900024414e-02 8.681440353393554688e-02 3.373542428016662598e-01 -1.994041651487350464e-01 1.076011359691619873e-01 1.603439003229141235e-01 -1.430351734161376953e-01 -7.214049249887466431e-02 4.315572604537010193e-02 -2.954006753861904144e-02 -7.486509531736373901e-02 3.484995365142822266e-01 -1.664129048585891724e-01 -1.471424847841262817e-01 1.082548797130584717e-01 2.443333566188812256e-01 -1.990874297916889191e-02 1.402038615196943283e-02 -1.523079629987478256e-02 1.027722284197807312e-01
-6.195130199193954468e-02 1.992623060941696167e-01 1.752131879329681396e-01 -2.554641067981719971e-01 6.695163249969482422e-02 -1.187074184417724609e-01 1.922439783811569214e-03 -6.023121997714042664e-02 -9.447146952152252197e-02 1.453984081745147705e-01 1.010481342673301697e-01 9.148350358009338379e-02 -2.025907933712005615e-01 -1.599718630313873291e-01 7.245571911334991455e-02 -4.092174470424652100e-01 -3.672643303871154785e-01 -1.783058345317840576e-01 -1.981811821460723877e-01 -1.241023615002632141e-01 1.857696473598480225e-01 -5.420076102018356323e-02 -2.563560903072357178e-01 1.663495898246765137e-01 -5.413839966058731079e-02 -1.209858059883117676e-01 -6.278724223375320435e-02 -1.771989166736602783e-01 -6.817117333412170410e-02 1.408159434795379639e-01 -3.474234044551849365e-01 -4.455403890460729599e-03
4.278191365301609039e-03 1.639459840953350067e-02 2.299318313598632812e-01 -1.314409077167510986e-01 7.743945345282554626e-03 2.231025835499167442e-03 8.006213605403900146e-02 3.130766153335571289e-01 -2.380362749099731445e-01 2.497450858354568481e-01 -8.602613955736160278e-02 -2.909235656261444092e-01 8.215150982141494751e-02 3.136287033557891846e-01 1.908142818138003349e-03 -1.325268018990755081e-02 -4.616393148899078369e-02 -1.181547343730926514e-01 -1.017216742038726807e-01 1.544124726206064224e-02 1.114258170127868652e-01 -1.203238666057586670e-01 -2.582961320877075195e-02 2.489280700683593750e-01 -4.825803339481353760e-01 -2.886454574763774872e-03 2.860118634998798370e-02 -3.557761609554290771e-01 -5.546611174941062927e-02 -6.780773401260375977e-02 -6.723760813474655151e-02 1.415211856365203857e-01
-2.487163990736007690e-01 -2.064877599477767944e-01 1.338448971509933472e-01 -1.656051427125930786e-01 4.948357865214347839e-02 4.590982943773269653e-02 -1.935558319091796875e-01 5.899878963828086853e-02 -2.988747507333755493e-02 2.356315851211547852e-01 -1.191379278898239136e-01 -7.676142454147338867e-02 1.781161278486251831e-01 8.014323562383651733e-02 1.596230864524841309e-01 -2.208677381277084351e-01 -2.063280344009399414e-02 7.098323106765747070e-02 -4.368357732892036438e-02 -7.052706927061080933e-02 4.821688532829284668e-01 -1.589958220720291138e-01 2.110624015331268311e-01 3.797591626644134521e-01 -8.497183769941329956e-02 -2.673654258251190186e-02 -1.715977191925048828e-01 -3.296256437897682190e-02 2.963244020938873291e-01 1.472657471895217896e-01 -9.289465844631195068e-02 -1.675298437476158142e-02
-6.155496835708618164e-02 -5.882373452186584473e-02 5.159370601177215576e-02 -1.925748139619827271e-01 -4.019609838724136353e-02 -8.311980403959751129e-03 -6.920729577541351318e-02 3.727013170719146729e-01 1.717941910028457642e-01 -3.479616716504096985e-02 1.698954775929450989e-02 1.349042505025863647e-01 -1.060831546783447266e-01 1.099403947591781616e-01 2.375835329294204712e-01 -6.682977825403213501e-02 -6.229553371667861938e-02 -1.428737491369247437e-01 -3.027715086936950684e-01 9.406398236751556396e-02 6.280068308115005493e-02 -2.617394328117370605e-01 1.514647156000137329e-01 3.621934652328491211e-01 -1.626185700297355652e-02 -1.449252367019653320e-01 -2.073336690664291382e-01 -5.627653375267982483e-02 3.312873542308807373e-01 2.953065559267997742e-02 -3.803953826427459717e-01 4.803452175110578537e-03
-8.804814517498016357e-02 2.316718846559524536e-01 1.819425970315933228e-01 -1.904270350933074951e-01 1.424077451229095459e-01 1.180708259344100952e-01 1.813373416662216187e-01 2.282994836568832397e-01 2.713303454220294952e-02 5.946026742458343506e-02 -1.610440313816070557e-01 -3.089480698108673096e-01 2.502169907093048096e-01 7.436978071928024292e-02 -6.712529063224792480e-02 -1.397767215967178345e-01 -6.771133095026016235e-02 -1.896389871835708618e-01 -1.535065174102783203e-01 -1.067176014184951782e-01 1.949961483478546143e-01 -2.314567714929580688e-01 -2.198273502290248871e-02 3.809586167335510254e-01 -1.859208643436431885e-01 -2.194949835538864136e-01 -9.733411716297268867e-04 -7.293764501810073853e-02 -2.074844092130661011e-01 2.374425977468490601e-01 1.268126964569091797e-01 1.259452402591705322e-01
2.210985571146011353e-01 -1.649720221757888794e-01 1.959045529365539551e-01 -4.714341163635253906e-01 -1.175970770418643951e-02 -2.203861176967620850e-01 -1.206949278712272644e-01 1.636043787002563477e-01 -1.928963810205459595e-01 2.215010821819305420e-01 -7.175155729055404663e-02 7.346004992723464966e-02 -6.908936798572540283e-02 4.908519983291625977e-02 1.357750892639160156e-01 -3.131215274333953857e-01 -2.986933104693889618e-03 -4.560944810509681702e-02 -1.038321480154991150e-01 -2.833884656429290771e-01 1.506893336772918701e-01 1.290833801031112671e-01 -1.065515056252479553e-01 2.457967102527618408e-01 -7.600940763950347900e-02 -9.642584621906280518e-02 2.018905729055404663e-01 2.232069820165634155e-01 -8.549603074789047241e-02 1.077701225876808167e-01 -1.336180120706558228e-01 -7.744163274765014648e-02
8.474761992692947388e-02 3.802574276924133301e-01 8.425048738718032837e-02 -2.211086302995681763e-01 -2.374693751335144043e-01 1.182296574115753174e-01 -2.222766280174255371e-01 -2.191037125885486603e-02 -1.176327094435691833e-02 2.390903681516647339e-01 -2.017886564135551453e-02 -2.122053503990173340e-01 1.938105523586273193e-01 -1.120367451221682131e-04 2.594929337501525879e-01 -1.864272356033325195e-01 -7.230508327484130859e-02 1.248954609036445618e-01 -3.939617276191711426e-01 -1.860747337341308594e-01 8.975387364625930786e-02 -9.050848335027694702e-02 1.376972198486328125e-01 6.228302791714668274e-02 -2.356609106063842773e-01 8.133528381586074829e-02 -7.617133110761642456e-02 -2.427470833063125610e-01 1.715127080678939819e-01 4.932807758450508118e-02 -1.412045508623123169e-01 -3.421693667769432068e-02
-1.402224153280258179e-01 2.519530057907104492e-01 2.393586039543151855e-01 -1.355955749750137329e-01 -1.261620037257671356e-02 1.553645730018615723e-01 3.687758743762969971e-02 -2.271453589200973511e-01 4.919855669140815735e-02 2.820385694503784180e-01 3.190027177333831787e-02 5.161305144429206848e-02 8.284090459346771240e-02 8.746565133333206177e-02 2.379690259695053101e-01 -2.796491086483001709e-01 1.872642487287521362e-01 -1.891393661499023438e-01 -3.139846026897430420e-01 9.215811640024185181e-02 3.061235547065734863e-01 7.067089527845382690e-02 2.182385623455047607e-01 2.066693156957626343e-01 -2.421442270278930664e-01 -8.680525422096252441e-02 1.318253949284553528e-02 4.394090920686721802e-02 -4.935751110315322876e-02 1.463319174945354462e-02 4.125347360968589783e-02 2.988977432250976562e-01
-3.049946129322052002e-01 -6.049903854727745056e-02 1.131680086255073547e-01 -2.186003327369689941e-01 -1.119536608457565308e-01 1.876441538333892822e-01 -1.866303384304046631e-01 1.532800048589706421e-01 6.373399496078491211e-02 2.055623978376388550e-01 -2.414562553167343140e-01 2.315624989569187164e-02 1.474722623825073242e-01 -9.984909743070602417e-02 3.346539735794067383e-01 -2.679155170917510986e-01 -1.122250258922576904e-01 3.008736111223697662e-02 -1.217145174741744995e-01 -1.321860551834106445e-01 2.997165620326995850e-01 -2.519269585609436035e-01 9.056761860847473145e-02 3.171109855175018311e-01 -1.109448075294494629e-02 1.049581691622734070e-01 -4.621789976954460144e-02 -8.688580244779586792e-02 2.632456123828887939e-01 8.768407255411148071e-02 -9.638506919145584106e-02 -3.259857371449470520e-02
-8.132826536893844604e-02 3.704421967267990112e-02 7.266607880592346191e-02 -4.427030086517333984e-01 2.386011779308319092e-01 -1.343294139951467514e-02 -1.547478884458541870e-01 9.314075112342834473e-02 1.892378628253936768e-01 -7.685979455709457397e-02 4.165168851613998413e-02 4.204497486352920532e-02 6.958205252885818481e-02 -2.985931746661663055e-02 -1.084394827485084534e-01 -4.479593932628631592e-01 -1.745969355106353760e-01 -1.586966067552566528e-01 -1.398517042398452759e-01 -7.528670132160186768e-02 2.407638579607009888e-01 3.527194261550903320e-02 9.101273119449615479e-02 2.536191940307617188e-01 1.953775286674499512e-01 1.238452866673469543e-01 -1.859370321035385132e-01 -2.958275973796844482e-01 -1.194739015772938728e-03 -5.167448520660400391e-02 -2.143747359514236450e-01 2.637462317943572998e-02
1.350312121212482452e-02 -2.093681693077087402e-01 3.240628242492675781e-01 -2.406679689884185791e-01 1.486196070909500122e-01 9.260993450880050659e-02 1.340642198920249939e-02 -3.473507612943649292e-02 -4.745954275131225586e-02 2.179901152849197388e-01 -7.885097712278366089e-02 -2.465269267559051514e-01 1.556191872805356979e-02 4.908237606287002563e-02 -8.918504416942596436e-02 1.181836351752281189e-01 -3.231479227542877197e-01 -1.446886360645294189e-01 -1.998012214899063110e-01 2.078578919172286987e-01 1.626325547695159912e-01 -1.615900993347167969e-01 -1.951346546411514282e-01 3.207331299781799316e-01 8.524977415800094604e-02 1.990976482629776001e-01 -7.807926833629608154e-02 -1.385744363069534302e-01 3.154394924640655518e-01 -4.462543874979019165e-02 -1.942413300275802612e-01 -7.895546406507492065e-02
-3.396847099065780640e-02 -7.567273825407028198e-02 9.883511811494827271e-02 -3.816599026322364807e-02 -1.095773652195930481e-01 5.130195617675781250e-02 -2.670021057128906250e-01 5.795254185795783997e-02 2.410238683223724365e-01 -1.954058930277824402e-02 -1.061135903000831604e-01 6.160682812333106995e-02 1.277761459350585938e-01 1.727608293294906616e-01 2.812897264957427979e-01 -2.305681705474853516e-01 -1.231448650360107422e-01 -2.521133720874786377e-01 -1.834121644496917725e-01 -5.930053442716598511e-02 3.238321244716644287e-01 -1.848481148481369019e-01 -1.016495674848556519e-01 3.204798102378845215e-01 -5.833503231406211853e-02 1.603204905986785889e-01 -1.757029592990875244e-01 8.260647766292095184e-03 4.119833707809448242e-01 -1.185576915740966797e-01 -1.689919680356979370e-01 -1.644242554903030396e-02
-1.853608787059783936e-01 -1.242920309305191040e-01 -4.155580326914787292e-02 -2.500866353511810303e-01 -1.706587374210357666e-01 -7.532453536987304688e-02 -1.702324002981185913e-01 2.531854808330535889e-01 -1.957714743912220001e-02 1.744913011789321899e-01 -2.410516142845153809e-01 -2.074853330850601196e-02 1.613712012767791748e-01 6.982798129320144653e-02 4.001971781253814697e-01 -1.727393418550491333e-01 -6.580606848001480103e-02 1.178015768527984619e-01 -1.019428297877311707e-01 -6.643729656934738159e-02 2.618945837020874023e-01 -2.056025713682174683e-01 1.416193544864654541e-01 3.769626021385192871e-01 -1.423607319593429565e-01 5.815840791910886765e-03 -1.050550490617752075e-01 -4.535395279526710510e-02 3.143228888511657715e-01 8.608345687389373779e-02 -6.015969440340995789e-03 4.572712630033493042e-02
3.937736526131629944e-02 -6.843528151512145996e-02 -1.193717718124389648e-01 -3.270089030265808105e-01 1.691732928156852722e-02 2.032082229852676392e-01 -5.222165584564208984e-02 -1.378305703401565552e-01 6.930035352706909180e-02 -5.774438008666038513e-02 -2.189073413610458374e-01 -4.356886819005012512e-02 4.512005299329757690e-02 1.339483112096786499e-01 6.104167550802230835e-02 -1.648499667644500732e-01 -1.743880361318588257e-01 -2.348146140575408936e-01 -4.004857242107391357e-01 4.461764544248580933e-02 2.031864076852798462e-01 -1.665925085544586182e-01 4.829486086964607239e-02 3.736576139926910400e-01 -2.330030873417854309e-02 2.938516065478324890e-02 -9.776992350816726685e-02 1.240672171115875244e-01 3.904207646846771240e-01 7.423428818583488464e-03 5.238995328545570374e-02 -2.448211759328842163e-01
1.301515996456146240e-01 -2.333384901285171509e-01 1.729246228933334351e-01 -3.326222896575927734e-01 -3.101022355258464813e-02 1.094666272401809692e-01 7.873711735010147095e-02 1.788994818925857544e-01 9.845677763223648071e-03 -8.527177572250366211e-02 -2.049117088317871094e-01 -4.089109227061271667e-02 3.071901202201843262e-01 1.024698838591575623e-03 -1.955405622720718384e-01 -1.367855118587613106e-03 5.507690086960792542e-02 5.158916115760803223e-02 2.377324923872947693e-02 2.735507488250732422e-01 1.327706277370452881e-01 -9.722642600536346436e-02 -2.196363955736160278e-01 3.987826406955718994e-01 -1.129815652966499329e-01 6.111616268754005432e-03 -9.913401305675506592e-02 -1.494797915220260620e-01 3.432240188121795654e-01 1.320716589689254761e-01 -1.521130800247192383e-01 1.857235729694366455e-01
-2.347097098827362061e-01 2.043776959180831909e-01 2.382495701313018799e-01 -1.562199741601943970e-01 1.717418879270553589e-01 -7.762121409177780151e-02 8.143339306116104126e-02 -1.898149773478507996e-02 -6.282407045364379883e-02 2.791892886161804199e-01 1.527435332536697388e-01 1.101895868778228760e-01 -3.752855956554412842e-02 -5.963970441371202469e-03 1.228826045989990234e-01 -3.783474564552307129e-01 -2.838363349437713623e-01 -2.846142351627349854e-01 -1.303128302097320557e-01 8.536478877067565918e-02 1.056216284632682800e-01 1.380305439233779907e-01 -1.765768378973007202e-01 4.405799806118011475e-01 5.532677285373210907e-03 -2.849341183900833130e-02 -2.424718625843524933e-02 2.924414165318012238e-02 -1.433417294174432755e-02 4.574742913246154785e-02 -1.631131172180175781e-01 -1.728572249412536621e-01
-2.236650288105010986e-01 2.212389111518859863e-01 -1.844216138124465942e-01 -5.191314816474914551e-01 -3.965876623988151550e-02 -2.997017931193113327e-03 -4.356360808014869690e-02 1.276884675025939941e-01 5.016986280679702759e-02 2.160420268774032593e-01 -1.966309174895286560e-02 -5.154483765363693237e-02 2.147991657257080078e-01 2.750100493431091309e-01 1.914540231227874756e-01 -1.228180304169654846e-01 7.872547954320907593e-02 -1.468235701322555542e-01 -1.927205324172973633e-01 -5.131271854043006897e-02 3.654511570930480957e-01 -1.122910231351852417e-01 -3.500392287969589233e-02 -1.913352310657501221e-02 -1.875579804182052612e-01 8.228573948144912720e-02 -1.013290137052536011e-01 -1.847169399261474609e-01 1.162693649530410767e-02 -1.262071430683135986e-01 1.146732047200202942e-01 1.454552859067916870e-01
-5.935755092650651932e-03 2.421957105398178101e-01 2.175562977790832520e-01 -1.354013532400131226e-01 -1.711647361516952515e-01 1.339303702116012573e-01 -3.339646011590957642e-02 6.379778031259775162e-03 -2.617925405502319336e-01 -4.849690198898315430e-02 1.718445867300033569e-01 -4.298706725239753723e-02 -1.241539418697357178e-01 -2.328220456838607788e-01 1.311354339122772217e-01 -2.219371795654296875e-01 4.313363879919052124e-02 -1.040753349661827087e-01 -8.522931486368179321e-03 -1.645168960094451904e-01 1.798241436481475830e-01 1.400424987077713013e-01 -1.987878382205963135e-01 4.531422555446624756e-01 -2.321656942367553711e-01 -9.151542559266090393e-03 -1.643812283873558044e-02 -1.129393130540847778e-01 2.196530997753143311e-02 6.991001963615417480e-02 -3.427305519580841064e-01 2.498685866594314575e-01
1.597423851490020752e-01 -1.287670582532882690e-01 1.248421370983123779e-01 -1.558454930782318115e-01 -1.772776693105697632e-01 6.305570900440216064e-02 1.347880512475967407e-01 1.156076565384864807e-01 3.767291456460952759e-02 7.898843288421630859e-02 1.306160688400268555e-01 1.551414728164672852e-01 -1.212915778160095215e-01 2.108555883169174194e-01 -1.800319063477218151e-03 -1.224840879440307617e-01 -2.403541207313537598e-01 -1.557078361511230469e-01 -3.160339966416358948e-02 -3.118932619690895081e-02 3.098800778388977051e-01 -3.073762953281402588e-01 -4.715434089303016663e-02 4.956128001213073730e-01 6.445991247892379761e-02 -6.549228727817535400e-02 2.572169303894042969e-01 1.416638586670160294e-02 -3.728639706969261169e-02 -9.457994997501373291e-02 -3.050315678119659424e-01 -1.661114394664764404e-01
1.562725380063056946e-02 1.593506149947643280e-02 1.801016479730606079e-01 -2.382105737924575806e-01 1.133631393313407898e-01 9.345714747905731201e-02 6.446991115808486938e-02 7.159359008073806763e-02 -2.326130419969558716e-01 1.462415754795074463e-01 3.023174405097961426e-02 -2.597456984221935272e-02 -1.404954791069030762e-01 2.213485538959503174e-01 1.132165044546127319e-01 -3.960508108139038086e-01 -9.645248949527740479e-02 -1.880858689546585083e-01 -5.841573700308799744e-02 -7.154857367277145386e-02 4.676292836666107178e-01 -1.210110168904066086e-02 -1.855396032333374023e-01 1.621711105108261108e-01 1.518507897853851318e-01 2.424775213003158569e-01 2.517272830009460449e-01 7.787029445171356201e-02 -5.853423476219177246e-02 -1.404155939817428589e-01 -2.208134382963180542e-01 -8.953355252742767334e-02
2.515920698642730713e-01 -8.797653764486312866e-02 7.743923366069793701e-02 -4.297178685665130615e-01 1.512105017900466919e-01 2.573083043098449707e-01 1.002594158053398132e-01 2.237297743558883667e-01 -2.024192810058593750e-01 2.356369942426681519e-01 1.372642070055007935e-01 -1.401610374450683594e-01 3.040152490139007568e-01 1.457644253969192505e-01 -2.742502987384796143e-01 -1.744870282709598541e-02 1.577108949422836304e-01 4.999802261590957642e-02 1.506109070032835007e-02 -9.148347377777099609e-02 1.034030839800834656e-01 1.974724605679512024e-02 -1.684048026800155640e-01 2.199103683233261108e-01 -1.167150735855102539e-01 -4.966827109456062317e-02 3.765162825584411621e-02 -1.753467321395874023e-01 1.081724688410758972e-01 1.589764058589935303e-01 -1.929205954074859619e-01 1.368758827447891235e-01
7.018744200468063354e-02 1.647751405835151672e-02 3.208193480968475342e-01 -7.230144739151000977e-02 -3.763739392161369324e-02 1.805363893508911133e-01 3.548783659934997559e-01 1.163959130644798279e-01 -1.595446914434432983e-01 4.061324894428253174e-02 -1.929821968078613281e-01 -2.855986356735229492e-03 1.554939150810241699e-01 3.089472651481628418e-01 1.656842976808547974e-01 -2.738482058048248291e-01 -3.260783478617668152e-02 -1.577764898538589478e-01 2.072336897253990173e-02 5.575653165578842163e-03 2.844671718776226044e-02 2.973836287856101990e-02 1.347666382789611816e-01 4.998273551464080811e-01 1.792436540126800537e-01 1.015132591128349304e-01 -9.620118886232376099e-02 -4.251206293702125549e-02 2.408146113157272339e-02 -3.445839509367942810e-02 -1.384095102548599243e-01 -2.370823472738265991e-01
-1.328121423721313477e-01 1.865740399807691574e-03 -4.890637937933206558e-03 -2.095962017774581909e-01 4.546751827001571655e-02 -2.674674093723297119e-01 -1.067819669842720032e-01 1.280078440904617310e-01 1.158263608813285828e-01 1.467243283987045288e-01 1.382198482751846313e-01 -1.058171987533569336e-01 1.925737038254737854e-02 1.656513065099716187e-01 1.433778256177902222e-01 -2.994332015514373779e-01 -3.144404292106628418e-01 5.253913626074790955e-02 -2.084138691425323486e-01 -1.975060552358627319e-01 1.055345535278320312e-01 5.141905695199966431e-02 -2.282409518957138062e-01 4.105849564075469971e-01 -9.149085730314254761e-02 5.013052001595497131e-02 1.663282662630081177e-01 -1.600888222455978394e-01 -4.751520976424217224e-02 8.045346476137638092e-03 -3.748952746391296387e-01 -9.030160307884216309e-02
-1.310581117868423462e-01 -1.184070929884910583e-01 2.681475281715393066e-01 -3.513369858264923096e-01 1.038158535957336426e-01 -1.512158755213022232e-02 7.143998891115188599e-02 2.319350466132164001e-02 1.674551367759704590e-01 -1.938434094190597534e-01 5.777584761381149292e-02 -2.952761575579643250e-02 1.903589665889739990e-01 1.440939456224441528e-01 1.551311612129211426e-01 -2.478060275316238403e-01 7.103005796670913696e-02 -1.081901118159294128e-01 -2.278891205787658691e-01 1.290410105139017105e-02 1.016486510634422302e-01 2.333491891622543335e-01 5.597710236907005310e-02 3.006076514720916748e-01 6.362105719745159149e-03 1.166336908936500549e-01 1.223921328783035278e-01 1.057857200503349304e-01 2.347933948040008545e-01 -1.118502467870712280e-01 -4.084249138832092285e-01 2.076496928930282593e-01
4.052174091339111328e-02 -1.475592795759439468e-02 -8.164761587977409363e-03 -3.712331354618072510e-01 -1.377629041671752930e-01 -9.909198433160781860e-02 2.338002324104309082e-01 3.760556876659393311e-02 -8.798699080944061279e-02 2.012884318828582764e-01 9.962533414363861084e-02 -3.064231872558593750e-01 6.997572630643844604e-02 2.204623073339462280e-01 2.674448788166046143e-01 -2.240096628665924072e-01 4.835787694901227951e-03 -2.751272022724151611e-01 7.263555377721786499e-02 1.024835333228111267e-01 -6.788892298936843872e-02 2.329890877008438110e-01 2.488803714513778687e-01 1.699762344360351562e-01 -1.727073639631271362e-01 -3.516834229230880737e-02 7.594779878854751587e-02 -3.323655575513839722e-02 -2.457015775144100189e-02 1.148238778114318848e-01 -2.117255181074142456e-01 -3.321475982666015625e-01
-1.862530559301376343e-01 1.632803529500961304e-01 2.478343546390533447e-01 -3.696404099464416504e-01 2.272597141563892365e-02 -2.019435763359069824e-01 2.827782183885574341e-02 2.558658421039581299e-01 -2.075984925031661987e-01 2.172642797231674194e-01 5.532179772853851318e-02 -1.983983218669891357e-01 2.026994973421096802e-01 -2.500896574929356575e-03 2.699947059154510498e-01 -1.764392554759979248e-01 -7.527655363082885742e-02 -1.151396855711936951e-01 -6.951788812875747681e-02 3.732156753540039062e-02 2.443253248929977417e-01 4.323240369558334351e-03 -7.974126935005187988e-02 2.306360304355621338e-01 -1.042240187525749207e-01 2.835126407444477081e-02 1.245578378438949585e-01 -2.393511869013309479e-02 -1.860707700252532959e-01 2.501713484525680542e-02 -2.545227110385894775e-01 -2.880727052688598633e-01
-4.503958672285079956e-02 -2.217545062303543091e-01 4.891081526875495911e-02 -3.310854732990264893e-01 -9.243670850992202759e-02 -1.156551241874694824e-01 -8.847659826278686523e-02 2.329763770103454590e-02 -9.558025747537612915e-02 1.324667036533355713e-01 9.573128074407577515e-02 -6.341693550348281860e-02 3.768043816089630127e-01 6.943456828594207764e-02 -6.706654280424118042e-02 -1.586647331714630127e-01 -3.186617493629455566e-01 -3.770134225487709045e-02 5.905337166041135788e-03 -1.451885104179382324e-01 1.829670667648315430e-01 1.028027683496475220e-01 -2.280367016792297363e-01 3.261929452419281006e-01 -3.043098151683807373e-01 -1.936866492033004761e-01 -1.542824655771255493e-01 6.447586417198181152e-02 -6.682270020246505737e-02 -2.170768082141876221e-01 -2.244399935007095337e-01 -5.984499678015708923e-02
1.992082297801971436e-01 3.811677917838096619e-02 1.676222532987594604e-01 -3.202050030231475830e-01 3.984891809523105621e-03 2.611971199512481689e-01 -1.116439104080200195e-01 1.340539604425430298e-01 2.539528310298919678e-01 -7.621417194604873657e-02 -1.447836011648178101e-01 4.342740774154663086e-02 -2.063358873128890991e-01 2.455549538135528564e-01 -2.865330688655376434e-02 7.282432168722152710e-02 -3.128803074359893799e-01 -5.159218236804008484e-02 -2.157471776008605957e-01 3.000242710113525391e-01 2.193252742290496826e-01 -1.586148291826248169e-01 4.021057114005088806e-02 3.557136058807373047e-01 -2.384488284587860107e-01 5.302607640624046326e-02 -7.829566299915313721e-02 5.719501152634620667e-02 3.147210180759429932e-02 1.304289698600769043e-01 3.879217803478240967e-02 -1.756045967340469360e-02
3.150050342082977295e-01 -3.323317319154739380e-02 -7.441899180412292480e-02 -1.605965197086334229e-01 2.194814980030059814e-01 -3.991265548393130302e-04 3.102141916751861572e-01 8.125209063291549683e-02 2.715355753898620605e-01 3.016774952411651611e-01 -1.132727414369583130e-01 -4.706961661577224731e-02 2.837486565113067627e-02 5.999480560421943665e-02 -4.774157330393791199e-02 -2.810411751270294189e-01 4.196162521839141846e-02 -1.649079322814941406e-01 -4.153849929571151733e-02 8.175308257341384888e-02 3.669655621051788330e-01 -2.230041474103927612e-01 -1.128082573413848877e-01 3.190265297889709473e-01 9.433514624834060669e-02 -1.566151678562164307e-01 -1.803445816040039062e-01 -1.316657662391662598e-01 -1.330933533608913422e-02 1.457559317350387573e-01 1.460663322359323502e-02 -1.033946052193641663e-01
9.604344516992568970e-02 -1.408508419990539551e-01 -2.184964902698993683e-02 -7.073492556810379028e-02 1.047073081135749817e-01 1.394821405410766602e-01 4.773780703544616699e-02 1.780184656381607056e-01 -4.011210519820451736e-03 -2.670165523886680603e-02 1.619946095161139965e-03 2.931143902242183685e-02 1.015260294079780579e-01 2.554917633533477783e-01 9.155203402042388916e-02 -1.569248437881469727e-01 -8.987081050872802734e-02 -2.547826468944549561e-01 -3.485360443592071533e-01 -3.090081550180912018e-02 1.645390391349792480e-01 -1.921744346618652344e-01 4.649346694350242615e-02 4.353618025779724121e-01 -1.617171764373779297e-01 -1.150510832667350769e-01 -1.840267181396484375e-01 1.034290646202862263e-03 2.246536612510681152e-01 4.690614715218544006e-02 -3.169960677623748779e-01 -3.366675674915313721e-01
2.031285315752029419e-01 -1.289560645818710327e-01 3.040252625942230225e-02 -1.614519506692886353e-01 -7.092782855033874512e-02 6.537456065416336060e-02 -2.963767759501934052e-02 2.536192834377288818e-01 2.398165166378021240e-01 6.475291401147842407e-02 8.717925846576690674e-02 -3.450514748692512512e-02 -1.124945133924484253e-01 -1.314605623483657837e-01 1.148494407534599304e-01 -1.064336001873016357e-01 1.355130318552255630e-02 -1.534563899040222168e-01 -4.060199856758117676e-01 -1.021222118288278580e-02 2.881716787815093994e-01 -1.195472404360771179e-01 -3.753109648823738098e-02 3.510933816432952881e-01 -1.324536800384521484e-01 1.169864609837532043e-01 -1.867464035749435425e-01 -4.881708323955535889e-02 3.154733180999755859e-01 1.520976275205612183e-01 -2.589026987552642822e-01 -2.163045853376388550e-01
2.186324633657932281e-02 -2.685046009719371796e-02 2.080588638782501221e-01 -3.653478026390075684e-01 1.066732928156852722e-01 -2.000821530818939209e-01 1.755415201187133789e-01 3.250295221805572510e-01 -2.817497774958610535e-02 7.582597434520721436e-02 -1.871278882026672363e-01 -1.413798332214355469e-01 9.647091850638389587e-03 -1.803257018327713013e-01 -7.049360871315002441e-02 -2.429184913635253906e-01 -1.028526574373245239e-03 -1.456276327371597290e-01 1.960906200110912323e-02 -2.184384465217590332e-01 -8.693652600049972534e-02 1.872911088867112994e-04 -1.141799166798591614e-01 4.242759048938751221e-01 -2.882360219955444336e-01 -9.538050740957260132e-02 -1.355645712465047836e-02 6.466984003782272339e-02 -1.380685120820999146e-01 -9.108836203813552856e-02 -2.763003408908843994e-01 -7.658997923135757446e-02
-2.771473228931427002e-01 7.541962713003158569e-02 2.149575762450695038e-02 -2.159297168254852295e-01 -7.817413657903671265e-02 -2.879995107650756836e-01 -1.762799769639968872e-01 7.061024755239486694e-02 3.149385750293731689e-02 2.013798803091049194e-01 3.684621453285217285e-01 1.326958835124969482e-01 1.576530933380126953e-01 1.042297035455703735e-01 1.538945734500885010e-01 -3.456080257892608643e-01 -1.608338654041290283e-01 -2.013938724994659424e-01 -1.072783470153808594e-01 2.272825874388217926e-02 1.052065752446651459e-02 -1.928550899028778076e-01 6.535911560058593750e-02 2.594861686229705811e-01 -1.163517385721206665e-01 1.599749922752380371e-02 -4.023975878953933716e-02 -8.049432188272476196e-02 3.740226328372955322e-01 1.430148184299468994e-01 -1.689151115715503693e-02 4.060449823737144470e-02
1.218257546424865723e-01 1.161257699131965637e-01 2.109773904085159302e-01 -5.240871384739875793e-02 -3.033303618431091309e-01 -2.427131533622741699e-01 -9.607487171888351440e-02 5.105623975396156311e-02 -1.973526179790496826e-01 -2.271920815110206604e-02 1.774960309267044067e-01 1.583466678857803345e-01 5.991172790527343750e-02 1.805101335048675537e-01 2.805749177932739258e-01 -2.264472991228103638e-01 -2.515723705291748047e-01 -2.352841198444366455e-01 -1.850562542676925659e-02 3.534963354468345642e-03 2.256845831871032715e-01 4.640160873532295227e-02 1.044963672757148743e-01 2.873262763023376465e-01 -2.850439548492431641e-01 1.681933552026748657e-01 1.982638984918594360e-01 -4.320633038878440857e-02 1.683394759893417358e-01 4.865691810846328735e-02 -2.135965526103973389e-01 -8.266869932413101196e-02
-1.030564159154891968e-01 1.600431203842163086e-01 2.294453382492065430e-01 -1.265089362859725952e-01 -4.748726636171340942e-02 1.510536391288042068e-02 1.846440136432647705e-01 2.862953841686248779e-01 3.397426754236221313e-02 2.991687357425689697e-01 -1.056343615055084229e-01 -1.355499774217605591e-01 4.250990692526102066e-03 9.660268574953079224e-02 -1.701037883758544922e-01 -7.693329453468322754e-02 -3.056094646453857422e-01 -1.204913668334484100e-02 -3.010422885417938232e-01 1.937915980815887451e-01 1.407203376293182373e-01 -2.488537430763244629e-01 -1.729586720466613770e-01 -2.565323375165462494e-02 -3.094428181648254395e-01 1.549260467290878296e-01 -7.935755699872970581e-02 -2.477670758962631226e-01 2.656052447855472565e-02 6.920026987791061401e-02 -2.845396101474761963e-01 6.522426754236221313e-02
1.725466698408126831e-01 -2.530526518821716309e-01 -9.818545728921890259e-02 -4.533869624137878418e-01 7.845868170261383057e-02 1.962246596813201904e-01 -1.195651367306709290e-01 -4.514794796705245972e-02 6.641940772533416748e-02 -1.089935600757598877e-01 -8.069271221756935120e-03 -1.278894096612930298e-01 9.051379561424255371e-02 2.785372734069824219e-01 1.489216387271881104e-01 -1.350679397583007812e-01 -9.024302661418914795e-02 -2.913915812969207764e-01 -1.053594499826431274e-01 3.514716774225234985e-02 2.236716300249099731e-01 -5.230766162276268005e-02 1.237488016486167908e-01 2.866916954517364502e-01 1.232330501079559326e-02 -3.705677017569541931e-02 -7.776638865470886230e-02 8.160551637411117554e-02 4.301086068153381348e-01 3.931736573576927185e-02 -4.372160881757736206e-02 -1.128998994827270508e-01
-2.434916496276855469e-01 -1.633703559637069702e-01 9.425293654203414917e-02 -1.760802119970321655e-01 -1.400017589330673218e-01 9.742573648691177368e-02 -1.043191030621528625e-01 1.351601779460906982e-01 -7.166966050863265991e-02 2.375923097133636475e-01 -2.203049212694168091e-01 1.366335004568099976e-01 1.483949273824691772e-01 3.868992999196052551e-02 2.157289534807205200e-01 -1.658942550420761108e-01 -1.117601543664932251e-01 8.482698351144790649e-03 8.818730711936950684e-03 -2.111816592514514923e-02 4.072789251804351807e-01 -1.744845509529113770e-01 6.772051006555557251e-02 3.470130562782287598e-01 -1.929990053176879883e-01 1.489288359880447388e-01 -2.578609287738800049e-01 6.333696842193603516e-02 3.251048624515533447e-01 3.914140537381172180e-02 1.325749158859252930e-01 -1.946933940052986145e-02
1.538112014532089233e-01 3.363920748233795166e-02 5.538024473935365677e-03 -1.298835277557373047e-01 -6.380147486925125122e-02 3.367254137992858887e-02 9.043499827384948730e-02 -2.057676203548908234e-02 6.157632917165756226e-02 2.036907970905303955e-01 -6.139734014868736267e-02 2.793293893337249756e-01 -5.638850107789039612e-02 2.623786926269531250e-01 1.498979330062866211e-02 -1.827127337455749512e-01 3.054107129573822021e-01 8.217174559831619263e-02 -1.926505565643310547e-01 -4.352162778377532959e-02 1.530862301588058472e-01 -2.339118570089340210e-01 2.230628132820129395e-01 4.084000289440155029e-01 -1.529276520013809204e-01 1.070847809314727783e-01 7.435251027345657349e-02 -4.640708118677139282e-02 3.315827548503875732e-01 8.809955418109893799e-02 -2.821946144104003906e-01 -1.954083740711212158e-01
2.836122214794158936e-01 -1.861923746764659882e-02 -4.439346864819526672e-02 -5.011277794837951660e-01 1.483365297317504883e-01 1.281837467104196548e-02 -5.656750872731208801e-02 4.014859199523925781e-01 9.169452637434005737e-02 9.391960501670837402e-02 8.614740520715713501e-02 -7.397605478763580322e-02 -1.119237095117568970e-01 9.054913371801376343e-02 4.717933759093284607e-02 -8.412002027034759521e-02 4.215414077043533325e-02 1.613491624593734741e-01 -7.955161482095718384e-02 -1.284285038709640503e-01 5.110894888639450073e-02 -8.051315695047378540e-02 6.642674654722213745e-02 3.038194477558135986e-01 8.613125234842300415e-02 -1.527512967586517334e-01 -6.710395682603120804e-03 2.205683290958404541e-01 3.272721171379089355e-01 1.796407997608184814e-01 -1.461153626441955566e-01 -1.509543210268020630e-01
2.308159172534942627e-01 -8.027302473783493042e-02 7.660423219203948975e-02 -2.725152373313903809e-01 -1.568159610033035278e-01 3.115294277667999268e-01 -1.810356080532073975e-01 1.804130971431732178e-01 1.910521537065505981e-01 -2.805300354957580566e-01 -1.968050375580787659e-03 -2.453813701868057251e-02 -8.333923667669296265e-02 2.735036239027976990e-02 -1.683085709810256958e-01 -2.734552025794982910e-01 -1.026702076196670532e-01 9.617526084184646606e-03 -1.613046973943710327e-01 1.549395322799682617e-01 1.623367518186569214e-01 -3.205167353153228760e-01 -3.392109647393226624e-02 3.731475174427032471e-01 -1.399352401494979858e-01 3.820234537124633789e-02 -1.246442273259162903e-01 -1.773777902126312256e-01 7.628748565912246704e-02 -3.669983521103858948e-02 -5.726242810487747192e-02 -1.948359757661819458e-01
-7.040546834468841553e-02 1.129933074116706848e-01 1.516850739717483521e-01 -1.597542911767959595e-01 6.740482151508331299e-02 -2.070130258798599243e-01 1.854048222303390503e-01 -1.161402463912963867e-02 -6.174943223595619202e-02 3.575844764709472656e-01 5.595858022570610046e-02 5.923675745725631714e-02 1.224526166915893555e-01 -1.934852823615074158e-02 6.566012650728225708e-02 -5.364309549331665039e-01 -1.323173493146896362e-01 -5.106191709637641907e-02 -3.999096155166625977e-02 -4.101999476552009583e-02 4.238990545272827148e-01 -2.267394363880157471e-01 -8.559300564229488373e-03 4.207632318139076233e-02 -1.377630978822708130e-01 7.185766845941543579e-02 1.732158958911895752e-01 5.862189456820487976e-02 -1.885279268026351929e-01 1.813908219337463379e-01 -1.527370363473892212e-01 1.952069252729415894e-02
-9.673885256052017212e-02 3.305419813841581345e-03 -1.803919114172458649e-02 -3.746700584888458252e-01 4.195714835077524185e-03 -4.250789061188697815e-03 -1.958081722259521484e-01 5.559138953685760498e-02 -1.862985193729400635e-01 9.054694324731826782e-02 7.937309890985488892e-02 1.580561250448226929e-01 1.003745794296264648e-01 2.784520983695983887e-01 2.504927814006805420e-01 -4.634189605712890625e-01 -1.361131072044372559e-01 -9.498457424342632294e-03 -2.368112504482269287e-01 -2.251090407371520996e-01 1.193521991372108459e-01 1.510574519634246826e-01 -2.412031739950180054e-01 1.459299921989440918e-01 -1.155005544424057007e-01 1.137543246150016785e-01 2.278577983379364014e-01 1.217481270432472229e-01 5.980807170271873474e-02 3.873309353366494179e-03 2.719316445291042328e-02 -1.729055792093276978e-01
3.362742066383361816e-01 1.682820767164230347e-01 -6.770385801792144775e-02 -3.665434718132019043e-01 4.754517972469329834e-02 2.099326997995376587e-01 1.219137981534004211e-01 3.402807414531707764e-01 3.718305006623268127e-02 7.832649350166320801e-02 7.297969609498977661e-02 -1.720694750547409058e-01 1.037110202014446259e-02 1.127387434244155884e-01 -1.262089163064956665e-01 1.360264420509338379e-02 -2.448835223913192749e-01 1.491450667381286621e-01 -1.640614718198776245e-01 -1.621267758309841156e-02 3.930893540382385254e-01 4.776586964726448059e-02 -2.623040974140167236e-01 3.018985390663146973e-01 -8.158989250659942627e-02 1.958122849464416504e-02 -8.995806425809860229e-02 3.470762073993682861e-02 1.094544902443885803e-01 -7.289753109216690063e-02 1.039585191756486893e-02 -1.068443730473518372e-01
-1.723953038454055786e-01 -5.528248101472854614e-02 1.424727737903594971e-01 -2.192241102457046509e-01 1.598048806190490723e-01 2.060700207948684692e-01 -1.946089603006839752e-02 1.558735072612762451e-01 1.387023478746414185e-01 7.543095946311950684e-02 1.309756338596343994e-01 -9.379495680332183838e-02 3.990560173988342285e-01 1.230176314711570740e-01 3.582002818584442139e-01 -1.594548076391220093e-01 -9.972681105136871338e-02 -5.650097969919443130e-03 1.885468326508998871e-02 -1.404274702072143555e-01 1.792199723422527313e-02 -1.736601889133453369e-01 1.774246394634246826e-01 3.079220950603485107e-01 -1.597662717103958130e-01 3.657651543617248535e-01 -1.412611603736877441e-01 -1.742431521415710449e-01 1.025776714086532593e-01 -6.611526012420654297e-02 -1.117206513881683350e-01 -5.804072320461273193e-02
1.695113033056259155e-01 -7.489663362503051758e-02 2.139886319637298584e-01 -2.486499696969985962e-01 -5.193029344081878662e-02 8.558684587478637695e-02 1.679979711771011353e-01 2.071504592895507812e-01 -1.854473799467086792e-01 4.713128134608268738e-02 -1.187945976853370667e-01 9.863763302564620972e-02 -1.191235259175300598e-01 2.222132831811904907e-01 8.326335996389389038e-02 -3.669683337211608887e-01 -3.317734003067016602e-01 -1.125424820929765701e-02 1.273133307695388794e-01 -1.112531349062919617e-01 2.713780403137207031e-01 -2.751728594303131104e-01 2.062617540359497070e-01 2.235127985477447510e-01 3.339151665568351746e-02 -1.468841433525085449e-01 2.132090181112289429e-01 -9.242903441190719604e-03 1.481919288635253906e-01 -1.407764405012130737e-01 -1.398976743221282959e-01 -3.198415040969848633e-02
-1.078429743647575378e-01 -1.991852372884750366e-01 2.071910649538040161e-01 -1.039701774716377258e-01 -1.114524304866790771e-01 -7.695195078849792480e-02 -1.913655102252960205e-01 6.997299194335937500e-02 2.543103881180286407e-03 3.466252982616424561e-01 -7.779901474714279175e-02 -1.188542246818542480e-01 2.561052739620208740e-01 -7.797501236200332642e-02 3.287445008754730225e-01 -2.273893356323242188e-01 -2.603093907237052917e-02 5.138255655765533447e-02 -4.825256764888763428e-02 -6.703858822584152222e-02 2.035277038812637329e-01 -1.946996748447418213e-01 1.734208464622497559e-01 3.818151652812957764e-01 -7.098381966352462769e-02 2.123702317476272583e-01 -1.686307936906814575e-01 -5.588240548968315125e-02 2.482956647872924805e-01 2.028086781501770020e-01 -1.137974113225936890e-01 -2.352345921099185944e-02
1.208375245332717896e-01 -2.661943435668945312e-01 2.265201061964035034e-01 -3.905084729194641113e-01 1.940914541482925415e-01 -6.138048321008682251e-02 1.808652430772781372e-01 1.309675723314285278e-01 -1.269796043634414673e-01 2.429060935974121094e-01 2.732957713305950165e-02 -1.324352920055389404e-01 6.835988163948059082e-02 2.210945338010787964e-01 -1.771018505096435547e-01 -4.098685085773468018e-01 2.402101084589958191e-02 -1.651379317045211792e-01 1.397757679224014282e-01 -2.688470110297203064e-02 -6.248257681727409363e-02 4.606017842888832092e-03 3.732077032327651978e-02 1.698645651340484619e-01 -1.762646585702896118e-01 2.414793670177459717e-01 -2.028598934412002563e-01 1.663941144943237305e-02 -2.381847612559795380e-02 -5.282323062419891357e-02 -3.320857509970664978e-02 -2.356901168823242188e-01
-9.967009536921977997e-03 1.343190073966979980e-01 1.704983115196228027e-01 -4.747126102447509766e-01 2.018297612667083740e-01 -2.641508877277374268e-01 -1.841905713081359863e-01 5.606080964207649231e-02 2.368236482143402100e-01 -3.933199122548103333e-02 1.513270735740661621e-01 4.340082779526710510e-02 8.416089415550231934e-02 8.436612039804458618e-02 1.049430016428232193e-02 -3.730850219726562500e-01 -2.312386780977249146e-01 -1.734807044267654419e-01 4.729990661144256592e-02 -8.052522316575050354e-03 -4.148620367050170898e-02 -1.383394468575716019e-02 8.779598027467727661e-02 3.286630809307098389e-01 -9.513017535209655762e-02 -3.468570858240127563e-02 8.991034328937530518e-02 -2.056897133588790894e-01 -2.939227037131786346e-02 -8.810854516923427582e-03 -2.769600749015808105e-01 -4.621522873640060425e-02
1.431323587894439697e-01 1.098669990897178650e-01 1.785134822130203247e-01 -1.872579306364059448e-01 -1.825805306434631348e-01 -3.483546376228332520e-01 2.489503659307956696e-02 8.178934454917907715e-03 -1.021365001797676086e-01 2.237912565469741821e-01 -2.159685939550399780e-01 6.487376242876052856e-02 -2.830891311168670654e-01 -1.905094981193542480e-01 1.209001243114471436e-01 -2.554946243762969971e-01 -2.703183889389038086e-01 -6.532400846481323242e-02 -1.400194317102432251e-01 1.718069426715373993e-02 3.332315087318420410e-01 -9.591717272996902466e-02 -2.483783103525638580e-02 2.020709663629531860e-01 -1.625040471553802490e-01 2.128294557332992554e-01 1.663782745599746704e-01 7.692246139049530029e-02 7.911727577447891235e-02 1.124352663755416870e-01 -2.325750291347503662e-01 -1.467838883399963379e-02
1.480595171451568604e-01 4.378857836127281189e-02 4.929587244987487793e-02 -5.690788477659225464e-02 -2.294852286577224731e-01 2.026235163211822510e-01 -3.367936611175537109e-01 6.062365323305130005e-02 -1.035210117697715759e-02 1.513964831829071045e-01 1.633137911558151245e-01 -1.918055713176727295e-01 1.107616201043128967e-01 5.848871171474456787e-02 1.788354963064193726e-01 -4.015241861343383789e-01 1.528300344944000244e-01 1.758901625871658325e-01 -1.066539883613586426e-01 4.077097028493881226e-02 1.082929819822311401e-01 -2.810923196375370026e-02 1.744837015867233276e-01 2.733424603939056396e-01 -3.076761662960052490e-01 2.585119903087615967e-01 -1.264933049678802490e-01 -1.165090128779411316e-01 -4.842995479702949524e-02 2.657963037490844727e-01 -9.786273539066314697e-02 7.508444786071777344e-02
7.842363417148590088e-02 1.292307525873184204e-01 -7.060199230909347534e-02 -3.438195586204528809e-01 1.801653504371643066e-01 8.681947365403175354e-03 1.624966859817504883e-01 1.987252086400985718e-01 6.359364837408065796e-02 3.109778761863708496e-01 2.418896406888961792e-01 1.515432726591825485e-02 -1.438125818967819214e-01 1.207689419388771057e-01 5.708579905331134796e-03 -2.210419028997421265e-01 1.538419574499130249e-01 1.727855205535888672e-01 3.503115149214863777e-03 6.851539015769958496e-02 2.442359030246734619e-01 -2.131625711917877197e-01 -3.353754580020904541e-01 7.243489474058151245e-02 -9.544265270233154297e-02 -1.369177252054214478e-01 -4.374805837869644165e-02 5.342899356037378311e-03 1.862308382987976074e-02 3.769362717866897583e-02 -4.106533229351043701e-01 1.750034391880035400e-01
5.500410497188568115e-02 2.177244275808334351e-01 1.928106397390365601e-01 -2.670006453990936279e-01 3.449401631951332092e-02 -3.017466366291046143e-01 -3.370697051286697388e-02 -9.235630743205547333e-03 -1.588711887598037720e-01 2.020155936479568481e-01 2.008217573165893555e-01 6.251136958599090576e-02 1.281615495681762695e-01 -4.944700375199317932e-02 2.442940324544906616e-01 -4.056826233863830566e-01 -1.575414091348648071e-01 -2.748382389545440674e-01 5.712056532502174377e-02 -2.352558448910713196e-02 -3.141690045595169067e-02 8.486460894346237183e-02 -1.410525143146514893e-01 2.675660550594329834e-01 -2.792639136314392090e-01 -2.001888751983642578e-01 2.587869390845298767e-02 9.769139811396598816e-03 -1.853401064872741699e-01 9.802954643964767456e-02 -4.900923371315002441e-02 -1.587062627077102661e-01
-2.112979888916015625e-01 2.441359013319015503e-01 1.689872294664382935e-01 -4.261760711669921875e-01 2.065967321395874023e-01 5.042569711804389954e-02 2.943073213100433350e-02 3.408715873956680298e-02 -8.469871431589126587e-02 6.526027619838714600e-02 3.419875632971525192e-03 1.670696139335632324e-01 9.918158501386642456e-02 1.186241358518600464e-01 -2.881940267980098724e-02 -3.653708398342132568e-01 2.070645242929458618e-02 -3.433524817228317261e-02 -1.225506663322448730e-01 3.250044770538806915e-03 -2.553617954254150391e-01 -1.288498938083648682e-01 -3.038997650146484375e-01 2.951706051826477051e-01 7.566846162080764771e-02 2.221319973468780518e-01 5.545184388756752014e-02 4.368581995368003845e-02 1.711649000644683838e-01 4.933434724807739258e-02 -2.191782444715499878e-01 1.515633612871170044e-01
-3.695733472704887390e-02 6.474305689334869385e-02 1.096358671784400940e-01 -3.580594062805175781e-01 -9.794220328330993652e-02 -1.057970896363258362e-01 1.947336643934249878e-01 2.954101935029029846e-02 -1.603436768054962158e-01 2.607747614383697510e-01 2.639938332140445709e-02 -7.863429933786392212e-02 2.379151582717895508e-01 3.100077211856842041e-01 1.100229397416114807e-01 -2.398712337017059326e-01 -3.930051997303962708e-02 -2.551659047603607178e-01 -1.887751393951475620e-03 9.753006696701049805e-02 -5.796096753329038620e-03 2.508753836154937744e-01 8.294836431741714478e-02 3.100375458598136902e-02 -1.541461497545242310e-01 -1.023686751723289490e-01 2.049063146114349365e-02 -7.619768381118774414e-02 2.182467281818389893e-01 2.171847075223922729e-01 -2.851788103580474854e-01 -3.288057148456573486e-01
-4.345856606960296631e-02 -3.825022876262664795e-01 3.173410892486572266e-03 -3.437026143074035645e-01 7.737322896718978882e-02 -1.139970272779464722e-01 1.298438012599945068e-01 3.334513902664184570e-01 2.095336616039276123e-01 2.349580377340316772e-01 -1.083743497729301453e-01 -7.502500712871551514e-02 4.870855808258056641e-02 2.662807144224643707e-02 1.284452080726623535e-01 -1.780882477760314941e-01 -1.370158791542053223e-01 -9.989017993211746216e-02 -9.157063812017440796e-02 7.019914686679840088e-02 -3.973451256752014160e-02 2.682170644402503967e-02 1.706182211637496948e-01 2.262314558029174805e-01 -2.809374220669269562e-02 1.512276083230972290e-01 -3.724977001547813416e-02 8.530194312334060669e-02 2.697386592626571655e-02 2.714443802833557129e-01 -2.370672971010208130e-01 3.623045086860656738e-01
-2.291334569454193115e-01 2.248528003692626953e-01 2.684808373451232910e-01 -3.681191205978393555e-01 -1.039803028106689453e-01 -1.017515733838081360e-01 1.366636366583406925e-03 9.234745800495147705e-02 -1.992151588201522827e-01 7.425813935697078705e-03 -4.977451637387275696e-03 -1.319060325622558594e-01 1.213419735431671143e-01 8.716157823801040649e-02 5.313715897500514984e-03 -1.683095395565032959e-01 -2.036941796541213989e-01 9.878230281174182892e-03 -3.064557537436485291e-02 2.833499610424041748e-01 3.769744932651519775e-01 -1.087830588221549988e-01 -6.237906403839588165e-03 2.894534766674041748e-01 -1.449804753065109253e-02 -7.692829519510269165e-02 1.251569390296936035e-01 1.841234713792800903e-01 -3.431499004364013672e-02 1.730259805917739868e-01 -2.432111799716949463e-01 -2.127560377120971680e-01
9.832990169525146484e-02 -2.600137591361999512e-01 1.363493651151657104e-01 -1.378771662712097168e-01 -1.172134652733802795e-01 -2.007461339235305786e-01 -2.879943512380123138e-02 -3.113401494920253754e-02 -1.454915851354598999e-01 1.613895446062088013e-01 3.465577214956283569e-02 1.993405073881149292e-01 3.552183741703629494e-03 1.256473958492279053e-01 -1.981707066297531128e-01 -3.060844540596008301e-01 -1.485144346952438354e-01 -1.170598864555358887e-01 -1.750453561544418335e-01 -1.904192380607128143e-03 3.307159245014190674e-01 9.239970147609710693e-02 8.522177115082740784e-03 4.108069241046905518e-01 -9.528987854719161987e-02 8.849845826625823975e-02 5.074767023324966431e-02 -7.354952394962310791e-02 -1.015354297123849392e-03 -1.047687307000160217e-01 -4.352374374866485596e-01 1.179783642292022705e-01
-2.476058900356292725e-01 -4.347318317741155624e-03 3.261987119913101196e-03 -3.926174342632293701e-01 -1.235229969024658203e-01 6.810030434280633926e-03 -4.327583685517311096e-02 9.481650590896606445e-02 2.415624260902404785e-01 2.190231382846832275e-01 3.011947497725486755e-02 -1.306838244199752808e-01 2.669404745101928711e-01 3.267666399478912354e-01 6.229481473565101624e-02 -1.359114795923233032e-01 2.174993604421615601e-01 -1.371134519577026367e-01 -2.093307524919509888e-01 -7.831644266843795776e-02 2.023833543062210083e-01 -1.400619000196456909e-01 -2.655365467071533203e-01 5.140089616179466248e-02 -1.548436880111694336e-01 8.900784701108932495e-02 1.596303433179855347e-01 -6.669681519269943237e-02 8.790838718414306641e-02 2.200008332729339600e-01 1.060794740915298462e-01 2.337808609008789062e-01
-5.908419564366340637e-02 1.930727660655975342e-01 3.746990859508514404e-02 -4.403542578220367432e-01 -1.027448177337646484e-01 7.524557411670684814e-02 2.468928098678588867e-01 -1.163924634456634521e-01 -2.187719047069549561e-01 2.421934753656387329e-01 8.478609472513198853e-02 -7.097408920526504517e-02 4.033527895808219910e-02 1.211302429437637329e-01 1.825147628551349044e-04 -2.167290151119232178e-01 -5.803727544844150543e-03 -2.173462957143783569e-01 -1.993491649627685547e-01 8.730199933052062988e-02 1.296974569559097290e-01 2.496695220470428467e-01 2.332791537046432495e-01 1.018175035715103149e-01 -1.228920444846153259e-01 -6.114768981933593750e-02 8.588861674070358276e-02 1.183080077171325684e-01 1.823755651712417603e-01 3.170032426714897156e-02 -2.669095396995544434e-01 -3.269248902797698975e-01
1.583928465843200684e-01 -2.429379075765609741e-01 -1.510339677333831787e-01 -4.572144150733947754e-01 2.263992875814437866e-01 1.543933302164077759e-01 1.879338920116424561e-02 -5.341318249702453613e-02 2.218854427337646484e-01 -7.093264907598495483e-02 3.227726519107818604e-01 9.748388081789016724e-03 4.347738251090049744e-02 1.056134998798370361e-01 1.097832322120666504e-01 -1.199420765042304993e-01 -2.107446454465389252e-02 -3.680707886815071106e-02 -1.932498514652252197e-01 1.624888367950916290e-02 2.204503417015075684e-01 -2.713959813117980957e-01 4.420484229922294617e-02 2.944086194038391113e-01 -1.273261457681655884e-01 1.039071530103683472e-01 -8.335760235786437988e-02 -5.534150078892707825e-02 -2.289084047079086304e-01 6.369196623563766479e-02 -2.393979728221893311e-01 -8.143564313650131226e-02
-1.867475360631942749e-01 -8.483737707138061523e-02 -1.559853274375200272e-02 -1.138501986861228943e-01 -4.653485864400863647e-02 1.577223651111125946e-02 -4.741819202899932861e-02 1.948788464069366455e-01 -1.042032688856124878e-01 1.654630750417709351e-01 -2.014038562774658203e-01 -2.425368279218673706e-01 1.519131213426589966e-01 -2.880909945815801620e-03 2.823498845100402832e-01 -1.936294585466384888e-01 -9.611903876066207886e-02 1.378449946641921997e-01 4.758893512189388275e-03 -6.466157734394073486e-03 4.397808909416198730e-01 -2.405494004487991333e-01 3.523959964513778687e-02 3.437731862068176270e-01 -1.305047124624252319e-01 1.008255183696746826e-01 -2.067019492387771606e-01 -1.299940049648284912e-01 2.931465506553649902e-01 2.178478240966796875e-01 3.354581072926521301e-02 -6.181930750608444214e-02
-2.813159227371215820e-01 -2.454689145088195801e-01 -2.296063490211963654e-02 -2.913922965526580811e-01 5.690427497029304504e-02 -1.715395748615264893e-01 -2.293640933930873871e-02 -4.458855837583541870e-02 -2.761143743991851807e-01 2.804801166057586670e-01 5.271453037858009338e-02 1.371238976716995239e-01 4.615931957960128784e-02 5.101745575666427612e-02 -4.347586259245872498e-02 -2.831771671772003174e-01 -2.784066498279571533e-01 -4.702520370483398438e-02 -6.883201748132705688e-02 2.775755152106285095e-02 2.454618811607360840e-01 1.167476251721382141e-01 -1.231283992528915405e-01 3.764973878860473633e-01 -2.195684909820556641e-01 8.431092649698257446e-02 9.778884798288345337e-02 -1.167266666889190674e-01 1.792819425463676453e-02 -1.940132677555084229e-02 -2.828558385372161865e-01 3.814009577035903931e-02
-1.497897952795028687e-01 -3.807980194687843323e-02 2.869925498962402344e-01 -4.109888374805450439e-01 -2.786440029740333557e-02 -8.126954548060894012e-03 1.161500960588455200e-01 1.072203963994979858e-01 5.129208322614431381e-03 -2.616734802722930908e-02 -2.265199869871139526e-01 -6.506052613258361816e-02 3.663638979196548462e-02 9.443462640047073364e-02 -8.754725754261016846e-02 -2.071068584918975830e-01 -1.778291314840316772e-01 -3.318708240985870361e-01 2.220474630594253540e-01 2.323865890502929688e-03 -4.689834639430046082e-02 6.748830527067184448e-02 -2.095240801572799683e-01 4.411824345588684082e-01 -2.335060238838195801e-01 -1.847319453954696655e-01 -1.932777836918830872e-02 1.601444482803344727e-01 -4.781859740614891052e-02 1.480200141668319702e-01 -6.798972934484481812e-02 -4.555759206414222717e-02
3.683947399258613586e-02 -2.697930335998535156e-01 -1.838404387235641479e-01 -2.947162091732025146e-01 -4.529578611254692078e-02 5.564532801508903503e-02 -3.544417396187782288e-02 -4.126199334859848022e-02 -5.152059718966484070e-02 -9.315444156527519226e-03 5.116937309503555298e-02 -1.932706385850906372e-01 1.713667064905166626e-01 1.256459802389144897e-01 1.480029225349426270e-01 -1.743444651365280151e-01 -9.708209335803985596e-02 -3.437781035900115967e-01 -3.245372772216796875e-01 1.660369932651519775e-01 1.488228440284729004e-01 2.595858834683895111e-02 1.014446616172790527e-01 3.025584518909454346e-01 -2.112521529197692871e-01 -1.695403307676315308e-01 -1.715083420276641846e-01 1.422507762908935547e-01 3.800097703933715820e-01 3.284672647714614868e-02 5.705094709992408752e-02 2.615910023450851440e-03
4.150083959102630615e-01 5.666634440422058105e-02 -7.807372603565454483e-03 -2.794657945632934570e-01 8.405413478612899780e-02 1.069466024637222290e-01 2.856357693672180176e-01 -8.736345916986465454e-02 2.585394382476806641e-01 2.016439586877822876e-01 1.688696891069412231e-01 6.988312304019927979e-02 2.607264090329408646e-03 7.514731027185916901e-03 -1.435862015932798386e-02 -1.120141819119453430e-01 -1.180520430207252502e-01 -5.244992673397064209e-02 -1.456894278526306152e-01 1.456567198038101196e-01 2.422382086515426636e-01 -6.945422291755676270e-02 -2.772681415081024170e-01 4.360776245594024658e-01 1.255839248187839985e-03 7.335878163576126099e-02 1.347442418336868286e-01 8.101601898670196533e-02 2.197289764881134033e-01 3.024555929005146027e-02 5.356156453490257263e-02 -1.145060658454895020e-01
9.489974007010459900e-03 -2.659334540367126465e-01 -7.351441774517297745e-03 -9.090844541788101196e-02 -2.159111499786376953e-01 -1.615827530622482300e-02 1.035130545496940613e-01 5.997504666447639465e-02 3.736809641122817993e-02 1.744979619979858398e-01 9.980410337448120117e-02 1.168153211474418640e-01 2.143579274415969849e-01 3.552683815360069275e-02 -8.634818345308303833e-02 -2.404756993055343628e-01 -1.749433428049087524e-01 -1.748269200325012207e-01 1.980471983551979065e-02 -1.009433045983314514e-01 2.790688574314117432e-01 1.535609513521194458e-01 1.472622007131576538e-01 4.171372950077056885e-01 -2.031350284814834595e-01 1.825147122144699097e-01 -7.348690927028656006e-02 -6.288532633334398270e-03 6.364103406667709351e-02 -2.228046208620071411e-01 -4.229691326618194580e-01 -1.010930389165878296e-01
1.470374176278710365e-03 2.703281044960021973e-01 1.419320404529571533e-01 -2.802082598209381104e-01 -1.434022188186645508e-01 1.864766031503677368e-01 -2.206858620047569275e-02 -1.416350752115249634e-01 1.334687918424606323e-01 2.347150295972824097e-01 -3.707767464220523834e-04 -2.334341555833816528e-01 2.577986121177673340e-01 -1.269489079713821411e-01 1.898048520088195801e-01 -4.586585164070129395e-01 1.994593590497970581e-01 -1.172000095248222351e-01 8.728317916393280029e-03 -4.223756119608879089e-02 1.455361247062683105e-01 2.140800803899765015e-01 1.427678763866424561e-01 1.065859049558639526e-01 -2.873654067516326904e-01 -2.681833133101463318e-02 5.694020912051200867e-02 5.204764008522033691e-02 -1.013940125703811646e-01 1.750190258026123047e-01 -5.386486649513244629e-02 9.386280924081802368e-02
-5.265588313341140747e-02 -7.717274129390716553e-02 2.426042705774307251e-01 -4.765976071357727051e-01 -5.997158959507942200e-02 -7.483044266700744629e-02 -1.552736014127731323e-01 2.147543877363204956e-01 -1.042955964803695679e-01 1.047822237014770508e-01 1.841103434562683105e-01 -1.467594802379608154e-01 -3.828781098127365112e-02 -4.549432778730988503e-04 -9.548206627368927002e-02 -3.347163796424865723e-01 2.532031945884227753e-02 -1.098035462200641632e-02 -5.839116126298904419e-02 -1.525244414806365967e-01 2.301035374402999878e-01 1.163002103567123413e-02 3.707299008965492249e-03 3.013801574707031250e-01 3.277891129255294800e-02 2.143335193395614624e-01 2.191941887140274048e-01 -2.295557409524917603e-01 -1.824000328779220581e-01 1.233105510473251343e-01 -1.967714428901672363e-01 -1.400831043720245361e-01
1.147724781185388565e-02 7.473758608102798462e-02 6.801544129848480225e-02 -6.504359841346740723e-02 -1.105034258216619492e-02 -2.125246524810791016e-01 1.141952946782112122e-01 -4.334107413887977600e-02 -1.322054713964462280e-01 3.984479308128356934e-01 -1.232235804200172424e-01 -9.428195655345916748e-02 -4.469678550958633423e-02 1.295879366807639599e-03 1.476397551596164703e-02 -4.498681426048278809e-01 -3.014498949050903320e-01 -6.044185161590576172e-02 4.668346792459487915e-02 -4.749253392219543457e-02 4.954576194286346436e-01 -4.007742181420326233e-02 1.499857902526855469e-01 2.007458955049514771e-01 -1.265619248151779175e-01 -1.188141107559204102e-01 8.510024100542068481e-02 -6.416956894099712372e-03 4.477013368159532547e-03 2.282748669385910034e-01 8.260847628116607666e-02 -1.228670328855514526e-01
7.244621962308883667e-02 1.412639170885086060e-01 -4.845211282372474670e-02 -3.868797719478607178e-01 -1.338530629873275757e-01 2.328935824334621429e-02 1.152555346488952637e-01 1.514850258827209473e-01 -1.935001909732818604e-01 2.961444854736328125e-01 2.113844603300094604e-01 -1.550553143024444580e-01 1.494918316602706909e-01 2.023853957653045654e-01 2.157125622034072876e-01 -2.185208946466445923e-01 -1.833657622337341309e-01 -1.082952544093132019e-01 -1.023308038711547852e-01 5.119052901864051819e-02 -2.014228329062461853e-02 1.830643415451049805e-01 2.783188819885253906e-01 1.648732721805572510e-01 -9.651781618595123291e-02 -1.251723915338516235e-01 -9.723829478025436401e-02 1.592860519886016846e-01 9.031636267900466919e-02 8.811601251363754272e-02 -1.769477576017379761e-01 -3.355182409286499023e-01
-8.433072268962860107e-02 3.713846802711486816e-01 6.791418045759201050e-02 -2.265943288803100586e-01 -1.442238390445709229e-01 3.349539637565612793e-01 5.526259168982505798e-02 -9.181912243366241455e-02 1.054442822933197021e-01 1.145121902227401733e-01 -4.273143410682678223e-02 -9.568446874618530273e-02 1.582970768213272095e-01 -2.156807631254196167e-01 1.307906657457351685e-01 -4.040408432483673096e-01 -1.356583926826715469e-02 -4.760005511343479156e-03 -3.336232155561447144e-02 8.596379309892654419e-02 2.324172258377075195e-01 3.091735765337944031e-03 2.253953963518142700e-01 2.263932824134826660e-01 -3.978025615215301514e-01 1.559294611215591431e-01 1.113378163427114487e-02 6.072651222348213196e-02 -5.546268075704574585e-02 8.948019705712795258e-03 9.728636592626571655e-03 1.138568371534347534e-01
6.377681344747543335e-02 -1.285832822322845459e-01 1.252089440822601318e-01 -3.063817620277404785e-01 1.095254048705101013e-01 1.333551257848739624e-01 1.629526764154434204e-01 1.281983032822608948e-02 1.515384018421173096e-01 1.153228525072336197e-02 2.463338524103164673e-01 1.145196408033370972e-01 -9.320188313722610474e-02 -1.907175034284591675e-01 2.229431420564651489e-01 -2.042290717363357544e-01 3.668572381138801575e-02 -3.652705624699592590e-02 -4.961016476154327393e-01 6.472483277320861816e-02 1.776127815246582031e-01 -1.634366959333419800e-01 -1.763077229261398315e-01 2.623302638530731201e-01 -7.700832188129425049e-02 -2.425448000431060791e-01 -1.713014245033264160e-01 -1.735934615135192871e-01 1.132922023534774780e-01 -6.015257164835929871e-02 -1.189964935183525085e-01 -1.182933747768402100e-01
7.016445696353912354e-02 -1.109859347343444824e-01 1.300794482231140137e-01 -2.328934371471405029e-01 2.869337052106857300e-02 -4.225658718496561050e-03 -1.507357805967330933e-01 2.121207565069198608e-01 1.398172527551651001e-01 -2.137405239045619965e-02 1.420273929834365845e-01 2.220609486103057861e-01 -9.421598166227340698e-02 -6.749574840068817139e-02 1.553727239370346069e-01 -2.418955117464065552e-01 -3.690760582685470581e-02 7.037209812551736832e-03 -2.993592917919158936e-01 -2.921174280345439911e-02 2.881496846675872803e-01 -2.387585192918777466e-01 3.352828323841094971e-02 3.737471699714660645e-01 1.712781190872192383e-02 8.190728724002838135e-02 -1.531038582324981689e-01 -5.262148100882768631e-03 2.260616868734359741e-01 1.284313350915908813e-01 -4.096013903617858887e-01 -1.374626606702804565e-01
-4.286034032702445984e-02 -2.248781323432922363e-01 1.168825402855873108e-01 -4.364830553531646729e-01 1.880455575883388519e-02 1.471010148525238037e-01 1.649797856807708740e-01 6.915174890309572220e-03 3.016063012182712555e-02 1.184369921684265137e-01 -2.577681541442871094e-01 -1.807363778352737427e-01 2.196386829018592834e-02 2.182069718837738037e-01 4.976599290966987610e-02 -2.170941680669784546e-01 1.131361201405525208e-01 -1.151706278324127197e-01 -2.954685091972351074e-01 -1.851617693901062012e-01 1.506191194057464600e-01 -3.936916589736938477e-02 -7.301454246044158936e-02 2.194532603025436401e-01 1.634767800569534302e-01 1.829171925783157349e-01 3.376280963420867920e-01 -2.863315865397453308e-02 -2.046618610620498657e-01 1.434676349163055420e-01 -1.398437023162841797e-01 2.429413842037320137e-03
1.511405259370803833e-01 1.626780182123184204e-01 3.170754015445709229e-01 -1.833429336547851562e-01 -8.033412694931030273e-02 5.433944240212440491e-02 -1.154483780264854431e-01 3.635419011116027832e-01 -5.557186529040336609e-02 2.368912398815155029e-01 -2.030944377183914185e-01 -1.756982803344726562e-01 1.468741297721862793e-01 2.781019806861877441e-01 8.733145892620086670e-02 -3.550900891423225403e-02 -1.267156749963760376e-01 -1.102314963936805725e-01 -1.891347467899322510e-01 3.122216090559959412e-02 6.634042412042617798e-02 -9.431227110326290131e-03 -2.698576152324676514e-01 1.804782003164291382e-01 -3.188992142677307129e-01 -9.530968964099884033e-02 -1.600338667631149292e-01 -1.659452319145202637e-01 -1.766956895589828491e-01 -7.590012252330780029e-02 -1.482930481433868408e-01 1.574091464281082153e-01
-4.667384549975395203e-02 -9.071900509297847748e-03 1.765201836824417114e-01 -2.504169046878814697e-01 -1.260843873023986816e-01 4.918070882558822632e-02 5.830836668610572815e-02 9.849930554628372192e-02 2.296380251646041870e-01 1.416554450988769531e-01 -9.732954204082489014e-03 -2.196065783500671387e-01 -1.333476454019546509e-01 3.061100244522094727e-01 7.656342536211013794e-02 -1.200339198112487793e-01 -1.870630979537963867e-01 -3.778037428855895996e-02 -2.643687725067138672e-01 1.850239336490631104e-01 -3.239956200122833252e-01 -1.661444082856178284e-02 1.544782668352127075e-01 3.146547675132751465e-01 -1.380067020654678345e-01 4.449683800339698792e-02 -9.998498111963272095e-02 1.938422769308090210e-01 1.469032168388366699e-01 2.646011114120483398e-01 -2.610858976840972900e-01 1.501792520284652710e-01
-4.357893764972686768e-02 2.871078550815582275e-01 1.667519807815551758e-01 -2.913212776184082031e-01 1.775471419095993042e-01 1.669783741235733032e-01 5.423004925251007080e-02 -3.629210591316223145e-02 6.893843412399291992e-02 2.553817033767700195e-01 2.131419256329536438e-02 -1.547072827816009521e-01 2.744121663272380829e-02 -9.696906059980392456e-02 1.942986994981765747e-01 -2.404199540615081787e-01 2.540055811405181885e-01 -2.449677735567092896e-01 -3.123336285352706909e-02 1.014030799269676208e-01 1.739507466554641724e-01 1.431899517774581909e-01 2.323887050151824951e-01 1.432724595069885254e-01 -4.360359609127044678e-01 -7.702264189720153809e-02 -9.128690510988235474e-02 1.691421717405319214e-01 1.322971582412719727e-01 -2.505507133901119232e-02 -8.382111787796020508e-02 1.415047049522399902e-01
1.944243907928466797e-02 -4.483959078788757324e-02 1.442194879055023193e-01 -3.404844701290130615e-01 -4.770626127719879150e-02 -9.668249636888504028e-03 1.765146702527999878e-01 1.895965337753295898e-01 -7.320057600736618042e-02 -1.162209138274192810e-01 -2.430526763200759888e-01 7.620690017938613892e-02 -1.300782263278961182e-01 1.749068796634674072e-01 1.028761938214302063e-01 -3.778025507926940918e-01 -7.468896359205245972e-02 8.577266335487365723e-02 -2.082708664238452911e-02 -2.961897663772106171e-02 2.601938843727111816e-01 -4.179717302322387695e-01 -6.330316886305809021e-03 1.773288697004318237e-01 1.321832090616226196e-01 -1.593843251466751099e-01 -6.760212779045104980e-02 -3.532482776790857315e-03 2.365862019360065460e-02 -7.574429363012313843e-02 -4.048490524291992188e-01 -3.223156929016113281e-02
-7.918681204319000244e-02 1.155204605311155319e-02 3.490786552429199219e-01 -3.548933267593383789e-01 1.914141885936260223e-02 1.738467253744602203e-02 1.110465079545974731e-01 9.023245424032211304e-02 -4.759409278631210327e-02 1.336172372102737427e-01 -1.169794127345085144e-01 -5.085451528429985046e-02 -1.084519177675247192e-02 -3.037417866289615631e-02 -2.173140645027160645e-01 -2.775403559207916260e-01 -1.602833271026611328e-01 -2.204599231481552124e-01 9.031112305819988251e-03 7.909853011369705200e-02 -2.723345160484313965e-01 3.124443069100379944e-02 -1.114410236477851868e-01 4.719023406505584717e-01 -2.607380449771881104e-01 -6.864079833030700684e-02 -1.659803651273250580e-02 1.907484680414199829e-01 1.983260549604892731e-02 -2.342097461223602295e-02 -1.198061630129814148e-01 -2.177825570106506348e-01
-1.390738040208816528e-01 -7.592063397169113159e-02 -3.646039217710494995e-02 -2.328447848558425903e-01 2.919865772128105164e-02 -3.494663536548614502e-02 5.987695418298244476e-03 1.313071697950363159e-02 -1.886452287435531616e-01 1.800824850797653198e-01 -6.133498251438140869e-02 1.804248616099357605e-02 1.885849982500076294e-01 1.608179956674575806e-01 -1.811933144927024841e-02 -2.872326076030731201e-01 -3.328973650932312012e-01 -6.155832111835479736e-02 -8.993859589099884033e-02 2.093586325645446777e-02 2.011532336473464966e-01 -4.108082130551338196e-02 2.108257636427879333e-02 2.503658533096313477e-01 -2.839443981647491455e-01 -1.431101858615875244e-01 1.293931901454925537e-01 9.051524847745895386e-02 -1.907248049974441528e-01 -4.225412607192993164e-01 -3.609341979026794434e-01 -3.253198042511940002e-02
1.556773036718368530e-01 9.001676738262176514e-02 1.627306044101715088e-01 -1.606280654668807983e-01 -1.111780405044555664e-01 6.157318130135536194e-03 9.443001449108123779e-02 -1.181998029351234436e-01 -8.871054649353027344e-02 1.644712090492248535e-01 -4.272475838661193848e-02 1.600604802370071411e-01 8.955432474613189697e-02 1.833194643259048462e-01 -1.587419360876083374e-01 1.813098229467868805e-02 -2.134122885763645172e-02 4.481049254536628723e-02 -1.928032189607620239e-01 -5.546156316995620728e-02 3.830611705780029297e-01 -4.183568432927131653e-02 1.508730649948120117e-01 3.899793326854705811e-01 -1.519263684749603271e-01 3.773009777069091797e-02 -8.726103603839874268e-02 -1.355573087930679321e-01 2.524749934673309326e-01 2.459961175918579102e-01 -4.564902782440185547e-01 -3.730612248182296753e-02
7.998055964708328247e-02 5.043753236532211304e-02 1.984980404376983643e-01 -2.950079441070556641e-01 -2.046611309051513672e-01 2.807501330971717834e-02 4.527761414647102356e-02 8.665207773447036743e-02 -4.178202524781227112e-02 -2.915022373199462891e-01 -4.151409119367599487e-02 1.241943333297967911e-02 9.667082875967025757e-02 3.711438179016113281e-02 7.138399034738540649e-02 -4.090422987937927246e-01 1.617696695029735565e-02 2.152668125927448273e-02 -2.136918455362319946e-01 -3.057892024517059326e-01 5.980958789587020874e-02 -2.239316999912261963e-01 1.114252302795648575e-02 1.696467399597167969e-01 -2.442268431186676025e-01 -1.624001190066337585e-03 -1.050423160195350647e-01 3.877539634704589844e-01 2.380575835704803467e-01 -5.458630248904228210e-02 -1.889594048261642456e-01 -4.180842265486717224e-02
-6.446041166782379150e-02 4.600554704666137695e-02 1.358414888381958008e-01 -1.639719754457473755e-01 1.004964783787727356e-01 -4.984328523278236389e-02 -1.321182120591402054e-02 -3.802240639925003052e-02 -1.619687229394912720e-01 3.140418231487274170e-01 5.062022712081670761e-03 -5.334671959280967712e-02 -1.084858328104019165e-01 1.279509663581848145e-01 2.926106378436088562e-02 -5.071183443069458008e-01 -1.892017126083374023e-01 2.305619046092033386e-02 1.299318224191665649e-01 -1.413840204477310181e-01 2.618203759193420410e-01 -1.492255479097366333e-01 -7.388299703598022461e-02 8.997799456119537354e-02 -1.776983141899108887e-01 9.139390289783477783e-02 1.871987581253051758e-01 8.162873983383178711e-02 4.873206838965415955e-02 4.036633372306823730e-01 -2.779529690742492676e-01 -1.360317915678024292e-01
6.853495724499225616e-03 1.722620800137519836e-02 1.051166467368602753e-02 -1.930759996175765991e-01 -5.222118459641933441e-03 5.406921263784170151e-03 -8.029155433177947998e-02 -1.771040856838226318e-01 -1.639543026685714722e-01 2.218988388776779175e-01 -1.107793673872947693e-01 -7.070628553628921509e-02 -1.001963168382644653e-01 1.392865478992462158e-01 1.387325078248977661e-01 -3.521710038185119629e-01 -4.703328907489776611e-01 6.276362389326095581e-02 -9.241785854101181030e-02 2.099368348717689514e-02 1.332121193408966064e-01 -3.865874409675598145e-01 1.639424823224544525e-02 3.195072114467620850e-01 -9.443132579326629639e-02 6.355816964060068130e-03 2.085499018430709839e-01 -8.707679808139801025e-02 -2.051290869712829590e-01 2.280171960592269897e-01 -2.136993221938610077e-02 7.298055104911327362e-03
-2.038220167160034180e-01 -2.448618859052658081e-01 3.584201633930206299e-02 -7.899869233369827271e-02 -1.465954929590225220e-01 -4.260972142219543457e-02 -1.291609257459640503e-01 4.754042997956275940e-02 1.253078691661357880e-02 6.637996435165405273e-02 -2.361101061105728149e-01 -8.049971610307693481e-02 2.077344059944152832e-01 2.231787517666816711e-02 4.443540871143341064e-01 -3.855139315128326416e-01 -4.148269817233085632e-02 -1.457711607217788696e-01 4.376731440424919128e-02 -6.261867284774780273e-02 2.637872099876403809e-01 -1.173474192619323730e-01 8.325322717428207397e-02 2.798931598663330078e-01 -2.143305987119674683e-01 5.357426032423973083e-02 -1.530137211084365845e-01 -1.412741392850875854e-01 2.129547297954559326e-01 1.850648038089275360e-02 -2.254131436347961426e-01 -7.807435095310211182e-02
-1.397255361080169678e-01 8.790973573923110962e-02 2.223628759384155273e-01 -2.592500746250152588e-01 5.837084725499153137e-02 2.120537757873535156e-01 3.973808288574218750e-01 -1.747874617576599121e-01 1.898687332868576050e-01 1.516396850347518921e-01 1.291039139032363892e-01 5.993729084730148315e-02 1.478591859340667725e-01 -3.466351702809333801e-02 8.565668016672134399e-02 -1.695665717124938965e-01 7.617582380771636963e-02 -1.939734816551208496e-01 7.097852975130081177e-02 -1.326435804367065430e-01 -1.209739223122596741e-01 3.475118800997734070e-02 8.987531810998916626e-02 5.102027654647827148e-01 -1.948245763778686523e-01 3.455904126167297363e-02 7.078934460878372192e-02 5.532514676451683044e-02 5.059318616986274719e-03 2.485593706369400024e-01 -3.205344080924987793e-02 1.430127769708633423e-01
2.616535425186157227e-01 -1.751063615083694458e-01 2.856684029102325439e-01 -4.121795892715454102e-01 -4.611710831522941589e-02 2.222640067338943481e-01 -1.371592283248901367e-01 1.104661747813224792e-01 2.519671618938446045e-01 -2.686670981347560883e-02 -2.279164083302021027e-02 -2.576062679290771484e-01 2.163494192063808441e-02 4.238059744238853455e-02 -6.125958636403083801e-02 -2.557078190147876740e-02 -6.891367584466934204e-02 -1.720647700130939484e-02 -1.767186820507049561e-01 4.287330806255340576e-02 2.211382985115051270e-01 6.612592376768589020e-03 1.025824099779129028e-01 4.096404910087585449e-01 3.266135603189468384e-02 1.128116697072982788e-01 -4.103244841098785400e-02 -2.809067256748676300e-02 -2.415631264448165894e-01 1.878606230020523071e-01 -1.175381243228912354e-01 -1.999001204967498779e-01
1.935170292854309082e-01 -1.504055559635162354e-01 2.719398140907287598e-01 -1.934717893600463867e-01 1.557733565568923950e-01 7.718603312969207764e-02 3.117509484291076660e-01 1.273513678461313248e-02 3.846226632595062256e-02 4.843065515160560608e-02 -8.154033124446868896e-02 1.006721332669258118e-01 -3.267480758950114250e-03 3.429085314273834229e-01 2.696301974356174469e-02 -2.863684296607971191e-01 -3.218264877796173096e-01 -4.026065766811370850e-02 -1.112118512392044067e-01 1.067016869783401489e-01 -2.577107250690460205e-01 -1.571846306324005127e-01 8.221172541379928589e-02 3.027109801769256592e-01 -1.514450460672378540e-01 1.737700998783111572e-01 9.041381627321243286e-02 1.656579375267028809e-01 3.647268563508987427e-02 1.978248059749603271e-01 -1.700601577758789062e-01 5.863786116242408752e-02
9.112680703401565552e-02 -1.345410346984863281e-01 2.462667375802993774e-01 -3.639757931232452393e-01 -1.011757701635360718e-01 -1.157150343060493469e-01 -1.516874879598617554e-01 2.251391261816024780e-01 -6.449827551841735840e-02 1.874268800020217896e-02 -6.479904800653457642e-02 -3.430639859288930893e-03 -7.065667212009429932e-02 2.415100485086441040e-01 -9.063229709863662720e-02 -2.229858636856079102e-01 -7.366553694009780884e-02 -2.882925271987915039e-01 1.103128939867019653e-01 1.486259400844573975e-01 3.655042946338653564e-01 -9.510409832000732422e-02 -8.009484410285949707e-02 3.158999979496002197e-01 -4.435902461409568787e-02 -1.945143043994903564e-01 2.740198671817779541e-01 4.749159514904022217e-02 -4.552119225263595581e-02 -3.824101388454437256e-02 -8.475454524159431458e-03 -2.465180456638336182e-01
1.262630522251129150e-01 1.412173956632614136e-01 5.204672366380691528e-02 -3.909209966659545898e-01 -5.738363415002822876e-02 -8.517140895128250122e-02 -2.148363888263702393e-01 -1.075464636087417603e-01 -1.858841814100742340e-02 1.792182326316833496e-01 1.891723275184631348e-02 3.736284375190734863e-02 -2.092890441417694092e-01 1.711128465831279755e-02 -5.183926224708557129e-02 7.619035989046096802e-02 -1.888268291950225830e-01 -2.616546452045440674e-01 -1.653004437685012817e-01 -1.754207611083984375e-01 2.212854325771331787e-01 -2.792306244373321533e-01 -1.251911073923110962e-01 4.457094967365264893e-01 -5.091077461838722229e-02 1.505905985832214355e-01 4.251417145133018494e-02 -6.768803298473358154e-02 1.834176778793334961e-01 -2.714234292507171631e-01 -7.551807910203933716e-02 7.319558411836624146e-02
1.865709759294986725e-02 -8.163877576589584351e-02 -4.323773831129074097e-02 -1.486066281795501709e-01 2.506699264049530029e-01 4.451483488082885742e-02 6.941388547420501709e-02 -4.847083613276481628e-02 2.836160361766815186e-01 6.661030929535627365e-03 -1.437560468912124634e-01 -1.165851652622222900e-01 1.735899746417999268e-01 8.790650963783264160e-02 2.153522670269012451e-01 -2.632604837417602539e-01 -1.726588755846023560e-01 -2.028561383485794067e-01 -2.768150568008422852e-01 -1.071925163269042969e-01 2.676521241664886475e-01 -2.425529509782791138e-01 1.934849321842193604e-01 2.453127205371856689e-01 -1.608307659626007080e-01 1.000447198748588562e-01 -2.826048135757446289e-01 1.710964143276214600e-01 1.775828599929809570e-01 1.745973676443099976e-01 -5.953465029597282410e-02 -1.761331111192703247e-01
-4.562564194202423096e-02 -2.103537023067474365e-01 -1.197313051670789719e-02 -2.541083097457885742e-01 1.192663758993148804e-01 1.331841945648193359e-02 -2.446877583861351013e-02 -1.550333760678768158e-02 -8.091539144515991211e-02 2.456494867801666260e-01 -4.194863513112068176e-02 -2.391970157623291016e-02 1.148625090718269348e-01 9.451707452535629272e-02 6.744205951690673828e-03 -5.500708818435668945e-01 -1.538339704275131226e-01 3.519347310066223145e-02 1.464949268847703934e-02 -3.962865173816680908e-01 7.328127324581146240e-02 -9.852002561092376709e-02 -1.681433171033859253e-01 3.274437189102172852e-01 -2.689376473426818848e-02 2.053292468190193176e-03 3.209271132946014404e-01 1.170626431703567505e-01 -4.181392118334770203e-02 5.016272515058517456e-02 -1.125951856374740601e-01 -1.124472841620445251e-01
-1.057516038417816162e-02 -1.290476322174072266e-01 4.561921954154968262e-01 -1.861781030893325806e-01 -4.035235568881034851e-02 -3.995574079453945160e-03 2.772260904312133789e-01 -3.601797670125961304e-02 -8.519700914621353149e-02 6.032728776335716248e-02 -8.154886215925216675e-02 -1.656478457152843475e-02 4.652956873178482056e-02 3.563995361328125000e-01 7.777771353721618652e-02 -2.586993277072906494e-01 7.722744345664978027e-02 -3.433098196983337402e-01 4.170500114560127258e-02 2.117999494075775146e-01 1.761859059333801270e-01 2.775744348764419556e-02 -1.078043356537818909e-01 2.272282093763351440e-01 -1.766721718013286591e-02 -6.530504673719406128e-02 -3.334459662437438965e-01 -1.997550204396247864e-02 1.597213186323642731e-02 -7.643060386180877686e-02 -2.237902879714965820e-01 -5.339522287249565125e-02
1.125320345163345337e-01 9.951407462358474731e-02 2.105061709880828857e-01 -3.169880211353302002e-01 4.401741549372673035e-02 1.829757355153560638e-02 2.780461125075817108e-02 -1.090044826269149780e-01 -5.594078823924064636e-02 1.159380376338958740e-01 8.887232840061187744e-02 4.008891060948371887e-02 -2.264762073755264282e-01 1.205569505691528320e-01 1.517033427953720093e-01 -1.201245710253715515e-01 1.270441804081201553e-03 2.476458102464675903e-01 -1.513137668371200562e-01 2.131701856851577759e-01 2.254539877176284790e-01 2.715363539755344391e-02 -1.200685203075408936e-01 2.213159352540969849e-01 -2.209257567301392555e-03 -8.170962333679199219e-03 2.885224223136901855e-01 8.238724619150161743e-02 1.736420691013336182e-01 4.216274321079254150e-01 -3.792574405670166016e-01 -4.327515512704849243e-02
3.511858731508255005e-02 8.826624602079391479e-02 5.985016748309135437e-02 -1.785820424556732178e-01 5.179143324494361877e-02 -1.952755749225616455e-01 -8.542596548795700073e-02 1.889311224222183228e-01 -2.178887128829956055e-01 -8.790411055088043213e-03 1.909931749105453491e-01 3.266049623489379883e-01 8.380132168531417847e-02 2.258417904376983643e-01 2.089196443557739258e-01 -3.197596073150634766e-01 -1.144434586167335510e-01 -9.002688527107238770e-02 -3.044199198484420776e-02 -1.327101606875658035e-02 3.760628402233123779e-01 1.028639748692512512e-01 4.400835186243057251e-02 3.179578185081481934e-01 -2.875299453735351562e-01 3.724567964673042297e-02 1.980321109294891357e-02 1.270868033170700073e-01 2.436773106455802917e-02 -1.237568780779838562e-01 -2.834812402725219727e-01 -5.342148616909980774e-02
1.743228435516357422e-01 -1.532555669546127319e-01 -4.080844670534133911e-02 -3.416157364845275879e-01 3.422341644763946533e-01 -4.913556203246116638e-02 7.122724317014217377e-03 2.055836170911788940e-01 1.664661914110183716e-01 4.233171641826629639e-01 1.309491544961929321e-01 1.723326444625854492e-01 -1.022707596421241760e-01 1.869552284479141235e-01 -1.164223328232765198e-01 -1.103541776537895203e-01 5.479031801223754883e-02 1.808165758848190308e-01 -1.384183205664157867e-02 -2.847287990152835846e-02 2.873802781105041504e-01 -5.522272083908319473e-03 -2.518288604915142059e-02 2.188870906829833984e-01 -1.653509587049484253e-01 -8.028808236122131348e-02 3.329967334866523743e-02 -9.433994069695472717e-03 2.239238172769546509e-01 1.239389628171920776e-01 -1.855403035879135132e-01 1.955244094133377075e-01
-3.688624203205108643e-01 -4.568191617727279663e-02 2.105979621410369873e-01 -1.795246452093124390e-01 -1.564691662788391113e-01 -2.223739400506019592e-02 -3.324814885854721069e-02 2.589857280254364014e-01 -2.986703813076019287e-02 2.364909276366233826e-03 -9.568809717893600464e-02 1.280365977436304092e-02 2.135929763317108154e-01 6.501450389623641968e-02 1.977190673351287842e-01 -7.611478865146636963e-02 9.629362076520919800e-02 -1.671741306781768799e-01 -3.190051913261413574e-01 -9.755324572324752808e-02 1.368587613105773926e-01 -1.879030317068099976e-01 1.850647032260894775e-01 4.259403347969055176e-01 -2.698924541473388672e-01 3.822812065482139587e-02 -1.082516014575958252e-01 -2.586739361286163330e-01 3.381877020001411438e-02 6.433757394552230835e-02 4.171790182590484619e-02 9.483714401721954346e-02
-6.534219533205032349e-02 -1.771127618849277496e-02 1.575581580400466919e-01 -2.296115010976791382e-01 3.428637981414794922e-02 -2.566159367561340332e-01 7.717190682888031006e-02 -1.433777958154678345e-01 -1.627079993486404419e-01 3.576050102710723877e-01 -2.073260843753814697e-01 4.643131978809833527e-03 -1.068778410553932190e-01 1.451310217380523682e-01 2.387010902166366577e-01 -2.251625806093215942e-01 -1.062838584184646606e-01 -1.568341106176376343e-01 2.758806571364402771e-02 -1.091119423508644104e-01 3.840994238853454590e-01 -2.338226288557052612e-01 1.747559383511543274e-02 1.043874770402908325e-01 -1.929537057876586914e-01 2.448510378599166870e-01 2.732382118701934814e-01 -4.584607109427452087e-02 5.002894997596740723e-02 1.874772161245346069e-01 6.929084658622741699e-02 -9.189306944608688354e-02
-2.879124879837036133e-01 9.897183626890182495e-02 -1.250208318233489990e-01 -1.060436218976974487e-01 -3.112586913630366325e-03 5.203478410840034485e-02 -5.860788747668266296e-02 3.089043498039245605e-01 8.542948216199874878e-02 3.245811760425567627e-01 2.347476221621036530e-02 -2.144660800695419312e-01 -2.075801044702529907e-02 6.877440959215164185e-02 1.961104571819305420e-01 -3.598628938198089600e-01 1.369236111640930176e-01 -1.471966803073883057e-01 -2.804045975208282471e-01 3.089616447687149048e-02 1.671344786882400513e-01 -9.978479892015457153e-02 1.701858937740325928e-01 8.173193782567977905e-02 -3.300653398036956787e-01 -1.722784340381622314e-01 2.041869014501571655e-01 -2.667999863624572754e-01 3.373121097683906555e-02 1.733938045799732208e-02 -7.946313358843326569e-03 -3.531548893079161644e-03
2.905063033103942871e-01 -1.715237647294998169e-02 3.474242091178894043e-01 -2.890917956829071045e-01 8.090867847204208374e-02 1.858136951923370361e-01 3.587348014116287231e-02 1.446023583412170410e-01 -9.617269039154052734e-02 -3.467201068997383118e-02 -7.314418256282806396e-02 -5.974817648530006409e-02 -2.049663811922073364e-01 1.869947612285614014e-01 -1.170145571231842041e-01 -1.280733048915863037e-01 -4.105711877346038818e-01 1.934855133295059204e-01 -8.021146059036254883e-02 -1.373290270566940308e-01 4.007108807563781738e-01 -7.766145467758178711e-02 -6.949746608734130859e-02 1.208924055099487305e-01 -2.184442877769470215e-01 1.069258153438568115e-01 1.027663201093673706e-01 -2.892022393643856049e-02 6.128443032503128052e-02 5.601973086595535278e-02 -1.621332913637161255e-01 -1.570632681250572205e-02
3.628960549831390381e-01 -3.389370813965797424e-02 -1.235152855515480042e-01 -3.885781764984130859e-01 -1.232621222734451294e-01 -8.541719615459442139e-02 3.282325863838195801e-01 -7.366199791431427002e-02 3.675756454467773438e-01 3.503066599369049072e-01 7.733228057622909546e-02 1.140598431229591370e-01 -2.286771126091480255e-02 3.638244047760963440e-02 2.914389222860336304e-02 -1.353699862957000732e-01 -8.136970549821853638e-02 -1.671595722436904907e-01 3.948909789323806763e-02 1.799642592668533325e-01 9.772576391696929932e-02 -1.187541112303733826e-01 -1.048681065440177917e-01 3.077022135257720947e-01 1.508081555366516113e-01 2.230617776513099670e-02 2.920136030297726393e-04 1.073319930583238602e-02 1.036346554756164551e-01 1.424415111541748047e-01 2.933569066226482391e-02 -1.197156533598899841e-01
-2.791899442672729492e-02 8.405089378356933594e-02 -1.211888939142227173e-01 -3.708310127258300781e-01 -4.136688634753227234e-02 -5.544417724013328552e-02 9.582357853651046753e-02 5.731858685612678528e-02 -1.513921562582254410e-02 2.333525121212005615e-01 -1.722924858331680298e-01 -2.001634687185287476e-01 -3.473816514015197754e-01 -1.463160067796707153e-01 1.455522179603576660e-01 -1.641654372215270996e-01 -4.051694273948669434e-01 -1.703983396291732788e-01 -1.463774293661117554e-01 3.940789494663476944e-03 -1.920122653245925903e-02 1.047532781958580017e-01 -1.824761778116226196e-01 4.663803577423095703e-01 -5.415858700871467590e-02 -3.128164634108543396e-02 1.031149551272392273e-01 -5.748766660690307617e-02 7.681281119585037231e-02 -6.472489237785339355e-02 5.529751256108283997e-02 1.623507775366306305e-02
2.766193449497222900e-01 -9.528486430644989014e-02 6.308075040578842163e-02 -3.681443035602569580e-01 -1.944503486156463623e-01 2.267640829086303711e-01 -1.409315615892410278e-01 8.275241404771804810e-02 1.047087237238883972e-01 1.667075902223587036e-01 -7.365791499614715576e-02 -1.690435856580734253e-01 -1.750212758779525757e-01 4.544691368937492371e-02 -2.564972043037414551e-01 -6.940080970525741577e-02 -2.666152780875563622e-03 -3.671834468841552734e-01 -9.264945983886718750e-02 -1.843140576966106892e-03 3.458279669284820557e-01 4.456933960318565369e-02 -4.654872417449951172e-02 1.971273422241210938e-01 -3.110603690147399902e-01 1.125640571117401123e-01 -3.658486157655715942e-02 -7.588653266429901123e-02 7.034531235694885254e-02 -1.185440346598625183e-01 -1.890772394835948944e-02 -2.024264186620712280e-01
2.218942716717720032e-02 9.703324735164642334e-02 4.452699422836303711e-02 -3.760278224945068359e-01 1.967451125383377075e-01 -4.031226933002471924e-01 -4.136533290147781372e-02 1.508868485689163208e-01 1.913557201623916626e-01 9.449986740946769714e-03 -1.095407083630561829e-02 -1.241591274738311768e-01 8.149727433919906616e-02 -1.156255081295967102e-01 5.106794461607933044e-02 -3.809230327606201172e-01 -2.606918811798095703e-01 -1.637943089008331299e-01 -3.363378718495368958e-02 1.206211652606725693e-02 6.157615780830383301e-02 1.169730816036462784e-02 6.269858032464981079e-02 2.571760118007659912e-01 -1.651357412338256836e-01 -2.730882763862609863e-01 1.640693396329879761e-01 8.544338494539260864e-02 5.354301258921623230e-02 -1.005054116249084473e-01 -2.739170789718627930e-01 -8.321840316057205200e-02
-3.238513367250561714e-03 -5.399807542562484741e-02 2.527908980846405029e-01 -4.769587516784667969e-01 1.519498080015182495e-01 -5.047265812754631042e-02 9.711484611034393311e-02 1.653805971145629883e-01 1.122836396098136902e-01 -1.757367402315139771e-01 6.513831019401550293e-02 -1.347637623548507690e-01 1.622797846794128418e-01 1.695551425218582153e-01 2.291067987680435181e-01 -3.064353764057159424e-01 1.401967406272888184e-01 -2.733352221548557281e-02 -1.394197642803192139e-01 1.766177117824554443e-01 4.499014839529991150e-02 2.242795974016189575e-01 -5.992045253515243530e-02 2.120673358440399170e-01 2.866791933774948120e-02 1.796595156192779541e-01 4.019516706466674805e-02 1.764986664056777954e-02 2.809405326843261719e-01 -1.621967926621437073e-02 -7.593974005430936813e-03 2.994890809059143066e-01
1.382094323635101318e-01 5.335568636655807495e-02 -4.742835462093353271e-02 -1.806965470314025879e-01 2.609063684940338135e-01 9.991929680109024048e-02 2.571439445018768311e-01 -2.260798960924148560e-01 7.265909761190414429e-02 5.575307458639144897e-02 -2.673901915550231934e-01 -1.446986645460128784e-01 1.193752810359001160e-01 3.027944564819335938e-01 3.592513874173164368e-02 -1.272215992212295532e-01 -1.314283907413482666e-01 -8.201909810304641724e-02 -1.407577693462371826e-01 2.660748064517974854e-01 1.496192216873168945e-01 -4.494765028357505798e-02 -1.540730744600296021e-01 2.999855875968933105e-01 -1.349360346794128418e-01 -3.106363117694854736e-01 6.701774150133132935e-02 -1.304718255996704102e-01 2.895411849021911621e-01 -1.416939646005630493e-01 -1.366222649812698364e-01 1.099388748407363892e-01
-1.758377850055694580e-01 -1.053955703973770142e-01 1.252049207687377930e-01 -3.945942521095275879e-01 -1.869328171014785767e-01 3.416809067130088806e-02 1.150580197572708130e-01 8.574094623327255249e-03 1.220423355698585510e-01 3.176737204194068909e-02 1.810863614082336426e-03 -7.600952684879302979e-02 2.616730034351348877e-01 -7.777757942676544189e-02 -4.333607479929924011e-02 -3.755355179309844971e-01 -2.956517636775970459e-01 2.969374060630798340e-01 -2.712533473968505859e-01 -4.634759947657585144e-02 -2.931111492216587067e-03 -8.070326596498489380e-02 -1.878307163715362549e-01 1.985595822334289551e-01 1.735894381999969482e-01 4.621458798646926880e-02 7.953999191522598267e-02 -1.451901644468307495e-01 6.492671370506286621e-02 5.174090340733528137e-02 -3.127306699752807617e-01 3.394939005374908447e-02
7.352056354284286499e-02 2.378882840275764465e-02 7.984785735607147217e-02 -4.381398856639862061e-01 3.321054577827453613e-02 6.732054799795150757e-02 3.212482929229736328e-01 3.055975027382373810e-02 -1.108860075473785400e-01 -3.219073265790939331e-02 -2.472843378782272339e-01 -1.809749752283096313e-01 5.771204829216003418e-03 2.587716579437255859e-01 2.046418786048889160e-01 -2.530846595764160156e-01 7.394238561391830444e-02 -1.970859020948410034e-01 -2.398991286754608154e-01 -1.475811600685119629e-01 1.886319369077682495e-01 2.550468780100345612e-02 -1.609364449977874756e-01 2.176227569580078125e-01 -4.610008001327514648e-02 -1.249374076724052429e-01 2.845147252082824707e-01 1.524996757507324219e-01 -2.213632464408874512e-01 -4.022732377052307129e-02 -5.841237027198076248e-03 5.427545402199029922e-03
-7.646387815475463867e-02 -3.421888127923011780e-02 1.269091665744781494e-01 -3.463246226310729980e-01 -3.635336086153984070e-02 2.209232300519943237e-01 -1.288060992956161499e-01 1.454573720693588257e-01 2.798026502132415771e-01 1.384856104850769043e-01 -7.895326614379882812e-02 1.864542067050933838e-02 1.797584742307662964e-01 -1.178885921835899353e-01 2.252862304449081421e-01 -1.305568814277648926e-01 4.246839135885238647e-02 -1.264833100140094757e-02 -9.561374038457870483e-02 -6.039198487997055054e-02 -1.170210819691419601e-02 -3.970806300640106201e-01 1.199346557259559631e-01 2.396072447299957275e-01 -8.294700831174850464e-02 7.339274138212203979e-02 -4.334746859967708588e-03 -2.887172400951385498e-01 3.853489160537719727e-01 -1.458114534616470337e-01 -6.213700026273727417e-02 1.933434307575225830e-01
1.468036919832229614e-01 1.495411694049835205e-01 2.279763519763946533e-01 -1.710707843303680420e-01 -1.937153562903404236e-02 -1.005538627505302429e-01 -7.853516191244125366e-02 -9.768071770668029785e-02 -2.547987177968025208e-02 1.475634276866912842e-01 1.845077425241470337e-01 -7.670506369322538376e-03 9.198213368654251099e-02 2.237050533294677734e-01 -1.193117424845695496e-01 -1.991996169090270996e-01 -2.651796340942382812e-01 -9.109456837177276611e-02 -4.598307907581329346e-01 -2.897905185818672180e-02 5.007600039243698120e-02 1.135836839675903320e-01 -7.889736443758010864e-02 2.517831027507781982e-01 -2.033851481974124908e-02 -7.526915520429611206e-02 2.039839476346969604e-01 -3.478752672672271729e-01 1.393655389547348022e-01 -6.252866238355636597e-02 -3.293797969818115234e-01 -5.696588382124900818e-02
-1.018852069973945618e-01 -3.156131505966186523e-02 1.853647232055664062e-01 -4.713999330997467041e-01 -7.014726102352142334e-02 1.654433161020278931e-01 1.728581041097640991e-01 -9.948621690273284912e-02 -1.189494282007217407e-01 -4.844085499644279480e-02 -2.132057249546051025e-01 -1.859647482633590698e-01 -3.475216403603553772e-02 1.933398395776748657e-01 2.056426256895065308e-01 4.809768497943878174e-02 -1.611761599779129028e-01 -6.596995517611503601e-04 -3.532570600509643555e-01 -1.015817150473594666e-01 2.054600268602371216e-01 -1.547992080450057983e-01 4.354359954595565796e-02 3.292211294174194336e-01 1.266707479953765869e-01 -2.904093451797962189e-02 1.400550454854965210e-01 1.036844123154878616e-02 6.870955973863601685e-02 -2.546818181872367859e-02 -2.781752347946166992e-01 1.527763009071350098e-01
9.823766350746154785e-02 -2.057884447276592255e-02 2.917286381125450134e-02 -4.838359653949737549e-01 -5.183710902929306030e-02 7.472839206457138062e-02 1.951167136430740356e-01 1.034632548689842224e-01 -1.698004454374313354e-01 9.946601092815399170e-02 -1.387095153331756592e-01 -1.048065274953842163e-01 3.916485235095024109e-02 2.889090478420257568e-01 1.316402405500411987e-01 -2.399799674749374390e-01 -1.279397010803222656e-01 -3.457644721493124962e-03 -1.845294833183288574e-01 -2.082934230566024780e-01 1.203848645091056824e-01 1.684209257364273071e-01 -1.465266048908233643e-01 2.209292948246002197e-01 6.567623931914567947e-04 1.625261455774307251e-01 4.375760555267333984e-01 2.969429129734635353e-03 -2.679079025983810425e-02 2.045924812555313110e-01 -4.018887504935264587e-02 3.921171650290489197e-03
1.451559513807296753e-01 -3.797432407736778259e-02 3.975246846675872803e-02 -3.995494842529296875e-01 1.844119876623153687e-01 -1.250689476728439331e-01 2.075359374284744263e-01 -6.359648425132036209e-03 -2.185544073581695557e-01 3.817284107208251953e-01 7.790838181972503662e-02 2.243609279394149780e-01 -4.836863279342651367e-02 9.115339815616607666e-02 -1.161955818533897400e-01 -2.675365805625915527e-01 -2.741025090217590332e-01 -1.686633080244064331e-01 -2.657756954431533813e-02 -1.463211327791213989e-01 2.893157899379730225e-01 -1.673962920904159546e-01 -7.995919138193130493e-02 1.407109647989273071e-01 -1.362505108118057251e-01 -3.645938634872436523e-02 1.321574747562408447e-01 -7.008608430624008179e-02 -1.436936855316162109e-01 1.528364568948745728e-01 -1.627259999513626099e-01 -3.896834701299667358e-02
-6.588517874479293823e-02 -1.524785906076431274e-01 -8.238908648490905762e-02 -2.030296921730041504e-01 5.026940628886222839e-02 1.379218548536300659e-01 1.854677796363830566e-01 3.725659549236297607e-01 1.519207954406738281e-01 1.320459544658660889e-01 -2.801462411880493164e-01 -1.738145053386688232e-01 1.798753440380096436e-01 -2.351824566721916199e-02 -6.631594896316528320e-02 -1.524848043918609619e-01 -7.806917279958724976e-02 -2.295232117176055908e-01 1.009360104799270630e-01 1.838276684284210205e-01 1.979043930768966675e-01 -2.911783289164304733e-03 -1.376547664403915405e-01 1.507801562547683716e-01 -1.235278099775314331e-01 1.357010453939437866e-01 -1.807657480239868164e-01 -3.574821352958679199e-02 2.597499489784240723e-01 -1.856567859649658203e-01 -4.082010388374328613e-01 8.426346816122531891e-03
1.767778843641281128e-01 -2.308087199926376343e-01 -2.978357113897800446e-02 -3.600538671016693115e-01 4.375985637307167053e-02 6.927345693111419678e-02 1.364730745553970337e-01 1.179414168000221252e-01 1.143086999654769897e-01 8.409433066844940186e-02 -1.821206212043762207e-01 -4.526498913764953613e-02 -9.198389202356338501e-02 1.191311106085777283e-01 -1.064871102571487427e-01 -6.122737750411033630e-02 -1.672509163618087769e-01 -1.067079976201057434e-01 4.172334820032119751e-02 1.885977089405059814e-01 3.193085193634033203e-01 -3.664962053298950195e-01 2.623404562473297119e-01 3.221527636051177979e-01 -4.741011187434196472e-02 -2.531294897198677063e-02 -1.813024580478668213e-01 -2.388037294149398804e-01 5.948533862829208374e-02 4.052119329571723938e-03 -2.558886110782623291e-01 -7.234416157007217407e-02
7.996544986963272095e-02 7.149544358253479004e-02 1.610370576381683350e-01 -5.468152165412902832e-01 9.560926817357540131e-03 -3.368148803710937500e-01 1.784875988960266113e-01 2.284889817237854004e-01 1.017981097102165222e-01 -1.502132266759872437e-01 -3.758235275745391846e-02 1.215346530079841614e-01 -1.145194098353385925e-01 1.851369440555572510e-01 3.176093697547912598e-01 -3.256111741065979004e-01 -1.354705542325973511e-01 -4.001278430223464966e-02 1.060826107859611511e-01 1.140016168355941772e-01 1.640998423099517822e-01 -3.917177394032478333e-02 1.284921076148748398e-02 2.367932945489883423e-01 2.104368060827255249e-02 -3.794591128826141357e-02 1.024817526340484619e-01 -1.253763884305953979e-01 -5.839383695274591446e-03 -4.792507737874984741e-02 -4.938559234142303467e-02 -2.789408154785633087e-02
4.830132424831390381e-02 2.527734041213989258e-01 2.716999687254428864e-02 -5.675569176673889160e-01 -6.787663325667381287e-03 -3.067844510078430176e-01 -1.038578823208808899e-01 5.920018628239631653e-02 4.542214423418045044e-02 -1.481803413480520248e-02 -1.726327463984489441e-02 2.825624644756317139e-01 1.391553729772567749e-01 8.405515551567077637e-02 1.055417507886886597e-01 -3.157789707183837891e-01 -2.419656664133071899e-01 -5.154567211866378784e-02 -5.091175809502601624e-02 -1.363895088434219360e-01 2.178998477756977081e-02 -7.999688386917114258e-02 1.414888501167297363e-01 2.930727899074554443e-01 -1.302052885293960571e-01 3.404720127582550049e-02 1.788652092218399048e-01 1.520970314741134644e-01 3.808812052011489868e-02 7.508040964603424072e-02 2.635516226291656494e-02 8.091732114553451538e-02
1.415035724639892578e-01 -1.594725251197814941e-01 8.414325863122940063e-02 -4.217743873596191406e-01 -5.912981182336807251e-02 2.214858531951904297e-01 -1.353877037763595581e-01 2.958276309072971344e-02 1.134713068604469299e-01 -1.614389419555664062e-01 1.293875277042388916e-01 -6.779001560062170029e-03 -9.778214246034622192e-02 1.642257720232009888e-01 -8.416333049535751343e-02 1.023079380393028259e-01 -2.316495776176452637e-01 -1.307435184717178345e-01 -5.926784873008728027e-02 1.777143031358718872e-01 2.684583663940429688e-01 -1.851360797882080078e-01 -1.417081989347934723e-02 4.740891754627227783e-01 -2.508192956447601318e-01 1.331447064876556396e-01 -1.457010768353939056e-02 8.577819168567657471e-02 -1.521945893764495850e-01 1.690405160188674927e-01 -6.037963554263114929e-02 -8.519616723060607910e-02
-5.310494825243949890e-02 2.916869707405567169e-02 1.295139938592910767e-01 -3.202640712261199951e-01 8.816121518611907959e-02 -1.631210893392562866e-01 9.400093555450439453e-02 4.821056500077247620e-02 1.019894778728485107e-01 1.840342283248901367e-01 -5.395886301994323730e-01 2.459622360765933990e-02 2.901064455509185791e-01 1.025723293423652649e-01 1.209338288754224777e-02 -5.725769326090812683e-02 -1.407220512628555298e-01 -1.364075690507888794e-01 -9.558652341365814209e-02 2.650959976017475128e-02 3.599723577499389648e-01 -7.661650888621807098e-04 -1.447107791900634766e-01 1.130781918764114380e-01 -7.983425259590148926e-02 -2.745883166790008545e-01 5.112583562731742859e-02 -3.087706863880157471e-02 1.590642929077148438e-01 -8.640334755182266235e-02 -2.599740922451019287e-01 7.431631907820701599e-03
6.438530236482620239e-02 -3.030531574040651321e-03 2.092454023659229279e-02 -4.844839870929718018e-01 -1.751958020031452179e-02 3.247272372245788574e-01 -1.432133167982101440e-01 1.084557771682739258e-01 1.490689218044281006e-01 1.229267120361328125e-01 -1.778716295957565308e-01 7.958622276782989502e-02 1.109227836132049561e-01 2.204212592914700508e-03 -1.519591957330703735e-01 5.187512934207916260e-02 -1.361388415098190308e-01 -8.267936855554580688e-02 1.468877494335174561e-02 1.096893474459648132e-01 2.512345276772975922e-02 -1.532509624958038330e-01 -4.780864417552947998e-01 2.683970630168914795e-01 -1.392742712050676346e-02 1.807117164134979248e-01 -1.848218291997909546e-01 -9.373187273740768433e-02 1.321374326944351196e-01 -1.074691340327262878e-01 -1.897038668394088745e-01 -7.828443497419357300e-02
-1.940100938081741333e-01 -1.490436345338821411e-01 2.357082515954971313e-01 -3.249136507511138916e-01 4.886514693498611450e-02 -5.844734981656074524e-02 1.795317977666854858e-01 1.071687266230583191e-01 8.737965673208236694e-02 -9.579025954008102417e-02 2.392510026693344116e-01 -1.331978440284729004e-01 5.508658289909362793e-02 1.430637836456298828e-01 -1.547794323414564133e-02 -2.009564489126205444e-01 9.901185333728790283e-02 -1.024149879813194275e-01 -1.959415674209594727e-01 -6.835326552391052246e-02 1.919734328985214233e-01 -2.209879010915756226e-01 3.714311495423316956e-02 1.304957270622253418e-01 -1.118744462728500366e-01 2.476539909839630127e-01 -2.464145869016647339e-01 -1.474575847387313843e-01 4.021915793418884277e-01 1.269180327653884888e-01 -2.635276615619659424e-01 4.998945817351341248e-02
2.593639492988586426e-01 7.042275369167327881e-02 2.496782541275024414e-01 -4.263617694377899170e-01 -6.468076258897781372e-03 1.078019291162490845e-01 1.122874170541763306e-01 1.245978251099586487e-01 -1.315473020076751709e-01 -6.422305107116699219e-02 -1.951743960380554199e-01 -5.686536058783531189e-02 4.830078035593032837e-02 4.959230497479438782e-02 -1.234641373157501221e-01 -2.442247048020362854e-02 -5.068455636501312256e-02 8.735167980194091797e-02 -3.084650263190269470e-02 1.858246475458145142e-01 2.379280030727386475e-01 -1.113664805889129639e-01 -2.425399571657180786e-01 1.502130925655364990e-01 -5.248633027076721191e-01 9.377473592758178711e-02 -2.082855701446533203e-01 -1.259147822856903076e-01 -6.172530725598335266e-02 4.189097322523593903e-03 -3.899356722831726074e-02 1.245744526386260986e-01
-4.965635947883129120e-03 1.380206346511840820e-01 -1.600271835923194885e-02 -4.574612677097320557e-01 -1.800145804882049561e-01 -6.045282632112503052e-02 -3.013054728507995605e-01 5.202890932559967041e-02 1.577827483415603638e-01 1.342071592807769775e-01 1.638661175966262817e-01 -1.435864418745040894e-01 2.356949746608734131e-01 5.469484627246856689e-02 7.992358505725860596e-02 -1.487967222929000854e-01 1.894237995147705078e-01 -9.676235914230346680e-02 -1.333033591508865356e-01 -1.472679227590560913e-01 2.483477592468261719e-01 -2.554839849472045898e-01 1.168550178408622742e-01 1.494866311550140381e-01 -3.051265776157379150e-01 2.753432691097259521e-01 -2.752804383635520935e-02 -1.931976228952407837e-01 2.176007255911827087e-02 -6.170410662889480591e-02 -6.287106126546859741e-02 3.891015797853469849e-02
1.717339456081390381e-01 -2.108032554388046265e-01 5.280951783061027527e-02 -2.701870203018188477e-01 -1.626633405685424805e-01 -8.059790730476379395e-02 5.329227447509765625e-02 1.876876801252365112e-01 -1.026817485690116882e-01 1.510362140834331512e-02 -3.156179562211036682e-02 7.082729041576385498e-02 -1.582784801721572876e-01 -1.856607943773269653e-02 1.349880099296569824e-01 -1.591060161590576172e-01 -1.387780159711837769e-01 -3.839926421642303467e-02 -1.612768769264221191e-01 -2.267962992191314697e-01 2.566759884357452393e-01 -1.637106984853744507e-01 -1.386253070086240768e-02 4.720298349857330322e-01 1.509678512811660767e-01 1.624390035867691040e-01 1.357737276703119278e-02 -6.848353147506713867e-02 2.894661426544189453e-01 1.202298030257225037e-01 -3.514318168163299561e-01 -6.220198795199394226e-02
5.802413076162338257e-02 -1.042507030069828033e-02 -3.954989090561866760e-02 -5.997757315635681152e-01 -4.533090442419052124e-02 1.519312262535095215e-01 -7.949907332658767700e-02 -5.352478474378585815e-02 7.479533553123474121e-02 1.072185263037681580e-01 -1.947901844978332520e-01 1.393827795982360840e-01 4.580118879675865173e-02 -6.378959119319915771e-02 -5.042349174618721008e-02 -2.423747330904006958e-01 -2.995772957801818848e-01 1.767732650041580200e-01 -3.081194823607802391e-03 1.392930001020431519e-01 2.337955683469772339e-01 -1.541295200586318970e-01 3.655948936939239502e-01 1.731312870979309082e-01 4.992946982383728027e-02 -1.017847061157226562e-01 1.202672049403190613e-01 -2.005575299263000488e-01 -1.703910529613494873e-02 -3.329400205984711647e-04 -8.137162029743194580e-02 4.561113193631172180e-02
1.795710623264312744e-01 -1.338402926921844482e-01 1.907716989517211914e-01 -4.375143647193908691e-01 -2.351790107786655426e-02 1.934312283992767334e-01 2.868018448352813721e-01 -1.064911708235740662e-01 7.053198665380477905e-02 1.187907233834266663e-01 -6.332878768444061279e-02 1.252651661634445190e-01 -1.171029061079025269e-01 -7.295221090316772461e-02 2.568044066429138184e-01 4.453923902474343777e-04 2.302764169871807098e-02 -2.973037958145141602e-01 -2.867447733879089355e-01 -3.308927267789840698e-02 -1.705663204193115234e-01 -1.928446441888809204e-01 -1.164877787232398987e-01 1.719419509172439575e-01 -2.182512134313583374e-01 -1.014321967959403992e-01 -1.361473947763442993e-01 -1.792559176683425903e-01 6.981902569532394409e-02 1.240558624267578125e-01 -2.148304134607315063e-01 -1.001606583595275879e-01
-2.842683158814907074e-02 9.647193551063537598e-02 2.632520794868469238e-01 -1.049606129527091980e-01 6.049202382564544678e-02 -5.138998851180076599e-02 2.001634091138839722e-01 -1.868062168359756470e-01 1.251080632209777832e-01 5.008606985211372375e-02 4.406162723898887634e-02 -2.654908895492553711e-01 -3.254655003547668457e-01 1.559235304594039917e-01 3.248936682939529419e-02 -1.265342384576797485e-01 -1.000003963708877563e-01 -3.359491527080535889e-01 -1.227842867374420166e-01 -2.998737618327140808e-02 -3.027694858610630035e-02 -6.118227262049913406e-03 -1.748405843973159790e-01 5.747592449188232422e-01 -2.372843474149703979e-01 4.885371401906013489e-02 -6.774912774562835693e-02 8.374185115098953247e-02 3.703432902693748474e-02 -1.088642477989196777e-01 3.765650466084480286e-02 6.904776394367218018e-02
1.838003844022750854e-01 -7.747436314821243286e-02 2.680344283580780029e-01 -4.597662091255187988e-01 -1.731633991003036499e-01 1.921053044497966766e-02 1.240478083491325378e-01 2.849050797522068024e-04 7.545451074838638306e-02 3.694550693035125732e-02 -6.465457379817962646e-02 1.663371175527572632e-01 6.384151987731456757e-03 2.266343124210834503e-02 -1.279640644788742065e-01 -1.506348401308059692e-01 -4.748247936367988586e-02 -1.775489933788776398e-02 -1.479639764875173569e-02 -2.030142992734909058e-01 4.558657705783843994e-01 -4.316816627979278564e-01 -6.870219111442565918e-02 1.319551914930343628e-01 8.964800089597702026e-02 -4.381475970149040222e-02 -2.467800676822662354e-01 -7.377843558788299561e-02 2.963767014443874359e-02 -1.181396916508674622e-01 3.577975556254386902e-02 -2.119002165272831917e-03
-1.950502097606658936e-01 -2.090173363685607910e-01 -2.999614179134368896e-02 -9.644176810979843140e-02 3.275020979344844818e-03 1.458925567567348480e-02 -2.238033153116703033e-02 1.680299043655395508e-01 -1.175124496221542358e-01 3.056940138339996338e-01 -9.451571851968765259e-02 2.380046248435974121e-02 3.717859387397766113e-01 -1.210133954882621765e-01 3.181447088718414307e-01 -2.049666494131088257e-01 -7.269707322120666504e-02 6.991173326969146729e-02 -8.097001165151596069e-02 -1.001521050930023193e-01 2.835494577884674072e-01 -1.719087213277816772e-01 5.422350764274597168e-02 4.341806173324584961e-01 -2.480868101119995117e-01 8.994177728891372681e-02 -1.172536462545394897e-01 -3.761209547519683838e-02 1.717432290315628052e-01 1.294438689947128296e-01 3.644500859081745148e-03 -8.381124585866928101e-02
2.852471470832824707e-01 -1.303284764289855957e-01 1.015462055802345276e-01 -3.143872320652008057e-01 -4.438083246350288391e-02 -5.435753986239433289e-02 1.204512640833854675e-01 -6.332233897410333157e-04 -5.067514721304178238e-03 2.316745221614837646e-01 6.782583892345428467e-02 -1.751360297203063965e-01 -1.204820722341537476e-01 1.874728351831436157e-01 2.038850188255310059e-01 -1.815150231122970581e-01 3.590872883796691895e-02 1.708207875490188599e-01 -1.008569225668907166e-01 -4.753152653574943542e-02 -1.586765609681606293e-02 -1.678327284753322601e-02 9.174840897321701050e-02 4.083271920680999756e-01 1.272188127040863037e-01 -1.649200543761253357e-02 2.945008575916290283e-01 2.254180312156677246e-01 1.756204366683959961e-01 2.519395947456359863e-01 -2.927374243736267090e-01 -8.555068820714950562e-02
-2.298681437969207764e-01 -3.178068399429321289e-01 1.733465120196342468e-02 -2.035712897777557373e-01 -9.164281934499740601e-02 7.573116570711135864e-02 -1.430344730615615845e-01 5.899905413389205933e-02 2.064611949026584625e-02 -1.302680671215057373e-01 8.135485649108886719e-02 -1.625101715326309204e-01 9.562660008668899536e-02 1.657949239015579224e-01 2.373450696468353271e-01 -3.074820041656494141e-01 1.624970436096191406e-01 -3.683865815401077271e-02 -8.172824233770370483e-02 9.216280281543731689e-02 1.617892533540725708e-01 -1.834996640682220459e-01 1.335626933723688126e-02 3.936933279037475586e-01 -2.814893722534179688e-01 2.867431640625000000e-01 -1.011101752519607544e-01 -2.741247713565826416e-01 1.369734257459640503e-01 5.499359220266342163e-03 6.925149261951446533e-02 6.329697556793689728e-03
-2.695932388305664062e-01 -2.653878033161163330e-01 1.777921244502067566e-02 -1.687883287668228149e-01 -4.581993445754051208e-02 6.761692930012941360e-03 -2.354212254285812378e-01 1.594439707696437836e-02 -2.599801495671272278e-02 2.010485082864761353e-01 -9.525384753942489624e-02 -4.478729516267776489e-02 3.475392609834671021e-02 4.187172278761863708e-02 3.212411999702453613e-01 -1.961903572082519531e-01 -1.425061821937561035e-01 9.109739959239959717e-02 1.307666487991809845e-02 -1.030192226171493530e-01 2.941552996635437012e-01 -2.762346565723419189e-01 1.788675189018249512e-01 2.810925841331481934e-01 -2.426936328411102295e-01 4.354943335056304932e-02 -6.400509923696517944e-02 -1.185182109475135803e-01 3.864571154117584229e-01 1.676220446825027466e-01 -5.813544616103172302e-02 -2.100856974720954895e-02
-2.893211506307125092e-02 -1.915094405412673950e-01 9.255381673574447632e-02 -3.965749740600585938e-01 -4.424802213907241821e-02 3.714884445071220398e-02 1.721559613943099976e-01 -6.819184124469757080e-02 3.301997482776641846e-01 6.073769554495811462e-02 2.528114616870880127e-01 1.708451658487319946e-01 5.162272229790687561e-02 -1.896583139896392822e-01 2.969810962677001953e-01 8.104170672595500946e-03 -4.686884954571723938e-02 -6.694094836711883545e-02 -2.843255400657653809e-01 9.444452822208404541e-02 2.068742960691452026e-01 -2.658767104148864746e-01 -7.765595614910125732e-02 1.696146577596664429e-01 -2.146438956260681152e-01 -7.745499908924102783e-02 -1.118637770414352417e-01 -1.352225542068481445e-01 6.673441082239151001e-02 -8.797281235456466675e-02 -2.884760499000549316e-01 -5.740644037723541260e-02
-5.832852795720100403e-02 -1.952526867389678955e-01 -1.755054146051406860e-01 -2.515558004379272461e-01 -1.940913796424865723e-01 9.517747908830642700e-02 5.612635239958763123e-02 3.552842736244201660e-01 4.409864544868469238e-02 1.640513837337493896e-01 -4.086360707879066467e-02 -2.888377010822296143e-01 1.066208332777023315e-01 7.100097835063934326e-02 1.763980835676193237e-01 -1.469755917787551880e-01 -2.822616323828697205e-02 1.656875163316726685e-01 -1.141592413187026978e-01 -1.113626286387443542e-01 8.232708275318145752e-02 1.933724135160446167e-01 1.701447367668151855e-02 3.717442750930786133e-01 -1.391353160142898560e-01 8.015838265419006348e-02 -1.543488651514053345e-01 1.813941150903701782e-01 1.155877038836479187e-01 -6.842142343521118164e-02 -3.766820728778839111e-01 1.625509560108184814e-01
3.715204074978828430e-02 3.373030722141265869e-01 1.800812035799026489e-02 -1.782057583332061768e-01 6.272917985916137695e-02 6.937886029481887817e-02 2.192659862339496613e-02 -1.463359743356704712e-01 -3.317576274275779724e-02 3.522170782089233398e-01 -1.279140561819076538e-01 3.628923743963241577e-02 6.107763946056365967e-02 -2.603949792683124542e-02 1.274163126945495605e-01 -4.737560153007507324e-01 2.248438596725463867e-01 -9.819573163986206055e-02 -1.694593876600265503e-01 -1.778076961636543274e-02 2.359541058540344238e-01 -1.040383242070674896e-02 2.301240563392639160e-01 1.214533671736717224e-01 -2.907782793045043945e-01 -1.346131116151809692e-01 9.155515581369400024e-02 1.435031443834304810e-01 1.767345070838928223e-01 -5.744471028447151184e-02 -9.797193855047225952e-02 2.137632966041564941e-01
2.157314307987689972e-02 8.488919585943222046e-03 2.100191116333007812e-01 -1.401043385267257690e-01 2.153594642877578735e-01 1.496205031871795654e-01 -2.949717342853546143e-01 9.976851940155029297e-02 9.319671243429183960e-02 3.699553012847900391e-01 -3.010701201856136322e-02 -2.404959946870803833e-01 1.500511467456817627e-01 -2.326237782835960388e-02 -1.308210790157318115e-01 -2.214230298995971680e-01 -1.588795483112335205e-01 -2.169958055019378662e-01 -1.694224923849105835e-01 1.009821221232414246e-01 1.703847758471965790e-02 -4.347636699676513672e-01 -6.158715859055519104e-02 2.479379773139953613e-01 -9.417127817869186401e-02 -2.064981758594512939e-01 1.572618037462234497e-01 2.928322553634643555e-02 6.882472336292266846e-02 -5.736376624554395676e-04 -1.248961985111236572e-01 1.151487603783607483e-01
2.099573165178298950e-01 -2.924437820911407471e-02 1.244645267724990845e-01 -2.755385339260101318e-01 -2.030082792043685913e-01 -8.470363914966583252e-02 -2.014173939824104309e-02 2.713509500026702881e-01 3.742930293083190918e-02 1.773172914981842041e-01 -1.682273447513580322e-01 -2.126827090978622437e-01 -1.753423213958740234e-01 3.772728741168975830e-01 -2.139703631401062012e-01 -1.476941406726837158e-01 -6.881923228502273560e-02 -1.439330577850341797e-01 -1.092418581247329712e-01 7.632668316364288330e-02 1.546874344348907471e-01 -1.026584059000015259e-01 -2.315088361501693726e-01 1.685407608747482300e-01 -1.933018565177917480e-01 -2.430588603019714355e-01 -1.098090223968029022e-02 -2.371379435062408447e-01 -7.130100578069686890e-02 5.874215811491012573e-02 -2.564602792263031006e-01 -8.594270050525665283e-02
2.506167292594909668e-01 1.043829470872879028e-01 7.912675291299819946e-02 -4.035997688770294189e-01 -1.989253982901573181e-02 4.349597916007041931e-02 -2.645340189337730408e-02 4.598706029355525970e-03 1.278239935636520386e-01 2.876789271831512451e-01 -3.315309435129165649e-02 -2.640925943851470947e-01 -2.741296589374542236e-01 2.824216187000274658e-01 2.230407446622848511e-01 2.921923808753490448e-02 1.630912274122238159e-01 2.044888138771057129e-01 -1.948529630899429321e-01 8.779137581586837769e-02 2.087243348360061646e-01 -3.375357761979103088e-02 -4.938131198287010193e-02 2.145555615425109863e-01 1.417971849441528320e-01 -8.379545807838439941e-02 3.472000360488891602e-02 3.031187690794467926e-02 8.796142041683197021e-02 2.348759397864341736e-02 -3.491375744342803955e-01 -1.094333305954933167e-01
1.440945863723754883e-01 -5.618041008710861206e-02 4.631488025188446045e-02 -4.702818393707275391e-01 -8.994702249765396118e-02 -1.697995811700820923e-01 1.941678375005722046e-01 2.332748174667358398e-01 -9.353412687778472900e-02 -2.244488149881362915e-02 -5.799440294504165649e-02 -8.108355849981307983e-02 -2.298746109008789062e-01 2.727659940719604492e-01 4.258734360337257385e-02 -1.911376863718032837e-01 -1.325470656156539917e-01 -1.102545931935310364e-01 -7.583323866128921509e-02 1.023005414754152298e-02 3.917673230171203613e-01 -7.267646491527557373e-02 -1.634004712104797363e-01 1.997794806957244873e-01 -1.865214407444000244e-01 -1.857713311910629272e-01 2.859338819980621338e-01 1.202370226383209229e-02 1.023486703634262085e-01 -9.619476646184921265e-02 -6.338681280612945557e-02 -5.516369268298149109e-02
-1.828695274889469147e-02 3.068419694900512695e-01 -3.596360236406326294e-02 -2.745119929313659668e-01 -1.483640521764755249e-01 1.578123569488525391e-01 1.804710626602172852e-01 -1.034074202179908752e-01 -1.516634970903396606e-01 5.154402926564216614e-02 5.721586197614669800e-02 -1.143408939242362976e-01 1.306955353356897831e-03 2.489769160747528076e-01 -1.549580041319131851e-02 -3.986298739910125732e-01 -6.673661619424819946e-02 -4.522040113806724548e-02 2.696159482002258301e-01 9.600113332271575928e-02 2.341616153717041016e-01 1.081766262650489807e-01 3.773574903607368469e-02 1.863619387149810791e-01 -2.777754366397857666e-01 2.061653286218643188e-01 9.691091626882553101e-02 5.039542168378829956e-02 -9.542967379093170166e-02 -7.053986773826181889e-04 -2.741541266441345215e-01 -2.618816792964935303e-01
2.440478950738906860e-01 7.121116667985916138e-02 1.291178017854690552e-01 -1.226482391357421875e-01 -1.386669427156448364e-01 2.209867835044860840e-01 2.348497211933135986e-01 -1.096838489174842834e-01 4.041706025600433350e-02 1.917984336614608765e-01 -6.396992248483002186e-04 1.561295241117477417e-01 1.822974383831024170e-01 -1.021982636302709579e-02 1.945068240165710449e-01 -3.970400616526603699e-02 8.973824977874755859e-02 -9.579574316740036011e-02 -3.028815388679504395e-01 -8.888647705316543579e-02 2.759286463260650635e-01 -8.183121681213378906e-02 2.403536736965179443e-01 2.183222770690917969e-01 -1.699639558792114258e-01 1.585361808538436890e-01 1.111806556582450867e-01 -7.351591438055038452e-02 7.775174081325531006e-02 -4.657347872853279114e-02 -4.261330366134643555e-01 -2.571719288825988770e-01
-2.086647972464561462e-02 8.723395317792892456e-02 3.250890970230102539e-02 -4.772927761077880859e-01 -5.353655293583869934e-02 -1.029699072241783142e-01 2.482089847326278687e-01 -1.709989905357360840e-01 -2.136316150426864624e-01 8.013963699340820312e-02 5.621247366070747375e-02 1.774169653654098511e-01 1.370559725910425186e-02 3.364503383636474609e-01 6.412337720394134521e-02 -2.623863220214843750e-01 6.928838789463043213e-02 -2.990217506885528564e-02 1.284780800342559814e-01 3.406642079353332520e-01 1.028681322932243347e-01 -5.341751500964164734e-02 -1.990825310349464417e-02 3.043510913848876953e-01 -5.093141272664070129e-02 -8.238855004310607910e-02 -2.249891608953475952e-01 -6.520034372806549072e-02 -1.562768667936325073e-01 -6.756146997213363647e-02 -2.554891072213649750e-02 -2.170761078596115112e-01
1.717045307159423828e-01 9.796306490898132324e-02 9.844352304935455322e-02 -2.284596264362335205e-01 -3.215700853615999222e-03 4.448605477809906006e-01 -3.722213208675384521e-02 1.948858499526977539e-01 2.274515926837921143e-01 2.892092168331146240e-01 -9.334441274404525757e-02 -3.578686714172363281e-01 2.136085629463195801e-01 8.920355886220932007e-02 -9.395279735326766968e-02 -2.159444987773895264e-01 -1.836688369512557983e-01 -1.064654514193534851e-01 1.541966199874877930e-02 -1.545311361551284790e-01 7.205353677272796631e-02 -1.424435228109359741e-01 -4.095083475112915039e-02 2.938945591449737549e-01 -1.853476837277412415e-02 -6.119447574019432068e-02 -4.685765597969293594e-03 5.213977769017219543e-02 2.265978790819644928e-02 3.100621700286865234e-02 -5.964569002389907837e-02 2.932121753692626953e-01
-8.127830922603607178e-02 1.171272769570350647e-01 1.256092041730880737e-01 -2.988995909690856934e-01 -5.302341282367706299e-02 2.290402725338935852e-02 -1.086158901453018188e-01 6.283509731292724609e-02 1.421489119529724121e-01 2.697596251964569092e-01 5.076631903648376465e-03 2.253235876560211182e-01 -7.822728157043457031e-02 2.269816398620605469e-01 -2.230474725365638733e-02 1.975351944565773010e-03 9.586331993341445923e-02 3.612205982208251953e-01 -2.300853878259658813e-01 4.942858591675758362e-02 2.645161747932434082e-01 -1.206472441554069519e-01 -3.771197795867919922e-02 2.515732944011688232e-01 -9.207627177238464355e-02 -2.826003823429346085e-03 2.302972823381423950e-01 2.101124078035354614e-01 9.151595830917358398e-02 2.514971792697906494e-01 -3.619927763938903809e-01 -3.060591034591197968e-02
2.044648975133895874e-01 1.986479163169860840e-01 2.902053892612457275e-01 -2.447715848684310913e-01 1.163152903318405151e-01 -3.700519725680351257e-02 -6.345081329345703125e-02 3.330357372760772705e-01 1.718754507601261139e-02 2.544181346893310547e-01 6.214377004653215408e-03 -1.802096962928771973e-01 9.970331192016601562e-02 3.061290681362152100e-01 1.543774642050266266e-02 -4.187486320734024048e-02 -2.896309196949005127e-01 -2.012839168310165405e-01 -4.984062910079956055e-02 -1.084376722574234009e-01 -2.440324053168296814e-02 -2.367338389158248901e-01 -1.638059914112091064e-01 2.532971836626529694e-02 -4.148476421833038330e-01 -2.422443777322769165e-02 -5.372374132275581360e-02 -1.271518617868423462e-01 -1.610731892287731171e-02 1.067783534526824951e-01 -6.754587590694427490e-02 1.042045205831527710e-01
2.676495313644409180e-01 3.310351073741912842e-02 1.161481961607933044e-01 -3.745837509632110596e-01 1.301811337471008301e-01 -1.855876147747039795e-01 -1.366140246391296387e-01 2.373252622783184052e-02 -5.254437401890754700e-02 -2.417779155075550079e-02 2.059599012136459351e-02 -4.805500432848930359e-02 3.068190068006515503e-02 2.954717539250850677e-02 1.151519939303398132e-01 -5.083779692649841309e-01 -3.904303610324859619e-01 -1.611850112676620483e-01 1.678310148417949677e-02 -1.380074620246887207e-01 2.114963829517364502e-01 -1.510028690099716187e-01 3.577409684658050537e-02 1.896181553602218628e-01 2.599040162749588490e-04 4.899203404784202576e-02 -7.838248275220394135e-03 8.768066018819808960e-02 -2.184439897537231445e-01 1.533216685056686401e-01 -5.720364302396774292e-02 1.899674534797668457e-01
1.295529603958129883e-01 3.764128684997558594e-02 9.759094566106796265e-02 -3.232968598604202271e-02 -2.641187608242034912e-01 -4.113171249628067017e-02 1.414464414119720459e-01 4.213261902332305908e-01 2.556998431682586670e-01 -3.007517009973526001e-02 -4.613661393523216248e-02 -2.521452307701110840e-01 1.079462841153144836e-02 1.434894651174545288e-01 1.866192370653152466e-01 -3.095259368419647217e-01 -9.609392844140529633e-03 5.594263318926095963e-03 6.130794435739517212e-02 -1.684749722480773926e-01 1.881121397018432617e-01 -2.404929250478744507e-01 -2.020093053579330444e-02 9.079422801733016968e-02 -2.388348877429962158e-01 3.837111294269561768e-01 1.234175190329551697e-01 3.647509217262268066e-02 3.132619895040988922e-04 8.888962119817733765e-02 -2.170691341161727905e-01 9.447340667247772217e-02
1.221187859773635864e-01 -2.045557349920272827e-01 -5.321333557367324829e-02 -3.028390407562255859e-01 1.659697592258453369e-01 -4.137427359819412231e-02 -8.044935762882232666e-02 -1.351297944784164429e-01 3.005114011466503143e-02 -1.519588679075241089e-01 -1.358014624565839767e-02 -1.157936751842498779e-01 1.108611375093460083e-01 1.063637658953666687e-01 1.098750084638595581e-01 -1.666520535945892334e-01 -4.039225354790687561e-02 -4.618418216705322266e-01 -3.202509284019470215e-01 -1.167618557810783386e-01 1.813982129096984863e-01 -1.805230975151062012e-01 1.306474804878234863e-01 3.294574320316314697e-01 -1.443170309066772461e-01 3.497236594557762146e-02 -1.624828130006790161e-01 1.363471616059541702e-02 2.361562103033065796e-01 2.549519538879394531e-01 -4.446970671415328979e-02 -7.866455242037773132e-03
-2.899818718433380127e-01 1.366176754236221313e-01 2.095602750778198242e-01 -3.164045512676239014e-01 1.445085406303405762e-01 1.092855855822563171e-01 -5.141757056117057800e-02 -2.261737138032913208e-01 2.825778722763061523e-02 2.051942944526672363e-01 -8.419207483530044556e-02 -1.228502020239830017e-01 1.024463698267936707e-01 -8.310929685831069946e-02 1.470992565155029297e-01 -3.991004824638366699e-01 4.194198176264762878e-02 -3.762132488191127777e-03 -1.079575493931770325e-01 -1.426136940717697144e-01 -1.749916970729827881e-01 1.135093569755554199e-01 -1.671946942806243896e-01 4.761422574520111084e-01 8.499001711606979370e-02 -8.665952831506729126e-02 -4.283130913972854614e-02 -9.487303905189037323e-03 -1.049840599298477173e-01 9.424679726362228394e-02 -1.102371737360954285e-01 -1.501204520463943481e-01
-6.687762588262557983e-02 2.470550537109375000e-01 9.081470221281051636e-02 -1.893965899944305420e-01 -2.639753557741641998e-02 2.610317170619964600e-01 -2.517334818840026855e-01 3.252901136875152588e-02 -3.047031760215759277e-01 8.948080241680145264e-02 3.413124755024909973e-02 1.561458501964807510e-02 -1.527790576219558716e-01 -5.029999464750289917e-02 2.944812774658203125e-01 -1.435057520866394043e-01 -2.908504754304885864e-02 -1.409734040498733521e-01 4.219982773065567017e-02 -2.730221152305603027e-01 2.722332067787647247e-02 2.425656840205192566e-02 -4.308700934052467346e-02 4.587778747081756592e-01 -1.870253384113311768e-01 -1.256794035434722900e-01 -1.022400856018066406e-01 -1.371609792113304138e-02 8.051604032516479492e-02 1.315189450979232788e-01 -3.116017580032348633e-01 1.693259924650192261e-01
-2.217694818973541260e-01 2.963631786406040192e-02 -3.622783347964286804e-02 -3.639691770076751709e-01 -2.776351869106292725e-01 -9.780276566743850708e-03 -7.178597152233123779e-02 2.189237177371978760e-01 1.559998542070388794e-01 -1.290194690227508545e-01 -2.450435012578964233e-01 -7.029940187931060791e-02 -2.539050020277500153e-02 -1.329767107963562012e-01 2.900599241256713867e-01 -1.158593967556953430e-01 5.757004488259553909e-03 -4.646434262394905090e-02 -4.811244457960128784e-02 -2.956748902797698975e-01 2.001614868640899658e-01 -2.219606190919876099e-01 -1.244771555066108704e-01 3.244271278381347656e-01 -1.059959083795547485e-01 5.985050462186336517e-03 -3.257084265351295471e-02 -1.107292715460062027e-02 3.105555772781372070e-01 -3.058244287967681885e-02 -2.283633649349212646e-01 -6.839589681476354599e-03
-1.180885583162307739e-01 -7.481294125318527222e-02 2.885506749153137207e-01 -2.478491365909576416e-01 -3.314663469791412354e-01 -9.421383589506149292e-02 1.646713316440582275e-01 6.487456709146499634e-02 1.930090188980102539e-01 1.042231693863868713e-01 -2.432644516229629517e-01 -1.232844218611717224e-01 8.322795480489730835e-02 1.030828654766082764e-01 1.641337871551513672e-01 -1.028226837515830994e-01 -4.675094783306121826e-02 -1.049267500638961792e-01 -3.620870709419250488e-01 -2.345286607742309570e-01 1.965938955545425415e-01 -1.510818004608154297e-01 -5.838255584239959717e-02 3.411779403686523438e-01 1.475754380226135254e-01 -7.713849097490310669e-02 2.100084573030471802e-01 8.838094025850296021e-02 1.980728209018707275e-01 -5.754608195275068283e-03 -8.042242377996444702e-02 4.658294096589088440e-02
7.688326388597488403e-02 1.150832101702690125e-01 -2.967213094234466553e-02 -1.311932951211929321e-01 -1.022611260414123535e-01 1.862250566482543945e-01 1.641318798065185547e-01 4.264529049396514893e-02 6.694892793893814087e-02 1.034232676029205322e-01 -1.223656386137008667e-01 3.172213733196258545e-01 8.978615701198577881e-02 9.455855190753936768e-02 6.029991060495376587e-02 -2.335685491561889648e-01 2.336807548999786377e-01 -1.366377528756856918e-02 1.887247711420059204e-02 1.433830112218856812e-01 2.275628447532653809e-01 -1.059415414929389954e-01 2.213565409183502197e-01 3.616249263286590576e-01 -1.494190394878387451e-01 2.879568561911582947e-02 4.079796001315116882e-02 -7.681651413440704346e-02 2.556439042091369629e-01 1.539591401815414429e-01 -4.878838658332824707e-01 -8.115871250629425049e-02
-9.032743424177169800e-02 2.567258343333378434e-05 -1.045829281210899353e-01 -3.595671057701110840e-01 1.830644011497497559e-01 4.641859605908393860e-02 -7.519401609897613525e-03 6.173327192664146423e-02 -8.387649059295654297e-02 9.226536750793457031e-02 -1.134745925664901733e-01 1.160564348101615906e-01 1.247706729918718338e-02 2.508416473865509033e-01 2.317087799310684204e-01 -4.743994772434234619e-01 -1.046834066510200500e-01 -1.272536367177963257e-01 1.006156653165817261e-01 -2.598487138748168945e-01 2.106635272502899170e-01 -1.004880815744400024e-01 -2.739435434341430664e-01 2.574582695960998535e-01 -4.968358576297760010e-02 1.871718280017375946e-02 2.298455089330673218e-01 2.187660485506057739e-01 -5.897702276706695557e-02 -1.302838921546936035e-01 5.825575441122055054e-02 -2.022634632885456085e-02
-1.085430830717086792e-01 3.124944306910037994e-02 -1.010609567165374756e-01 -3.564614355564117432e-01 1.033413335680961609e-01 9.238468855619430542e-02 -2.938445471227169037e-02 8.330095559358596802e-03 -1.463264524936676025e-01 -3.446521610021591187e-02 -9.013398736715316772e-02 -1.281002461910247803e-01 1.177523881196975708e-01 8.932404220104217529e-02 2.010947167873382568e-01 -1.439505964517593384e-01 -1.276909857988357544e-01 6.136805936694145203e-02 2.581517994403839111e-01 -2.220616489648818970e-01 7.696865499019622803e-02 9.375824034214019775e-02 -6.916343420743942261e-02 5.779293775558471680e-01 -1.733207851648330688e-01 -7.506982889026403427e-03 4.186421632766723633e-02 2.144956775009632111e-02 -1.510000228881835938e-01 9.878561832010746002e-03 -3.345076143741607666e-01 2.074841409921646118e-01
1.886436492204666138e-01 -2.168167978525161743e-01 4.478888213634490967e-02 -4.889194071292877197e-01 -7.831266149878501892e-03 6.954050809144973755e-02 1.236494258046150208e-01 -2.162189185619354248e-01 2.083761990070343018e-01 6.702812016010284424e-02 1.076533272862434387e-01 -4.618963971734046936e-02 -9.125461429357528687e-02 -1.786683946847915649e-01 2.646548748016357422e-01 -1.660008430480957031e-01 -8.076497912406921387e-02 -1.327100396156311035e-02 -1.510773450136184692e-01 1.099578961730003357e-01 1.261891275644302368e-01 -1.423412412405014038e-01 -8.105688542127609253e-02 2.919703722000122070e-01 -1.234588250517845154e-01 -2.878155708312988281e-01 -1.445594429969787598e-01 -1.315628588199615479e-01 1.158933993428945541e-02 1.205561012029647827e-01 -7.147103548049926758e-02 -2.902692854404449463e-01
2.680336236953735352e-01 -2.376339435577392578e-01 -2.121241390705108643e-02 -4.078576862812042236e-01 2.931372821331024170e-01 8.675332181155681610e-03 1.695230230689048767e-02 1.035591494292020798e-02 1.088958531618118286e-01 2.357970625162124634e-01 -7.364332675933837891e-02 1.060092002153396606e-01 1.300880461931228638e-01 1.175790205597877502e-01 2.918883562088012695e-01 -6.564737856388092041e-02 -9.449822455644607544e-02 1.121436879038810730e-01 -2.706674039363861084e-01 8.880464732646942139e-02 1.104272603988647461e-01 -2.605270780622959137e-02 -4.239165410399436951e-02 1.747026145458221436e-01 1.298152469098567963e-02 -1.213237494230270386e-01 -3.054256141185760498e-01 -3.196183741092681885e-01 1.914559118449687958e-02 1.692654192447662354e-01 -1.611332148313522339e-01 -3.099815174937248230e-02
-2.530143857002258301e-01 -2.171483188867568970e-01 8.745628595352172852e-02 -2.454042285680770874e-01 -1.606141179800033569e-01 6.763372104614973068e-03 -2.269200086593627930e-01 1.820177137851715088e-01 5.754470080137252808e-02 1.355023235082626343e-01 -1.910545825958251953e-01 -4.424827545881271362e-02 2.529182434082031250e-01 -2.105615474283695221e-02 2.494582086801528931e-01 -2.542442381381988525e-01 -6.455355789512395859e-03 -2.336006425321102142e-02 1.322114169597625732e-01 3.274559229612350464e-02 2.808348238468170166e-01 -1.817351728677749634e-01 1.118968129158020020e-01 4.009720385074615479e-01 -1.382037252187728882e-01 -1.386463455855846405e-02 -1.048576906323432922e-01 -3.202740475535392761e-02 2.237624973058700562e-01 2.488895505666732788e-01 -7.221802324056625366e-02 -7.874406129121780396e-02
-2.242043763399124146e-01 2.361690700054168701e-01 4.917958285659551620e-03 -2.915815412998199463e-01 1.215213537216186523e-02 5.861170962452888489e-02 1.272497773170471191e-01 2.808825969696044922e-01 -4.601033404469490051e-02 1.218566596508026123e-01 3.402938321232795715e-02 -2.227665632963180542e-01 1.398328691720962524e-01 1.489483863115310669e-01 1.724345982074737549e-01 -2.429547011852264404e-01 -1.795294731855392456e-01 6.674874573945999146e-02 -1.427655294537544250e-02 2.463333606719970703e-01 2.933773584663867950e-02 8.694709837436676025e-02 -1.034759581089019775e-01 1.365942060947418213e-01 -2.283689677715301514e-01 8.831315487623214722e-02 7.172401249408721924e-02 1.338106542825698853e-01 -5.628019198775291443e-02 1.138441730290651321e-02 -4.056907892227172852e-01 -3.546187877655029297e-01
-2.465632855892181396e-01 2.335504442453384399e-01 2.184417992830276489e-01 -2.537082433700561523e-01 -7.423850148916244507e-02 -1.275103390216827393e-01 1.412271112203598022e-01 1.174978986382484436e-01 7.932363450527191162e-02 -8.776151388883590698e-02 -2.566943168640136719e-01 -1.669408977031707764e-01 -8.925735950469970703e-02 3.523546829819679260e-02 1.658135652542114258e-01 -1.420785933732986450e-01 5.809324234724044800e-02 -7.196947187185287476e-02 -2.322751730680465698e-01 -1.417192369699478149e-01 3.874663412570953369e-01 -3.327458724379539490e-02 -1.249548941850662231e-01 2.630042135715484619e-01 2.219660021364688873e-02 -1.457892805337905884e-01 2.099160403013229370e-01 2.817596681416034698e-02 3.532704114913940430e-01 3.405810520052909851e-02 -2.001453042030334473e-01 3.426332026720046997e-02
-1.284074485301971436e-01 -1.443139612674713135e-01 1.861757338047027588e-01 -1.351976543664932251e-01 2.128866314888000488e-02 -4.268904030323028564e-02 3.598481416702270508e-01 3.257674276828765869e-01 8.873602747917175293e-02 8.582364022731781006e-02 3.146366029977798462e-02 1.126968208700418472e-02 -2.766748331487178802e-02 3.461272716522216797e-01 8.190745115280151367e-02 -2.413427829742431641e-01 -1.879545897245407104e-01 -9.789476543664932251e-02 -1.232089549303054810e-01 2.163702249526977539e-01 -1.974773965775966644e-02 -2.235021889209747314e-01 8.416441828012466431e-02 4.498280286788940430e-01 3.318107873201370239e-02 -2.086122632026672363e-01 -7.229626178741455078e-02 6.717757135629653931e-02 2.016661018133163452e-01 -5.984380841255187988e-02 -5.893741920590400696e-02 3.479258716106414795e-02
1.395120620727539062e-01 3.996545448899269104e-02 2.828969061374664307e-01 -3.920768201351165771e-01 1.544496864080429077e-01 -7.684663683176040649e-02 1.351900398731231689e-01 7.472151517868041992e-02 1.101802662014961243e-01 3.740466237068176270e-01 -2.895879186689853668e-02 -7.538837194442749023e-02 -9.869978576898574829e-02 4.932379722595214844e-02 -5.282455682754516602e-02 -2.538248300552368164e-01 8.823785930871963501e-02 1.301716566085815430e-01 -1.809366345405578613e-01 -7.300595194101333618e-02 2.282765805721282959e-01 2.657415270805358887e-01 -9.422485530376434326e-02 2.170252501964569092e-01 -4.843417555093765259e-02 -3.759599328041076660e-01 -5.917282775044441223e-03 1.214073449373245239e-01 4.233730211853981018e-02 1.448121517896652222e-01 5.756102129817008972e-02 1.659870296716690063e-01
-2.394395172595977783e-01 -1.272559016942977905e-01 1.324331164360046387e-01 -2.206216007471084595e-01 -1.713381260633468628e-01 -4.107509180903434753e-02 -1.137386411428451538e-01 3.562847375869750977e-01 9.351087361574172974e-02 -1.097024306654930115e-01 -2.078971117734909058e-01 7.414271682500839233e-02 2.245391532778739929e-02 1.631827801465988159e-01 1.417202800512313843e-01 -2.867971062660217285e-01 5.567909032106399536e-02 8.233065158128738403e-02 8.414424210786819458e-02 -2.033843100070953369e-02 2.276734411716461182e-01 -2.336699664592742920e-01 2.939015254378318787e-02 3.710753619670867920e-01 -1.193013712763786316e-01 1.971656829118728638e-01 1.425647884607315063e-01 9.011106938123703003e-02 3.443548381328582764e-01 -6.242455914616584778e-02 -1.526353657245635986e-01 2.606302686035633087e-02
-8.698232122696936131e-04 -3.351188451051712036e-02 2.064934186637401581e-02 -2.185132950544357300e-01 -1.245063096284866333e-01 5.652082711458206177e-02 9.743236750364303589e-02 2.563269436359405518e-01 1.776051074266433716e-01 9.373075515031814575e-02 9.070121496915817261e-02 -2.338800132274627686e-01 -8.345482498407363892e-02 3.345556259155273438e-01 1.825947016477584839e-01 -1.847714185714721680e-01 -6.743488460779190063e-02 -1.752415746450424194e-01 -6.341846287250518799e-02 2.092379331588745117e-01 -2.135097235441207886e-01 -2.837112359702587128e-02 -2.138111293315887451e-01 2.664440572261810303e-01 -1.199668738991022110e-02 1.276674121618270874e-01 -4.972409829497337341e-02 2.280849665403366089e-01 6.468979269266128540e-02 3.903701603412628174e-01 -2.646950781345367432e-01 1.531210541725158691e-01
1.131638139486312866e-01 -2.798581421375274658e-01 9.246846660971641541e-03 -2.308473736047744751e-01 3.051917627453804016e-02 -1.447464227676391602e-01 -1.159811466932296753e-01 -3.101210482418537140e-02 9.803251177072525024e-02 1.983751915395259857e-02 -2.138924971222877502e-02 -8.586081862449645996e-02 1.613045781850814819e-01 2.542370557785034180e-01 1.911502927541732788e-01 -2.498994171619415283e-01 -1.264156699180603027e-01 -3.045887053012847900e-01 -4.759887158870697021e-01 2.165107801556587219e-02 2.499976009130477905e-01 -1.451097577810287476e-01 9.110774844884872437e-02 1.395345479249954224e-01 -5.034611374139785767e-02 3.615103894844651222e-03 -1.204188242554664612e-01 1.205249205231666565e-01 2.888373136520385742e-01 1.880380511283874512e-01 -3.966431692242622375e-02 -1.125835627317428589e-01
-1.113927364349365234e-01 1.022030040621757507e-01 3.866087645292282104e-02 -6.094473004341125488e-01 1.168516501784324646e-01 9.915472567081451416e-02 7.256370782852172852e-02 1.751836687326431274e-01 -8.777315169572830200e-02 1.030537039041519165e-01 2.067546918988227844e-02 1.278262883424758911e-01 6.042490154504776001e-02 4.026194661855697632e-02 -3.360963985323905945e-02 2.510391473770141602e-01 -3.521966561675071716e-02 -2.464696317911148071e-01 -1.917147263884544373e-02 -1.142845600843429565e-01 2.291673123836517334e-01 -5.117280408740043640e-02 9.745008498430252075e-02 1.996068656444549561e-01 -1.164638847112655640e-01 8.853365480899810791e-02 4.914179071784019470e-02 2.630209028720855713e-01 -7.639117538928985596e-02 -5.737442895770072937e-02 -3.666894137859344482e-01 1.542521566152572632e-01
1.610789895057678223e-01 -2.978482544422149658e-01 8.528901264071464539e-03 -1.276680529117584229e-01 -4.441535845398902893e-02 1.158281192183494568e-01 -7.865485548973083496e-02 2.057300209999084473e-01 1.786416321992874146e-01 -8.840239793062210083e-02 -1.041902676224708557e-01 -2.152398228645324707e-01 1.186473518610000610e-01 1.652371287345886230e-01 1.147642731666564941e-01 -2.911961376667022705e-01 -1.605672091245651245e-01 -2.438498586416244507e-01 -2.685701549053192139e-01 6.820920109748840332e-02 9.358429908752441406e-02 -1.552238017320632935e-01 -1.148951277136802673e-01 3.624438047409057617e-01 -5.464485660195350647e-02 -8.200216293334960938e-02 -7.252815365791320801e-02 -4.957985877990722656e-02 2.952699959278106689e-01 1.860536485910415649e-01 -1.089891642332077026e-01 -2.797422409057617188e-01
3.146719336509704590e-01 1.533206701278686523e-01 2.336117476224899292e-01 -4.439236521720886230e-01 6.926144473254680634e-03 2.540678083896636963e-01 2.805000245571136475e-01 9.531658142805099487e-02 -3.947277367115020752e-02 1.334875524044036865e-01 -2.627682387828826904e-01 -1.984767019748687744e-01 -1.128676161170005798e-01 -1.273366361856460571e-01 7.439640909433364868e-02 -2.533310055732727051e-01 3.233057260513305664e-02 -1.417630016803741455e-01 -6.805156171321868896e-02 1.329219788312911987e-01 -8.355215936899185181e-02 -1.473948732018470764e-02 -1.625113040208816528e-01 -1.334793567657470703e-01 -2.593905925750732422e-01 2.215438708662986755e-02 -1.185821890830993652e-01 -1.343176811933517456e-01 1.204262748360633850e-01 4.914878681302070618e-02 -1.875673830509185791e-01 1.193278562277555466e-02
2.714205086231231689e-01 4.578809603117406368e-04 -7.904362678527832031e-02 -2.322449535131454468e-01 4.308991506695747375e-02 1.081332117319107056e-01 -2.181898206472396851e-01 -1.923065632581710815e-01 1.204235404729843140e-01 -3.262690454721450806e-02 -8.542215824127197266e-02 -1.495166271924972534e-01 -3.300427496433258057e-01 8.857277780771255493e-02 -8.292896673083305359e-03 -2.005162090063095093e-01 5.455856770277023315e-02 -2.422295659780502319e-01 -2.836229801177978516e-01 1.086805667728185654e-02 3.144820034503936768e-01 -1.036925166845321655e-01 -2.551209032535552979e-01 1.823883652687072754e-01 -3.327763080596923828e-01 -4.887107759714126587e-02 -2.828448265790939331e-02 8.064586669206619263e-02 1.950021460652351379e-02 -1.227500215172767639e-01 -2.706612646579742432e-01 -7.991769909858703613e-02
1.787722855806350708e-01 -2.159342914819717407e-02 7.495763897895812988e-02 -1.704124510288238525e-01 3.690240159630775452e-02 1.370041370391845703e-01 5.729287490248680115e-02 3.206124156713485718e-02 1.936301887035369873e-01 2.625942826271057129e-01 -1.401246935129165649e-01 7.548135519027709961e-02 3.500378131866455078e-01 -6.530336290597915649e-02 3.836598992347717285e-02 -2.433562837541103363e-02 5.136704072356224060e-03 -1.400317400693893433e-01 -7.351244240999221802e-02 6.185811385512351990e-02 1.420874595642089844e-01 -2.841317355632781982e-01 -5.140956640243530273e-01 2.684195339679718018e-01 -2.864142134785652161e-02 -1.356955766677856445e-01 1.350839883089065552e-01 1.491693556308746338e-01 9.723935276269912720e-02 -1.175553575158119202e-01 -3.064368963241577148e-01 6.925914436578750610e-02
1.508074849843978882e-01 1.701883673667907715e-01 9.466899186372756958e-02 -1.070800051093101501e-01 -3.285220861434936523e-01 2.479640692472457886e-01 2.610564529895782471e-01 1.795849353075027466e-01 6.323928385972976685e-02 -7.288186252117156982e-02 -1.951083987951278687e-01 -5.089537054300308228e-02 5.534325540065765381e-02 5.489713326096534729e-02 7.963635027408599854e-02 -3.679440915584564209e-01 -6.201651319861412048e-02 3.798358887434005737e-02 -3.320918977260589600e-02 5.566309019923210144e-02 3.124348223209381104e-01 -5.399192124605178833e-02 -2.624206803739070892e-02 2.504379749298095703e-01 2.759173139929771423e-02 3.399804532527923584e-01 2.767829596996307373e-01 -4.028985742479562759e-03 -8.068485558032989502e-02 6.392239034175872803e-02 -1.464227139949798584e-01 2.486830204725265503e-01
7.504323869943618774e-02 -9.670872241258621216e-02 -7.738003134727478027e-02 -2.234251052141189575e-01 -1.681949049234390259e-01 -2.996603846549987793e-01 9.926138818264007568e-02 5.164084024727344513e-03 -1.989253908395767212e-01 2.325209081172943115e-01 7.519932836294174194e-02 1.311277151107788086e-01 2.865950167179107666e-01 2.396804541349411011e-01 -7.955488562583923340e-02 -1.746840775012969971e-01 -2.249554246664047241e-01 -1.824740469455718994e-01 9.468419849872589111e-02 9.254495799541473389e-02 1.177342534065246582e-01 -1.696264930069446564e-02 -7.395082712173461914e-02 3.012650310993194580e-01 -3.465994894504547119e-01 1.514726877212524414e-01 -5.760776996612548828e-02 2.477830648422241211e-02 -1.505234185606241226e-02 -1.433497369289398193e-01 -3.551523089408874512e-01 5.004015564918518066e-02
-2.910036742687225342e-01 1.353685855865478516e-01 -3.119333274662494659e-02 -5.287282466888427734e-01 -8.197304606437683105e-02 8.607374131679534912e-02 -3.255308046936988831e-02 9.028315544128417969e-02 1.277123391628265381e-01 1.012093424797058105e-01 -5.537568777799606323e-02 -2.017931491136550903e-01 3.291409909725189209e-01 2.032148540019989014e-01 2.189409583806991577e-01 -1.609223186969757080e-01 1.456224173307418823e-01 -9.562601894140243530e-02 -1.697503328323364258e-01 -1.262236535549163818e-01 1.393245607614517212e-01 -2.179383039474487305e-01 -7.205079495906829834e-02 1.000494062900543213e-01 -2.584364712238311768e-01 2.224045097827911377e-01 -3.753468394279479980e-02 -5.942589417099952698e-02 -5.219733715057373047e-02 7.138074189424514771e-02 1.085209771990776062e-01 3.643092140555381775e-02
2.528091520071029663e-02 2.031681835651397705e-01 1.174318492412567139e-01 -1.167278662323951721e-01 5.532732233405113220e-02 6.885406374931335449e-02 3.718887642025947571e-02 -3.889826312661170959e-02 5.765467509627342224e-02 3.277942240238189697e-01 5.008639767765998840e-02 -1.146241277456283569e-01 2.406508624553680420e-01 -8.973257988691329956e-02 1.448347270488739014e-01 -4.426046013832092285e-01 1.480452865362167358e-01 -8.108525723218917847e-02 2.402004972100257874e-02 9.572107344865798950e-02 1.650509238243103027e-01 1.182997897267341614e-01 2.242255955934524536e-01 2.271306812763214111e-01 -4.632282257080078125e-01 1.138438433408737183e-01 5.869408324360847473e-02 1.793948858976364136e-01 -6.088369339704513550e-02 1.487264782190322876e-01 -2.015048405155539513e-03 2.009380310773849487e-01
1.985646933317184448e-01 -7.039228081703186035e-02 3.072078712284564972e-02 -3.156063258647918701e-01 2.708190381526947021e-01 -1.002603843808174133e-01 4.142161458730697632e-02 1.661034077405929565e-01 3.838879242539405823e-02 2.067885845899581909e-01 -3.987070918083190918e-01 -1.241626590490341187e-01 3.063054978847503662e-01 1.720278114080429077e-01 -1.625928841531276703e-02 -1.822076141834259033e-01 -1.595056802034378052e-01 -4.786959290504455566e-02 -2.975188940763473511e-02 6.171898916363716125e-02 1.603252142667770386e-01 -2.056113258004188538e-02 -1.692077070474624634e-01 1.173260062932968140e-01 -1.972555965185165405e-01 -7.783835381269454956e-02 7.270512729883193970e-02 -2.656568400561809540e-02 3.094065189361572266e-02 -1.998593062162399292e-01 -4.051221311092376709e-01 -9.963955730199813843e-02
3.984826207160949707e-01 8.225548267364501953e-02 1.431674361228942871e-01 -1.307812482118606567e-01 7.306993938982486725e-03 2.429880052804946899e-01 1.235652863979339600e-01 6.403055787086486816e-02 3.410330116748809814e-01 3.116059005260467529e-01 -6.056602299213409424e-02 -3.765855217352509499e-03 3.327184543013572693e-02 2.508057951927185059e-01 6.027181074023246765e-02 -1.780101358890533447e-01 4.092124104499816895e-02 -1.201201155781745911e-01 1.937042474746704102e-01 -1.141737215220928192e-02 3.933503106236457825e-02 -1.245182082056999207e-01 2.314870059490203857e-02 4.202971756458282471e-01 1.279219835996627808e-01 3.824338491540402174e-04 6.078280042856931686e-03 3.408741950988769531e-02 3.198492228984832764e-01 1.209512166678905487e-02 1.634843945503234863e-01 -8.504293113946914673e-02
-9.024609625339508057e-02 2.218002378940582275e-01 -9.172475337982177734e-02 -1.872296184301376343e-01 -5.059406161308288574e-02 8.475891500711441040e-02 -2.226247787475585938e-01 1.647444255650043488e-02 4.905712231993675232e-02 4.744433760643005371e-01 2.752300165593624115e-02 -1.391960494220256805e-02 2.831976395100355148e-03 -4.014943540096282959e-02 1.396190673112869263e-01 -3.753927052021026611e-01 8.453256450593471527e-03 -1.968707889318466187e-01 -1.511554121971130371e-01 1.884832233190536499e-01 2.477640211582183838e-01 -8.643580973148345947e-02 2.383498996496200562e-01 2.186898589134216309e-01 -2.086024582386016846e-01 5.243691429495811462e-02 2.345446310937404633e-02 -1.347740292549133301e-01 -4.647187422960996628e-03 2.196854948997497559e-01 -3.497328376397490501e-03 2.552554905414581299e-01
-9.421487897634506226e-02 -3.873744606971740723e-02 1.115781068801879883e-01 -4.282693564891815186e-01 -6.888785958290100098e-02 -2.155487798154354095e-02 5.870806425809860229e-02 1.035949140787124634e-01 9.615999460220336914e-02 -2.283267676830291748e-01 3.878570199012756348e-01 8.300677686929702759e-02 1.096514314413070679e-01 1.816640347242355347e-01 4.341173917055130005e-02 -2.652142345905303955e-01 -2.229258045554161072e-02 -3.894916921854019165e-02 3.504725173115730286e-02 -4.131909087300300598e-02 1.032111942768096924e-01 -1.866238564252853394e-01 -1.021249666810035706e-01 3.219726681709289551e-02 -1.553305089473724365e-01 1.045183986425399780e-01 -1.946564912796020508e-01 -1.097036339342594147e-02 4.706782400608062744e-01 1.705708801746368408e-01 -2.295382022857666016e-01 -1.176111493259668350e-02
-1.893974393606185913e-01 2.632436752319335938e-01 2.076613530516624451e-02 -3.202960491180419922e-01 -4.234855994582176208e-02 1.011227071285247803e-01 -6.668320298194885254e-02 -9.133955836296081543e-02 1.086751148104667664e-01 1.257085353136062622e-01 1.231671497225761414e-01 6.822069734334945679e-02 -3.777094185352325439e-02 4.387382417917251587e-02 1.695369780063629150e-01 -1.989081948995590210e-01 -2.448674887418746948e-01 -1.938785165548324585e-01 -9.704518131911754608e-03 -4.080020636320114136e-02 -1.158449128270149231e-01 1.546319574117660522e-01 -2.617850303649902344e-01 3.246788084506988525e-01 -1.374888420104980469e-01 2.213132530450820923e-01 4.125437512993812561e-02 -1.651372015476226807e-01 -1.602971851825714111e-01 3.452760279178619385e-01 -3.011468350887298584e-01 -6.974396109580993652e-02
-2.682792022824287415e-02 -8.167203515768051147e-02 8.308776468038558960e-02 -5.087208151817321777e-01 2.093817107379436493e-02 3.651405125856399536e-02 -4.882806539535522461e-02 9.218423813581466675e-02 2.059645354747772217e-01 -1.943608224391937256e-01 -9.758426994085311890e-02 1.357206106185913086e-01 3.677309155464172363e-01 -7.519232574850320816e-03 2.164171338081359863e-01 -2.278889119625091553e-01 2.150392085313796997e-01 8.457615971565246582e-02 5.074127763509750366e-02 -2.783783525228500366e-02 4.283741861581802368e-02 1.723367124795913696e-01 -1.132710650563240051e-01 3.521904945373535156e-01 -1.300468742847442627e-01 9.655195474624633789e-02 1.304474472999572754e-01 2.232784032821655273e-01 8.463501930236816406e-02 1.076526045799255371e-01 -1.391394734382629395e-01 1.252950876951217651e-01
3.267952799797058105e-02 2.114677242934703827e-02 1.492355465888977051e-01 -1.850723922252655029e-01 -3.635950386524200439e-01 1.827498972415924072e-01 1.380622684955596924e-01 2.733028531074523926e-01 1.869850754737854004e-01 1.094396412372589111e-01 -7.414763420820236206e-02 1.516821682453155518e-01 -1.186955794692039490e-01 1.073380112648010254e-01 -5.832108668982982635e-03 -1.539228856563568115e-01 -1.760468482971191406e-01 -2.722657024860382080e-01 1.246593818068504333e-01 -3.962105885148048401e-02 3.735298514366149902e-01 -2.101833522319793701e-01 3.885493427515029907e-02 5.807633697986602783e-02 3.184216096997261047e-02 3.515036702156066895e-01 2.729390561580657959e-01 3.022096678614616394e-02 8.783605694770812988e-02 1.683842949569225311e-02 -1.914125531911849976e-01 -4.893869906663894653e-02
1.047866642475128174e-01 1.065434366464614868e-01 6.843644380569458008e-02 -3.799884915351867676e-01 2.836749553680419922e-01 2.965540066361427307e-02 1.859398186206817627e-01 1.726851612329483032e-01 2.248391741886734962e-03 1.804572790861129761e-01 2.196438014507293701e-01 -6.849551200866699219e-02 4.519493505358695984e-02 2.244556248188018799e-01 -2.159449607133865356e-01 -1.650409847497940063e-01 1.843657940626144409e-01 2.737692371010780334e-02 -1.342593580484390259e-01 -8.049760013818740845e-02 2.497452050447463989e-01 -8.876687288284301758e-02 -1.011882200837135315e-01 3.540351986885070801e-01 1.297270804643630981e-01 -9.169740602374076843e-03 5.359264835715293884e-02 2.968525886535644531e-01 -4.281048849225044250e-02 2.415185421705245972e-01 -1.930741518735885620e-01 -2.497918717563152313e-02
-5.857305228710174561e-02 -6.606691330671310425e-02 -1.124946400523185730e-01 -3.096025288105010986e-01 1.532640755176544189e-01 -9.051901102066040039e-02 2.922834455966949463e-01 1.446217298507690430e-01 3.057415410876274109e-02 -7.020703703165054321e-02 -2.912925481796264648e-01 7.274372130632400513e-02 1.561845093965530396e-01 -1.268164366483688354e-01 2.427982240915298462e-01 -2.803823649883270264e-01 1.411595940589904785e-01 -1.167381852865219116e-01 -7.356840372085571289e-02 -1.352780759334564209e-01 2.124045491218566895e-01 -1.909214109182357788e-01 -1.624282300472259521e-01 4.323288798332214355e-01 2.240040153264999390e-02 1.271485388278961182e-01 2.433162415400147438e-03 2.626392841339111328e-01 2.532437257468700409e-02 -1.016017515212297440e-03 -1.416052281856536865e-01 1.146577820181846619e-01
7.518291473388671875e-02 1.005729287862777710e-01 9.036004543304443359e-02 -3.851253986358642578e-01 3.517641499638557434e-02 -2.663885951042175293e-01 -9.330256283283233643e-02 -9.186170995235443115e-02 -1.418572366237640381e-01 1.254808157682418823e-01 -1.474178433418273926e-01 -2.071442827582359314e-02 -1.754949688911437988e-01 3.047584742307662964e-02 2.375441193580627441e-01 -4.435183107852935791e-01 -9.085975587368011475e-02 -3.484809771180152893e-02 -3.573145344853401184e-02 -1.392708867788314819e-01 4.639204442501068115e-01 -2.444189786911010742e-01 -1.263649910688400269e-01 1.023274809122085571e-01 -1.368242055177688599e-01 5.053881183266639709e-02 4.918221756815910339e-02 1.187271177768707275e-01 -8.216467499732971191e-02 6.657363474369049072e-02 1.057956218719482422e-01 -6.163032725453376770e-02
-1.646275818347930908e-01 2.689037621021270752e-01 1.585271358489990234e-01 -3.550924062728881836e-01 2.219254529336467385e-04 -2.894007861614227295e-01 5.371345952153205872e-02 1.903089135885238647e-01 -1.897366940975189209e-01 8.230697363615036011e-02 4.161635786294937134e-02 -1.505704224109649658e-01 2.177689224481582642e-01 -7.770141214132308960e-02 1.022107601165771484e-01 -2.927271425724029541e-01 -1.342064589262008667e-01 -1.202361509203910828e-01 -1.047468259930610657e-01 1.056944206357002258e-01 1.996296942234039307e-01 -1.110204532742500305e-01 4.817557707428932190e-02 3.465101718902587891e-01 -1.383633911609649658e-01 -8.840087801218032837e-02 1.675129085779190063e-01 3.529217466711997986e-02 -1.023672744631767273e-01 1.080562248826026917e-01 -1.757621914148330688e-01 -2.669169902801513672e-01
-3.273294866085052490e-02 7.866029441356658936e-02 1.582752019166946411e-01 -3.894124329090118408e-01 1.790424734354019165e-01 1.621745899319648743e-02 -1.037484928965568542e-01 6.172812357544898987e-02 -8.655688166618347168e-02 1.849195510149002075e-01 -3.284671008586883545e-01 -7.940430194139480591e-02 9.605816751718521118e-02 1.549658775329589844e-01 -2.415477186441421509e-01 -1.215854138135910034e-01 -2.356309294700622559e-01 -1.270196884870529175e-01 -2.082904055714607239e-02 -3.271079063415527344e-01 -2.857461106032133102e-03 -2.608858793973922729e-02 -1.234446391463279724e-01 3.914273977279663086e-01 -2.218997627496719360e-01 -1.195585727691650391e-01 1.532920897006988525e-01 2.610516920685768127e-02 5.095199123024940491e-02 -9.777233749628067017e-02 -1.853467822074890137e-01 -1.563547551631927490e-01
-1.971279084682464600e-02 -5.669523030519485474e-02 2.064309567213058472e-01 -3.922021090984344482e-01 -6.092055141925811768e-02 -6.450106948614120483e-02 1.336743533611297607e-01 1.887348443269729614e-01 1.951509863138198853e-01 -2.132830172777175903e-01 8.177946507930755615e-02 -2.460503578186035156e-02 8.420991897583007812e-02 9.382965974509716034e-03 4.431535601615905762e-01 -2.220960855484008789e-01 1.318444907665252686e-01 6.248488649725914001e-02 -1.740017980337142944e-01 -5.596612021327018738e-02 -9.730502963066101074e-02 -2.317372411489486694e-01 -1.164163649082183838e-01 2.946191728115081787e-01 -1.129165515303611755e-01 -2.156601473689079285e-02 -1.237200796604156494e-01 1.197632178664207458e-01 2.369886785745620728e-01 -1.111503019928932190e-01 -2.411913573741912842e-01 8.405540883541107178e-02
3.247472941875457764e-01 1.284762024879455566e-01 7.226336747407913208e-02 -2.290433347225189209e-01 2.229092121124267578e-01 -1.563379168510437012e-01 4.325525164604187012e-01 -8.609033375978469849e-02 1.158868521451950073e-02 1.587456017732620239e-01 7.239899039268493652e-02 -1.127864792943000793e-01 -7.856074720621109009e-03 1.219549626111984253e-01 8.511475473642349243e-02 -9.973033517599105835e-02 -3.366893902420997620e-02 -7.533065043389797211e-03 -1.794352196156978607e-02 -5.027192831039428711e-02 3.934027254581451416e-01 -1.332674324512481689e-01 -3.022583425045013428e-01 3.607126474380493164e-01 -9.314826130867004395e-02 6.093929708003997803e-02 4.059858992695808411e-02 4.394824430346488953e-02 -7.875631749629974365e-02 1.367985010147094727e-01 -1.926130503416061401e-01 1.610255241394042969e-02
-1.188931614160537720e-01 4.088961482048034668e-01 1.447332650423049927e-01 -2.783234417438507080e-01 4.945948719978332520e-02 -8.359422907233238220e-03 4.087224602699279785e-02 9.282562881708145142e-02 5.577090010046958923e-02 2.101009786128997803e-01 1.801672428846359253e-01 -1.141067594289779663e-01 1.274649202823638916e-01 -2.035485021770000458e-02 1.530162394046783447e-01 -2.224945873022079468e-01 6.066974624991416931e-02 -8.608644455671310425e-02 -4.742170870304107666e-02 -9.782821685075759888e-02 1.401190310716629028e-01 1.199221685528755188e-01 2.178707122802734375e-01 4.832097589969635010e-01 -2.957254946231842041e-01 -1.038885787129402161e-01 -2.335572429001331329e-02 1.344591826200485229e-01 6.498562544584274292e-02 1.396267265081405640e-01 5.732400715351104736e-02 2.082783579826354980e-01
2.478775531053543091e-01 -4.595753923058509827e-02 8.815551549196243286e-02 -1.508621722459793091e-01 1.359449476003646851e-01 9.889181703329086304e-02 1.297587305307388306e-01 1.741134375333786011e-01 -3.192173317074775696e-02 2.302430421113967896e-01 1.782852262258529663e-01 3.494611009955406189e-02 2.421717531979084015e-02 -1.320973336696624756e-01 3.130630552768707275e-01 -3.006978631019592285e-01 -2.019811421632766724e-02 1.275833845138549805e-01 -7.381325215101242065e-02 1.563785374164581299e-01 4.097873568534851074e-01 -1.501570641994476318e-01 1.802634596824645996e-01 1.128183752298355103e-01 -3.516996651887893677e-02 -2.326166331768035889e-01 -3.550125360488891602e-01 -9.730033576488494873e-02 -8.365607261657714844e-02 1.133185401558876038e-01 -1.001110449433326721e-01 -1.844029277563095093e-01
1.799194216728210449e-01 1.936183869838714600e-01 8.499584347009658813e-02 -2.620828449726104736e-01 7.249483466148376465e-02 9.643403440713882446e-02 -1.002000551670789719e-02 2.746358513832092285e-01 -2.234764769673347473e-02 3.116962313652038574e-01 -1.792377978563308716e-01 -3.327479660511016846e-01 1.244590058922767639e-01 1.096843257546424866e-01 -1.762473136186599731e-01 -1.863104701042175293e-01 -1.711355298757553101e-01 -1.417563855648040771e-01 6.642708927392959595e-02 -1.165657415986061096e-01 9.386055916547775269e-02 -2.365675121545791626e-01 -1.994043886661529541e-01 1.907401382923126221e-01 -3.619236946105957031e-01 1.448686569929122925e-01 4.142486304044723511e-02 -8.087528496980667114e-02 -1.744806468486785889e-01 1.479808092117309570e-01 -2.688976004719734192e-02 9.356428682804107666e-02
7.810985296964645386e-02 -2.205592393875122070e-01 2.035281956195831299e-01 -3.538114726543426514e-01 -3.130719065666198730e-02 9.275612980127334595e-02 3.183642029762268066e-01 -3.568445891141891479e-02 -1.042632609605789185e-01 -5.323973298072814941e-02 5.184968933463096619e-03 1.470115035772323608e-01 2.441685348749160767e-01 2.050489783287048340e-01 1.786909103393554688e-01 -2.576338648796081543e-01 -1.859934031963348389e-01 -2.662988901138305664e-01 -5.165312811732292175e-02 3.068980574607849121e-01 2.620600722730159760e-02 1.808373183012008667e-01 -3.033780260011553764e-03 2.647269070148468018e-01 -2.378579229116439819e-01 -1.500788051635026932e-02 -2.461596392095088959e-02 1.215914860367774963e-01 1.671282760798931122e-02 -2.213825285434722900e-01 -1.094680093228816986e-02 -6.063637882471084595e-02
2.641371488571166992e-01 1.939645260572433472e-01 2.310721278190612793e-01 -4.365899860858917236e-01 4.832310974597930908e-02 -2.718240022659301758e-01 -5.426812916994094849e-02 8.584807626903057098e-03 5.231887474656105042e-02 1.254931986331939697e-01 6.280765403062105179e-03 5.847004801034927368e-02 1.083216071128845215e-01 -3.818199271336197853e-03 9.285204112529754639e-03 -3.357019722461700439e-01 -1.056474074721336365e-01 -5.117712914943695068e-02 9.553740732371807098e-03 -2.247556298971176147e-01 9.883095510303974152e-03 1.357824057340621948e-01 -5.062416940927505493e-02 4.167324602603912354e-01 1.126329600811004639e-01 -1.602973490953445435e-01 6.880426313728094101e-03 -9.425310790538787842e-02 1.356485532596707344e-03 2.231520265340805054e-01 -1.876807063817977905e-01 1.772084385156631470e-01
1.802807301282882690e-01 1.100512742996215820e-01 1.876846998929977417e-01 -1.067897379398345947e-01 -1.158669665455818176e-01 1.543377488851547241e-01 -6.806817650794982910e-02 -2.024589329957962036e-01 2.263645231723785400e-01 6.423467397689819336e-02 2.273819036781787872e-02 -2.055747620761394501e-02 1.162298470735549927e-01 -1.395183801651000977e-01 7.889372855424880981e-02 -3.871958851814270020e-01 -3.422234058380126953e-01 -1.907245963811874390e-01 4.147492349147796631e-02 -2.291312441229820251e-02 3.347897529602050781e-02 3.248483687639236450e-02 -1.360144466161727905e-01 5.105107426643371582e-01 6.591568887233734131e-02 -8.856930583715438843e-02 3.489717096090316772e-02 -2.511027157306671143e-01 -3.871455788612365723e-02 -6.646401435136795044e-02 -2.469860017299652100e-01 -7.084295153617858887e-03
-7.423385977745056152e-02 -2.318302541971206665e-02 5.246864631772041321e-02 -2.322623282670974731e-01 -1.971185654401779175e-01 -1.527024358510971069e-01 2.005148977041244507e-01 6.142041832208633423e-02 8.169611543416976929e-02 3.269876539707183838e-02 -1.553085446357727051e-01 -2.125512659549713135e-01 1.249360218644142151e-01 -2.054490149021148682e-02 2.170300781726837158e-01 -1.838321387767791748e-01 -1.016305312514305115e-01 3.671746328473091125e-02 -4.302654564380645752e-01 2.522417902946472168e-01 1.315873861312866211e-01 -8.865024894475936890e-02 -7.662260532379150391e-02 2.179165780544281006e-01 -1.827298700809478760e-01 1.176028922200202942e-01 -7.245668023824691772e-02 3.922503590583801270e-01 6.838066130876541138e-02 1.642669290304183960e-01 -1.850455999374389648e-01 2.143233269453048706e-01
9.761724621057510376e-02 -1.496464163064956665e-01 -1.434664279222488403e-01 -2.991212606430053711e-01 -3.942134231328964233e-02 -1.615136861801147461e-01 1.099889911711215973e-02 6.028332561254501343e-02 -6.341236084699630737e-02 1.144223287701606750e-01 -8.649091422557830811e-02 1.030137687921524048e-01 -5.028867349028587341e-02 1.565874069929122925e-01 3.118978440761566162e-01 -3.082344233989715576e-01 -1.530245989561080933e-01 -2.635003328323364258e-01 -9.826311469078063965e-02 -3.314821124076843262e-01 8.075245469808578491e-02 -1.566334217786788940e-01 -2.790766060352325439e-01 4.258128106594085693e-01 -4.901108890771865845e-02 6.408600509166717529e-02 2.062130272388458252e-01 -5.346368253231048584e-02 -1.144591812044382095e-02 1.687783934175968170e-02 -5.999221280217170715e-02 1.163412481546401978e-01
-1.567097753286361694e-01 3.095090389251708984e-01 -1.513992398977279663e-01 -2.019826322793960571e-01 -2.110527604818344116e-01 7.115712016820907593e-02 -8.124090731143951416e-02 2.814246900379657745e-02 1.795000433921813965e-01 4.055585861206054688e-01 3.244243562221527100e-03 -2.037160098552703857e-01 7.335053384304046631e-02 9.700632840394973755e-02 4.631393402814865112e-02 -2.807288169860839844e-01 -1.086613535881042480e-01 -1.813525408506393433e-01 -1.540254205465316772e-01 2.214256823062896729e-01 1.464863568544387817e-01 -5.788426101207733154e-02 2.414230108261108398e-01 1.315848380327224731e-01 -4.137622117996215820e-01 1.354318410158157349e-01 -9.654952585697174072e-02 -5.408290773630142212e-02 1.935607567429542542e-02 1.965515548363327980e-03 6.756614148616790771e-02 1.966811716556549072e-02
-1.997716426849365234e-01 -1.248633116483688354e-02 4.609850421547889709e-02 -2.214654684066772461e-01 5.074568465352058411e-02 7.791080325841903687e-02 -1.058476343750953674e-01 1.121315285563468933e-01 2.398001253604888916e-01 -1.490322649478912354e-01 5.647035688161849976e-02 4.514828696846961975e-02 2.040684372186660767e-01 1.056360006332397461e-01 5.186520144343376160e-02 -2.867957949638366699e-01 -1.522182486951351166e-02 -1.275519132614135742e-01 -1.410635709762573242e-01 -7.412172853946685791e-02 1.725596934556961060e-01 -6.121399253606796265e-02 1.242460459470748901e-01 3.922830820083618164e-01 -1.286799609661102295e-01 2.351955473423004150e-01 -2.032167911529541016e-01 -7.931379973888397217e-02 4.324041903018951416e-01 5.340071767568588257e-02 -3.112269639968872070e-01 5.256083235144615173e-02
-2.217405736446380615e-01 2.438549995422363281e-01 5.071304738521575928e-02 -5.029568076133728027e-01 2.524745650589466095e-03 -2.189204990863800049e-01 -7.776711881160736084e-02 1.856807768344879150e-01 -1.970254629850387573e-02 -5.928476899862289429e-02 1.941107679158449173e-03 5.642567202448844910e-02 1.066983193159103394e-01 1.059138998389244080e-01 1.092323139309883118e-01 -1.985605657100677490e-01 -1.076449975371360779e-01 -2.717634141445159912e-01 -1.595134288072586060e-01 1.601710766553878784e-01 1.621587127447128296e-01 6.060216575860977173e-02 1.287867780774831772e-02 2.345580048859119415e-02 3.447242081165313721e-02 2.148212939500808716e-01 -1.272475421428680420e-01 2.269811555743217468e-02 2.356376349925994873e-01 3.637962341308593750e-01 1.531728170812129974e-02 2.166631966829299927e-01
-2.015540841966867447e-03 -6.747233867645263672e-02 1.895761489868164062e-01 -6.017297506332397461e-01 2.726027369499206543e-01 -1.299708336591720581e-01 -5.373785388655960560e-04 8.215793222188949585e-02 -7.234477996826171875e-02 1.444092243909835815e-01 1.633169054985046387e-01 -4.684130661189556122e-03 9.730634838342666626e-02 2.818948924541473389e-01 -1.895558238029479980e-01 -1.950711160898208618e-01 -7.780095934867858887e-02 -2.632946670055389404e-01 -3.054789500311017036e-03 -3.329212963581085205e-02 -7.505262643098831177e-02 5.117222294211387634e-02 -1.697446554899215698e-01 1.875140666961669922e-01 -1.452339887619018555e-01 -8.778735995292663574e-02 -9.885324537754058838e-02 1.182100921869277954e-01 -2.034051120281219482e-01 -1.186900511384010315e-01 -1.628972142934799194e-01 2.254939451813697815e-02
6.336563732475042343e-03 8.915312588214874268e-02 -4.971046000719070435e-02 3.138149902224540710e-02 4.645444452762603760e-02 2.992247939109802246e-01 -2.244608663022518158e-02 -1.700392812490463257e-01 1.785757541656494141e-01 3.485902771353721619e-02 9.004819393157958984e-02 -7.833953201770782471e-02 -1.495386809110641479e-01 -1.602849513292312622e-01 1.829053163528442383e-01 -4.542441666126251221e-01 -7.722169905900955200e-02 -3.047748208045959473e-01 -6.841032952070236206e-02 1.739778816699981689e-01 1.178516354411840439e-02 4.676240682601928711e-02 -1.061774343252182007e-01 4.135851562023162842e-01 -1.812978237867355347e-01 2.270170599222183228e-01 5.240260064601898193e-02 -1.129951179027557373e-01 -5.154401808977127075e-02 -1.998831704258918762e-02 -3.215305805206298828e-01 8.625926077365875244e-02
2.159571498632431030e-01 6.358107179403305054e-02 8.682527393102645874e-02 -9.186843782663345337e-02 -1.824369728565216064e-01 2.033679783344268799e-01 1.763552129268646240e-01 1.065942794084548950e-01 2.218097895383834839e-01 4.629321992397308350e-01 1.975876092910766602e-01 -7.338548451662063599e-02 3.881900757551193237e-02 3.407279402017593384e-02 -1.146456971764564514e-01 -1.520202606916427612e-01 -7.653773576021194458e-02 1.762619465589523315e-01 -1.117652282118797302e-01 -1.647258251905441284e-01 -6.767985969781875610e-02 -3.066109493374824524e-02 -9.434185177087783813e-02 1.753241121768951416e-01 -3.081440627574920654e-01 -2.085537463426589966e-01 1.542778909206390381e-01 7.598089054226875305e-03 3.499916791915893555e-01 -1.874546706676483154e-01 -1.584116220474243164e-01 -5.134215950965881348e-02
2.117133140563964844e-01 -2.553453445434570312e-01 -8.316460251808166504e-02 -2.865568101406097412e-01 -1.862593144178390503e-01 -1.042469888925552368e-01 2.622971236705780029e-01 1.738101392984390259e-01 -2.277520485222339630e-02 2.467097193002700806e-01 -1.097078770399093628e-01 -6.352805346250534058e-02 2.022773027420043945e-01 1.914609372615814209e-01 -1.233913898468017578e-01 -4.573041200637817383e-01 1.708352193236351013e-02 1.005119364708662033e-02 -4.457572400569915771e-01 1.230161786079406738e-01 3.763371380046010017e-03 -6.056697666645050049e-02 2.406812831759452820e-02 -1.118887588381767273e-01 -1.472354680299758911e-01 6.034432351589202881e-02 -8.488935232162475586e-02 4.355743154883384705e-02 1.865142211318016052e-02 3.027003630995750427e-02 -5.784615129232406616e-02 -8.338826149702072144e-02
8.377578854560852051e-02 1.459145545959472656e-01 3.215847611427307129e-01 -4.877892732620239258e-01 7.684234529733657837e-02 7.416625320911407471e-02 8.962379395961761475e-02 -8.079452067613601685e-02 -2.399085015058517456e-01 2.588556110858917236e-01 -1.492755711078643799e-01 -1.412091106176376343e-01 -2.178864926099777222e-01 2.058786749839782715e-01 8.043456822633743286e-02 -1.762102842330932617e-01 -4.141573905944824219e-01 -7.902027666568756104e-02 2.358218468725681305e-02 1.339502185583114624e-01 7.888489216566085815e-02 1.097120940685272217e-01 -1.389297544956207275e-01 1.441458016633987427e-01 -1.196111515164375305e-01 -8.988932706415653229e-03 -9.530823677778244019e-02 -8.025981485843658447e-03 -1.637616604566574097e-01 -6.887888163328170776e-02 -2.223187312483787537e-02 -1.849925843998789787e-03
1.570964790880680084e-02 -6.376810371875762939e-02 -1.150153353810310364e-01 -2.557059228420257568e-01 1.040247306227684021e-01 -1.049984171986579895e-01 1.687728762626647949e-01 9.388513118028640747e-02 -4.594177380204200745e-02 2.216595709323883057e-01 1.470369659364223480e-02 7.459627836942672729e-02 -1.579530090093612671e-01 6.125408411026000977e-02 1.294909268617630005e-01 -5.783610939979553223e-01 -2.109505385160446167e-01 -1.058494821190834045e-01 6.866937130689620972e-02 -2.866921126842498779e-01 2.225794345140457153e-01 -2.442705780267715454e-01 -1.199143677949905396e-01 2.293493598699569702e-02 -1.900844871997833252e-01 -3.584796190261840820e-02 5.199464038014411926e-02 8.026707172393798828e-02 -1.382278800010681152e-01 7.394795119762420654e-02 -2.840647399425506592e-01 4.872706159949302673e-02
1.527652293443679810e-01 9.374256432056427002e-02 1.609143763780593872e-01 -1.979149580001831055e-01 2.001837641000747681e-02 1.267260909080505371e-01 -1.062856763601303101e-01 2.515299320220947266e-01 3.333636093884706497e-03 2.199397683143615723e-01 -1.445994228124618530e-01 -2.552236616611480713e-01 2.446067333221435547e-01 1.035256609320640564e-01 -2.083857059478759766e-01 -5.428414419293403625e-02 -1.211950778961181641e-01 -1.662364006042480469e-01 -7.019157707691192627e-02 2.573347091674804688e-02 6.229071319103240967e-02 -2.707846462726593018e-01 -4.685975611209869385e-02 2.911103963851928711e-01 -4.468372464179992676e-01 -1.676036566495895386e-01 -6.354361772537231445e-02 1.266944855451583862e-01 -6.053194031119346619e-02 2.951149940490722656e-01 9.497652202844619751e-02 2.746287360787391663e-02
1.769286245107650757e-01 9.110765904188156128e-02 4.263314232230186462e-02 -4.722412824630737305e-01 2.783389762043952942e-02 6.173067167401313782e-02 -6.765282154083251953e-02 2.981841862201690674e-01 5.695517733693122864e-02 4.859934747219085693e-02 -2.129497975111007690e-01 -2.003036886453628540e-01 -1.403715461492538452e-01 8.278750628232955933e-02 -1.798139512538909912e-01 -1.924198716878890991e-01 -3.636789917945861816e-01 9.676241129636764526e-02 7.840839028358459473e-02 6.657364964485168457e-02 3.563103079795837402e-01 -7.665846496820449829e-02 1.118325516581535339e-01 2.104489803314208984e-01 -1.001076772809028625e-01 9.372865408658981323e-02 6.182700023055076599e-02 -2.669964730739593506e-01 -2.147709392011165619e-02 -7.362790405750274658e-02 -4.238467290997505188e-02 -8.407995849847793579e-02
6.547749787569046021e-02 3.216289877891540527e-01 9.972259402275085449e-02 -2.556976377964019775e-01 5.891290307044982910e-02 -2.001108229160308838e-02 -4.658693820238113403e-02 -1.578981131315231323e-01 1.469435393810272217e-01 2.950432598590850830e-01 -9.304974228143692017e-02 -1.438561379909515381e-01 1.970626562833786011e-01 2.857273817062377930e-02 2.479037791490554810e-01 -4.163807034492492676e-01 1.771343201398849487e-01 -9.375739842653274536e-02 -1.605455875396728516e-01 5.817092955112457275e-02 1.792509853839874268e-01 6.616696715354919434e-02 3.072055578231811523e-01 2.185617983341217041e-01 -2.223329097032546997e-01 2.231573686003684998e-03 6.277957558631896973e-02 -1.538358777761459351e-01 -7.239455729722976685e-02 -3.618646040558815002e-02 2.059466205537319183e-02 2.037052512168884277e-01
7.880821079015731812e-02 1.933976709842681885e-01 -4.999429360032081604e-02 -2.497510761022567749e-01 9.440725296735763550e-02 1.087109968066215515e-01 -6.683958321809768677e-02 -2.299324721097946167e-01 2.441441118717193604e-01 1.585511863231658936e-01 -3.303867951035499573e-02 -4.710046201944351196e-02 3.344750031828880310e-02 -2.070731371641159058e-01 4.448068514466285706e-02 -3.098143339157104492e-01 -1.326608806848526001e-01 -1.935938298702239990e-01 9.216236323118209839e-02 -1.867493242025375366e-01 -8.180124312639236450e-02 -8.868888765573501587e-02 -1.720962375402450562e-01 3.040978014469146729e-01 -8.823779225349426270e-02 2.401013821363449097e-01 1.191298291087150574e-01 -2.832767367362976074e-01 1.299594193696975708e-01 -7.997788488864898682e-02 -3.968113660812377930e-01 -8.783052861690521240e-02
3.602272830903530121e-03 -1.843665689229965210e-01 4.313045740127563477e-01 -3.428154885768890381e-01 -6.531198974698781967e-03 9.979431331157684326e-02 7.492615841329097748e-04 6.452809274196624756e-02 1.577118188142776489e-01 -1.537785585969686508e-02 -1.898730546236038208e-01 -5.184107646346092224e-02 -4.397730901837348938e-02 -2.876056358218193054e-02 6.170150637626647949e-02 -2.015423625707626343e-01 -1.449529230594635010e-01 2.529155090451240540e-02 1.387534141540527344e-01 -3.199113011360168457e-01 2.777164876461029053e-01 -3.116285502910614014e-01 2.442414164543151855e-01 2.178313583135604858e-01 6.444084644317626953e-02 6.898542493581771851e-02 -1.217563599348068237e-01 8.191159367561340332e-02 1.314042508602142334e-01 6.436810642480850220e-02 -2.292533963918685913e-01 -9.079901129007339478e-02
1.573649346828460693e-01 -1.593062132596969604e-01 2.100675255060195923e-01 -2.353491783142089844e-01 3.536228835582733154e-02 6.060333177447319031e-02 -2.222025990486145020e-01 1.447064429521560669e-01 2.344169169664382935e-01 1.892745643854141235e-01 -2.677184343338012695e-01 -4.993442445993423462e-02 1.393067538738250732e-01 2.276705205440521240e-01 1.325908899307250977e-01 1.402718275785446167e-01 -2.073587179183959961e-01 -1.038693860173225403e-01 4.800017923116683960e-03 -7.506048679351806641e-02 -4.885125160217285156e-02 -3.332756757736206055e-01 -1.443794667720794678e-01 1.475370824337005615e-01 -3.861108720302581787e-01 2.177764922380447388e-01 1.619535982608795166e-01 1.064526587724685669e-01 4.527506977319717407e-02 -3.994612768292427063e-02 -2.161191254854202271e-01 -4.154024645686149597e-02
-3.523225188255310059e-01 -1.001257300376892090e-01 1.389590799808502197e-01 -2.144683897495269775e-01 -3.053802251815795898e-01 8.572033792734146118e-02 -3.592232987284660339e-02 7.600435614585876465e-02 2.122403681278228760e-02 2.942408993840217590e-02 -1.082385107874870300e-01 7.283961027860641479e-02 2.786593139171600342e-01 1.577645391225814819e-01 2.384412735700607300e-01 -1.532495021820068359e-01 -8.744011819362640381e-02 -4.377584531903266907e-02 -1.184388697147369385e-01 -8.441343158483505249e-02 2.623486518859863281e-01 -2.990854978561401367e-01 4.415212571620941162e-02 3.336982131004333496e-01 3.241322934627532959e-02 -4.871508479118347168e-02 -1.753536462783813477e-01 -3.128065466880798340e-01 8.191265165805816650e-02 1.207432448863983154e-01 -1.044392883777618408e-01 1.585320532321929932e-01
-1.372967846691608429e-02 5.354003235697746277e-02 1.071643903851509094e-01 -2.731775045394897461e-01 -2.074938416481018066e-01 2.779287397861480713e-01 1.512594521045684814e-01 -1.140941530466079712e-01 3.901872038841247559e-01 1.577296406030654907e-01 1.077461019158363342e-01 -2.395667694509029388e-02 4.866612330079078674e-02 -3.221108391880989075e-02 1.615594178438186646e-01 -3.216058313846588135e-01 2.258697748184204102e-01 1.516136974096298218e-01 3.102031908929347992e-02 -2.580603361129760742e-01 3.990993797779083252e-01 5.950119812041521072e-03 -7.220558077096939087e-02 2.162951529026031494e-01 -7.622130215167999268e-02 1.849064826965332031e-01 6.040429696440696716e-03 3.453797101974487305e-02 1.667110472917556763e-01 8.559952676296234131e-02 4.104138165712356567e-02 3.855374082922935486e-02
9.688515961170196533e-02 -1.133951991796493530e-01 2.890542149543762207e-01 -1.739452630281448364e-01 1.578616350889205933e-01 3.528273999691009521e-01 5.230714380741119385e-02 2.227799296379089355e-01 3.685086965560913086e-02 8.380175381898880005e-02 9.786046296358108521e-02 -2.840706706047058105e-01 1.740311831235885620e-01 -1.649312227964401245e-01 7.827031426131725311e-03 -2.197460532188415527e-01 -2.032434344291687012e-01 -9.419312328100204468e-02 -1.255059689283370972e-01 2.321302592754364014e-01 -7.119496166706085205e-02 -3.279909491539001465e-01 9.642032533884048462e-02 2.544379532337188721e-01 -7.850433140993118286e-02 -2.834767103195190430e-02 1.085377931594848633e-01 -2.235486544668674469e-02 1.469346284866333008e-01 1.849834322929382324e-01 -1.674208194017410278e-01 2.193055301904678345e-01
-1.250559389591217041e-01 3.767300844192504883e-01 2.117303609848022461e-01 -2.202436923980712891e-01 -1.056886836886405945e-01 -1.437912136316299438e-01 1.791457980871200562e-01 1.564093679189682007e-01 -1.382879614830017090e-01 2.203158885240554810e-01 -5.751187726855278015e-02 -1.567681878805160522e-01 3.014192879199981689e-01 2.010755240917205811e-01 1.506328284740447998e-01 -1.608876734972000122e-01 -2.638518810272216797e-01 -7.325945049524307251e-02 1.127901580184698105e-02 2.157639414072036743e-01 1.094435155391693115e-01 -1.812661886215209961e-01 -5.971964914351701736e-03 1.174599751830101013e-01 -1.560354828834533691e-01 1.388061791658401489e-02 5.984319746494293213e-02 1.512338668107986450e-01 5.094677582383155823e-02 2.281870506703853607e-02 -2.490681409835815430e-01 -2.980118095874786377e-01
8.533433824777603149e-02 -6.127190217375755310e-02 -1.664496585726737976e-02 -4.071240425109863281e-01 2.219691686332225800e-02 2.360269278287887573e-01 1.534122079610824585e-01 -3.007872216403484344e-02 1.110131293535232544e-01 2.611825466156005859e-01 1.970049738883972168e-01 1.616543978452682495e-01 1.441797763109207153e-01 -4.279051348567008972e-02 -1.679258942604064941e-01 -4.282796010375022888e-02 -7.902031391859054565e-02 2.918307781219482422e-01 -1.396736204624176025e-01 -1.757344305515289307e-01 2.404485046863555908e-01 9.746031835675239563e-03 -1.369763910770416260e-01 7.629998773336410522e-02 -2.931848764419555664e-01 -3.326744437217712402e-01 -1.653136610984802246e-01 -9.328078478574752808e-02 1.006912589073181152e-01 -8.032848685979843140e-02 -2.401565462350845337e-01 -1.137470826506614685e-01
-1.454814523458480835e-01 1.051137521862983704e-01 -7.033651322126388550e-02 -3.620981574058532715e-01 2.861852645874023438e-01 5.972884595394134521e-02 1.333849877119064331e-01 -8.888095617294311523e-03 2.267387509346008301e-01 4.494566470384597778e-02 1.563942432403564453e-01 1.476342324167490005e-02 1.452302336692810059e-01 2.503687143325805664e-01 9.867060929536819458e-02 -3.025220334529876709e-01 1.984287947416305542e-01 -5.720883607864379883e-02 -2.852440774440765381e-01 -1.206089109182357788e-01 1.650134101510047913e-02 8.192418515682220459e-02 -3.646990656852722168e-02 2.290059179067611694e-01 -1.255747377872467041e-01 2.283112853765487671e-01 8.771650493144989014e-03 -2.178156748414039612e-02 3.718529939651489258e-01 4.975944012403488159e-02 -1.492373179644346237e-02 2.377174347639083862e-01
-1.433629393577575684e-01 4.616864398121833801e-02 2.651310265064239502e-01 -2.788612842559814453e-01 9.885556250810623169e-02 -1.115098521113395691e-01 1.745668500661849976e-01 2.760379342362284660e-03 -9.444998949766159058e-02 1.077524870634078979e-01 2.935225963592529297e-01 1.189959645271301270e-01 2.536892890930175781e-01 -7.304348796606063843e-02 1.343266367912292480e-01 -4.524834156036376953e-01 -1.868803501129150391e-01 -1.590145826339721680e-01 -8.143525570631027222e-02 6.115254759788513184e-02 -6.255662441253662109e-02 -2.189671993255615234e-02 -4.285281151533126831e-02 3.871859312057495117e-01 1.227961406111717224e-01 -5.160035565495491028e-02 6.798095256090164185e-02 3.531149821355938911e-03 3.036428391933441162e-01 5.282693356275558472e-02 -6.257063709199428558e-03 -1.382617801427841187e-01
5.790724232792854309e-02 -1.489451676607131958e-01 8.821382373571395874e-02 -6.692112237215042114e-02 1.006214544177055359e-01 2.461114525794982910e-01 -6.662177294492721558e-02 1.762281954288482666e-01 -1.575182229280471802e-01 2.678579092025756836e-01 -1.362517476081848145e-01 -1.881450861692428589e-01 3.325173258781433105e-01 -3.876577317714691162e-02 -1.909711211919784546e-01 -3.013879954814910889e-01 -9.884191304445266724e-02 -1.388879567384719849e-01 -6.181563064455986023e-02 1.528529673814773560e-01 -4.300263151526451111e-02 -2.487468123435974121e-01 4.729452356696128845e-02 3.450082242488861084e-01 -1.823597401380538940e-01 -1.274476349353790283e-01 -5.928062275052070618e-02 1.547701209783554077e-01 8.696663379669189453e-02 4.089131951332092285e-02 -3.164660632610321045e-01 1.962778270244598389e-01
1.616770178079605103e-01 -2.469385564327239990e-01 6.650299765169620514e-03 -2.427418380975723267e-01 -8.392558991909027100e-02 2.229208946228027344e-01 -1.448734998703002930e-01 1.748889088630676270e-01 -6.495790183544158936e-02 1.654432117938995361e-01 6.005097180604934692e-02 1.395009160041809082e-01 -1.286694258451461792e-01 3.045684993267059326e-01 -3.837287053465843201e-02 -1.564261615276336670e-01 -2.426109835505485535e-02 -7.120861206203699112e-03 -6.281532347202301025e-02 9.197362698614597321e-03 3.754762411117553711e-01 1.103723570704460144e-01 1.067995652556419373e-01 3.872733116149902344e-01 -3.212181925773620605e-01 -4.314877465367317200e-02 3.917315509170293808e-03 -1.962896436452865601e-01 -2.937482893466949463e-01 5.777396634221076965e-02 -5.573366582393646240e-02 -1.202234905213117599e-02
-1.099847257137298584e-01 -9.835301339626312256e-02 -1.405597478151321411e-01 -2.467571496963500977e-01 -1.989709883928298950e-01 9.201888740062713623e-02 3.246777355670928955e-01 7.749874144792556763e-02 1.549413055181503296e-01 3.871130943298339844e-02 -9.788157045841217041e-02 -5.091063678264617920e-03 -9.606269001960754395e-02 4.556958004832267761e-02 5.514635890722274780e-02 -2.299986630678176880e-01 -4.502248764038085938e-02 -2.706922292709350586e-01 2.420544438064098358e-02 1.253579258918762207e-01 -1.185962557792663574e-01 -1.756503731012344360e-01 -1.592683605849742889e-02 2.154283523559570312e-01 -3.359005749225616455e-01 -1.270356476306915283e-01 3.046827390789985657e-02 4.020774066448211670e-01 1.464882344007492065e-01 1.768921166658401489e-01 -2.942183911800384521e-01 1.472726762294769287e-01
-8.760537207126617432e-02 1.039091730490326881e-03 1.123317927122116089e-01 -2.190115749835968018e-01 1.525157243013381958e-01 -3.097149431705474854e-01 -3.401785623282194138e-03 -6.958870589733123779e-02 -2.222723811864852905e-01 3.730109035968780518e-01 3.273387672379612923e-03 8.338495157659053802e-03 -1.918566673994064331e-01 3.493767976760864258e-02 4.695929586887359619e-02 -2.524487376213073730e-01 -1.210565641522407532e-01 -2.601029872894287109e-01 8.004284650087356567e-02 1.391467452049255371e-01 2.399603277444839478e-01 -2.234964668750762939e-01 -2.112776339054107666e-01 2.509591281414031982e-01 -3.865593671798706055e-01 1.354621052742004395e-01 8.582324534654617310e-02 -6.899520009756088257e-02 -3.583944961428642273e-02 -7.863191515207290649e-02 5.236452817916870117e-02 -4.210358113050460815e-02
-9.881660342216491699e-03 9.895559400320053101e-02 2.013718038797378540e-01 -3.942559659481048584e-02 1.042787358164787292e-02 1.603924087248742580e-03 9.935060143470764160e-02 6.207234039902687073e-02 4.674921929836273193e-02 3.896099030971527100e-01 -3.958700597286224365e-02 -2.506589330732822418e-02 2.339159101247787476e-01 2.931319363415241241e-02 5.217299610376358032e-02 1.802113465964794159e-02 -2.415235526859760284e-02 -1.398399919271469116e-01 1.031183600425720215e-01 3.200401961803436279e-01 4.199170768260955811e-01 -2.594512701034545898e-01 -2.080812454223632812e-01 1.983899027109146118e-01 -1.614347547292709351e-01 -7.125587016344070435e-02 5.982258170843124390e-02 2.931677401065826416e-01 2.269304692745208740e-01 2.449302934110164642e-02 -2.750366926193237305e-01 1.070711761713027954e-01
1.360908299684524536e-01 -2.205334454774856567e-01 4.187856242060661316e-02 -4.382139742374420166e-01 -7.831435650587081909e-02 -1.176537014544010162e-02 -5.585137754678726196e-02 3.166157007217407227e-01 -1.802716851234436035e-01 -4.506704956293106079e-02 -1.155703067779541016e-01 -1.730030179023742676e-01 2.456244826316833496e-01 3.172981366515159607e-02 8.368992060422897339e-02 -2.978290915489196777e-01 1.291526481509208679e-03 -7.567252963781356812e-02 -8.214785158634185791e-02 -1.596803367137908936e-01 2.590171433985233307e-02 1.773402211256325245e-03 -3.248029202222824097e-02 1.002522632479667664e-01 1.208983063697814941e-01 3.565145283937454224e-02 -2.260916680097579956e-01 2.370966672897338867e-01 1.030187308788299561e-01 2.100962698459625244e-01 -4.009245634078979492e-01 7.807382941246032715e-02
1.280097216367721558e-01 1.092010736465454102e-01 3.578683733940124512e-01 -1.932632625102996826e-01 8.162165060639381409e-03 3.546455875039100647e-02 -9.134741127490997314e-02 2.673398852348327637e-01 -5.782268941402435303e-02 1.914781183004379272e-01 -1.621669083833694458e-01 -2.100477814674377441e-01 -1.354863494634628296e-01 4.078073501586914062e-01 -1.139090284705162048e-01 -7.365295290946960449e-02 -8.223176747560501099e-02 -1.442071646451950073e-01 -6.861945241689682007e-02 -1.503378897905349731e-02 2.482207417488098145e-01 -9.807644784450531006e-02 -1.762980818748474121e-01 1.399073153734207153e-01 -2.949813902378082275e-01 4.574347287416458130e-02 -1.781626492738723755e-01 -2.631838619709014893e-01 -3.995141014456748962e-02 -6.837943196296691895e-02 -2.214809060096740723e-01 1.087198406457901001e-01
-1.499957889318466187e-01 2.618827521800994873e-01 -1.099531650543212891e-01 -3.092370033264160156e-01 -2.325814962387084961e-02 9.185859560966491699e-02 -8.834464848041534424e-02 -9.407589212059974670e-03 9.239601343870162964e-02 1.455857753753662109e-01 1.951228082180023193e-01 -1.103757768869400024e-01 1.306073367595672607e-01 3.636314570903778076e-01 9.977514296770095825e-02 -3.806808292865753174e-01 1.369049996137619019e-01 -1.493010371923446655e-01 -1.591326445341110229e-01 -1.409140974283218384e-01 3.016582429409027100e-01 -3.248084783554077148e-01 1.253533810377120972e-01 9.655508399009704590e-02 -1.435134410858154297e-01 2.130538672208786011e-01 -1.068512722849845886e-02 -1.311411559581756592e-01 -3.087338805198669434e-02 3.870937041938304901e-03 9.019826352596282959e-02 -5.446531344205141068e-03
-4.743552207946777344e-02 8.383341133594512939e-02 6.017618626356124878e-02 -6.088377162814140320e-02 2.085029035806655884e-01 1.620714366436004639e-01 1.208027675747871399e-01 -8.419124037027359009e-02 3.261767327785491943e-02 1.488014012575149536e-01 8.683903142809867859e-03 -4.353530704975128174e-02 4.079498946666717529e-01 -8.662624657154083252e-02 2.580744400620460510e-02 -1.532220691442489624e-01 -9.405288845300674438e-02 -2.296394705772399902e-01 -1.628054678440093994e-01 2.625686824321746826e-01 4.417084753513336182e-01 2.421227656304836273e-02 -2.143112272024154663e-01 2.047157138586044312e-01 -1.062242835760116577e-01 3.143409267067909241e-02 1.587961018085479736e-01 1.861693263053894043e-01 2.312975078821182251e-01 -5.036492273211479187e-02 -2.628836631774902344e-01 1.757175624370574951e-01
3.076054751873016357e-01 -4.767376184463500977e-02 2.990502119064331055e-01 -4.207786023616790771e-01 -1.232530027627944946e-01 1.222085505723953247e-01 3.722878396511077881e-01 1.440733224153518677e-01 1.586495898663997650e-02 1.398503780364990234e-01 -3.327002003788948059e-02 -2.230473309755325317e-01 9.652037173509597778e-02 1.120141446590423584e-01 -1.653695553541183472e-01 -5.267951264977455139e-02 1.038308590650558472e-01 -1.687029898166656494e-01 -1.340301781892776489e-01 2.048795521259307861e-01 9.062750637531280518e-02 -7.572420686483383179e-02 -1.497830599546432495e-01 5.159503966569900513e-02 -3.565195798873901367e-01 1.142477691173553467e-01 -8.944934606552124023e-02 6.916324049234390259e-02 -9.362794458866119385e-02 -4.727589711546897888e-02 -4.145029559731483459e-02 1.435191631317138672e-01
6.812681257724761963e-02 -8.081025630235671997e-02 2.418901473283767700e-01 -3.835584819316864014e-01 2.101370990276336670e-01 -6.089045107364654541e-02 2.041386812925338745e-01 -2.590753883123397827e-02 -1.284425109624862671e-01 1.551761198788881302e-02 -6.527840346097946167e-02 -5.633522942662239075e-02 -3.601899370551109314e-02 3.607959747314453125e-01 -1.206830441951751709e-01 -3.791237473487854004e-01 -4.739879444241523743e-02 -1.714317947626113892e-01 4.437390889506787062e-04 -1.284068524837493896e-01 -1.452590376138687134e-01 -4.637560993432998657e-02 -5.572073627263307571e-03 1.700306832790374756e-01 -2.975288927555084229e-01 2.087776958942413330e-01 -2.147421687841415405e-01 -1.101621985435485840e-01 -1.285682469606399536e-01 -1.405280977487564087e-01 -2.032239288091659546e-01 -1.038846969604492188e-01
5.852709338068962097e-02 -6.361427903175354004e-02 4.677016660571098328e-02 -3.418177068233489990e-01 6.761430948972702026e-02 -1.888141632080078125e-01 7.739250361919403076e-02 -7.045519351959228516e-02 -1.708402335643768311e-01 3.162711560726165771e-01 -4.542127996683120728e-02 -9.112063050270080566e-02 -8.329063653945922852e-02 1.260720659047365189e-02 1.660564988851547241e-01 -3.598753213882446289e-01 -2.867716252803802490e-01 -3.317010775208473206e-02 -1.142070889472961426e-01 -4.200538694858551025e-01 2.958918213844299316e-01 -2.337234765291213989e-01 4.104761034250259399e-02 1.451574712991714478e-01 -4.782530292868614197e-02 -1.578475385904312134e-01 1.733273863792419434e-01 -1.564778015017509460e-02 1.049161702394485474e-02 8.553974330425262451e-02 -9.772387892007827759e-02 7.959570735692977905e-02
-2.796457521617412567e-02 2.861010730266571045e-01 1.794193089008331299e-01 -1.074055880308151245e-01 6.057009100914001465e-02 2.374508529901504517e-01 8.549302071332931519e-02 6.029421091079711914e-02 6.443013995885848999e-02 2.550531625747680664e-01 4.085350409150123596e-02 -1.002281382679939270e-01 1.067289337515830994e-01 -5.756174027919769287e-02 3.122716844081878662e-01 -3.466266691684722900e-01 4.973077680915594101e-03 -1.373981982469558716e-01 4.442729428410530090e-02 -2.969543822109699249e-02 2.695975005626678467e-01 1.789726614952087402e-01 2.173109948635101318e-01 2.379018962383270264e-01 -3.631731569766998291e-01 2.349435240030288696e-01 1.405353425070643425e-03 6.860394030809402466e-03 2.882165275514125824e-02 2.451166659593582153e-01 2.084602415561676025e-02 1.028150543570518494e-01
2.353457659482955933e-01 5.413561314344406128e-02 3.207826316356658936e-01 -4.323015511035919189e-01 -2.341758310794830322e-01 1.940163969993591309e-01 2.232817709445953369e-01 -5.420526117086410522e-02 -2.140479832887649536e-01 1.513645350933074951e-01 -3.092014975845813751e-02 -1.382589638233184814e-01 -1.118480935692787170e-01 3.591074794530868530e-02 -1.478230953216552734e-01 5.578519776463508606e-04 -9.259089082479476929e-02 -4.518818110227584839e-02 -3.013748824596405029e-01 9.271107614040374756e-02 6.310480833053588867e-02 -7.811979949474334717e-02 -7.835539430379867554e-02 9.962949901819229126e-02 -2.731906473636627197e-01 2.717332839965820312e-01 -1.752596646547317505e-01 -1.144462823867797852e-01 -5.164484679698944092e-02 1.449190676212310791e-01 -1.707838326692581177e-01 -2.935042604804039001e-02
-7.975266873836517334e-02 -2.030546367168426514e-01 2.635505795478820801e-01 -4.591159224510192871e-01 -9.882385283708572388e-02 1.908229440450668335e-01 2.995154857635498047e-01 -1.430474594235420227e-02 -1.054469794034957886e-01 -2.840894088149070740e-02 -1.118303090333938599e-02 7.096402347087860107e-02 4.358212649822235107e-02 3.287588059902191162e-01 -8.951207995414733887e-02 -4.113057553768157959e-01 5.615602061152458191e-02 -1.813059598207473755e-01 4.669388383626937866e-02 8.602689951658248901e-02 -1.085977628827095032e-01 6.316142529249191284e-02 7.300253212451934814e-02 7.704698480665683746e-03 -2.364286929368972778e-01 -6.222704797983169556e-02 -1.200093422085046768e-02 -7.699472457170486450e-02 4.965400695800781250e-02 -1.464891433715820312e-01 -1.852042078971862793e-01 -2.024071216583251953e-01
4.793049022555351257e-02 5.194257572293281555e-02 3.814548850059509277e-01 -1.418491452932357788e-01 -3.006669320166110992e-02 -6.300753355026245117e-02 8.710946142673492432e-02 2.181468456983566284e-01 -1.248316019773483276e-01 1.653362624347209930e-02 -1.601334363222122192e-01 9.733359515666961670e-02 -1.470936983823776245e-01 2.862637341022491455e-01 6.828528642654418945e-02 -3.743468523025512695e-01 -9.189183264970779419e-02 -1.400609910488128662e-01 -3.688086196780204773e-02 -8.283459395170211792e-02 2.884263098239898682e-01 -2.535140216350555420e-01 1.564075350761413574e-01 2.636512815952301025e-01 1.061931066215038300e-02 -1.184091418981552124e-01 9.005235135555267334e-02 -9.738610684871673584e-02 1.976798027753829956e-01 -2.798047959804534912e-01 -2.076197713613510132e-01 7.244758773595094681e-03
2.759445905685424805e-01 5.789264291524887085e-02 9.117740206420421600e-03 -2.423158735036849976e-01 1.687023490667343140e-01 1.207704767584800720e-01 2.889195382595062256e-01 9.595920890569686890e-02 8.876892924308776855e-02 3.517252802848815918e-01 1.337781250476837158e-01 4.638448357582092285e-02 3.064654171466827393e-01 6.732636690139770508e-02 1.724736690521240234e-01 2.178238146007061005e-02 -5.503104254603385925e-02 4.054146260023117065e-02 5.693455412983894348e-02 2.773152291774749756e-01 3.462705612182617188e-01 2.099191956222057343e-02 -2.068576514720916748e-01 2.843368649482727051e-01 -8.118774741888046265e-02 1.222701743245124817e-01 2.271392047405242920e-01 4.694200679659843445e-02 -1.428446024656295776e-01 1.279406845569610596e-01 -6.004563346505165100e-02 -3.383984416723251343e-02
8.116912841796875000e-02 9.854949265718460083e-02 4.196152687072753906e-01 -2.946091890335083008e-01 6.402202881872653961e-03 2.697058662306517363e-04 -2.801299653947353363e-02 2.191927284002304077e-01 -8.659812808036804199e-02 1.562967151403427124e-01 -6.535290926694869995e-02 -1.096246838569641113e-01 1.889102160930633545e-03 2.928667068481445312e-01 -9.199993684887886047e-03 1.004539281129837036e-01 -2.573013901710510254e-01 -1.616665422916412354e-01 -1.700489968061447144e-01 2.687708847224712372e-02 1.574377417564392090e-01 -1.072219945490360260e-02 -1.858417242765426636e-01 1.654542982578277588e-01 -2.777276635169982910e-01 8.771625347435474396e-03 6.478148698806762695e-02 -3.374401628971099854e-01 -3.622645884752273560e-02 2.591808438301086426e-01 -1.206624358892440796e-01 2.016892284154891968e-01
-1.238227356225252151e-02 2.067856490612030029e-02 2.153861373662948608e-01 -2.242352664470672607e-01 3.623114898800849915e-02 1.099490225315093994e-01 2.566891908645629883e-01 1.861515641212463379e-01 -6.853414699435234070e-03 3.259056508541107178e-01 -1.359013468027114868e-02 2.799442410469055176e-02 -2.646364867687225342e-01 1.446235775947570801e-01 -1.106269508600234985e-01 2.454145578667521477e-03 -1.372862607240676880e-01 4.045522958040237427e-02 1.080035045742988586e-02 -1.931050270795822144e-01 -9.297721087932586670e-02 -1.008882522583007812e-01 7.291302829980850220e-02 5.211824774742126465e-01 -1.771792471408843994e-01 -2.704517841339111328e-01 1.579255014657974243e-01 2.474632300436496735e-02 2.085096538066864014e-01 1.686722636222839355e-01 -1.243349388241767883e-01 -8.511395007371902466e-02
2.875638380646705627e-02 -5.034374818205833435e-02 2.493930459022521973e-01 -2.796307802200317383e-01 -5.814540758728981018e-02 1.470059156417846680e-01 2.778114080429077148e-01 -5.672531202435493469e-02 -2.122859656810760498e-01 1.908900141716003418e-01 -1.012311317026615143e-02 9.591382741928100586e-02 1.949583590030670166e-01 2.602410912513732910e-01 1.007034331560134888e-01 -2.990270555019378662e-01 -4.462241008877754211e-02 -3.853648900985717773e-01 -6.689216196537017822e-02 1.791554093360900879e-01 2.825694158673286438e-02 1.547629535198211670e-01 6.686258316040039062e-02 1.278989613056182861e-01 -2.082539349794387817e-01 9.069003164768218994e-02 -3.483738303184509277e-01 8.207553625106811523e-02 6.897890567779541016e-02 -1.702596694231033325e-01 -5.679807811975479126e-02 -7.379811257123947144e-02
-1.338184028863906860e-01 -3.519240617752075195e-01 -3.478235006332397461e-02 -3.391938507556915283e-01 -1.575133204460144043e-01 -4.324115812778472900e-02 -2.224166244268417358e-01 1.491980850696563721e-01 -8.381514251232147217e-02 2.548475563526153564e-01 -3.604089841246604919e-02 -7.982052862644195557e-02 1.792946457862854004e-01 1.255248486995697021e-01 4.074331838637590408e-03 -3.055853545665740967e-01 1.642516404390335083e-01 -4.663909599184989929e-02 -2.160935848951339722e-02 -1.065469756722450256e-01 -7.753910869359970093e-02 -8.017241954803466797e-02 6.854660343378782272e-03 -4.749467223882675171e-02 -3.052924275398254395e-01 -2.864903211593627930e-02 3.216962888836860657e-02 -1.287041902542114258e-01 2.804826796054840088e-01 -4.591300152242183685e-03 -3.512724041938781738e-01 2.306560873985290527e-01
4.595487192273139954e-02 -6.770291924476623535e-02 2.772253155708312988e-01 -3.098242580890655518e-01 1.069598346948623657e-01 -6.708998978137969971e-02 1.499805152416229248e-01 3.528381139039993286e-02 -8.151077479124069214e-02 4.637020453810691833e-02 -1.562118828296661377e-01 8.090446144342422485e-02 -9.196137078106403351e-03 -3.823176026344299316e-02 1.144240144640207291e-02 -1.657661050558090210e-01 -1.666947603225708008e-01 -2.476573735475540161e-01 -2.130503766238689423e-02 1.208080127835273743e-01 -2.321334183216094971e-01 9.662934392690658569e-02 -9.283953160047531128e-02 4.814745783805847168e-01 -3.870754539966583252e-01 -1.846602410078048706e-01 -7.841603457927703857e-02 1.098115891218185425e-01 4.282428324222564697e-02 1.812381893396377563e-01 -1.976112723350524902e-01 -1.678863167762756348e-01
1.759878098964691162e-01 2.146080285310745239e-01 2.590862661600112915e-02 -3.879525065422058105e-01 -9.995003044605255127e-02 -2.067357748746871948e-01 -8.470685780048370361e-02 -1.569540351629257202e-01 1.082561984658241272e-01 1.456678360700607300e-01 -1.047558244317770004e-02 -4.283226281404495239e-02 2.084020078182220459e-01 8.102979511022567749e-02 -1.663249433040618896e-01 -3.078626096248626709e-01 -1.990041136741638184e-01 -3.429473564028739929e-02 -2.822268605232238770e-01 5.024195834994316101e-02 -1.927086710929870605e-01 2.259451895952224731e-02 -1.665628403425216675e-01 2.886776030063629150e-01 -1.578662693500518799e-01 -1.000457163900136948e-02 8.794796466827392578e-02 -3.290269672870635986e-01 -9.457147866487503052e-02 1.098482776433229446e-02 -2.393273264169692993e-01 2.988084964454174042e-02
-1.138773784041404724e-01 -7.231129333376884460e-03 -2.470357529819011688e-02 -4.314046502113342285e-01 -1.120683923363685608e-01 5.338308960199356079e-02 1.417338699102401733e-01 2.853217720985412598e-02 -1.082197502255439758e-01 3.156595528125762939e-01 1.793756932020187378e-01 -7.602161262184381485e-03 1.876735389232635498e-01 2.481306046247482300e-01 1.302850842475891113e-01 -1.434461474418640137e-01 -3.707161545753479004e-02 -5.852933973073959351e-02 6.000365689396858215e-02 -5.351443774998188019e-03 4.240329563617706299e-02 2.470241039991378784e-01 3.196487724781036377e-01 1.769588887691497803e-01 -2.064916491508483887e-01 -7.234464399516582489e-03 3.907024487853050232e-02 -1.937369816005229950e-02 -1.096900086849927902e-02 1.724005341529846191e-01 -2.484768033027648926e-01 -3.809291124343872070e-01
-2.958855032920837402e-01 -9.750648587942123413e-02 2.241961061954498291e-01 -3.458611369132995605e-01 2.767216647043824196e-03 2.055502310395240784e-02 -8.779841661453247070e-02 -5.893548950552940369e-02 3.177841901779174805e-01 1.782176345586776733e-01 2.701646089553833008e-01 -3.683744370937347412e-02 2.785210907459259033e-01 -1.420559547841548920e-02 3.699159622192382812e-01 -1.575116813182830811e-01 -4.971088841557502747e-02 -5.545914918184280396e-02 -1.804421469569206238e-02 2.145673334598541260e-02 1.496020257472991943e-01 -4.014727100729942322e-02 1.570309400558471680e-01 2.614363729953765869e-01 -1.877285242080688477e-01 2.641643881797790527e-01 -7.815840840339660645e-02 -1.278229206800460815e-01 1.020012423396110535e-01 -8.091860264539718628e-02 -6.108971685171127319e-02 5.866048857569694519e-02
-1.372241228818893433e-01 -6.118295714259147644e-02 6.206677481532096863e-02 -1.763432621955871582e-01 1.017825584858655930e-02 1.092653870582580566e-01 -1.848890632390975952e-01 3.968090191483497620e-02 9.982856363058090210e-02 9.217280149459838867e-02 -4.889610782265663147e-02 -1.342188119888305664e-01 2.688433527946472168e-01 1.038312762975692749e-01 3.987044692039489746e-01 -1.882888823747634888e-01 -1.051122471690177917e-01 -1.131180003285408020e-01 -1.015867218375205994e-01 -1.354827433824539185e-01 1.969508528709411621e-01 -2.186530232429504395e-01 1.125149875879287720e-01 2.582833468914031982e-01 -1.916222423315048218e-01 1.021977141499519348e-01 -2.231247276067733765e-01 -1.971129141747951508e-02 4.827859699726104736e-01 1.667808145284652710e-01 -3.852654621005058289e-02 -1.120254397392272949e-02
-2.066746503114700317e-01 2.972578108310699463e-01 2.329861670732498169e-01 -1.212813258171081543e-01 -1.051619555801153183e-02 3.038039058446884155e-02 1.951929926872253418e-01 -3.937948867678642273e-02 1.905908286571502686e-01 1.885079294443130493e-01 2.394631654024124146e-01 -2.458139359951019287e-01 2.472567707300186157e-01 -2.318505384027957916e-02 -2.474620752036571503e-02 -1.970041841268539429e-01 1.229537278413772583e-01 1.728232800960540771e-01 3.433907404541969299e-02 -1.660528779029846191e-01 1.810025572776794434e-01 -1.973370313644409180e-01 -1.684481091797351837e-02 4.951158761978149414e-01 -1.075123623013496399e-01 1.301392465829849243e-01 -9.218614548444747925e-02 7.376098632812500000e-02 -4.813778027892112732e-02 6.442035734653472900e-02 -2.058778889477252960e-02 1.683229506015777588e-01
3.203641176223754883e-01 4.470176994800567627e-02 8.023507148027420044e-02 -2.514434158802032471e-01 -2.575746970251202583e-03 -1.681644171476364136e-01 -2.202979028224945068e-01 1.045239865779876709e-01 3.101316094398498535e-01 5.328730121254920959e-02 -2.025568932294845581e-01 -2.250440716743469238e-01 3.046322381123900414e-03 4.120238125324249268e-02 -1.345729529857635498e-01 -1.642198115587234497e-01 -2.172878682613372803e-01 1.305563747882843018e-01 -1.231424957513809204e-01 -3.127332031726837158e-02 1.417048722505569458e-01 2.403414063155651093e-02 1.899204961955547333e-02 4.475611150264739990e-01 -1.553778648376464844e-01 2.383755445480346680e-01 -7.247666269540786743e-02 -1.431438773870468140e-01 -1.592626273632049561e-01 4.560510814189910889e-02 -2.185212373733520508e-01 -1.298071146011352539e-01
-1.105141453444957733e-02 -2.377338707447052002e-01 2.110625952482223511e-01 -4.000546038150787354e-01 1.545614451169967651e-01 6.153452396392822266e-02 2.120810151100158691e-01 -6.823495775461196899e-02 -2.641414478421211243e-02 6.513072643429040909e-03 1.172886695712804794e-02 1.327197998762130737e-01 3.228817284107208252e-01 1.056298166513442993e-01 4.980262834578752518e-03 -2.683862447738647461e-01 -1.601422280073165894e-01 -1.605416834354400635e-01 -1.060137301683425903e-01 3.420061171054840088e-01 3.602875024080276489e-02 2.590040266513824463e-01 -2.171797007322311401e-01 1.854429841041564941e-01 -2.178324013948440552e-01 -1.049440540373325348e-02 -3.291481733322143555e-02 -6.270030979067087173e-03 1.184197813272476196e-01 -1.946435123682022095e-01 -9.984782338142395020e-02 -1.239944398403167725e-01
2.451508939266204834e-01 1.409120261669158936e-01 1.660050451755523682e-01 -2.703288793563842773e-01 -1.429277807474136353e-01 2.665412724018096924e-01 -3.401635587215423584e-02 1.387709379196166992e-01 1.130197197198867798e-01 1.858480125665664673e-01 -8.262795209884643555e-02 -9.868117421865463257e-02 2.929485030472278595e-02 3.183581680059432983e-02 -1.389628797769546509e-01 -1.458573490381240845e-01 -2.398433536291122437e-01 -1.666436493396759033e-01 6.062262877821922302e-02 1.512702703475952148e-01 2.020050585269927979e-01 -3.546922504901885986e-01 -1.501302570104598999e-01 1.879646442830562592e-02 -4.142795503139495850e-02 -1.204953566193580627e-01 -2.048008888959884644e-01 4.745756089687347412e-02 3.880382776260375977e-01 5.808445811271667480e-02 -7.861626148223876953e-02 2.815505564212799072e-01
-1.003618538379669189e-01 -5.610853806138038635e-02 5.951985344290733337e-02 -3.034893572330474854e-01 2.344389110803604126e-01 7.878866977989673615e-03 3.925055265426635742e-02 2.099218070507049561e-01 -4.131232202053070068e-02 1.597513109445571899e-01 -6.697513908147811890e-02 1.319088321179151535e-02 -4.239335656166076660e-02 7.264416664838790894e-02 -3.033996373414993286e-02 -1.717059016227722168e-01 1.510073840618133545e-01 -1.950067281723022461e-02 7.430271059274673462e-02 -1.495265215635299683e-01 1.397478133440017700e-01 -1.223594769835472107e-01 -8.906468749046325684e-03 6.044271588325500488e-01 6.984372437000274658e-02 -1.306110769510269165e-01 2.850843966007232666e-01 1.307930648326873779e-01 1.209841445088386536e-01 3.323275744915008545e-01 -1.311538517475128174e-01 8.695957064628601074e-02
3.166593015193939209e-01 5.848217755556106567e-02 3.667504191398620605e-01 -4.731916189193725586e-01 -2.356115728616714478e-01 1.527088880538940430e-01 2.525751590728759766e-01 -1.109524518251419067e-01 -1.378693133592605591e-01 -9.728193283081054688e-02 -6.392829865217208862e-02 -6.788285681977868080e-04 4.746217280626296997e-02 1.540917307138442993e-01 5.876511335372924805e-02 -2.483232915401458740e-01 1.404940187931060791e-01 1.694929972290992737e-02 -1.282189339399337769e-01 2.486765384674072266e-01 -7.944022119045257568e-02 -4.302405565977096558e-02 -1.445796154439449310e-02 9.368249028921127319e-02 -1.419841945171356201e-01 1.546998973935842514e-02 -1.711269021034240723e-01 -1.798166185617446899e-01 1.487147435545921326e-02 -1.277015805244445801e-01 -2.127885669469833374e-01 1.082702074199914932e-03
-1.696507483720779419e-01 2.859597206115722656e-01 1.188567653298377991e-01 -2.069120407104492188e-01 -1.787893027067184448e-01 2.144526690244674683e-01 -1.516085714101791382e-01 -5.646895244717597961e-02 1.096102446317672729e-01 3.613582849502563477e-01 5.731910467147827148e-02 -5.101448297500610352e-02 2.033455669879913330e-02 -2.221151813864707947e-02 3.459108769893646240e-01 -4.017955064773559570e-01 6.621338427066802979e-02 8.618496358394622803e-02 -8.335795998573303223e-02 1.181370764970779419e-01 1.070914342999458313e-01 -1.715930923819541931e-02 1.580825597047805786e-01 1.581635028123855591e-01 -2.737783193588256836e-01 1.651499718427658081e-01 -2.087870389223098755e-01 -9.769495576620101929e-02 1.235637217760086060e-01 1.775421649217605591e-01 4.537636879831552505e-03 -3.511177375912666321e-02
-9.742075204849243164e-02 2.067620754241943359e-01 7.551642507314682007e-02 -4.132373332977294922e-01 -4.563704878091812134e-02 -3.164245933294296265e-02 2.778578698635101318e-01 4.492022842168807983e-02 -9.928453713655471802e-02 2.280988544225692749e-01 9.312776848673820496e-03 -1.587718278169631958e-01 2.126156538724899292e-02 2.624442577362060547e-01 3.054626751691102982e-03 -1.816853284835815430e-01 -2.351949214935302734e-01 -8.124922960996627808e-02 4.895329475402832031e-03 6.295687705278396606e-02 -4.221004620194435120e-02 2.473934739828109741e-01 2.172603160142898560e-01 3.085151016712188721e-01 -2.047855854034423828e-01 -4.830893874168395996e-02 6.141734123229980469e-02 3.320157900452613831e-02 1.360337287187576294e-01 8.123295754194259644e-02 -1.967216432094573975e-01 -3.394573330879211426e-01
6.873158365488052368e-02 4.527846351265907288e-02 1.096982732415199280e-01 -4.330807924270629883e-01 -1.095230877399444580e-01 6.824001669883728027e-02 1.532480567693710327e-01 1.407687067985534668e-01 4.949548095464706421e-02 1.673821806907653809e-01 7.828091830015182495e-02 -9.606146067380905151e-02 1.389321684837341309e-01 1.168033853173255920e-01 5.986401345580816269e-03 -2.024947851896286011e-01 -1.135809719562530518e-01 8.793459087610244751e-02 -4.112830758094787598e-01 -3.068872988224029541e-01 -2.578781545162200928e-01 -6.754633039236068726e-02 -5.308118835091590881e-02 1.121985837817192078e-01 1.599862724542617798e-01 2.541159987449645996e-01 -7.751113176345825195e-02 -9.179534763097763062e-02 9.520392864942550659e-02 -5.787181109189987183e-02 -3.531557321548461914e-01 -4.122706875205039978e-02
-7.919130474328994751e-02 -9.476225823163986206e-03 2.138859629631042480e-01 -5.674189329147338867e-02 -2.381417155265808105e-01 2.445573918521404266e-03 -1.949213743209838867e-01 7.324765622615814209e-02 3.444410562515258789e-01 3.927656263113021851e-02 -1.124678403139114380e-01 -1.472978740930557251e-01 1.087852641940116882e-01 1.190983280539512634e-01 3.085480928421020508e-01 -2.191753387451171875e-01 -5.463133007287979126e-02 -1.243405118584632874e-01 6.331868469715118408e-02 4.245266690850257874e-02 3.052162230014801025e-01 1.847942024469375610e-01 -1.535150259733200073e-01 2.439882308244705200e-01 -3.188964724540710449e-01 5.565739120356738567e-04 -1.124478280544281006e-01 -6.137928366661071777e-02 3.065840899944305420e-01 1.049305424094200134e-01 4.509906098246574402e-02 -2.469896376132965088e-01
5.432957783341407776e-03 -1.537789106369018555e-01 9.618803858757019043e-02 -3.880325853824615479e-01 1.592682152986526489e-01 -1.065311804413795471e-01 1.429972052574157715e-01 -4.051611572504043579e-02 2.172408849000930786e-01 1.107963472604751587e-01 -2.528377575799822807e-03 1.245841905474662781e-01 -2.554882466793060303e-01 -1.134268790483474731e-01 2.399249821901321411e-01 -9.937974065542221069e-02 -6.271326914429664612e-03 -4.610168933868408203e-02 -1.467604339122772217e-01 3.665618225932121277e-02 2.517260909080505371e-01 -1.852794438600540161e-01 -2.325176596641540527e-01 1.295171082019805908e-01 -1.492671072483062744e-01 -1.906575262546539307e-01 -2.515431642532348633e-01 -7.896554470062255859e-02 2.803958654403686523e-01 1.140345558524131775e-01 -2.638910412788391113e-01 -2.326662987470626831e-01
-1.730405986309051514e-01 -7.695891708135604858e-02 7.568293809890747070e-02 -2.873878777027130127e-01 -1.014859043061733246e-02 -2.001615166664123535e-01 3.092505596578121185e-02 1.821579188108444214e-01 1.970421671867370605e-01 3.839212283492088318e-02 7.476644963026046753e-02 -1.961121410131454468e-01 1.029725521802902222e-01 8.495603501796722412e-02 -1.444646865129470825e-01 -1.198194921016693115e-01 1.636162996292114258e-01 -2.400959432125091553e-01 -2.538757026195526123e-01 -2.353378236293792725e-01 5.935399979352951050e-02 1.016277354210615158e-02 -7.129095494747161865e-02 4.638497233390808105e-01 -2.102403342723846436e-01 -1.747842282056808472e-01 1.008571386337280273e-01 1.053885817527770996e-01 3.267988562583923340e-02 -2.880047261714935303e-01 -2.119829058647155762e-01 1.049417331814765930e-01
1.316149234771728516e-01 2.800986468791961670e-01 -1.239874586462974548e-01 -2.495762258768081665e-01 -1.255973726511001587e-01 6.503694504499435425e-02 1.434310376644134521e-01 7.188586890697479248e-02 -6.257654633373022079e-03 1.928503252565860748e-02 5.840661376714706421e-02 1.465692818164825439e-01 1.602146625518798828e-01 1.196246966719627380e-01 -5.389512702822685242e-02 -1.398582309484481812e-01 1.435094326734542847e-01 -3.263818845152854919e-02 -7.880489528179168701e-02 -2.179068922996520996e-01 1.440617591142654419e-01 -1.588687598705291748e-01 1.440911144018173218e-01 1.305774152278900146e-01 -4.056629538536071777e-01 -9.536658972501754761e-02 -4.734316840767860413e-02 -1.562389135360717773e-01 9.991768002510070801e-02 3.105314075946807861e-01 -4.450512230396270752e-01 -1.706318855285644531e-01
1.949583739042282104e-01 -4.525955300778150558e-03 2.412771135568618774e-01 -5.809471607208251953e-01 -6.617367267608642578e-02 -1.696771681308746338e-01 -8.213060349225997925e-02 1.196176037192344666e-01 4.988927021622657776e-02 -2.695147134363651276e-02 4.241978004574775696e-02 1.195043921470642090e-01 -6.534335762262344360e-02 -1.243170723319053650e-01 -5.768422503024339676e-03 -1.659820824861526489e-01 -1.225609332323074341e-01 1.658590883016586304e-01 -1.855030804872512817e-01 -3.032475942745804787e-03 2.557398378849029541e-01 -1.473662555217742920e-01 1.350612044334411621e-01 2.901507616043090820e-01 -5.617694184184074402e-02 2.216296046972274780e-01 1.710638701915740967e-01 -1.897958368062973022e-01 -4.223059862852096558e-02 9.363540261983871460e-02 -4.738211631774902344e-02 -2.203926593065261841e-01
-1.272508949041366577e-01 9.498707950115203857e-02 2.462453767657279968e-02 -4.995981752872467041e-01 -1.197503730654716492e-01 6.280684471130371094e-02 -2.325890213251113892e-01 3.442060947418212891e-02 1.706912666559219360e-01 1.881702989339828491e-01 8.692090213298797607e-02 -1.941431909799575806e-01 1.501179337501525879e-01 3.054530620574951172e-01 -3.882041666656732559e-03 -3.637256100773811340e-02 2.038059234619140625e-01 -1.659926921129226685e-01 -1.453116536140441895e-02 -4.606948047876358032e-02 1.582196056842803955e-01 -7.838081568479537964e-02 1.451846212148666382e-01 4.680618643760681152e-03 -4.405388236045837402e-01 2.531753480434417725e-01 -3.255333378911018372e-02 -1.227259933948516846e-01 1.517594158649444580e-01 3.704609349370002747e-02 1.518470980226993561e-02 3.766001015901565552e-02
-1.921857893466949463e-01 3.243765532970428467e-01 -1.125402376055717468e-01 -2.802900671958923340e-01 -2.726103365421295166e-01 6.474468857049942017e-02 -1.416529864072799683e-01 6.227795407176017761e-02 1.285836547613143921e-01 2.927689552307128906e-01 5.359623581171035767e-02 -1.973360925912857056e-01 -4.467307589948177338e-03 1.191284358501434326e-01 1.463934630155563354e-01 -2.917715907096862793e-01 -1.407197415828704834e-01 -1.731146872043609619e-01 -1.644613742828369141e-01 1.457471847534179688e-01 1.934305131435394287e-01 8.779034018516540527e-03 5.414353683590888977e-02 1.473719775676727295e-01 -4.190990030765533447e-01 1.074350476264953613e-01 -9.872075170278549194e-02 -2.433983236551284790e-02 3.498475253582000732e-02 1.207694634795188904e-01 1.603761911392211914e-01 -8.504567667841911316e-03
-5.782509595155715942e-02 -7.767518609762191772e-02 -5.122314766049385071e-02 -2.198600620031356812e-01 -1.414122432470321655e-01 3.803474605083465576e-01 3.210859894752502441e-01 -1.382384300231933594e-01 -3.034757636487483978e-02 2.634502351284027100e-01 -1.421242952346801758e-01 1.631882488727569580e-01 -2.031808495521545410e-01 2.129359841346740723e-01 3.887757658958435059e-02 -9.332384914159774780e-02 5.488019436597824097e-02 1.272653937339782715e-01 -1.404972374439239502e-01 3.813818097114562988e-02 3.354853391647338867e-02 -2.577324509620666504e-01 -1.027276217937469482e-01 3.872115314006805420e-01 -1.411704868078231812e-01 -9.796668589115142822e-02 -1.600529998540878296e-01 -2.336569428443908691e-01 1.358903795480728149e-01 7.201112806797027588e-02 -1.652398258447647095e-01 9.826780855655670166e-02
-2.158951014280319214e-01 5.302539840340614319e-02 -4.063374921679496765e-02 -4.542549848556518555e-01 -1.779256165027618408e-01 1.010710448026657104e-01 -8.234218508005142212e-02 1.677743941545486450e-01 2.039528638124465942e-01 2.064486145973205566e-01 5.350296944379806519e-02 -2.176438868045806885e-01 2.960159480571746826e-01 3.171661198139190674e-01 1.159934699535369873e-01 -1.969200223684310913e-01 2.392511218786239624e-01 -3.911975398659706116e-02 -1.209290474653244019e-01 -2.110708691179752350e-02 7.719782739877700806e-02 -1.040471121668815613e-01 -2.167612612247467041e-01 1.964375972747802734e-01 -2.415995597839355469e-01 1.192995533347129822e-01 1.590846851468086243e-02 -1.195651888847351074e-01 8.190509863197803497e-03 -4.627649206668138504e-03 1.621531248092651367e-01 3.381602093577384949e-02
-1.916832774877548218e-01 -1.990701705217361450e-01 6.428655236959457397e-02 -1.393735557794570923e-01 -1.654676198959350586e-01 -2.214580029249191284e-02 -1.391531080007553101e-01 8.610339835286140442e-03 7.064145058393478394e-02 3.509333133697509766e-01 -1.805017441511154175e-01 9.097252623178064823e-04 1.715531945228576660e-01 -7.464375346899032593e-02 2.822373211383819580e-01 -2.232335507869720459e-01 -1.061087921261787415e-01 2.083796635270118713e-02 -1.236906200647354126e-01 -4.602265357971191406e-02 4.609339535236358643e-01 -1.232449039816856384e-01 1.454442143440246582e-01 1.983662843704223633e-01 -1.883837580680847168e-01 8.025743812322616577e-02 -1.551832705736160278e-01 -6.888001412153244019e-02 3.578370809555053711e-01 2.083223499357700348e-02 -1.038758605718612671e-01 1.589726284146308899e-02
3.592789769172668457e-01 -2.741291224956512451e-01 -4.024395719170570374e-02 -4.960660338401794434e-01 -1.262636296451091766e-02 -8.360064029693603516e-02 -8.413314819335937500e-02 1.398784965276718140e-01 1.251354664564132690e-01 1.234620437026023865e-01 2.090484946966171265e-01 -1.263688802719116211e-01 5.626073107123374939e-02 -7.780763786286115646e-03 1.742770075798034668e-01 -8.443017303943634033e-02 3.261713683605194092e-02 -5.824718996882438660e-02 -4.021951928734779358e-02 1.620914936065673828e-01 1.167864724993705750e-01 -4.746576026082038879e-02 -1.074096839874982834e-02 3.956771790981292725e-01 -4.971024021506309509e-02 -7.437271624803543091e-02 -1.466989815235137939e-01 -8.497203141450881958e-02 -2.447502166032791138e-01 6.245218962430953979e-02 -1.468046307563781738e-01 -2.365707755088806152e-01
3.938363119959831238e-02 -1.086787581443786621e-01 1.267668455839157104e-01 -2.877667546272277832e-01 -3.754670321941375732e-01 -2.954358160495758057e-01 1.306603699922561646e-01 2.155822366476058960e-01 -7.363398373126983643e-02 -2.151532843708992004e-02 -2.082343250513076782e-01 -1.116747409105300903e-01 -9.574764966964721680e-02 1.335051655769348145e-01 -8.923649787902832031e-02 -2.426619082689285278e-01 -1.028409078717231750e-01 -3.074959665536880493e-02 -9.250059723854064941e-02 5.759469047188758850e-02 3.507038652896881104e-01 4.622763767838478088e-02 1.245163083076477051e-01 2.321634143590927124e-01 -2.305622398853302002e-01 -1.443808972835540771e-01 2.103872597217559814e-01 1.967491060495376587e-01 2.056255489587783813e-01 -4.456403851509094238e-02 1.240000035613775253e-02 1.451443731784820557e-01
-2.705410718917846680e-01 6.256790366023778915e-03 1.239765956997871399e-01 -2.186862230300903320e-01 7.882515341043472290e-02 1.679579913616180420e-01 -9.228191524744033813e-02 1.786864250898361206e-01 1.558160632848739624e-01 2.124149203300476074e-01 7.600405067205429077e-02 -3.513801097869873047e-02 2.657071650028228760e-01 -1.369116548448801041e-02 2.585678994655609131e-01 -1.820198893547058105e-01 4.467617347836494446e-02 -6.420910358428955078e-02 1.746290177106857300e-01 -1.711250692605972290e-01 3.158646225929260254e-01 -1.090559735894203186e-01 1.560349911451339722e-01 3.389170467853546143e-01 -1.447181701660156250e-01 2.721923291683197021e-01 -1.372937709093093872e-01 -1.457316130399703979e-01 2.670582234859466553e-01 -1.448301132768392563e-02 -1.105222404003143311e-01 7.669871300458908081e-02
2.646768689155578613e-01 1.291676014661788940e-01 9.224299341440200806e-02 -1.743956655263900757e-01 4.836492612957954407e-02 2.724370658397674561e-01 2.121086232364177704e-02 6.345312297344207764e-02 2.798385620117187500e-01 2.700328528881072998e-01 -1.273763179779052734e-01 -7.921148091554641724e-02 1.277213692665100098e-01 -2.028628140687942505e-01 -2.454502582550048828e-01 -2.265487313270568848e-01 -1.891713440418243408e-01 -3.191106915473937988e-01 2.393934503197669983e-02 1.041070371866226196e-01 2.864582836627960205e-01 -1.886840909719467163e-01 -3.347338875755667686e-03 1.269509345293045044e-01 -8.272974938154220581e-02 -4.764095321297645569e-02 -9.117907285690307617e-02 -4.921911656856536865e-02 2.208884209394454956e-01 2.731599509716033936e-01 -4.149754717946052551e-02 1.508055329322814941e-01
2.798420190811157227e-01 2.499709874391555786e-01 3.287828341126441956e-02 -2.525133490562438965e-01 1.277501322329044342e-02 1.097574532032012939e-01 5.388012621551752090e-03 -1.495133042335510254e-01 2.075050920248031616e-01 1.767876595258712769e-01 2.361270785331726074e-01 5.225696414709091187e-02 1.411197930574417114e-01 -1.343931537121534348e-02 2.639172375202178955e-01 -1.711550652980804443e-01 -1.776846125721931458e-03 5.604866147041320801e-02 -1.532113254070281982e-01 -2.788619995117187500e-01 4.932628944516181946e-02 -6.457119435071945190e-02 -1.756520122289657593e-01 1.472726613283157349e-01 -4.186222851276397705e-01 -1.949884295463562012e-01 -3.133392659947276115e-03 1.225548051297664642e-02 2.319615036249160767e-01 -6.114234775304794312e-02 -5.527734011411666870e-02 2.652771472930908203e-01
3.230003714561462402e-01 -1.596321910619735718e-01 -6.519182771444320679e-02 -4.317960441112518311e-01 1.483603566884994507e-01 1.906094700098037720e-01 1.160109266638755798e-01 8.341547846794128418e-02 1.737588495016098022e-01 -3.846574574708938599e-02 1.267090737819671631e-01 -1.646310091018676758e-01 -5.821450054645538330e-02 6.157798692584037781e-02 1.691846698522567749e-01 4.667725414037704468e-02 -7.875013165175914764e-03 -2.231676876544952393e-02 -4.359593614935874939e-02 8.013346791267395020e-02 1.761689782142639160e-01 -6.258244812488555908e-02 4.454061761498451233e-02 5.469946861267089844e-01 -1.184622645378112793e-01 1.748556643724441528e-02 -1.184837445616722107e-01 -2.551807463169097900e-01 -8.706396073102951050e-02 1.029792129993438721e-01 -1.064254119992256165e-01 -1.410345584154129028e-01
2.527891397476196289e-01 4.300337657332420349e-02 9.431221522390842438e-03 -4.130416512489318848e-01 -1.593798547983169556e-01 1.062779948115348816e-01 -6.406582891941070557e-02 1.419722568243741989e-02 -3.994099050760269165e-02 1.634197533130645752e-01 6.661714613437652588e-02 -1.385122686624526978e-01 -1.928381323814392090e-01 -3.603757172822952271e-02 2.227139621973037720e-01 -1.724814623594284058e-01 -4.366427361965179443e-01 -2.049289084970951080e-02 2.295558154582977295e-02 9.734647721052169800e-02 1.061165556311607361e-01 -3.703990578651428223e-01 -7.715800404548645020e-02 2.813936769962310791e-01 1.605258136987686157e-01 -1.215990050695836544e-03 -3.622509539127349854e-02 -8.694892749190330505e-03 -7.719136774539947510e-02 -4.464637115597724915e-02 -2.698080241680145264e-01 1.010611802339553833e-01
1.140237301588058472e-01 -5.165823176503181458e-02 2.054971009492874146e-01 -2.859972715377807617e-01 2.615473866462707520e-01 4.493093490600585938e-02 2.062436193227767944e-02 1.103002503514289856e-01 1.135512217879295349e-01 -2.514763921499252319e-02 6.732861697673797607e-02 1.165171787142753601e-01 -1.439783256500959396e-02 1.347295939922332764e-01 8.974693715572357178e-02 -3.746763765811920166e-01 -3.215935826301574707e-01 -2.034910917282104492e-01 -2.800917625427246094e-01 2.089266031980514526e-01 -2.699798941612243652e-01 1.457973476499319077e-02 1.819967776536941528e-01 3.603752255439758301e-01 5.168234929442405701e-02 1.143522411584854126e-01 3.451162204146385193e-02 1.599456518888473511e-01 3.613937273621559143e-02 7.978439331054687500e-02 -1.599479317665100098e-01 -7.324572186917066574e-03
-1.003190651535987854e-01 1.214857697486877441e-01 8.662488311529159546e-02 -2.607245743274688721e-01 6.303095817565917969e-02 -2.240321226418018341e-02 4.936580732464790344e-02 9.142475575208663940e-02 7.878363132476806641e-02 2.051042169332504272e-01 -1.149688065052032471e-01 1.985865682363510132e-01 2.787270843982696533e-01 2.075447142124176025e-01 1.932142227888107300e-01 -3.260886371135711670e-01 -2.228566110134124756e-01 -1.047777682542800903e-01 -2.498359829187393188e-01 2.115252614021301270e-01 3.321914700791239738e-03 -8.050150424242019653e-02 8.197572082281112671e-02 4.181673750281333923e-02 -1.547414958477020264e-01 -9.426603466272354126e-02 -2.004759609699249268e-01 1.597022712230682373e-01 2.170285768806934357e-02 -2.579555474221706390e-02 -1.194616481661796570e-01 -4.715603590011596680e-01
3.277203068137168884e-02 2.003691941499710083e-01 2.818104326725006104e-01 -1.388069838285446167e-01 3.731463104486465454e-02 1.086100116372108459e-01 1.111283227801322937e-01 2.213475257158279419e-01 -2.375860661268234253e-01 1.063311025500297546e-01 -1.442295610904693604e-01 -2.796652615070343018e-01 1.110380440950393677e-01 3.316424414515495300e-02 -2.655445933341979980e-01 -2.761770188808441162e-01 -9.892960637807846069e-02 -2.451164424419403076e-01 -1.906037926673889160e-01 -2.375050336122512817e-01 1.607929766178131104e-01 -1.566887348890304565e-01 -1.527943462133407593e-01 2.956420183181762695e-01 -2.505458593368530273e-01 -1.482944842427968979e-02 4.523381590843200684e-02 -1.759503595530986786e-02 4.817781969904899597e-02 2.425548136234283447e-01 4.699334036558866501e-03 9.103445708751678467e-02
1.203108802437782288e-01 7.732298225164413452e-02 6.991136819124221802e-02 -5.185140371322631836e-01 1.321906596422195435e-01 2.481039613485336304e-01 1.975406557321548462e-01 -2.239959686994552612e-02 -1.503989845514297485e-01 -2.408829052001237869e-03 -8.295985311269760132e-02 3.470596298575401306e-02 -4.158997908234596252e-02 3.269097954034805298e-02 3.370661661028862000e-02 -2.879185676574707031e-01 -4.895635321736335754e-02 -1.545062363147735596e-01 -2.011966258287429810e-01 -3.152700960636138916e-01 2.583784759044647217e-01 -1.443146914243698120e-01 -1.652656346559524536e-01 1.192925646901130676e-01 -9.155932068824768066e-02 -1.012381017208099365e-01 3.831898272037506104e-01 4.429503902792930603e-02 -4.917160049080848694e-02 -6.196337565779685974e-02 -1.273150276392698288e-02 2.412038296461105347e-02
-2.863551974296569824e-01 4.873822256922721863e-02 -7.539145648479461670e-02 -3.094857633113861084e-01 1.884593218564987183e-01 4.170092567801475525e-02 -5.291876569390296936e-02 2.142713963985443115e-01 1.360369026660919189e-01 1.492735743522644043e-01 2.922248467803001404e-02 -3.536422550678253174e-02 1.724575906991958618e-01 2.983739972114562988e-01 3.474114537239074707e-01 3.456830978393554688e-02 -2.808855846524238586e-02 9.927640855312347412e-02 -4.227780923247337341e-02 -8.513212203979492188e-02 2.466994673013687134e-01 -1.510192267596721649e-02 1.107880994677543640e-01 3.301206529140472412e-01 -2.985185086727142334e-01 3.237659633159637451e-01 -8.143997937440872192e-02 -1.356264501810073853e-01 3.606999665498733521e-02 -1.088965684175491333e-01 5.443527176976203918e-02 -8.677803725004196167e-02
1.122212782502174377e-01 7.724661380052566528e-02 3.365190029144287109e-01 -7.852286845445632935e-02 -5.365103483200073242e-02 -8.224304020404815674e-02 6.405226141214370728e-02 4.331789314746856689e-01 4.784173145890235901e-02 1.363711953163146973e-01 -1.075842380523681641e-01 -1.669009178876876831e-01 -1.723233982920646667e-02 2.651389539241790771e-01 -2.334955707192420959e-02 -1.522186249494552612e-01 -1.695426404476165771e-01 -4.177429527044296265e-02 -4.838725179433822632e-02 -8.298131823539733887e-02 1.980688273906707764e-01 3.859431250020861626e-03 -2.395147979259490967e-01 2.520541250705718994e-01 -4.247200191020965576e-01 -5.583724752068519592e-02 -1.691258251667022705e-01 -2.437528967857360840e-01 -1.274836361408233643e-01 -4.537086188793182373e-02 -9.113124012947082520e-02 8.950304239988327026e-02
-4.987575113773345947e-02 4.641110822558403015e-02 1.233895123004913330e-01 -4.495488703250885010e-01 3.807245194911956787e-02 5.665890499949455261e-02 2.354642152786254883e-01 -2.584721334278583527e-02 -1.159871816635131836e-01 3.330345079302787781e-02 4.981296136975288391e-02 -8.496300876140594482e-02 -1.230641826987266541e-01 2.138753831386566162e-01 7.683873921632766724e-02 -3.339809775352478027e-01 -1.196025460958480835e-01 -1.733697205781936646e-01 -1.297007054090499878e-01 -3.721756935119628906e-01 -1.072236709296703339e-02 -1.491300165653228760e-01 -1.119436249136924744e-01 2.960958778858184814e-01 -9.807983785867691040e-02 3.268455713987350464e-02 3.624201118946075439e-01 -4.137137904763221741e-02 -1.283285468816757202e-01 -1.138148531317710876e-01 -1.230386719107627869e-01 6.406857073307037354e-02
-4.476988315582275391e-02 -5.362213775515556335e-02 3.373578190803527832e-01 -5.170474573969841003e-02 2.418892234563827515e-01 1.140465661883354187e-01 1.365302056074142456e-01 2.337523400783538818e-01 3.075770847499370575e-02 2.731687128543853760e-01 -2.058434337377548218e-01 -2.243109345436096191e-01 9.491742402315139771e-02 8.463830500841140747e-02 7.294164597988128662e-02 -9.277082979679107666e-02 -1.687730550765991211e-01 -5.408733338117599487e-02 -6.507429480552673340e-02 2.892915010452270508e-01 1.222416535019874573e-01 8.247765712440013885e-03 -1.673017591238021851e-01 1.620575487613677979e-01 -3.331550359725952148e-01 -8.320702612400054932e-02 1.942162960767745972e-02 -2.643205821514129639e-01 -3.091189544647932053e-03 8.360954374074935913e-02 -3.893399238586425781e-01 1.197559759020805359e-02
2.773238420486450195e-01 1.891445666551589966e-01 2.019652426242828369e-01 -3.202731311321258545e-01 -6.441783905029296875e-02 2.527979910373687744e-01 1.642178446054458618e-01 2.315646559000015259e-01 4.608184844255447388e-02 1.131676062941551208e-01 -2.954345643520355225e-01 4.902272298932075500e-02 -1.358531713485717773e-01 1.513234376907348633e-01 3.535123169422149658e-02 -3.618668019771575928e-01 -1.350483000278472900e-01 -1.069483011960983276e-01 -5.188339855521917343e-03 -1.827444583177566528e-01 1.664651632308959961e-01 -5.088311061263084412e-02 -4.009113088250160217e-02 5.256899446249008179e-02 2.246009930968284607e-02 2.327884435653686523e-01 3.252767622470855713e-01 4.046978056430816650e-02 -1.846518218517303467e-01 4.785821959376335144e-02 -1.111126095056533813e-01 -9.218467026948928833e-02
-1.266650669276714325e-02 -8.435457199811935425e-02 -8.570663630962371826e-02 -1.634734570980072021e-01 1.918377578258514404e-01 -4.409953579306602478e-02 1.271941661834716797e-01 6.161401420831680298e-02 -1.751687079668045044e-01 4.231115579605102539e-01 -1.373670101165771484e-01 4.883516952395439148e-02 2.091884054243564606e-02 5.439423397183418274e-02 2.518976926803588867e-01 -3.708614110946655273e-01 -3.614601492881774902e-01 5.419319868087768555e-02 -9.559985995292663574e-02 -2.023627907037734985e-01 1.735013574361801147e-01 -2.239290028810501099e-01 -1.173635497689247131e-01 9.929706156253814697e-02 -1.752588897943496704e-01 1.139068901538848877e-01 1.009421423077583313e-01 2.058861851692199707e-01 -1.283476054668426514e-01 8.549049496650695801e-02 -2.379695773124694824e-01 -1.852033287286758423e-02
2.136481106281280518e-01 -3.596471250057220459e-02 8.097347617149353027e-02 -9.317450225353240967e-02 -1.510209888219833374e-01 1.002294719219207764e-01 1.244267821311950684e-01 -6.053379178047180176e-02 2.929078042507171631e-01 4.575914740562438965e-01 7.693263888359069824e-02 3.949593752622604370e-02 2.253812551498413086e-01 1.591908633708953857e-01 2.135200612246990204e-02 -2.809079885482788086e-01 -2.518153376877307892e-02 6.581776589155197144e-02 5.252907425165176392e-02 -2.702764868736267090e-01 -1.241351664066314697e-01 -2.250404655933380127e-01 8.200528472661972046e-02 2.057807892560958862e-01 -1.946813911199569702e-01 -2.336074858903884888e-01 6.504549831151962280e-02 -1.252284459769725800e-02 3.091574311256408691e-01 9.357786923646926880e-02 -1.513422876596450806e-01 -8.750501275062561035e-02
1.259863823652267456e-01 -3.121102927252650261e-03 -2.496455237269401550e-02 -2.674402296543121338e-01 -1.372770816087722778e-01 1.460751295089721680e-01 -2.942731603980064392e-02 1.444202661514282227e-01 -6.777431815862655640e-02 2.035044878721237183e-01 -1.665410697460174561e-01 1.333238631486892700e-01 -1.051181331276893616e-01 8.822405338287353516e-02 3.978475332260131836e-01 -1.982783228158950806e-01 -3.913465738296508789e-01 -6.152179557830095291e-03 -2.809531427919864655e-02 -1.102321594953536987e-01 1.099727749824523926e-01 -1.806598454713821411e-01 -1.061403378844261169e-01 4.281150996685028076e-01 1.760777235031127930e-01 -1.017900779843330383e-01 9.865207225084304810e-02 9.582981467247009277e-02 9.852344542741775513e-02 2.134397998452186584e-02 -1.708124428987503052e-01 1.925747841596603394e-01
-1.586766541004180908e-01 4.201557487249374390e-02 -1.451083924621343613e-02 -2.593679428100585938e-01 -1.539627313613891602e-01 -1.528312079608440399e-02 1.185374334454536438e-01 7.556709647178649902e-02 1.297630071640014648e-01 3.275800943374633789e-01 -1.505649238824844360e-01 -9.463120996952056885e-02 1.492783129215240479e-01 1.398209482431411743e-01 -1.345327347517013550e-01 -2.513716220855712891e-01 -2.034801393747329712e-01 -2.296536266803741455e-01 9.197451174259185791e-02 2.002866379916667938e-02 -1.951418630778789520e-02 -3.069932013750076294e-02 1.073666289448738098e-01 2.021950334310531616e-01 -5.183531343936920166e-02 1.282130926847457886e-01 -2.899151667952537537e-02 2.700542509555816650e-01 4.712683334946632385e-02 1.176786124706268311e-01 -3.739434778690338135e-01 -4.212415516376495361e-01
1.478899717330932617e-01 -4.950423911213874817e-02 1.443448662757873535e-01 -4.828219711780548096e-01 -1.843587681651115417e-02 1.376213431358337402e-01 -8.146007359027862549e-02 6.433478742837905884e-02 2.294119074940681458e-02 1.150120645761489868e-01 -1.401987522840499878e-01 -8.033338934183120728e-02 1.034911572933197021e-01 2.299236655235290527e-01 1.148481965065002441e-01 -2.456771284341812134e-01 -7.400509715080261230e-02 -1.931541264057159424e-01 -1.547589898109436035e-01 -2.467271536588668823e-01 1.182348728179931641e-01 -2.399846538901329041e-02 -2.376651316881179810e-01 1.774929165840148926e-01 1.283059120178222656e-01 -7.711182534694671631e-02 4.183567166328430176e-01 9.385693073272705078e-02 -1.570643037557601929e-01 1.729056686162948608e-01 -1.272983700037002563e-01 -8.672361075878143311e-02
-4.006820172071456909e-02 7.976621389389038086e-02 8.030396699905395508e-02 -1.763717383146286011e-01 -1.189521774649620056e-01 -9.056093543767929077e-02 7.075929641723632812e-02 2.518686093389987946e-02 -4.340448677539825439e-01 4.625802934169769287e-01 2.515870705246925354e-02 3.699941188097000122e-02 -1.601085513830184937e-01 3.848134726285934448e-02 1.157014518976211548e-01 -1.802569925785064697e-01 -2.015947699546813965e-01 -3.464469909667968750e-01 -1.226735785603523254e-01 -1.919810287654399872e-02 1.631817072629928589e-01 -7.658147811889648438e-02 -3.383387997746467590e-02 3.085800111293792725e-01 -3.029393553733825684e-01 2.492702938616275787e-02 1.327058672904968262e-01 -4.007280990481376648e-02 2.036563120782375336e-02 5.593598634004592896e-02 1.337761878967285156e-01 -1.054473444819450378e-01
1.630007326602935791e-01 -1.202108636498451233e-01 1.008542440831661224e-02 -2.426740974187850952e-01 -5.177690461277961731e-02 1.627273042686283588e-03 -5.149905756115913391e-02 1.416081041097640991e-01 2.400007247924804688e-01 7.800266891717910767e-02 1.816290766000747681e-01 1.533960103988647461e-01 -1.766090691089630127e-01 -4.361857473850250244e-02 9.871996939182281494e-02 -2.097146958112716675e-01 5.994571000337600708e-02 -7.413038611412048340e-02 -3.867246210575103760e-01 1.307440549135208130e-01 2.041952013969421387e-01 -2.650404572486877441e-01 -1.668913639150559902e-03 3.567303419113159180e-01 -6.734065711498260498e-02 -4.424015432596206665e-02 -2.275152057409286499e-01 4.363758489489555359e-02 2.432178556919097900e-01 9.283662587404251099e-02 -2.999218106269836426e-01 -1.864125728607177734e-01
-1.075814217329025269e-01 1.245864182710647583e-01 1.944736205041408539e-02 -2.719516158103942871e-01 -2.597824335098266602e-01 -1.645181141793727875e-02 -2.325657457113265991e-01 1.092130020260810852e-01 1.989398002624511719e-01 2.315875440835952759e-01 4.301249235868453979e-02 -2.704170942306518555e-01 2.280163019895553589e-02 1.141399964690208435e-01 1.588672958314418793e-02 -5.707789659500122070e-01 1.345194578170776367e-01 -1.855809092521667480e-01 -9.665562957525253296e-02 3.753746300935745239e-02 2.214758396148681641e-01 -1.760031580924987793e-01 1.336532235145568848e-01 1.673429906368255615e-01 -9.890281409025192261e-02 1.103771105408668518e-01 3.562255576252937317e-02 -1.409418880939483643e-01 -5.996584426611661911e-03 5.979727022349834442e-03 1.456995308399200439e-01 5.866313353180885315e-02
7.181512564420700073e-02 2.179860174655914307e-01 1.748188287019729614e-01 -2.868756949901580811e-01 -2.220996171236038208e-01 1.358504593372344971e-01 -2.311124354600906372e-01 -1.099011898040771484e-01 8.657943457365036011e-02 2.069537341594696045e-01 5.667243152856826782e-02 -1.011690963059663773e-02 2.185568660497665405e-01 -7.813526690006256104e-02 2.041082978248596191e-01 -2.318427115678787231e-01 2.647042088210582733e-02 -1.677589863538742065e-02 -2.605907320976257324e-01 9.605288505554199219e-02 -5.892137414775788784e-04 -1.128602251410484314e-01 2.100684493780136108e-01 1.043945029377937317e-01 -3.055522441864013672e-01 1.124407351016998291e-02 -7.607166469097137451e-02 -2.896877229213714600e-01 3.094348311424255371e-01 2.245028614997863770e-01 3.495214506983757019e-02 1.477126926183700562e-01
-1.644067466259002686e-01 3.558724820613861084e-01 -6.017417833209037781e-02 -3.093880116939544678e-01 -9.810443967580795288e-02 1.671110838651657104e-01 -1.730323731899261475e-01 6.450571864843368530e-02 1.879158616065979004e-02 3.781394362449645996e-01 5.542469397187232971e-02 -1.021116152405738831e-01 9.666995704174041748e-02 -2.459865249693393707e-02 2.305004745721817017e-01 -2.359351664781570435e-01 -6.985533982515335083e-03 -2.441884130239486694e-01 -1.896493434906005859e-01 1.825520582497119904e-02 1.676288247108459473e-01 -1.693553850054740906e-02 1.490193158388137817e-01 2.077880650758743286e-01 -3.117163777351379395e-01 1.119526848196983337e-01 -4.384114220738410950e-02 -4.882796108722686768e-02 -1.511143893003463745e-01 2.281784862279891968e-01 -2.891107695177197456e-03 1.451977938413619995e-01
-5.082326009869575500e-02 2.576057240366935730e-02 -7.548950612545013428e-03 -3.560123592615127563e-02 2.500419504940509796e-02 2.244279831647872925e-01 -1.630114465951919556e-01 2.025516182184219360e-01 8.271678537130355835e-02 1.267581284046173096e-01 2.018418908119201660e-01 5.440953001379966736e-02 -1.928114518523216248e-02 9.819943457841873169e-02 7.068747282028198242e-02 -3.752555549144744873e-01 3.182321786880493164e-02 -1.470129564404487610e-02 -1.326424721628427505e-02 6.548057496547698975e-02 2.699675261974334717e-01 1.721401661634445190e-01 -4.046367108821868896e-02 2.936490178108215332e-01 -1.268485039472579956e-01 3.030950427055358887e-01 -1.626512706279754639e-01 -2.526565790176391602e-01 2.363562434911727905e-01 3.590860068798065186e-01 -2.520269155502319336e-01 -1.084005758166313171e-01
1.252334751188755035e-02 -1.739020049571990967e-01 3.311693668365478516e-01 -2.690620720386505127e-01 -3.143232315778732300e-02 8.838875591754913330e-02 4.027826339006423950e-02 2.796641588211059570e-01 -6.630665063858032227e-02 6.590585410594940186e-02 -1.694836020469665527e-01 -9.067298471927642822e-02 -2.590004205703735352e-01 6.460715085268020630e-02 -3.252696394920349121e-01 -1.955754905939102173e-01 -3.062404692173004150e-01 -1.200690567493438721e-01 -2.239893376827239990e-01 6.594890356063842773e-02 2.332055866718292236e-01 -1.204162091016769409e-01 -1.209445521235466003e-01 1.898414641618728638e-01 -2.754334807395935059e-01 8.428999036550521851e-02 -1.077725589275360107e-01 -8.601200580596923828e-02 4.121668264269828796e-02 -1.034671254456043243e-02 -9.617998450994491577e-02 -2.063889950513839722e-01
-1.485130637884140015e-01 1.857045590877532959e-01 2.166329175233840942e-01 -3.384405076503753662e-01 2.748500108718872070e-01 1.385396569967269897e-01 -8.859131485223770142e-02 -8.476461283862590790e-03 -6.354535371065139771e-02 1.548871248960494995e-01 -8.829608559608459473e-02 6.858295947313308716e-02 -6.841854751110076904e-02 2.874177396297454834e-01 -2.767888307571411133e-01 4.707623645663261414e-02 -2.170891501009464264e-02 -2.627440989017486572e-01 -1.022329106926918030e-01 1.032064110040664673e-01 -3.091379255056381226e-02 -2.949136495590209961e-01 -3.248707056045532227e-01 2.524443268775939941e-01 -2.072422504425048828e-01 1.585317850112915039e-01 -1.883216085843741894e-03 -9.411178529262542725e-02 8.752863854169845581e-02 8.844235539436340332e-02 -1.616937518119812012e-01 -7.940717041492462158e-02
7.980671525001525879e-02 5.482735112309455872e-02 2.029019892215728760e-01 -1.347287595272064209e-01 1.436462998390197754e-01 2.405953258275985718e-01 2.195551805198192596e-02 1.693135946989059448e-01 1.833564788103103638e-02 1.206662654876708984e-01 -2.156718522310256958e-01 -1.274009495973587036e-01 -4.132533818483352661e-02 -3.978645801544189453e-02 -3.165032565593719482e-01 -2.070104330778121948e-01 -3.616121113300323486e-01 -6.413343548774719238e-02 -2.584882378578186035e-01 2.858518436551094055e-02 8.665373921394348145e-02 -2.159227579832077026e-01 -5.087384954094886780e-02 4.293991625308990479e-01 -1.607861518859863281e-01 -1.839949637651443481e-01 6.869439780712127686e-02 -6.111347302794456482e-02 1.054496467113494873e-01 1.058989837765693665e-01 -1.809152066707611084e-01 1.812078207731246948e-01
-4.300793632864952087e-02 4.781427979469299316e-02 2.532387375831604004e-01 -1.702661067247390747e-01 2.085238397121429443e-01 -7.108445465564727783e-02 1.440317481756210327e-01 -1.539694815874099731e-01 -2.538869976997375488e-01 1.300887316465377808e-01 1.173388510942459106e-01 3.957858681678771973e-02 4.889394715428352356e-02 -1.440971624106168747e-03 2.758726179599761963e-01 -4.819047749042510986e-01 -2.316071651875972748e-02 -8.517706394195556641e-02 -8.770543336868286133e-02 -7.433798164129257202e-02 1.979477405548095703e-01 -6.107747554779052734e-02 -3.875538110733032227e-01 3.068746030330657959e-01 -1.264017373323440552e-01 -3.865807875990867615e-02 1.556953489780426025e-01 1.204629093408584595e-01 -7.603695243597030640e-02 -1.086568459868431091e-02 -9.917298704385757446e-02 -1.485151052474975586e-01
-7.317180931568145752e-02 1.888358294963836670e-01 1.268760710954666138e-01 -2.472328096628189087e-01 -2.802099287509918213e-02 1.686963289976119995e-01 -1.438547857105731964e-02 5.039928480982780457e-02 -5.723230540752410889e-02 2.545674145221710205e-01 2.485453337430953979e-02 -1.622970774769783020e-02 -5.722288787364959717e-02 5.492492020130157471e-02 -5.849510803818702698e-02 -1.003889515995979309e-01 2.008517272770404816e-02 -1.902384907007217407e-01 1.218719184398651123e-01 -3.330488502979278564e-01 -4.728523083031177521e-03 -2.925051152706146240e-01 -2.213131934404373169e-01 4.373743832111358643e-01 -2.700356841087341309e-01 -3.926633000373840332e-01 -3.699301555752754211e-02 1.878224015235900879e-01 2.230949699878692627e-02 5.910024419426918030e-02 -6.955732405185699463e-02 -1.477770414203405380e-02
3.015216886997222900e-01 -2.407823055982589722e-01 3.156339228153228760e-01 -3.418418765068054199e-01 -1.005661711096763611e-01 7.957744598388671875e-02 1.987112909555435181e-01 1.123147308826446533e-01 1.584923565387725830e-01 2.702732980251312256e-01 -6.676681339740753174e-02 2.130534946918487549e-01 -1.630098074674606323e-01 1.153898090124130249e-01 -2.285403460264205933e-01 -2.097989022731781006e-01 -1.704843640327453613e-01 -5.581883341073989868e-02 9.227988868951797485e-02 1.192361563444137573e-01 2.442598938941955566e-01 -2.623448967933654785e-01 1.341057848185300827e-02 1.118583008646965027e-01 4.693078994750976562e-02 -4.951441660523414612e-02 -9.416881948709487915e-02 -1.933127939701080322e-01 1.722477227449417114e-01 1.903700456023216248e-02 -4.924079403281211853e-02 4.989162459969520569e-02
6.209373846650123596e-02 3.191924095153808594e-02 1.181089133024215698e-01 -4.067980051040649414e-01 1.921288073062896729e-01 -1.971165835857391357e-02 -4.214236140251159668e-02 2.233886271715164185e-01 -9.545487910509109497e-02 2.129475325345993042e-01 -4.047716557979583740e-01 -2.133870273828506470e-01 1.912517100572586060e-01 -6.528025120496749878e-02 5.659657344222068787e-02 -8.449704200029373169e-02 -7.246262859553098679e-03 -2.931461203843355179e-03 -1.058014333248138428e-01 -2.015485316514968872e-01 3.229164481163024902e-01 8.012377656996250153e-03 -2.106475643813610077e-02 2.401803433895111084e-02 -1.354822218418121338e-01 -5.771684274077415466e-02 -2.659345045685768127e-02 1.841163337230682373e-01 2.365909814834594727e-01 -2.032528817653656006e-01 -3.015927672386169434e-01 -9.960980713367462158e-02
2.222881279885768890e-02 8.938828110694885254e-02 6.176928058266639709e-02 -1.738129109144210815e-01 -7.310730218887329102e-02 1.683375388383865356e-01 1.865932345390319824e-02 -6.216533482074737549e-02 1.277189552783966064e-01 2.195454686880111694e-01 5.251536518335342407e-02 -4.854897409677505493e-02 3.507966399192810059e-01 9.831241518259048462e-02 3.052276968955993652e-01 -3.336046338081359863e-01 1.146784871816635132e-01 -1.783003471791744232e-02 -3.024102151393890381e-01 -1.073550712317228317e-02 6.654880195856094360e-02 2.450249902904033661e-02 2.302522510290145874e-01 1.903090924024581909e-01 -1.051218584179878235e-01 -1.717153787612915039e-01 5.893165618181228638e-02 -4.420473277568817139e-01 2.456000745296478271e-01 -8.897483348846435547e-02 6.328961998224258423e-02 4.279489070177078247e-02
-1.348750591278076172e-01 -1.759672313928604126e-01 9.338269382715225220e-02 -2.473037242889404297e-01 -1.540335714817047119e-01 9.626851230859756470e-02 7.553294301033020020e-02 8.945824578404426575e-03 3.265900909900665283e-01 2.624886333942413330e-01 1.321596950292587280e-01 -1.346965283155441284e-01 -1.011140570044517517e-01 7.692897319793701172e-02 9.949802421033382416e-03 -2.419939935207366943e-01 -1.496488451957702637e-01 -2.835750579833984375e-01 -2.392892241477966309e-01 -7.211589068174362183e-02 -1.198008581995964050e-01 -5.264978855848312378e-02 1.090379282832145691e-01 1.265084743499755859e-01 -2.128820270299911499e-01 -1.121949478983879089e-01 -1.587354987859725952e-01 2.835322916507720947e-01 1.424452289938926697e-02 5.208996683359146118e-02 -4.203079342842102051e-01 5.344329029321670532e-02
-1.675357669591903687e-02 4.603907465934753418e-02 1.025835350155830383e-01 -2.179521471261978149e-01 5.025206133723258972e-02 -3.289200738072395325e-02 3.728830814361572266e-01 3.941173478960990906e-02 8.226675540208816528e-02 -2.000752836465835571e-01 -1.826815903186798096e-01 -8.011460304260253906e-02 1.458366811275482178e-01 -3.600181639194488525e-02 2.860363721847534180e-01 -3.774624764919281006e-01 -3.014322742819786072e-02 9.586704522371292114e-02 -1.887771040201187134e-01 -1.127966120839118958e-01 1.934338808059692383e-01 -1.186411082744598389e-01 -4.225441068410873413e-02 2.532364130020141602e-01 -1.903988122940063477e-01 8.674591034650802612e-02 4.710619151592254639e-02 3.541942834854125977e-01 1.917264610528945923e-01 -1.170854866504669189e-01 -2.403583228588104248e-01 7.980022579431533813e-02
1.147292554378509521e-01 -1.150609832257032394e-02 1.148427277803421021e-01 -7.206219434738159180e-02 -7.918869704008102417e-02 2.465333789587020874e-01 1.135746687650680542e-01 1.698235981166362762e-02 2.114811241626739502e-01 2.380018085241317749e-01 -1.005474999547004700e-01 -1.237444430589675903e-01 2.741371393203735352e-01 1.658790111541748047e-01 -2.379986196756362915e-01 -6.975566595792770386e-02 -1.228024959564208984e-01 5.096524953842163086e-02 -9.185083210468292236e-02 -1.024670749902725220e-01 2.448236495256423950e-01 -1.158285811543464661e-01 6.436517089605331421e-02 2.427572160959243774e-01 -3.978480994701385498e-01 -2.989606857299804688e-01 3.548675775527954102e-01 -9.050650894641876221e-02 1.042090579867362976e-01 1.191054508090019226e-01 -1.117737144231796265e-01 6.894411891698837280e-02
2.679324941709637642e-03 -1.170850321650505066e-01 2.019168995320796967e-02 -3.258813321590423584e-01 -5.453761294484138489e-02 3.755394741892814636e-02 -3.599211946129798889e-02 9.786936640739440918e-02 2.152830660343170166e-01 2.013929933309555054e-01 -2.534521222114562988e-01 5.234634876251220703e-02 -8.240138739347457886e-02 1.835866272449493408e-01 -2.120477557182312012e-01 -1.819029077887535095e-02 -2.979557812213897705e-01 -1.334328502416610718e-01 -1.522922217845916748e-01 2.657753229141235352e-01 9.968269616365432739e-02 -1.129297390580177307e-01 -2.138142734766006470e-01 3.413041234016418457e-01 -4.486676305532455444e-02 2.449774593114852905e-01 -2.349496185779571533e-01 -1.265547275543212891e-01 2.557246088981628418e-01 -5.765796452760696411e-02 -1.900440454483032227e-01 3.686565160751342773e-02
-7.943549007177352905e-02 2.743211388587951660e-01 1.417489647865295410e-01 -1.955614089965820312e-01 9.021024405956268311e-02 -2.728238105773925781e-01 4.972023516893386841e-02 2.773229219019412994e-02 -1.146052777767181396e-01 2.895650863647460938e-01 1.242747977375984192e-01 9.761632978916168213e-02 -5.045509338378906250e-02 1.145559549331665039e-01 1.602539718151092529e-01 -3.487657308578491211e-01 -2.895778119564056396e-01 -2.836031019687652588e-01 5.824952945113182068e-02 1.145417522639036179e-02 -2.459848066791892052e-03 7.264295220375061035e-02 -2.587461769580841064e-01 4.313927888870239258e-01 -1.821403205394744873e-01 -2.485496923327445984e-02 -4.109134152531623840e-02 -6.424136459827423096e-02 5.290473252534866333e-02 4.697989299893379211e-02 -3.433512290939688683e-03 -1.362976431846618652e-01
-5.428193509578704834e-02 7.302410155534744263e-02 3.453771770000457764e-01 -4.312145113945007324e-01 2.441673874855041504e-01 7.667097449302673340e-02 2.993582487106323242e-01 1.040959358215332031e-01 -1.858414262533187866e-01 2.305801659822463989e-01 8.245272189378738403e-02 -5.524804815649986267e-02 -5.817070975899696350e-02 1.366600692272186279e-01 -1.614279747009277344e-01 -2.099503129720687866e-01 -6.302082538604736328e-02 -1.426216512918472290e-01 -8.184744417667388916e-02 -2.418968230485916138e-01 2.460376769304275513e-01 4.178814589977264404e-03 -8.384096622467041016e-02 2.047053873538970947e-01 -1.049580350518226624e-01 1.358716338872909546e-01 3.479505330324172974e-02 1.401913017034530640e-01 -9.732087701559066772e-02 1.190077438950538635e-01 1.058930531144142151e-01 -2.158447355031967163e-01
6.584623456001281738e-02 -1.573996096849441528e-01 1.826875358819961548e-01 -1.768466383218765259e-01 -1.243300735950469971e-01 1.213834881782531738e-01 5.776031687855720520e-02 1.650805771350860596e-01 -1.719519263133406639e-03 2.877782285213470459e-01 3.803711384534835815e-02 -1.902471333742141724e-01 -5.940074101090431213e-02 1.904603689908981323e-01 1.770960688591003418e-01 -6.719331443309783936e-02 -2.822147607803344727e-01 -7.060626149177551270e-02 -1.935152262449264526e-01 -4.876073449850082397e-02 -5.034305155277252197e-02 4.993518814444541931e-02 1.386069059371948242e-01 2.839092016220092773e-01 -1.251889765262603760e-01 2.539926469326019287e-01 -6.306615471839904785e-02 3.080134391784667969e-01 1.583925336599349976e-01 2.846158742904663086e-01 -2.720738947391510010e-01 2.467097938060760498e-01
-5.793189629912376404e-02 -4.294319078326225281e-03 3.282667100429534912e-01 1.368402130901813507e-02 -1.305300444364547729e-01 -4.478118196129798889e-02 -6.219996511936187744e-02 1.022499427199363708e-01 4.238357245922088623e-01 5.692830681800842285e-02 7.101667672395706177e-02 -2.750352025032043457e-01 -3.069079853594303131e-02 1.106515899300575256e-01 1.560782641172409058e-01 -3.205781280994415283e-01 1.457555871456861496e-02 8.965639397501945496e-03 -1.362827718257904053e-01 1.511797457933425903e-01 2.117432057857513428e-01 3.009436838328838348e-02 6.951978057622909546e-02 2.660708725452423096e-01 -2.215248793363571167e-01 -2.919268421828746796e-02 -2.112151384353637695e-01 -1.763155758380889893e-01 3.679437637329101562e-01 -7.418378442525863647e-02 -6.394749134778976440e-02 -1.331980377435684204e-01
1.283814162015914917e-01 5.212618783116340637e-02 -3.408109024167060852e-02 -1.058664470911026001e-01 4.396845400333404541e-02 2.862586379051208496e-01 4.581728950142860413e-03 2.743034362792968750e-01 -1.394150406122207642e-01 4.536356031894683838e-01 -3.425717055797576904e-01 1.961221843957901001e-01 -6.872365623712539673e-02 1.362294852733612061e-01 4.474407061934471130e-02 -3.506488204002380371e-01 8.385942131280899048e-02 -3.731168434023857117e-02 9.366438537836074829e-02 5.497182160615921021e-02 6.578992307186126709e-02 -1.250562220811843872e-01 -2.671531960368156433e-02 5.923009663820266724e-02 -5.198232829570770264e-02 -2.273817081004381180e-03 -1.808594465255737305e-01 -6.243718415498733521e-02 -1.343624889850616455e-01 3.346965014934539795e-01 -2.535810470581054688e-01 -4.369399324059486389e-02
1.169744208455085754e-01 -2.890964150428771973e-01 -1.630324274301528931e-01 -3.298512101173400879e-01 -5.210206285119056702e-02 2.692690789699554443e-01 2.873488068580627441e-01 1.656174361705780029e-01 -1.560298055410385132e-01 1.389262382872402668e-03 1.278026700019836426e-01 -2.227595299482345581e-01 8.813489973545074463e-02 -7.069820910692214966e-02 3.125773370265960693e-02 -2.783023715019226074e-01 -1.475889682769775391e-01 -3.067995011806488037e-01 -1.353992521762847900e-01 2.019927948713302612e-01 2.102822214365005493e-01 -3.380799293518066406e-02 1.012604683637619019e-01 6.704410910606384277e-02 -1.479683667421340942e-01 -4.609054327011108398e-02 4.931132495403289795e-02 2.469558715820312500e-01 2.042380273342132568e-01 1.196517646312713623e-01 3.206033632159233093e-02 1.448928564786911011e-01
3.739801943302154541e-01 1.289126574993133545e-01 3.045622408390045166e-01 -4.460234344005584717e-01 -1.335805505514144897e-01 -7.740506902337074280e-03 1.940327584743499756e-01 -3.631504997611045837e-02 -2.406638860702514648e-01 1.694197654724121094e-01 -2.055602669715881348e-01 -1.724955886602401733e-01 -1.212752163410186768e-01 1.391771733760833740e-01 -5.948221683502197266e-02 -5.566677823662757874e-02 -5.151895806193351746e-02 -6.005978211760520935e-03 -9.224093705415725708e-02 8.054739236831665039e-02 -1.406367421150207520e-01 -1.901124864816665649e-01 -7.350160926580429077e-02 1.032834723591804504e-01 -2.719675898551940918e-01 1.654879450798034668e-01 -5.435136333107948303e-02 -4.821418225765228271e-02 -2.625431679189205170e-02 -2.164583839476108551e-02 -2.399390935897827148e-01 -2.014183253049850464e-01
-5.254479497671127319e-02 -2.022194303572177887e-02 1.352970153093338013e-01 -3.580136299133300781e-01 -1.708419024944305420e-01 3.537803515791893005e-02 9.994006901979446411e-02 1.449282020330429077e-01 -6.747883558273315430e-02 2.170604169368743896e-01 7.995112985372543335e-02 -3.394537419080734253e-02 1.851159781217575073e-01 4.470070302486419678e-01 2.013542316854000092e-02 -1.362313479185104370e-01 -6.764208525419235229e-02 -1.168956831097602844e-01 -3.166606426239013672e-01 2.422642558813095093e-01 3.033417835831642151e-02 1.052921563386917114e-01 3.298462927341461182e-02 8.895979821681976318e-02 -2.150621861219406128e-01 2.043907344341278076e-02 -3.200180530548095703e-01 2.939690053462982178e-01 -9.358249604701995850e-02 -3.102596849203109741e-02 -1.499254703521728516e-01 -1.036745533347129822e-01
5.591928586363792419e-02 -7.684426754713058472e-02 2.402197010815143585e-02 -4.962867870926856995e-02 -8.924087136983871460e-02 8.344297856092453003e-02 -1.888673901557922363e-01 -1.295152753591537476e-01 2.155732959508895874e-01 -5.974478647112846375e-02 -2.322564832866191864e-02 -2.420411705970764160e-01 1.036710888147354126e-01 1.356833130121231079e-01 2.799306511878967285e-01 -2.121665030717849731e-01 7.650487869977951050e-02 -3.783409669995307922e-02 -2.361650019884109497e-01 -9.193737059831619263e-02 3.071423172950744629e-01 -2.563277781009674072e-01 -2.153997123241424561e-02 4.214266538619995117e-01 -2.345890700817108154e-01 2.187423259019851685e-01 -2.196158468723297119e-01 -2.479354292154312134e-02 2.995910048484802246e-01 5.153578147292137146e-02 -9.669067338109016418e-03 -7.079932093620300293e-02
5.546323582530021667e-02 8.102639764547348022e-02 2.196996212005615234e-01 -4.009017944335937500e-01 -8.739638328552246094e-02 3.991601616144180298e-02 1.029485091567039490e-02 7.788176299072802067e-04 4.096898138523101807e-01 -1.060448065400123596e-01 3.340926393866539001e-02 2.619105949997901917e-02 1.660669445991516113e-01 -7.971966266632080078e-02 1.283135116100311279e-01 -4.367842674255371094e-01 -2.733121216297149658e-01 2.573133707046508789e-01 -1.095564737915992737e-01 -8.854293078184127808e-02 6.382825970649719238e-02 4.839668050408363342e-02 -2.150023356080055237e-02 1.659193485975265503e-01 -1.911273002624511719e-01 -1.189764663577079773e-01 -7.991719990968704224e-02 2.697440385818481445e-01 3.087765537202358246e-02 4.730276763439178467e-02 1.174544394016265869e-01 -8.932346850633621216e-02
2.452015504240989685e-02 2.534207701683044434e-01 1.803542971611022949e-01 -1.410136371850967407e-01 -1.835595071315765381e-01 2.464979588985443115e-01 -2.592824399471282959e-02 -3.951931372284889221e-02 1.479622572660446167e-01 4.309376776218414307e-01 -8.523730933666229248e-02 -6.834254134446382523e-03 2.613489888608455658e-02 -1.619498878717422485e-01 1.755479127168655396e-01 -2.538428604602813721e-01 1.838691532611846924e-01 -8.958254754543304443e-02 -1.074021458625793457e-01 -1.728636026382446289e-02 1.318298131227493286e-01 1.508298218250274658e-01 1.038740724325180054e-01 1.617004573345184326e-01 -3.959539830684661865e-01 2.477877140045166016e-01 1.068295165896415710e-01 -5.820037797093391418e-02 1.177355870604515076e-01 2.261068522930145264e-01 -6.639954447746276855e-02 1.260679811239242554e-01
-1.046537235379219055e-02 1.661967188119888306e-01 -7.652581483125686646e-02 -4.136207103729248047e-01 -1.817991584539413452e-01 1.743090897798538208e-01 2.810148000717163086e-01 2.200799249112606049e-02 -2.578007876873016357e-01 1.666976511478424072e-01 -2.196673899888992310e-01 1.650043427944183350e-01 -8.656546473503112793e-02 2.480411231517791748e-01 8.850467205047607422e-02 -2.736331820487976074e-01 1.383168846368789673e-01 -5.319089628756046295e-03 -8.800246566534042358e-02 1.215113550424575806e-01 -1.380427479743957520e-01 -1.418081820011138916e-01 7.473808526992797852e-02 2.154030054807662964e-01 -2.218971997499465942e-01 -1.592351347208023071e-01 -3.042802810668945312e-01 -1.467449218034744263e-02 -2.100439369678497314e-02 1.658565104007720947e-01 -3.122990392148494720e-02 4.297548532485961914e-02
1.065862327814102173e-01 4.670036211609840393e-02 3.290232419967651367e-01 -1.575914770364761353e-01 -2.383304946124553680e-02 -4.205458238720893860e-02 1.277996879070997238e-02 -1.698554307222366333e-01 2.440418004989624023e-01 1.637027263641357422e-01 4.916256293654441833e-02 -3.603006014600396156e-03 -3.940241038799285889e-02 2.748825848102569580e-01 4.099364206194877625e-02 -2.147380709648132324e-01 2.162046432495117188e-01 2.572316229343414307e-01 -1.936953067779541016e-01 2.572552561759948730e-01 1.319324672222137451e-01 6.533997599035501480e-03 3.459273278713226318e-02 3.012373745441436768e-01 -1.318348497152328491e-01 -1.538893282413482666e-01 3.293307125568389893e-01 1.573601961135864258e-01 5.393244698643684387e-02 2.311285883188247681e-01 -1.774918437004089355e-01 -1.421602368354797363e-01
-8.850462734699249268e-02 -1.086658798158168793e-02 2.428323328495025635e-01 -3.024269342422485352e-01 1.845047771930694580e-01 1.306669563055038452e-01 2.128719389438629150e-01 8.711110800504684448e-02 -3.990519791841506958e-02 2.175883390009403229e-02 -1.690926216542720795e-02 -5.287596955895423889e-02 -7.045618444681167603e-02 1.665693223476409912e-01 -9.109303355216979980e-02 -2.290181219577789307e-01 -4.859881848096847534e-02 -4.873051494359970093e-02 1.188426986336708069e-01 -1.964782625436782837e-01 -2.445453554391860962e-01 4.332226514816284180e-02 1.894790381193161011e-01 4.078893065452575684e-01 -5.065518617630004883e-01 -6.732776015996932983e-02 -1.052057929337024689e-02 1.280756760388612747e-02 1.818675100803375244e-01 -1.376711726188659668e-01 6.381233036518096924e-02 -8.573047816753387451e-03
1.311515271663665771e-01 1.531762629747390747e-01 6.071075797080993652e-02 -3.186526596546173096e-01 1.746146827936172485e-01 -2.531452290713787079e-02 6.543800234794616699e-02 1.156487762928009033e-01 2.262672632932662964e-01 -2.326081395149230957e-01 -4.474384337663650513e-02 -1.146931424736976624e-01 9.027139097452163696e-02 1.584397405385971069e-01 -2.864575386047363281e-01 -1.296409815549850464e-01 -2.031227201223373413e-01 2.545748651027679443e-01 -1.667312234640121460e-01 5.141955241560935974e-02 2.769237160682678223e-01 -1.162785440683364868e-01 -1.651689857244491577e-01 4.356047213077545166e-01 -1.527629792690277100e-01 -6.567950546741485596e-02 -1.849667578935623169e-01 -9.064894169569015503e-02 -9.863523300737142563e-04 1.114311218261718750e-01 -1.550422310829162598e-01 -4.959947988390922546e-02
6.144284084439277649e-02 4.648187663406133652e-03 -2.615233184769749641e-03 -1.179865971207618713e-01 -6.768789142370223999e-02 3.586156964302062988e-01 3.535001277923583984e-01 -1.899671107530593872e-01 -4.604828730225563049e-02 2.878585159778594971e-01 -1.171273887157440186e-01 2.470254898071289062e-01 -2.040060162544250488e-01 1.313541978597640991e-01 5.114053934812545776e-02 -2.595493793487548828e-01 2.007509917020797729e-01 2.429931238293647766e-02 -2.547399401664733887e-01 1.671477854251861572e-01 7.016625255346298218e-02 -1.674037724733352661e-01 -1.266335695981979370e-01 2.615514993667602539e-01 -1.964842379093170166e-01 -1.641415618360042572e-02 -1.919401139020919800e-01 -8.275222033262252808e-02 4.014630615711212158e-02 8.449085801839828491e-02 -2.368100732564926147e-01 3.087305091321468353e-02
1.277761310338973999e-01 -1.264510899782180786e-01 6.181862554512917995e-04 -4.042718410491943359e-01 1.433047801256179810e-01 1.174746379256248474e-01 1.209558397531509399e-01 -1.049570664763450623e-01 2.419046312570571899e-01 3.399118781089782715e-01 2.454290539026260376e-01 -2.869601128622889519e-03 -1.934575438499450684e-01 -7.618817687034606934e-02 1.755489856004714966e-01 -9.700673073530197144e-02 3.009258396923542023e-02 -6.103868409991264343e-02 -1.147304009646177292e-02 -7.841538637876510620e-02 1.353802233934402466e-01 -1.671975702047348022e-01 -1.965939998626708984e-02 3.508738577365875244e-01 -1.456466317176818848e-01 -1.870404779911041260e-01 -1.455219537019729614e-01 -2.779428660869598389e-01 -7.364366948604583740e-02 -2.389602921903133392e-02 -5.549905449151992798e-02 -2.865492105484008789e-01
-2.314627319574356079e-01 -2.654258906841278076e-01 4.903845489025115967e-02 -3.811034858226776123e-01 -1.792300194501876831e-01 4.817694425582885742e-02 -4.951511323451995850e-02 1.398993539623916149e-03 -7.753147929906845093e-02 7.448902819305658340e-03 1.036867350339889526e-01 -2.373668551445007324e-01 5.273984745144844055e-02 1.660406589508056641e-02 2.802434861660003662e-01 -2.206380367279052734e-01 -2.602784521877765656e-02 1.016722470521926880e-01 -2.116114795207977295e-01 -1.048277392983436584e-01 1.441842317581176758e-02 -2.024494484066963196e-02 -4.265256598591804504e-02 1.429853886365890503e-01 -3.015469908714294434e-01 1.976267844438552856e-01 -3.059223890304565430e-01 -2.191641032695770264e-01 1.622561365365982056e-01 -1.807474195957183838e-01 -2.525315582752227783e-01 -6.288125365972518921e-02
3.861917927861213684e-02 -8.562372624874114990e-02 2.544036805629730225e-01 -3.086345195770263672e-01 -1.144136637449264526e-01 -6.718695163726806641e-02 -3.045343980193138123e-02 -1.506707072257995605e-01 1.503636837005615234e-01 2.791390940546989441e-02 -1.460289508104324341e-01 -2.309938371181488037e-01 -1.197677571326494217e-02 -8.509988337755203247e-02 3.960471749305725098e-01 -1.550197601318359375e-01 2.209874391555786133e-01 1.272773891687393188e-01 -2.645786404609680176e-01 -7.288210093975067139e-02 -1.007743030786514282e-01 -3.496713936328887939e-01 -1.267067939043045044e-01 2.428992539644241333e-01 -2.428131699562072754e-01 -1.460001766681671143e-01 -1.189659088850021362e-01 -2.167035639286041260e-02 1.689253151416778564e-01 2.006517164409160614e-02 -1.055700480937957764e-01 1.442811340093612671e-01
-7.121283560991287231e-03 -9.046299010515213013e-02 -1.532082539051771164e-02 -2.460590302944183350e-01 -9.030332416296005249e-02 -9.662441909313201904e-02 -1.167447566986083984e-01 2.137399464845657349e-01 -5.667245760560035706e-02 2.548070624470710754e-02 1.488098949193954468e-01 1.273300871253013611e-02 2.701073586940765381e-01 -4.878598824143409729e-02 3.130644187331199646e-02 -1.849718540906906128e-01 -2.827752232551574707e-01 -1.037807017564773560e-01 -2.292929440736770630e-01 -1.102664396166801453e-01 7.961485534906387329e-02 2.151677012443542480e-01 1.899070804938673973e-03 4.243337213993072510e-01 -2.525064051151275635e-01 2.492313086986541748e-01 7.996088266372680664e-02 1.797907799482345581e-01 2.377540767192840576e-01 -1.057917177677154541e-01 -2.705674767494201660e-01 1.542596817016601562e-01
1.170821040868759155e-01 9.142986685037612915e-02 -2.784444019198417664e-02 -2.094812095165252686e-01 2.651391029357910156e-01 2.716863453388214111e-01 -6.784651428461074829e-02 3.185758888721466064e-01 1.826826632022857666e-01 2.257242202758789062e-01 -1.144760623574256897e-01 -2.060883492231369019e-01 3.796985372900962830e-02 4.804045706987380981e-02 -2.189219594001770020e-01 -3.050611615180969238e-01 -9.646354615688323975e-02 1.185241192579269409e-01 -7.010407745838165283e-02 3.057401776313781738e-01 1.490820199251174927e-01 -2.511433064937591553e-01 -1.587377190589904785e-01 2.660972177982330322e-01 -1.635816991329193115e-01 -9.232784062623977661e-02 8.334060013294219971e-02 1.344919949769973755e-01 1.103189587593078613e-01 -1.327206790447235107e-01 -1.150058023631572723e-02 7.173079997301101685e-02
-5.491550639271736145e-02 -1.223084926605224609e-01 7.992810755968093872e-02 -3.120073974132537842e-01 -5.484448373317718506e-02 -9.544732421636581421e-02 7.992260158061981201e-02 -9.857740998268127441e-02 3.438904136419296265e-02 3.398547470569610596e-01 -5.512534081935882568e-02 -2.578936144709587097e-02 -1.384670436382293701e-01 -1.478486973792314529e-02 9.967958927154541016e-02 -5.479717850685119629e-01 -2.035107761621475220e-01 -1.344886571168899536e-01 4.396411404013633728e-02 -2.626790702342987061e-01 2.481930702924728394e-01 -2.417567670345306396e-01 -1.384444683790206909e-01 -2.386445179581642151e-02 -9.574763476848602295e-02 1.299251914024353027e-01 -1.521758642047643661e-02 1.409061551094055176e-01 -1.487596780061721802e-01 2.098052203655242920e-01 -1.256259083747863770e-01 -4.233678057789802551e-02
3.971577435731887817e-02 -9.905660152435302734e-02 1.580363959074020386e-01 -3.530389368534088135e-01 -2.895591557025909424e-01 1.711242645978927612e-01 4.154316335916519165e-02 2.446374483406543732e-02 -3.470368087291717529e-01 2.347245216369628906e-01 2.402417920529842377e-02 4.280299693346023560e-02 7.505996525287628174e-02 2.973161339759826660e-01 7.577055692672729492e-02 -2.683393955230712891e-01 6.798563152551651001e-02 -1.209200024604797363e-01 -9.842070937156677246e-02 1.953801661729812622e-01 -1.668838858604431152e-01 2.998486720025539398e-02 -5.622389912605285645e-02 2.302426248788833618e-01 -5.938088148832321167e-02 -1.625206321477890015e-01 -1.835939288139343262e-01 -1.212315931916236877e-01 1.681533604860305786e-01 2.736766040325164795e-01 -2.440300583839416504e-02 -1.992236226797103882e-01
-1.237998157739639282e-01 1.440080115571618080e-03 3.208007812500000000e-01 -1.967808902263641357e-01 -6.549888104200363159e-02 4.567451179027557373e-01 1.637788414955139160e-01 2.011923789978027344e-01 -1.990110278129577637e-01 1.392517685890197754e-01 3.610154613852500916e-03 1.727028936147689819e-02 4.208350926637649536e-02 1.276893019676208496e-01 -1.373306065797805786e-01 1.952558010816574097e-02 -1.303141415119171143e-01 -1.269453167915344238e-01 -2.838051617145538330e-01 9.192407876253128052e-02 1.919865310192108154e-01 -2.582449652254581451e-02 -3.231360316276550293e-01 1.343016326427459717e-01 -3.228845894336700439e-01 -1.168596968054771423e-01 1.214448288083076477e-01 -1.060168351978063583e-02 9.468458010815083981e-04 -5.228083580732345581e-02 -2.100058943033218384e-01 -6.725332885980606079e-02
-8.160606026649475098e-02 3.737426996231079102e-01 -5.980891734361648560e-02 -3.033468127250671387e-01 -2.500897347927093506e-01 1.293363124132156372e-01 -1.348307281732559204e-01 -3.716437518596649170e-02 7.095970213413238525e-02 2.932502925395965576e-01 -4.621090833097696304e-03 -1.252800375223159790e-01 1.369971185922622681e-01 2.559816092252731323e-02 7.758715003728866577e-02 -4.064989387989044189e-01 -5.332428216934204102e-02 -1.167271807789802551e-01 -1.818733662366867065e-01 1.322901695966720581e-01 2.001037448644638062e-01 -3.060838021337985992e-02 1.044311001896858215e-01 1.938365250825881958e-01 -3.931944370269775391e-01 1.009991094470024109e-01 -2.916933037340641022e-02 -3.947861492633819580e-02 -1.304573938250541687e-02 1.089377775788307190e-01 1.306222677230834961e-01 9.475856274366378784e-02
-4.163459315896034241e-02 -1.832421422004699707e-01 9.820510447025299072e-02 -1.449037045240402222e-01 3.758783638477325439e-02 9.822094440460205078e-02 -9.781081229448318481e-02 3.227248191833496094e-01 -1.367188394069671631e-01 2.484740316867828369e-01 -2.468043714761734009e-01 1.765086874365806580e-02 2.177064120769500732e-01 1.858479231595993042e-01 -1.346958130598068237e-01 -2.860772907733917236e-01 -3.162670135498046875e-01 4.770371690392494202e-02 -1.640469022095203400e-02 2.995125353336334229e-01 -1.133645232766866684e-02 -5.235375463962554932e-02 -9.020193666219711304e-02 2.143511325120925903e-01 -1.979756057262420654e-01 6.829200685024261475e-02 -1.213043779134750366e-01 -1.090069711208343506e-01 -1.392899546772241592e-02 5.617526918649673462e-02 -3.939425051212310791e-01 8.642863482236862183e-02
1.924505531787872314e-01 1.223034318536520004e-02 3.852154016494750977e-01 -2.156650125980377197e-01 4.691849648952484131e-02 1.647934466600418091e-01 2.398329973220825195e-01 -7.173832505941390991e-02 6.525367498397827148e-02 1.880059838294982910e-01 -9.445326402783393860e-03 1.589173972606658936e-01 1.542052030563354492e-01 -7.509880233556032181e-03 -2.653883099555969238e-01 -1.748703718185424805e-01 1.690745353698730469e-02 -1.403210163116455078e-01 -3.575611114501953125e-02 -7.716332376003265381e-02 1.886402517557144165e-01 -1.944597810506820679e-01 -2.579215466976165771e-01 2.651212215423583984e-01 -9.150457382202148438e-02 -8.629265427589416504e-02 -3.170543611049652100e-01 4.809388145804405212e-02 3.239988088607788086e-01 -2.464642282575368881e-03 -5.893770977854728699e-02 1.468333601951599121e-01
2.305625528097152710e-01 -1.093713417649269104e-01 1.103223711252212524e-01 -2.050401568412780762e-01 -2.006395906209945679e-02 1.915077865123748779e-01 2.725326716899871826e-01 3.217216581106185913e-02 1.331045776605606079e-01 2.025529891252517700e-01 5.393850058317184448e-02 2.149622887372970581e-01 3.300791680812835693e-01 1.689201593399047852e-01 1.056677401065826416e-01 -1.970107257366180420e-01 -2.344008833169937134e-01 -2.672372162342071533e-01 9.008688479661941528e-02 9.363505244255065918e-02 -8.392769098281860352e-02 2.149002552032470703e-01 -2.940390110015869141e-01 1.317248642444610596e-01 -3.497649729251861572e-01 6.334681808948516846e-02 -3.600263968110084534e-02 8.076724410057067871e-02 1.297668665647506714e-01 -7.930557429790496826e-02 -7.771944999694824219e-02 -9.662115573883056641e-02
1.765196770429611206e-01 -9.685744345188140869e-02 -1.570277661085128784e-02 -4.184460639953613281e-01 -1.673043123446404934e-03 1.583195850253105164e-02 1.863323152065277100e-01 -1.941777318716049194e-01 -1.838205265812575817e-03 2.162412405014038086e-01 -7.254512608051300049e-02 -3.108132779598236084e-01 1.812143623828887939e-01 4.509577751159667969e-01 8.553205430507659912e-02 -1.188886463642120361e-01 -1.366421133279800415e-01 1.455617044121026993e-02 -4.302453622221946716e-02 -1.632485538721084595e-01 1.310517638921737671e-01 -1.540991365909576416e-01 -3.120080567896366119e-02 6.752057373523712158e-02 -1.953489035367965698e-01 -1.507732123136520386e-01 2.217284142971038818e-01 2.188620865345001221e-01 -1.666950732469558716e-01 5.606291443109512329e-02 -1.224674731492996216e-01 -8.619894087314605713e-02
9.308537095785140991e-02 6.796012073755264282e-02 1.854249536991119385e-01 -1.244752854108810425e-01 3.109138309955596924e-01 2.557857632637023926e-01 9.129235893487930298e-02 2.044297456741333008e-01 5.888792127370834351e-02 9.409291297197341919e-02 2.376824021339416504e-01 5.765184760093688965e-02 5.612700432538986206e-02 4.246011078357696533e-01 9.214635938405990601e-02 -1.526399999856948853e-01 -1.293455958366394043e-01 9.861166775226593018e-02 -4.494382813572883606e-02 1.854358017444610596e-01 1.991504877805709839e-01 -3.989094197750091553e-01 -2.032408565282821655e-01 1.871871501207351685e-01 -1.009211018681526184e-01 -1.393612176179885864e-01 -1.042851582169532776e-01 1.246502473950386047e-01 1.494216173887252808e-01 -1.059193387627601624e-01 -7.579336315393447876e-02 6.284768879413604736e-02
-1.752311289310455322e-01 1.944297254085540771e-01 -7.288979738950729370e-02 -3.076254725456237793e-01 1.145032048225402832e-01 -5.745175294578075409e-04 -1.930380314588546753e-01 6.123748142272233963e-03 -4.662818834185600281e-02 1.623238772153854370e-01 7.157526910305023193e-02 -1.653151512145996094e-01 -3.680091202259063721e-01 -1.760040819644927979e-01 1.063307598233222961e-01 -1.851440966129302979e-01 -2.233688235282897949e-01 -9.399519115686416626e-02 6.744137965142726898e-03 -4.987942427396774292e-02 1.488318201154470444e-02 -8.220881223678588867e-03 -2.603497803211212158e-01 5.041517019271850586e-01 -1.440038233995437622e-01 7.007718831300735474e-02 -1.350858435034751892e-02 -8.437986671924591064e-02 2.791946828365325928e-01 -8.729691058397293091e-02 -6.786468625068664551e-02 3.918520733714103699e-02
2.496459782123565674e-01 1.627833694219589233e-01 9.240533108823001385e-04 -3.505018353462219238e-01 1.300057619810104370e-01 -1.983402818441390991e-01 1.814866364002227783e-01 2.343112230300903320e-01 1.090082377195358276e-01 2.985626757144927979e-01 3.000065088272094727e-01 7.800862193107604980e-03 4.892389103770256042e-02 -4.662558063864707947e-02 1.240641251206398010e-01 -5.144111812114715576e-02 -1.127737909555435181e-01 1.259886473417282104e-01 -2.811824381351470947e-01 1.025638729333877563e-01 1.066587194800376892e-01 -2.720093354582786560e-02 -9.485119581222534180e-02 3.259027600288391113e-01 1.163489148020744324e-01 1.505461428314447403e-02 -3.204966783523559570e-01 -4.742325097322463989e-02 -2.099705860018730164e-02 -4.596283659338951111e-03 -1.816102862358093262e-01 1.813271194696426392e-01
3.889771997928619385e-01 8.119537681341171265e-02 3.306771218776702881e-01 -4.037360846996307373e-01 -3.520100563764572144e-02 1.371244490146636963e-01 1.537113636732101440e-01 1.609688997268676758e-02 7.405133545398712158e-02 -1.808779239654541016e-01 -1.980532854795455933e-01 1.063237935304641724e-01 -3.947993740439414978e-03 1.118541136384010315e-02 1.877275295555591583e-02 -3.814116716384887695e-01 -2.091494351625442505e-01 -2.170855924487113953e-02 -1.621316000819206238e-02 -8.801941573619842529e-02 2.846710011363029480e-02 -2.919091880321502686e-01 -3.012713044881820679e-03 1.151463240385055542e-01 -9.663464128971099854e-02 -4.791298136115074158e-02 -1.813984215259552002e-01 2.089644819498062134e-01 1.058600172400474548e-01 -1.202215403318405151e-01 -2.349164523184299469e-02 -1.587323695421218872e-01
-1.432496607303619385e-01 1.214697808027267456e-01 1.424106657505035400e-01 -2.217818498611450195e-01 -3.382706344127655029e-01 1.106826215982437134e-01 -1.954053193330764771e-01 1.940145641565322876e-01 6.840215623378753662e-02 2.550752460956573486e-01 7.956375181674957275e-02 1.269108057022094727e-02 1.292197853326797485e-01 -6.305741146206855774e-03 3.323408663272857666e-01 -3.853346407413482666e-01 2.354032546281814575e-01 -1.398436576128005981e-01 8.127652108669281006e-02 -1.171442046761512756e-01 2.739768922328948975e-01 -4.865442216396331787e-02 3.196271508932113647e-02 1.372193545103073120e-01 -2.271541208028793335e-01 3.450501337647438049e-02 -1.826289892196655273e-01 -1.479654759168624878e-01 1.050201151520013809e-02 -1.142716035246849060e-01 -2.514491975307464600e-02 1.625773608684539795e-01
3.074403107166290283e-01 -1.177226155996322632e-01 -2.668063044548034668e-01 -2.204647958278656006e-01 -1.029447615146636963e-01 1.935684382915496826e-01 1.735953092575073242e-01 1.961714401841163635e-02 2.499747462570667267e-02 7.654248178005218506e-02 1.083969399333000183e-01 -3.144634189084172249e-03 6.588245276361703873e-03 1.492462903261184692e-01 1.109779551625251770e-01 -5.265097692608833313e-02 -1.984876580536365509e-02 2.242062240839004517e-01 -3.673457801342010498e-01 1.000183448195457458e-01 2.171966135501861572e-01 -1.534075736999511719e-01 -2.184254676103591919e-02 5.106701850891113281e-01 -8.878299593925476074e-02 6.917296350002288818e-02 1.195675805211067200e-01 -8.569569885730743408e-02 -3.241375461220741272e-02 1.935717910528182983e-01 -2.644904516637325287e-02 -1.910213977098464966e-01
-3.477138876914978027e-01 1.553421169519424438e-01 3.010407388210296631e-01 -3.178317844867706299e-01 1.293502897024154663e-01 2.729959413409233093e-02 9.565261006355285645e-02 4.893761128187179565e-02 -1.382427960634231567e-01 1.967784166336059570e-01 1.792825013399124146e-01 -4.668075591325759888e-02 1.463031210005283356e-02 -1.471219807863235474e-01 1.992392390966415405e-01 -3.451841175556182861e-01 -2.072246968746185303e-01 -1.803369969129562378e-01 -7.144477963447570801e-02 1.519430335611104965e-02 1.407592445611953735e-01 3.013812564313411713e-02 -2.076979726552963257e-01 2.515118420124053955e-01 -2.038495838642120361e-01 3.807444497942924500e-02 8.331627398729324341e-02 -2.065875083208084106e-01 -1.378605961799621582e-01 -1.477069966495037079e-02 -1.132643688470125198e-02 -2.038272470235824585e-01
-1.048633158206939697e-01 8.728300034999847412e-02 1.284156888723373413e-01 -4.311460852622985840e-01 1.848025992512702942e-02 -2.981661818921566010e-03 -9.060967713594436646e-03 4.150338843464851379e-02 1.512372344732284546e-01 1.872176826000213623e-01 5.071053653955459595e-02 -6.862609088420867920e-02 5.174063518643379211e-02 1.788684725761413574e-01 1.453532725572586060e-01 -3.582121729850769043e-01 -2.028415948152542114e-01 2.080857157707214355e-01 -2.296726554632186890e-01 3.005081415176391602e-02 -1.302894800901412964e-01 6.662406492978334427e-03 -2.209641933441162109e-01 1.418636590242385864e-01 1.402587145566940308e-01 2.205180823802947998e-01 2.866366207599639893e-01 -2.017145007848739624e-01 4.314999282360076904e-02 -1.477777361869812012e-01 -2.726498246192932129e-01 -1.194934993982315063e-01
1.989862322807312012e-01 -7.521321624517440796e-02 4.082952812314033508e-02 -4.750799387693405151e-02 -1.623907238245010376e-01 2.479495555162429810e-01 9.610974788665771484e-02 -9.640354663133621216e-02 1.346427649259567261e-01 6.540364027023315430e-02 -1.360385715961456299e-01 1.020991429686546326e-01 2.503663301467895508e-01 1.919752359390258789e-01 1.637479215860366821e-01 -4.728306084871292114e-02 1.546977013349533081e-01 -1.193600147962570190e-01 -2.407089322805404663e-01 -3.786050528287887573e-02 2.733144462108612061e-01 -4.324342310428619385e-02 2.255720943212509155e-01 3.400311470031738281e-01 -2.288193106651306152e-01 1.437589377164840698e-01 1.049676015973091125e-01 -8.285417407751083374e-02 1.642109900712966919e-01 1.622349917888641357e-01 -3.861947655677795410e-01 -1.747918874025344849e-01
-2.364702224731445312e-01 1.455069780349731445e-01 9.407524764537811279e-02 -4.236876964569091797e-01 7.819191366434097290e-02 9.408067166805267334e-02 4.357536789029836655e-03 -9.144575893878936768e-02 -1.076478809118270874e-01 1.797328591346740723e-01 -1.123841106891632080e-01 -5.746385548263788223e-03 -2.984684833791106939e-04 -6.895469874143600464e-02 2.526013255119323730e-01 -4.172258377075195312e-01 -1.954155415296554565e-01 1.080960333347320557e-01 -1.740878522396087646e-01 -1.530826389789581299e-01 -7.825236022472381592e-02 2.319141924381256104e-01 -1.625508815050125122e-02 3.114466071128845215e-01 1.182494089007377625e-01 -1.655250228941440582e-02 -1.824094727635383606e-02 -1.297642588615417480e-01 8.813595399260520935e-03 3.319567143917083740e-01 -3.731429949402809143e-02 9.016439318656921387e-02
1.003697887063026428e-01 -2.238669097423553467e-01 -1.829832196235656738e-01 -2.237755805253982544e-01 1.245456635951995850e-01 8.457529544830322266e-02 8.671970106661319733e-03 8.610354270786046982e-04 8.159945160150527954e-02 -1.424334663897752762e-02 -3.950921446084976196e-02 -1.771664768457412720e-01 2.166146337985992432e-01 2.080141752958297729e-01 1.022178903222084045e-01 -2.780258357524871826e-01 -2.199689447879791260e-01 -1.755890697240829468e-01 -1.679705530405044556e-01 3.361304476857185364e-02 5.849025025963783264e-02 -9.653677791357040405e-02 1.301658898591995239e-01 3.316555023193359375e-01 -2.017957717180252075e-01 8.600031584501266479e-02 -5.522223562002182007e-02 1.587379872798919678e-01 4.558467566967010498e-01 7.907832413911819458e-02 1.510958559811115265e-02 -2.772693037986755371e-01
7.677909452468156815e-03 1.608327496796846390e-03 -4.648078978061676025e-02 -2.890831828117370605e-01 4.497264698147773743e-02 -4.736765474081039429e-02 2.469707429409027100e-01 -5.308420583605766296e-02 -4.672927409410476685e-02 1.743756830692291260e-01 1.669680625200271606e-01 2.277182042598724365e-01 -1.596452668309211731e-02 3.272193372249603271e-01 1.674040779471397400e-02 -3.159139752388000488e-01 -4.166384413838386536e-02 -8.567377924919128418e-02 -1.158383674919605255e-02 -1.050050556659698486e-01 -7.225584983825683594e-02 6.110996007919311523e-02 -4.804068012163043022e-04 2.863006293773651123e-01 -1.208998188376426697e-01 -1.889538466930389404e-01 -7.675516605377197266e-02 -2.194651216268539429e-01 5.490157008171081543e-01 5.023618787527084351e-02 7.178474217653274536e-02 -4.201266914606094360e-02
-1.384269446134567261e-01 2.749957740306854248e-01 -8.939585089683532715e-02 -2.795776724815368652e-01 -1.582291871309280396e-01 1.696332991123199463e-01 -2.007065564393997192e-01 1.039187684655189514e-01 1.382759213447570801e-01 1.766305416822433472e-01 2.767853438854217529e-02 -1.456366330385208130e-01 2.102131098508834839e-01 2.442291975021362305e-01 2.757223844528198242e-01 -2.911924421787261963e-01 1.432636827230453491e-01 -2.287486940622329712e-01 -2.134696841239929199e-01 7.223509997129440308e-02 1.729835420846939087e-01 -3.038559257984161377e-01 7.716517150402069092e-02 2.052026391029357910e-01 -1.683836579322814941e-01 1.361026912927627563e-01 9.708519279956817627e-02 -5.125524848699569702e-02 -1.170186325907707214e-02 -5.026031285524368286e-02 1.094254776835441589e-01 9.848491102457046509e-02
-1.957014352083206177e-01 -5.880928412079811096e-02 2.730476260185241699e-01 -2.291693389415740967e-01 1.395774185657501221e-01 -1.903016120195388794e-02 -1.312233209609985352e-01 -9.253074228763580322e-02 2.635220885276794434e-01 1.919005960226058960e-01 2.266679704189300537e-01 -7.586935162544250488e-02 2.747791409492492676e-01 -5.517044663429260254e-02 2.355561703443527222e-01 -9.733362495899200439e-02 -1.159280389547348022e-01 8.775979280471801758e-02 -1.940121687948703766e-02 4.341607913374900818e-02 1.846707612276077271e-01 -9.857243299484252930e-02 1.776088774204254150e-01 3.358090817928314209e-01 -2.969779074192047119e-01 3.108541071414947510e-01 -1.373562514781951904e-01 -1.290103346109390259e-01 1.620937883853912354e-01 -3.360619023442268372e-02 -1.021127030253410339e-01 9.449291229248046875e-02
-1.273918896913528442e-01 -1.979600042104721069e-01 1.888697780668735504e-02 -5.928583815693855286e-02 4.110513255000114441e-02 1.267820000648498535e-01 -1.387674510478973389e-01 2.872911095619201660e-02 2.284276038408279419e-01 8.089063339866697788e-04 -2.035778760910034180e-01 -1.139974519610404968e-01 1.936298012733459473e-01 2.745713293552398682e-01 2.258034944534301758e-01 -3.750524222850799561e-01 -1.346382945775985718e-01 -1.528605222702026367e-01 -6.387850642204284668e-02 -5.344276130199432373e-02 2.273426651954650879e-01 -9.094651788473129272e-02 1.077910438179969788e-01 1.268311440944671631e-01 -1.509000211954116821e-01 9.610033035278320312e-02 -9.643335826694965363e-03 -5.363968014717102051e-02 3.056364059448242188e-01 4.384038969874382019e-02 -3.392391502857208252e-01 -3.320049345493316650e-01
1.860701888799667358e-01 1.193231418728828430e-01 2.630603499710559845e-02 -3.252821862697601318e-01 2.478532046079635620e-01 -2.993145026266574860e-02 -1.303119957447052002e-01 8.809868991374969482e-02 1.528754383325576782e-01 -6.043747067451477051e-02 4.690714180469512939e-03 -4.414471983909606934e-02 1.956739723682403564e-01 1.937745064496994019e-01 7.412292063236236572e-02 -3.939820230007171631e-01 -2.481042444705963135e-01 -3.053023852407932281e-02 1.995558291673660278e-01 -5.163023248314857483e-02 -1.897770315408706665e-01 -9.971123188734054565e-02 2.303809113800525665e-02 3.859403133392333984e-01 5.769831687211990356e-02 2.490732669830322266e-01 2.485995590686798096e-01 -6.263180077075958252e-02 1.278675645589828491e-01 -2.871582843363285065e-02 -1.869083791971206665e-01 9.169215708971023560e-02
1.306050717830657959e-01 -1.144782453775405884e-01 -1.025212928652763367e-01 -2.433752119541168213e-01 -4.572697728872299194e-02 2.344498932361602783e-01 -1.435964554548263550e-01 1.670498251914978027e-01 1.009652912616729736e-01 -9.989901632070541382e-02 -6.313829123973846436e-02 9.567206725478172302e-03 3.977882117033004761e-02 1.890859752893447876e-01 1.991615444421768188e-01 -3.759760558605194092e-01 2.134486334398388863e-03 -2.708657681941986084e-01 -2.844316363334655762e-01 8.754771202802658081e-02 1.703268438577651978e-01 -2.741412520408630371e-01 5.201159417629241943e-02 1.106600835919380188e-01 -8.315257728099822998e-03 -7.919161580502986908e-03 -1.971207261085510254e-01 5.778147652745246887e-02 2.725738286972045898e-01 5.262568220496177673e-02 -2.838493585586547852e-01 -2.662382721900939941e-01
3.226019442081451416e-02 -4.443109035491943359e-03 1.031726077198982239e-01 -3.700499832630157471e-01 9.858979284763336182e-02 -1.741169840097427368e-01 6.342551857233047485e-02 2.889461815357208252e-01 -5.966780707240104675e-02 1.640622615814208984e-01 -4.322978258132934570e-01 -1.340944170951843262e-01 1.918304264545440674e-01 2.153468690812587738e-02 1.970076560974121094e-01 -4.446364566683769226e-02 -2.797009982168674469e-02 -5.309775099158287048e-02 -2.325260639190673828e-01 -1.618730127811431885e-01 3.429293632507324219e-01 -1.333567053079605103e-01 1.179456189274787903e-01 1.447713226079940796e-01 -9.961770474910736084e-02 -1.358225047588348389e-01 -1.002043634653091431e-01 1.481199860572814941e-01 3.130960278213024139e-03 -1.861078143119812012e-01 -2.457149326801300049e-01 3.027509897947311401e-02
-1.029798178933560848e-03 1.128227114677429199e-01 1.705316156148910522e-01 -2.082031965255737305e-01 -1.162255927920341492e-01 -1.943968087434768677e-01 -3.337099775671958923e-02 7.791108638048171997e-02 -3.063379824161529541e-01 1.330596953630447388e-01 3.240521997213363647e-02 8.698368072509765625e-02 9.457496553659439087e-02 1.739520430564880371e-01 8.764522522687911987e-02 -4.003885090351104736e-01 -3.505520820617675781e-01 -2.141071110963821411e-01 1.425709128379821777e-01 -7.484218478202819824e-02 2.021187990903854370e-01 1.587102264165878296e-01 1.804188489913940430e-01 3.730248212814331055e-01 -1.939042955636978149e-01 8.756095170974731445e-02 -1.406037341803312302e-02 4.752991721034049988e-02 -3.653546329587697983e-03 -4.318965598940849304e-02 -2.150871753692626953e-01 -2.716936543583869934e-02
6.263116747140884399e-02 3.924680873751640320e-03 2.442539483308792114e-01 -2.724379897117614746e-01 -1.276636719703674316e-01 -8.028695732355117798e-02 2.275075912475585938e-01 1.371668577194213867e-01 -4.937950149178504944e-02 -1.921854466199874878e-01 -2.816663980484008789e-01 9.759556502103805542e-02 1.023092344403266907e-01 3.539703488349914551e-01 -4.941049218177795410e-02 -3.353078663349151611e-01 -6.719660758972167969e-02 -1.227746382355690002e-01 -8.744072169065475464e-02 -1.059799417853355408e-01 1.750772744417190552e-01 -3.688326776027679443e-01 2.011387050151824951e-01 2.178392261266708374e-01 -8.923618495464324951e-02 -2.714656479656696320e-02 -1.720736026763916016e-01 1.411957740783691406e-01 1.359031498432159424e-01 -1.059307903051376343e-01 -9.197421371936798096e-02 -2.299827523529529572e-02
-2.286234796047210693e-01 8.927892893552780151e-02 2.617284357547760010e-01 -3.312794566154479980e-01 -6.306173279881477356e-03 -1.748111546039581299e-01 4.098673164844512939e-02 2.630920112133026123e-01 -2.374913841485977173e-01 7.042731344699859619e-02 3.007830679416656494e-02 -2.040038257837295532e-01 1.191104799509048462e-01 -2.006961405277252197e-02 9.907511062920093536e-03 -2.971530556678771973e-01 -1.778312176465988159e-01 9.004142135381698608e-02 8.744037710130214691e-03 8.802136778831481934e-02 3.060168325901031494e-01 -1.176704019308090210e-01 -1.154002398252487183e-01 2.378523647785186768e-01 -2.510505914688110352e-01 1.080635488033294678e-01 1.241165250539779663e-01 1.772425509989261627e-02 2.738740853965282440e-02 5.780041962862014771e-02 -7.492048293352127075e-02 -3.578793406486511230e-01
1.046478003263473511e-01 1.810301840305328369e-01 -1.883859783411026001e-01 -1.312952637672424316e-01 -8.698295056819915771e-02 1.294592320919036865e-01 4.307210817933082581e-02 2.923210710287094116e-02 8.037918061017990112e-02 1.443269699811935425e-01 -6.011094152927398682e-02 2.122489959001541138e-01 9.184224903583526611e-02 1.697759330272674561e-01 2.226992696523666382e-01 -2.601265013217926025e-01 3.706155121326446533e-01 2.126190215349197388e-01 -2.290245145559310913e-01 1.519138216972351074e-01 1.252225339412689209e-01 -1.232746168971061707e-01 1.200422123074531555e-01 4.250455498695373535e-01 -1.658948659896850586e-01 -7.935371994972229004e-02 2.306750416755676270e-01 -1.974884606897830963e-02 1.456260532140731812e-01 2.275664955377578735e-01 -3.840184956789016724e-02 -1.043150015175342560e-02
1.507848203182220459e-01 -2.644379436969757080e-01 -1.845015585422515869e-01 -4.897569417953491211e-01 -9.191241115331649780e-02 1.894566714763641357e-01 1.098003461956977844e-01 2.053421735763549805e-01 1.507236361503601074e-01 9.359536692500114441e-03 1.956106573343276978e-01 -2.588283643126487732e-02 -9.720546752214431763e-02 1.383986920118331909e-01 1.829798519611358643e-02 -1.232626736164093018e-01 1.200564503669738770e-01 -1.193647086620330811e-01 -4.456036165356636047e-02 9.034159779548645020e-02 1.374168395996093750e-01 -7.456536591053009033e-02 -4.924789071083068848e-03 3.659929037094116211e-01 -1.033399254083633423e-01 5.934154614806175232e-02 -1.200743168592453003e-01 -1.905069202184677124e-01 -3.162808418273925781e-01 1.575893163681030273e-01 -1.934709399938583374e-01 -6.754849851131439209e-02
-1.557775288820266724e-01 3.335248529911041260e-01 1.945356093347072601e-02 -1.509701907634735107e-01 -2.481411397457122803e-01 -1.208648383617401123e-01 1.136313974857330322e-01 6.033404171466827393e-02 1.761600375175476074e-01 2.782090604305267334e-01 1.303873807191848755e-01 -1.690786331892013550e-02 1.864517778158187866e-01 -1.410081386566162109e-01 1.361619979143142700e-01 -3.360385894775390625e-01 -1.359728574752807617e-01 -3.495078086853027344e-01 -1.014327723532915115e-02 1.494487822055816650e-01 1.411050856113433838e-01 -3.068574070930480957e-01 2.517263032495975494e-02 1.956921666860580444e-01 6.665603816509246826e-02 -3.560973564162850380e-03 -6.015736237168312073e-02 -2.084407061338424683e-01 2.313603162765502930e-01 -6.435305625200271606e-02 -6.691630184650421143e-02 -8.371591567993164062e-02
2.645928859710693359e-01 -6.499660015106201172e-02 1.460347622632980347e-01 -3.206138014793395996e-01 7.990732043981552124e-02 2.498978674411773682e-01 2.814282178878784180e-01 4.048216715455055237e-02 -3.804420679807662964e-02 3.500415682792663574e-01 -4.565508291125297546e-02 -6.836678832769393921e-02 1.074247658252716064e-01 1.088366061449050903e-01 -3.664152324199676514e-01 -1.104059293866157532e-01 2.037176638841629028e-01 6.214762479066848755e-02 -1.046157628297805786e-01 -6.328427791595458984e-02 1.778664588928222656e-01 -1.208727061748504639e-01 -1.124259456992149353e-01 2.328110337257385254e-01 -2.450598031282424927e-01 3.301122039556503296e-02 8.634026162326335907e-03 -6.037022545933723450e-02 8.962593227624893188e-02 1.029392480850219727e-01 -2.324323058128356934e-01 2.012086361646652222e-01
2.821798920631408691e-01 1.984233558177947998e-01 1.341889202594757080e-01 -4.725238680839538574e-01 -1.083074286580085754e-01 -1.251655220985412598e-01 1.469397693872451782e-01 2.462178319692611694e-01 9.451757371425628662e-02 -1.049120258539915085e-02 -5.540007352828979492e-02 1.645600423216819763e-02 -4.314323514699935913e-02 1.034765020012855530e-01 9.848174522630870342e-05 -6.756818294525146484e-02 1.026341915130615234e-01 -1.145624220371246338e-01 -1.470289528369903564e-01 -1.061360687017440796e-01 2.006584107875823975e-01 -3.013545572757720947e-01 -1.298501193523406982e-01 2.340511083602905273e-01 -9.649854153394699097e-03 -3.289548456668853760e-01 2.823059856891632080e-01 1.758114844560623169e-01 5.704114586114883423e-02 7.622747868299484253e-02 -1.136312559247016907e-01 -2.099386416375637054e-02
-1.001393646001815796e-01 -1.570161730051040649e-01 4.672899842262268066e-01 -2.335504591464996338e-01 -1.209771037101745605e-01 1.664330810308456421e-01 1.335106641054153442e-01 -4.765802994370460510e-02 -1.067395806312561035e-01 1.102545484900474548e-01 1.581711173057556152e-01 -6.450995802879333496e-02 6.587494164705276489e-02 3.279532194137573242e-01 -3.085476718842983246e-02 -1.575344949960708618e-01 -1.278615593910217285e-01 -3.656528890132904053e-01 -4.245848581194877625e-02 1.004415079951286316e-01 3.320701420307159424e-02 -1.462128311395645142e-01 -9.376973658800125122e-02 2.308280915021896362e-01 -4.289543256163597107e-02 -2.112070769071578979e-01 -3.070192635059356689e-01 1.760210469365119934e-02 -3.526078164577484131e-02 -1.302609890699386597e-01 -1.579629480838775635e-01 -9.439085423946380615e-02
6.579601205885410309e-03 9.072319604456424713e-03 1.455641984939575195e-01 -3.935912847518920898e-01 4.704106599092483521e-02 2.266715094447135925e-02 9.979052841663360596e-02 7.334240525960922241e-02 -4.551781341433525085e-02 5.417778715491294861e-02 -3.415588736534118652e-01 -1.579275876283645630e-01 3.454327285289764404e-01 1.812052875757217407e-01 -9.928350150585174561e-02 -6.074596568942070007e-02 -2.284404262900352478e-02 4.519599303603172302e-02 -2.333662658929824829e-01 -1.007439419627189636e-01 2.330850213766098022e-01 -6.533627957105636597e-02 1.083886399865150452e-01 2.412530481815338135e-01 -5.765561480075120926e-03 -8.901718258857727051e-02 -1.624110192060470581e-01 2.168772965669631958e-01 7.569931447505950928e-02 -1.762258112430572510e-01 -4.213976562023162842e-01 -4.399783164262771606e-02
-3.689472749829292297e-02 -2.564914524555206299e-01 -8.657813817262649536e-02 -2.837933897972106934e-01 5.100126191973686218e-02 -6.440325081348419189e-02 1.630098670721054077e-01 2.584592998027801514e-01 2.301907837390899658e-01 7.119092345237731934e-02 -1.275451034307479858e-01 -1.041346341371536255e-01 4.245008900761604309e-02 5.889011919498443604e-02 1.892184317111968994e-01 -3.451339602470397949e-01 -9.828682988882064819e-02 1.266449838876724243e-01 -3.765004128217697144e-02 2.257712483406066895e-01 3.819707408547401428e-02 -1.414433419704437256e-01 9.223530441522598267e-02 2.337007075548171997e-01 -1.773225516080856323e-01 1.840803623199462891e-01 2.123203426599502563e-01 3.806767165660858154e-01 1.830166280269622803e-01 2.825412899255752563e-02 -1.389622390270233154e-01 1.665228307247161865e-01
1.419128328561782837e-01 -6.992212962359189987e-03 -6.298109889030456543e-02 -2.701555490493774414e-01 -1.769992709159851074e-01 -4.118109121918678284e-02 -9.034247696399688721e-02 -1.794734224677085876e-02 -3.152418136596679688e-02 1.809806972742080688e-01 -7.772769033908843994e-02 9.522046148777008057e-02 -3.358632028102874756e-01 1.902864277362823486e-01 -1.605582237243652344e-01 -1.581141054630279541e-01 -2.886219918727874756e-01 -1.467781364917755127e-01 -2.015704214572906494e-01 -6.189496442675590515e-02 3.566656708717346191e-01 -2.041035443544387817e-01 5.964802950620651245e-02 3.989288806915283203e-01 -1.247413679957389832e-01 8.296690881252288818e-02 -1.368013322353363037e-01 -2.445148080587387085e-01 -4.557679593563079834e-02 -1.052798181772232056e-01 -1.127010807394981384e-01 7.082942128181457520e-02
2.673664689064025879e-01 -1.754538156092166901e-02 1.900273561477661133e-01 -2.287128716707229614e-01 6.542462855577468872e-02 1.793423295021057129e-01 3.289505541324615479e-01 2.530288510024547577e-02 -4.396506026387214661e-02 2.834837138652801514e-01 -3.829104453325271606e-02 -2.277902215719223022e-01 1.790485233068466187e-01 1.112227588891983032e-01 -2.880772203207015991e-02 6.190296262502670288e-02 -2.071806043386459351e-02 -1.183104421943426132e-02 3.159236907958984375e-02 -5.278549343347549438e-02 3.285748064517974854e-01 2.095854841172695160e-02 -2.597339451313018799e-01 2.261198610067367554e-01 -3.496926724910736084e-01 4.117235541343688965e-02 2.123219221830368042e-01 2.967856526374816895e-01 9.635347872972488403e-02 -1.173032447695732117e-02 -1.088048890233039856e-01 2.164012985303997993e-03
-2.686220407485961914e-01 -4.510966315865516663e-02 1.118733435869216919e-01 -2.798849046230316162e-01 -1.127885431051254272e-01 -1.412622816860675812e-02 -2.417647540569305420e-01 1.196979060769081116e-01 -3.844510018825531006e-02 1.776044815778732300e-01 4.280896112322807312e-02 -1.170776784420013428e-01 1.338819712400436401e-01 1.196423321962356567e-01 3.561713993549346924e-01 -3.149617910385131836e-01 5.575688090175390244e-03 2.226650714874267578e-01 -1.150351911783218384e-01 -3.808309510350227356e-02 4.124661907553672791e-02 -4.780160263180732727e-02 -1.160072069615125656e-02 3.329567611217498779e-02 -1.470739841461181641e-01 4.473577439785003662e-02 -2.067059874534606934e-01 4.320909827947616577e-02 2.491033077239990234e-01 -1.249844282865524292e-01 -4.732175469398498535e-01 5.513719096779823303e-02
-1.140960827469825745e-01 5.252052843570709229e-02 1.373479813337326050e-01 -2.463619858026504517e-01 9.775432944297790527e-02 8.064525574445724487e-02 -1.283987704664468765e-02 7.384988665580749512e-02 2.205745875835418701e-01 2.311968505382537842e-01 -1.182511076331138611e-01 1.645881980657577515e-01 2.344353944063186646e-01 1.019730493426322937e-01 2.927917540073394775e-01 -3.211403787136077881e-01 -2.101421058177947998e-01 -4.434687271714210510e-02 -1.346777528524398804e-01 2.906161844730377197e-01 1.374915428459644318e-02 -5.968596041202545166e-02 1.330791413784027100e-01 1.284356862306594849e-01 -1.044468134641647339e-01 -7.732676714658737183e-02 -1.288559436798095703e-01 2.744628787040710449e-01 -2.653845585882663727e-02 -4.472865723073482513e-03 -1.198046654462814331e-01 -4.183462560176849365e-01
-2.215862125158309937e-01 2.451701760292053223e-01 4.710474237799644470e-02 -1.479035615921020508e-01 -3.011062741279602051e-01 1.447579115629196167e-01 -1.618116199970245361e-01 1.605190783739089966e-01 2.298265993595123291e-01 2.574070394039154053e-01 -1.255837827920913696e-01 -1.674158722162246704e-01 2.061032876372337341e-02 5.438985303044319153e-03 1.693494468927383423e-01 -3.900187313556671143e-01 -5.486760661005973816e-02 -3.910387456417083740e-01 -1.827373504638671875e-01 1.314726024866104126e-01 2.016000002622604370e-01 -1.628758907318115234e-01 -2.322962135076522827e-02 2.011517286300659180e-01 -8.555501699447631836e-02 1.130314320325851440e-01 7.588177174329757690e-02 1.184720452874898911e-02 -3.328221384435892105e-03 6.055605132132768631e-03 1.345813572406768799e-01 8.654437027871608734e-03
1.592440456151962280e-01 1.276011615991592407e-01 -7.253639400005340576e-02 -1.982779651880264282e-01 -2.365829050540924072e-01 1.355176717042922974e-01 9.700896590948104858e-02 -2.477150261402130127e-01 3.294969201087951660e-01 3.140275478363037109e-01 -4.464509710669517517e-02 1.878992021083831787e-01 -2.001476660370826721e-02 7.893650233745574951e-02 3.086871802806854248e-01 -3.866629302501678467e-01 3.289441391825675964e-02 9.870524704456329346e-02 -9.369530528783798218e-02 -1.333172768354415894e-01 -4.410909488797187805e-02 -1.794674694538116455e-01 -1.576765179634094238e-01 1.069046407938003540e-01 -3.059778809547424316e-01 -8.989794552326202393e-02 1.205535512417554855e-02 7.584084570407867432e-02 6.470231711864471436e-02 -1.541116391308605671e-03 -8.666476607322692871e-02 2.136415839195251465e-01
2.967578768730163574e-01 6.843512505292892456e-02 2.538821995258331299e-01 -3.715928196907043457e-01 -2.104958705604076385e-02 1.269507408142089844e-01 2.774972021579742432e-01 -4.132080823183059692e-02 -1.501201838254928589e-01 -2.116291224956512451e-02 -8.045545965433120728e-02 -1.774701029062271118e-01 -5.888197943568229675e-02 2.858913876116275787e-02 -8.497497439384460449e-02 -2.036432921886444092e-01 1.044028252363204956e-02 -8.556094020605087280e-02 -1.678383201360702515e-01 3.369908332824707031e-01 -1.258211731910705566e-01 -1.813171207904815674e-01 -1.624763607978820801e-01 1.557260304689407349e-01 -3.149508237838745117e-01 1.660378128290176392e-01 3.284272551536560059e-02 -2.675416767597198486e-01 -8.091665804386138916e-02 1.250485628843307495e-01 -1.539078801870346069e-01 -4.127618297934532166e-02
4.933654796332120895e-03 -5.415601283311843872e-02 7.104536145925521851e-02 -1.354085355997085571e-01 1.830974072217941284e-01 -2.276915870606899261e-02 2.057312279939651489e-01 8.800727874040603638e-02 -1.253906339406967163e-01 3.070833086967468262e-01 9.286301583051681519e-02 7.214920967817306519e-02 -5.702715739607810974e-02 2.550221607089042664e-02 1.087189465761184692e-01 -4.540877342224121094e-01 -3.328036069869995117e-01 -2.021420150995254517e-01 8.930263668298721313e-02 -1.452275812625885010e-01 2.785536646842956543e-01 -2.572414875030517578e-01 -1.971693634986877441e-01 8.645789325237274170e-02 -1.772267371416091919e-02 9.634654223918914795e-02 3.709957003593444824e-02 4.316964745521545410e-02 3.407651931047439575e-02 2.756118476390838623e-01 -2.654979228973388672e-01 1.119175329804420471e-01
3.406061977148056030e-02 1.278515756130218506e-01 9.447291493415832520e-02 -1.305159330368041992e-01 -1.609542071819305420e-01 -1.742506474256515503e-01 1.985605992376804352e-02 2.605441585183143616e-02 -3.693528771400451660e-01 9.634861350059509277e-02 4.972754791378974915e-02 1.110567525029182434e-01 1.000158563256263733e-01 2.040068358182907104e-01 1.134478002786636353e-01 -4.593881964683532715e-01 -2.067666053771972656e-01 -8.460701256990432739e-02 6.383483111858367920e-02 2.635690383613109589e-03 3.901242315769195557e-01 1.297423839569091797e-01 2.644022367894649506e-02 2.660401761531829834e-01 -2.546826303005218506e-01 4.160393495112657547e-03 7.804865390062332153e-02 3.532582148909568787e-02 1.773035968653857708e-03 -1.656641066074371338e-01 -2.318497598171234131e-01 -1.234085410833358765e-01
-5.349329207092523575e-03 8.839757740497589111e-02 -3.553298115730285645e-02 -4.332055151462554932e-01 -1.431042402982711792e-01 -1.101797968149185181e-01 7.053699344396591187e-02 1.727839186787605286e-02 1.872043684124946594e-02 3.443036973476409912e-01 -5.515544116497039795e-02 -1.607161015272140503e-01 2.483498007059097290e-01 2.015773355960845947e-01 1.505661755800247192e-01 -1.221129521727561951e-01 2.763107419013977051e-01 -9.847029298543930054e-02 -4.881764948368072510e-02 -1.867991834878921509e-01 3.008858859539031982e-01 -1.708559542894363403e-01 -1.581980586051940918e-01 2.220407873392105103e-01 -2.758413366973400116e-02 3.501694202423095703e-01 -3.084342461079359055e-03 -1.172191053628921509e-01 -1.718457229435443878e-02 -4.594992846250534058e-03 -8.371391333639621735e-03 1.509482711553573608e-01
2.040878087282180786e-01 8.853232488036155701e-03 2.643849551677703857e-01 -4.292374253273010254e-01 -1.471038162708282471e-01 -1.199630349874496460e-01 1.485344301909208298e-02 2.690012753009796143e-01 -5.788348987698554993e-02 6.289242301136255264e-03 -9.338945150375366211e-02 1.951351463794708252e-01 -5.688796192407608032e-02 2.794188857078552246e-01 3.765574693679809570e-01 -3.242030739784240723e-01 -1.074953451752662659e-01 -1.769170910120010376e-02 -6.796607375144958496e-02 -5.529049411416053772e-02 1.253645718097686768e-01 8.317603170871734619e-02 -7.459078729152679443e-02 2.489726841449737549e-01 1.831884384155273438e-01 -1.250225603580474854e-01 1.225860789418220520e-01 -1.505272835493087769e-01 -8.609376847743988037e-03 1.045551449060440063e-01 -9.465665370225906372e-02 -2.320226654410362244e-02
1.538405269384384155e-01 5.315063893795013428e-02 2.094706296920776367e-01 -1.414326280355453491e-01 9.003285318613052368e-02 1.319803148508071899e-01 -5.346597358584403992e-02 -6.359886378049850464e-02 4.932869598269462585e-02 1.911631822586059570e-01 -1.049896776676177979e-01 2.014096677303314209e-01 1.894422322511672974e-01 2.951792478561401367e-01 1.178510636091232300e-01 -2.864569425582885742e-01 -8.652620762586593628e-02 3.801984488964080811e-01 -7.161582261323928833e-02 2.072905935347080231e-02 -5.923827737569808960e-02 -2.144131213426589966e-01 1.123273670673370361e-01 7.835727930068969727e-02 -2.283236533403396606e-01 -2.577215135097503662e-01 2.452720850706100464e-01 6.748407334089279175e-02 4.162551090121269226e-02 1.487514376640319824e-01 -3.454282283782958984e-01 -1.240448206663131714e-01
6.420267373323440552e-02 -1.821802854537963867e-01 -5.501811578869819641e-02 -3.415809869766235352e-01 -7.933705113828182220e-03 -8.359888195991516113e-02 -7.130661047995090485e-03 -2.647565491497516632e-02 -1.023332551121711731e-01 2.037051320075988770e-01 5.832257866859436035e-02 -5.556594207882881165e-02 1.009895503520965576e-01 2.397269755601882935e-01 8.432108908891677856e-02 -2.862900793552398682e-01 -1.822449713945388794e-01 -9.721395373344421387e-02 -1.739465743303298950e-01 -3.195437192916870117e-01 1.799664944410324097e-01 -5.484474077820777893e-02 -2.943485081195831299e-01 4.257518053054809570e-01 6.283896416425704956e-02 6.146391108632087708e-02 2.184896469116210938e-01 -2.500950172543525696e-02 4.565411806106567383e-02 5.908711347728967667e-03 7.801453024148941040e-02 2.781317234039306641e-01
-3.760359436273574829e-02 -2.877882868051528931e-02 -5.654132738709449768e-02 1.696789860725402832e-01 2.475881017744541168e-02 3.419793844223022461e-01 -6.041603162884712219e-02 -6.239035353064537048e-02 2.390605807304382324e-01 1.681255847215652466e-01 2.547951340675354004e-01 -1.634808331727981567e-01 1.140088886022567749e-01 6.905751675367355347e-02 3.439506515860557556e-02 -2.593944072723388672e-01 6.799064576625823975e-02 -1.064278259873390198e-01 8.967402577400207520e-02 -5.268687382340431213e-02 1.332796961069107056e-01 -3.751891851425170898e-02 1.658729650080204010e-02 6.134316325187683105e-01 -3.052773475646972656e-01 1.064835302531719208e-02 3.422398492693901062e-02 -2.547948434948921204e-02 9.161581844091415405e-02 8.516888320446014404e-02 -2.070990949869155884e-01 3.448409959673881531e-02
-5.148435756564140320e-02 -5.862678959965705872e-02 1.868461631238460541e-02 -2.382487207651138306e-01 6.791806221008300781e-02 -1.930119842290878296e-01 1.487391144037246704e-01 7.266382873058319092e-02 -9.402710944414138794e-02 2.497915327548980713e-01 -5.704834684729576111e-02 8.362933993339538574e-02 -1.655987650156021118e-01 7.540655881166458130e-02 7.971882820129394531e-02 -5.518739819526672363e-01 -2.039701044559478760e-01 -1.028703060001134872e-02 7.557619363069534302e-02 -1.149095892906188965e-01 3.304197788238525391e-01 -1.400532573461532593e-01 -3.133924677968025208e-02 1.283972114324569702e-01 -1.824101358652114868e-01 1.340739578008651733e-01 5.301461741328239441e-02 1.000220701098442078e-01 -8.407039940357208252e-02 4.024468064308166504e-01 -4.489703103899955750e-02 4.428965970873832703e-03
2.020698189735412598e-01 -2.767703831195831299e-01 1.075673475861549377e-01 -3.491151332855224609e-01 -1.457466781139373779e-01 -3.035660088062286377e-02 8.135589957237243652e-02 -3.405931964516639709e-02 4.500731080770492554e-02 2.616891562938690186e-01 -3.822603076696395874e-02 2.504534088075160980e-02 -1.313103288412094116e-01 6.508720666170120239e-02 -1.829258725047111511e-02 -4.014977812767028809e-02 -2.126629054546356201e-01 -2.998302578926086426e-01 -1.039639562368392944e-01 2.519059777259826660e-01 2.341985404491424561e-01 -2.606326341629028320e-01 1.438748687505722046e-01 1.838155090808868408e-01 -1.539715081453323364e-01 -2.928063273429870605e-01 -1.594339758157730103e-01 -2.735367119312286377e-01 6.234648451209068298e-02 -7.018848508596420288e-02 -1.264902800321578979e-01 -4.469917342066764832e-02
-2.301745116710662842e-02 -9.989549219608306885e-02 1.933970600366592407e-01 -3.119765818119049072e-01 -2.509255111217498779e-01 -9.507066011428833008e-02 6.495448946952819824e-02 2.582120895385742188e-01 7.167410850524902344e-02 -7.280204445123672485e-02 -2.722560167312622070e-01 -1.251637637615203857e-01 -2.086637541651725769e-03 3.200285136699676514e-01 1.452866941690444946e-01 -9.892030060291290283e-02 6.983309239149093628e-02 -5.952391028404235840e-02 2.976908534765243530e-02 2.416095929220318794e-03 1.326839029788970947e-01 -3.125103712081909180e-01 -1.295295804738998413e-01 4.541867375373840332e-01 5.755759030580520630e-02 -1.948900073766708374e-01 1.951775997877120972e-01 -7.910005003213882446e-02 2.532126940786838531e-02 1.354598253965377808e-01 -1.205731332302093506e-01 -1.072592139244079590e-01
-4.024150222539901733e-02 2.064836621284484863e-01 1.641018688678741455e-01 -2.018935829401016235e-01 -1.803820878267288208e-01 -4.791184142231941223e-02 -7.264472078531980515e-03 8.042430877685546875e-02 -9.281255304813385010e-02 2.014408260583877563e-01 2.189718000590801239e-02 -1.900001466274261475e-01 2.332461625337600708e-01 9.700957685708999634e-02 6.882149726152420044e-02 -1.067285686731338501e-01 -1.679245978593826294e-01 -5.188675969839096069e-02 -2.748658007476478815e-04 2.439928352832794189e-01 6.019195914268493652e-02 -1.029452532529830933e-01 2.135869301855564117e-02 2.949359714984893799e-01 -1.716263145208358765e-01 1.434421688318252563e-01 1.954750716686248779e-01 1.533740311861038208e-01 6.574984639883041382e-02 1.080504432320594788e-01 -4.121433198451995850e-01 -4.373479485511779785e-01
2.198639661073684692e-01 -2.784133423119783401e-03 1.559650450944900513e-01 -2.841412723064422607e-01 -2.411818802356719971e-01 1.325839310884475708e-01 -4.149160534143447876e-02 -1.487237215042114258e-01 3.646852448582649231e-02 1.971873641014099121e-01 -2.984372377395629883e-01 -7.895013689994812012e-02 -4.126808140426874161e-03 2.274334896355867386e-03 -4.498662054538726807e-02 -2.852138876914978027e-01 6.082748621702194214e-02 -5.160918086767196655e-02 5.562102049589157104e-02 1.717658340930938721e-01 -4.604881629347801208e-02 -2.106366455554962158e-01 -3.038298785686492920e-01 3.393312990665435791e-01 -8.915241807699203491e-02 -5.213227495551109314e-02 4.432889446616172791e-02 -3.153304755687713623e-01 1.791132539510726929e-01 -1.345739141106605530e-02 2.440558522939682007e-01 -1.769238263368606567e-01
4.096164554357528687e-02 1.762608140707015991e-01 7.297660410404205322e-02 -2.192746847867965698e-01 -2.753024995326995850e-01 2.016907334327697754e-01 3.235844969749450684e-01 -2.201086431741714478e-01 3.623577952384948730e-01 1.622295975685119629e-01 1.500593572854995728e-01 1.787580177187919617e-02 2.377400547266006470e-02 2.270686477422714233e-01 1.596272140741348267e-01 -3.250266611576080322e-01 -1.056763827800750732e-01 6.714133918285369873e-02 -6.026470661163330078e-02 -1.708621680736541748e-01 -3.379897773265838623e-02 -1.934995651245117188e-01 -2.458718121051788330e-01 1.657989770174026489e-01 2.015427500009536743e-02 1.518194973468780518e-01 -2.208953648805618286e-01 8.380640298128128052e-02 6.164556741714477539e-02 1.095966342836618423e-02 -1.312584280967712402e-01 7.116107642650604248e-02
2.425925284624099731e-01 -7.000677869655191898e-04 2.448033392429351807e-01 -3.573972582817077637e-01 -1.334981620311737061e-01 -2.049240767955780029e-01 -1.370564401149749756e-01 -1.306789070367813110e-01 7.180763781070709229e-02 2.929858304560184479e-02 -1.976587921380996704e-01 7.899213582277297974e-02 1.311656981706619263e-01 7.420840114355087280e-02 -1.964232027530670166e-01 -2.799361646175384521e-01 -3.630489483475685120e-02 -8.696809411048889160e-02 1.545235663652420044e-01 7.500246912240982056e-02 1.314646601676940918e-01 -2.985882461071014404e-01 1.344837993383407593e-01 1.797216683626174927e-01 7.039893418550491333e-03 1.688529364764690399e-02 -1.544010192155838013e-01 1.216859295964241028e-01 -1.850616373121738434e-02 1.917403787374496460e-01 -3.760592043399810791e-01 -2.326185107231140137e-01
-9.537405520677566528e-02 -1.209184527397155762e-01 -1.055408790707588196e-01 -1.588565856218338013e-01 -4.404199868440628052e-02 1.366265267133712769e-01 -2.391682714223861694e-01 -1.446715090423822403e-02 2.317146360874176025e-01 -1.221146136522293091e-01 -1.327356547117233276e-01 -1.503693163394927979e-01 2.127449512481689453e-01 2.198382169008255005e-01 2.639656960964202881e-01 -3.089636564254760742e-01 -9.029193967580795288e-02 -7.426577061414718628e-02 -2.407125011086463928e-02 5.848519131541252136e-02 1.046720594167709351e-01 -2.053981274366378784e-01 -1.285309530794620514e-02 2.163118124008178711e-01 -2.445878982543945312e-01 -1.724564097821712494e-02 -2.893761359155178070e-02 1.129045560956001282e-01 3.113487362861633301e-01 1.168952044099569321e-02 -2.760217487812042236e-01 -3.599931001663208008e-01
9.064405411481857300e-02 -1.258563101291656494e-01 1.275969743728637695e-01 -2.001262754201889038e-01 6.919895112514495850e-02 5.324647063389420509e-04 -5.691292881965637207e-02 -7.127204537391662598e-02 7.190444320440292358e-02 2.092279493808746338e-01 1.815440356731414795e-01 -2.293084561824798584e-01 -2.850615680217742920e-01 -1.838694140315055847e-02 -3.903959691524505615e-02 1.106352582573890686e-01 -1.567578166723251343e-01 -2.365464419126510620e-01 -8.897785097360610962e-02 -7.340452820062637329e-02 1.410285532474517822e-01 -3.184075653553009033e-01 -7.167779654264450073e-02 5.400140881538391113e-01 2.282013744115829468e-02 -2.123049832880496979e-02 -5.584429949522018433e-02 -6.914363056421279907e-02 3.821189999580383301e-01 -9.455602616071701050e-03 -9.834863245487213135e-02 -1.223708596080541611e-02
-1.037149876356124878e-02 2.076494395732879639e-01 4.012118279933929443e-02 -2.150132060050964355e-01 6.410096585750579834e-02 2.244273573160171509e-01 1.637259274721145630e-01 -6.804093718528747559e-02 -6.272563338279724121e-02 2.837086319923400879e-01 -3.020530380308628082e-02 -1.648533493280410767e-01 4.882916435599327087e-02 -2.153582721948623657e-01 2.738102376461029053e-01 -2.983728647232055664e-01 5.090538784861564636e-02 -1.049616187810897827e-01 -7.012923061847686768e-02 -1.442296337336301804e-02 2.623300254344940186e-01 8.113438636064529419e-02 4.208084344863891602e-01 1.622904539108276367e-01 -3.363768756389617920e-01 -2.215779572725296021e-02 4.277965426445007324e-02 8.001089096069335938e-03 1.126225441694259644e-01 2.598798647522926331e-02 -1.512777507305145264e-01 2.200336307287216187e-01
1.450917273759841919e-01 1.705226898193359375e-01 2.338297814130783081e-01 -2.249020636081695557e-01 -4.264637245796620846e-04 2.292467355728149414e-01 7.117303460836410522e-02 8.386798202991485596e-02 3.418980538845062256e-01 1.236194819211959839e-01 9.260568022727966309e-02 -2.730773389339447021e-01 1.904751211404800415e-01 2.854346930980682373e-01 -1.077941730618476868e-01 -1.508201956748962402e-01 -1.587714254856109619e-02 -3.264293670654296875e-01 -9.500739723443984985e-02 -3.854122757911682129e-02 2.592895030975341797e-01 -1.327581256628036499e-01 -1.799574941396713257e-01 8.854212611913681030e-02 -7.796172285452485085e-04 -1.941756606101989746e-01 -1.706734485924243927e-02 9.516914933919906616e-02 1.635188311338424683e-01 1.799120455980300903e-01 1.343347877264022827e-01 2.142666578292846680e-01
-3.762435540556907654e-02 -4.847777634859085083e-02 5.926985293626785278e-02 -4.457997679710388184e-01 -1.371465176343917847e-01 -3.393911197781562805e-02 4.261420108377933502e-03 -1.481857299804687500e-01 -1.630399078130722046e-01 4.766173362731933594e-01 -1.686682701110839844e-01 -7.042735069990158081e-02 -2.003246396780014038e-01 5.463126674294471741e-02 1.986315287649631500e-02 -3.131493628025054932e-01 -2.516876757144927979e-01 -2.439916878938674927e-02 8.061702549457550049e-02 -2.374079823493957520e-02 2.917649447917938232e-01 -2.677434682846069336e-01 -1.292457524687051773e-02 1.628915071487426758e-01 4.446043819189071655e-02 1.370514035224914551e-01 -1.869287714362144470e-02 5.471497401595115662e-02 -6.360503286123275757e-02 1.960330754518508911e-01 4.204622283577919006e-02 2.132830023765563965e-02
1.430228054523468018e-01 -8.351087570190429688e-02 1.946370005607604980e-01 -3.205063641071319580e-01 -6.913379579782485962e-02 1.454036217182874680e-02 4.076121002435684204e-02 -3.404330089688301086e-02 -4.432636499404907227e-02 -1.070253923535346985e-01 -1.859537214040756226e-01 -4.140044152736663818e-01 -3.568787127733230591e-02 1.622029691934585571e-01 2.146050631999969482e-01 -1.945229172706604004e-01 -1.869484931230545044e-01 -2.111574709415435791e-01 -2.674770914018154144e-02 -2.306292206048965454e-01 1.083394959568977356e-01 -9.629618376493453979e-02 -1.548510342836380005e-01 9.855198860168457031e-02 -4.562872648239135742e-02 6.276907771825790405e-02 1.410586237907409668e-01 -2.194517105817794800e-02 5.673352628946304321e-02 -6.728886067867279053e-02 -5.043596625328063965e-01 1.288608312606811523e-01
-4.019656684249639511e-03 -1.984990388154983521e-01 8.531967550516128540e-02 -2.448275387287139893e-01 2.971133776009082794e-02 1.765403747558593750e-01 -4.280278086662292480e-02 1.537418514490127563e-01 9.700164943933486938e-02 -3.463532030582427979e-02 1.596622765064239502e-01 -2.126859501004219055e-02 -1.398827042430639267e-02 1.900940984487533569e-01 1.356904059648513794e-01 -2.748029530048370361e-01 6.712023168802261353e-02 -1.940696537494659424e-01 -4.434883296489715576e-01 1.702056452631950378e-02 2.241314649581909180e-01 -2.682607471942901611e-01 -8.741497993469238281e-02 1.526573598384857178e-01 5.053306743502616882e-02 2.151806280016899109e-02 -8.859351277351379395e-02 1.302383840084075928e-01 2.415467351675033569e-01 8.934083394706249237e-03 -2.321795672178268433e-01 -3.695769906044006348e-01
-1.152927726507186890e-01 -1.969341188669204712e-02 1.772718429565429688e-01 -3.442674875259399414e-01 1.522808223962783813e-01 -4.768680408596992493e-02 2.256128191947937012e-01 3.026995994150638580e-02 -2.202874515205621719e-03 6.258311122655868530e-02 3.650156557559967041e-01 1.098947227001190186e-01 2.861340641975402832e-01 2.097119688987731934e-01 9.070669859647750854e-02 -1.751531213521957397e-01 -1.188539937138557434e-01 -7.623630017042160034e-02 1.341434475034475327e-02 -1.959234774112701416e-01 2.693021902814507484e-03 -1.367120891809463501e-01 1.268005650490522385e-02 6.719474494457244873e-02 -1.244646757841110229e-01 9.477122873067855835e-02 -1.167349293828010559e-01 5.121777579188346863e-02 4.486575424671173096e-01 2.993719875812530518e-01 -1.447601914405822754e-01 -1.030863597989082336e-01
1.013074591755867004e-01 3.781937295570969582e-03 1.684750169515609741e-01 -2.135135233402252197e-01 -1.428299397230148315e-01 1.727311871945858002e-03 -1.506982594728469849e-01 7.983053801581263542e-04 -3.879251331090927124e-02 6.205709278583526611e-02 1.634133979678153992e-02 3.137413263320922852e-01 1.077734977006912231e-01 1.977657526731491089e-01 1.481640338897705078e-01 -6.021582484245300293e-01 -1.362361386418342590e-02 -1.709811240434646606e-01 -2.078047953546047211e-02 -7.707595825195312500e-02 2.192674577236175537e-01 -5.065831542015075684e-02 -3.172141313552856445e-01 2.906377017498016357e-01 4.353351891040802002e-02 1.188038513064384460e-01 9.803827106952667236e-02 9.205174446105957031e-02 3.931144624948501587e-02 4.443633556365966797e-02 9.375812113285064697e-02 -1.239719614386558533e-01
2.611055970191955566e-01 2.140785604715347290e-01 2.179889567196369171e-02 -2.347015142440795898e-01 -2.418634016066789627e-03 1.782594472169876099e-01 -2.956167757511138916e-01 1.329265832901000977e-01 4.969480261206626892e-02 -8.358337916433811188e-03 2.488012984395027161e-02 1.303351521492004395e-01 -1.220870241522789001e-01 2.689946591854095459e-01 -6.194836273789405823e-02 -6.280105561017990112e-02 4.638356715440750122e-02 -1.534046977758407593e-02 -1.945666372776031494e-01 -1.090264543890953064e-01 4.561866521835327148e-01 -2.136106193065643311e-01 -7.846058160066604614e-02 2.835502922534942627e-01 -2.411396354436874390e-01 -5.143922567367553711e-02 -1.994295120239257812e-01 5.375082790851593018e-02 2.398637123405933380e-02 5.232924595475196838e-02 -5.091248312965035439e-04 -2.814441919326782227e-01
-9.826379828155040741e-03 -9.078883565962314606e-03 2.202373892068862915e-01 -2.481174468994140625e-01 -9.066396951675415039e-02 5.417718738317489624e-02 -2.720164693892002106e-02 1.497922092676162720e-01 -1.408043056726455688e-01 3.252926841378211975e-02 6.320954859256744385e-02 1.737546473741531372e-01 -8.192744106054306030e-03 -1.060044541954994202e-01 2.038871794939041138e-01 -1.076785847544670105e-01 -2.634998038411140442e-02 -2.037582919001579285e-02 -2.221914976835250854e-01 -6.579153239727020264e-02 2.149587273597717285e-01 -2.139356285333633423e-01 1.583988070487976074e-01 3.372109830379486084e-01 -8.286867290735244751e-02 2.726005613803863525e-01 -2.038562744855880737e-01 -7.369808107614517212e-02 4.359723329544067383e-01 5.951898172497749329e-02 -1.198117285966873169e-01 -3.378787934780120850e-01
-1.724858582019805908e-01 2.409545332193374634e-01 7.081399857997894287e-02 -2.700151503086090088e-01 -4.362233914434909821e-03 2.051101811230182648e-02 8.701650798320770264e-02 2.024234980344772339e-01 -1.029801815748214722e-01 1.152861416339874268e-01 4.391557723283767700e-02 -2.611163556575775146e-01 2.740406394004821777e-01 -1.090652272105216980e-01 2.914847433567047119e-01 -2.080825120210647583e-01 -2.215876877307891846e-01 1.002456992864608765e-01 1.107478886842727661e-01 2.370811998844146729e-01 4.197330214083194733e-03 -2.645344436168670654e-01 -1.409057378768920898e-01 1.898070722818374634e-01 -1.036367639899253845e-01 -1.226163506507873535e-01 1.917028576135635376e-01 3.921985998749732971e-02 1.052539348602294922e-01 -2.253711409866809845e-02 -3.308255076408386230e-01 -1.934507787227630615e-01
2.366451174020767212e-01 1.098938509821891785e-01 4.322045668959617615e-02 -3.143514990806579590e-01 1.185003854334354401e-02 9.046489000320434570e-02 -1.433381736278533936e-01 -2.751475013792514801e-02 -2.187416851520538330e-01 2.357724457979202271e-01 -8.573141694068908691e-02 -3.374969363212585449e-01 -1.757173687219619751e-01 2.591413445770740509e-02 1.963905394077301025e-01 -2.436530888080596924e-01 -2.936812639236450195e-01 -1.216944307088851929e-01 3.457549959421157837e-02 -8.503653854131698608e-02 -6.606229394674301147e-02 -3.898426890373229980e-02 -1.441215127706527710e-01 5.224466919898986816e-01 2.507542492821812630e-03 3.334673866629600525e-02 8.335229009389877319e-03 -3.347418829798698425e-02 -1.692660897970199585e-01 5.283165257424116135e-03 -7.021833956241607666e-02 4.926671087741851807e-02
-1.481381356716156006e-01 -4.806685820221900940e-02 1.403313428163528442e-01 -3.050700724124908447e-01 -2.296517789363861084e-01 3.262967243790626526e-02 -3.949512168765068054e-02 2.199390716850757599e-02 4.346049390733242035e-03 2.158129364252090454e-01 4.687919467687606812e-02 -9.374251961708068848e-02 1.578835994005203247e-01 1.594863384962081909e-01 3.209768235683441162e-02 -3.160117864608764648e-01 -2.032065540552139282e-01 -1.846848577260971069e-01 3.443809226155281067e-02 8.474274724721908569e-02 7.401148788630962372e-03 -7.759149186313152313e-03 1.114291995763778687e-01 1.524840891361236572e-01 8.432561159133911133e-02 -8.887626975774765015e-02 -5.692111328244209290e-02 2.460999339818954468e-01 1.220182105898857117e-01 1.960403472185134888e-01 -3.757445812225341797e-01 -4.532425105571746826e-01
7.523267716169357300e-02 -1.838852167129516602e-01 -3.959793969988822937e-02 -3.289672434329986572e-01 1.929895132780075073e-01 2.912660837173461914e-01 -1.250584274530410767e-01 -3.406495088711380959e-03 2.796519994735717773e-01 2.365873157978057861e-01 3.700995743274688721e-01 2.454517632722854614e-01 -1.042737886309623718e-01 5.275148153305053711e-02 -5.956327170133590698e-02 -1.108980923891067505e-01 3.991884365677833557e-02 5.853383988142013550e-02 -6.343261897563934326e-02 -1.138448938727378845e-01 1.150881424546241760e-01 3.121718391776084900e-02 -1.928639858961105347e-01 2.564806938171386719e-01 -2.656963467597961426e-01 -1.624407321214675903e-01 -6.983527541160583496e-02 6.156113464385271072e-03 9.574928879737854004e-02 1.580607444047927856e-01 -2.238994538784027100e-01 -1.634762883186340332e-01
6.383617874234914780e-03 -5.429254844784736633e-02 2.969141304492950439e-01 -3.615379929542541504e-01 2.389826476573944092e-01 2.632306516170501709e-02 1.574671864509582520e-01 -2.013029530644416809e-02 -1.053697094321250916e-01 1.333315074443817139e-01 -5.922111868858337402e-02 -7.663325220346450806e-02 -6.161242257803678513e-03 2.025800347328186035e-01 -1.392788887023925781e-01 -4.193888604640960693e-01 8.589462935924530029e-02 -3.398340344429016113e-01 -5.545902624726295471e-02 -1.217755898833274841e-01 -5.154833570122718811e-02 -4.439787566661834717e-02 -9.641393087804317474e-03 1.050826236605644226e-01 -2.850516438484191895e-01 4.751916229724884033e-02 -2.409875243902206421e-01 2.499975077807903290e-02 -2.098117619752883911e-01 -4.212628677487373352e-02 -7.469490170478820801e-02 -2.653183639049530029e-01
1.467786431312561035e-01 -9.726871550083160400e-02 2.353519052267074585e-01 -4.636528491973876953e-01 8.198148757219314575e-02 1.920058280229568481e-01 2.972553968429565430e-01 2.968047857284545898e-01 -3.260454908013343811e-02 5.896744504570960999e-02 -1.334807928651571274e-02 -5.937599018216133118e-02 1.739805042743682861e-01 1.373776048421859741e-01 -1.947845965623855591e-01 7.180241867899894714e-03 8.232391625642776489e-02 -2.480871528387069702e-01 -5.441086739301681519e-02 1.662852466106414795e-01 -1.392331123352050781e-01 -2.177788913249969482e-01 -8.349193632602691650e-02 2.329350709915161133e-01 -3.146287500858306885e-01 1.683367975056171417e-02 -2.311048470437526703e-02 -1.682362146675586700e-02 -5.394609645009040833e-02 -1.383588314056396484e-01 -1.769070774316787720e-01 5.282955989241600037e-02
1.432054638862609863e-01 -6.565823405981063843e-02 -1.198260784149169922e-01 -4.370352029800415039e-01 5.928955599665641785e-02 2.493383884429931641e-01 2.765612006187438965e-01 1.576327830553054810e-01 7.977156341075897217e-02 6.139151751995086670e-02 3.668886721134185791e-01 -1.060269474983215332e-01 -8.650311268866062164e-03 1.491207480430603027e-01 -2.159835994243621826e-01 -2.034188807010650635e-01 4.419655073434114456e-03 8.089873194694519043e-02 9.890005923807621002e-03 -3.662348911166191101e-02 -6.834569573402404785e-02 -4.259296134114265442e-02 8.989378809928894043e-02 1.189334914088249207e-01 -3.551186323165893555e-01 -7.853403687477111816e-02 -4.766986519098281860e-02 -5.505692586302757263e-02 3.628349900245666504e-01 1.642563194036483765e-01 -3.597020730376243591e-02 -4.758579283952713013e-02
1.312511116266250610e-01 -1.390654444694519043e-01 -1.006138473749160767e-01 -3.540292084217071533e-01 6.120243668556213379e-02 -2.983788261190056801e-03 1.891551017761230469e-01 2.063121944665908813e-01 2.366032004356384277e-01 3.524085879325866699e-01 -4.266391322016716003e-02 2.509225308895111084e-01 -1.470895707607269287e-01 -1.616300344467163086e-01 6.800123304128646851e-02 -5.023739486932754517e-02 -1.498371809720993042e-01 -7.648676633834838867e-02 -6.350111216306686401e-02 8.803412318229675293e-02 -4.158908128738403320e-02 -3.811857700347900391e-01 -2.510000765323638916e-01 2.869372367858886719e-01 -9.493024647235870361e-02 4.432923346757888794e-02 -1.414384245872497559e-01 -2.135080695152282715e-01 3.284810110926628113e-02 -1.967095397412776947e-02 -1.843750178813934326e-01 3.917429968714714050e-02
1.763233356177806854e-02 -6.140371039509773254e-02 -6.071545183658599854e-02 -3.040646016597747803e-01 -5.127397552132606506e-02 6.926806271076202393e-02 1.792038977146148682e-01 1.087889671325683594e-01 -1.862996141426265240e-03 -7.045382633805274963e-03 3.418861329555511475e-01 1.458575762808322906e-02 5.499440431594848633e-02 1.227997690439224243e-01 -1.025415137410163879e-01 -1.870414167642593384e-01 8.201120048761367798e-02 5.099183879792690277e-03 -9.382276237010955811e-02 9.466367959976196289e-02 -1.374592930078506470e-01 -1.810550689697265625e-01 -2.073087394237518311e-01 1.377219557762145996e-01 -4.191791117191314697e-01 9.996409527957439423e-03 -2.642575465142726898e-02 8.621171116828918457e-02 3.939824104309082031e-01 4.148741066455841064e-01 -8.633512258529663086e-02 1.037850156426429749e-01
3.104910552501678467e-01 1.558525487780570984e-02 -2.599121928215026855e-01 -1.674276143312454224e-01 8.866999298334121704e-03 1.306075304746627808e-01 2.359256297349929810e-01 8.798772096633911133e-02 -4.320893064141273499e-02 1.037509292364120483e-01 1.367855723947286606e-02 9.711855649948120117e-02 8.269300311803817749e-02 8.315008878707885742e-02 8.222843706607818604e-02 -1.167430207133293152e-01 8.330889046192169189e-02 2.576181888580322266e-01 -1.334450691938400269e-01 1.189524903893470764e-01 3.112903833389282227e-01 -1.637734174728393555e-01 -1.427603513002395630e-01 4.364369213581085205e-01 -3.651773333549499512e-01 7.087106257677078247e-02 2.592585980892181396e-01 -2.375091798603534698e-02 -4.751008376479148865e-02 1.395107954740524292e-01 -7.780477870255708694e-03 -5.522939190268516541e-02
3.605468431487679482e-03 9.566847234964370728e-03 2.575840950012207031e-01 -4.078191518783569336e-02 -1.450519561767578125e-01 1.211895346641540527e-01 -1.025812923908233643e-01 1.322462707757949829e-01 2.699575424194335938e-01 1.330040208995342255e-02 3.043310344219207764e-02 -1.944665759801864624e-01 6.626083701848983765e-02 4.926368221640586853e-02 2.481480389833450317e-01 -2.488377541303634644e-01 1.307937409728765488e-02 9.118379652500152588e-02 -2.268240004777908325e-01 1.352790892124176025e-01 1.978460699319839478e-01 1.034421175718307495e-01 -3.268528729677200317e-02 2.813521325588226318e-01 -3.110547363758087158e-01 1.273604333400726318e-01 -2.113089412450790405e-01 -2.305923402309417725e-01 3.410640060901641846e-01 -2.096327543258666992e-01 -4.758841916918754578e-02 -2.106902301311492920e-01
-1.404451876878738403e-01 3.548004850745201111e-02 1.171265076845884323e-02 -4.356577247381210327e-02 1.793169532902538776e-03 5.739293061196804047e-03 -1.404502838850021362e-01 2.056043595075607300e-01 -4.557836055755615234e-02 3.249571025371551514e-01 6.186997145414352417e-02 -3.199086487293243408e-01 -2.206447068601846695e-03 1.239290088415145874e-01 1.486989259719848633e-01 -4.031425714492797852e-01 2.932820320129394531e-01 -1.673712879419326782e-01 -2.971994280815124512e-01 -2.578443475067615509e-02 1.137712299823760986e-01 -1.013341993093490601e-01 -3.423198685050010681e-02 1.568471044301986694e-01 -3.333916962146759033e-01 3.364800289273262024e-02 2.576071321964263916e-01 -2.096034437417984009e-01 1.209777519106864929e-01 2.352600684389472008e-03 1.027558594942092896e-01 -3.634322062134742737e-02
2.736070454120635986e-01 -2.442610561847686768e-01 9.520351886749267578e-02 -2.401655614376068115e-01 -2.245968878269195557e-01 2.274742871522903442e-01 2.703545689582824707e-01 -5.385439097881317139e-02 -1.967265456914901733e-02 7.112576067447662354e-02 1.070463359355926514e-01 7.841160148382186890e-02 3.434624895453453064e-02 -1.754786819219589233e-01 2.729350626468658447e-01 -1.966724842786788940e-01 -5.899936705827713013e-02 -1.835143938660621643e-02 3.494440764188766479e-02 1.064275279641151428e-01 1.437578201293945312e-01 -1.126440167427062988e-01 -2.356917560100555420e-01 2.791354358196258545e-01 -2.191706150770187378e-01 -2.900590747594833374e-02 -3.671324998140335083e-02 -4.318491518497467041e-01 9.660745412111282349e-02 1.239601969718933105e-01 2.974351122975349426e-02 8.284171670675277710e-02
2.349389195442199707e-01 -4.385633394122123718e-02 1.253553330898284912e-01 -3.901310563087463379e-01 -2.193486317992210388e-02 -2.359441854059696198e-02 -2.577921748161315918e-02 -3.253895044326782227e-02 1.407184153795242310e-01 3.577227592468261719e-01 9.155191481113433838e-02 -1.135242506861686707e-01 2.005798816680908203e-01 4.257992655038833618e-02 -1.197766661643981934e-01 -2.072958499193191528e-01 -2.292743921279907227e-01 -7.030473649501800537e-02 -4.006522893905639648e-01 -6.411301344633102417e-02 -1.347752809524536133e-01 2.436053901910781860e-01 1.148066483438014984e-02 3.327654302120208740e-01 -4.845989868044853210e-03 -9.786459058523178101e-02 -6.853866390883922577e-03 -1.868115663528442383e-01 -1.333712786436080933e-01 -1.079027261584997177e-02 -1.732695251703262329e-01 -2.854433655738830566e-02
2.826858758926391602e-01 -2.637982368469238281e-01 3.135294616222381592e-01 -3.690550923347473145e-01 -4.147081449627876282e-02 9.156125038862228394e-02 9.137403219938278198e-02 -9.295538067817687988e-03 -9.781409753486514091e-04 1.698788255453109741e-01 -8.637382090091705322e-02 2.270959168672561646e-01 -7.057670969516038895e-03 1.364596337080001831e-01 -1.189499050378799438e-01 -6.226969510316848755e-02 -2.006667554378509521e-01 -1.859133392572402954e-01 -9.186764061450958252e-02 1.624978482723236084e-01 2.472275793552398682e-01 -1.791800260543823242e-01 1.414827555418014526e-01 2.157817780971527100e-01 -1.725908517837524414e-01 -9.194333106279373169e-02 -5.845069885253906250e-02 -2.237771749496459961e-01 1.571427434682846069e-01 -1.655098795890808105e-01 -1.516000777482986450e-01 -1.912621408700942993e-01
7.264752406626939774e-03 -2.452059835195541382e-02 1.547732204198837280e-01 -3.435722738504409790e-02 -1.066387444734573364e-01 -2.105152793228626251e-02 -9.103015065193176270e-02 1.634700894355773926e-01 2.052097320556640625e-01 -8.658837177790701389e-04 6.078743562102317810e-02 -1.501563191413879395e-01 2.044469863176345825e-01 6.364536285400390625e-02 2.097569555044174194e-01 -4.372649490833282471e-01 1.879526972770690918e-01 1.033240929245948792e-01 -1.261764168739318848e-01 5.054975301027297974e-02 1.564213633537292480e-01 1.009188964962959290e-01 -3.785486519336700439e-02 2.212161570787429810e-01 -3.941262662410736084e-01 1.647643744945526123e-02 -1.477124840021133423e-01 -2.840197980403900146e-01 3.187779784202575684e-01 -1.889591813087463379e-01 3.141282871365547180e-02 -1.791106909513473511e-01
1.262912750244140625e-01 -1.843540370464324951e-02 -4.457178339362144470e-02 -3.707054853439331055e-01 7.575466763228178024e-03 4.789551347494125366e-02 7.705312222242355347e-02 -8.367333561182022095e-03 4.447985702427104115e-05 2.444758825004100800e-02 -2.470841258764266968e-01 -1.491542607545852661e-01 3.612170740962028503e-02 2.513985037803649902e-01 2.309369444847106934e-01 -1.954941153526306152e-01 -1.184915471822023392e-02 -2.579306364059448242e-01 -1.970829814672470093e-01 -1.504913270473480225e-01 1.783640831708908081e-01 -6.228533014655113220e-02 -1.165021285414695740e-01 3.462657034397125244e-01 -4.118284210562705994e-02 -1.986552216112613678e-02 4.598088562488555908e-01 1.464612931013107300e-01 -2.086258828639984131e-01 7.276064157485961914e-02 -1.215872615575790405e-01 9.993705898523330688e-03
-9.503071010112762451e-02 8.237909525632858276e-02 -5.409794300794601440e-02 -3.918398320674896240e-01 -9.716441482305526733e-02 -5.454518273472785950e-02 -4.300976544618606567e-02 5.677721276879310608e-02 9.053049236536026001e-02 1.634009927511215210e-01 2.057913094758987427e-01 2.118578366935253143e-02 2.149544805288314819e-01 3.595808446407318115e-01 1.600811928510665894e-01 -9.800956398248672485e-02 2.934688031673431396e-01 -1.664796024560928345e-01 -6.607809662818908691e-02 -8.761321753263473511e-02 2.437210269272327423e-02 -3.771008253097534180e-01 2.320721559226512909e-02 1.738246679306030273e-01 -3.949053287506103516e-01 6.869459897279739380e-02 -7.473079487681388855e-03 -1.917825043201446533e-01 1.464593037962913513e-02 -1.566455885767936707e-02 9.121113270521163940e-02 1.268019676208496094e-01
2.437815368175506592e-01 -3.201802670955657959e-01 -8.297669142484664917e-02 -5.970619320869445801e-01 7.249192893505096436e-02 -3.643048461526632309e-03 4.443511366844177246e-02 2.001172304153442383e-01 2.968049608170986176e-02 3.556367009878158569e-02 2.496537752449512482e-02 -1.088914349675178528e-01 5.454050377011299133e-02 1.687633395195007324e-01 -1.098715048283338547e-02 -9.362473152577877045e-03 -1.046637818217277527e-01 6.734646856784820557e-02 2.281084842979907990e-02 1.483135018497705460e-02 1.445592492818832397e-01 7.503920793533325195e-02 -9.136568754911422729e-02 3.348884880542755127e-01 -2.370377779006958008e-01 -3.310750797390937805e-02 -6.875534355640411377e-02 -5.576616525650024414e-02 -3.489276468753814697e-01 8.506831526756286621e-02 -1.470836699008941650e-01 -4.592919722199440002e-02
1.040205284953117371e-01 3.077454566955566406e-01 1.963962465524673462e-01 -2.118397951126098633e-01 8.201777003705501556e-03 4.439130425453186035e-02 -2.707554399967193604e-01 -7.416375726461410522e-02 8.767770975828170776e-02 1.761404722929000854e-01 3.052433207631111145e-02 -1.518954932689666748e-01 2.510702311992645264e-01 5.225354805588722229e-02 2.626023888587951660e-01 -2.859083712100982666e-01 -2.711553499102592468e-02 2.023842744529247284e-02 -2.147595137357711792e-01 1.186379939317703247e-01 3.808408603072166443e-02 -8.973389118909835815e-02 9.127671830356121063e-03 1.622099727392196655e-01 -1.889352053403854370e-01 1.253442466259002686e-01 -3.484240174293518066e-02 -3.617359399795532227e-01 2.917269468307495117e-01 1.970326304435729980e-01 1.952359825372695923e-01 9.073887020349502563e-02
3.690904006361961365e-02 -2.097603380680084229e-01 1.451164335012435913e-01 -4.551473855972290039e-01 -1.077672243118286133e-01 1.825832128524780273e-01 3.110334575176239014e-01 7.828161120414733887e-03 2.151557356119155884e-01 -1.677396744489669800e-01 -7.255025953054428101e-02 -1.391580104827880859e-01 3.024940006434917450e-02 -1.294395923614501953e-01 3.447045683860778809e-01 -1.758432090282440186e-01 1.685938239097595215e-01 2.631356939673423767e-03 -2.394165545701980591e-01 -8.260838687419891357e-02 1.015844717621803284e-01 -1.411287486553192139e-01 4.625158011913299561e-02 1.720780879259109497e-01 -2.088093310594558716e-01 -1.121459081768989563e-01 -9.003525972366333008e-02 2.450591474771499634e-01 1.427246928215026855e-01 1.069316640496253967e-01 -4.889992997050285339e-02 -7.142804563045501709e-02
-2.969671785831451416e-01 -1.328302919864654541e-01 1.273554861545562744e-01 -3.565807342529296875e-01 -1.468647271394729614e-01 8.508177101612091064e-02 -1.803172677755355835e-01 -1.597379334270954132e-02 8.716551214456558228e-02 9.924389421939849854e-03 9.916605800390243530e-02 -4.993197321891784668e-02 3.326518833637237549e-01 5.554186552762985229e-02 3.789815902709960938e-01 -1.346588581800460815e-01 -1.561826374381780624e-02 -5.351404100656509399e-02 -1.235067769885063171e-01 -4.592588171362876892e-02 1.008528191596269608e-02 -8.952473849058151245e-02 6.751105189323425293e-03 4.074740707874298096e-01 -1.348347216844558716e-01 2.609834671020507812e-01 -1.472382694482803345e-01 -2.254895716905593872e-01 6.748160719871520996e-02 2.878960780799388885e-02 -1.511954218149185181e-01 -1.093903705477714539e-01
8.196186274290084839e-02 -1.046682372689247131e-01 -4.952712915837764740e-03 -2.630313038825988770e-01 9.147213399410247803e-02 5.287498608231544495e-02 -8.455821126699447632e-02 5.014861747622489929e-02 -6.628851592540740967e-02 2.399045675992965698e-01 -1.286947578191757202e-01 7.542722672224044800e-02 -1.229269951581954956e-01 7.321532815694808960e-02 1.706541031599044800e-01 -5.426020026206970215e-01 -2.609213814139366150e-03 -1.566302180290222168e-01 -1.230836957693099976e-01 -3.107144832611083984e-01 5.468136817216873169e-02 9.200605563819408417e-03 -2.053525894880294800e-01 2.567861676216125488e-01 -1.368118077516555786e-02 7.605524361133575439e-02 2.733938395977020264e-01 2.428264617919921875e-01 -1.078698262572288513e-01 -2.023550122976303101e-02 -2.387462258338928223e-01 -8.908268809318542480e-02
2.728420197963714600e-01 -3.800467774271965027e-02 1.239281520247459412e-01 -3.807181715965270996e-01 2.094886265695095062e-02 -2.120681703090667725e-01 5.055014044046401978e-02 3.005497157573699951e-02 3.252569958567619324e-02 1.580616086721420288e-01 4.173461347818374634e-02 4.790939390659332275e-02 -1.658281087875366211e-01 1.288703083992004395e-01 1.686816066503524780e-01 -8.854778483510017395e-03 -2.537082433700561523e-01 -9.058591723442077637e-02 2.172266505658626556e-02 -2.730037271976470947e-01 2.182984203100204468e-01 2.166027277708053589e-01 2.264576032757759094e-03 4.749512970447540283e-01 -2.547629773616790771e-01 5.589780956506729126e-02 4.152688756585121155e-02 -1.229991167783737183e-01 -1.039982289075851440e-01 2.047883272171020508e-01 -8.260147273540496826e-02 -5.562289152294397354e-03
8.278670161962509155e-02 -3.530109301209449768e-02 5.590945109724998474e-02 -1.198474410921335220e-02 1.677073091268539429e-01 2.213891595602035522e-01 3.260033205151557922e-02 1.831362694501876831e-01 7.515770196914672852e-02 3.226958513259887695e-01 2.679404802620410919e-02 -2.452674657106399536e-01 2.748613953590393066e-01 -7.856930047273635864e-02 -2.358028143644332886e-01 -3.365421295166015625e-01 -4.808695241808891296e-02 1.156322658061981201e-01 -8.446833491325378418e-02 1.543409377336502075e-01 2.188003808259963989e-02 -1.991987228393554688e-01 -1.331210434436798096e-01 2.984312772750854492e-01 -1.397415995597839355e-01 -2.074933424592018127e-02 2.161726802587509155e-01 -1.513460464775562286e-02 1.357984691858291626e-01 -4.404005408287048340e-02 -3.676685392856597900e-01 1.989721208810806274e-01
-7.328320294618606567e-02 4.514429345726966858e-02 -5.763494223356246948e-02 -2.193474769592285156e-01 3.549114763736724854e-01 -5.684988200664520264e-02 2.237627282738685608e-02 -2.542843520641326904e-01 1.443460136651992798e-01 1.407383680343627930e-01 2.678720839321613312e-02 -5.444344505667686462e-02 2.037897557020187378e-01 2.444374263286590576e-01 1.973279714584350586e-01 -1.808111518621444702e-01 7.480350881814956665e-02 1.267086118459701538e-01 -2.960914373397827148e-01 -7.624286413192749023e-02 -1.067400351166725159e-01 -1.665940880775451660e-01 3.662397339940071106e-02 1.635251045227050781e-01 -3.429034650325775146e-01 -9.528478980064392090e-02 -7.163679110817611217e-04 2.914919459726661444e-04 2.405982613563537598e-01 3.003694713115692139e-01 -2.451095283031463623e-01 1.111405193805694580e-01
4.047183990478515625e-01 6.168092787265777588e-02 9.308107197284698486e-02 -1.722171306610107422e-01 7.992815226316452026e-02 -5.996484309434890747e-02 -6.317143142223358154e-02 1.420256216078996658e-03 -1.784922331571578979e-01 2.215645164251327515e-01 6.595513969659805298e-02 -1.185967847704887390e-01 4.264091700315475464e-02 -8.536359667778015137e-02 3.304903507232666016e-01 -5.655818060040473938e-02 -2.376021444797515869e-02 -2.430838644504547119e-01 1.624310389161109924e-02 1.134042963385581970e-01 2.012463510036468506e-01 -8.615422248840332031e-02 1.666096150875091553e-01 3.661210834980010986e-01 -1.674730777740478516e-01 6.515015661716461182e-02 1.962108910083770752e-01 -1.261400282382965088e-01 2.277352362871170044e-01 -2.180611342191696167e-01 -1.669012755155563354e-01 -2.504569292068481445e-01
2.297330088913440704e-02 -3.012829422950744629e-01 2.948880493640899658e-01 -1.923646032810211182e-01 5.750379711389541626e-02 8.403697609901428223e-02 2.549504339694976807e-01 9.875053912401199341e-02 2.972073853015899658e-01 1.104224845767021179e-01 -1.322514936327934265e-02 1.293568164110183716e-01 1.363441348075866699e-01 3.401137292385101318e-01 -1.147060468792915344e-02 -3.127218186855316162e-01 -1.038695648312568665e-01 -1.249915063381195068e-01 -1.442993432283401489e-02 2.039986103773117065e-01 -1.432921886444091797e-01 -1.761477440595626831e-01 -1.384017765522003174e-01 3.083257377147674561e-01 -1.203479841351509094e-01 8.776576817035675049e-02 -2.097575366497039795e-01 7.813610136508941650e-02 -1.170363500714302063e-01 9.803357720375061035e-02 4.382049664855003357e-02 -1.358538866043090820e-01
1.847733110189437866e-01 5.172326415777206421e-02 2.087453454732894897e-01 -3.748885393142700195e-01 5.223527178168296814e-02 2.108029425144195557e-01 1.111079677939414978e-01 2.765722945332527161e-02 -1.302925944328308105e-01 1.976900249719619751e-01 -7.458687573671340942e-02 -1.739564538002014160e-01 5.741453915834426880e-02 2.640243172645568848e-01 1.911660283803939819e-01 -1.227136328816413879e-01 -5.324570089578628540e-02 -2.799068391323089600e-01 -2.290541976690292358e-01 -2.693657875061035156e-01 1.790810525417327881e-01 -1.638405621051788330e-01 -2.880779281258583069e-02 1.587383747100830078e-01 5.635307636111974716e-03 5.550410225987434387e-02 3.961767554283142090e-01 1.431798040866851807e-01 -1.244220584630966187e-01 9.142711013555526733e-02 1.692378520965576172e-02 -8.036106079816818237e-02
2.187860198318958282e-02 2.507669664919376373e-02 1.814461052417755127e-01 -2.163475900888442993e-01 -1.244639698415994644e-02 5.040540546178817749e-02 -1.753327548503875732e-01 3.565555810928344727e-02 -1.846755295991897583e-01 1.690131723880767822e-01 -7.533857971429824829e-02 1.981621682643890381e-01 5.298646166920661926e-02 8.582664281129837036e-02 3.156630098819732666e-01 -4.102431535720825195e-01 -2.221580743789672852e-01 -3.386833891272544861e-02 2.955355681478977203e-02 -2.217108607292175293e-01 2.054889500141143799e-01 4.432757198810577393e-02 -3.437126576900482178e-01 2.772378325462341309e-01 -1.394085586071014404e-01 2.593755125999450684e-01 2.005787938833236694e-02 7.497119903564453125e-02 -2.953080087900161743e-02 -3.561390563845634460e-02 -1.303842216730117798e-01 -2.170939743518829346e-01
-5.136987194418907166e-02 1.217772737145423889e-01 2.485423982143402100e-01 -3.777350783348083496e-01 1.739277970045804977e-03 1.534818708896636963e-01 1.689308732748031616e-01 -4.559739679098129272e-02 -2.125782817602157593e-01 -6.498103588819503784e-02 -1.177578568458557129e-01 2.287795245647430420e-01 -9.039030224084854126e-02 1.442256569862365723e-01 3.414415195584297180e-02 -3.293191790580749512e-01 3.064537607133388519e-02 -1.286735385656356812e-01 -6.033314764499664307e-02 -1.325483471155166626e-01 -6.534791737794876099e-02 -3.647608458995819092e-01 -3.034005127847194672e-02 3.776386380195617676e-01 3.673255443572998047e-02 -1.477766335010528564e-01 2.725368142127990723e-01 1.751010119915008545e-02 5.829457193613052368e-02 -1.409135907888412476e-01 -1.667466759681701660e-01 3.610394522547721863e-02
-9.132089465856552124e-02 6.464052200317382812e-02 5.888031050562858582e-02 -1.384385377168655396e-01 -1.136118844151496887e-01 2.183973044157028198e-01 -1.607710421085357666e-01 4.715382307767868042e-02 1.068461835384368896e-01 1.902506947517395020e-01 5.001207068562507629e-02 -1.267189830541610718e-01 -1.361685097217559814e-01 -9.488442540168762207e-02 1.482147872447967529e-01 -4.794271588325500488e-01 3.698016405105590820e-01 1.129704341292381287e-01 -2.003403604030609131e-01 -1.110779196023941040e-01 3.298554122447967529e-01 -2.426478713750839233e-01 3.932254761457443237e-02 1.773207932710647583e-01 -9.869005531072616577e-02 -8.677461743354797363e-02 2.090889401733875275e-02 -2.726609408855438232e-01 1.509480327367782593e-01 3.729659691452980042e-02 -4.879666864871978760e-02 -9.680442512035369873e-02
-2.210487844422459602e-03 -1.024243086576461792e-01 -7.832231372594833374e-02 -3.633383512496948242e-01 -7.496465742588043213e-02 -2.175881266593933105e-01 -1.467303186655044556e-02 -1.400311291217803955e-01 -1.096172034740447998e-01 2.481984794139862061e-01 -1.212574448436498642e-02 1.185488980263471603e-02 -1.045750156044960022e-01 1.441427767276763916e-01 1.221800819039344788e-01 -2.699898481369018555e-01 -2.356863766908645630e-01 -7.021677494049072266e-02 4.576856642961502075e-02 -2.721535265445709229e-01 1.404332965612411499e-01 -1.850077360868453979e-01 -3.225742280483245850e-01 4.047825038433074951e-01 -1.037338525056838989e-01 6.320490688085556030e-02 1.992174983024597168e-01 -1.015247106552124023e-01 1.156318653374910355e-02 -3.636722639203071594e-02 -1.165680587291717529e-01 2.164191454648971558e-01
-1.654925942420959473e-01 1.838010996580123901e-01 1.815091222524642944e-01 -2.747726738452911377e-01 -7.265309989452362061e-02 8.060239255428314209e-02 1.408234387636184692e-01 -2.095247805118560791e-01 3.585442900657653809e-01 3.135051131248474121e-01 1.792890578508377075e-01 -1.058295890688896179e-01 1.586081683635711670e-01 -7.191435433924198151e-03 -5.743660498410463333e-03 -2.548541426658630371e-01 4.170941561460494995e-02 7.553467154502868652e-02 2.102245837450027466e-01 -1.866677552461624146e-01 3.215719163417816162e-01 -1.507768481969833374e-01 6.774652749300003052e-02 2.030948251485824585e-01 -1.495618373155593872e-01 1.296114176511764526e-01 9.947058558464050293e-02 7.724125683307647705e-02 2.030800282955169678e-01 -3.716578648891299963e-04 2.971189841628074646e-02 1.971909254789352417e-01
-1.454393714666366577e-01 -3.073004186153411865e-01 4.909586161375045776e-02 -1.670231074094772339e-01 -2.367495298385620117e-01 -5.506560951471328735e-02 -7.640153169631958008e-02 1.315377652645111084e-01 7.015123963356018066e-02 8.332382887601852417e-02 -2.970980405807495117e-01 -5.804933980107307434e-02 1.875092089176177979e-01 7.643074542284011841e-02 2.293853312730789185e-01 -1.889256089925765991e-01 -4.668283089995384216e-02 8.028928935527801514e-02 -1.725141853094100952e-01 -2.147688344120979309e-02 1.952035427093505859e-01 -1.701986640691757202e-01 8.181910216808319092e-02 4.878228008747100830e-01 -1.540191918611526489e-01 4.332170821726322174e-03 -1.753203868865966797e-01 -4.473106190562248230e-02 3.222106397151947021e-01 1.607169955968856812e-01 -2.858164161443710327e-02 3.925355896353721619e-02
1.415653675794601440e-01 4.272991046309471130e-02 1.886552870273590088e-01 -4.388608336448669434e-01 2.388704717159271240e-01 2.826285660266876221e-01 2.551127374172210693e-01 7.399838417768478394e-02 2.031122893095016479e-02 3.387894332408905029e-01 9.703389555215835571e-02 3.144524618983268738e-02 1.806040853261947632e-01 1.202027350664138794e-01 -2.615890800952911377e-01 -5.470913648605346680e-02 2.652920186519622803e-01 7.030432671308517456e-02 -2.686549536883831024e-02 -1.084169596433639526e-01 1.838780492544174194e-01 -2.803992480039596558e-02 -1.371621936559677124e-01 1.209224760532379150e-01 -2.115388065576553345e-01 -2.671345509588718414e-02 -9.311278164386749268e-02 -7.463949918746948242e-02 5.737897381186485291e-02 2.872626110911369324e-02 -2.548559904098510742e-01 1.173023581504821777e-01
4.490159824490547180e-02 -3.756387159228324890e-02 1.947162747383117676e-01 -1.486003696918487549e-01 1.749410927295684814e-01 2.450368367135524750e-02 -9.070211090147495270e-03 2.427790611982345581e-01 -4.674518480896949768e-02 3.082138597965240479e-01 -1.641294509172439575e-01 -2.655410468578338623e-01 2.352956533432006836e-01 2.060988098382949829e-01 2.756742015480995178e-02 -1.162193119525909424e-01 -8.435513824224472046e-02 -9.929018467664718628e-02 -2.026258036494255066e-02 1.503290683031082153e-01 -4.637244623154401779e-03 1.293025463819503784e-01 -2.166355699300765991e-01 1.548222452402114868e-01 -2.949606180191040039e-01 1.039407178759574890e-01 -3.574892878532409668e-02 -3.508448302745819092e-01 -2.745070867240428925e-02 2.107818871736526489e-01 -3.708188831806182861e-01 8.437059074640274048e-02
3.168953657150268555e-01 2.540572583675384521e-01 2.242050766944885254e-01 -1.304620951414108276e-01 -8.027951419353485107e-02 -6.020450592041015625e-02 -1.270890980958938599e-01 -1.524311900138854980e-01 -2.985126078128814697e-01 1.067302376031875610e-01 1.088418364524841309e-01 -1.549272686243057251e-01 5.706005729734897614e-03 -3.005367144942283630e-02 2.549932599067687988e-01 -1.519312709569931030e-01 -9.836434572935104370e-02 -2.856180444359779358e-02 2.240209579467773438e-01 2.087080925703048706e-01 2.716323733329772949e-01 -9.589169174432754517e-02 -6.691411137580871582e-02 4.096076786518096924e-01 -2.028254121541976929e-01 1.970859989523887634e-02 -1.745914854109287262e-02 -1.265566796064376831e-02 2.015766650438308716e-01 -1.111688911914825439e-01 -1.179738789796829224e-01 -1.566052585840225220e-01
2.727898955345153809e-02 1.990459859371185303e-01 1.220222413539886475e-01 -2.148101627826690674e-01 -1.873195618391036987e-01 -1.578852683305740356e-01 5.160551890730857849e-02 -9.550613164901733398e-02 -2.048959285020828247e-01 2.536466717720031738e-01 1.427257955074310303e-01 1.194218397140502930e-01 1.101031005382537842e-01 2.450770437717437744e-01 5.295060202479362488e-02 -4.034443795680999756e-01 -7.892508804798126221e-02 8.137845247983932495e-02 2.458788305521011353e-01 2.330149337649345398e-02 2.989485561847686768e-01 1.641223430633544922e-01 -8.845111727714538574e-02 1.915212571620941162e-01 -2.983500957489013672e-01 1.597833633422851562e-01 7.242947071790695190e-02 -7.691788673400878906e-02 -4.537828266620635986e-02 -7.199022918939590454e-02 -2.480957359075546265e-01 -1.376028805971145630e-01
3.146831691265106201e-02 -3.155747652053833008e-01 8.689912408590316772e-02 -2.296066731214523315e-01 -9.972549229860305786e-02 -5.539942905306816101e-02 3.172443211078643799e-01 1.045487001538276672e-01 1.866932213306427002e-01 8.522087335586547852e-02 -8.042787015438079834e-02 -5.528039857745170593e-02 1.564959287643432617e-01 1.815373003482818604e-01 1.806882619857788086e-01 -2.396359890699386597e-01 -1.268297582864761353e-01 -2.040902618318796158e-03 -3.785766288638114929e-02 7.822228223085403442e-02 5.606618244200944901e-03 -1.182642504572868347e-01 3.362587988376617432e-01 3.202489614486694336e-01 -3.483431413769721985e-02 1.550866067409515381e-01 1.958271712064743042e-01 2.324286550283432007e-01 7.182140648365020752e-02 1.608904153108596802e-01 -2.429334968328475952e-01 2.332695275545120239e-01
-2.366130203008651733e-01 1.283651292324066162e-01 2.137275934219360352e-01 -2.823073267936706543e-01 1.145706996321678162e-01 3.885627985000610352e-01 -8.816619962453842163e-02 2.229159027338027954e-01 -6.701081246137619019e-02 1.449730694293975830e-01 -9.758197516202926636e-02 1.714682579040527344e-01 -9.540447592735290527e-02 2.076990455389022827e-01 -1.951336860656738281e-01 -9.137877821922302246e-02 -1.130854040384292603e-01 -1.541409045457839966e-01 -3.216510117053985596e-01 1.123928502202033997e-01 -3.969626873731613159e-02 -5.167278647422790527e-02 -1.188168078660964966e-01 1.342807114124298096e-01 -3.432126939296722412e-01 1.148232966661453247e-01 5.167724937200546265e-02 -2.394046634435653687e-01 -4.177283495664596558e-02 -8.503918349742889404e-02 -1.683974415063858032e-01 1.247364841401576996e-02
-2.823467254638671875e-01 -1.806996613740921021e-01 6.264091283082962036e-02 -1.949619650840759277e-01 -1.342668980360031128e-01 1.154333949089050293e-01 -2.340541779994964600e-01 1.611680835485458374e-01 2.463027834892272949e-01 -1.317100692540407181e-02 -4.737926647067070007e-02 -5.042403563857078552e-02 3.253898620605468750e-01 7.127944380044937134e-02 3.417039215564727783e-01 -3.171233236789703369e-01 1.127557605504989624e-01 -1.974967867136001587e-01 -1.178503111004829407e-01 2.180329710245132446e-02 2.101985067129135132e-01 4.713970050215721130e-02 1.071297377347946167e-01 2.118493020534515381e-01 -1.762779206037521362e-01 3.314642235636711121e-02 -2.429859638214111328e-01 -1.807332485914230347e-01 -4.976784810423851013e-02 -8.005731552839279175e-02 -1.828156262636184692e-01 -6.810840219259262085e-02
2.332866489887237549e-01 2.355104982852935791e-01 2.976076900959014893e-01 -2.998273968696594238e-01 7.963646948337554932e-02 3.090956714004278183e-03 1.582695394754409790e-01 -1.699507050216197968e-02 -1.155155152082443237e-02 2.066186666488647461e-01 -1.155630424618721008e-01 -3.958687558770179749e-02 -3.027695417404174805e-01 7.277204096317291260e-02 1.452435366809368134e-02 -1.562439501285552979e-01 -1.567332297563552856e-01 -1.085557937622070312e-01 2.141198143362998962e-02 -2.665666937828063965e-01 2.542630732059478760e-01 1.537946145981550217e-02 -6.392142176628112793e-02 3.478873670101165771e-01 -2.049595713615417480e-01 -6.261686980724334717e-02 8.879407495260238647e-02 -1.764687746763229370e-01 -1.341541856527328491e-01 3.031823933124542236e-01 -8.794727176427841187e-02 1.227510627359151840e-02
-4.735905211418867111e-03 -2.908195257186889648e-01 2.540160529315471649e-02 -5.028544664382934570e-01 5.151752382516860962e-02 2.566981613636016846e-01 -4.430275410413742065e-02 5.555728077888488770e-02 2.698140144348144531e-01 -9.647525101900100708e-02 1.552709937095642090e-02 6.941400468349456787e-03 -9.810333140194416046e-03 2.721355855464935303e-01 -1.033159196376800537e-01 -1.394887417554855347e-01 -7.649271190166473389e-02 4.847785085439682007e-02 -1.760572344064712524e-01 1.470799893140792847e-01 3.919233381748199463e-01 7.346754500758834183e-06 1.364965885877609253e-01 1.993243843317031860e-01 -2.237340211868286133e-01 -3.942382335662841797e-02 -2.416557073593139648e-01 -3.016304435732308775e-05 -4.922657832503318787e-02 1.266875565052032471e-01 1.471330132335424423e-02 -1.101420540362596512e-02
[truncated: 3,270,327 more chars]
