# Supplementary material for: The Language of Innovation
Source: PLoS One. 2020 Apr 30;15(4):e0230107. doi: 10.1371/journal.pone.0230107 (PMC7194493; doi:10.1371/journal.pone.0230107)
Supplement: S5 File — (GZ) [file pone.0230107.s005.tar.gz › 1983-1987/V2Run_17_VS_4500_embeddings1983-1987ED32.txt]

-1.679410971701145172e-02 8.527019619941711426e-02 2.281914465129375458e-02 -1.270621269941329956e-01 2.127833291888237000e-02 2.569211721420288086e-01 1.230806782841682434e-01 7.168870419263839722e-02 1.038030609488487244e-01 -2.229826338589191437e-02 8.956885337829589844e-02 -1.290348172187805176e-01 -7.592459022998809814e-02 2.682400494813919067e-02 3.231812268495559692e-02 1.737385839223861694e-01 3.225260972976684570e-01 -3.103787004947662354e-01 2.617773041129112244e-02 1.489440351724624634e-01 1.288200020790100098e-01 4.254238605499267578e-01 -8.132006227970123291e-02 -8.377000689506530762e-02 -4.855259358882904053e-01 3.061746805906295776e-02 1.118853762745857239e-01 7.964160293340682983e-02 2.998673915863037109e-01 -6.775784492492675781e-02 4.139537364244461060e-02 1.708111166954040527e-01
4.108709096908569336e-02 -9.306092560291290283e-02 -5.573347210884094238e-02 -2.237106710672378540e-01 -1.865273267030715942e-01 3.547630906105041504e-01 -7.630126923322677612e-02 -1.527603417634963989e-01 -5.171088501811027527e-02 -1.128965690732002258e-01 2.926004491746425629e-02 -1.253719329833984375e-01 1.048485562205314636e-02 -3.568246960639953613e-02 3.613659143447875977e-01 2.304319739341735840e-01 8.475475758314132690e-02 -9.394653141498565674e-03 -2.734168469905853271e-01 -1.199929639697074890e-01 -2.222313433885574341e-01 -5.739820003509521484e-02 -1.767366081476211548e-01 -3.344723284244537354e-01 3.884174628183245659e-03 1.015100851655006409e-01 -2.086026668548583984e-01 -9.069512784481048584e-02 -1.451123505830764771e-01 -2.275153398513793945e-01 1.180697381496429443e-01 2.976468503475189209e-01
-1.000677868723869324e-01 1.622524857521057129e-01 -2.193537205457687378e-01 -3.724920451641082764e-01 -7.114495337009429932e-02 2.154182046651840210e-01 -1.264687478542327881e-01 -1.579601764678955078e-01 2.438528537750244141e-01 -3.037007451057434082e-01 -1.899451464414596558e-01 -7.380205392837524414e-02 -5.695794522762298584e-02 -7.361664623022079468e-02 2.526811659336090088e-01 1.425475161522626877e-02 2.421909570693969727e-01 1.228283047676086426e-01 -3.290270268917083740e-01 -1.237086281180381775e-01 -6.060166284441947937e-02 -8.491956628859043121e-03 -2.372780255973339081e-02 -1.444189101457595825e-01 -3.016383647918701172e-01 -1.621114462614059448e-01 -2.706508040428161621e-01 -5.392767488956451416e-03 -1.625138893723487854e-02 -3.763787820935249329e-02 -6.094329059123992920e-02 5.567808635532855988e-03
1.566187739372253418e-01 1.071920171380043030e-01 1.974394172430038452e-01 -4.005756229162216187e-02 -1.666995882987976074e-01 2.739164233207702637e-01 -2.442957647144794464e-02 -2.145122289657592773e-01 -1.053268387913703918e-01 -5.588160082697868347e-02 -2.214216291904449463e-01 -2.197549492120742798e-02 -1.122439727187156677e-01 3.107476234436035156e-01 4.250464737415313721e-01 1.270642876625061035e-01 -6.175253912806510925e-02 -1.005833297967910767e-01 -9.203346073627471924e-02 -1.166163086891174316e-01 -8.019995689392089844e-02 2.066282033920288086e-01 1.156417131423950195e-01 -4.058257937431335449e-01 -1.332320868968963623e-01 7.344213128089904785e-02 -2.417572587728500366e-02 -1.366367563605308533e-02 1.373425722122192383e-01 -2.882151007652282715e-01 8.665434271097183228e-02 -8.781978487968444824e-02
2.184603810310363770e-01 3.051532506942749023e-01 2.527337372303009033e-01 -1.255726218223571777e-01 -2.250154465436935425e-01 1.833752095699310303e-01 1.248313337564468384e-01 -2.282435894012451172e-01 4.463634267449378967e-02 -2.415627427399158478e-02 -2.633016407489776611e-01 -1.685760468244552612e-01 -2.652097679674625397e-02 3.433954715728759766e-02 2.890849411487579346e-01 -2.089023143053054810e-01 1.438576579093933105e-01 -1.770822256803512573e-01 -2.064572870731353760e-01 -2.360737323760986328e-02 -1.901931911706924438e-01 1.017352789640426636e-01 -1.353085786104202271e-01 -1.556269228458404541e-01 -2.524456679821014404e-01 -7.708098739385604858e-02 -4.071054235100746155e-02 -1.582948416471481323e-01 2.873033285140991211e-01 -2.449777722358703613e-02 1.245395168662071228e-01 1.372512578964233398e-01
1.317241191864013672e-01 1.283414065837860107e-01 2.125069350004196167e-01 -1.741224527359008789e-01 -1.117465458810329437e-02 2.755356729030609131e-01 1.236800700426101685e-01 -1.110929846763610840e-01 -2.777914283797144890e-03 -2.275669276714324951e-01 1.326568275690078735e-01 -2.984957993030548096e-01 5.366331338882446289e-02 3.669128194451332092e-02 1.350639611482620239e-01 9.605526924133300781e-02 1.803022325038909912e-01 -1.955948024988174438e-01 -1.496156603097915649e-01 6.744910031557083130e-02 -2.446065843105316162e-01 1.901413053274154663e-01 -9.859215468168258667e-03 9.358371049165725708e-02 -2.222279161214828491e-01 6.273626536130905151e-02 -2.864117622375488281e-01 -1.500084698200225830e-01 2.417409271001815796e-01 -3.789093494415283203e-01 -1.165457908064126968e-02 1.851633787155151367e-01
5.305262282490730286e-02 1.840807944536209106e-01 2.167230695486068726e-01 -3.155272826552391052e-02 -2.442371249198913574e-01 1.809184551239013672e-01 -1.006458103656768799e-01 -1.257548760622739792e-02 -3.596817702054977417e-02 -1.889621168375015259e-01 -1.414531841874122620e-02 -1.928485929965972900e-02 -8.376966416835784912e-02 7.371273636817932129e-02 5.317634940147399902e-01 -2.712752111256122589e-02 4.969115927815437317e-02 1.574911177158355713e-01 -1.914691925048828125e-01 8.263280242681503296e-02 6.320400536060333252e-02 2.664646804332733154e-01 1.325377523899078369e-01 -3.848272860050201416e-01 -3.332689777016639709e-02 9.485208429396152496e-03 -6.906695663928985596e-02 2.144268751144409180e-01 1.750110238790512085e-01 -7.359851151704788208e-02 3.670168295502662659e-02 2.799511253833770752e-01
1.640505902469158173e-02 2.339916974306106567e-01 5.708678439259529114e-02 -4.407859742641448975e-01 -1.883973032236099243e-01 2.124231308698654175e-01 1.080762036144733429e-02 8.483935892581939697e-02 2.889402583241462708e-02 -3.184656798839569092e-02 -6.688012182712554932e-02 -9.221511334180831909e-02 1.473601907491683960e-01 1.172887682914733887e-01 3.792496621608734131e-01 8.806415647268295288e-02 2.003260850906372070e-01 1.256494410336017609e-02 -3.526025684550404549e-03 1.896570622920989990e-02 5.104791838675737381e-03 1.499814093112945557e-01 -1.288292706012725830e-01 -4.742816090583801270e-02 -2.470181435346603394e-01 -2.841931879520416260e-01 -6.702973693609237671e-02 -2.350241541862487793e-01 3.419999778270721436e-01 -1.024317368865013123e-01 -9.106032550334930420e-02 1.957659870386123657e-01
-5.363497883081436157e-02 1.617440022528171539e-02 8.950808644294738770e-02 -1.556558758020401001e-01 -9.939458221197128296e-02 1.964383423328399658e-01 1.989173442125320435e-01 -9.611353278160095215e-02 3.523884573951363564e-03 -1.349034607410430908e-01 4.920055344700813293e-02 1.789139807224273682e-01 -5.860807746648788452e-02 1.041815429925918579e-01 3.263691961765289307e-01 3.420129418373107910e-01 -3.875820711255073547e-02 -3.025196492671966553e-01 -1.418100446462631226e-01 1.336255371570587158e-01 -8.801219612360000610e-02 6.811478734016418457e-02 -2.864768505096435547e-01 -4.651201367378234863e-01 -1.284613609313964844e-01 -4.324140027165412903e-02 -5.615270137786865234e-02 7.757994532585144043e-02 1.526799499988555908e-01 -2.274721115827560425e-01 -1.492127180099487305e-01 1.014230102300643921e-01
1.409183889627456665e-01 3.211446851491928101e-02 -4.946323111653327942e-02 -1.601990312337875366e-01 -2.684556245803833008e-01 1.661833077669143677e-01 5.424125790596008301e-01 -1.514893919229507446e-01 -5.313435569405555725e-03 -1.942765116691589355e-01 9.264677762985229492e-02 -6.456491351127624512e-02 -1.364898961037397385e-02 -1.052432432770729065e-01 2.868952155113220215e-01 9.766307473182678223e-02 2.102793939411640167e-02 1.078861728310585022e-01 -4.934933409094810486e-02 -3.633587360382080078e-01 -2.906041685491800308e-03 5.528175388462841511e-04 8.805094659328460693e-02 -2.246571928262710571e-01 -2.467964887619018555e-01 -3.455619886517524719e-02 2.845842204988002777e-02 8.973532915115356445e-02 -5.240895599126815796e-02 -3.152609765529632568e-01 -4.996925964951515198e-02 -1.201458461582660675e-02
9.467996656894683838e-02 2.467093467712402344e-01 2.609030343592166901e-02 -2.640534751117229462e-02 -3.004602789878845215e-01 2.004723399877548218e-01 -4.895633459091186523e-02 2.313106209039688110e-01 -3.599930107593536377e-01 -8.378979563713073730e-02 -2.736217901110649109e-02 -1.463727802038192749e-01 7.381772156804800034e-04 8.007088303565979004e-02 2.972967028617858887e-01 1.108611896634101868e-01 3.430154025554656982e-01 -1.030158549547195435e-01 -4.220819845795631409e-02 1.664804369211196899e-01 3.316958248615264893e-01 4.775717481970787048e-02 1.605045050382614136e-01 -6.381518393754959106e-02 -1.344056278467178345e-01 -1.320632398128509521e-01 2.818065881729125977e-01 1.797553747892379761e-01 7.302586734294891357e-02 3.565594961401075125e-04 5.911326408386230469e-02 -1.434663236141204834e-01
-1.021617576479911804e-01 1.364330947399139404e-01 8.401736617088317871e-02 -5.329806730151176453e-02 -1.851639747619628906e-01 5.028671026229858398e-01 6.088191643357276917e-02 4.349139519035816193e-03 3.063046187162399292e-02 -1.281763166189193726e-01 -1.065742969512939453e-01 1.980559714138507843e-02 3.074510954320430756e-02 5.036159232258796692e-02 4.973264411091804504e-02 1.982490718364715576e-01 -1.208532676100730896e-01 -1.359355002641677856e-01 -2.462459504604339600e-01 -2.052980661392211914e-01 -3.807763103395700455e-03 -1.059097200632095337e-01 -9.086890518665313721e-02 -4.071985781192779541e-01 -1.278405487537384033e-01 -1.093581616878509521e-01 -1.986304856836795807e-02 6.293861567974090576e-02 1.427052617073059082e-01 -1.882651299238204956e-01 -8.364427089691162109e-02 4.232694506645202637e-01
-5.476152896881103516e-02 2.318919748067855835e-01 -1.885001175105571747e-02 -1.979438662528991699e-01 -2.172390669584274292e-01 3.228596448898315430e-01 -7.356755435466766357e-02 1.295431554317474365e-01 -1.168838515877723694e-01 -2.093682289123535156e-01 -1.889491379261016846e-01 -2.503812313079833984e-01 -1.916422136127948761e-02 6.559239700436592102e-03 6.984424591064453125e-02 4.372353851795196533e-01 6.209930405020713806e-02 -5.144789814949035645e-02 -1.974106580018997192e-02 -6.775747239589691162e-02 5.314485356211662292e-02 1.159219965338706970e-01 -2.278566509485244751e-01 -6.203601881861686707e-02 -2.484576404094696045e-01 4.340219125151634216e-02 2.220343053340911865e-01 2.344201058149337769e-01 4.296450875699520111e-03 -2.510432600975036621e-01 -8.931690827012062073e-03 -2.514185607433319092e-01
-6.781470961868762970e-03 2.788533084094524384e-02 2.566624879837036133e-01 -2.489165961742401123e-01 -1.350108981132507324e-01 1.938989311456680298e-01 -1.755498349666595459e-02 -1.010012254118919373e-01 -1.576256752014160156e-01 -1.138127744197845459e-01 -9.716024249792098999e-02 -3.114768266677856445e-01 -3.101751506328582764e-01 1.700011342763900757e-01 1.926202327013015747e-01 4.117577970027923584e-01 1.097562834620475769e-01 -5.424759536981582642e-02 -2.464469671249389648e-01 4.668034985661506653e-02 -2.067194320261478424e-02 3.320878744125366211e-01 1.335567533969879150e-01 -1.656080037355422974e-01 -1.315792649984359741e-01 -2.086682617664337158e-01 -7.002507895231246948e-02 -1.615733653306961060e-01 2.940226718783378601e-02 4.863993730396032333e-03 -3.014574944972991943e-02 -3.813919052481651306e-02
-1.607174985110759735e-02 1.121938154101371765e-01 3.375897929072380066e-02 -4.471440613269805908e-01 4.151282459497451782e-02 1.547185331583023071e-01 9.658168256282806396e-02 -1.596013754606246948e-01 2.505501508712768555e-01 6.236101314425468445e-02 -1.780157536268234253e-01 1.262234058231115341e-02 -2.432357519865036011e-01 1.429249495267868042e-01 4.106341898441314697e-01 1.703011691570281982e-01 8.273029327392578125e-02 -2.098432779312133789e-01 -2.123472988605499268e-01 -1.998546719551086426e-01 -1.677674502134323120e-01 -4.973116144537925720e-02 -5.194227676838636398e-03 -1.096900925040245056e-01 -8.667855709791183472e-02 -2.513384521007537842e-01 1.290283203125000000e-01 6.675545126199722290e-02 2.363085597753524780e-01 -1.096885576844215393e-01 8.741791546344757080e-02 -6.319689005613327026e-02
8.242344856262207031e-02 8.308627456426620483e-02 3.076947666704654694e-02 -3.224349021911621094e-01 -7.577425986528396606e-02 4.257533550262451172e-01 1.041530668735504150e-01 1.851682513952255249e-01 2.006659656763076782e-01 1.054301559925079346e-01 4.800655692815780640e-02 -4.203236103057861328e-01 -1.953487992286682129e-01 1.121342331171035767e-01 5.738962069153785706e-02 2.124300450086593628e-01 1.612247228622436523e-01 -1.588606834411621094e-01 -8.243303000926971436e-02 3.542961180210113525e-02 -9.545583277940750122e-02 -5.335887521505355835e-02 1.629604548215866089e-01 -3.011216819286346436e-01 -8.247972279787063599e-02 2.427418977022171021e-01 -2.020318955183029175e-01 6.084239482879638672e-02 -2.240165136754512787e-02 -5.607683584094047546e-02 -1.305242925882339478e-01 1.834906637668609619e-02
-7.499537616968154907e-02 1.673236787319183350e-01 3.510782495141029358e-02 -6.355091929435729980e-02 -2.989547848701477051e-01 1.191057264804840088e-01 3.550583422183990479e-01 -1.717660576105117798e-01 9.403414279222488403e-02 -2.159929871559143066e-01 -2.888993732631206512e-02 -1.956453621387481689e-01 -2.116121351718902588e-01 7.564449310302734375e-02 3.132248818874359131e-01 1.090680584311485291e-01 -1.466531157493591309e-01 -1.919273436069488525e-01 -3.675004541873931885e-01 -8.800134807825088501e-02 -1.039801817387342453e-02 1.150639504194259644e-01 -3.091467171907424927e-02 -3.953703343868255615e-01 3.833083435893058777e-02 -3.610914200544357300e-02 -7.815920561552047729e-02 -5.202141404151916504e-02 1.259368360042572021e-01 -1.590781807899475098e-01 -3.184841573238372803e-02 1.460433155298233032e-01
1.665820181369781494e-01 8.415346592664718628e-02 -3.098694384098052979e-01 5.708054080605506897e-02 1.468531880527734756e-02 6.882765144109725952e-02 1.096875965595245361e-02 1.048882454633712769e-01 1.614529937505722046e-01 1.410598773509263992e-02 -7.033549249172210693e-02 -1.656226962804794312e-01 2.748467326164245605e-01 8.667339384555816650e-02 3.040624856948852539e-01 1.251598596572875977e-01 -1.496489495038986206e-01 -3.155588209629058838e-01 -2.500729858875274658e-01 -2.025715559720993042e-01 -5.135693028569221497e-02 -3.918901551514863968e-03 1.653964668512344360e-01 -2.188372798264026642e-02 -1.241386979818344116e-01 -2.106176316738128662e-02 1.533823758363723755e-01 2.154458463191986084e-01 4.580463171005249023e-01 -6.873004883527755737e-02 -9.470877051353454590e-02 1.862037628889083862e-01
1.239688321948051453e-01 9.349296987056732178e-02 -6.646241247653961182e-02 -2.260459661483764648e-01 -5.482920259237289429e-02 2.824788093566894531e-01 4.478729069232940674e-01 -9.124083071947097778e-02 -9.873125702142715454e-02 -1.310222744941711426e-01 -1.783659495413303375e-02 4.888795688748359680e-02 -9.135026484727859497e-02 6.838106364011764526e-02 3.919022977352142334e-01 1.501052826642990112e-01 4.405189454555511475e-01 -1.480334103107452393e-01 -7.067853212356567383e-02 -9.583424031734466553e-02 -3.944524750113487244e-02 3.749775141477584839e-02 1.187454462051391602e-01 -1.728956848382949829e-01 -1.343677937984466553e-01 -1.638080179691314697e-01 -1.560840308666229248e-01 -7.632736861705780029e-02 -2.070709764957427979e-01 -1.177847012877464294e-01 -2.186099998652935028e-02 2.207275852560997009e-02
-3.995623439550399780e-02 6.701887398958206177e-02 8.589182794094085693e-02 -2.268951833248138428e-01 -5.015530586242675781e-01 4.229424521327018738e-02 -5.035986378788948059e-02 7.375702261924743652e-02 1.118694897741079330e-02 -1.609305739402770996e-01 -1.707615852355957031e-01 -2.092784270644187927e-02 -6.034733727574348450e-02 -1.280230879783630371e-01 2.151051461696624756e-01 1.821290701627731323e-01 1.183082237839698792e-01 2.278971299529075623e-02 -1.420712321996688843e-01 -2.351459264755249023e-01 1.554406732320785522e-01 8.143764734268188477e-02 2.697499096393585205e-01 -7.825646549463272095e-02 -3.592459261417388916e-01 1.615827381610870361e-01 9.675817191600799561e-02 7.538576424121856689e-02 -1.695558726787567139e-01 -1.510120034217834473e-01 3.111738264560699463e-01 -1.915046013891696930e-02
-3.517757356166839600e-02 1.283116042613983154e-01 3.027173280715942383e-01 -6.352438032627105713e-02 1.837234571576118469e-02 3.989152908325195312e-01 5.256676301360130310e-02 -1.946162432432174683e-02 1.815640330314636230e-01 -1.927698254585266113e-01 -5.624951049685478210e-02 -1.402970254421234131e-01 -1.683652587234973907e-02 2.894951403141021729e-01 3.722636699676513672e-01 1.917069256305694580e-01 -1.971277780830860138e-02 -2.890881001949310303e-01 -1.872316598892211914e-01 8.243919163942337036e-02 -1.065611988306045532e-01 8.731318265199661255e-02 -1.282872073352336884e-02 -1.070417836308479309e-01 -1.792352348566055298e-01 -2.665104866027832031e-01 -1.035180985927581787e-01 1.460731774568557739e-01 1.343703269958496094e-01 -7.898655533790588379e-02 4.262758046388626099e-02 -2.321320474147796631e-01
-8.437431603670120239e-02 -1.185444998554885387e-03 3.069148659706115723e-01 -1.223254948854446411e-01 -2.823411524295806885e-01 3.434070944786071777e-01 -4.562021419405937195e-02 -1.310905814170837402e-01 2.383658736944198608e-01 -1.582299768924713135e-01 6.999084353446960449e-02 -1.099095642566680908e-01 -4.812332987785339355e-02 -6.162254512310028076e-02 7.308739004656672478e-04 -1.769851427525281906e-03 2.176759541034698486e-01 -1.754357516765594482e-01 -6.903012841939926147e-02 2.063881605863571167e-01 -7.383893430233001709e-02 1.996947377920150757e-01 1.137110069394111633e-01 -4.642652869224548340e-01 -1.537503600120544434e-01 1.292876899242401123e-01 -1.758764833211898804e-01 5.937129631638526917e-02 2.281412184238433838e-01 -1.108770817518234253e-01 1.299474835395812988e-01 8.057900518178939819e-02
-1.121409982442855835e-01 -5.233046412467956543e-02 3.715055584907531738e-01 -2.168525457382202148e-01 -3.514614105224609375e-01 1.767430752515792847e-01 9.955154359340667725e-02 -8.902587741613388062e-02 -1.186062842607498169e-01 3.146912530064582825e-02 -7.323300838470458984e-02 -2.157820314168930054e-01 -1.752942502498626709e-01 1.885285526514053345e-01 3.211131691932678223e-01 2.006331924349069595e-04 1.300618648529052734e-01 -1.913365572690963745e-01 -1.513347625732421875e-01 -1.230204701423645020e-01 1.611406169831752777e-02 3.055291436612606049e-02 -1.304582208395004272e-01 -4.602395370602607727e-02 -2.470450550317764282e-01 -6.214969977736473083e-02 -1.388885676860809326e-01 -1.152725741267204285e-01 2.133089751005172729e-01 3.660320863127708435e-02 3.644752204418182373e-01 4.038197919726371765e-02
2.246036380529403687e-01 -2.185997217893600464e-01 5.998394638299942017e-02 -8.310995250940322876e-02 -2.540428638458251953e-01 2.270705401897430420e-01 4.248226433992385864e-02 -4.183200299739837646e-01 8.111234754323959351e-02 -1.493915468454360962e-01 1.393539551645517349e-02 -3.423767387866973877e-01 2.670568414032459259e-02 6.573304533958435059e-02 2.284661978483200073e-01 1.230065003037452698e-01 -2.060845494270324707e-01 -1.362744569778442383e-01 -2.504807710647583008e-01 -3.766987845301628113e-02 -9.476735442876815796e-02 -1.812718212604522705e-01 -1.383103728294372559e-01 -1.751319020986557007e-01 -8.323673158884048462e-02 4.239777103066444397e-03 -7.085493206977844238e-02 -9.181100875139236450e-02 3.315884470939636230e-01 -1.055576354265213013e-01 -1.421810239553451538e-01 -3.384074941277503967e-02
1.315263360738754272e-01 3.926352038979530334e-02 2.788798511028289795e-01 -1.738665401935577393e-01 -3.603865206241607666e-01 2.622188329696655273e-01 -2.116429656744003296e-01 1.425904631614685059e-01 1.833656430244445801e-01 -1.362693775445222855e-02 -5.146857351064682007e-02 -2.651320397853851318e-01 8.004043251276016235e-02 2.445388883352279663e-01 7.966137677431106567e-02 -9.878713637590408325e-03 5.866302177309989929e-02 -2.547681331634521484e-01 -1.825018972158432007e-01 -9.383592754602432251e-02 1.603292673826217651e-01 8.582692593336105347e-02 2.583187520503997803e-01 -2.454055100679397583e-01 -2.815140783786773682e-01 7.981511764228343964e-03 3.628506511449813843e-02 -1.124887615442276001e-01 -1.712965965270996094e-01 -1.219363659620285034e-01 1.483146697282791138e-01 -3.867864841595292091e-03
1.193963065743446350e-01 3.272077813744544983e-02 -5.371541157364845276e-02 -2.963023781776428223e-01 -1.056718453764915466e-01 2.727956771850585938e-01 -1.677573770284652710e-01 -1.098226159811019897e-01 1.759070903062820435e-01 -4.640502855181694031e-02 -3.265199363231658936e-01 -1.374940872192382812e-01 1.244058161973953247e-01 -6.545831914991140366e-03 3.272245228290557861e-01 2.516268491744995117e-01 1.626755744218826294e-01 3.295065090060234070e-02 -1.156751960515975952e-01 1.919541507959365845e-02 -7.872047275304794312e-02 5.494008073583245277e-04 2.034544199705123901e-01 -5.933115258812904358e-02 -2.063740044832229614e-01 -3.736917674541473389e-01 -2.091372199356555939e-02 -1.018521189689636230e-01 1.074842736124992371e-01 -3.002880215644836426e-01 1.276245564222335815e-01 1.421536207199096680e-01
1.314054876565933228e-01 1.726621687412261963e-01 -1.428343951702117920e-01 2.362718284130096436e-01 -3.453840017318725586e-01 3.123161792755126953e-01 -1.811442524194717407e-01 -2.822581678628921509e-02 1.991207599639892578e-01 -2.650586366653442383e-01 5.652705952525138855e-02 -1.464538648724555969e-02 -1.375993620604276657e-02 1.979107260704040527e-01 2.398304194211959839e-01 -3.823296725749969482e-02 2.236786037683486938e-01 -1.812196224927902222e-01 1.007834151387214661e-01 7.637145370244979858e-02 1.016642227768898010e-01 -1.925589293241500854e-01 -2.860869979485869408e-03 -2.303462028503417969e-01 -2.163714468479156494e-01 -1.165189519524574280e-01 3.663639351725578308e-02 3.617180511355400085e-02 1.403559837490320206e-02 -2.208171933889389038e-01 2.306037545204162598e-01 2.237761765718460083e-01
-1.099289134144783020e-01 5.409833788871765137e-02 -9.264555573463439941e-02 -3.038026392459869385e-01 -3.546877205371856689e-02 2.743384838104248047e-01 -2.439062111079692841e-02 -1.411789953708648682e-01 4.594263434410095215e-01 -2.242461442947387695e-01 -8.966312557458877563e-02 1.797815598547458649e-02 -1.470142602920532227e-01 1.233083903789520264e-01 2.385146468877792358e-01 9.647931903600692749e-02 2.722615599632263184e-01 -4.818744584918022156e-02 -1.376221030950546265e-01 1.023124605417251587e-01 -1.065470557659864426e-02 7.334256172180175781e-02 -3.632581979036331177e-02 9.446233510971069336e-03 -4.308155477046966553e-01 -5.896357446908950806e-02 1.337545085698366165e-02 -1.520065069198608398e-01 2.703378796577453613e-01 -6.617983430624008179e-02 1.000311300158500671e-01 -4.167457669973373413e-02
-3.735481947660446167e-02 9.911069273948669434e-02 6.369016133248806000e-03 -2.269410938024520874e-01 -1.573784947395324707e-01 2.703410089015960693e-01 1.959087103605270386e-01 -1.481362283229827881e-01 -1.446050256490707397e-01 -2.200741618871688843e-01 -7.696732133626937866e-02 -8.011467754840850830e-03 1.237814202904701233e-01 1.863744556903839111e-01 2.914276421070098877e-01 -2.187424153089523315e-01 1.013604179024696350e-01 -3.100741803646087646e-01 -6.981686502695083618e-02 -2.733844220638275146e-01 -9.525233507156372070e-02 1.231038868427276611e-01 -2.328344434499740601e-01 -2.928982675075531006e-01 -2.364580035209655762e-01 -9.623401612043380737e-02 -3.124640136957168579e-02 -9.198333323001861572e-02 1.985875219106674194e-01 -5.310142412781715393e-02 2.318669408559799194e-01 -1.817138632759451866e-03
-2.497746348381042480e-01 4.618711397051811218e-02 6.896803528070449829e-02 -2.326170951128005981e-01 -1.002565324306488037e-01 1.218688637018203735e-01 1.393754482269287109e-01 -1.446830630302429199e-01 -1.137836370617151260e-02 -5.639878660440444946e-02 -1.143104881048202515e-01 -1.031509116291999817e-01 5.533815920352935791e-02 3.488761186599731445e-01 1.898593008518218994e-01 2.458967864513397217e-01 2.510750591754913330e-01 -1.645584404468536377e-01 -1.009045764803886414e-01 -5.866615474224090576e-02 8.414126932621002197e-02 2.913826406002044678e-01 8.082907646894454956e-02 -2.006583511829376221e-01 -1.207409650087356567e-01 -2.382193654775619507e-01 2.087414078414440155e-02 3.754787147045135498e-02 -1.361946910619735718e-01 -2.783130705356597900e-01 -8.273534476757049561e-02 3.801277577877044678e-01
5.332498997449874878e-02 1.334030530415475368e-03 1.052834689617156982e-01 -2.483257949352264404e-01 -8.518928289413452148e-02 2.414388060569763184e-01 1.043625771999359131e-01 7.944923639297485352e-02 -1.235256996005773544e-02 -1.026668846607208252e-01 -1.696691662073135376e-01 -2.288533151149749756e-01 8.604930713772773743e-03 2.454662695527076721e-02 3.277120292186737061e-01 -9.985946817323565483e-04 -1.991245336830615997e-02 -3.906239196658134460e-02 -6.208763271570205688e-02 -1.990632563829421997e-01 -2.906188070774078369e-01 1.974455267190933228e-01 -1.550235897302627563e-01 -3.591645881533622742e-02 -5.158531665802001953e-01 -1.261697858572006226e-01 -5.996686965227127075e-02 -1.556255519390106201e-01 2.678403556346893311e-01 -8.272676169872283936e-02 2.417199760675430298e-01 -2.653790637850761414e-02
5.684668198227882385e-02 6.168879941105842590e-02 4.092095419764518738e-02 -8.133792132139205933e-02 -1.848356332629919052e-03 2.501452267169952393e-01 3.117934763431549072e-01 1.852796226739883423e-01 -8.786774426698684692e-02 -3.071600496768951416e-01 -1.530630886554718018e-01 -3.271183669567108154e-01 -1.151857748627662659e-01 9.680087864398956299e-02 2.179352641105651855e-01 2.087190747261047363e-01 1.921208016574382782e-02 -2.754433155059814453e-01 1.084855571389198303e-02 -5.939135700464248657e-02 1.620870828628540039e-01 -8.672539144754409790e-02 5.594605207443237305e-02 -2.187803983688354492e-01 -1.438175700604915619e-02 1.036139205098152161e-01 2.701625823974609375e-01 1.866894215345382690e-01 1.949198693037033081e-01 -2.630263864994049072e-01 2.311381697654724121e-01 1.720863953232765198e-02
-8.100806176662445068e-02 2.469796687364578247e-02 1.386747658252716064e-01 -1.866424977779388428e-01 -2.713517844676971436e-01 3.739328384399414062e-01 5.002449080348014832e-02 -1.309118866920471191e-01 -6.914813071489334106e-02 -4.762517288327217102e-02 -8.996327966451644897e-02 -8.489768952131271362e-02 2.037299051880836487e-02 1.118871122598648071e-01 1.953543722629547119e-01 -1.503916978836059570e-01 2.936485409736633301e-01 -7.225071638822555542e-02 7.147474586963653564e-02 -1.381974518299102783e-01 -1.560525298118591309e-01 1.761125177145004272e-01 -5.729594454169273376e-02 -1.750602573156356812e-01 -2.739285528659820557e-01 -6.990981101989746094e-02 -1.646753698587417603e-01 8.558923006057739258e-02 5.013569593429565430e-01 3.883001580834388733e-02 1.934047043323516846e-01 -2.219356596469879150e-03
-2.501666359603404999e-02 -8.479561656713485718e-02 2.247583717107772827e-01 -1.609187573194503784e-01 -3.611717522144317627e-01 3.388006687164306641e-01 9.741259738802909851e-03 -2.607479691505432129e-01 2.244016341865062714e-02 -5.785223841667175293e-02 -1.356503963470458984e-01 -2.504877001047134399e-02 9.654311835765838623e-02 -3.063097782433032990e-02 3.847131729125976562e-01 -3.719801455736160278e-02 1.370182037353515625e-01 -3.115480244159698486e-01 1.393778473138809204e-01 -1.116456538438796997e-01 -2.250304669141769409e-01 -2.502334490418434143e-02 -5.672806128859519958e-02 -2.547720372676849365e-01 -4.257581755518913269e-02 -8.835544437170028687e-02 -1.637680456042289734e-02 1.524917967617511749e-02 2.719924747943878174e-01 1.879183342680335045e-03 2.621076107025146484e-01 -2.960610901936888695e-03
-2.080680131912231445e-01 8.480121195316314697e-02 1.565528512001037598e-01 -1.051382198929786682e-01 -2.208010256290435791e-01 7.831829041242599487e-02 6.115176528692245483e-02 -2.818655967712402344e-01 -6.167322769761085510e-02 -2.083078324794769287e-01 -3.139519132673740387e-03 -1.857666224241256714e-01 8.965384960174560547e-02 2.656598202884197235e-02 2.593812942504882812e-01 -1.046751588582992554e-01 2.129309028387069702e-01 -1.442570239305496216e-01 7.809341698884963989e-02 -6.139318645000457764e-02 -9.085232764482498169e-02 7.213915884494781494e-02 -1.864546239376068115e-01 -2.608934640884399414e-01 -3.554976582527160645e-01 6.691880524158477783e-02 -7.766484469175338745e-02 -3.565830364823341370e-02 3.052087426185607910e-01 6.242765812203288078e-05 3.667308390140533447e-01 2.215285152196884155e-01
-4.939841851592063904e-02 2.992855012416839600e-01 2.555086016654968262e-01 -1.911027282476425171e-01 -1.555599719285964966e-01 1.723076105117797852e-01 7.318632304668426514e-02 -5.872856080532073975e-02 1.663742586970329285e-02 -2.027961425483226776e-02 4.120889306068420410e-02 -1.857834905385971069e-01 1.600581221282482147e-02 5.206965282559394836e-02 3.222391605377197266e-01 1.170628666877746582e-01 2.941532805562019348e-02 -6.617610901594161987e-02 -1.350613683462142944e-01 -3.519680798053741455e-01 -2.445727437734603882e-01 2.740691602230072021e-01 3.473745658993721008e-02 -7.027227431535720825e-02 -4.129503965377807617e-01 7.743602618575096130e-03 9.304393082857131958e-02 -6.235013157129287720e-02 3.075607120990753174e-01 -1.315634604543447495e-02 7.944291085004806519e-02 -1.158673167228698730e-01
8.605284243822097778e-02 -4.476522281765937805e-02 -7.798872143030166626e-02 1.638879477977752686e-01 5.096855759620666504e-02 1.567281037569046021e-01 -9.238526225090026855e-02 -1.434945166110992432e-01 1.261107325553894043e-01 -1.307317763566970825e-01 -8.993941545486450195e-02 -1.513708829879760742e-01 -3.473987281322479248e-01 -1.580185294151306152e-01 2.784773409366607666e-01 -1.154438257217407227e-01 2.222594171762466431e-01 -3.048304021358489990e-01 -8.634591847658157349e-02 1.463280469179153442e-01 -7.935619913041591644e-03 1.652270853519439697e-01 6.176994740962982178e-02 -4.124937355518341064e-01 -1.966691017150878906e-01 -2.720771133899688721e-01 1.807124614715576172e-01 5.289536900818347931e-03 -5.457209423184394836e-02 -2.088344544172286987e-01 1.214787513017654419e-01 1.468948721885681152e-01
2.744072675704956055e-01 -3.308464959263801575e-02 2.116489261388778687e-01 -2.589709162712097168e-01 -1.100240796804428101e-01 1.177981346845626831e-01 2.247217595577239990e-01 -1.643350720405578613e-01 -2.474902868270874023e-01 -2.553480565547943115e-01 1.319790631532669067e-01 -1.891929656267166138e-01 -1.191128510981798172e-02 -1.250079572200775146e-01 1.822294294834136963e-01 -3.585551679134368896e-02 1.257562190294265747e-01 -6.438156217336654663e-02 8.521337807178497314e-02 -6.087242439389228821e-02 2.086252160370349884e-02 2.921735942363739014e-01 1.848291791975498199e-02 -1.786940097808837891e-01 -4.652484953403472900e-01 -2.134990990161895752e-01 -1.432818360626697540e-02 2.145228534936904907e-02 1.968809962272644043e-01 -1.028798744082450867e-01 1.162312701344490051e-01 -6.139165908098220825e-02
-9.930747747421264648e-02 6.603852659463882446e-02 1.731815189123153687e-01 -2.463511675596237183e-01 -6.925028562545776367e-02 3.106039762496948242e-01 1.142155453562736511e-01 -1.558842658996582031e-01 -1.705543845891952515e-01 -2.420928142964839935e-02 -4.355817660689353943e-02 8.247447013854980469e-02 -9.229721128940582275e-02 3.184869140386581421e-02 3.060562610626220703e-01 3.386111930012702942e-02 1.925357729196548462e-01 -2.286962121725082397e-01 -6.911492347717285156e-02 -4.741618409752845764e-02 -1.485919356346130371e-01 -1.867272658273577690e-03 -3.497646749019622803e-01 -2.786640524864196777e-01 -3.647742867469787598e-01 -1.887261518277227879e-03 -4.464792460203170776e-02 -3.353199735283851624e-02 2.921076714992523193e-01 1.882640272378921509e-01 1.084436997771263123e-01 1.630191951990127563e-01
1.117878034710884094e-01 -9.643508493900299072e-02 5.906354263424873352e-02 -1.792889237403869629e-01 2.382711879909038544e-02 1.873815953731536865e-01 -3.738971799612045288e-02 -7.597155869007110596e-03 1.812753826379776001e-01 -2.779611647129058838e-01 1.370129287242889404e-01 -7.496007531881332397e-02 -9.699184447526931763e-02 2.562293112277984619e-01 5.063614249229431152e-01 1.661230772733688354e-01 7.474245131015777588e-02 -5.895652621984481812e-02 -9.392816573381423950e-02 -1.082179248332977295e-01 1.398887783288955688e-01 2.892959713935852051e-01 4.737841337919235229e-02 -2.616790533065795898e-01 -1.086214929819107056e-01 4.393166676163673401e-02 -2.638486027717590332e-01 -1.202114596962928772e-01 3.161436319351196289e-01 -5.230836197733879089e-02 -7.888101041316986084e-03 -8.799399435520172119e-02
-8.158796280622482300e-02 -2.076242566108703613e-01 3.120390176773071289e-01 -3.528628349304199219e-01 -1.867441385984420776e-01 1.160191968083381653e-01 -2.060472965240478516e-01 1.608314961194992065e-01 1.376438438892364502e-01 -1.462577581405639648e-01 -6.064423173666000366e-02 -1.358696520328521729e-01 -1.078515127301216125e-01 3.119635395705699921e-02 6.445004791021347046e-02 1.985865831375122070e-01 4.959194362163543701e-02 -2.889714241027832031e-01 -5.479914322495460510e-02 1.787652075290679932e-01 -1.737189441919326782e-01 -1.336968317627906799e-02 2.035235613584518433e-01 -2.307351082563400269e-01 -2.843954265117645264e-01 1.560880094766616821e-01 1.355807781219482422e-01 -1.582559384405612946e-02 -5.940105766057968140e-02 -3.392272815108299255e-02 2.784788012504577637e-01 2.024352401494979858e-01
1.746217608451843262e-01 9.428630769252777100e-02 6.809886544942855835e-02 -1.766670942306518555e-01 -7.624939829111099243e-02 2.750968933105468750e-01 -1.202288046479225159e-01 -5.086464062333106995e-02 1.106492010876536369e-03 1.084778681397438049e-01 1.197785586118698120e-01 -4.752922356128692627e-01 -3.262892961502075195e-01 7.625335454940795898e-02 2.952958047389984131e-01 1.461191624402999878e-01 1.430958509445190430e-01 -8.066996932029724121e-02 -6.239539384841918945e-02 -1.882313787937164307e-01 1.065896674990653992e-01 9.653054922819137573e-02 2.669872641563415527e-01 2.610095776617527008e-02 -2.413299977779388428e-01 -1.498266458511352539e-01 -1.512754857540130615e-01 -9.467458724975585938e-02 -5.162809509783983231e-03 -2.615042924880981445e-01 -6.248034164309501648e-02 9.789943695068359375e-02
-2.484766021370887756e-02 -6.301986426115036011e-02 2.001402080059051514e-01 -1.618935316801071167e-01 -1.301483660936355591e-01 3.726717233657836914e-01 1.261009722948074341e-01 -4.115743935108184814e-01 2.191944271326065063e-01 9.586817771196365356e-02 5.844550207257270813e-02 -1.334570907056331635e-02 -5.807937681674957275e-02 9.622684121131896973e-02 2.289032787084579468e-01 7.114610821008682251e-02 6.208726763725280762e-02 -4.156197905540466309e-01 -2.487819083034992218e-02 -9.360574930906295776e-02 -1.200566738843917847e-01 6.315993517637252808e-02 -2.524777054786682129e-01 -2.983148209750652313e-02 -3.686672151088714600e-01 -1.007368881255388260e-02 -1.240848451852798462e-01 1.363260000944137573e-01 -3.479151055216789246e-02 2.814461477100849152e-02 3.333391249179840088e-02 1.223916709423065186e-01
2.611159384250640869e-01 1.724737286567687988e-01 1.922121047973632812e-01 -2.377953380346298218e-01 -1.321928501129150391e-01 2.003927826881408691e-01 -2.899069525301456451e-02 -1.416736096143722534e-02 -2.967829406261444092e-01 -2.211440354585647583e-01 -4.177492856979370117e-02 -2.865997850894927979e-01 -1.160779520869255066e-01 4.605284705758094788e-02 2.083727419376373291e-01 -6.881722807884216309e-02 -1.124869883060455322e-01 -2.174773812294006348e-01 1.294328868389129639e-01 1.220509558916091919e-01 -1.285930573940277100e-01 4.125507920980453491e-02 5.235125776380300522e-03 -9.820043295621871948e-02 -1.975476890802383423e-01 8.516498655080795288e-02 -1.174273639917373657e-01 7.606143504381179810e-02 5.019557476043701172e-01 -1.599993109703063965e-01 -1.122934930026531219e-02 -4.733281955122947693e-02
-1.097154617309570312e-02 -1.050549931824207306e-02 -5.362416151911020279e-03 -1.240377053618431091e-01 -1.768540292978286743e-01 -1.258351951837539673e-01 -1.821775585412979126e-01 -9.015970677137374878e-02 1.820226609706878662e-01 -3.960549235343933105e-01 7.313431799411773682e-02 -3.420564830303192139e-01 3.487135469913482666e-02 1.041586771607398987e-01 3.354670405387878418e-01 2.443706393241882324e-01 -2.768410928547382355e-02 -7.701183203607797623e-03 -1.360228508710861206e-01 2.628874480724334717e-01 2.374571859836578369e-01 -1.010392047464847565e-02 1.879050210118293762e-02 -3.884720057249069214e-02 -2.999646961688995361e-01 1.260588765144348145e-01 3.205442130565643311e-01 -1.125153824687004089e-01 -4.786247387528419495e-02 -3.861565142869949341e-02 1.539193540811538696e-01 6.101995706558227539e-02
2.956968545913696289e-01 -4.259617999196052551e-02 1.840586662292480469e-01 -2.969931960105895996e-01 -2.212896943092346191e-03 2.975259907543659210e-02 1.021417155861854553e-01 -1.873944103717803955e-01 -1.110717505216598511e-01 -3.771594464778900146e-01 1.013828739523887634e-01 9.134477935731410980e-03 -1.703958362340927124e-01 8.410558104515075684e-02 3.676011264324188232e-01 6.128632649779319763e-02 2.827498018741607666e-01 -2.327779680490493774e-01 2.512575127184391022e-02 -6.703984737396240234e-02 -9.456787258386611938e-02 -2.076279073953628540e-01 -9.732491523027420044e-02 1.775028370320796967e-02 -2.570347785949707031e-01 -1.756399422883987427e-01 -4.024768248200416565e-02 -6.754855276085436344e-04 1.314275413751602173e-01 -1.636787801980972290e-01 -1.978974640369415283e-01 1.393603682518005371e-01
-4.422783385962247849e-03 -3.343319147825241089e-02 -5.787813663482666016e-02 -1.180597580969333649e-03 -3.019501641392707825e-02 1.660289764404296875e-01 2.794147841632366180e-02 -4.892611876130104065e-02 -1.365128755569458008e-01 -1.388785392045974731e-01 1.376313269138336182e-01 -1.473953276872634888e-01 5.265195667743682861e-02 2.212868630886077881e-01 3.532637059688568115e-01 3.862271606922149658e-01 1.147519573569297791e-01 -2.401952445507049561e-01 -1.854582130908966064e-01 -2.092392891645431519e-01 -1.024627685546875000e-02 -1.523382961750030518e-01 8.589994907379150391e-02 1.145056076347827911e-02 -3.058412671089172363e-01 3.372320532798767090e-01 2.956776022911071777e-01 1.685711927711963654e-02 -2.360218912363052368e-01 4.924309253692626953e-02 1.260326057672500610e-01 -1.035051420331001282e-01
-2.203928865492343903e-02 -1.725521683692932129e-01 -7.445621490478515625e-02 1.226789429783821106e-01 1.622512936592102051e-01 1.134693995118141174e-01 2.370619773864746094e-01 -1.624930463731288910e-02 6.897646933794021606e-02 -3.562780320644378662e-01 -2.222957611083984375e-01 -2.022758126258850098e-01 -6.095401197671890259e-02 2.284697443246841431e-01 3.375189378857612610e-02 1.984474658966064453e-01 1.825682222843170166e-01 -3.213839828968048096e-01 -4.058929979801177979e-01 1.064432691782712936e-02 -5.670254677534103394e-02 -9.293223731219768524e-03 -3.164971247315406799e-02 -2.387686669826507568e-01 -2.907158434391021729e-01 1.072569750249385834e-02 1.264187246561050415e-01 5.561206862330436707e-02 1.421664655208587646e-01 -1.394414752721786499e-01 8.061246573925018311e-02 1.495730429887771606e-01
1.837156563997268677e-01 -8.595664054155349731e-02 1.827640384435653687e-01 -1.861331760883331299e-01 -1.782730966806411743e-01 3.407050073146820068e-01 4.383664578199386597e-02 7.925269752740859985e-02 2.868554294109344482e-01 5.528916046023368835e-02 2.581422924995422363e-01 -5.807466432452201843e-02 2.355766855180263519e-02 1.428354382514953613e-01 2.335298657417297363e-01 1.572572737932205200e-01 1.749556064605712891e-01 -2.332370281219482422e-01 -8.278467506170272827e-02 -2.902054786682128906e-01 1.503242701292037964e-01 1.327404528856277466e-01 2.409783601760864258e-01 3.267410025000572205e-02 -2.243378907442092896e-01 -9.607775509357452393e-02 -1.928195208311080933e-01 9.072223305702209473e-02 1.496701687574386597e-01 -1.243565157055854797e-01 7.035557180643081665e-02 2.365391701459884644e-01
8.135936409235000610e-02 3.209523484110832214e-02 -4.015310481190681458e-02 2.322155982255935669e-01 -1.505461484193801880e-01 -9.291321039199829102e-03 1.431649830192327499e-02 -2.152182906866073608e-01 9.769575297832489014e-02 -3.427422344684600830e-01 2.140663266181945801e-01 -1.288628131151199341e-01 -1.005244553089141846e-01 1.766174733638763428e-01 1.008075103163719177e-01 1.891521066427230835e-01 2.107886373996734619e-01 -1.344748493283987045e-02 -1.595983207225799561e-01 -4.162686318159103394e-02 1.728772222995758057e-01 -3.635810688138008118e-02 4.555013030767440796e-02 -3.983175456523895264e-01 -3.037516474723815918e-01 1.023083105683326721e-01 -1.549575328826904297e-01 1.473140865564346313e-01 1.913474053144454956e-01 -2.811255753040313721e-01 2.156005352735519409e-01 -1.285375803709030151e-01
1.453245431184768677e-01 2.267053276300430298e-01 -2.641703486442565918e-01 -6.683272868394851685e-02 -2.373371422290802002e-01 -5.006503313779830933e-02 -2.313299104571342468e-02 -1.571656912565231323e-01 -1.922533214092254639e-01 -2.323606610298156738e-01 -4.630444198846817017e-02 4.674970358610153198e-02 2.892644703388214111e-01 6.330136209726333618e-02 5.160322412848472595e-02 2.990106344223022461e-01 8.286783099174499512e-02 -2.329148165881633759e-02 -1.399074047803878784e-01 -1.681307554244995117e-01 -2.771886251866817474e-02 1.563230454921722412e-01 2.175611071288585663e-02 -3.632669448852539062e-01 -2.900820374488830566e-01 -2.530161738395690918e-01 2.373806983232498169e-01 2.343350350856781006e-01 -5.842092633247375488e-02 -9.129769355058670044e-02 9.110175818204879761e-02 4.194536060094833374e-02
1.735070943832397461e-01 -2.817713916301727295e-01 -3.266161680221557617e-02 -3.195686638355255127e-01 1.332801580429077148e-01 1.466583907604217529e-01 1.289906501770019531e-01 1.868194043636322021e-01 -2.499969750642776489e-01 -1.567326486110687256e-01 9.797533042728900909e-03 -1.654188781976699829e-01 -2.087001204490661621e-01 1.558237373828887939e-01 7.953072339296340942e-02 2.901480495929718018e-01 2.084247469902038574e-01 -9.713681042194366455e-02 -1.219317466020584106e-01 -1.440373361110687256e-01 -1.383489966392517090e-01 7.726957648992538452e-02 -4.481828771531581879e-03 -2.506329119205474854e-01 -1.780759245157241821e-01 4.545562714338302612e-02 2.443296015262603760e-01 1.826595664024353027e-01 1.864894777536392212e-01 -2.327581048011779785e-01 -1.597116887569427490e-01 7.672312855720520020e-02
1.259196847677230835e-01 2.934013605117797852e-01 -9.276611730456352234e-03 -2.602668404579162598e-01 -6.155004352331161499e-02 1.556404978036880493e-01 1.304742544889450073e-01 1.634880453348159790e-01 -8.170808106660842896e-02 -1.614251732826232910e-01 -8.998145163059234619e-02 -3.744263947010040283e-01 -2.921479046344757080e-01 4.045411646366119385e-01 6.390251964330673218e-02 -3.528733551502227783e-02 6.517025083303451538e-02 -1.346893794834613800e-02 -2.332824915647506714e-01 -1.132296249270439148e-01 1.883533298969268799e-01 -8.168469183146953583e-03 -1.396867795847356319e-03 -1.151155233383178711e-01 -2.267315089702606201e-01 -2.013421803712844849e-01 1.289513558149337769e-01 -3.239825740456581116e-02 9.039798378944396973e-02 -1.874520480632781982e-01 1.369189172983169556e-01 1.759654134511947632e-01
1.352840960025787354e-01 7.612072862684726715e-03 3.786485269665718079e-02 -7.065727561712265015e-02 -1.676808446645736694e-01 -2.142000570893287659e-02 -1.904708892107009888e-01 -1.048339158296585083e-01 -6.443688273429870605e-02 -2.775034010410308838e-01 7.380879670381546021e-02 -7.258109003305435181e-02 -3.787446022033691406e-01 6.665151566267013550e-02 2.194132208824157715e-01 1.528751105070114136e-01 1.505546420812606812e-01 -4.505749046802520752e-02 -3.019319772720336914e-01 -1.779366657137870789e-02 1.751666516065597534e-01 -7.139205932617187500e-02 9.770485758781433105e-02 -2.152812182903289795e-01 3.744878247380256653e-02 1.599359512329101562e-01 3.999476730823516846e-01 2.892100438475608826e-02 4.108147323131561279e-02 -1.548951566219329834e-01 -2.198809087276458740e-01 3.441466689109802246e-01
1.187960058450698853e-01 2.693671882152557373e-01 3.157929480075836182e-01 -3.194347321987152100e-01 -8.775208145380020142e-02 1.580701172351837158e-01 -2.196598611772060394e-02 1.176094263792037964e-01 -1.718939244747161865e-01 -6.946631520986557007e-02 -1.670654714107513428e-01 -1.626761406660079956e-01 6.492512673139572144e-02 -1.792481727898120880e-02 2.777847647666931152e-01 5.222905799746513367e-02 7.488850504159927368e-02 -2.818687558174133301e-01 9.256009757518768311e-02 -8.240125328302383423e-02 -1.894343993626534939e-03 1.113430708646774292e-01 4.393412545323371887e-02 -6.823038309812545776e-02 -4.404558539390563965e-01 -7.545898109674453735e-02 -2.390579879283905029e-01 -8.278019726276397705e-03 1.669092476367950439e-01 -2.343017905950546265e-01 -1.244455482810735703e-02 1.793382167816162109e-01
-1.531718969345092773e-01 -2.799883112311363220e-02 1.420984864234924316e-01 -7.615604251623153687e-02 -2.054157108068466187e-01 1.808028370141983032e-01 -7.988058775663375854e-02 -7.791682332754135132e-02 1.449299901723861694e-01 -2.866619825363159180e-01 -4.156490564346313477e-01 -2.294042408466339111e-01 -7.317781448364257812e-02 -2.093528211116790771e-01 2.691273391246795654e-01 -1.166640687733888626e-02 2.703137993812561035e-01 -5.179771035909652710e-02 1.143532916903495789e-01 -1.175278797745704651e-01 -2.916496396064758301e-01 4.100015014410018921e-02 1.905769407749176025e-01 7.907067239284515381e-02 -3.384572863578796387e-01 -4.577686637639999390e-02 8.940775692462921143e-02 1.834501326084136963e-01 5.387871642597019672e-04 8.724170178174972534e-02 -9.238015115261077881e-02 7.556290179491043091e-02
-1.163241863250732422e-01 4.641719162464141846e-02 -4.606080800294876099e-02 2.715422213077545166e-02 -5.234786868095397949e-02 1.013323292136192322e-01 2.229361236095428467e-01 3.937984630465507507e-02 -8.172534406185150146e-02 -5.061066150665283203e-01 -1.970953792333602905e-01 -1.199080273509025574e-01 -3.171071708202362061e-01 4.373909439891576767e-03 2.114230990409851074e-01 2.832510471343994141e-01 2.124734371900558472e-01 -2.944793701171875000e-01 4.355343058705329895e-02 -7.560169696807861328e-02 9.582283347845077515e-02 1.136696264147758484e-01 1.795979887247085571e-01 -1.008393168449401855e-01 -7.195401191711425781e-02 1.107334867119789124e-01 2.054287493228912354e-01 4.664309322834014893e-02 1.691369563341140747e-01 -2.504487633705139160e-01 9.231833368539810181e-02 9.984084218740463257e-02
-8.013902604579925537e-02 -3.063928782939910889e-01 -3.561287000775337219e-02 1.130632907152175903e-01 4.041785001754760742e-02 1.412291377782821655e-01 1.336715221405029297e-01 3.362329676747322083e-02 1.057100594043731689e-01 -2.643688023090362549e-01 -4.422150179743766785e-02 -1.264357715845108032e-01 -4.812831431627273560e-02 1.216862723231315613e-01 9.338545054197311401e-02 1.818210929632186890e-01 1.496732085943222046e-01 -3.677835762500762939e-01 -4.538394808769226074e-01 1.622807979583740234e-02 -1.178153827786445618e-01 -5.508416146039962769e-02 -9.842944890260696411e-02 -1.078954711556434631e-01 -2.455003559589385986e-01 7.085174322128295898e-02 1.683102995157241821e-01 -9.024906903505325317e-02 1.888525635004043579e-01 -3.037000596523284912e-01 -1.483488678932189941e-01 1.826092898845672607e-01
-2.677017748355865479e-01 7.617999613285064697e-02 1.791380047798156738e-01 -1.289377510547637939e-01 -2.702884972095489502e-01 1.475318968296051025e-01 -3.245267570018768311e-01 -1.112273633480072021e-01 1.729317940771579742e-02 -2.996585667133331299e-01 7.182899117469787598e-02 -5.561764165759086609e-02 2.468086779117584229e-02 -4.938044771552085876e-02 2.337324023246765137e-01 2.408663369715213776e-02 4.456728100776672363e-01 -1.709838509559631348e-01 -1.427021175622940063e-01 -6.134596187621355057e-04 -1.620030403137207031e-01 8.795188739895820618e-03 2.267600744962692261e-01 1.367865502834320068e-01 -1.664209365844726562e-01 2.084328234195709229e-01 -4.798517003655433655e-02 1.047294065356254578e-01 2.357127219438552856e-01 1.059266254305839539e-01 9.332186542451381683e-03 -9.351430088281631470e-02
-1.216051727533340454e-02 -2.550176531076431274e-02 1.817515492439270020e-01 -1.245258450508117676e-01 -3.306618332862854004e-01 3.354101181030273438e-01 1.741238683462142944e-02 -2.079269289970397949e-01 1.402856502681970596e-02 -3.656539022922515869e-01 -1.125071421265602112e-01 1.988824158906936646e-01 -8.242344856262207031e-02 1.727767288684844971e-01 3.675220608711242676e-01 1.098918169736862183e-01 2.873589470982551575e-02 -8.551280945539474487e-03 -8.722957223653793335e-02 9.875415265560150146e-02 -1.192663535475730896e-01 2.001813203096389771e-01 1.646057218313217163e-01 -8.670617640018463135e-02 -1.845165789127349854e-01 -4.903388023376464844e-02 -3.913626447319984436e-02 -1.880030035972595215e-01 3.243330419063568115e-01 1.908811181783676147e-02 -2.332251891493797302e-02 1.696579307317733765e-01
1.494645420461893082e-02 1.225732564926147461e-01 -1.057666465640068054e-01 -1.368298679590225220e-01 -1.076248809695243835e-01 2.300316691398620605e-01 1.699354797601699829e-01 8.590999990701675415e-02 -1.350270658731460571e-01 -1.423704475164413452e-01 -1.927498355507850647e-02 1.029324680566787720e-01 1.952476501464843750e-01 1.313679665327072144e-01 3.324453532695770264e-01 3.079714179039001465e-01 1.642519831657409668e-01 1.081096846610307693e-02 -2.517316341400146484e-01 -3.456387668848037720e-02 1.569564193487167358e-01 1.076467111706733704e-01 -3.825485333800315857e-02 1.153409332036972046e-01 -1.291167140007019043e-01 7.181919366121292114e-02 1.026251465082168579e-01 5.264676809310913086e-01 2.330759465694427490e-01 -8.955341763794422150e-03 1.930692344903945923e-01 3.800886683166027069e-03
1.137186959385871887e-01 4.661171883344650269e-02 -1.028741598129272461e-01 -2.911289036273956299e-01 -2.939387857913970947e-01 6.135592237114906311e-02 -1.603247970342636108e-01 -2.222382426261901855e-01 -1.802045106887817383e-01 6.167130172252655029e-02 -1.186397299170494080e-01 -1.797510087490081787e-01 3.653243184089660645e-02 9.322067350149154663e-02 9.196877479553222656e-02 4.903819411993026733e-02 2.116997689008712769e-01 -1.143522635102272034e-01 5.081571638584136963e-02 5.400558933615684509e-02 2.622069716453552246e-01 2.441591620445251465e-01 2.139064073562622070e-01 -5.135389417409896851e-02 -4.154614806175231934e-01 1.096235066652297974e-01 9.264878183603286743e-02 4.087738990783691406e-01 -1.166719272732734680e-01 -5.781069025397300720e-02 5.046517029404640198e-02 2.809606306254863739e-02
-8.870768547058105469e-02 3.761238977313041687e-02 1.406298577785491943e-01 -7.828196883201599121e-02 9.773854911327362061e-02 1.407573223114013672e-01 1.604026705026626587e-01 8.525598794221878052e-02 -4.091000184416770935e-02 -3.967228233814239502e-01 -5.873155593872070312e-02 -3.127512335777282715e-01 -1.592757850885391235e-01 -1.300282925367355347e-01 1.830132007598876953e-01 2.206723242998123169e-01 2.473984062671661377e-01 -1.517103910446166992e-01 -1.023757457733154297e-01 -6.714857369661331177e-02 1.637756228446960449e-01 -5.832042545080184937e-02 1.405340284109115601e-01 -1.870891600847244263e-01 -1.224633902311325073e-01 1.782411783933639526e-01 1.586535125970840454e-01 2.649762928485870361e-01 2.950764894485473633e-01 -2.114565521478652954e-01 1.675562709569931030e-01 1.773684769868850708e-01
4.789962247014045715e-02 1.849237084388732910e-01 9.273441135883331299e-02 -1.506412029266357422e-01 1.632455140352249146e-01 2.524376213550567627e-01 7.857255637645721436e-03 1.144667938351631165e-01 3.100314363837242126e-02 -1.414723545312881470e-01 1.463328301906585693e-01 -2.689855098724365234e-01 -9.337951987981796265e-02 5.587160959839820862e-02 4.051404595375061035e-01 3.768377304077148438e-01 2.185449898242950439e-01 -1.572038084268569946e-01 -1.980846226215362549e-01 9.218055754899978638e-03 8.158364892005920410e-02 2.126754522323608398e-01 2.167325168848037720e-01 -8.794037997722625732e-02 -8.606635779142379761e-02 -1.830861568450927734e-01 -1.307751089334487915e-01 -1.970015168190002441e-01 1.862954497337341309e-01 -8.349044620990753174e-02 -5.044616013765335083e-02 1.910428851842880249e-01
-8.629050850868225098e-02 3.500410588458180428e-03 7.481635361909866333e-02 -2.397161908447742462e-02 -1.240301355719566345e-01 -1.587890982627868652e-01 -6.180709227919578552e-02 8.029809594154357910e-02 -3.988078609108924866e-02 -8.887803554534912109e-02 3.030210919678211212e-02 -5.225730538368225098e-01 -9.509191662073135376e-02 -1.897977143526077271e-01 2.369253337383270264e-01 1.934665441513061523e-02 5.640338361263275146e-02 -4.535726904869079590e-01 5.803077295422554016e-02 -8.468388020992279053e-02 -7.509639253839850426e-04 4.799829050898551941e-02 7.779546082019805908e-02 -2.700596861541271210e-02 -1.442158967256546021e-01 -2.403661608695983887e-01 8.702410012483596802e-02 -8.544839173555374146e-02 3.564474284648895264e-01 -1.436491608619689941e-01 -1.190747469663619995e-01 2.580471038818359375e-01
-3.417409583926200867e-02 -2.322764843702316284e-01 4.099948331713676453e-02 -4.587865620851516724e-02 1.060460954904556274e-01 1.013052538037300110e-01 3.035185039043426514e-01 6.377139687538146973e-02 -7.202173024415969849e-02 -2.203557491302490234e-01 -1.743432134389877319e-01 -2.437241375446319580e-01 1.239249855279922485e-01 -4.968385025858879089e-02 2.362927049398422241e-01 1.542610526084899902e-01 1.939198523759841919e-01 -3.571394979953765869e-01 -2.839130759239196777e-01 1.817120164632797241e-01 1.155306845903396606e-01 3.331453073769807816e-03 1.209896709769964218e-02 -2.967647910118103027e-01 -9.704655408859252930e-02 -9.243153035640716553e-02 2.600890696048736572e-01 1.813930720090866089e-01 1.109018027782440186e-01 -2.347901612520217896e-01 -6.096638739109039307e-02 1.113119795918464661e-01
-4.686166066676378250e-03 -6.260041147470474243e-02 2.588444389402866364e-02 -3.991979733109474182e-02 1.089805644005537033e-02 1.672851741313934326e-01 2.868251800537109375e-01 5.203484371304512024e-02 -7.174948602914810181e-02 -4.306641221046447754e-01 -2.266471683979034424e-01 -1.336567848920822144e-01 -1.857311725616455078e-01 -1.530483365058898926e-01 3.189114928245544434e-01 2.931623458862304688e-01 1.303207129240036011e-01 -2.927378378808498383e-02 -1.570072472095489502e-01 -1.788894273340702057e-02 7.407929003238677979e-02 -2.325385995209217072e-02 1.844858168624341488e-03 -2.068831324577331543e-01 -9.085830301046371460e-02 1.869295090436935425e-01 1.740022003650665283e-01 2.376480400562286377e-01 2.266194969415664673e-01 -2.731034755706787109e-01 5.768593028187751770e-02 1.563008427619934082e-01
-6.170011311769485474e-02 -9.098221361637115479e-02 -2.562963068485260010e-01 4.509866982698440552e-02 5.064680054783821106e-02 1.775120496749877930e-01 1.304493546485900879e-01 -2.162844315171241760e-02 -1.594757847487926483e-02 -6.011512130498886108e-02 -2.266333997249603271e-01 -3.795712888240814209e-01 -2.136626541614532471e-01 -2.065640538930892944e-01 1.085452884435653687e-01 4.576500505208969116e-02 2.988096177577972412e-01 -2.430612146854400635e-01 -9.890929609537124634e-02 2.652378678321838379e-01 -4.125909507274627686e-02 -2.389574982225894928e-02 -6.919577717781066895e-02 -4.415766000747680664e-01 -2.157327383756637573e-01 -1.199328601360321045e-01 1.416721642017364502e-01 4.670214280486106873e-02 8.665792644023895264e-02 -1.105592101812362671e-01 5.199424922466278076e-03 1.834205090999603271e-01
2.311457097530364990e-01 -9.506122767925262451e-02 1.302398294210433960e-01 1.869332641363143921e-01 -6.355883181095123291e-02 1.356332451105117798e-01 -1.070740073919296265e-02 4.561970010399818420e-02 -7.407984882593154907e-02 -1.288214623928070068e-01 1.183126196265220642e-01 -2.998910844326019287e-01 -7.923398166894912720e-02 -3.372332453727722168e-01 3.686071038246154785e-01 1.387305557727813721e-01 2.025934457778930664e-01 -2.595081925392150879e-01 -2.015385478734970093e-01 -9.267929941415786743e-02 4.262443259358406067e-02 -2.181915193796157837e-02 1.532342880964279175e-01 -4.698992148041725159e-02 -1.302933245897293091e-01 -1.375198960304260254e-01 3.764632940292358398e-01 -1.907152384519577026e-01 1.346990615129470825e-01 6.854306906461715698e-02 -1.214109137654304504e-01 1.507128179073333740e-01
9.424809366464614868e-02 4.066048562526702881e-02 3.726101815700531006e-01 -2.386803776025772095e-01 -2.434597164392471313e-01 1.760320365428924561e-01 1.036337241530418396e-01 4.384087026119232178e-02 1.424992382526397705e-01 1.541877239942550659e-01 -8.743704855442047119e-02 -1.229785755276679993e-01 6.004839390516281128e-02 1.707346527837216854e-03 2.876096963882446289e-01 1.219432950019836426e-01 1.539973467588424683e-01 -1.302898675203323364e-01 -1.530664861202239990e-01 -9.777981787919998169e-02 4.984529688954353333e-02 7.795065641403198242e-02 -1.428055912256240845e-01 -8.603558689355850220e-02 -4.718036055564880371e-01 4.788558185100555420e-02 -2.496561706066131592e-01 4.278284031897783279e-03 1.390768885612487793e-01 -2.161284238100051880e-01 2.428903132677078247e-01 1.906224898993968964e-02
-6.112634018063545227e-02 1.242750659584999084e-01 9.749664366245269775e-02 -2.579192817211151123e-01 -2.318274080753326416e-01 1.947024464607238770e-01 -1.811488866806030273e-01 9.033822268247604370e-02 -2.894917689263820648e-02 -7.406798005104064941e-02 -1.974042207002639771e-01 -4.148590564727783203e-01 -1.745692081749439240e-02 2.023562341928482056e-01 2.862183153629302979e-01 3.592044711112976074e-01 8.957512676715850830e-02 4.643842112272977829e-03 8.329819887876510620e-02 3.829579800367355347e-02 1.974845230579376221e-01 1.079397052526473999e-01 -2.345905900001525879e-01 -4.196713864803314209e-02 -1.733037084341049194e-01 5.913819186389446259e-03 2.446033358573913574e-01 2.314947396516799927e-01 1.419351100921630859e-01 4.549819231033325195e-02 9.585277736186981201e-02 -6.141353026032447815e-02
-3.724235296249389648e-02 1.934987008571624756e-01 6.500220298767089844e-02 -2.591771483421325684e-01 -1.233550310134887695e-01 1.055886745452880859e-01 1.578862965106964111e-01 -3.737632930278778076e-02 -1.213996484875679016e-02 1.573012918233871460e-01 -3.998835384845733643e-02 1.423020958900451660e-01 -6.262228824198246002e-03 -1.955748647451400757e-01 2.136191725730895996e-01 4.317081719636917114e-02 -1.239282661117613316e-03 -2.707169055938720703e-01 -3.901580572128295898e-01 2.947925031185150146e-02 -2.026275545358657837e-01 1.564362496137619019e-01 2.658959627151489258e-01 -1.180219873785972595e-01 -4.976301789283752441e-01 1.846896111965179443e-01 -2.721686102449893951e-02 7.156088948249816895e-02 8.309657126665115356e-02 -3.642670344561338425e-03 4.000839218497276306e-02 1.785740852355957031e-01
2.688563242554664612e-02 -4.433785006403923035e-02 7.350461184978485107e-02 -3.238147357478737831e-03 -2.657197117805480957e-01 -6.831253319978713989e-02 9.638171643018722534e-02 -3.184852004051208496e-01 -1.668390631675720215e-02 -2.810439467430114746e-01 -1.665941923856735229e-01 -2.635303139686584473e-01 -2.092629857361316681e-02 -5.930362641811370850e-02 3.558248579502105713e-01 1.087536960840225220e-01 -1.874586194753646851e-01 -2.643241584300994873e-01 -2.183681130409240723e-01 8.551324158906936646e-02 5.514979362487792969e-02 -1.906000971794128418e-01 3.189251944422721863e-02 -2.657919228076934814e-01 -1.943687945604324341e-01 -6.837961077690124512e-02 -2.741990387439727783e-01 -8.163797855377197266e-02 2.495937049388885498e-01 -1.395879685878753662e-01 -8.875221759080886841e-02 4.518087953329086304e-02
-5.935618537478148937e-04 7.544108480215072632e-02 5.339881777763366699e-02 -1.716783493757247925e-01 -1.706544756889343262e-01 1.791013330221176147e-01 7.632049173116683960e-02 -2.473576366901397705e-01 -5.878693237900733948e-02 -1.131338179111480713e-01 2.265404462814331055e-01 -6.881666928529739380e-02 -1.091043651103973389e-01 5.434075370430946350e-02 2.611890435218811035e-01 -3.229146450757980347e-02 7.953776419162750244e-02 -1.445168107748031616e-01 -7.981090992689132690e-02 -1.383457034826278687e-01 -1.826214045286178589e-01 2.125176489353179932e-01 -1.304024606943130493e-01 -3.701845109462738037e-01 -3.266249001026153564e-01 -5.826450139284133911e-02 -2.002172768115997314e-01 -4.507590457797050476e-02 4.722105860710144043e-01 4.943690076470375061e-02 6.942331045866012573e-02 -9.809119254350662231e-02
1.449414491653442383e-01 -3.271096646785736084e-01 -1.409343350678682327e-02 -1.930844336748123169e-01 -2.720360755920410156e-01 8.019641041755676270e-02 -2.596700489521026611e-01 -1.947017163038253784e-01 1.375852674245834351e-01 -5.374628584831953049e-03 2.544680610299110413e-03 -3.055465519428253174e-01 -1.967888921499252319e-01 1.087204217910766602e-01 2.356905043125152588e-01 -2.927676029503345490e-02 2.415594756603240967e-01 -1.052629277110099792e-01 -2.666332721710205078e-01 1.163845136761665344e-02 -3.201162517070770264e-01 4.694779962301254272e-02 -2.529817575123161077e-04 8.967734873294830322e-02 -1.884729564189910889e-01 1.509045660495758057e-01 9.682614356279373169e-02 4.472456872463226318e-02 1.114421337842941284e-01 2.162129133939743042e-01 -3.847006708383560181e-02 -2.139258533716201782e-01
-7.942903041839599609e-02 3.936538100242614746e-02 1.662315987050533295e-02 1.709577813744544983e-02 -4.493907988071441650e-01 1.828579902648925781e-01 1.002900004386901855e-01 -4.964547231793403625e-02 1.032287254929542542e-01 1.216957531869411469e-02 6.495040375739336014e-03 -7.006406784057617188e-02 8.508767187595367432e-02 2.524790167808532715e-01 1.589669287204742432e-01 3.235277533531188965e-01 1.323272883892059326e-01 -1.062644943594932556e-01 -1.279882490634918213e-01 6.574400514364242554e-02 -2.819674611091613770e-01 -2.687214612960815430e-01 -6.691846251487731934e-02 -4.071003198623657227e-01 -1.434334516525268555e-01 -8.888467401266098022e-02 -1.981038749217987061e-01 3.238015994429588318e-02 -2.199243009090423584e-02 -2.237565666437149048e-01 -2.868153899908065796e-02 1.881676316261291504e-01
1.355804651975631714e-01 5.574733763933181763e-02 3.444214761257171631e-01 -3.301020264625549316e-01 -8.545346558094024658e-02 2.983522713184356689e-01 5.732201412320137024e-02 -2.866080263629555702e-03 -1.905931234359741211e-01 -9.325542300939559937e-02 1.986728608608245850e-02 -2.032417804002761841e-01 -6.855817139148712158e-02 1.756671518087387085e-01 3.061211407184600830e-01 -1.108571588993072510e-01 1.372795104980468750e-01 -8.088722079992294312e-02 -2.714237272739410400e-01 -9.122455120086669922e-02 -1.904021054506301880e-01 1.846008300781250000e-01 4.043152928352355957e-02 9.261371940374374390e-02 -2.627331018447875977e-01 -7.682578265666961670e-02 -7.496587932109832764e-02 6.190498918294906616e-02 1.655202656984329224e-01 -3.144598901271820068e-01 -1.517764329910278320e-01 -3.739793971180915833e-02
6.579545140266418457e-02 -1.467754542827606201e-01 6.514615565538406372e-02 -4.011443257331848145e-02 1.445507444441318512e-02 2.360371649265289307e-01 -7.630391418933868408e-02 -5.266587249934673309e-03 5.788553878664970398e-02 -9.734296053647994995e-02 1.907370239496231079e-01 -1.087293308228254318e-02 -2.644749581813812256e-01 8.041970431804656982e-02 1.071713864803314209e-01 1.528449654579162598e-01 3.904958367347717285e-01 -2.587680704891681671e-02 -3.141047060489654541e-01 -2.091274596750736237e-02 -6.752070784568786621e-02 3.283653855323791504e-01 1.564411795698106289e-03 -3.609061539173126221e-01 -1.913840919733047485e-01 5.139209330081939697e-02 1.276616454124450684e-01 -8.198817074298858643e-02 1.262689679861068726e-01 -2.649082839488983154e-01 -1.924016773700714111e-01 2.561128437519073486e-01
1.533098816871643066e-01 4.735119640827178955e-02 -3.676165267825126648e-02 -8.764509111642837524e-02 -2.244756519794464111e-01 1.928516924381256104e-01 -2.098454087972640991e-01 -3.722818195819854736e-01 3.272770643234252930e-01 -2.918158471584320068e-02 -2.677647471427917480e-01 -6.342238932847976685e-02 -4.510319605469703674e-02 3.329986035823822021e-01 2.167861908674240112e-01 3.024655394256114960e-02 2.623291909694671631e-01 1.915843971073627472e-02 -8.066508919000625610e-02 -5.460724234580993652e-02 5.798414722084999084e-02 -1.615829467773437500e-01 1.242778915911912918e-02 -1.370512414723634720e-02 -2.580210566520690918e-01 -3.627693653106689453e-02 1.383585631847381592e-01 1.119149848818778992e-01 1.942428052425384521e-01 -2.102977931499481201e-01 2.202954441308975220e-01 1.093834191560745239e-01
-7.498603779822587967e-03 3.026165962219238281e-01 1.575809530913829803e-02 -2.194198668003082275e-01 -2.039583474397659302e-01 2.429006695747375488e-01 4.744991660118103027e-02 3.484291583299636841e-02 1.448690593242645264e-01 -7.966630905866622925e-02 -6.015723943710327148e-02 -1.925955563783645630e-01 -1.891178637742996216e-01 2.264473121613264084e-03 3.343969881534576416e-01 6.582612544298171997e-02 1.925968974828720093e-01 -4.880603775382041931e-02 -9.818533062934875488e-02 -2.732323110103607178e-01 -6.314857304096221924e-02 -1.195660009980201721e-01 -1.083190888166427612e-01 -1.596637666225433350e-01 -2.214653640985488892e-01 -2.497067153453826904e-01 -7.129555195569992065e-02 -1.993921846151351929e-01 3.126770257949829102e-01 2.335847355425357819e-03 3.024025261402130127e-01 -1.058111786842346191e-01
4.421113431453704834e-01 7.322027534246444702e-02 7.547863572835922241e-02 -2.706063985824584961e-01 -1.636797338724136353e-01 1.999052800238132477e-02 2.863083221018314362e-02 -2.190076708793640137e-01 -2.065696716308593750e-01 -1.839234679937362671e-01 2.384554296731948853e-01 -1.791005730628967285e-01 -1.981247812509536743e-01 -7.701312750577926636e-02 2.336500287055969238e-01 1.227772235870361328e-01 4.036223292350769043e-01 -9.220679849386215210e-02 2.793810272123664618e-04 -1.153898164629936218e-01 -9.335183352231979370e-02 -8.730779588222503662e-02 3.251414373517036438e-02 -9.682990610599517822e-02 -1.682497113943099976e-01 -2.526986002922058105e-01 2.830572985112667084e-02 -3.411617130041122437e-02 -6.354626268148422241e-02 -6.964231282472610474e-02 -6.124289706349372864e-02 2.138268500566482544e-01
-1.381993144750595093e-01 -1.031662076711654663e-01 -7.633150368928909302e-02 1.812103241682052612e-01 6.333576887845993042e-02 1.674195230007171631e-01 -1.396641135215759277e-01 1.296125501394271851e-01 5.918140336871147156e-02 -2.883113920688629150e-01 -4.549947101622819901e-03 -7.183857262134552002e-02 7.808048278093338013e-02 -8.625257015228271484e-02 3.481067717075347900e-01 5.385369434952735901e-02 1.791771203279495239e-01 -3.744315505027770996e-01 -8.084841072559356689e-03 -7.485894858837127686e-02 -1.365253776311874390e-01 -2.463932484388351440e-01 1.976859122514724731e-01 -2.091293632984161377e-01 -2.497833073139190674e-01 -1.217600554227828979e-01 1.799969375133514404e-02 1.597634404897689819e-01 4.000738859176635742e-01 1.698722690343856812e-01 -3.388256765902042389e-03 -4.119149968028068542e-02
-2.503038756549358368e-02 -1.469261050224304199e-01 -1.455470472574234009e-01 5.942792817950248718e-02 -1.374839544296264648e-01 -3.472911939024925232e-02 -6.551723182201385498e-02 -1.768242567777633667e-01 2.513777911663055420e-01 -1.919607818126678467e-01 1.372582465410232544e-01 -3.823190629482269287e-01 9.485618770122528076e-02 1.741753518581390381e-01 4.987618029117584229e-01 -1.265919022262096405e-02 -1.362678408622741699e-02 -2.655916810035705566e-01 -1.613816618919372559e-01 1.930091828107833862e-01 -1.617074012756347656e-01 -3.039003349840641022e-03 7.913639396429061890e-02 5.574579536914825439e-02 -2.740507125854492188e-01 1.753817498683929443e-01 -9.968025609850883484e-03 7.269476540386676788e-03 1.162109151482582092e-01 -1.442080363631248474e-02 -2.094619125127792358e-01 1.046219095587730408e-01
-5.239780992269515991e-03 5.904596671462059021e-02 -1.919322907924652100e-01 2.278160750865936279e-01 -4.899078980088233948e-02 3.037055134773254395e-01 7.967362552881240845e-02 1.451897900551557541e-02 2.303211987018585205e-01 -1.378204375505447388e-01 -1.554457098245620728e-01 -3.196350634098052979e-01 -9.768266975879669189e-02 -8.612562716007232666e-02 3.921198099851608276e-02 1.508653014898300171e-01 2.161110788583755493e-01 -3.912150561809539795e-01 -2.958063483238220215e-01 2.274341285228729248e-01 2.306754514575004578e-02 -4.926986992359161377e-02 -9.108007699251174927e-02 -2.422466427087783813e-01 -1.844156086444854736e-01 -1.640806645154953003e-01 5.919637903571128845e-02 -1.189393848180770874e-01 1.402957886457443237e-01 -2.015965729951858521e-01 1.234564408659934998e-01 6.208715215325355530e-02
1.222921814769506454e-02 -1.855349689722061157e-01 -2.303536832332611084e-01 1.711257696151733398e-01 9.046182036399841309e-02 4.556841403245925903e-02 -1.666143909096717834e-02 2.982093207538127899e-02 -5.364133790135383606e-02 -3.426888883113861084e-01 -1.442424803972244263e-01 -1.751209199428558350e-01 -1.854633688926696777e-01 -5.171426571905612946e-03 1.756033003330230713e-01 9.834039956331253052e-02 6.634846329689025879e-02 -2.191109508275985718e-01 -4.127580523490905762e-01 9.751169383525848389e-02 2.640302106738090515e-02 1.169939264655113220e-01 1.547625362873077393e-01 -2.400362193584442139e-01 -2.649263143539428711e-01 -1.606157720088958740e-01 1.688998788595199585e-01 1.277296096086502075e-01 2.972108125686645508e-01 -5.587701126933097839e-02 9.432088583707809448e-03 2.536195218563079834e-01
4.093356132507324219e-01 1.209178790450096130e-01 2.354797124862670898e-01 -2.235695570707321167e-01 -1.868834793567657471e-01 -1.344430167227983475e-02 -8.168586343526840210e-02 -5.151382088661193848e-02 1.329014599323272705e-01 -2.041695863008499146e-01 8.965133875608444214e-02 -1.130873635411262512e-01 -1.576432436704635620e-01 -6.323879212141036987e-02 2.452788650989532471e-01 -3.773432224988937378e-02 1.834293752908706665e-01 -3.954669833183288574e-01 -1.876246482133865356e-01 4.596478864550590515e-02 -1.811155378818511963e-01 1.956885606050491333e-01 1.190488934516906738e-01 -1.226197108626365662e-01 -1.225361004471778870e-01 -2.076122015714645386e-01 -1.773227453231811523e-01 1.243879124522209167e-01 -4.677898809313774109e-02 -4.468346759676933289e-02 1.275811195373535156e-01 2.102136611938476562e-01
-5.793474242091178894e-02 2.443489432334899902e-02 6.572022289037704468e-02 -2.223213762044906616e-01 -3.392646461725234985e-02 1.750141382217407227e-01 -5.356238037347793579e-02 -3.681851178407669067e-02 -1.576025784015655518e-01 -1.106991153210401535e-02 -2.096561491489410400e-01 -2.144585847854614258e-01 -5.049069598317146301e-02 3.468681573867797852e-01 2.107202857732772827e-01 -4.285256937146186829e-02 3.899725377559661865e-01 -1.290285289287567139e-01 -2.229372262954711914e-01 -2.226880937814712524e-01 1.163673773407936096e-01 1.384386271238327026e-01 2.029098719358444214e-01 -2.698256969451904297e-01 1.279992982745170593e-02 -1.002651676535606384e-01 1.394988298416137695e-01 1.180828884243965149e-01 7.044389098882675171e-02 -3.661366999149322510e-01 1.566212177276611328e-01 -2.019152790307998657e-02
1.650033742189407349e-01 1.234529018402099609e-01 4.117254167795181274e-02 -1.893568634986877441e-01 -2.002737298607826233e-02 2.286862581968307495e-01 2.031723707914352417e-01 -2.106162011623382568e-01 -7.781086862087249756e-02 6.442770361900329590e-02 8.143440634012222290e-02 -2.565785646438598633e-01 9.284572675824165344e-03 3.335095047950744629e-01 1.490986943244934082e-01 -1.289278566837310791e-01 1.800880283117294312e-01 5.334720015525817871e-03 -3.118651211261749268e-01 -9.577158838510513306e-02 2.799948491156101227e-02 -1.229213699698448181e-01 1.063282191753387451e-01 -2.009720057249069214e-01 -9.660257399082183838e-02 2.740316838026046753e-02 -5.395279079675674438e-02 2.662795186042785645e-01 4.073935151100158691e-01 -1.112854108214378357e-01 2.524211108684539795e-01 1.278978288173675537e-01
-4.989390820264816284e-02 -2.043897062540054321e-01 -1.116621075198054314e-03 -3.072461672127246857e-02 -2.576911449432373047e-01 1.667425036430358887e-01 -4.380222037434577942e-02 -8.550056815147399902e-02 -1.650125235319137573e-01 -1.023128628730773926e-01 -3.363896608352661133e-01 -2.324916869401931763e-01 4.771849513053894043e-02 -3.051085211336612701e-02 3.699561953544616699e-01 1.081664580851793289e-03 2.337214201688766479e-01 -2.813176810741424561e-01 -3.822371736168861389e-02 -4.124025702476501465e-01 -8.163926750421524048e-02 -1.891289651393890381e-02 1.050933264195919037e-02 1.661490947008132935e-01 -8.245424926280975342e-02 -1.483579874038696289e-01 -2.158219181001186371e-02 2.428345978260040283e-01 6.479131430387496948e-02 1.841223388910293579e-01 -1.981372237205505371e-01 -2.697661332786083221e-02
-6.242953240871429443e-02 -2.196498960256576538e-01 -1.890542805194854736e-01 1.836203485727310181e-01 -6.145166605710983276e-02 2.081853002309799194e-01 1.791995167732238770e-01 -1.362856328487396240e-01 6.507860124111175537e-02 -5.377770215272903442e-02 -8.965812623500823975e-02 -1.190893799066543579e-01 -1.884419173002243042e-01 -1.526765972375869751e-01 1.990514546632766724e-01 -2.872553654015064240e-02 2.280747443437576294e-01 -2.471777945756912231e-01 -7.480884343385696411e-02 1.108180284500122070e-01 1.252483725547790527e-01 -5.648084357380867004e-02 2.919212579727172852e-01 -4.795794188976287842e-01 -2.524639964103698730e-01 -1.825968772172927856e-01 1.466103643178939819e-01 4.452500492334365845e-02 2.425304353237152100e-01 5.991455167531967163e-03 4.781085997819900513e-02 7.208618521690368652e-02
-1.147470399737358093e-01 -1.195256114006042480e-01 -4.122687876224517822e-02 -1.263621896505355835e-01 -2.452646009624004364e-02 7.169731706380844116e-02 2.460238784551620483e-01 1.082062795758247375e-01 -1.757590472698211670e-01 -3.564457297325134277e-01 -1.796890199184417725e-01 -3.107892274856567383e-01 -2.035526633262634277e-01 -7.778994739055633545e-02 3.652271032333374023e-01 2.994686365127563477e-01 1.703383773565292358e-01 -2.289334833621978760e-01 -3.219554573297500610e-02 7.229790091514587402e-02 3.289508074522018433e-02 -8.736032247543334961e-02 9.881657361984252930e-02 -8.213151991367340088e-02 -3.573681414127349854e-02 1.005781590938568115e-01 1.185115873813629150e-01 1.014096215367317200e-01 2.308764606714248657e-01 -1.912094801664352417e-01 2.013181149959564209e-01 2.012257874011993408e-01
7.291723787784576416e-02 -5.639037117362022400e-02 -8.686348050832748413e-02 2.110006958246231079e-01 -7.674434036016464233e-02 -1.219982057809829712e-01 -8.981938660144805908e-02 -5.699966475367546082e-02 -1.063090413808822632e-01 -1.327632069587707520e-01 -1.033275946974754333e-01 -2.188382595777511597e-01 1.658432483673095703e-01 1.767382621765136719e-01 6.014668196439743042e-02 -1.696512848138809204e-02 2.384844124317169189e-01 -1.709565520286560059e-01 -5.043646693229675293e-01 4.458971694111824036e-02 -1.075587868690490723e-01 1.652634292840957642e-01 -1.468195915222167969e-01 -4.480155408382415771e-01 -2.325844466686248779e-01 6.586550921201705933e-02 4.415992647409439087e-03 8.718329668045043945e-02 2.097813338041305542e-01 -1.431984901428222656e-01 9.888470917940139771e-02 -1.150319948792457581e-01
-1.060941293835639954e-01 -4.626164212822914124e-02 -9.227125346660614014e-02 -1.779984384775161743e-01 -8.305279910564422607e-02 7.271251082420349121e-02 -7.242985814809799194e-02 -8.948570117354393005e-03 1.595769226551055908e-01 -9.796707332134246826e-02 3.359653055667877197e-03 1.360020227730274200e-02 -2.447283267974853516e-01 1.754671931266784668e-01 -1.326958090066909790e-01 2.216342687606811523e-01 7.947003096342086792e-02 -3.916943371295928955e-01 -7.944621145725250244e-02 2.542337402701377869e-02 -1.271848231554031372e-01 1.754678487777709961e-01 1.568710803985595703e-01 -3.643241226673126221e-01 -2.769310772418975830e-01 1.246063113212585449e-01 2.064742892980575562e-01 -2.763822674751281738e-01 3.763872385025024414e-01 -4.847446456551551819e-02 -7.286469638347625732e-02 6.826319545507431030e-02
6.455420702695846558e-02 -1.939084231853485107e-01 -4.041495174169540405e-02 2.423224449157714844e-01 1.259108632802963257e-01 3.572231233119964600e-01 -4.548113793134689331e-03 4.477185755968093872e-02 1.547727175056934357e-02 -1.401758044958114624e-01 1.623695716261863708e-02 -3.588364124298095703e-01 1.553661227226257324e-01 3.673522546887397766e-02 5.260883644223213196e-02 1.097009629011154175e-01 2.375895828008651733e-01 -4.533110857009887695e-01 -2.125242650508880615e-01 -7.698191702365875244e-02 1.242879331111907959e-01 -1.238831728696823120e-01 2.015624046325683594e-01 -7.661849260330200195e-02 -2.051231563091278076e-01 -1.363808065652847290e-01 -1.788584701716899872e-02 2.670805901288986206e-02 2.901385426521301270e-01 1.133868694305419922e-01 3.156090527772903442e-02 1.145389974117279053e-01
1.467345803976058960e-01 1.694212853908538818e-01 1.442600041627883911e-01 -2.521311938762664795e-01 -2.410045564174652100e-01 2.998964488506317139e-01 -1.516588479280471802e-01 -2.290140986442565918e-01 -1.410930305719375610e-01 -1.495521515607833862e-01 -1.822693943977355957e-01 -2.670060098171234131e-01 -1.843267306685447693e-02 -7.611861824989318848e-02 2.126054465770721436e-01 2.339185448363423347e-03 1.900268346071243286e-01 -1.559699326753616333e-01 1.075726523995399475e-01 -3.328681588172912598e-01 1.544571816921234131e-01 3.676610440015792847e-02 -1.356667131185531616e-01 -1.562573313713073730e-01 -1.079008206725120544e-01 4.625931382179260254e-02 -1.459236145019531250e-01 -9.814655408263206482e-03 3.236647546291351318e-01 1.395955681800842285e-01 1.664125621318817139e-01 7.639104872941970825e-02
4.016768187284469604e-02 4.128806665539741516e-02 1.521616429090499878e-01 -1.757114427164196968e-03 -1.815669685602188110e-01 3.414457142353057861e-01 7.273570448160171509e-02 -1.209278032183647156e-01 -3.307924270629882812e-01 -1.264110766351222992e-02 1.024016365408897400e-01 9.905502200126647949e-03 2.420723251998424530e-02 2.785189077258110046e-02 5.297025442123413086e-01 -9.176892042160034180e-02 2.020134627819061279e-01 -2.726036310195922852e-02 -1.673174053430557251e-01 3.287004679441452026e-02 -1.266617327928543091e-01 2.638341188430786133e-01 -6.182669103145599365e-02 -3.221341967582702637e-01 -5.621180310845375061e-02 -1.512057483196258545e-01 2.477048523724079132e-02 -1.201571151614189148e-01 2.098864316940307617e-01 -8.938604593276977539e-02 1.662942767143249512e-01 9.423999488353729248e-02
1.450795680284500122e-01 -2.054558098316192627e-01 -1.648619025945663452e-01 -2.856149375438690186e-01 4.728689417243003845e-02 2.734928429126739502e-01 -1.661225110292434692e-01 -2.877605892717838287e-02 1.877758651971817017e-01 -2.064695358276367188e-01 -4.884907603263854980e-02 -2.495575547218322754e-01 1.777688413858413696e-01 -1.689723506569862366e-02 1.615379303693771362e-01 1.421389877796173096e-01 1.365138292312622070e-01 -3.431105613708496094e-01 -8.879098109900951385e-03 2.206369489431381226e-01 -3.847712874412536621e-01 -3.834264725446701050e-02 -6.599330902099609375e-02 -1.420940458774566650e-01 -1.823421567678451538e-01 -1.369682550430297852e-01 3.104241937398910522e-02 -1.023755744099617004e-01 1.331946253776550293e-01 1.548506617546081543e-01 -1.900343149900436401e-01 -3.625300899147987366e-02
6.363496184349060059e-02 -6.804087758064270020e-02 -1.902330964803695679e-01 -2.572426199913024902e-01 -5.742257833480834961e-02 1.588969826698303223e-01 2.139174193143844604e-01 2.064764685928821564e-02 -9.398468583822250366e-02 -1.862862706184387207e-01 -3.070690631866455078e-01 -2.210600376129150391e-01 8.736507594585418701e-02 9.576487541198730469e-02 2.344059348106384277e-01 2.787525951862335205e-01 2.732216417789459229e-01 -2.226911783218383789e-01 -7.634837925434112549e-02 -1.251309663057327271e-01 2.353032231330871582e-01 1.672568917274475098e-01 -3.232338652014732361e-02 -2.867851257324218750e-01 2.677242830395698547e-02 1.955838650465011597e-01 -1.259585656225681305e-02 -1.379153579473495483e-01 2.770343795418739319e-02 -2.874324917793273926e-01 1.548651605844497681e-01 -1.414380129426717758e-02
-1.325075607746839523e-02 9.926373511552810669e-02 1.924207210540771484e-01 -1.012553200125694275e-01 -3.925002515316009521e-01 2.922436594963073730e-01 8.193033188581466675e-02 -9.899334609508514404e-02 1.453258991241455078e-01 -1.770830452442169189e-01 7.969510555267333984e-02 -3.073905706405639648e-01 -2.417977303266525269e-01 -3.013822622597217560e-02 1.742671132087707520e-01 1.449605524539947510e-01 -8.047296851873397827e-02 -1.050207167863845825e-01 -1.510739922523498535e-01 -4.571800306439399719e-02 9.163565188646316528e-02 -1.330929547548294067e-01 -3.103692270815372467e-02 -2.631818652153015137e-01 -1.157881543040275574e-01 -2.739349007606506348e-02 -1.636125743389129639e-01 8.958177268505096436e-02 3.981511890888214111e-01 -5.843093246221542358e-02 -2.388157695531845093e-01 -1.263418048620223999e-01
-3.477387502789497375e-02 -4.793485626578330994e-02 9.464470297098159790e-02 -1.007429435849189758e-01 3.178373724222183228e-02 1.371622085571289062e-01 2.973585128784179688e-01 1.743294894695281982e-01 -1.365066766738891602e-01 -3.405289649963378906e-01 -3.026812374591827393e-01 -1.973373889923095703e-01 -1.173176243901252747e-01 -1.201180089265108109e-02 2.748630046844482422e-01 2.019781023263931274e-01 2.904739975929260254e-01 -3.228757083415985107e-01 -1.082295775413513184e-01 -2.025857418775558472e-01 8.615708351135253906e-02 3.730088472366333008e-02 8.531545847654342651e-02 -6.018015742301940918e-02 -5.897776782512664795e-02 1.898130923509597778e-01 9.972915798425674438e-02 6.584659963846206665e-02 1.678377240896224976e-01 -2.489873319864273071e-01 1.367711424827575684e-01 1.399726867675781250e-01
-1.495766937732696533e-01 7.247166708111763000e-03 7.949288189411163330e-02 4.653593152761459351e-02 -4.371690154075622559e-01 2.817500233650207520e-01 -5.489518120884895325e-02 -2.107567936182022095e-01 -4.898080229759216309e-02 9.044116362929344177e-03 -4.077260941267013550e-02 -1.492971479892730713e-01 -3.210957050323486328e-01 1.753998249769210815e-01 1.328699290752410889e-01 2.122945524752140045e-02 2.076822966337203979e-01 -2.035981118679046631e-01 4.110671952366828918e-02 -1.196828708052635193e-01 -7.310609519481658936e-02 2.550215087831020355e-02 3.707309067249298096e-02 6.689006835222244263e-02 -2.523422837257385254e-01 -7.920879125595092773e-02 -1.231992244720458984e-01 1.446248888969421387e-01 -1.105490848422050476e-01 -1.052215322852134705e-01 4.589871317148208618e-02 4.783996641635894775e-01
1.722556054592132568e-01 1.885299682617187500e-01 2.079554200172424316e-01 -1.015426516532897949e-01 -4.811809957027435303e-02 3.842933773994445801e-01 -2.509256266057491302e-02 3.319276124238967896e-02 1.363725662231445312e-01 6.798092275857925415e-02 1.883235573768615723e-02 -2.676403820514678955e-01 -1.636589169502258301e-01 1.152875572443008423e-01 1.602715402841567993e-01 2.281805425882339478e-01 2.148277908563613892e-01 -1.437422484159469604e-01 -1.702992916107177734e-01 -1.465969532728195190e-01 2.165803313255310059e-01 2.818307578563690186e-01 1.140008643269538879e-01 -7.597927749156951904e-02 -3.784801661968231201e-01 -1.577565819025039673e-01 -1.700481474399566650e-01 -1.869715601205825806e-01 3.745016455650329590e-02 -1.202155873179435730e-01 -5.084215104579925537e-02 -6.006645038723945618e-02
-3.328282386064529419e-03 2.640751004219055176e-01 -2.012331271544098854e-03 -2.704174518585205078e-01 -2.180508375167846680e-01 2.293872982263565063e-01 2.003669142723083496e-01 -1.532228142023086548e-01 -2.149876207113265991e-01 -1.245704591274261475e-01 -2.370721399784088135e-01 -3.358589410781860352e-01 -1.368102431297302246e-02 -8.492711931467056274e-02 -8.128087222576141357e-02 3.356369957327842712e-02 8.036356419324874878e-02 -8.564295619726181030e-02 -6.442831456661224365e-02 6.343086808919906616e-02 -2.215014994144439697e-01 -1.282441318035125732e-01 4.246187955141067505e-02 -2.286503463983535767e-01 -2.702974975109100342e-01 1.423529833555221558e-01 -2.914998829364776611e-01 -5.255324766039848328e-02 3.342269361019134521e-01 -5.463381856679916382e-02 -8.408174850046634674e-03 1.003819033503532410e-01
1.853931881487369537e-02 2.608935832977294922e-01 -1.269401609897613525e-01 -5.465719383209943771e-03 -3.117512166500091553e-01 1.653216481208801270e-01 2.802235186100006104e-01 4.828594624996185303e-02 -1.272720992565155029e-01 -6.710987538099288940e-02 -6.149274855852127075e-02 1.300909519195556641e-01 6.627051532268524170e-02 6.845981627702713013e-02 2.465233905240893364e-03 2.570699155330657959e-01 1.491546779870986938e-01 -2.878800630569458008e-01 -2.282430231571197510e-01 -1.310727596282958984e-01 3.259882628917694092e-01 2.686111927032470703e-01 1.349469572305679321e-01 -9.452993422746658325e-02 -2.076199948787689209e-01 9.515874087810516357e-03 3.085561990737915039e-01 1.585668921470642090e-01 1.413332819938659668e-01 -6.871014833450317383e-02 1.589456051588058472e-01 4.804553464055061340e-03
7.648562639951705933e-02 -3.340472653508186340e-02 -2.657054066658020020e-01 -1.154114529490470886e-01 -3.661269247531890869e-01 1.545316427946090698e-01 7.744112610816955566e-02 -1.166590955108404160e-02 -3.398523107171058655e-02 -1.857815384864807129e-01 4.947752505540847778e-02 -2.516120076179504395e-01 -7.517343014478683472e-02 3.454896807670593262e-01 1.382212489843368530e-01 -3.766030445694923401e-02 -1.141671985387802124e-01 -2.965131402015686035e-01 -8.577880263328552246e-02 -1.238234043121337891e-01 -3.323762714862823486e-01 2.116168737411499023e-01 -3.953053429722785950e-02 -9.722179174423217773e-02 -1.774855554103851318e-01 2.773118019104003906e-01 3.557314723730087280e-02 1.172117814421653748e-01 -1.221481524407863617e-02 1.923418045043945312e-01 5.401729140430688858e-03 -2.181587070226669312e-01
2.288720756769180298e-01 1.885760724544525146e-01 1.796955317258834839e-01 -2.847225368022918701e-01 -1.011557430028915405e-01 2.941014170646667480e-01 4.709798842668533325e-02 -6.850568950176239014e-02 -6.477460730820894241e-03 1.371485292911529541e-01 -5.098458379507064819e-02 -5.598136037588119507e-02 1.222641766071319580e-02 3.044163882732391357e-01 2.125505059957504272e-01 7.833540439605712891e-02 4.423139244318008423e-02 -3.917997777462005615e-01 -1.536985188722610474e-01 -1.958284974098205566e-01 1.100337579846382141e-01 -1.680229417979717255e-02 -5.645939335227012634e-02 1.721665496006608009e-03 -3.046706318855285645e-01 -1.698284596204757690e-02 -5.119698867201805115e-02 -1.014054119586944580e-01 1.842007040977478027e-01 -1.201775819063186646e-01 2.586578130722045898e-01 2.683893740177154541e-01
-3.710805997252464294e-02 -1.602368354797363281e-01 4.828694090247154236e-02 -1.566543728113174438e-01 -2.421313226222991943e-01 1.263908892869949341e-01 -1.368600428104400635e-01 1.732889711856842041e-01 -1.222323477268218994e-01 -8.324022928718477488e-06 1.970264315605163574e-01 3.631175309419631958e-02 -2.026124149560928345e-01 -6.009907275438308716e-02 5.367042422294616699e-01 9.298055619001388550e-02 2.449856400489807129e-01 -1.134596318006515503e-01 -6.188123021274805069e-03 -3.829478099942207336e-02 -7.893011718988418579e-02 1.333419233560562134e-01 6.478732824325561523e-02 -3.256390392780303955e-01 -1.931939423084259033e-01 -1.518959850072860718e-01 2.354501374065876007e-02 -1.309009343385696411e-01 -6.988916546106338501e-02 -3.347359299659729004e-01 1.503580063581466675e-01 -1.965674106031656265e-03
-4.157626608503051102e-05 2.521513029932975769e-02 -2.024738341569900513e-01 -1.744577437639236450e-01 -2.623189091682434082e-01 2.701403200626373291e-01 -4.660557955503463745e-02 -2.073461413383483887e-01 3.501920402050018311e-01 2.183453552424907684e-02 -2.546477913856506348e-01 -1.064765304327011108e-01 -1.788682341575622559e-01 1.797754019498825073e-01 1.635711193084716797e-01 1.236307397484779358e-01 3.795287907123565674e-01 -6.288500875234603882e-02 7.882040739059448242e-02 -6.599399447441101074e-02 2.191310375928878784e-01 -1.923378705978393555e-01 2.642069198191165924e-02 -1.516989767551422119e-01 -2.677361071109771729e-01 -3.618103917688131332e-03 -5.500614643096923828e-02 -5.781243368983268738e-02 1.241468042135238647e-01 -2.017837017774581909e-01 1.473298966884613037e-01 1.102190688252449036e-01
-9.625869244337081909e-02 8.785963803529739380e-02 -1.574106663465499878e-01 -2.309457398951053619e-02 -1.734060198068618774e-01 1.944580078125000000e-01 2.411476150155067444e-02 6.390403956174850464e-02 -9.150611609220504761e-02 -2.861547470092773438e-01 3.578173518180847168e-01 -2.232744991779327393e-01 -1.511172205209732056e-01 -1.235312968492507935e-01 2.454523295164108276e-01 -1.073205377906560898e-02 3.011487424373626709e-01 4.692547023296356201e-02 -8.524056524038314819e-02 -7.406061887741088867e-02 -2.373547991737723351e-03 -1.791853643953800201e-02 7.545505464076995850e-02 1.641454757191240788e-03 -2.259397506713867188e-01 1.359355896711349487e-01 1.512018740177154541e-01 -1.266097873449325562e-01 1.890716552734375000e-01 -3.579857945442199707e-01 -3.040263354778289795e-01 2.052655667066574097e-01
3.964747861027717590e-02 1.760026812553405762e-01 -9.942749142646789551e-02 -3.569328784942626953e-01 -7.283220440149307251e-02 3.424280881881713867e-02 5.109669268131256104e-02 -2.506680972874164581e-02 2.278372943401336670e-01 -1.720929443836212158e-01 -1.448085308074951172e-01 -6.436249613761901855e-02 -1.577287316322326660e-01 9.564593434333801270e-02 2.071309983730316162e-01 1.370351463556289673e-01 2.927393019199371338e-01 -6.579173356294631958e-02 -1.101983711123466492e-01 -2.189157903194427490e-01 -2.755359709262847900e-01 -1.517214030027389526e-01 -1.176399737596511841e-01 -2.584658265113830566e-01 -2.732713520526885986e-01 -1.106065139174461365e-01 -1.074457615613937378e-01 -1.229410842061042786e-01 4.009388089179992676e-01 5.467055365443229675e-02 5.581413581967353821e-02 8.944049477577209473e-02
3.795569837093353271e-01 1.932173408567905426e-02 1.927918195724487305e-01 -8.277867734432220459e-02 1.297625713050365448e-02 -5.434119608253240585e-03 2.335476726293563843e-01 -2.875546813011169434e-01 -1.136393193155527115e-02 -2.688734233379364014e-01 8.546908199787139893e-02 -2.355759739875793457e-01 7.628226280212402344e-02 -9.259848296642303467e-02 1.791234612464904785e-01 3.049237653613090515e-02 2.080079168081283569e-01 -1.530555337667465210e-01 -1.426844894886016846e-01 -2.139575034379959106e-02 -8.835946768522262573e-02 -2.441152743995189667e-02 -1.172700151801109314e-01 -2.353525161743164062e-01 -3.871886134147644043e-01 3.810421004891395569e-02 -2.489016503095626831e-01 -6.756801623851060867e-03 1.590862423181533813e-01 -1.451289504766464233e-01 -2.175419628620147705e-01 1.391552388668060303e-01
-1.649922877550125122e-01 1.006310284137725830e-01 -1.448188275098800659e-01 -2.902593910694122314e-01 -1.413353681564331055e-01 1.869645267724990845e-01 -1.107447296380996704e-01 -1.549873203039169312e-01 -2.223739027976989746e-01 -2.026842534542083740e-01 1.021709144115447998e-01 -2.266540825366973877e-01 -7.362668961286544800e-02 2.279941439628601074e-01 3.611898720264434814e-01 2.898740768432617188e-01 1.003368571400642395e-01 1.418700721114873886e-02 3.748285025358200073e-02 7.038831710815429688e-02 1.851631887257099152e-02 2.277227938175201416e-01 -1.873889267444610596e-01 -2.114758789539337158e-01 -1.064783707261085510e-01 -4.057634621858596802e-02 3.281335830688476562e-01 1.658529639244079590e-01 7.604932878166437149e-03 -2.273390069603919983e-02 -8.604490011930465698e-02 -1.928082406520843506e-01
-3.668056568130850792e-03 -4.239365085959434509e-02 -1.122824996709823608e-01 -9.425395727157592773e-02 -3.732565641403198242e-01 2.218168675899505615e-01 -9.235262870788574219e-02 -1.188751831650733948e-01 2.865459620952606201e-01 5.630860850214958191e-02 -2.011227607727050781e-01 -2.704097926616668701e-01 -2.249452657997608185e-02 2.381921261548995972e-01 2.853069007396697998e-01 8.290247060358524323e-03 2.027630805969238281e-01 1.139716804027557373e-01 1.077888011932373047e-01 2.798034809529781342e-02 1.603796929121017456e-01 -1.180701032280921936e-01 4.547956585884094238e-02 -9.001110494136810303e-02 -3.868708908557891846e-01 -1.035168096423149109e-01 -1.177774295210838318e-01 7.590728253126144409e-02 2.099106460809707642e-01 -1.743632555007934570e-01 2.083126008510589600e-01 -1.172166839241981506e-01
2.019602432847023010e-02 3.886403515934944153e-02 -1.874206066131591797e-01 7.679734379053115845e-02 9.824400395154953003e-02 6.852670758962631226e-02 -1.948811709880828857e-01 -6.508908420801162720e-02 -7.916708290576934814e-02 6.427048891782760620e-02 -1.513444036245346069e-01 -1.895953901112079620e-02 5.009667202830314636e-02 2.287495285272598267e-01 4.384694099426269531e-01 3.159390985965728760e-01 6.216868758201599121e-03 -3.598202466964721680e-01 -3.791255950927734375e-01 -1.176512450911104679e-03 1.715918816626071930e-02 -1.623550951480865479e-01 9.695119410753250122e-02 -2.140611708164215088e-01 -2.857357859611511230e-01 -6.672979146242141724e-02 2.921403944492340088e-02 7.465958595275878906e-03 1.381071060895919800e-01 7.416791468858718872e-02 -2.049010992050170898e-01 1.059929877519607544e-01
-1.526766270399093628e-01 1.134311780333518982e-01 1.468675211071968079e-02 -9.039224684238433838e-02 -9.731683880090713501e-03 9.554632753133773804e-02 2.398825138807296753e-01 1.695345342159271240e-01 -1.645082086324691772e-01 -4.242501854896545410e-01 -3.300500512123107910e-01 -2.229052931070327759e-01 -1.503065377473831177e-01 -7.436342537403106689e-02 2.025254964828491211e-01 9.756981581449508667e-02 1.479142904281616211e-01 -2.478555142879486084e-01 3.523348271846771240e-02 -3.882653266191482544e-02 -4.681489989161491394e-02 -4.175973683595657349e-02 9.490173310041427612e-02 -1.831795126199722290e-01 -1.049057468771934509e-01 1.057010293006896973e-01 2.365976572036743164e-01 1.600499451160430908e-01 3.516186475753784180e-01 -1.874141097068786621e-01 1.072757020592689514e-01 9.487564116716384888e-02
2.858966886997222900e-01 7.663144171237945557e-02 2.319663614034652710e-01 -1.893217414617538452e-01 3.624199330806732178e-02 1.636842489242553711e-01 2.637887001037597656e-01 -3.155980110168457031e-01 -6.314083933830261230e-02 -1.476899981498718262e-01 5.903717875480651855e-02 -2.022223770618438721e-01 5.986874923110008240e-02 3.282177448272705078e-02 2.478680610656738281e-01 -5.470022186636924744e-02 2.355468273162841797e-01 -1.106310561299324036e-01 5.083787441253662109e-02 -1.937716901302337646e-01 -1.519374251365661621e-01 6.356780976057052612e-02 2.544812560081481934e-01 -1.182177737355232239e-01 -4.025985002517700195e-01 -2.240846306085586548e-02 2.996530383825302124e-02 1.957046985626220703e-02 1.876073777675628662e-01 -1.826889365911483765e-01 1.342251002788543701e-01 1.483382135629653931e-01
2.016124874353408813e-01 -9.494645893573760986e-02 2.845763862133026123e-01 -1.701350808143615723e-01 -3.125102818012237549e-01 1.344705522060394287e-01 -1.261047869920730591e-01 5.508266389369964600e-02 1.785209178924560547e-01 -2.414854429662227631e-02 2.424517869949340820e-01 -8.673181757330894470e-03 -1.439061760902404785e-01 -5.445752292871475220e-02 2.472809851169586182e-01 2.866493351757526398e-02 2.505809068679809570e-01 -2.699688076972961426e-01 -2.038476169109344482e-01 -1.967189460992813110e-01 -1.350809633731842041e-01 -4.002826754003763199e-03 1.324702352285385132e-01 -1.241597756743431091e-01 -2.378126978874206543e-01 -1.414035558700561523e-01 -7.156834006309509277e-02 6.858785450458526611e-02 2.188627570867538452e-01 1.089563816785812378e-01 9.779418259859085083e-02 3.254321515560150146e-01
-6.110860407352447510e-02 -2.279303073883056641e-01 -2.707097232341766357e-01 5.974010005593299866e-02 -5.595280602574348450e-02 2.972089052200317383e-01 8.206611871719360352e-02 -7.501605898141860962e-02 -8.532069623470306396e-02 -4.502651840448379517e-02 -1.697743684053421021e-01 -2.441118359565734863e-01 -1.921468675136566162e-01 -2.074882686138153076e-01 1.828210651874542236e-01 -2.197944521903991699e-01 2.460025101900100708e-01 -2.416693419218063354e-01 -1.220590919256210327e-01 1.175140589475631714e-01 -1.018729526549577713e-02 -6.517714262008666992e-02 1.742089688777923584e-01 -2.743303477764129639e-01 -2.952294349670410156e-01 -9.962485730648040771e-02 1.243034377694129944e-01 -2.789484336972236633e-02 -1.356783509254455566e-01 -2.857175171375274658e-01 6.927661597728729248e-02 1.687147468328475952e-01
9.253543615341186523e-02 -1.278545707464218140e-01 -2.709349095821380615e-01 -2.816331386566162109e-01 -1.526664756238460541e-02 1.179718151688575745e-01 5.414791405200958252e-02 -1.177714616060256958e-01 1.535868942737579346e-01 -2.359461784362792969e-01 1.001624166965484619e-01 -2.725052535533905029e-01 3.569011688232421875e-01 -1.965804956853389740e-02 2.331945300102233887e-01 2.920017838478088379e-01 -7.726900279521942139e-02 -3.288381695747375488e-01 -7.999989390373229980e-02 -3.156485781073570251e-02 -2.010030895471572876e-01 -9.861360490322113037e-02 -5.581544246524572372e-03 -5.619234964251518250e-02 -2.778362035751342773e-01 2.401437461376190186e-01 -2.729151211678981781e-02 -4.955753311514854431e-02 3.386606648564338684e-02 -3.737964481115341187e-02 -1.940775364637374878e-01 8.581488579511642456e-02
2.067804187536239624e-01 -2.693527005612850189e-02 -1.114400923252105713e-01 -9.901148080825805664e-02 -1.518293768167495728e-01 1.054159924387931824e-01 2.370426505804061890e-01 -2.474597841501235962e-01 -3.236352801322937012e-01 -1.370575726032257080e-01 6.242773681879043579e-02 -2.827132642269134521e-01 2.714231610298156738e-02 -4.271817579865455627e-02 5.172364786267280579e-02 4.325317591428756714e-02 2.682257294654846191e-01 9.333260357379913330e-02 -2.477555871009826660e-01 -2.569062411785125732e-01 -7.121545076370239258e-02 -1.430858671665191650e-01 5.123946815729141235e-02 -1.171292737126350403e-01 -2.410348504781723022e-01 -2.189411967992782593e-01 -1.611009836196899414e-01 -2.863902412354946136e-02 1.128202676773071289e-01 -3.162272870540618896e-01 -4.793786909431219101e-03 2.697408199310302734e-01
1.486277431249618530e-01 1.283072978258132935e-01 -8.200299739837646484e-02 -1.976620256900787354e-01 -3.177042007446289062e-01 -7.741795480251312256e-02 -1.159433424472808838e-01 1.302698552608489990e-01 -1.261326521635055542e-01 -3.922808542847633362e-02 -2.105647921562194824e-01 -1.243657246232032776e-01 2.717028558254241943e-01 -6.166812777519226074e-02 2.077353298664093018e-01 7.733201235532760620e-02 1.921519041061401367e-01 -1.550907343626022339e-01 -1.131566092371940613e-01 1.197268068790435791e-01 1.376973986625671387e-01 1.500384956598281860e-01 3.386927545070648193e-01 -3.748040273785591125e-02 -2.682922184467315674e-01 1.518444344401359558e-02 3.399292528629302979e-01 1.882953792810440063e-01 -8.050930686295032501e-03 -3.044388890266418457e-01 2.635209448635578156e-02 1.092370077967643738e-01
5.434031412005424500e-02 3.383821249008178711e-01 2.511335313320159912e-01 -2.592990547418594360e-02 5.336197838187217712e-02 4.642248451709747314e-01 -4.511284455657005310e-02 -1.755498498678207397e-01 1.271624863147735596e-01 -2.202686965465545654e-01 3.396600857377052307e-02 -1.782167106866836548e-01 -5.120935291051864624e-02 1.261512637138366699e-01 3.446966409683227539e-01 1.664478033781051636e-01 3.940116241574287415e-02 -3.442808985710144043e-02 -7.980383187532424927e-02 -1.997365802526473999e-01 -1.291991770267486572e-01 1.410918831825256348e-01 3.719584643840789795e-02 -1.315577626228332520e-01 -2.531198561191558838e-01 -2.453246861696243286e-01 -1.687537506222724915e-02 6.496285647153854370e-02 2.223572432994842529e-01 1.121032051742076874e-02 1.148770526051521301e-01 -9.551577270030975342e-02
6.975603848695755005e-02 2.146914601325988770e-01 9.916358441114425659e-02 -4.692622721195220947e-01 -1.503725647926330566e-01 3.226384818553924561e-01 -9.397900849580764771e-02 -2.970052957534790039e-01 -1.046598479151725769e-01 -4.751855134963989258e-02 -3.102824091911315918e-01 -5.696816742420196533e-02 1.656441241502761841e-01 1.184851303696632385e-02 1.820902377367019653e-01 5.092510953545570374e-02 2.234088815748691559e-02 -2.179688513278961182e-01 -1.536712609231472015e-02 -1.590075343847274780e-01 -1.052876487374305725e-01 -1.199789866805076599e-01 2.401230856776237488e-03 4.170745983719825745e-02 -2.241109609603881836e-01 1.519719660282135010e-01 -5.440160259604454041e-02 1.476589143276214600e-01 3.165925443172454834e-01 1.144763454794883728e-01 5.763909593224525452e-02 -6.076282635331153870e-02
-3.400526568293571472e-02 2.455231174826622009e-02 -8.273172378540039062e-02 -2.193209975957870483e-01 -3.173246383666992188e-01 2.666250467300415039e-01 -1.471218019723892212e-01 -9.178640693426132202e-02 3.657102286815643311e-01 7.148042321205139160e-02 -7.813239097595214844e-02 -9.959989786148071289e-02 -4.781876690685749054e-03 1.638886034488677979e-01 5.981229245662689209e-02 1.205877438187599182e-01 3.061878681182861328e-01 1.262952089309692383e-01 -3.946222364902496338e-02 1.506947260349988937e-02 6.022641062736511230e-02 -1.959802508354187012e-01 2.811596915125846863e-02 -1.070944294333457947e-01 -3.449907600879669189e-01 9.079790674149990082e-03 7.294351607561111450e-02 1.459868550300598145e-01 3.461572825908660889e-01 -2.049955874681472778e-01 2.572431564331054688e-01 4.499560967087745667e-02
6.899128854274749756e-02 2.915361523628234863e-01 -5.499008577316999435e-03 -9.272073209285736084e-02 -3.701695799827575684e-01 -8.033517748117446899e-02 1.080280095338821411e-01 6.382142752408981323e-02 -2.873180806636810303e-01 -1.654571592807769775e-01 -1.289745271205902100e-01 -5.827645957469940186e-02 1.664923280477523804e-01 -4.280015826225280762e-02 2.411609888076782227e-01 2.480176836252212524e-02 3.637712597846984863e-01 -1.212330088019371033e-01 -1.479998081922531128e-01 5.842904001474380493e-02 2.454346045851707458e-02 1.843174546957015991e-01 1.898567080497741699e-01 -1.124954000115394592e-01 -2.656802535057067871e-01 1.265154033899307251e-01 2.339076250791549683e-01 2.835190296173095703e-01 -9.942968934774398804e-02 -1.673704385757446289e-01 -2.514015696942806244e-02 -9.095694124698638916e-02
4.932119697332382202e-02 1.932519674301147461e-02 -3.407376110553741455e-01 6.223187595605850220e-02 9.864241629838943481e-02 1.304049193859100342e-01 -1.460541784763336182e-01 6.201813369989395142e-02 -9.546456485986709595e-02 -7.448376622051000595e-03 -2.016509026288986206e-01 -3.814677596092224121e-01 -1.168856620788574219e-01 2.978571951389312744e-01 1.875225305557250977e-01 1.172257959842681885e-01 -1.193876639008522034e-01 -2.415827065706253052e-01 -2.568783164024353027e-01 -1.330795139074325562e-01 -8.041437715291976929e-02 -5.107203125953674316e-02 9.042581915855407715e-02 -1.385001093149185181e-01 -2.472950071096420288e-01 6.658358871936798096e-02 1.511671692132949829e-01 1.769015491008758545e-01 2.225862443447113037e-01 -2.004871815443038940e-01 -1.947120875120162964e-01 1.963037103414535522e-01
5.489707365632057190e-02 -1.608365625143051147e-01 -1.087523177266120911e-01 1.142803281545639038e-01 1.714243888854980469e-01 2.253209799528121948e-01 1.683538854122161865e-01 -2.676001377403736115e-02 1.359360944479703903e-02 -2.922205924987792969e-01 -4.546482488512992859e-02 -1.155051812529563904e-01 -1.190186887979507446e-01 1.072042137384414673e-01 1.084376275539398193e-01 1.573786139488220215e-01 1.194186881184577942e-01 -3.097436428070068359e-01 -5.168825387954711914e-01 -3.098215162754058838e-02 4.928633198142051697e-02 1.886947453022003174e-01 1.677903346717357635e-02 -1.412991285324096680e-01 -1.717613935470581055e-01 -2.580127120018005371e-02 9.223879128694534302e-02 -2.706166543066501617e-02 3.884170651435852051e-01 -1.553874015808105469e-01 -7.310988008975982666e-02 1.321648210287094116e-01
5.872957408428192139e-02 1.594367027282714844e-01 -1.098392158746719360e-01 -2.055253535509109497e-01 -4.435660317540168762e-02 5.148366689682006836e-01 -2.452052831649780273e-01 -3.856811821460723877e-01 2.531247213482856750e-03 -1.302411258220672607e-01 6.720891594886779785e-02 6.355234980583190918e-02 -2.536261826753616333e-02 -3.740429505705833435e-02 2.785841226577758789e-01 -5.168833583593368530e-02 -4.801866784691810608e-02 -2.592945098876953125e-01 -1.294477283954620361e-01 -9.015374630689620972e-02 -1.681154072284698486e-01 1.651286780834197998e-01 9.873294830322265625e-02 -1.956471800804138184e-01 1.479128468781709671e-02 -1.291643548756837845e-02 3.894682973623275757e-02 1.248427107930183411e-01 3.094612360000610352e-01 -9.495522081851959229e-02 -1.072589233517646790e-01 3.635859861969947815e-02
-2.183693274855613708e-02 -7.187784463167190552e-02 3.128966689109802246e-01 -6.679864227771759033e-02 -2.340137660503387451e-01 1.914412081241607666e-01 -1.934037208557128906e-01 1.070463936775922775e-02 -4.489839076995849609e-02 -1.244153231382369995e-01 -3.850128054618835449e-01 -4.198080599308013916e-01 -1.207595393061637878e-01 -1.492025796324014664e-02 2.329672574996948242e-01 -3.266797587275505066e-02 3.052847683429718018e-01 -1.921025514602661133e-01 -7.947585545480251312e-03 2.247301675379276276e-02 -9.661642462015151978e-02 -9.674387425184249878e-02 -2.294182591140270233e-02 8.399529755115509033e-02 -2.813088297843933105e-01 2.088402397930622101e-02 8.726862818002700806e-02 4.935056716203689575e-02 -4.540323093533515930e-02 1.296343356370925903e-01 -2.070186585187911987e-01 2.065239101648330688e-01
-7.455235719680786133e-02 2.548094093799591064e-02 -1.175548285245895386e-01 -1.731405407190322876e-01 -2.809746861457824707e-01 1.986916214227676392e-01 -1.489537209272384644e-01 6.496530771255493164e-02 -1.133295744657516479e-01 -2.496443130075931549e-02 7.481160759925842285e-02 -7.590151578187942505e-02 -8.582211285829544067e-02 2.483658492565155029e-01 2.122081369161605835e-01 -7.797603309154510498e-02 2.533778250217437744e-01 -1.642948836088180542e-01 -9.222447872161865234e-02 -3.346970379352569580e-01 -2.216772139072418213e-01 -8.672471344470977783e-02 -7.614433020353317261e-02 -8.771016448736190796e-02 -8.466608822345733643e-02 6.931304931640625000e-02 1.775152981281280518e-01 9.743143618106842041e-02 1.489449143409729004e-01 -3.876786828041076660e-01 -3.906100690364837646e-01 1.638570055365562439e-02
1.236397624015808105e-01 -3.136686235666275024e-02 7.382671535015106201e-02 -2.381399720907211304e-01 -9.504972398281097412e-02 -1.802361197769641876e-02 -2.003493607044219971e-01 3.712521865963935852e-02 -1.950002163648605347e-01 -2.254566550254821777e-02 -2.671789526939392090e-01 -2.130992338061332703e-02 8.898814767599105835e-02 -6.061642244458198547e-02 2.365379780530929565e-01 -5.194521695375442505e-02 3.128501474857330322e-01 -1.254772245883941650e-01 2.276837453246116638e-02 -1.099007353186607361e-01 1.366570740938186646e-01 1.283557862043380737e-01 3.006895184516906738e-01 -4.930135980248451233e-02 -4.452573955059051514e-01 9.319017082452774048e-02 1.428651064634323120e-01 3.826177716255187988e-01 -2.784116752445697784e-02 -2.110053896903991699e-01 8.300311118364334106e-02 9.966030716896057129e-02
2.611380070447921753e-02 -5.009863898158073425e-02 3.281202167272567749e-02 -2.190816104412078857e-01 -2.705024480819702148e-01 3.077450096607208252e-01 4.272441938519477844e-02 -5.416700616478919983e-02 7.400121539831161499e-02 -1.401373147964477539e-01 8.416299521923065186e-02 -2.918621301651000977e-01 -2.311886101961135864e-01 -1.076635643839836121e-01 5.093026906251907349e-02 7.481314986944198608e-02 -7.697421312332153320e-02 -2.864319384098052979e-01 -3.586597442626953125e-01 1.047216430306434631e-01 -1.021373718976974487e-01 -7.289735227823257446e-02 -5.721006169915199280e-02 -2.116407006978988647e-01 -5.795042589306831360e-02 -1.210422441363334656e-01 -1.578066349029541016e-01 1.308815181255340576e-01 3.595838844776153564e-01 -9.506782144308090210e-02 -2.979369163513183594e-01 7.716858386993408203e-02
2.454335689544677734e-01 -1.073633581399917603e-01 1.513943076133728027e-01 -2.097253501415252686e-01 -3.636781871318817139e-01 5.590801686048507690e-02 -1.325735896825790405e-01 1.196697801351547241e-01 2.232634425163269043e-01 1.320242285728454590e-01 1.204703897237777710e-01 -5.534169450402259827e-02 -5.680016800761222839e-02 1.361380368471145630e-01 1.648491173982620239e-01 -6.153057515621185303e-02 1.815885007381439209e-01 -3.665366470813751221e-01 -1.033144220709800720e-01 -2.316759228706359863e-01 -1.469794362783432007e-01 7.626995444297790527e-02 9.069839119911193848e-02 -1.047504320740699768e-01 -2.471244335174560547e-01 -2.414592653512954712e-01 -9.944221377372741699e-02 1.999125629663467407e-01 1.376377642154693604e-01 -6.951078772544860840e-02 7.713928073644638062e-02 2.814769148826599121e-01
3.738695681095123291e-01 4.219171777367591858e-02 -5.588530004024505615e-02 -2.756325900554656982e-01 -7.622988522052764893e-02 2.269314676523208618e-01 2.478261739015579224e-01 -2.355877608060836792e-01 -3.211835026741027832e-02 -1.601039171218872070e-01 2.553305029869079590e-01 -1.751076281070709229e-01 -1.827412247657775879e-01 -5.451578274369239807e-02 2.328200489282608032e-01 1.201301626861095428e-02 2.663749754428863525e-01 -2.112890332937240601e-01 1.657990217208862305e-01 -2.868598401546478271e-01 -8.032204210758209229e-02 -1.454015225172042847e-01 6.386910378932952881e-02 -1.467046588659286499e-01 -2.638652622699737549e-01 -1.276287883520126343e-01 -1.174881681799888611e-02 -9.093017131090164185e-02 1.302246600389480591e-01 -4.438753798604011536e-02 -7.635801099240779877e-03 1.011947868391871452e-03
2.616985887289047241e-02 -2.755639851093292236e-01 -4.866137728095054626e-02 1.693416535854339600e-01 -1.108902469277381897e-01 1.464422643184661865e-01 -1.963929831981658936e-02 -1.682128757238388062e-01 -1.558708399534225464e-01 -3.507506251335144043e-01 1.366006880998611450e-01 -9.256509691476821899e-02 -5.780714377760887146e-02 3.448675572872161865e-02 7.260165363550186157e-02 2.337148636579513550e-01 2.388419061899185181e-01 -2.233815938234329224e-01 -3.606529533863067627e-01 -2.250719629228115082e-02 -4.504531994462013245e-02 5.577098578214645386e-02 -2.353709638118743896e-01 -5.130706354975700378e-02 -3.945000171661376953e-01 -4.174081981182098389e-02 -1.072315424680709839e-01 -1.319734156131744385e-01 1.123437806963920593e-01 -1.736760586500167847e-01 5.567259714007377625e-02 -2.409815937280654907e-01
8.503989875316619873e-02 -4.951653629541397095e-02 -9.255333989858627319e-02 -1.629021167755126953e-01 7.402087748050689697e-02 5.107409954071044922e-01 4.945303499698638916e-02 -1.635869741439819336e-01 1.086761951446533203e-01 -1.540306806564331055e-01 1.138237193226814270e-01 -1.208936050534248352e-01 -4.255358278751373291e-01 7.397733628749847412e-02 1.547292917966842651e-01 1.967651396989822388e-01 -8.340924978256225586e-02 -1.510734707117080688e-01 -2.707132399082183838e-01 -5.672911554574966431e-02 7.324501127004623413e-02 -3.017083927989006042e-02 -5.210466310381889343e-02 -1.840141862630844116e-01 -1.683731526136398315e-01 -7.478957995772361755e-03 8.303529024124145508e-02 2.502363622188568115e-01 -1.459275037050247192e-01 -2.047357708215713501e-01 -1.662334501743316650e-01 9.723240882158279419e-02
1.087115332484245300e-01 5.606849491596221924e-02 2.041691690683364868e-01 -2.799386382102966309e-01 -2.290222942829132080e-01 3.108580112457275391e-01 -1.542413979768753052e-01 -2.563496232032775879e-01 -4.706582427024841309e-02 -1.066390499472618103e-01 -2.141752541065216064e-01 -1.566849052906036377e-01 2.286055088043212891e-01 -8.578580804169178009e-03 1.051595285534858704e-01 1.523731946945190430e-01 2.305511981248855591e-01 -2.414577603340148926e-01 1.452979445457458496e-01 2.481744065880775452e-02 -6.053087860345840454e-02 1.927413344383239746e-01 -2.471805065870285034e-01 -1.485506445169448853e-01 -2.478831112384796143e-01 3.598271310329437256e-02 -9.368347376585006714e-02 -6.188947334885597229e-02 3.409907817840576172e-01 -3.063078224658966064e-02 6.493312120437622070e-02 -4.290696978569030762e-02
1.018735095858573914e-01 1.721875667572021484e-01 1.220780611038208008e-01 -2.546857893466949463e-01 -2.125382572412490845e-01 3.230612277984619141e-01 1.384394895285367966e-02 -9.427013248205184937e-02 -8.524175733327865601e-02 -1.570024341344833374e-01 -1.887362301349639893e-01 -1.768435388803482056e-01 1.469919681549072266e-01 -1.723887473344802856e-01 4.154864549636840820e-01 3.850623965263366699e-02 -1.290171593427658081e-01 2.515873929951339960e-04 1.355398744344711304e-01 4.769663140177726746e-02 9.006820619106292725e-02 1.647524088621139526e-01 -7.962477393448352814e-03 -1.077828183770179749e-02 -1.711175590753555298e-01 1.135042756795883179e-01 -1.217256858944892883e-01 1.886442303657531738e-01 4.587728679180145264e-01 1.033074483275413513e-01 -6.679698824882507324e-02 8.022927492856979370e-02
2.701437287032604218e-02 -6.939516216516494751e-02 1.493210438638925552e-02 -1.310512274503707886e-01 1.208762899041175842e-01 1.044092625379562378e-01 3.430556356906890869e-01 -4.039964824914932251e-02 -8.840561658143997192e-02 -3.112655580043792725e-01 -1.831746697425842285e-01 -4.026435017585754395e-01 -1.643592864274978638e-01 -4.623681679368019104e-02 1.545182466506958008e-01 1.645245403051376343e-01 2.428542673587799072e-01 -2.711400389671325684e-01 -2.644196711480617523e-02 5.131082609295845032e-03 -1.057541090995073318e-02 1.351911872625350952e-01 2.958376705646514893e-02 -5.884604528546333313e-02 -2.149771153926849365e-02 -2.478897012770175934e-02 2.134895771741867065e-01 2.148971408605575562e-01 2.071221768856048584e-01 -3.028540909290313721e-01 -2.515073493123054504e-02 2.602264583110809326e-01
-5.290246382355690002e-02 1.117713842540979385e-02 1.304672658443450928e-01 -1.179444417357444763e-01 -2.882365584373474121e-01 1.228670682758092880e-02 -2.333191484212875366e-01 1.489909291267395020e-01 1.790242791175842285e-01 2.355420961976051331e-02 2.211307734251022339e-02 -1.136583015322685242e-01 -3.844601660966873169e-02 4.285288229584693909e-02 1.388944387435913086e-01 1.605136841535568237e-01 1.822181344032287598e-01 -2.213294804096221924e-01 -2.879205942153930664e-01 -1.755995601415634155e-01 -2.520672418177127838e-02 9.459576755762100220e-02 7.406038790941238403e-02 -2.589774131774902344e-01 -4.096724987030029297e-01 3.483881056308746338e-01 8.655562251806259155e-02 -7.924475520849227905e-02 -1.228516995906829834e-01 -6.331606209278106689e-02 2.744847238063812256e-01 1.908180862665176392e-01
-4.930133000016212463e-02 -5.773556884378194809e-03 -1.221486926078796387e-01 9.646860510110855103e-02 3.341694176197052002e-02 3.124973177909851074e-01 -1.524919569492340088e-01 -6.483203172683715820e-02 6.803794205188751221e-02 -2.601616382598876953e-01 -2.407862842082977295e-01 -1.664033532142639160e-01 8.674786426126956940e-03 1.621812433004379272e-01 3.313285708427429199e-01 2.914530336856842041e-01 2.945645749568939209e-01 -2.950578033924102783e-01 -8.964106440544128418e-02 6.516227126121520996e-02 -5.177891999483108521e-02 -2.964377701282501221e-01 3.225401341915130615e-01 -9.736447036266326904e-02 3.754807263612747192e-02 1.453723106533288956e-02 -6.225285679101943970e-02 -1.227320358157157898e-01 1.786289960145950317e-01 1.057512164115905762e-01 -6.565483659505844116e-02 9.929180145263671875e-02
-6.616913527250289917e-02 7.486674934625625610e-02 -1.389415711164474487e-01 3.148674592375755310e-02 -4.176055788993835449e-01 1.842811703681945801e-01 2.621248550713062286e-02 2.422505617141723633e-02 1.264899075031280518e-01 -1.048651114106178284e-01 2.035558372735977173e-01 -2.331882417201995850e-01 -2.881782948970794678e-01 2.492925152182579041e-02 2.256258726119995117e-01 2.090305089950561523e-02 -7.218221575021743774e-02 -2.221992015838623047e-01 -1.053583174943923950e-01 -1.498414427042007446e-01 -8.447650820016860962e-02 2.842305898666381836e-01 -1.748169213533401489e-01 6.252377480268478394e-02 -1.530798077583312988e-01 -1.238792389631271362e-01 -1.387376636266708374e-01 3.035073354840278625e-02 5.316588561981916428e-03 -2.956517040729522705e-01 -2.406737804412841797e-01 2.956897914409637451e-01
3.645241959020495415e-03 7.821369171142578125e-02 2.955952584743499756e-01 -1.944285817444324493e-02 -2.008220851421356201e-01 2.168500721454620361e-01 1.838851571083068848e-01 -1.576303094625473022e-01 8.548682183027267456e-02 -1.851658225059509277e-01 8.104584366083145142e-02 -1.253370940685272217e-01 1.428663637489080429e-02 3.132690489292144775e-01 1.832938790321350098e-01 1.395608633756637573e-01 9.562365710735321045e-02 -2.199163287878036499e-01 -5.109314993023872375e-02 -2.630496397614479065e-02 -1.090206280350685120e-01 -2.228278964757919312e-01 1.914245635271072388e-01 -2.561469376087188721e-01 -3.114084899425506592e-01 -2.273760139942169189e-01 1.057429462671279907e-01 -4.786567017436027527e-02 3.146558403968811035e-01 1.886895000934600830e-01 -9.242767095565795898e-02 1.220982447266578674e-01
1.158721819519996643e-01 1.064932569861412048e-01 7.585669308900833130e-02 -1.700405031442642212e-01 -2.040647715330123901e-01 -9.176862984895706177e-02 2.858767509460449219e-01 -1.006079651415348053e-02 -6.249012425541877747e-02 -1.619681864976882935e-01 4.792260006070137024e-02 -3.132815659046173096e-01 -2.118365168571472168e-01 4.052058234810829163e-02 3.243643641471862793e-01 2.696628570556640625e-01 -1.816643029451370239e-01 -1.390332281589508057e-01 -1.137975417077541351e-02 2.140694856643676758e-01 -8.672274649143218994e-02 -1.273577362298965454e-01 1.849271506071090698e-01 5.732011795043945312e-02 -3.020430207252502441e-01 3.761798143386840820e-02 -1.436780095100402832e-01 1.917079836130142212e-01 3.614399731159210205e-01 -2.514961175620555878e-02 -7.612302154302597046e-02 8.383424580097198486e-02
1.657666712999343872e-01 -8.286849409341812134e-02 -2.565206587314605713e-01 1.121450960636138916e-01 3.394592553377151489e-02 4.323531687259674072e-01 1.362845599651336670e-01 -5.448328331112861633e-03 2.131938934326171875e-01 -2.299078106880187988e-01 -2.267244756221771240e-01 -1.809211820363998413e-01 -1.260697841644287109e-01 -2.028632611036300659e-01 6.005883216857910156e-02 1.266073733568191528e-01 2.725991606712341309e-01 -1.455222517251968384e-01 -1.749108135700225830e-01 1.947046518325805664e-01 4.375922307372093201e-02 -8.931868523359298706e-02 1.015320699661970139e-02 -2.907870113849639893e-01 -2.429653704166412354e-01 -3.441318869590759277e-02 2.936417162418365479e-01 2.180241793394088745e-02 -9.669027477502822876e-02 -6.842260807752609253e-02 4.413780197501182556e-02 -4.599465057253837585e-03
1.685814559459686279e-01 2.512696757912635803e-02 2.260145246982574463e-01 -1.122306808829307556e-01 -2.286267429590225220e-01 5.181397795677185059e-01 -8.637975901365280151e-02 -1.835679262876510620e-01 -1.807415187358856201e-01 -2.163741588592529297e-01 -7.459025830030441284e-02 2.509082555770874023e-01 3.520489111542701721e-02 -6.952089071273803711e-02 2.942825853824615479e-01 3.980735316872596741e-03 1.920804083347320557e-01 -6.963790953159332275e-02 -3.942844644188880920e-02 2.192033454775810242e-02 -1.030188873410224915e-01 1.938976198434829712e-01 1.778676807880401611e-01 -1.343176215887069702e-01 -2.558048069477081299e-01 -1.511811371892690659e-02 -7.905089855194091797e-02 2.222689054906368256e-02 2.456594705581665039e-01 -1.531852185726165771e-01 8.045097440481185913e-02 -1.781382970511913300e-02
-1.020392682403326035e-02 -1.662019044160842896e-01 -9.859126061201095581e-03 2.016169130802154541e-01 -4.170767068862915039e-01 2.269296795129776001e-01 -6.341628730297088623e-02 -1.186158508062362671e-01 1.852825433015823364e-01 -5.394404754042625427e-02 -1.616317480802536011e-01 1.619908511638641357e-01 -9.104044735431671143e-02 6.415635347366333008e-02 3.291902542114257812e-01 3.190859854221343994e-01 1.763069033622741699e-01 -3.121956288814544678e-01 -3.649771586060523987e-02 -5.295531451702117920e-02 -4.815366491675376892e-02 -7.399588078260421753e-02 -3.087415695190429688e-01 -2.974063716828823090e-02 -4.863374307751655579e-02 -1.843201667070388794e-01 -5.159885436296463013e-02 5.369560420513153076e-02 1.366258412599563599e-01 -2.252344042062759399e-01 7.197122275829315186e-02 1.504807919263839722e-01
9.872923791408538818e-02 9.490124881267547607e-02 -1.669286787509918213e-01 -5.824629962444305420e-02 -3.517442345619201660e-01 2.036700844764709473e-01 -3.989626839756965637e-02 -2.843222618103027344e-01 -4.890327528119087219e-02 -3.076008260250091553e-01 -1.462260931730270386e-01 2.102577500045299530e-02 1.181606203317642212e-01 3.131084516644477844e-02 -1.787148714065551758e-01 3.234653174877166748e-02 -5.017265304923057556e-02 -3.068028204143047333e-02 -2.457122802734375000e-01 -8.792047947645187378e-02 -1.415548920631408691e-01 9.630758315324783325e-02 5.268552154302597046e-02 -2.033489495515823364e-01 -4.476051628589630127e-01 2.353020608425140381e-01 5.275700241327285767e-02 -1.234141364693641663e-01 1.585406064987182617e-01 7.621297240257263184e-02 -2.437799721956253052e-01 1.627395153045654297e-01
3.239373266696929932e-01 -3.845328092575073242e-02 3.851956874132156372e-02 -1.432987451553344727e-01 -5.302531644701957703e-02 3.524589538574218750e-01 2.262569963932037354e-01 -3.503545373678207397e-02 -1.389745920896530151e-01 6.816599518060684204e-03 -7.924287021160125732e-02 -1.960773766040802002e-01 1.034933924674987793e-01 1.658717244863510132e-01 1.831197887659072876e-01 -1.216240823268890381e-01 2.216820269823074341e-01 -1.106506064534187317e-01 -1.601305603981018066e-01 6.271940469741821289e-02 -5.568450689315795898e-02 -1.402118802070617676e-01 -4.650668427348136902e-02 -3.825905919075012207e-01 -2.179202586412429810e-01 -9.692607820034027100e-02 -8.343624323606491089e-02 -1.174464374780654907e-01 3.353914618492126465e-01 -1.749846488237380981e-01 2.407489120960235596e-01 2.250471897423267365e-02
1.467395871877670288e-01 -1.195610407739877701e-02 -2.437858730554580688e-01 -1.444034725427627563e-01 -3.692128062248229980e-01 2.198373675346374512e-01 3.619879484176635742e-02 -1.248501762747764587e-01 8.286994695663452148e-02 -1.333603858947753906e-01 7.763414829969406128e-02 -2.814762592315673828e-01 -1.166291460394859314e-01 2.613353729248046875e-01 7.868572324514389038e-02 1.502041220664978027e-01 -1.422635316848754883e-01 -1.807911694049835205e-01 -4.581873118877410889e-02 6.249869987368583679e-02 -1.677842438220977783e-01 1.054894179105758667e-02 1.767921298742294312e-01 5.211643129587173462e-02 -4.139444530010223389e-01 1.228310167789459229e-01 2.884651720523834229e-01 -4.140168055891990662e-02 2.636275067925453186e-02 1.365768611431121826e-01 -1.503557264804840088e-01 -2.036013752222061157e-01
-1.741524972021579742e-02 8.702702820301055908e-03 -2.599131315946578979e-02 -1.900499612092971802e-01 -1.592485159635543823e-01 1.108867526054382324e-01 9.530591219663619995e-02 3.921532258391380310e-02 5.345102399587631226e-04 -3.071245253086090088e-01 -2.096045296639204025e-03 -4.214071631431579590e-01 1.055014133453369141e-01 4.774851351976394653e-02 4.667278379201889038e-03 4.067192077636718750e-01 7.016321271657943726e-02 -3.833720088005065918e-02 -1.177702285349369049e-02 -7.646085321903228760e-02 1.555252373218536377e-01 8.806288242340087891e-02 9.380669146776199341e-02 -3.555760085582733154e-01 1.362455338239669800e-01 -2.571986056864261627e-02 1.660389304161071777e-01 1.764251440763473511e-01 3.062066137790679932e-01 -2.674989700317382812e-01 5.566207319498062134e-02 1.946588307619094849e-01
-1.246124207973480225e-01 8.177988231182098389e-02 -6.453945487737655640e-02 -4.358844757080078125e-01 -3.631475865840911865e-01 2.217309623956680298e-01 6.815736740827560425e-02 -2.671093940734863281e-01 -3.459085524082183838e-01 -1.466239104047417641e-03 -1.545334160327911377e-01 -2.012891173362731934e-01 1.233036350458860397e-02 -1.447280347347259521e-01 1.508716344833374023e-01 1.272137463092803955e-01 9.520206600427627563e-03 -6.582204252481460571e-02 -2.201890386641025543e-02 -1.482143998146057129e-01 -1.204484477639198303e-01 1.145255714654922485e-01 -6.480739265680313110e-02 -1.296923458576202393e-01 -1.966869831085205078e-01 8.935204148292541504e-02 -2.650952935218811035e-01 4.817776754498481750e-02 2.796943783760070801e-01 8.731273561716079712e-02 -3.277220204472541809e-02 -2.794160880148410797e-02
2.299197465181350708e-01 2.916133962571620941e-02 7.401809841394424438e-02 -8.293708413839340210e-02 -9.650543332099914551e-02 1.848500519990921021e-01 -1.927569955587387085e-01 -7.213617116212844849e-02 -1.184278130531311035e-01 -9.945394843816757202e-02 -6.761053204536437988e-02 -1.744443476200103760e-01 3.896989673376083374e-02 2.696303129196166992e-01 7.371266186237335205e-02 3.816604912281036377e-01 4.444531798362731934e-01 -1.850609630346298218e-01 4.662040993571281433e-02 -7.068893406540155411e-03 6.428171694278717041e-02 2.195318974554538727e-02 2.086183726787567139e-01 -3.882868215441703796e-02 3.042273595929145813e-02 1.831802539527416229e-02 3.828015923500061035e-01 2.427833974361419678e-01 1.426636427640914917e-01 1.981099508702754974e-02 2.271506488323211670e-01 3.337841480970382690e-02
7.043134421110153198e-02 -4.938654601573944092e-02 5.729717388749122620e-02 -2.420347556471824646e-02 -6.476896256208419800e-02 4.148718714714050293e-01 -3.460248559713363647e-02 -6.725049763917922974e-02 -4.214834049344062805e-02 -2.077412009239196777e-01 -5.446709319949150085e-02 -4.003486931324005127e-01 -2.406211495399475098e-01 3.306651487946510315e-02 2.202650755643844604e-01 -8.719359338283538818e-02 3.785105049610137939e-02 -4.119808375835418701e-01 2.251431718468666077e-02 -4.908841475844383240e-02 -2.291647940874099731e-01 -1.617650836706161499e-01 1.515858527272939682e-02 -1.620834022760391235e-01 -1.657505780458450317e-01 -2.562782727181911469e-02 -1.802165359258651733e-01 -1.040404960513114929e-01 2.593006491661071777e-01 2.293759584426879883e-01 -9.499796479940414429e-02 -6.195265799760818481e-02
2.954715676605701447e-02 -1.230476330965757370e-02 -3.257882297039031982e-01 -8.720412105321884155e-02 -1.659435927867889404e-01 2.456650510430335999e-02 2.454626560211181641e-02 -5.996381863951683044e-02 1.420944929122924805e-01 -2.246513962745666504e-01 1.722843945026397705e-01 -1.553170979022979736e-01 1.727271229028701782e-01 6.100279092788696289e-02 3.849186599254608154e-01 5.537036433815956116e-02 2.635440789163112640e-03 -8.321239054203033447e-02 1.095410319976508617e-03 1.331814378499984741e-01 -3.015800565481185913e-02 -3.368394449353218079e-02 9.406497329473495483e-02 -1.819794625043869019e-01 -4.019919633865356445e-01 1.725733280181884766e-01 -1.392588466405868530e-01 -1.112461537122726440e-01 3.315571323037147522e-02 1.080209314823150635e-01 -3.004578053951263428e-01 3.857153952121734619e-01
3.369725942611694336e-01 1.345574855804443359e-01 4.115154594182968140e-02 -1.186520606279373169e-01 -2.519508302211761475e-01 3.200536072254180908e-01 7.655233889818191528e-02 1.036913320422172546e-01 8.866678923368453979e-02 -1.439996063709259033e-01 -5.391072481870651245e-03 -1.724822521209716797e-01 -1.095443591475486755e-01 -3.254588693380355835e-02 3.806203603744506836e-01 -1.271951049566268921e-01 -1.048385053873062134e-01 -2.617204785346984863e-01 -1.567058265209197998e-01 1.584526747465133667e-01 -4.236059635877609253e-02 5.989376828074455261e-02 1.609470136463642120e-02 1.827521473169326782e-01 -1.362551450729370117e-01 2.003251910209655762e-01 -2.613744437694549561e-01 -2.372632361948490143e-02 2.121975719928741455e-01 -7.167127728462219238e-02 1.311731040477752686e-01 2.728040814399719238e-01
1.957087032496929169e-02 -2.440268248319625854e-01 -2.514025568962097168e-01 -9.292180836200714111e-02 -4.981825128197669983e-02 6.456457078456878662e-02 3.858407959342002869e-02 -1.732048690319061279e-01 -2.312452299520373344e-03 -2.162213623523712158e-01 -1.273944973945617676e-01 -3.423987654969096184e-04 -1.188315171748399734e-02 -1.663203537464141846e-01 1.120337620377540588e-01 2.014242708683013916e-01 1.213705465197563171e-01 -2.981067001819610596e-01 5.530030652880668640e-02 1.866573244333267212e-01 -2.247659265995025635e-01 -3.448828682303428650e-02 -2.349437214434146881e-02 6.381125748157501221e-02 -3.644562065601348877e-01 -2.597284317016601562e-01 -7.975292205810546875e-02 2.781178057193756104e-01 3.708182573318481445e-01 1.508369296789169312e-01 4.861981421709060669e-02 2.042748034000396729e-01
4.227867722511291504e-01 1.383564770221710205e-01 3.073243424296379089e-02 -2.013705074787139893e-01 -1.588564068078994751e-01 3.398882746696472168e-01 -2.808579057455062866e-02 -1.121119037270545959e-01 8.716208487749099731e-02 1.816790699958801270e-01 -1.123571321368217468e-01 -1.296707093715667725e-01 -1.092505007982254028e-01 4.747192189097404480e-02 7.374551892280578613e-02 2.605962753295898438e-01 2.198866605758666992e-01 -2.063111513853073120e-01 -1.808307319879531860e-01 -2.717958986759185791e-01 -2.693942934274673462e-02 2.277759611606597900e-01 1.453504413366317749e-01 -7.466124743223190308e-02 -9.532367438077926636e-02 -1.006126329302787781e-01 -4.889983311295509338e-02 -2.354547679424285889e-01 1.860349625349044800e-01 -1.805666685104370117e-01 -1.662904918193817139e-01 1.464439462870359421e-02
-2.747481875121593475e-02 -6.909175962209701538e-02 1.150244940072298050e-02 -1.643226593732833862e-01 5.147192627191543579e-02 3.465763032436370850e-01 -1.605093479156494141e-01 1.602651178836822510e-01 1.533447206020355225e-01 -5.909883975982666016e-02 1.904058009386062622e-01 -3.281528502702713013e-02 -2.423314303159713745e-01 9.821847081184387207e-02 3.092496991157531738e-01 3.511940836906433105e-01 2.044476866722106934e-01 -5.596177186816930771e-03 6.741955876350402832e-03 1.013150587677955627e-01 6.711919326335191727e-03 2.001902312040328979e-01 -6.848029792308807373e-02 -3.521328866481781006e-01 -2.180750668048858643e-01 6.339147686958312988e-02 2.169481217861175537e-01 2.372306399047374725e-02 8.214291930198669434e-02 -2.018739134073257446e-01 -1.243041530251502991e-01 2.415301352739334106e-01
-1.154482811689376831e-01 -7.055851072072982788e-02 -2.398453801870346069e-01 1.516346260905265808e-02 -3.334105014801025391e-01 8.633568137884140015e-02 3.787484019994735718e-03 -1.944314539432525635e-01 3.238520324230194092e-01 -5.172982439398765564e-02 -1.736313104629516602e-02 -1.476191580295562744e-01 2.704642415046691895e-01 -2.086250782012939453e-01 3.621134757995605469e-01 2.818944454193115234e-01 1.917576231062412262e-02 -2.219570428133010864e-01 -5.350962653756141663e-02 -9.755852818489074707e-02 -1.923073679208755493e-01 5.299116671085357666e-02 1.838775724172592163e-01 -1.441402137279510498e-01 -6.921070627868175507e-03 6.731560826301574707e-02 1.109922304749488831e-01 2.521913647651672363e-01 1.574691757559776306e-02 -1.133740181103348732e-03 -1.373438686132431030e-01 -2.336350679397583008e-01
2.152744680643081665e-02 -3.051036037504673004e-02 3.517161309719085693e-02 -8.173222839832305908e-02 5.996939167380332947e-02 3.062830567359924316e-01 -1.847222074866294861e-02 1.082996577024459839e-01 -7.610012590885162354e-02 -3.726032078266143799e-01 -1.573548913002014160e-01 -2.054762654006481171e-02 -4.966968670487403870e-02 -1.343232840299606323e-01 3.064751029014587402e-01 2.015033066272735596e-01 -2.042744494974613190e-02 -7.266212254762649536e-02 -9.100115299224853516e-02 -1.198328137397766113e-01 -2.677174806594848633e-01 2.439657896757125854e-01 -4.162720218300819397e-02 -1.063319817185401917e-01 -3.107841610908508301e-01 -2.376744151115417480e-01 3.844046220183372498e-02 -1.255158334970474243e-01 -2.443960634991526604e-03 -4.103369414806365967e-01 -2.122696042060852051e-01 -6.879988592118024826e-03
-7.580724358558654785e-02 -1.544312946498394012e-02 5.221175774931907654e-02 -2.569829523563385010e-01 -2.267439216375350952e-01 2.673043012619018555e-01 -2.752311229705810547e-01 -3.780567646026611328e-01 1.242178082466125488e-01 -1.365500688552856445e-01 1.233946681022644043e-01 2.891595289111137390e-02 2.795599959790706635e-02 -9.269523620605468750e-02 3.471780419349670410e-01 1.610214412212371826e-01 3.221186995506286621e-02 -1.216930225491523743e-01 2.776934951543807983e-02 2.692545652389526367e-01 -2.079710960388183594e-01 -6.701838970184326172e-02 2.271558642387390137e-01 -2.972678840160369873e-01 -8.718238025903701782e-02 -2.633978053927421570e-02 2.613192796707153320e-02 2.008974999189376831e-01 2.214452326297760010e-01 -4.642111808061599731e-02 1.813381537795066833e-02 6.759332958608865738e-03
5.291709303855895996e-02 -1.972356885671615601e-01 -3.373153507709503174e-02 1.396612823009490967e-02 -8.601140230894088745e-02 6.876207888126373291e-02 1.122263148427009583e-01 3.102658987045288086e-01 -1.922360435128211975e-02 -3.256689608097076416e-01 -9.886502474546432495e-02 -1.159760206937789917e-01 9.192204475402832031e-02 -1.647380888462066650e-01 2.153633832931518555e-01 3.864826560020446777e-01 1.852133870124816895e-01 -6.923540681600570679e-02 -3.025366961956024170e-01 -9.775259345769882202e-02 1.408084183931350708e-01 1.294593364000320435e-01 -1.590350121259689331e-01 -1.244362220168113708e-01 -1.399637311697006226e-01 1.241506263613700867e-01 2.236915528774261475e-01 2.332435250282287598e-01 8.271691948175430298e-02 -1.906494051218032837e-01 -6.566321104764938354e-02 2.655121088027954102e-01
4.011968523263931274e-02 1.787846088409423828e-01 2.056649476289749146e-01 -2.106809318065643311e-01 4.236508626490831375e-03 1.460998952388763428e-01 1.335667632520198822e-02 -1.911729723215103149e-01 3.450061008334159851e-02 -9.747558087110519409e-02 -1.821728050708770752e-02 -1.539480537176132202e-01 -7.320796698331832886e-02 3.671554848551750183e-02 4.447056055068969727e-01 1.658074259757995605e-01 1.724063903093338013e-01 -1.614859849214553833e-01 -3.094977736473083496e-01 1.136666908860206604e-01 -7.426941394805908203e-02 -5.051783844828605652e-02 1.591441035270690918e-02 2.453693300485610962e-01 -3.316276371479034424e-01 1.915321871638298035e-02 -2.094930857419967651e-01 7.549914717674255371e-02 -1.662010326981544495e-02 -3.608620464801788330e-01 -1.615744382143020630e-01 7.344218343496322632e-02
2.051667273044586182e-01 1.110242158174514771e-01 9.913618676364421844e-03 -1.033829525113105774e-02 -1.827384531497955322e-01 2.651286423206329346e-01 -4.990363866090774536e-02 -1.837660521268844604e-01 -9.366204612888395786e-04 -2.612449526786804199e-01 -4.858326911926269531e-02 -7.954986765980720520e-03 -1.400663852691650391e-01 -9.443067759275436401e-02 1.016937792301177979e-01 -4.715841263532638550e-02 -6.086628139019012451e-02 -2.971819937229156494e-01 -1.698728203773498535e-01 9.025403857231140137e-02 -2.978507578372955322e-01 3.711643069982528687e-02 1.245504692196846008e-01 -2.296679913997650146e-01 -6.344754993915557861e-02 9.428049623966217041e-02 6.573833525180816650e-02 1.540050804615020752e-01 2.845965027809143066e-01 -4.985784888267517090e-01 -1.741164475679397583e-01 -7.369255274534225464e-02
-1.084368675947189331e-01 3.520672675222158432e-03 -1.823675259947776794e-02 -2.840568721294403076e-01 -2.069299668073654175e-01 3.942946791648864746e-01 -1.947919130325317383e-01 -3.391251266002655029e-01 -3.689675778150558472e-02 -3.907066583633422852e-02 -5.442719161510467529e-02 4.367025941610336304e-02 -1.907449811697006226e-01 8.873754739761352539e-02 3.181698024272918701e-01 -6.981239467859268188e-02 -2.552861906588077545e-02 -9.337005764245986938e-02 -5.239967629313468933e-02 2.189605236053466797e-01 -3.134204745292663574e-01 7.927344739437103271e-02 1.399568319320678711e-01 -1.296624690294265747e-01 -2.038389742374420166e-01 1.950229518115520477e-02 1.565826684236526489e-02 2.347804605960845947e-02 3.462702035903930664e-01 -1.665372997522354126e-01 6.593851000070571899e-02 4.648029059171676636e-02
2.251277565956115723e-01 6.610094755887985229e-02 1.574414819478988647e-01 -1.801698952913284302e-01 -2.699927985668182373e-01 2.864792048931121826e-01 4.045198857784271240e-02 -3.172323405742645264e-01 1.023520603775978088e-01 -1.987539529800415039e-01 -1.146906465291976929e-01 -2.913579344749450684e-01 -3.172544389963150024e-02 -3.661076352000236511e-02 1.999630481004714966e-01 -7.935779541730880737e-02 -2.501416951417922974e-02 -1.601170897483825684e-01 2.624496519565582275e-01 -1.191872544586658478e-02 7.671091705560684204e-02 7.505685091018676758e-02 2.786126732826232910e-02 -1.588111370801925659e-01 -4.551421999931335449e-01 4.138056933879852295e-02 -1.261400431394577026e-01 -1.068995371460914612e-01 1.800455600023269653e-01 1.127065420150756836e-01 -5.559439212083816528e-02 -1.288100481033325195e-01
-2.401934564113616943e-02 -1.842951029539108276e-01 -9.313468635082244873e-02 -1.782179474830627441e-01 -8.095645159482955933e-02 1.600305885076522827e-01 1.408804804086685181e-01 -7.121040672063827515e-02 5.953308567404747009e-02 -5.065825581550598145e-02 6.511915475130081177e-02 -7.366263121366500854e-02 -3.766006231307983398e-02 -5.307348370552062988e-01 3.676896691322326660e-01 2.254662513732910156e-01 2.130558639764785767e-01 -1.249167695641517639e-01 -3.556701913475990295e-02 -3.757109940052032471e-01 -5.839162319898605347e-02 -4.196041449904441833e-02 -1.854380965232849121e-01 -9.892831742763519287e-02 -1.272614300251007080e-01 -1.092718467116355896e-01 9.828893095254898071e-02 -2.406810782849788666e-02 2.164866924285888672e-01 -1.792792975902557373e-01 -9.259723126888275146e-02 6.566976010799407959e-02
-7.672378793358802795e-03 5.534214153885841370e-02 -1.575033962726593018e-01 2.813495993614196777e-01 -8.915127068758010864e-02 1.722497344017028809e-01 -8.954052813351154327e-03 2.308775857090950012e-02 1.596032232046127319e-01 -3.201851844787597656e-01 -1.414653565734624863e-02 -1.414684802293777466e-01 -1.935160160064697266e-02 -8.066371828317642212e-02 1.862546801567077637e-01 2.838838398456573486e-01 3.710817173123359680e-02 -2.048110216856002808e-01 -9.307722561061382294e-03 -8.515998721122741699e-02 2.736196294426918030e-02 -1.448511332273483276e-01 1.069820225238800049e-01 -1.177251189947128296e-01 -4.051814675331115723e-01 -2.315021902322769165e-01 -5.656784400343894958e-02 4.884763434529304504e-02 4.435044229030609131e-01 -3.072313591837882996e-02 -2.367618978023529053e-01 -9.782246500253677368e-02
-3.043971583247184753e-02 -4.050578922033309937e-02 1.364818215370178223e-01 -3.130877017974853516e-02 -1.852709800004959106e-01 3.181961774826049805e-01 3.595333173871040344e-02 -2.357876859605312347e-02 6.326700747013092041e-02 -9.539904445409774780e-02 -3.020837306976318359e-01 -1.266799569129943848e-01 -1.331540048122406006e-01 1.556360423564910889e-01 2.919339239597320557e-01 3.392880260944366455e-01 7.496910542249679565e-02 3.884275257587432861e-02 -1.180049553513526917e-01 -6.458939518779516220e-03 -2.103555575013160706e-02 2.173688709735870361e-01 1.471237242221832275e-01 -3.299082219600677490e-01 -1.561295390129089355e-01 -2.268920652568340302e-02 -2.905763685703277588e-01 -1.323857605457305908e-01 3.148592412471771240e-01 -8.572687953710556030e-02 -1.327400356531143188e-01 1.657481342554092407e-01
3.390734195709228516e-01 3.324138373136520386e-02 2.685683593153953552e-02 -2.260602265596389771e-01 -2.195130884647369385e-01 3.256247639656066895e-01 -1.335219144821166992e-01 -5.372994765639305115e-02 1.169158741831779480e-01 9.570310264825820923e-02 -5.883185938000679016e-02 -2.503747642040252686e-01 -1.511047035455703735e-01 1.985265761613845825e-01 2.652367651462554932e-01 1.313595771789550781e-01 1.085916906595230103e-01 -7.979215681552886963e-02 -3.409210592508316040e-02 6.194146350026130676e-03 -3.859344124794006348e-02 4.171390235424041748e-01 -3.517539054155349731e-02 -3.490796685218811035e-01 2.026586793363094330e-02 -6.493953615427017212e-02 -1.584718823432922363e-01 -9.260192513465881348e-02 2.250928729772567749e-01 -1.018173992633819580e-01 -1.185559551231563091e-03 -3.223918750882148743e-02
-2.208152785897254944e-03 1.557419262826442719e-02 -4.524041712284088135e-02 1.794921010732650757e-01 -3.488763701170682907e-03 2.354634851217269897e-01 -1.632889658212661743e-01 -5.632191896438598633e-02 -1.042780205607414246e-01 -2.148394882678985596e-01 -7.778552826493978500e-03 -1.811074092984199524e-02 -6.551212165504693985e-03 1.252733077853918076e-02 2.931495308876037598e-01 3.408814370632171631e-01 1.867920607328414917e-01 -3.074516952037811279e-01 -1.595355570316314697e-01 1.337270140647888184e-01 2.743659913539886475e-02 -3.543829917907714844e-01 2.936819195747375488e-01 -1.258963942527770996e-01 -1.931793540716171265e-01 -7.414747774600982666e-02 2.730520628392696381e-02 1.315912604331970215e-01 2.742159962654113770e-01 2.592203319072723389e-01 -8.440241217613220215e-02 9.412711113691329956e-02
-7.452501356601715088e-02 4.849685728549957275e-02 1.157871857285499573e-01 -6.368890404701232910e-02 -2.817435860633850098e-01 -8.945965208113193512e-03 1.348675787448883057e-01 -3.750796318054199219e-01 3.226817585527896881e-03 4.446681216359138489e-02 2.124569863080978394e-01 -2.336655110120773315e-01 -1.049697399139404297e-01 -2.577712237834930420e-01 2.734456062316894531e-01 3.399915397167205811e-01 2.473487257957458496e-01 -3.187608122825622559e-01 -1.538980472832918167e-02 -4.900287091732025146e-02 -7.143076509237289429e-02 -3.486562147736549377e-02 1.670749783515930176e-01 -2.631537616252899170e-01 1.720124669373035431e-02 4.131140559911727905e-02 1.678757071495056152e-01 3.805609594564884901e-05 1.863190531730651855e-01 7.317301351577043533e-03 -1.616671830415725708e-01 -8.210775256156921387e-02
1.477819532155990601e-01 -1.246383190155029297e-01 8.011765778064727783e-02 -4.462138190865516663e-02 -1.321942806243896484e-01 -2.257270663976669312e-01 -1.027160137891769409e-01 2.225762233138084412e-02 -3.212349489331245422e-02 8.850153535604476929e-02 7.919872552156448364e-02 -2.032677531242370605e-01 8.053236454725265503e-02 -2.737430036067962646e-01 3.390521109104156494e-01 1.724365651607513428e-01 3.197837173938751221e-01 -2.326929420232772827e-01 -1.871715672314167023e-02 -3.241898119449615479e-02 -2.610296308994293213e-01 -1.671288534998893738e-02 -1.322238743305206299e-01 -1.695402115583419800e-01 -3.137006461620330811e-01 -9.667120873928070068e-02 1.091145351529121399e-02 3.728702664375305176e-02 4.272777736186981201e-01 -6.383034586906433105e-02 -1.507234573364257812e-01 3.321256861090660095e-02
-1.950764209032058716e-01 -2.939687073230743408e-01 -2.606229186058044434e-01 1.296546589583158493e-02 -6.878499686717987061e-02 3.906606435775756836e-01 1.381916701793670654e-01 1.667572110891342163e-01 8.951999247074127197e-02 -2.023766040802001953e-01 -1.066526304930448532e-02 -2.707315087318420410e-01 -2.179109007120132446e-01 1.339862048625946045e-01 1.053239684551954269e-02 2.127621024847030640e-01 1.651393026113510132e-01 9.586320258677005768e-03 -2.045773714780807495e-01 -2.066839486360549927e-01 -5.489460751414299011e-02 2.677581608295440674e-01 1.840633004903793335e-01 -8.306410908699035645e-02 -1.940590888261795044e-01 -6.459029763936996460e-02 1.670275926589965820e-01 1.099083572626113892e-01 1.013289913535118103e-01 -1.967287510633468628e-01 5.933975990046747029e-05 1.085780337452888489e-01
2.771806120872497559e-01 -1.541763693094253540e-01 5.267773941159248352e-02 1.456079483032226562e-01 -1.751916557550430298e-01 6.228824332356452942e-02 -2.437608540058135986e-01 1.306222528219223022e-01 -9.037353843450546265e-02 3.147939685732126236e-03 -2.141683548688888550e-01 -2.247032821178436279e-01 -2.060508131980895996e-01 3.473031567409634590e-03 3.124761283397674561e-01 1.465740948915481567e-01 3.010068833827972412e-01 -1.650429666042327881e-01 1.325237303972244263e-01 -4.020299017429351807e-02 -3.013781607151031494e-01 6.340889632701873779e-02 1.905928701162338257e-01 -1.341331452131271362e-01 -1.483537703752517700e-01 -2.491594105958938599e-01 1.135119497776031494e-01 5.538155883550643921e-02 1.899129450321197510e-01 1.833026260137557983e-01 6.418817210942506790e-04 2.057686299085617065e-01
6.061785295605659485e-02 2.480544745922088623e-01 -7.209324091672897339e-02 -2.566736340522766113e-01 1.397965103387832642e-01 1.982732713222503662e-01 -7.496480643749237061e-02 8.243803679943084717e-02 -2.068286016583442688e-02 -2.531313337385654449e-02 -1.613327264785766602e-01 -2.533104419708251953e-01 1.193725988268852234e-01 8.107304573059082031e-02 1.502704769372940063e-01 4.144964218139648438e-01 2.862054705619812012e-01 -2.311946451663970947e-01 -1.927552074193954468e-01 1.040646713227033615e-02 5.367354303598403931e-02 2.375982552766799927e-01 -8.385648578405380249e-02 -1.085311323404312134e-01 -8.691906183958053589e-02 1.069924682378768921e-01 1.952764689922332764e-01 3.013537228107452393e-01 1.565840393304824829e-01 -1.219610422849655151e-01 -4.070616792887449265e-03 -2.187221348285675049e-01
-1.994989439845085144e-02 4.060985147953033447e-02 4.002028703689575195e-02 -1.709273457527160645e-02 -4.116242751479148865e-02 2.479639500379562378e-01 2.055389583110809326e-01 -1.179050579667091370e-01 -1.165058985352516174e-01 -3.269092738628387451e-01 1.227120608091354370e-01 -1.852587461471557617e-01 -1.115174591541290283e-01 -9.047701954841613770e-02 2.647390067577362061e-01 1.478153318166732788e-01 -2.827930450439453125e-01 -1.308443993330001831e-01 -3.877392411231994629e-01 2.950439788401126862e-02 1.065958105027675629e-02 -1.658924818038940430e-01 3.459882736206054688e-02 -2.296787202358245850e-01 -3.281485736370086670e-01 6.255483627319335938e-02 -6.904560327529907227e-02 -8.493677526712417603e-02 1.822967380285263062e-01 -1.715260446071624756e-01 -1.208229139447212219e-01 2.522592544555664062e-01
-9.943541139364242554e-02 8.133737742900848389e-02 -1.445341110229492188e-01 7.546550780534744263e-02 -1.069397330284118652e-01 3.797374367713928223e-01 7.037296891212463379e-02 -1.298747509717941284e-01 4.734868556261062622e-02 -4.526098724454641342e-03 -1.513051241636276245e-01 -1.794439852237701416e-01 7.777932286262512207e-02 -3.077962994575500488e-02 3.556220829486846924e-01 2.630701363086700439e-01 2.725534737110137939e-01 3.903355821967124939e-02 -2.136634588241577148e-01 -5.257041007280349731e-02 -1.269788146018981934e-01 2.496703863143920898e-01 1.313044875860214233e-01 -1.430037319660186768e-01 -6.486479938030242920e-02 -2.030770853161811829e-02 -1.839947253465652466e-01 1.010502353310585022e-01 2.450521737337112427e-01 1.721524596214294434e-01 -3.489163517951965332e-01 -1.376236081123352051e-01
3.575889170169830322e-01 6.518495082855224609e-02 -2.022792994976043701e-01 2.768527269363403320e-01 -1.625608801841735840e-01 4.714139178395271301e-02 3.037207201123237610e-02 6.027022376656532288e-02 9.228847175836563110e-02 -9.616279974579811096e-03 -8.119966089725494385e-02 -2.041500061750411987e-01 -5.386187508702278137e-02 2.632829546928405762e-01 2.472570091485977173e-01 8.681239932775497437e-02 6.969525665044784546e-02 -9.238471835851669312e-02 -1.666489988565444946e-01 -1.804278492927551270e-01 -6.555773317813873291e-02 1.124281287193298340e-01 -6.541465222835540771e-02 4.247294738888740540e-02 -3.666904866695404053e-01 -1.386534571647644043e-01 1.401486247777938843e-01 1.168700680136680603e-01 5.160622671246528625e-02 -7.814999669790267944e-02 -1.854269504547119141e-01 4.387045502662658691e-01
1.207375898957252502e-01 1.476124674081802368e-01 1.816526204347610474e-01 -1.601750217378139496e-02 -3.474690318107604980e-01 6.257571280002593994e-02 1.220425032079219818e-02 1.980210095643997192e-01 1.224051490426063538e-01 -2.929133363068103790e-02 3.415094614028930664e-01 -4.006820544600486755e-02 -1.426957547664642334e-01 -5.507959425449371338e-02 2.617063820362091064e-01 2.259587198495864868e-01 8.127196133136749268e-02 -1.847898066043853760e-01 -4.119077324867248535e-02 -7.229956239461898804e-02 -1.479091471992433071e-03 -4.372682049870491028e-02 3.450388088822364807e-02 -1.005504950881004333e-01 -3.765178322792053223e-01 3.519732952117919922e-01 -1.186834648251533508e-01 -6.493196636438369751e-02 2.322507053613662720e-01 -5.654043331742286682e-02 3.879243135452270508e-02 2.930225133895874023e-01
-8.489367552101612091e-03 -2.388058453798294067e-01 -1.662615239620208740e-01 -5.459082126617431641e-02 -1.494880020618438721e-01 2.280449271202087402e-01 1.250914931297302246e-01 6.263575702905654907e-02 1.324228197336196899e-01 -1.167680695652961731e-01 -9.859202802181243896e-02 -1.286751627922058105e-01 -1.811082661151885986e-01 -4.900164157152175903e-02 3.093204200267791748e-01 6.915733218193054199e-02 -3.449897766113281250e-01 -2.046101838350296021e-01 -3.257274255156517029e-02 -7.252085953950881958e-02 -9.545930474996566772e-02 -1.454000174999237061e-01 7.551302015781402588e-02 -1.064893677830696106e-01 -2.987400889396667480e-01 -1.076699867844581604e-01 -1.104386076331138611e-01 3.398600220680236816e-01 2.811796069145202637e-01 1.104888319969177246e-02 -2.914991974830627441e-01 -1.343426704406738281e-01
-5.575400218367576599e-02 2.232055179774761200e-02 8.995842933654785156e-02 6.357277277857065201e-03 2.307922020554542542e-02 1.219319701194763184e-01 2.729628682136535645e-01 1.857677251100540161e-01 -1.080813705921173096e-01 -3.678495287895202637e-01 -3.342220485210418701e-01 -2.737035453319549561e-01 -4.433968290686607361e-02 -7.600477337837219238e-02 2.868089079856872559e-01 1.458027511835098267e-01 1.531219631433486938e-01 -2.458315789699554443e-01 9.021316468715667725e-02 -6.773313879966735840e-02 1.912621557712554932e-01 7.242029905319213867e-02 -1.596154412254691124e-03 -9.249843657016754150e-02 -9.405416995286941528e-02 1.203842833638191223e-02 1.385774463415145874e-01 -4.138857126235961914e-03 2.840818166732788086e-01 -2.528428435325622559e-01 1.801029592752456665e-01 2.582580447196960449e-01
-5.840244889259338379e-02 2.326977103948593140e-01 5.529170390218496323e-03 -7.030120491981506348e-02 -2.865677177906036377e-01 5.351473018527030945e-02 -1.551451981067657471e-01 -1.875280886888504028e-01 -5.771280080080032349e-02 -2.846879959106445312e-01 1.264819502830505371e-01 -4.906908795237541199e-02 -6.350937485694885254e-02 1.776380985975265503e-01 -9.274774789810180664e-02 -1.559052988886833191e-02 -5.617257952690124512e-02 -2.685134708881378174e-01 -1.273176670074462891e-01 3.238580748438835144e-02 9.569814801216125488e-02 1.341373175382614136e-01 5.799032002687454224e-02 -3.043647706508636475e-01 -3.631767630577087402e-01 6.973277777433395386e-02 1.993496567010879517e-01 -2.510938644409179688e-01 1.993152350187301636e-01 -2.493792921304702759e-01 -1.398394852876663208e-01 2.633319199085235596e-01
8.550775051116943359e-02 -1.231970544904470444e-02 -2.230621129274368286e-01 -1.660769581794738770e-01 -2.728013321757316589e-02 2.087498307228088379e-01 1.121293902397155762e-01 2.078457027673721313e-01 -1.615687757730484009e-01 -1.982513815164566040e-01 -3.112237751483917236e-01 -3.898598253726959229e-01 -2.207166701555252075e-02 -6.880247592926025391e-02 4.448142275214195251e-02 1.952515095472335815e-01 1.823818981647491455e-01 -4.006535559892654419e-02 -1.003798916935920715e-01 8.302593231201171875e-02 4.550206009298563004e-03 1.843526065349578857e-01 2.195191532373428345e-01 -4.447001516819000244e-01 6.807009130716323853e-02 3.161349892616271973e-02 2.033265084028244019e-01 2.186452597379684448e-01 1.323656290769577026e-01 -7.830997556447982788e-02 -3.311455994844436646e-02 6.482188403606414795e-02
-1.934939473867416382e-01 4.756990447640419006e-02 2.984588267281651497e-03 -1.118223890662193298e-01 2.368904650211334229e-03 -5.881101824343204498e-03 2.158122509717941284e-01 2.102258801460266113e-02 -2.273659557104110718e-01 -3.344400823116302490e-01 -2.410650104284286499e-01 -3.378413915634155273e-01 -3.081204295158386230e-01 -5.865423008799552917e-02 1.894909143447875977e-01 2.227460145950317383e-01 1.119430959224700928e-01 -2.210984528064727783e-01 -5.150197446346282959e-02 -1.674234867095947266e-01 9.326146543025970459e-02 -2.980418875813484192e-02 1.639311611652374268e-01 -1.063425838947296143e-01 -1.696470379829406738e-01 5.647867545485496521e-02 1.774071305990219116e-01 1.510125398635864258e-01 1.868839114904403687e-01 -2.530030906200408936e-01 1.369563639163970947e-01 1.929329484701156616e-01
-7.580082397907972336e-03 -8.275824040174484253e-02 -3.063111603260040283e-01 3.368691727519035339e-02 8.605299144983291626e-02 6.116336584091186523e-02 3.263285383582115173e-02 1.645129621028900146e-01 1.262108050286769867e-02 7.318459451198577881e-02 -9.677484631538391113e-02 -2.857537567615509033e-01 -7.095871120691299438e-02 2.363127022981643677e-01 2.496289610862731934e-01 6.211837008595466614e-02 1.645776778459548950e-01 -1.095991805195808411e-01 -3.221069872379302979e-01 -2.913817167282104492e-01 -3.234768286347389221e-02 -1.070198714733123779e-01 9.652041643857955933e-02 -1.860699355602264404e-01 -3.597672879695892334e-01 1.102967709302902222e-01 -2.483046986162662506e-02 2.551751434803009033e-01 2.750106453895568848e-01 -5.258879624307155609e-03 -2.163656949996948242e-01 1.458606868982315063e-01
7.033864408731460571e-02 4.371688142418861389e-02 -1.637046188116073608e-01 -2.477163821458816528e-01 -1.054159831255674362e-02 2.501975893974304199e-01 2.815085649490356445e-01 -6.269539892673492432e-02 -1.002414673566818237e-01 -1.684203445911407471e-01 -4.550846666097640991e-02 8.023177087306976318e-02 -4.527395963668823242e-02 -1.595383882522583008e-01 2.481229454278945923e-01 -6.054112315177917480e-02 8.543837815523147583e-02 -6.148226559162139893e-02 -5.183906108140945435e-02 -8.530994504690170288e-02 -2.324365675449371338e-01 1.748560816049575806e-01 -2.138071134686470032e-02 -1.271679848432540894e-01 -2.080129981040954590e-01 2.543775737285614014e-01 2.225881516933441162e-01 1.213361918926239014e-01 8.061493933200836182e-02 -3.684310019016265869e-01 -2.850286364555358887e-01 3.184881806373596191e-01
6.477843225002288818e-02 9.546327590942382812e-02 -1.333523988723754883e-01 -2.334475517272949219e-01 -1.360438168048858643e-01 2.471003681421279907e-01 -2.093951851129531860e-01 -5.535792931914329529e-02 -7.528357207775115967e-02 -8.264780044555664062e-02 -1.260714381933212280e-01 -7.476670295000076294e-02 2.770442366600036621e-01 -8.369463682174682617e-02 8.012852817773818970e-02 1.517026424407958984e-01 2.525160312652587891e-01 7.962083816528320312e-02 -1.174472924321889877e-02 -8.507656306028366089e-02 -4.380259662866592407e-03 1.218905895948410034e-01 2.525967657566070557e-01 -8.840829879045486450e-02 -3.829505145549774170e-01 2.100013941526412964e-01 1.591243296861648560e-01 4.888553023338317871e-01 4.637265205383300781e-02 7.366590667515993118e-03 1.376063972711563110e-01 -2.425192110240459442e-02
-1.404867023229598999e-01 5.499153584241867065e-02 1.276350170373916626e-01 -7.837212085723876953e-02 -3.567225337028503418e-01 1.036498099565505981e-01 -5.842464789748191833e-02 -1.305336952209472656e-01 6.447675079107284546e-02 -3.475485742092132568e-01 1.929874867200851440e-01 -2.550727427005767822e-01 1.143001765012741089e-01 -1.114053726196289062e-01 1.206726804375648499e-01 4.850559681653976440e-02 2.749826908111572266e-01 -2.110983133316040039e-01 -8.555675297975540161e-02 -1.872251480817794800e-01 -5.098288133740425110e-02 3.064059019088745117e-01 -2.497907876968383789e-01 2.142437249422073364e-01 -1.358912438154220581e-01 -1.029307171702384949e-01 1.748720258474349976e-01 1.221422776579856873e-01 2.836163341999053955e-01 5.783436819911003113e-02 1.404105685651302338e-02 2.906352840363979340e-02
7.665318250656127930e-02 -7.298050075769424438e-02 1.959699094295501709e-01 1.131934896111488342e-01 -3.439143896102905273e-01 -6.472288072109222412e-02 1.377776265144348145e-01 -1.805348321795463562e-02 -7.707072794437408447e-02 -1.369943022727966309e-01 -2.680456936359405518e-01 -3.276177942752838135e-01 2.469388954341411591e-02 9.897119551897048950e-02 2.778211236000061035e-01 4.483068827539682388e-03 1.143401265144348145e-01 -3.231213390827178955e-01 8.745300583541393280e-03 1.449882090091705322e-01 -3.746985197067260742e-01 -2.513735890388488770e-01 8.440524339675903320e-02 2.743596397340297699e-02 -2.672695517539978027e-01 -2.068561166524887085e-01 3.272323310375213623e-02 -2.691902965307235718e-02 1.325389742851257324e-01 -7.363346219062805176e-02 -9.429586678743362427e-02 7.978429645299911499e-02
1.217701733112335205e-01 5.719544738531112671e-02 -1.838500201702117920e-01 -1.068580672144889832e-01 -2.328771054744720459e-01 9.572872519493103027e-02 -4.456915333867073059e-02 -1.127573996782302856e-01 -4.416010342538356781e-03 -2.353769838809967041e-01 -1.528488248586654663e-01 3.779754787683486938e-02 2.419514507055282593e-01 2.151142209768295288e-01 -5.783250555396080017e-03 -6.617501378059387207e-02 5.398657172918319702e-02 -2.604359984397888184e-01 -2.469460964202880859e-01 -1.455452889204025269e-01 -8.427637629210948944e-03 2.447154372930526733e-01 -2.777206012979149818e-03 -2.337367385625839233e-01 -2.411921918392181396e-01 1.016523540019989014e-01 1.136698722839355469e-01 -1.013730913400650024e-01 3.779169917106628418e-01 6.074225902557373047e-02 -3.503884375095367432e-01 -2.016250342130661011e-01
5.940208584070205688e-02 1.507262885570526123e-01 1.724622398614883423e-01 2.196756191551685333e-02 -3.332040309906005859e-01 3.058523535728454590e-01 1.038795989006757736e-02 -1.716718971729278564e-01 -1.218448299914598465e-02 -2.786763310432434082e-01 -3.440592065453529358e-02 -2.407914400100708008e-01 1.252888143062591553e-02 4.034567624330520630e-02 1.801216304302215576e-01 2.001952752470970154e-02 -5.036601796746253967e-02 -2.189005464315414429e-01 -1.235837042331695557e-01 1.722481697797775269e-01 -2.438354641199111938e-01 -1.746005713939666748e-01 1.711039990186691284e-01 -3.062508106231689453e-01 -1.923057287931442261e-01 -1.611441820859909058e-01 1.323436349630355835e-01 -2.315070629119873047e-01 2.678254246711730957e-01 1.095323935151100159e-01 -9.647838026285171509e-02 4.770683497190475464e-02
2.420087903738021851e-01 1.003083512187004089e-01 -1.443889141082763672e-01 -2.703973948955535889e-01 -3.217518925666809082e-01 1.305768489837646484e-01 -6.062927842140197754e-02 -1.689177155494689941e-01 1.375580579042434692e-01 -1.211610510945320129e-01 -4.297141358256340027e-02 -1.301352679729461670e-01 2.357711941003799438e-01 2.855705022811889648e-01 2.526904642581939697e-01 2.459353208541870117e-02 2.145808488130569458e-01 -8.403508365154266357e-02 -9.166420996189117432e-02 2.121296972036361694e-01 -9.183537960052490234e-02 -1.554977595806121826e-01 -1.718258261680603027e-01 -1.777675934135913849e-02 -1.534354090690612793e-01 -6.267078965902328491e-02 -1.495810598134994507e-01 -5.411101505160331726e-02 2.496516704559326172e-01 -1.470731664448976517e-02 3.787095844745635986e-01 -5.427995324134826660e-02
3.237063763663172722e-03 -9.179230779409408569e-02 -2.899694442749023438e-01 1.634287238121032715e-01 -2.663347721099853516e-01 1.076775267720222473e-01 6.671072542667388916e-02 -2.955618500709533691e-01 -1.045215874910354614e-01 -2.144990563392639160e-01 -1.493800245225429535e-02 -2.108687162399291992e-01 1.660719662904739380e-01 1.013503819704055786e-01 -4.271380975842475891e-02 1.279447823762893677e-01 2.228317558765411377e-01 -4.697811976075172424e-02 -4.089083969593048096e-01 -8.297133445739746094e-02 6.499881297349929810e-02 1.142018511891365051e-01 7.804803550243377686e-02 -1.855964809656143188e-01 -2.943366169929504395e-01 -9.041973389685153961e-03 -2.377410978078842163e-01 2.794491350650787354e-01 9.527483582496643066e-02 -1.525367349386215210e-01 3.906162828207015991e-02 -9.905724227428436279e-02
1.396383643150329590e-01 1.733101904392242432e-02 -8.449100703001022339e-02 1.302741765975952148e-01 -1.785914003849029541e-01 3.049136884510517120e-02 -2.416324019432067871e-01 -1.984259188175201416e-01 1.635734736919403076e-01 -2.792632766067981720e-02 1.166966333985328674e-01 1.636140421032905579e-02 3.252975270152091980e-02 3.715796768665313721e-01 3.401855528354644775e-01 1.181267481297254562e-02 1.546539813280105591e-01 -7.638557255268096924e-02 9.152238816022872925e-02 -2.436121180653572083e-02 3.444475308060646057e-02 5.248616449534893036e-03 -1.661675125360488892e-01 -2.184986025094985962e-01 -4.320805668830871582e-01 -1.130609959363937378e-02 -2.550403177738189697e-01 1.700032651424407959e-01 2.866396605968475342e-01 -1.468353718519210815e-01 1.003160104155540466e-01 1.387287825345993042e-01
-1.861888766288757324e-01 -1.842025369405746460e-01 -4.775215685367584229e-02 -3.884570598602294922e-01 -2.847539186477661133e-01 2.440440058708190918e-01 -2.794333100318908691e-01 1.086128596216440201e-02 3.640464693307876587e-02 -4.270107150077819824e-01 7.318947464227676392e-03 -2.233470082283020020e-01 6.209335848689079285e-02 -1.302259415388107300e-01 1.059907004237174988e-01 4.153845459222793579e-02 2.756991386413574219e-01 -2.520749568939208984e-01 -1.022263914346694946e-01 1.017325446009635925e-01 -6.251417100429534912e-02 1.497804671525955200e-01 -1.419264972209930420e-01 1.536321938037872314e-01 -1.217920333147048950e-01 1.209520921111106873e-01 9.705135226249694824e-02 -3.187269344925880432e-02 7.419210672378540039e-02 7.105208188295364380e-02 -6.620979309082031250e-02 8.204990625381469727e-02
1.106416061520576477e-01 3.235835582017898560e-02 -1.028701812028884888e-01 5.596500355750322342e-03 -1.114992424845695496e-01 2.328545004129409790e-01 -1.813006550073623657e-01 -8.212608844041824341e-02 -1.563535630702972412e-02 -2.781844139099121094e-01 -8.800040185451507568e-02 1.043357849121093750e-01 1.075536850839853287e-02 1.524376869201660156e-01 -1.065540239214897156e-01 -1.720152497291564941e-01 5.339089035987854004e-02 -2.566986083984375000e-01 -3.419230580329895020e-01 1.074164509773254395e-01 -2.388714998960494995e-01 2.151890397071838379e-01 -7.882546633481979370e-02 -1.845383793115615845e-01 -4.352539479732513428e-01 1.297208368778228760e-01 1.915950030088424683e-01 8.213156461715698242e-02 2.509927451610565186e-01 -3.641613945364952087e-02 -9.631486982107162476e-02 -2.124069482088088989e-01
-1.355854868888854980e-01 -1.305743493139743805e-02 1.061954423785209656e-01 -2.738183364272117615e-03 -4.823586046695709229e-01 1.458674818277359009e-01 -4.724327474832534790e-02 7.122141867876052856e-02 -1.246940642595291138e-01 -2.778043746948242188e-01 -3.243006467819213867e-01 -1.540663093328475952e-01 -7.693445682525634766e-02 -5.227039009332656860e-02 3.247607648372650146e-01 -1.428154855966567993e-01 2.740222513675689697e-01 -2.541814744472503662e-01 2.350437641143798828e-02 7.545807957649230957e-02 -2.010907083749771118e-01 5.043959990143775940e-02 -6.488341093063354492e-02 9.411208331584930420e-02 -2.289338856935501099e-01 1.576970517635345459e-02 -8.501666784286499023e-02 1.440209895372390747e-01 -1.740145869553089142e-02 7.288943976163864136e-02 -2.388589829206466675e-01 -8.643734455108642578e-02
2.283634692430496216e-01 -2.084510028362274170e-02 1.255053877830505371e-01 -3.921951055526733398e-01 -3.320496156811714172e-02 4.637374579906463623e-01 -5.323399975895881653e-02 -1.849021017551422119e-01 -1.654590368270874023e-01 -6.716985255479812622e-02 -1.408009976148605347e-01 -1.386914253234863281e-01 -6.341762095689773560e-02 8.753529749810695648e-03 3.375848531723022461e-01 1.036139950156211853e-01 5.102204158902168274e-02 -2.906936109066009521e-01 6.798792630434036255e-02 -3.651744220405817032e-03 1.858634874224662781e-03 1.579118967056274414e-01 2.349548973143100739e-02 -2.030587196350097656e-01 -3.416765108704566956e-02 -3.762829292099922895e-04 -3.135306835174560547e-01 1.630668342113494873e-01 2.521784789860248566e-02 8.402701467275619507e-02 -1.703652590513229370e-01 6.062980368733406067e-02
-2.527244687080383301e-01 2.914177440106868744e-02 1.973852515220642090e-01 1.124836057424545288e-01 -9.412808716297149658e-02 3.408505320549011230e-01 -1.201972141861915588e-01 -1.802978515625000000e-01 3.103612922132015228e-02 -3.281480371952056885e-01 -2.144895941019058228e-01 -3.213245272636413574e-01 -1.143163964152336121e-01 -5.776824802160263062e-02 2.585598528385162354e-01 -8.015691488981246948e-02 2.186128795146942139e-01 1.039540171623229980e-01 -1.290901154279708862e-01 7.534278184175491333e-02 1.180844381451606750e-01 1.740721762180328369e-01 -1.210872605443000793e-01 -1.869422048330307007e-01 -1.155335903167724609e-01 2.201535105705261230e-01 2.730762660503387451e-01 -7.284926623106002808e-02 1.674151718616485596e-01 -1.268617957830429077e-01 -4.647739976644515991e-02 3.635633364319801331e-02
1.656866222620010376e-01 -9.029450267553329468e-02 -2.571122050285339355e-01 3.633372485637664795e-02 2.285286337137222290e-01 3.804752528667449951e-01 5.966031458228826523e-04 -9.409284591674804688e-02 5.967525765299797058e-02 -4.990354180335998535e-02 -9.232374280691146851e-02 -1.449018716812133789e-01 -4.729768633842468262e-02 -2.551393508911132812e-01 1.346125155687332153e-01 1.329942978918552399e-02 3.101040422916412354e-01 -2.670992314815521240e-01 -1.911783367395401001e-01 1.255132108926773071e-01 -4.395350068807601929e-02 5.047877877950668335e-02 2.682830989360809326e-01 -4.035359621047973633e-01 -1.146260872483253479e-01 -1.623194478452205658e-02 4.995209351181983948e-02 1.147518381476402283e-01 1.524572670459747314e-01 -1.482593268156051636e-01 8.059703558683395386e-02 1.733001768589019775e-01
4.217505082488059998e-02 -1.531277745962142944e-01 1.654599457979202271e-01 -2.301988303661346436e-01 -8.353337645530700684e-02 1.896983832120895386e-01 -1.763462871313095093e-01 2.695684880018234253e-02 -4.589350521564483643e-02 1.994010806083679199e-01 -9.334791451692581177e-03 9.215394966304302216e-03 1.601754724979400635e-01 -1.107038483023643494e-01 3.802601695060729980e-01 1.972190104424953461e-02 7.880133390426635742e-02 -3.979243934154510498e-01 -9.084633737802505493e-02 -1.665232777595520020e-01 -3.830553963780403137e-02 1.702551394701004028e-01 1.651868522167205811e-01 -1.061102226376533508e-01 -2.832820713520050049e-01 1.358661055564880371e-01 -3.527844324707984924e-03 -1.412435919046401978e-01 1.533350646495819092e-01 -3.912364542484283447e-01 1.635899990797042847e-01 5.597106367349624634e-02
1.501018255949020386e-01 5.273357778787612915e-02 5.583603680133819580e-02 -1.936340630054473877e-01 -2.352678626775741577e-01 1.148403361439704895e-01 9.456293284893035889e-02 -2.448440343141555786e-02 -2.403537929058074951e-01 2.129757851362228394e-01 -1.188093647360801697e-01 1.336035281419754028e-01 -1.390558630228042603e-01 -6.333182007074356079e-02 1.188780888915061951e-01 1.135679408907890320e-01 7.523436099290847778e-02 -3.256991207599639893e-01 -2.213993668556213379e-01 1.731966286897659302e-01 -2.541335821151733398e-01 6.094028707593679428e-03 3.051497042179107666e-01 -1.341010481119155884e-01 -4.567841589450836182e-01 1.258546561002731323e-01 3.067095950245857239e-02 2.182262577116489410e-02 -3.249222785234451294e-02 -2.396731674671173096e-01 6.565358489751815796e-02 1.238210052251815796e-01
6.385054439306259155e-02 4.221488535404205322e-02 1.091567203402519226e-01 -2.349085658788681030e-01 -7.761311531066894531e-02 1.158211529254913330e-01 2.624702751636505127e-01 -1.939452439546585083e-01 1.504929214715957642e-01 -4.541078582406044006e-02 -2.035059630870819092e-01 -3.221340775489807129e-01 -1.977005451917648315e-01 -4.139351472258567810e-02 1.792220622301101685e-01 1.998872607946395874e-01 3.652934730052947998e-02 -4.545133933424949646e-02 -2.100884318351745605e-01 7.092747837305068970e-02 -2.192190289497375488e-02 5.664491280913352966e-02 1.798653602600097656e-01 -2.563430964946746826e-01 1.560296863317489624e-02 3.638357818126678467e-01 1.979710459709167480e-01 1.972851902246475220e-01 2.213862836360931396e-01 -3.002574145793914795e-01 -1.046722382307052612e-01 5.615181475877761841e-02
2.202813923358917236e-01 9.258550405502319336e-02 2.688877657055854797e-02 -2.734983563423156738e-01 -2.349005043506622314e-01 1.465266495943069458e-01 9.712861478328704834e-02 -1.136121526360511780e-01 1.351105868816375732e-01 -2.683746814727783203e-01 -1.020210906863212585e-01 6.673878058791160583e-03 -4.801251366734504700e-02 -1.025294736027717590e-01 3.277745842933654785e-01 1.612529886187985539e-04 -1.986906975507736206e-01 -1.157992258667945862e-01 -4.037095010280609131e-01 8.837540447711944580e-02 -2.297903597354888916e-02 1.612046733498573303e-02 -2.397358976304531097e-02 -3.789260685443878174e-01 3.063867799937725067e-02 1.236717775464057922e-02 2.439841181039810181e-01 6.326889246702194214e-02 1.969573050737380981e-01 -2.688602507114410400e-01 -5.145199224352836609e-02 -2.070268802344799042e-02
-1.017455384135246277e-01 -1.245091762393712997e-02 -1.710069775581359863e-01 2.655749022960662842e-01 -1.009485051035881042e-01 -4.320876300334930420e-02 -1.466601854190230370e-03 -2.120426893234252930e-01 -1.234057843685150146e-01 -1.656350791454315186e-01 -6.381266564130783081e-02 -4.467347636818885803e-02 1.516356170177459717e-01 -1.061191689223051071e-02 1.998670101165771484e-01 2.691180706024169922e-01 1.456521600484848022e-01 5.200321902520954609e-04 -4.166433215141296387e-01 1.167893060483038425e-03 -1.692282706499099731e-01 7.930662482976913452e-02 -1.649320572614669800e-01 -3.100646436214447021e-01 -3.783456087112426758e-01 4.507867991924285889e-02 -1.522866170853376389e-02 1.196189969778060913e-01 2.198780924081802368e-01 -2.189072072505950928e-01 1.510699242353439331e-01 -1.288534253835678101e-01
1.840129345655441284e-01 -7.040110649541020393e-04 1.062773764133453369e-01 -1.628697812557220459e-01 -2.890221178531646729e-01 3.891232311725616455e-01 -1.133069619536399841e-01 -1.671772450208663940e-01 -2.257979363203048706e-01 -1.435628533363342285e-01 8.851653337478637695e-02 1.133805587887763977e-01 4.397229477763175964e-02 1.026007607579231262e-01 3.633708655834197998e-01 1.796815916895866394e-02 3.418272361159324646e-02 -6.308095157146453857e-02 -4.296493902802467346e-02 2.643124572932720184e-02 -1.345033645629882812e-01 2.788679897785186768e-01 -8.298198878765106201e-02 -3.823085725307464600e-01 -1.672644019126892090e-01 -2.369343638420104980e-01 -5.939608439803123474e-02 4.274652525782585144e-02 1.906996369361877441e-01 5.443406850099563599e-02 9.555146098136901855e-02 1.447284221649169922e-01
3.084403872489929199e-01 4.343412443995475769e-02 1.354016065597534180e-01 -2.781730294227600098e-01 -2.192404568195343018e-01 4.350922703742980957e-01 2.146372385323047638e-02 1.011689454317092896e-01 -1.032305583357810974e-01 1.105945557355880737e-01 6.974195688962936401e-02 1.448175013065338135e-01 -2.113290876150131226e-01 -1.103186458349227905e-01 1.377428472042083740e-01 -7.033434510231018066e-02 2.773520052433013916e-01 -6.333728879690170288e-02 -2.719160616397857666e-01 2.678683958947658539e-02 -1.615917235612869263e-01 7.653126865625381470e-02 3.332116007804870605e-01 -1.416672468185424805e-01 -2.328555285930633545e-01 1.071400865912437439e-01 1.201315894722938538e-01 7.894416898488998413e-02 6.310472637414932251e-02 -2.918498066719621420e-04 1.266073621809482574e-02 1.433718353509902954e-01
1.026570051908493042e-01 1.767782568931579590e-01 -2.864609956741333008e-01 8.481421321630477905e-02 -6.618616729974746704e-02 -3.720314428210258484e-02 -1.575004309415817261e-01 -6.194775551557540894e-02 3.171468898653984070e-02 1.314535140991210938e-01 -2.186323851346969604e-01 -3.684276044368743896e-01 -3.445497155189514160e-02 9.524290263652801514e-02 2.451162338256835938e-01 2.670260071754455566e-01 3.235418116673827171e-03 -1.772916764020919800e-01 -2.740438580513000488e-01 -2.123441100120544434e-01 -9.022063761949539185e-02 -8.981612324714660645e-02 2.818857431411743164e-01 -5.720322579145431519e-02 -2.741113305091857910e-01 2.500522434711456299e-01 -4.695447161793708801e-03 3.233914822340011597e-02 1.849543601274490356e-01 -1.136635541915893555e-01 -1.701271682977676392e-01 1.603374034166336060e-01
2.660164050757884979e-02 -9.744473546743392944e-02 -3.153971433639526367e-01 1.054695546627044678e-01 -1.650214493274688721e-01 5.395135283470153809e-02 -4.081139713525772095e-02 2.906668484210968018e-01 1.810541935265064240e-02 6.012247502803802490e-02 -3.137089312076568604e-01 -3.512310683727264404e-01 8.195052295923233032e-02 2.462575286626815796e-01 4.409661889076232910e-01 3.733390569686889648e-02 4.584681242704391479e-03 -2.563800513744354248e-01 -8.584443479776382446e-02 -6.822341680526733398e-02 -1.326437592506408691e-01 -2.475623041391372681e-02 3.944513946771621704e-02 -1.565004289150238037e-01 -1.238366663455963135e-01 6.550887972116470337e-02 -1.017791405320167542e-01 -9.466005861759185791e-02 2.855935096740722656e-01 -8.925873041152954102e-02 -1.507477015256881714e-01 -2.731737866997718811e-02
-8.200591802597045898e-02 -3.352851048111915588e-02 1.354316771030426025e-01 -7.702926546335220337e-02 7.794571667909622192e-02 7.999244146049022675e-03 2.715984880924224854e-01 1.805682107806205750e-02 -6.058727949857711792e-02 -3.913969695568084717e-01 -1.588431149721145630e-01 -2.763828933238983154e-01 -1.807918697595596313e-01 -7.185742259025573730e-03 2.959818542003631592e-01 2.476620525121688843e-01 2.797448635101318359e-01 -2.207430750131607056e-01 -8.573748171329498291e-03 1.217307802289724350e-02 -3.738804906606674194e-02 -5.868149548768997192e-02 5.082442611455917358e-02 -2.282032072544097900e-01 -5.970462784171104431e-02 5.888388305902481079e-02 2.595208585262298584e-01 1.862063407897949219e-01 2.181340306997299194e-01 -1.727979928255081177e-01 1.411991119384765625e-01 2.331131249666213989e-01
9.888187795877456665e-02 2.266008406877517700e-01 -2.099296748638153076e-01 -2.478728443384170532e-01 -1.666734218597412109e-01 1.249702498316764832e-01 3.976854309439659119e-02 -7.973361760377883911e-02 1.524514108896255493e-01 1.040759868919849396e-02 -2.068617790937423706e-01 -6.911370903253555298e-02 -4.709916561841964722e-02 9.567828848958015442e-03 3.377318680286407471e-01 1.528524011373519897e-01 3.756958246231079102e-01 7.245498895645141602e-02 -1.679883301258087158e-01 3.237757831811904907e-02 -7.556538283824920654e-02 -2.343216538429260254e-01 -1.102320551872253418e-01 4.872533958405256271e-03 -2.103749811649322510e-01 -6.141912937164306641e-02 -9.012012183666229248e-02 -9.806495904922485352e-02 3.858615159988403320e-01 -1.056545749306678772e-01 2.332863211631774902e-01 2.065715938806533813e-01
5.733311548829078674e-02 6.799437105655670166e-02 9.459228068590164185e-02 -2.298832237720489502e-01 -2.708064019680023193e-01 1.952538639307022095e-01 -2.068042755126953125e-02 -9.462209790945053101e-02 2.613767087459564209e-01 -3.425560593605041504e-01 -2.854065299034118652e-01 6.758465617895126343e-02 1.474231481552124023e-02 -1.454738080501556396e-01 1.570788770914077759e-01 1.338598728179931641e-01 4.760321602225303650e-02 -7.347999140620231628e-03 -4.624662995338439941e-01 -1.316217123530805111e-03 -1.603946834802627563e-01 1.032725274562835693e-01 1.126048192381858826e-01 -3.077445626258850098e-01 -2.218298241496086121e-02 1.493152379989624023e-01 1.799494475126266479e-01 -1.207422241568565369e-01 1.667439490556716919e-01 -4.188078641891479492e-02 -9.270592778921127319e-02 7.694713771343231201e-02
-2.046543657779693604e-01 2.089655026793479919e-02 -1.282593160867691040e-01 -2.435491885989904404e-03 -3.902580738067626953e-01 2.820959985256195068e-01 -5.524427816271781921e-02 1.580876260995864868e-01 2.319049984216690063e-01 -8.788973838090896606e-02 -2.037617936730384827e-02 -9.419097006320953369e-02 -2.297998964786529541e-01 1.338317990303039551e-01 2.869431972503662109e-01 5.469448119401931763e-02 -1.390617247670888901e-02 -4.209132492542266846e-01 -2.065862417221069336e-01 -3.942612558603286743e-02 -2.594132907688617706e-02 1.248777471482753754e-02 -1.834370344877243042e-01 -2.057349830865859985e-01 7.897275686264038086e-02 7.610393315553665161e-02 -5.610723048448562622e-03 -1.138671189546585083e-01 1.657074838876724243e-01 -2.999194562435150146e-01 -1.076567620038986206e-01 -4.513441771268844604e-02
1.134219393134117126e-01 9.418483078479766846e-02 -3.346199169754981995e-02 -8.731253445148468018e-02 -3.973081111907958984e-01 5.932867154479026794e-02 -6.140463054180145264e-02 -5.533980578184127808e-02 2.980015426874160767e-02 -4.223559200763702393e-01 6.379863619804382324e-02 -6.558392196893692017e-02 -4.017787426710128784e-02 3.459551036357879639e-01 2.528433501720428467e-01 8.005013316869735718e-02 2.246768772602081299e-01 -1.507816463708877563e-01 1.192931979894638062e-01 -1.014113426208496094e-01 -1.598050296306610107e-01 8.430872112512588501e-02 2.909334599971771240e-01 -7.466504722833633423e-02 -2.052031308412551880e-01 2.880573272705078125e-01 -6.262794137001037598e-03 -2.411117255687713623e-01 7.164316717535257339e-03 8.116747438907623291e-02 -4.247915372252464294e-02 -9.868004918098449707e-02
-1.690115481615066528e-01 5.632321164011955261e-02 1.893199980258941650e-01 -1.422084569931030273e-01 -5.663311108946800232e-02 3.006393909454345703e-01 2.943405210971832275e-01 3.742498159408569336e-02 8.140303194522857666e-02 -4.036152660846710205e-01 5.916189774870872498e-02 -3.379288017749786377e-01 -1.980412155389785767e-01 1.616614907979965210e-01 4.953672364354133606e-02 1.030055880546569824e-01 9.250851720571517944e-02 -8.052208274602890015e-02 -2.194763123989105225e-01 7.337953895330429077e-02 1.245212648063898087e-02 -2.544145658612251282e-02 -7.287556678056716919e-02 -2.441622316837310791e-01 -9.341896325349807739e-02 2.101705968379974365e-01 2.970918416976928711e-01 6.363754719495773315e-02 1.803814172744750977e-01 -1.764181554317474365e-01 6.438804324716329575e-03 1.472539305686950684e-01
-1.931029856204986572e-01 1.638675779104232788e-01 -1.750568300485610962e-01 -1.136207357048988342e-01 -3.361357450485229492e-01 1.770537197589874268e-01 -1.179803013801574707e-01 -1.632351987063884735e-02 1.287555098533630371e-01 -1.846625469624996185e-02 2.531911134719848633e-01 1.220830678939819336e-01 -4.097093641757965088e-02 8.180438727140426636e-02 2.519346773624420166e-01 6.457129120826721191e-02 2.889397144317626953e-01 -1.193813011050224304e-01 -8.885551244020462036e-02 -1.479116678237915039e-01 -1.799685694277286530e-02 2.864729613065719604e-02 -1.161759197711944580e-01 -1.752892136573791504e-01 -2.134353071451187134e-01 2.855488955974578857e-01 7.489496469497680664e-02 1.845443993806838989e-01 1.162652596831321716e-01 -2.724501788616180420e-01 -3.657613098621368408e-01 -2.602478303015232086e-02
3.410060331225395203e-02 -6.733106821775436401e-02 -1.414748430252075195e-01 4.714080691337585449e-02 3.864824771881103516e-02 2.112637311220169067e-01 9.380516596138477325e-03 -1.609323173761367798e-01 7.299733906984329224e-02 -4.865760356187820435e-02 -1.697591133415699005e-02 -3.918881118297576904e-01 -1.172366272658109665e-02 -1.609706729650497437e-01 1.494681537151336670e-01 -6.951354444026947021e-02 2.803580164909362793e-01 -2.472533434629440308e-01 -2.777740657329559326e-01 1.797782331705093384e-01 -1.501799281686544418e-02 -1.656377464532852173e-01 1.521947234869003296e-01 -3.605838716030120850e-01 -1.155899241566658020e-01 -1.569072008132934570e-01 3.212642967700958252e-01 2.071616053581237793e-02 1.239919140934944153e-01 -2.006141692399978638e-01 1.156330928206443787e-01 2.109496444463729858e-01
9.032442420721054077e-02 -6.246961280703544617e-02 3.256975114345550537e-02 -6.819248944520950317e-02 -4.293701946735382080e-01 -1.930860430002212524e-02 -2.019723178818821907e-03 -8.119869977235794067e-02 -1.293846070766448975e-01 -5.838590487837791443e-02 -3.714625909924507141e-02 8.041146397590637207e-02 -2.889584004878997803e-01 -2.474395036697387695e-01 1.161822527647018433e-01 8.869928121566772461e-02 2.203930467367172241e-01 6.947598606348037720e-02 -1.274599283933639526e-01 1.989603936672210693e-01 -1.447904109954833984e-01 1.084964349865913391e-01 1.968316733837127686e-01 -1.737699061632156372e-01 -4.113563299179077148e-01 -2.055418193340301514e-01 9.561190754175186157e-02 -2.692961096763610840e-01 2.044003158807754517e-01 -1.408122032880783081e-01 -1.517802774906158447e-01 9.022651612758636475e-02
-6.599322427064180374e-03 -1.147046089172363281e-01 -2.587640881538391113e-01 1.125891208648681641e-01 -1.180542912334203720e-02 1.623884588479995728e-01 3.063791058957576752e-02 -8.217500150203704834e-02 1.052188575267791748e-01 -2.088185995817184448e-01 -1.221200004220008850e-01 -2.850741147994995117e-01 -1.377406418323516846e-01 -1.452271342277526855e-01 1.935162246227264404e-01 4.724961891770362854e-02 1.478072553873062134e-01 -4.922711849212646484e-01 -2.547907829284667969e-01 -2.463558875024318695e-02 -3.042823076248168945e-02 -6.844733655452728271e-02 2.141963243484497070e-01 -2.963668406009674072e-01 -1.445311754941940308e-01 -2.261784523725509644e-01 1.559505909681320190e-01 1.322599798440933228e-01 -5.872352421283721924e-02 -1.161498799920082092e-01 -3.564116731286048889e-02 2.031403928995132446e-01
1.136487349867820740e-01 -2.748887240886688232e-01 1.648686081171035767e-02 2.055658698081970215e-01 -2.823895514011383057e-01 2.030206620693206787e-01 -1.029822602868080139e-01 3.948947042226791382e-02 4.759441316127777100e-02 9.845373034477233887e-02 -8.829538524150848389e-02 -2.791044116020202637e-01 -5.107264593243598938e-02 6.807435303926467896e-03 1.708558350801467896e-01 7.636786438524723053e-03 3.370209932327270508e-01 2.133085392415523529e-02 -1.475901249796152115e-02 -1.178867295384407043e-01 -3.444461226463317871e-01 -1.133568398654460907e-02 -6.443925201892852783e-02 -8.755683898925781250e-02 -2.299636304378509521e-01 2.128725200891494751e-01 9.798885881900787354e-02 3.841481208801269531e-01 1.625061482191085815e-01 1.504688560962677002e-01 5.870660394430160522e-02 1.992432624101638794e-01
2.629879489541053772e-02 -9.559043496847152710e-02 -3.071434497833251953e-01 -1.259340643882751465e-01 -4.967692121863365173e-02 7.562606781721115112e-02 1.466020792722702026e-01 -1.806224286556243896e-01 -2.159435898065567017e-01 -3.302784636616706848e-02 -5.238864943385124207e-02 3.816120326519012451e-02 -9.301291778683662415e-03 -4.138193652033805847e-02 2.443635165691375732e-01 1.024888008832931519e-01 9.922553598880767822e-02 -4.598819911479949951e-01 -8.525281399488449097e-02 3.632450103759765625e-01 -2.095350027084350586e-01 -2.411320656538009644e-01 6.797592341899871826e-02 -7.279884815216064453e-02 -3.208076059818267822e-01 8.942003548145294189e-02 -6.928807497024536133e-02 1.966525167226791382e-01 1.388725042343139648e-01 7.372245937585830688e-02 -5.037531629204750061e-02 1.989069133996963501e-01
3.203130885958671570e-02 -5.046987533569335938e-02 -1.795664727687835693e-01 -9.888689219951629639e-02 -6.449273973703384399e-02 -8.899192512035369873e-02 -3.517012344673275948e-03 -2.842593491077423096e-01 1.016074568033218384e-01 -1.762318760156631470e-01 2.387067675590515137e-01 -3.172330856323242188e-01 7.482649385929107666e-02 -2.438962012529373169e-01 3.203616142272949219e-01 1.591587513685226440e-01 1.600528806447982788e-01 -2.045203149318695068e-01 -1.656806468963623047e-01 -3.620450496673583984e-01 -1.955193877220153809e-01 2.995660305023193359e-01 -8.483799174427986145e-03 -9.079239517450332642e-02 -1.820031404495239258e-01 5.678735207766294479e-03 7.142146676778793335e-02 -4.899536818265914917e-02 -4.029337782412767410e-03 8.685174584388732910e-02 -1.933172941207885742e-01 1.470286697149276733e-01
-1.744988262653350830e-01 6.476249545812606812e-02 1.229304224252700806e-01 -2.898324280977249146e-02 -2.120422758162021637e-02 1.609525978565216064e-01 -2.716064453125000000e-01 -1.363040506839752197e-01 -1.886644959449768066e-01 -3.060258924961090088e-01 2.617366984486579895e-02 -2.222405970096588135e-01 -3.461550772190093994e-01 -2.118891179561614990e-01 4.850717484951019287e-01 7.810377329587936401e-02 1.520746499300003052e-01 -1.143667325377464294e-01 -7.876349240541458130e-02 7.569929957389831543e-02 -7.566685229539871216e-02 -3.109884075820446014e-02 -1.244428008794784546e-01 -2.915812730789184570e-01 -2.851824462413787842e-02 1.572430133819580078e-01 -7.288092374801635742e-02 -4.858040809631347656e-02 1.472755074501037598e-01 -1.538877487182617188e-01 3.489670902490615845e-02 -1.006184667348861694e-01
4.017801582813262939e-01 -1.782432384788990021e-02 -6.095883436501026154e-03 -1.327807605266571045e-01 -2.004483044147491455e-01 -6.278218328952789307e-02 1.866971701383590698e-01 -3.771794140338897705e-01 1.712747663259506226e-02 -2.151961326599121094e-01 4.905990138649940491e-02 -2.253190726041793823e-01 -1.765911877155303955e-01 5.953366681933403015e-02 2.799077033996582031e-01 -1.195065975189208984e-01 3.604499101638793945e-01 -9.975630044937133789e-02 1.553375087678432465e-02 4.247113130986690521e-03 6.962507218122482300e-02 -3.046777471899986267e-02 -7.941663265228271484e-02 -1.084928885102272034e-01 -2.988288402557373047e-01 -4.920640587806701660e-02 -2.803763747215270996e-02 -9.821084141731262207e-02 1.452271342277526855e-01 -2.841833531856536865e-01 6.052727252244949341e-02 -2.354111149907112122e-02
-8.014074526727199554e-03 1.998764425516128540e-01 -5.895691737532615662e-02 -2.932203710079193115e-01 -5.717013776302337646e-02 1.451980471611022949e-01 -1.171747148036956787e-01 -4.225011914968490601e-02 -2.903923690319061279e-01 -2.221649885177612305e-01 -1.252250373363494873e-01 -4.298603832721710205e-01 -2.107867300510406494e-01 1.707307398319244385e-01 1.489862203598022461e-01 3.151973187923431396e-01 1.431803703308105469e-01 -1.472909152507781982e-01 3.048971109092235565e-02 -1.132006756961345673e-02 9.948469698429107666e-02 1.746049076318740845e-01 -1.367469280958175659e-01 -1.405066847801208496e-01 -1.504684984683990479e-01 1.088342443108558655e-01 2.381386905908584595e-01 2.169108986854553223e-01 -8.327567018568515778e-03 -4.847604036331176758e-02 -3.387326002120971680e-02 -1.936516314744949341e-01
3.714394569396972656e-02 2.511523067951202393e-01 5.410860106348991394e-02 -1.443798691034317017e-01 -2.846772968769073486e-01 -1.538487970829010010e-01 -1.996658593416213989e-01 -1.771363802254199982e-02 -1.823173463344573975e-01 -5.278149992227554321e-02 -1.018458828330039978e-01 -5.833161994814872742e-02 2.059987634420394897e-01 -5.940239876508712769e-02 2.568680644035339355e-01 1.549726724624633789e-01 3.292189836502075195e-01 -1.259762942790985107e-01 -2.628141641616821289e-02 1.201579347252845764e-02 1.158290877938270569e-01 1.227136924862861633e-01 1.928752660751342773e-01 4.962312057614326477e-02 -3.710081875324249268e-01 8.235775679349899292e-02 7.778418809175491333e-02 3.389889299869537354e-01 -6.556782126426696777e-02 -2.710773348808288574e-01 9.202884137630462646e-02 1.903749108314514160e-01
9.227097034454345703e-02 1.989587675780057907e-03 2.876984514296054840e-02 -1.885588914155960083e-01 -2.640228867530822754e-01 5.581633374094963074e-02 3.552656620740890503e-02 -3.890618681907653809e-01 1.209476441144943237e-01 -1.143812984228134155e-01 -8.514062315225601196e-02 -2.564509212970733643e-01 -1.423491537570953369e-01 -2.449474334716796875e-01 3.066602051258087158e-01 1.116877198219299316e-01 4.265606701374053955e-01 -3.992684185504913330e-01 5.637009814381599426e-02 4.309318959712982178e-02 -2.508141472935676575e-02 1.517891325056552887e-02 1.168931201100349426e-01 -8.527129143476486206e-02 7.963306270539760590e-04 -6.517088413238525391e-02 1.187278609722852707e-02 -9.291182458400726318e-02 1.405169963836669922e-01 -4.834745451807975769e-02 -1.951852291822433472e-01 2.721779979765415192e-02
-2.574664652347564697e-01 1.437376905232667923e-02 -6.922407448291778564e-02 -1.235668808221817017e-01 -2.687576115131378174e-01 -2.966416627168655396e-02 -7.323085516691207886e-02 -3.692474961280822754e-02 3.584833145141601562e-01 -1.985456645488739014e-01 2.741696834564208984e-01 -2.565231621265411377e-01 2.522192895412445068e-01 1.089840829372406006e-01 2.969650626182556152e-01 2.397054135799407959e-01 -1.492589339613914490e-02 -1.308076530694961548e-01 -1.625974774360656738e-01 -3.557538241147994995e-02 1.311937421560287476e-01 -1.947501674294471741e-02 1.077020764350891113e-01 -1.166815608739852905e-01 -3.768613636493682861e-01 -4.150269180536270142e-02 1.142425313591957092e-01 6.217802409082651138e-03 -6.968472152948379517e-02 2.074694484472274780e-01 4.576188512146472931e-03 1.047109290957450867e-01
1.363737583160400391e-01 1.888780146837234497e-01 2.621642686426639557e-02 -7.200869917869567871e-02 -2.515199482440948486e-01 -3.564511984586715698e-02 -2.568556554615497589e-02 -1.736781299114227295e-01 -1.907540857791900635e-01 1.630172729492187500e-01 -1.083309426903724670e-01 -3.379581570625305176e-01 4.228561185300350189e-03 2.151685534045100212e-03 1.105735823512077332e-01 2.939120233058929443e-01 3.716209530830383301e-01 -8.224682509899139404e-02 -1.640593707561492920e-01 -9.470651298761367798e-02 2.240435034036636353e-01 2.114597149193286896e-02 2.230658084154129028e-01 -7.913013547658920288e-02 -1.538873314857482910e-01 3.213187679648399353e-02 2.595196068286895752e-01 3.150225579738616943e-01 1.655478216707706451e-02 -1.852482184767723083e-02 2.778385877609252930e-01 -2.056017518043518066e-02
-3.388490900397300720e-02 -3.583680689334869385e-01 -2.394738793373107910e-01 -1.417625099420547485e-01 3.058329224586486816e-02 4.614244103431701660e-01 9.750753641128540039e-02 1.439854055643081665e-01 6.127266958355903625e-02 -1.447532325983047485e-01 4.044115543365478516e-03 -1.908941417932510376e-01 -9.081734716892242432e-02 2.243742197751998901e-01 1.388458758592605591e-01 1.124572455883026123e-01 8.158529549837112427e-02 -1.164525002241134644e-01 -1.967506408691406250e-01 -7.730706781148910522e-02 1.102795004844665527e-01 3.426108658313751221e-01 6.038261950016021729e-02 -1.006932109594345093e-01 -1.738883703947067261e-01 -1.981762200593948364e-01 1.630385667085647583e-01 2.518509980291128159e-03 1.605654507875442505e-01 -1.881108433008193970e-01 9.370222687721252441e-02 1.514326035976409912e-01
-1.257521212100982666e-01 1.203783825039863586e-01 -5.683331191539764404e-02 -3.293360173702239990e-01 -1.386110335588455200e-01 1.797004789113998413e-01 4.513882845640182495e-02 1.685740798711776733e-01 -1.499380767345428467e-01 1.555750705301761627e-02 -1.356394141912460327e-01 2.593631157651543617e-03 -3.371153026819229126e-02 -7.068993151187896729e-02 3.813680112361907959e-01 -1.931849718093872070e-01 -1.032794732600450516e-02 -3.570340871810913086e-01 -1.823853403329849243e-01 4.530457779765129089e-02 6.308066099882125854e-02 2.253705635666847229e-02 1.146086677908897400e-01 7.093267142772674561e-02 -4.133812785148620605e-01 3.665496781468391418e-02 -2.114267647266387939e-01 -7.049231231212615967e-02 6.016137823462486267e-02 -3.025169372558593750e-01 1.980028748512268066e-01 6.503707170486450195e-02
2.686357498168945312e-01 -3.564504161477088928e-02 3.689917176961898804e-02 -8.280770480632781982e-02 -2.395671755075454712e-01 3.064144849777221680e-01 -1.050519347190856934e-01 -1.623204723000526428e-02 -1.224224418401718140e-01 -1.787459105253219604e-01 -3.355454653501510620e-02 2.251825854182243347e-02 -1.407697349786758423e-01 2.103205770254135132e-02 4.087053835391998291e-01 1.061119139194488525e-01 1.346010565757751465e-01 2.007271349430084229e-01 -8.246234059333801270e-02 -1.150879636406898499e-01 2.071454674005508423e-01 1.498280465602874756e-01 -8.396203070878982544e-02 -5.078508853912353516e-01 -6.773113459348678589e-02 -1.452680397778749466e-02 1.782286018133163452e-01 4.856284335255622864e-02 2.194943279027938843e-02 -2.025386691093444824e-02 -2.433245778083801270e-01 2.898717485368251801e-02
-2.577564716339111328e-01 -3.041234239935874939e-02 2.341850250959396362e-01 8.022356778383255005e-02 -3.242445737123489380e-02 2.264333218336105347e-01 8.454537391662597656e-02 -2.248322963714599609e-01 -1.187612563371658325e-01 -2.435816824436187744e-01 1.791008114814758301e-01 -4.054600000381469727e-01 -2.379273474216461182e-01 -1.419589505530893803e-03 2.792790830135345459e-01 5.736960470676422119e-02 1.180113255977630615e-01 -1.541952341794967651e-01 -1.154263764619827271e-01 6.227500364184379578e-02 1.047230884432792664e-01 -1.560568809509277344e-01 -6.861749291419982910e-02 -3.097610175609588623e-01 -2.262797802686691284e-01 1.921245306730270386e-01 -6.171420961618423462e-02 -8.193757385015487671e-02 2.162230610847473145e-01 7.313956320285797119e-02 7.972960919141769409e-02 -7.447363436222076416e-02
-8.413223549723625183e-03 -1.427462100982666016e-01 -4.828899726271629333e-02 -1.975127905607223511e-01 -1.891236752271652222e-01 4.861112311482429504e-02 -1.913138478994369507e-01 -1.871335059404373169e-01 2.270050495862960815e-01 -2.745860517024993896e-01 -5.892182234674692154e-03 4.219309892505407333e-03 -2.003730386495590210e-01 2.015253901481628418e-01 1.091760247945785522e-01 -2.332101017236709595e-02 -1.843087002635002136e-02 -3.738050758838653564e-01 -1.685369014739990234e-02 6.313718855381011963e-02 -2.205856293439865112e-01 1.221908554434776306e-01 3.320087119936943054e-02 -3.084300458431243896e-01 -4.881436526775360107e-01 1.264356262981891632e-02 7.562101632356643677e-02 -2.086222469806671143e-01 4.538259655237197876e-02 -5.614827573299407959e-02 -8.638081699609756470e-02 -6.109307706356048584e-02
2.997092008590698242e-01 -5.654462799429893494e-02 -3.279653564095497131e-02 -2.117521688342094421e-02 -1.606858372688293457e-01 3.805935084819793701e-01 1.520766764879226685e-01 -1.944120228290557861e-01 5.435098707675933838e-02 -1.064498573541641235e-01 2.173740603029727936e-02 -2.098922803997993469e-02 -2.645220756530761719e-01 2.489670366048812866e-02 3.512905538082122803e-01 -4.466981440782546997e-02 -9.007984399795532227e-02 -2.762752771377563477e-02 -2.384900301694869995e-01 9.772794693708419800e-02 -2.009945362806320190e-02 1.365278512239456177e-01 1.120532080531120300e-01 -3.808920383453369141e-01 -1.831371933221817017e-01 3.339275419712066650e-01 1.677648425102233887e-01 -1.594167947769165039e-01 8.424017578363418579e-02 -9.175702580250799656e-04 2.057505585253238678e-02 6.750428676605224609e-02
3.578488901257514954e-02 2.335136532783508301e-01 -2.058059908449649811e-02 -3.742828667163848877e-01 -3.290893435478210449e-01 1.980290114879608154e-01 1.375681906938552856e-01 -1.067877486348152161e-01 -1.522508412599563599e-01 -1.093975603580474854e-01 -3.022957444190979004e-01 -5.483648739755153656e-03 1.097315251827239990e-01 -1.327175498008728027e-01 3.055500388145446777e-01 -2.893424406647682190e-02 1.392893046140670776e-01 -2.302670478820800781e-01 1.851435936987400055e-02 8.691389113664627075e-03 -1.132770404219627380e-01 1.302200853824615479e-01 1.183515489101409912e-01 -3.244677186012268066e-01 6.188991013914346695e-03 -2.896956726908683777e-02 -2.264241129159927368e-01 1.572551429271697998e-01 2.372317016124725342e-01 1.009841486811637878e-01 -8.371860720217227936e-03 -1.004107519984245300e-01
8.739250898361206055e-02 3.485294580459594727e-01 -3.679333254694938660e-02 -2.599743902683258057e-01 -2.302376180887222290e-01 2.256136089563369751e-01 1.533169597387313843e-01 -2.548790536820888519e-02 1.471641808748245239e-01 -8.497964590787887573e-02 -2.613941729068756104e-01 -1.381314098834991455e-01 -1.289818733930587769e-01 -9.372645057737827301e-03 2.097950726747512817e-01 1.669778078794479370e-01 2.034844756126403809e-01 -6.854702532291412354e-02 -1.530086547136306763e-01 -1.850789040327072144e-01 -1.055746674537658691e-01 -2.911332063376903534e-02 6.895902752876281738e-02 -1.251089125871658325e-01 -3.131840229034423828e-01 -2.583185136318206787e-01 2.258347114548087120e-03 -2.492990642786026001e-01 2.367376238107681274e-01 -4.689653962850570679e-02 2.101849466562271118e-01 -5.844488367438316345e-02
2.276278436183929443e-01 6.931717693805694580e-02 1.497556567192077637e-01 -1.867002844810485840e-01 -2.817596197128295898e-01 1.398072093725204468e-01 -2.969968318939208984e-02 -2.730865217745304108e-02 1.232210844755172729e-01 -1.118310764431953430e-01 8.242240548133850098e-02 -9.390650689601898193e-02 -1.703450381755828857e-01 -1.236527487635612488e-01 1.556001305580139160e-01 -7.543195784091949463e-02 3.252638876438140869e-01 -4.139831066131591797e-01 -3.853654116392135620e-02 -1.627517789602279663e-01 -1.944731324911117554e-01 2.857804596424102783e-01 2.900341451168060303e-01 2.349396049976348877e-02 -8.500837534666061401e-02 -1.255128383636474609e-01 -2.106120586395263672e-01 1.251818090677261353e-01 2.449495047330856323e-01 -6.051304936408996582e-02 -8.521942049264907837e-02 6.912431120872497559e-02
7.440299540758132935e-02 -1.306525170803070068e-01 -1.211398541927337646e-01 -7.210304588079452515e-02 -9.632420539855957031e-02 2.069176733493804932e-01 7.548764348030090332e-02 -3.456678241491317749e-02 5.121340975165367126e-02 -3.110552206635475159e-02 -9.373393654823303223e-02 -6.089279428124427795e-02 -1.553705781698226929e-01 2.116657197475433350e-01 1.891440302133560181e-01 2.607063651084899902e-01 9.030141681432723999e-02 -4.154250770807266235e-02 -3.903718292713165283e-01 -1.818319857120513916e-01 8.514755219221115112e-02 1.306930333375930786e-01 -1.453247480094432831e-02 -3.074329495429992676e-01 -8.108386397361755371e-02 1.648139506578445435e-01 3.611660599708557129e-01 -6.064421613700687885e-04 2.179441750049591064e-01 -8.198842406272888184e-02 -3.101035058498382568e-01 2.842676043510437012e-01
-3.149772435426712036e-02 2.467024512588977814e-02 -9.800042212009429932e-02 -2.839351892471313477e-01 -5.344431847333908081e-02 1.444522440433502197e-01 -1.597602665424346924e-01 -1.916175484657287598e-01 3.184610009193420410e-01 -2.830627858638763428e-01 5.274093151092529297e-02 -2.405838817358016968e-01 8.183253556489944458e-02 9.084945172071456909e-02 1.792991906404495239e-01 1.976368874311447144e-01 -9.633461385965347290e-02 -1.712177246809005737e-01 1.411043703556060791e-01 -3.453046455979347229e-02 -4.062703847885131836e-01 7.055262476205825806e-02 1.224933266639709473e-01 -1.259435713291168213e-01 -2.848993539810180664e-01 2.601714134216308594e-01 -4.973215609788894653e-02 9.347830712795257568e-02 2.315906584262847900e-01 9.327169507741928101e-02 -7.817829959094524384e-03 1.038650795817375183e-01
1.514961943030357361e-03 2.727951705455780029e-01 1.115292459726333618e-01 -2.425612360239028931e-01 -1.436427533626556396e-01 9.744934737682342529e-02 -2.645357251167297363e-01 6.567545235157012939e-02 -9.993049502372741699e-02 -5.600824020802974701e-03 1.070446744561195374e-01 -6.671591103076934814e-02 -3.303696587681770325e-02 9.125968813896179199e-02 1.334242522716522217e-01 1.956789642572402954e-01 2.843040227890014648e-01 -1.766233891248703003e-01 -1.143141239881515503e-01 -1.489486992359161377e-01 1.056915819644927979e-01 4.274460300803184509e-02 4.093580543994903564e-01 -1.239292100071907043e-01 -3.720302283763885498e-01 1.830531805753707886e-01 1.886480450630187988e-01 2.136316001415252686e-01 -1.468150764703750610e-01 -1.421001702547073364e-01 1.139622256159782410e-01 8.579345792531967163e-02
4.002615809440612793e-02 -2.359283529222011566e-02 -2.560505270957946777e-01 1.212616115808486938e-01 9.748184680938720703e-02 8.846350759267807007e-02 -3.296530991792678833e-02 -1.661634445190429688e-01 2.245003283023834229e-01 -2.334422171115875244e-01 -4.495725929737091064e-01 -2.282333672046661377e-01 1.924111694097518921e-01 2.246678918600082397e-01 1.292562484741210938e-01 2.629411220550537109e-01 6.465038657188415527e-02 -3.221411705017089844e-01 -7.328779250383377075e-02 -1.723412126302719116e-01 -1.524475365877151489e-01 1.175222992897033691e-01 -1.836763322353363037e-02 -2.673576772212982178e-02 -2.034467160701751709e-01 2.470245808362960815e-01 -1.308085769414901733e-01 4.461943358182907104e-02 5.977194383740425110e-02 -1.796686798334121704e-01 -1.737366802990436554e-02 -1.746117137372493744e-02
-1.931815445423126221e-01 -1.909977570176124573e-02 8.804085850715637207e-02 -5.661069229245185852e-02 -3.147881329059600830e-01 1.988942623138427734e-01 -1.523452997207641602e-01 6.889839190989732742e-03 6.087971478700637817e-02 -2.398585379123687744e-01 -1.509184390306472778e-01 -3.381198942661285400e-01 -1.879246085882186890e-01 -1.134457513689994812e-01 1.414055675268173218e-01 -8.897867798805236816e-02 3.041243255138397217e-01 -3.505417108535766602e-01 1.259437650442123413e-01 1.747131794691085815e-01 -2.530564069747924805e-01 2.037107646465301514e-01 4.930562153458595276e-02 8.818472176790237427e-02 -2.241937816143035889e-01 5.675281211733818054e-02 -1.428029984235763550e-01 1.230355426669120789e-01 1.527583748102188110e-01 1.376904994249343872e-01 -5.272864550352096558e-02 -5.852922424674034119e-02
1.868519783020019531e-01 -1.806602180004119873e-01 3.336418047547340393e-02 7.597544044256210327e-02 -4.862034022808074951e-01 2.103285044431686401e-01 -6.709285080432891846e-02 -2.406451404094696045e-01 1.208363622426986694e-01 1.512596309185028076e-01 -9.481620043516159058e-03 -1.909306794404983521e-01 -6.146747618913650513e-02 -3.448295593261718750e-02 2.384215444326400757e-01 -7.356790453195571899e-02 1.463180184364318848e-01 -6.633897870779037476e-02 -1.806494891643524170e-01 1.225783769041299820e-02 1.816940456628799438e-01 3.559420257806777954e-02 -2.188678383827209473e-01 -1.372631639242172241e-01 -1.311670988798141479e-01 -3.129805028438568115e-01 2.772312052547931671e-02 1.842805296182632446e-01 1.864097416400909424e-01 -1.175799444317817688e-01 4.730908200144767761e-03 2.883850932121276855e-01
6.696551293134689331e-02 2.746217511594295502e-02 1.867121011018753052e-01 -3.518339097499847412e-01 -2.481145411729812622e-01 2.801182866096496582e-01 -1.635436266660690308e-01 8.679540455341339111e-02 2.174123674631118774e-01 -5.482426658272743225e-02 5.637319758534431458e-02 -2.227563410997390747e-01 2.241843380033969879e-02 1.773977577686309814e-01 2.814328670501708984e-01 1.527126431465148926e-01 -2.718169428408145905e-02 -5.044406652450561523e-02 -4.361911863088607788e-02 5.524767935276031494e-02 -4.719951376318931580e-02 2.386550605297088623e-01 2.018348574638366699e-01 -1.552113145589828491e-01 -3.290685713291168213e-01 1.456917226314544678e-01 -3.330513238906860352e-01 5.850877612829208374e-02 5.754963308572769165e-02 -1.566196382045745850e-01 -2.129732817411422729e-02 -1.408247500658035278e-01
1.195179224014282227e-01 -2.772240899503231049e-02 1.159542500972747803e-01 -9.535343199968338013e-02 -2.681121826171875000e-01 2.576830983161926270e-01 1.329896003007888794e-01 2.479576915502548218e-01 -1.334429681301116943e-01 1.812452264130115509e-02 -3.716756356880068779e-03 -2.708677947521209717e-01 -4.562678560614585876e-02 -2.026776820421218872e-01 2.335426211357116699e-01 2.731675207614898682e-01 1.118273064494132996e-01 -5.749085545539855957e-02 -2.340736240148544312e-01 -1.365728378295898438e-01 3.522371500730514526e-02 2.567403316497802734e-01 2.301567494869232178e-01 1.046331375837326050e-01 -3.838980495929718018e-01 6.454227492213249207e-03 -2.219974994659423828e-01 -1.126191616058349609e-01 -1.557095069438219070e-02 -1.108772754669189453e-01 -1.961418688297271729e-01 1.977893337607383728e-02
-3.400254249572753906e-02 1.295478343963623047e-01 -2.167584607377648354e-03 -5.092653632164001465e-02 -1.580200493335723877e-01 3.390638232231140137e-01 8.670599199831485748e-03 -4.435371980071067810e-02 2.224207222461700439e-01 -8.616176247596740723e-02 7.438324391841888428e-02 -1.233273223042488098e-01 -8.596117049455642700e-02 -1.194598078727722168e-01 1.610565930604934692e-01 -1.507466733455657959e-01 2.013156414031982422e-01 1.372007578611373901e-01 -1.636800467967987061e-01 -9.340326488018035889e-02 -2.801257744431495667e-02 -1.020056977868080139e-01 2.203241363167762756e-02 -2.745063304901123047e-01 -2.374355643987655640e-01 2.352534085512161255e-01 4.941344559192657471e-01 1.839622557163238525e-01 2.466143071651458740e-01 -1.599411368370056152e-01 -9.004396200180053711e-02 1.529380232095718384e-01
1.473452448844909668e-01 -1.913195103406906128e-02 8.091741055250167847e-02 -2.515474855899810791e-01 -3.669115900993347168e-01 4.631848335266113281e-01 1.084294915199279785e-01 -1.735725998878479004e-01 -8.779219351708889008e-04 -2.913430333137512207e-01 3.970840480178594589e-03 -6.671154499053955078e-02 -9.632302820682525635e-02 8.661371469497680664e-02 3.686038851737976074e-01 7.024809718132019043e-03 -9.717042744159698486e-02 8.445926010608673096e-02 2.024399675428867340e-02 2.362626641988754272e-01 -2.559325471520423889e-02 1.329856812953948975e-01 1.151594221591949463e-01 -1.699292957782745361e-01 -1.604610681533813477e-01 7.405856996774673462e-02 -6.729519367218017578e-02 8.523311465978622437e-02 1.478071957826614380e-01 -2.304078936576843262e-01 1.436216235160827637e-01 -5.598515644669532776e-02
1.424549371004104614e-01 2.044752091169357300e-01 -8.068703114986419678e-02 -7.228542864322662354e-02 -3.526897430419921875e-01 2.980955131351947784e-02 -2.444682456552982330e-02 4.981008917093276978e-02 -3.020838499069213867e-01 4.286505654454231262e-02 1.912228018045425415e-02 -2.662239968776702881e-01 -2.933679334819316864e-02 1.075409278273582458e-01 2.057266980409622192e-01 2.079875171184539795e-01 4.264704883098602295e-01 -1.607170328497886658e-02 -1.258976906538009644e-01 -1.080455929040908813e-01 6.783232837915420532e-02 2.820760905742645264e-01 -4.166340455412864685e-02 6.881309300661087036e-02 -1.589862257242202759e-01 -7.532716542482376099e-02 2.943397462368011475e-01 1.658712923526763916e-01 -5.000059306621551514e-02 -1.715700924396514893e-01 2.356349974870681763e-01 5.102599412202835083e-02
-9.616888314485549927e-02 -2.458999305963516235e-01 -1.106937676668167114e-01 -1.316978484392166138e-01 8.452256023883819580e-02 2.800296545028686523e-01 2.185924500226974487e-01 1.026570424437522888e-01 -1.182447001338005066e-01 -3.221913874149322510e-01 -4.636678844690322876e-02 -2.735718488693237305e-01 -5.417256802320480347e-02 6.582427886314690113e-05 2.074671685695648193e-01 2.024672329425811768e-01 1.823122948408126831e-01 -1.622371375560760498e-02 -3.183329999446868896e-01 5.895786359906196594e-02 1.553195714950561523e-01 1.214130073785781860e-01 1.614934951066970825e-01 -3.086644411087036133e-01 -1.928214877843856812e-01 -7.501687109470367432e-02 1.867467761039733887e-01 -5.684411153197288513e-02 1.708141118288040161e-01 -2.565480172634124756e-01 2.466733008623123169e-02 2.573627280071377754e-03
-2.679600939154624939e-02 -2.443284392356872559e-01 1.595717966556549072e-01 -2.075962871313095093e-01 -3.140454739332199097e-02 2.870218753814697266e-01 -9.197668731212615967e-02 8.223351836204528809e-02 -2.529901452362537384e-02 4.223336651921272278e-02 -3.582098186016082764e-01 -2.277058213949203491e-01 -1.968742758035659790e-01 1.048564612865447998e-01 2.958964705467224121e-01 1.367028653621673584e-01 1.092413142323493958e-01 3.597799837589263916e-01 -2.789432927966117859e-02 -3.230372071266174316e-02 5.673796683549880981e-02 1.709927618503570557e-01 -1.712023615837097168e-01 -8.263242244720458984e-02 -2.550721168518066406e-01 -1.469230800867080688e-01 1.301923245191574097e-01 1.464282870292663574e-01 1.041211411356925964e-01 -2.103922963142395020e-01 2.296247519552707672e-02 2.034352272748947144e-01
8.290848135948181152e-02 -2.093007713556289673e-01 1.314457654953002930e-01 -2.174720913171768188e-01 -1.699233949184417725e-01 1.774962544441223145e-01 -3.025953285396099091e-02 -1.900944709777832031e-01 1.434586048126220703e-01 1.311288326978683472e-01 1.404463797807693481e-01 -1.056712791323661804e-01 -2.244546860456466675e-01 2.628829777240753174e-01 3.448453843593597412e-01 -3.253327682614326477e-02 2.719045281410217285e-01 -4.299944639205932617e-01 1.277146637439727783e-01 -3.586662933230400085e-02 -7.838632166385650635e-02 1.065017729997634888e-01 1.212697699666023254e-01 1.002269238233566284e-02 -1.924388557672500610e-01 -1.938294768333435059e-01 -1.009992361068725586e-01 -1.995791494846343994e-02 3.446979448199272156e-02 -1.224033609032630920e-01 9.442872554063796997e-02 2.453121840953826904e-01
-1.231089048087596893e-02 9.174783527851104736e-02 7.278484106063842773e-02 1.040376126766204834e-01 -4.437677860260009766e-01 1.253789961338043213e-01 2.486966103315353394e-01 9.558413177728652954e-02 -1.965837031602859497e-01 3.159621655941009521e-01 -1.336725205183029175e-01 -2.792690396308898926e-01 7.758435327559709549e-03 -1.366610974073410034e-01 1.498120725154876709e-01 -1.952402293682098389e-02 1.114552244544029236e-01 -2.566776871681213379e-01 -3.301729857921600342e-01 6.923779845237731934e-02 1.005299687385559082e-01 1.523518413305282593e-01 2.019961774349212646e-01 -4.420797899365425110e-02 -2.192312926054000854e-01 1.745236068964004517e-01 -2.553564682602882385e-02 3.179798135533928871e-03 1.654194444417953491e-01 -8.142472803592681885e-02 3.568325936794281006e-02 1.820363253355026245e-01
-2.590869180858135223e-02 -2.226812541484832764e-01 -1.797435432672500610e-01 -2.041377574205398560e-01 -1.227750107645988464e-01 1.150244325399398804e-01 -1.303414553403854370e-01 1.032036021351814270e-01 -1.122249588370323181e-01 -2.240382134914398193e-01 2.472818829119205475e-02 -1.895958632230758667e-01 -1.314790453761816025e-02 -3.883007541298866272e-02 2.673047482967376709e-01 -1.281147748231887817e-01 -6.297294050455093384e-03 -2.753525972366333008e-01 -1.876190602779388428e-01 -2.006759941577911377e-01 4.882637038826942444e-02 5.908759310841560364e-02 2.629199922084808350e-01 -2.021305449306964874e-02 -4.435849785804748535e-01 -2.614730596542358398e-02 3.042913079261779785e-01 4.930914193391799927e-02 -2.132242619991302490e-01 2.572443783283233643e-01 -4.386331886053085327e-03 -7.090318482369184494e-03
-7.602655887603759766e-02 -6.911642849445343018e-02 -6.543371081352233887e-02 2.870439179241657257e-02 -1.473914086818695068e-01 6.035359948873519897e-02 -4.385052621364593506e-02 -3.586697280406951904e-01 3.340663388371467590e-02 1.553621739149093628e-01 -1.047780811786651611e-01 -1.575496196746826172e-01 2.639459259808063507e-02 -2.263328805565834045e-02 2.963926792144775391e-01 -1.296215951442718506e-01 1.269294619560241699e-01 -1.898142099380493164e-01 3.978055715560913086e-02 -1.514044106006622314e-01 -1.185255572199821472e-01 -1.481052786111831665e-01 -5.260981619358062744e-02 -3.178109526634216309e-01 -3.876990973949432373e-01 -2.643651664257049561e-01 3.514716029167175293e-01 1.397870630025863647e-01 1.851545460522174835e-02 -2.405360341072082520e-01 5.525411292910575867e-02 1.434005200862884521e-01
1.908759027719497681e-01 2.845333702862262726e-02 -1.196508109569549561e-01 -6.239823997020721436e-02 -8.861183375120162964e-02 4.903197586536407471e-01 -7.336385548114776611e-02 8.268983103334903717e-03 9.495570324361324310e-03 8.873081207275390625e-02 2.254051156342029572e-02 -2.925077974796295166e-01 -6.934241205453872681e-02 -2.433721162378787994e-02 3.102898299694061279e-01 -6.398643553256988525e-02 5.144239217042922974e-02 -3.931538462638854980e-01 2.162946909666061401e-01 -1.198096945881843567e-01 -2.279402613639831543e-01 5.301083251833915710e-02 -5.799172818660736084e-02 -1.435716403648257256e-03 -1.387020498514175415e-01 4.332122392952442169e-03 -3.201826512813568115e-01 2.221570461988449097e-01 5.050171166658401489e-02 1.256810724735260010e-01 5.179965868592262268e-02 1.496021747589111328e-01
3.558638989925384521e-01 1.066251993179321289e-01 2.586032748222351074e-01 -2.830281853675842285e-01 -3.564203083515167236e-01 3.972136080265045166e-01 -6.796406954526901245e-02 -1.628107875585556030e-01 -2.303966134786605835e-01 -2.015644460916519165e-01 -8.587893843650817871e-02 -1.332621090114116669e-02 -7.790547609329223633e-02 -5.693773925304412842e-02 2.578482925891876221e-01 8.082544058561325073e-02 2.179546505212783813e-01 -7.302495837211608887e-02 1.266402602195739746e-01 -4.016376286745071411e-02 -7.853911072015762329e-02 1.488931030035018921e-01 -9.472755342721939087e-02 -1.144384145736694336e-01 -1.829680949449539185e-01 7.733593136072158813e-02 2.112770453095436096e-02 -8.551723510026931763e-02 1.760470569133758545e-01 1.055311858654022217e-01 4.833311960101127625e-02 -5.384818837046623230e-02
-2.198322564363479614e-01 4.554655030369758606e-02 7.034177333116531372e-02 6.500185932964086533e-03 -2.654681801795959473e-01 4.812282323837280273e-02 -1.354531347751617432e-01 2.610937692224979401e-02 1.216559298336505890e-02 -2.912974655628204346e-01 -2.853884827345609665e-03 -1.485666185617446899e-01 -6.140073761343955994e-02 2.070222795009613037e-02 3.780750632286071777e-01 1.000311076641082764e-01 4.076946079730987549e-01 -2.140730321407318115e-01 -1.541846990585327148e-01 1.705009043216705322e-01 -4.004888534545898438e-01 7.210677862167358398e-02 -6.669721007347106934e-02 2.279715836048126221e-01 -4.358277097344398499e-02 -2.758463099598884583e-02 4.569486901164054871e-02 8.419205993413925171e-02 2.072697877883911133e-01 1.586747765541076660e-01 4.714121669530868530e-02 1.395324915647506714e-01
1.139333471655845642e-01 -8.947013318538665771e-02 -1.179876457899808884e-02 -1.215779595077037811e-02 -1.145280804485082626e-02 4.943282902240753174e-01 8.208191022276878357e-03 3.355657681822776794e-02 5.927063990384340286e-03 -1.544062346220016479e-01 9.855336509644985199e-03 -2.394500821828842163e-01 1.002023518085479736e-01 -1.359564661979675293e-01 2.560036778450012207e-01 2.138520479202270508e-01 2.957573831081390381e-01 2.187758870422840118e-02 -1.617302931845188141e-02 8.078607916831970215e-02 -2.560803294181823730e-01 4.129957035183906555e-02 2.551429569721221924e-01 -1.124606356024742126e-01 -2.422426491975784302e-01 -2.567775249481201172e-01 -1.319362968206405640e-01 3.620880842208862305e-02 1.612566560506820679e-01 2.162928730249404907e-01 -2.170896679162979126e-01 9.445264935493469238e-02
1.905923634767532349e-01 8.283876627683639526e-02 1.161687541753053665e-03 -1.623124033212661743e-01 -2.632255554199218750e-01 7.279138267040252686e-02 -1.401167511940002441e-01 1.717634499073028564e-01 -1.816224157810211182e-01 -7.542758435010910034e-02 4.608101677149534225e-03 -3.177201449871063232e-01 2.239362597465515137e-01 -9.872397780418395996e-02 1.604646444320678711e-01 2.003371715545654297e-01 1.733557879924774170e-01 -9.621268510818481445e-02 -6.242651119828224182e-02 -4.298956319689750671e-02 2.219427824020385742e-01 2.615480422973632812e-01 1.112653389573097229e-01 1.305448822677135468e-02 -2.758191227912902832e-01 8.983230590820312500e-02 1.163221672177314758e-01 3.328272104263305664e-01 -3.493451327085494995e-02 -2.664566040039062500e-01 2.886621952056884766e-01 4.534225165843963623e-02
1.300494670867919922e-01 1.247222423553466797e-01 6.072749570012092590e-02 -3.318775817751884460e-02 -1.950055211782455444e-01 3.668420016765594482e-01 1.770217865705490112e-01 1.479606926441192627e-01 -2.473666667938232422e-01 1.610831767320632935e-01 1.577960699796676636e-01 -2.034701406955718994e-01 -1.252438593655824661e-02 -1.441479325294494629e-01 3.112489879131317139e-01 1.725034117698669434e-01 2.473189495503902435e-02 -3.302492797374725342e-01 -2.595871388912200928e-01 1.663076132535934448e-02 1.562995463609695435e-01 2.054634876549243927e-02 2.047783583402633667e-01 -1.473630126565694809e-02 -3.202239871025085449e-01 1.813115179538726807e-02 -1.140317767858505249e-01 -1.848431974649429321e-01 2.079481631517410278e-02 -1.473092585802078247e-01 -2.904598973691463470e-02 -1.361850202083587646e-01
2.096892148256301880e-01 -1.431187093257904053e-01 6.314160674810409546e-02 8.312238380312919617e-03 -1.437406688928604126e-01 3.047573566436767578e-01 1.830806583166122437e-01 7.805716991424560547e-02 4.079646244645118713e-02 -4.188001155853271484e-01 -9.982516616582870483e-02 -2.413520514965057373e-01 -4.659635722637176514e-01 -7.257386296987533569e-02 4.915058147162199020e-03 1.895041763782501221e-01 -1.384471915662288666e-02 -2.483154684305191040e-01 -2.011253982782363892e-01 8.147883415222167969e-02 1.304842680692672729e-01 1.633116416633129120e-02 -1.255825348198413849e-02 -1.568225622177124023e-01 -1.071723848581314087e-01 1.413403153419494629e-01 -1.167323738336563110e-01 5.094903707504272461e-02 8.722281455993652344e-02 -2.656355127692222595e-02 -2.165608704090118408e-01 1.444279849529266357e-01
-1.314158737659454346e-01 6.780505180358886719e-02 -1.136251240968704224e-01 -7.446524500846862793e-02 -2.947378158569335938e-01 -6.689586490392684937e-02 1.405483782291412354e-01 1.015816032886505127e-01 1.694231629371643066e-01 -3.120074979960918427e-02 -2.245183289051055908e-02 -8.467048406600952148e-02 3.786900639533996582e-02 -2.022946625947952271e-01 4.215887486934661865e-01 -1.690831631422042847e-01 4.369546771049499512e-01 -8.083330094814300537e-02 -1.154472678899765015e-01 -2.139260806143283844e-02 -5.044297873973846436e-02 1.292351726442575455e-02 1.216986496001482010e-02 -3.164936602115631104e-01 -2.268951535224914551e-01 -1.489590257406234741e-01 3.075699135661125183e-02 1.175221055746078491e-01 7.078654319047927856e-02 2.547529339790344238e-01 -2.797429561614990234e-01 3.679366037249565125e-02
-9.346184134483337402e-02 -8.924301713705062866e-03 3.010731004178524017e-02 -7.765085995197296143e-02 -1.562829017639160156e-01 2.043942064046859741e-01 2.644931077957153320e-01 3.872825950384140015e-02 2.155929990112781525e-02 -2.026571780443191528e-01 -6.489685177803039551e-02 -2.607682645320892334e-01 3.024675510823726654e-02 -4.590374603867530823e-02 2.597656548023223877e-01 3.621408343315124512e-01 1.234972849488258362e-01 -1.547640562057495117e-01 -1.105325743556022644e-01 -8.799174427986145020e-02 -9.779255092144012451e-02 1.093090772628784180e-01 2.793541923165321350e-02 -4.047096073627471924e-01 2.351367175579071045e-01 1.922303140163421631e-01 4.374119918793439865e-03 3.232834339141845703e-01 2.128236591815948486e-01 -1.366222351789474487e-01 9.255684167146682739e-02 1.290498077869415283e-01
-3.276366293430328369e-01 1.017906367778778076e-01 4.593600519001483917e-03 -1.860269159078598022e-01 -9.711901098489761353e-02 -6.848134845495223999e-02 -1.470149867236614227e-02 -2.424601651728153229e-02 -1.987567171454429626e-02 -1.190624386072158813e-01 -1.316636800765991211e-01 -1.422217395156621933e-02 2.421445697546005249e-01 1.293219178915023804e-01 3.530820906162261963e-01 3.119683861732482910e-01 3.890468040481209755e-03 -1.181404516100883484e-01 -1.261260211467742920e-01 1.487904321402311325e-02 1.229695603251457214e-01 3.339181840419769287e-01 9.325131773948669434e-02 -2.805180251598358154e-01 -2.659697830677032471e-01 1.527416259050369263e-01 2.417790591716766357e-01 2.729737460613250732e-01 -5.858159065246582031e-02 5.275381729006767273e-02 -1.750317215919494629e-02 1.600278615951538086e-01
-1.640703678131103516e-01 -1.978706419467926025e-01 -1.144883036613464355e-02 -1.437737941741943359e-01 -2.119416743516921997e-01 8.425852656364440918e-02 -1.507542580366134644e-01 4.421284794807434082e-02 2.052448540925979614e-01 -1.008944585919380188e-01 2.192161083221435547e-01 -2.979883849620819092e-01 -5.840506404638290405e-02 -6.111644953489303589e-02 1.298729479312896729e-01 -2.006993442773818970e-02 2.768787145614624023e-01 -3.256614804267883301e-01 -3.204669654369354248e-01 -1.194967627525329590e-01 -1.052968651056289673e-01 1.839812695980072021e-01 -1.242512166500091553e-01 1.449079960584640503e-01 -1.016260534524917603e-01 -1.173036992549896240e-01 2.902961373329162598e-01 1.825655549764633179e-01 2.266504913568496704e-01 -1.799003779888153076e-01 -5.138447508215904236e-02 -1.171216964721679688e-01
1.228012517094612122e-02 2.965694665908813477e-01 -1.624195724725723267e-01 -2.299449145793914795e-01 -3.316510021686553955e-01 -5.809808615595102310e-03 1.033258438110351562e-01 -1.232161521911621094e-01 1.713723987340927124e-01 2.271487005054950714e-02 -2.595134675502777100e-01 -1.174317747354507446e-01 -4.163134470582008362e-02 7.355494052171707153e-02 2.117324471473693848e-01 1.520139873027801514e-01 2.777831256389617920e-01 -9.089656919240951538e-02 -1.710754185914993286e-01 -2.347792387008666992e-01 -4.198997840285301208e-02 -3.062261939048767090e-01 -1.639685332775115967e-01 -2.410937286913394928e-02 -2.822018861770629883e-01 -1.344141662120819092e-01 5.944181978702545166e-02 -1.321302801370620728e-01 2.562231421470642090e-01 -1.318808495998382568e-01 9.001730382442474365e-02 8.939216285943984985e-02
-3.222085768356919289e-03 -2.625524103641510010e-01 -3.277240693569183350e-01 -5.936536565423011780e-02 -2.474498599767684937e-01 6.475394219160079956e-02 -3.753364086151123047e-02 -6.175629794597625732e-02 -1.052196845412254333e-01 -1.278812140226364136e-01 -9.519322961568832397e-02 -9.977507591247558594e-02 -1.048160716891288757e-01 1.807742565870285034e-01 3.603396713733673096e-01 -8.447378873825073242e-03 -1.240423247218132019e-01 -2.110021933913230896e-02 -2.647361755371093750e-01 -1.067235544323921204e-01 -2.105988562107086182e-01 -1.973447203636169434e-01 1.091570779681205750e-01 1.806713491678237915e-01 -4.959412515163421631e-01 7.377535849809646606e-02 1.830559670925140381e-01 -5.284723825752735138e-03 1.188204959034919739e-01 8.086829446256160736e-03 4.108464717864990234e-02 -5.905406922101974487e-02
-1.476814299821853638e-01 -1.542011648416519165e-01 -1.223810836672782898e-01 -2.794795930385589600e-01 -5.934951081871986389e-02 2.690052390098571777e-01 -4.496913030743598938e-02 -6.487222015857696533e-02 6.772847473621368408e-02 3.018283285200595856e-02 3.776511922478675842e-02 -1.056640148162841797e-01 6.528033316135406494e-02 3.252868726849555969e-02 2.100784331560134888e-01 3.232134580612182617e-01 1.283157765865325928e-01 -9.005407243967056274e-02 -8.281955868005752563e-02 9.351496398448944092e-02 1.134057939052581787e-01 4.272693097591400146e-01 -9.148295223712921143e-02 -3.733547329902648926e-01 -2.928504049777984619e-01 1.695839464664459229e-01 2.566122710704803467e-01 -1.434360593557357788e-01 -7.602842897176742554e-02 -1.134565025568008423e-01 3.188215568661689758e-02 5.679882317781448364e-02
-1.061648651957511902e-01 5.699314177036285400e-02 1.427865177392959595e-01 -2.992394864559173584e-01 -1.579194068908691406e-01 2.399096041917800903e-01 1.160260736942291260e-01 4.093545675277709961e-02 7.212865352630615234e-02 4.603281617164611816e-02 -4.885343089699745178e-02 4.470982030034065247e-02 -3.133663162589073181e-02 1.530015319585800171e-01 2.627592086791992188e-01 1.937058269977569580e-01 2.178726941347122192e-01 -1.398565918207168579e-01 -2.108990252017974854e-01 -2.506004273891448975e-01 1.856370121240615845e-01 1.959965378046035767e-01 -2.061218582093715668e-02 -3.506944179534912109e-01 -2.923333346843719482e-01 -2.050125151872634888e-01 -5.049318820238113403e-02 3.232194110751152039e-02 -1.127649843692779541e-02 -2.872531414031982422e-01 2.139863371849060059e-01 7.171744108200073242e-02
-1.068544685840606689e-01 1.367889940738677979e-01 -1.051068492233753204e-02 -1.112876012921333313e-01 -4.016998410224914551e-01 1.039291918277740479e-01 -1.433100700378417969e-01 1.845519095659255981e-01 1.928797960281372070e-01 -1.143765226006507874e-01 1.723940670490264893e-01 -2.569755911827087402e-01 -1.169683486223220825e-01 -1.018990576267242432e-01 2.860586941242218018e-01 -1.263545155525207520e-01 3.992603719234466553e-01 -1.292271912097930908e-01 -1.807119846343994141e-01 -1.620283573865890503e-01 -5.797659233212471008e-02 -9.926216304302215576e-02 -2.909161709249019623e-02 1.718958318233489990e-01 5.082225799560546875e-02 -9.514686465263366699e-02 1.716347187757492065e-01 2.131329327821731567e-01 2.375444322824478149e-01 -2.708729729056358337e-02 -1.935667395591735840e-01 5.419426783919334412e-02
1.861809790134429932e-01 -1.932770907878875732e-01 -1.253369748592376709e-01 -7.240968942642211914e-02 -1.516752839088439941e-01 3.025408387184143066e-01 -5.969300866127014160e-02 -8.295618742704391479e-02 -1.820300221443176270e-01 -1.864561997354030609e-02 -1.337182670831680298e-01 -1.294050663709640503e-01 -4.349748045206069946e-02 1.741500571370124817e-03 2.467718869447708130e-01 1.758238524198532104e-01 2.382853329181671143e-01 -8.106765151023864746e-02 -1.019804477691650391e-01 7.712569087743759155e-02 1.986165046691894531e-01 -1.726349890232086182e-01 -3.251089900732040405e-02 -3.249744698405265808e-02 -3.926353454589843750e-01 -1.964974030852317810e-02 -8.438979089260101318e-02 -1.140129789710044861e-01 3.596104085445404053e-01 3.577207326889038086e-01 -1.724077016115188599e-01 -8.654632419347763062e-02
-1.287634484469890594e-02 -1.799814030528068542e-02 -6.303834170103073120e-02 -1.815474629402160645e-01 1.071977987885475159e-02 3.326355814933776855e-01 -1.439194232225418091e-01 3.534073010087013245e-02 2.226817756891250610e-01 9.164156764745712280e-02 1.953761428594589233e-01 -1.265132129192352295e-01 -7.195534557104110718e-02 -4.863587766885757446e-02 2.129738777875900269e-01 -2.244408875703811646e-01 2.288243323564529419e-01 -2.486235052347183228e-01 -3.145804405212402344e-01 -1.406622081995010376e-01 -1.863146573305130005e-02 -8.541601896286010742e-02 -2.273696064949035645e-01 -2.357595227658748627e-02 -2.820341885089874268e-01 3.406978845596313477e-01 -1.406641304492950439e-02 1.730680912733078003e-01 1.329699456691741943e-01 -1.945124417543411255e-01 -8.233347535133361816e-02 1.831284016370773315e-01
3.445378318428993225e-02 1.958047896623611450e-01 1.012782678008079529e-01 -3.614943847060203552e-02 -3.459936082363128662e-01 2.007583081722259521e-01 2.605281770229339600e-01 -2.785646021366119385e-01 -2.230333089828491211e-01 -3.784346627071499825e-03 -1.849032938480377197e-01 -1.700312830507755280e-02 9.913193434476852417e-02 1.273894459009170532e-01 1.923512965440750122e-01 2.188551872968673706e-01 5.799373984336853027e-02 -8.732397109270095825e-02 2.780005335807800293e-02 -2.771335542201995850e-01 2.743674255907535553e-02 1.786819249391555786e-01 1.189966574311256409e-01 3.472682833671569824e-02 -3.605322241783142090e-01 4.724164307117462158e-02 2.499924227595329285e-02 -9.161815047264099121e-02 2.629921734333038330e-01 1.911612898111343384e-01 4.500933364033699036e-02 2.503079473972320557e-01
-1.144070699810981750e-01 1.634540557861328125e-01 -1.935270577669143677e-01 -1.311280131340026855e-01 -2.222147434949874878e-01 -1.075358167290687561e-01 -1.184185296297073364e-01 -2.179476171731948853e-01 1.107022985816001892e-01 -1.188445650041103363e-02 1.382164508104324341e-01 -3.076340556144714355e-01 1.602399200201034546e-01 -1.286286264657974243e-01 4.912714958190917969e-01 1.530107259750366211e-01 2.255700975656509399e-01 -1.417314708232879639e-01 -2.089860662817955017e-02 -2.115398347377777100e-01 -1.468213796615600586e-01 1.233741175383329391e-02 1.991634666919708252e-01 -2.255461663007736206e-01 -4.882596840616315603e-04 -1.651004105806350708e-01 2.844868302345275879e-01 -7.346004992723464966e-02 2.970336377620697021e-02 -6.246406957507133484e-02 1.483681797981262207e-02 5.445310845971107483e-02
2.443552762269973755e-02 -1.839599758386611938e-01 -1.108092293143272400e-01 -3.486398458480834961e-01 -1.406797915697097778e-01 3.063791394233703613e-01 1.412511318922042847e-01 -2.319295108318328857e-01 1.941902935504913330e-02 -1.690895557403564453e-01 7.974959909915924072e-02 2.121508121490478516e-02 -1.460801661014556885e-01 -1.774467527866363525e-01 1.839758455753326416e-01 4.230287671089172363e-02 1.476066410541534424e-01 -3.170244023203849792e-02 -1.305861324071884155e-01 2.259449288249015808e-02 -1.811524778604507446e-01 -1.179902553558349609e-01 9.118329733610153198e-02 -2.772870361804962158e-01 -2.231635749340057373e-01 -1.198418624699115753e-02 9.226797521114349365e-02 1.385588347911834717e-01 -1.303089708089828491e-01 -4.211304783821105957e-01 -2.566171586513519287e-01 9.975850582122802734e-02
-1.293175388127565384e-02 -1.825338453054428101e-01 1.731318831443786621e-01 2.368978410959243774e-02 -1.339640617370605469e-01 8.789673447608947754e-02 -1.940884627401828766e-02 4.648965224623680115e-02 -1.601957133971154690e-03 -2.501698732376098633e-01 -4.844342768192291260e-01 -4.706409201025962830e-02 -1.469665300101041794e-02 2.490061521530151367e-02 3.144505620002746582e-01 9.231128543615341187e-02 2.920432686805725098e-01 -3.845725655555725098e-01 5.651320330798625946e-03 3.086508065462112427e-02 -2.303027212619781494e-01 -4.702463001012802124e-02 -1.269894093275070190e-01 7.805042713880538940e-02 -3.086990416049957275e-01 -5.200301110744476318e-02 2.860051766037940979e-02 1.103737577795982361e-01 1.348608285188674927e-01 1.709942966699600220e-01 -1.431015729904174805e-01 9.751579910516738892e-02
-6.219418719410896301e-02 1.326917856931686401e-01 -4.598112031817436218e-02 -2.436723262071609497e-01 -1.063722372055053711e-01 1.872791498899459839e-01 -1.557594984769821167e-01 -1.629932224750518799e-02 -1.135323271155357361e-01 -2.432182431221008301e-02 -8.778858184814453125e-02 -3.168419003486633301e-01 -3.427151963114738464e-02 1.835564076900482178e-01 1.836595870554447174e-02 3.243156373500823975e-01 2.328579872846603394e-01 -1.739689409732818604e-01 -9.896168857812881470e-02 9.860754758119583130e-02 2.128531485795974731e-01 9.167691320180892944e-02 -1.458930224180221558e-01 -1.542437523603439331e-01 -2.309061884880065918e-01 4.902629181742668152e-02 3.717800378799438477e-01 1.848880052566528320e-01 2.358657568693161011e-01 -6.742310523986816406e-02 2.068481296300888062e-01 -2.242213040590286255e-01
-1.666091568768024445e-02 2.527249157428741455e-01 -2.751248478889465332e-01 -5.192558839917182922e-02 -1.512621194124221802e-01 1.709424853324890137e-01 3.592798486351966858e-02 -1.340819150209426880e-01 7.308963686227798462e-02 -8.188270777463912964e-02 2.945290878415107727e-02 -7.444798201322555542e-02 2.155243456363677979e-01 -8.899000287055969238e-02 5.122554898262023926e-01 1.460770964622497559e-01 1.721340417861938477e-01 -3.360207676887512207e-01 -1.067553758621215820e-01 -3.262575268745422363e-01 -1.179576590657234192e-01 3.291719406843185425e-02 2.305079549551010132e-01 4.552430659532546997e-02 1.280699074268341064e-01 -6.117541715502738953e-02 1.826794147491455078e-01 -7.932181656360626221e-02 -1.519391126930713654e-02 5.524689704179763794e-02 -2.529722638428211212e-02 1.876307427883148193e-01
9.565901011228561401e-02 -2.375595420598983765e-01 -2.875248715281486511e-02 9.470622986555099487e-02 -2.438219487667083740e-01 2.460825741291046143e-01 -2.948114871978759766e-01 -1.718495637178421021e-01 1.138226538896560669e-01 2.188884764909744263e-01 -2.212650477886199951e-01 -2.504335939884185791e-01 -1.968448907136917114e-01 -1.556817442178726196e-01 2.857533991336822510e-01 -4.673539847135543823e-02 2.461951971054077148e-01 -1.825607717037200928e-01 5.502576753497123718e-02 3.531657531857490540e-02 -3.352625966072082520e-01 -3.219014499336481094e-03 -2.128428546711802483e-03 -5.050822347402572632e-02 -2.622783184051513672e-01 -2.191162295639514923e-02 1.888177990913391113e-01 7.223433256149291992e-02 7.684830576181411743e-02 1.202235594391822815e-01 1.113057211041450500e-01 1.128230020403862000e-01
2.669702284038066864e-02 -2.190813422203063965e-03 1.103919595479965210e-01 1.257523149251937866e-01 -4.012555181980133057e-01 3.522723019123077393e-01 7.867318391799926758e-02 -1.980718225240707397e-01 1.161512732505798340e-01 4.072405863553285599e-03 -1.515931487083435059e-01 -5.340667441487312317e-02 -1.986592262983322144e-01 8.996918797492980957e-02 3.343514800071716309e-01 3.773729875683784485e-02 -2.480279887095093727e-03 -2.240978479385375977e-01 1.357053313404321671e-02 -1.784885227680206299e-01 -3.338256850838661194e-02 7.222126424312591553e-02 4.854624718427658081e-02 8.880776911973953247e-02 -2.884874641895294189e-01 -1.099394634366035461e-01 -1.306039243936538696e-01 4.989878460764884949e-02 -1.187170743942260742e-01 -1.195578277111053467e-01 -7.575458288192749023e-02 4.391077160835266113e-01
1.690686047077178955e-01 -6.873692572116851807e-02 1.190921515226364136e-01 -4.450396895408630371e-01 -2.938897013664245605e-01 4.182522892951965332e-01 -2.130074426531791687e-02 -1.937617808580398560e-01 -2.485406845808029175e-01 -2.420101165771484375e-01 -2.952108681201934814e-01 -2.132899463176727295e-01 -1.463255584239959717e-01 -9.688098728656768799e-02 2.013203203678131104e-01 -2.058822661638259888e-02 -1.267444044351577759e-01 -2.250463664531707764e-01 5.159623175859451294e-02 -4.441020637750625610e-02 -6.594646256417036057e-03 7.383662462234497070e-02 6.085884943604469299e-02 -2.883051056414842606e-03 -1.261073499917984009e-01 3.368749842047691345e-02 -5.092301219701766968e-02 -2.764265425503253937e-02 1.671858131885528564e-01 6.280348636209964752e-03 -2.705878950655460358e-02 2.720831707119941711e-02
1.597521305084228516e-01 2.064607292413711548e-01 4.755179956555366516e-02 -1.140473335981369019e-01 -2.120216637849807739e-01 -9.857022017240524292e-02 1.002774313092231750e-01 1.422238349914550781e-01 -1.411299556493759155e-01 1.640893705189228058e-02 -1.911779046058654785e-01 -1.411108970642089844e-01 1.752368211746215820e-01 3.493222221732139587e-02 2.852627038955688477e-01 1.438596397638320923e-01 3.187360465526580811e-01 -2.270374894142150879e-01 -2.082810271531343460e-03 -1.325717661529779434e-02 1.768832206726074219e-01 6.242994219064712524e-02 3.269420564174652100e-01 -7.331296056509017944e-02 -4.000223875045776367e-01 2.216410934925079346e-01 1.780582070350646973e-01 2.085838019847869873e-01 -3.131675720214843750e-02 -1.618691086769104004e-01 9.148699045181274414e-02 1.758324354887008667e-02
2.182105481624603271e-01 4.169601202011108398e-02 -1.748967021703720093e-01 2.796954214572906494e-01 -1.132630482316017151e-01 2.731837034225463867e-01 -1.710514575242996216e-01 -1.570610851049423218e-01 -4.924542084336280823e-02 -1.725480258464813232e-01 -3.251411393284797668e-02 -2.956461608409881592e-01 -2.472031414508819580e-01 1.477031707763671875e-01 2.907173931598663330e-01 2.697327360510826111e-02 2.997740209102630615e-01 -1.626255512237548828e-01 1.742252260446548462e-01 -9.798255562782287598e-02 -2.743557989597320557e-01 -8.529691398143768311e-02 -1.051690056920051575e-02 -5.047653988003730774e-02 -2.780216634273529053e-01 -1.497614532709121704e-01 -1.371738463640213013e-01 1.410473585128784180e-01 -5.776059813797473907e-03 7.808002829551696777e-02 -4.723270982503890991e-02 1.527841985225677490e-01
-7.467060931958258152e-04 -1.345224380493164062e-01 5.206466093659400940e-02 1.910665333271026611e-01 -3.223316967487335205e-01 2.540273368358612061e-01 -1.036959141492843628e-01 -2.013191729784011841e-01 3.141293823719024658e-01 -7.291205227375030518e-03 2.240353450179100037e-02 -1.601333320140838623e-01 -9.279891103506088257e-02 1.794965714216232300e-01 2.679944932460784912e-01 3.085832297801971436e-02 3.820168673992156982e-01 2.345302142202854156e-02 -1.083143800497055054e-01 1.261052191257476807e-01 1.763821952044963837e-02 3.372121229767799377e-02 -4.640112817287445068e-02 -8.727278560400009155e-03 -2.327513396739959717e-01 -1.386449784040451050e-01 -1.185218095779418945e-01 2.459188699722290039e-01 -4.907738789916038513e-02 -2.541537582874298096e-01 2.924507856369018555e-02 3.015311360359191895e-01
-4.988889768719673157e-02 3.158315271139144897e-02 2.195019423961639404e-01 -1.333891898393630981e-01 -2.912239730358123779e-01 3.335895538330078125e-01 2.333589941263198853e-01 -7.931483536958694458e-02 8.749041706323623657e-02 -7.066498696804046631e-02 -4.891341179609298706e-02 -2.000785917043685913e-01 -1.881317496299743652e-01 -2.896129526197910309e-02 2.299813628196716309e-01 1.407615691423416138e-01 -2.591898478567600250e-02 -2.368526607751846313e-01 -2.939051091670989990e-01 6.856293976306915283e-02 -5.192326009273529053e-02 -3.347212374210357666e-01 -1.244262531399726868e-01 -3.190655112266540527e-01 -1.611083000898361206e-01 2.229009941220283508e-02 -1.117888987064361572e-01 1.580758541822433472e-01 1.319410204887390137e-01 -1.035106629133224487e-01 -1.745746135711669922e-01 -8.533377945423126221e-02
2.443670928478240967e-01 1.118342485278844833e-02 -1.928263604640960693e-01 -2.688001692295074463e-01 1.060292473994195461e-03 6.568845361471176147e-02 -2.762150764465332031e-01 -2.490879148244857788e-01 1.293751597404479980e-01 -1.350093781948089600e-01 1.200547814369201660e-02 -1.972638368606567383e-01 8.835995197296142578e-02 1.279337853193283081e-01 3.634138703346252441e-01 2.298637181520462036e-01 -1.325601488351821899e-01 -4.127487242221832275e-01 1.563128381967544556e-01 1.259209495037794113e-02 -2.302095293998718262e-01 2.519725263118743896e-01 -9.021310508251190186e-02 2.225301600992679596e-02 -1.667546331882476807e-01 -4.082009196281433105e-02 1.139758601784706116e-01 4.424125701189041138e-02 1.152497157454490662e-01 -6.779829412698745728e-02 1.267984276637434959e-03 -7.082673162221908569e-02
-3.381069749593734741e-02 5.477698147296905518e-02 2.629975974559783936e-01 4.026195406913757324e-02 -2.624474465847015381e-01 2.052821964025497437e-01 -4.968008399009704590e-02 1.228118240833282471e-01 2.296714857220649719e-02 -1.386407762765884399e-01 -3.974305987358093262e-01 -2.905966639518737793e-01 -4.105098173022270203e-02 -4.111358895897865295e-02 3.230404555797576904e-01 -1.415242403745651245e-01 1.512131839990615845e-01 -2.911655902862548828e-01 9.713996946811676025e-02 -1.630984395742416382e-01 -1.068140491843223572e-01 -1.541233621537685394e-02 -3.240969777107238770e-02 -3.395920991897583008e-02 -3.054352104663848877e-01 -8.345353603363037109e-02 1.374898701906204224e-01 1.100153997540473938e-01 2.006845623254776001e-01 2.494890689849853516e-01 -1.214934214949607849e-01 2.278393320739269257e-02
2.271559089422225952e-01 -6.158455088734626770e-02 8.561696112155914307e-02 3.219890221953392029e-02 -2.924561500549316406e-01 2.035878598690032959e-01 -3.180237114429473877e-01 1.296303421258926392e-01 1.677858233451843262e-01 -3.696902692317962646e-01 -2.768364036455750465e-03 -2.067653536796569824e-01 -1.430335342884063721e-01 -1.760940439999103546e-02 1.232659369707107544e-01 -8.316939324140548706e-02 -1.155887916684150696e-01 -1.509800851345062256e-01 -1.285860538482666016e-01 -1.167465969920158386e-01 1.533039379864931107e-02 1.498402357101440430e-01 1.863747239112854004e-01 -1.114767491817474365e-01 -4.414373338222503662e-01 -4.419625550508499146e-02 9.735612571239471436e-02 -2.888692617416381836e-01 9.298751130700111389e-03 2.074612118303775787e-02 9.586711972951889038e-02 7.235435396432876587e-02
1.090320646762847900e-01 -8.810812234878540039e-02 -8.493220061063766479e-02 1.133477315306663513e-01 -4.316456317901611328e-01 2.843071520328521729e-01 -4.583773016929626465e-02 -2.084107547998428345e-01 1.202576011419296265e-01 1.019136458635330200e-01 7.447931170463562012e-02 -2.008282393217086792e-01 -1.112684085965156555e-01 1.680863648653030396e-01 2.697054147720336914e-01 1.357948929071426392e-01 2.323118001222610474e-01 -6.302467733621597290e-02 5.193765833973884583e-02 -1.182234063744544983e-01 7.313052564859390259e-02 -1.633059680461883545e-01 -2.651313543319702148e-01 -1.761979162693023682e-01 -1.198853924870491028e-01 -1.752685308456420898e-01 9.574094787240028381e-03 2.934508919715881348e-01 -9.857551753520965576e-02 -1.467818468809127808e-01 1.462553143501281738e-01 2.305189520120620728e-01
3.590796142816543579e-02 -1.282373517751693726e-01 -1.796756237745285034e-01 -4.918327033519744873e-01 -7.469341158866882324e-02 1.217957306653261185e-02 1.369826793670654297e-01 2.176860533654689789e-02 -1.879340708255767822e-01 -1.020150929689407349e-01 -8.483896031975746155e-03 -3.908539414405822754e-01 -2.103489488363265991e-01 -1.145274564623832703e-01 4.504401236772537231e-02 -1.100077480077743530e-02 2.209507226943969727e-01 4.353183880448341370e-02 -1.522421091794967651e-01 -1.666868627071380615e-01 -1.814717203378677368e-01 1.340504139661788940e-01 -6.363078206777572632e-02 -1.217177361249923706e-01 -1.544997990131378174e-01 1.821786612272262573e-01 1.811833530664443970e-01 2.194127589464187622e-01 2.974380552768707275e-01 -1.552096456289291382e-01 5.325097590684890747e-02 1.317661162465810776e-02
2.479079961776733398e-01 -1.299864500761032104e-01 1.322525739669799805e-01 -4.262747988104820251e-02 -2.293349802494049072e-01 -1.608409686014056206e-03 -5.643345415592193604e-02 1.424326002597808838e-01 2.228833287954330444e-01 1.170878410339355469e-01 2.143342643976211548e-01 -1.505015790462493896e-01 -1.717307418584823608e-02 -7.129804790019989014e-02 1.992127597332000732e-01 4.205762594938278198e-02 2.775388062000274658e-01 -3.612755537033081055e-01 -2.321576774120330811e-01 -2.132976502180099487e-01 -3.893392160534858704e-02 -4.995322227478027344e-02 1.028383299708366394e-01 -1.028085425496101379e-01 -2.209047228097915649e-01 -2.135953456163406372e-01 -1.474980264902114868e-01 1.745585501194000244e-01 1.984906941652297974e-01 -5.871995911002159119e-02 1.559523791074752808e-01 3.186625242233276367e-01
2.987489998340606689e-01 -6.914425641298294067e-02 -2.593168057501316071e-02 -2.044923454523086548e-01 -1.033693328499794006e-01 2.578769028186798096e-01 4.106739535927772522e-02 -5.324742943048477173e-02 2.912361174821853638e-02 3.709286823868751526e-02 -2.017789706587791443e-02 -2.880206406116485596e-01 4.866344854235649109e-02 -8.114717900753021240e-02 4.633198380470275879e-01 9.137806296348571777e-02 1.295185238122940063e-01 -8.039248175919055939e-03 -2.001241296529769897e-01 -2.824293822050094604e-02 -1.323264837265014648e-01 -2.270526625216007233e-02 1.920442879199981689e-01 1.759441941976547241e-01 -3.762814402580261230e-01 -1.143581867218017578e-01 -1.583951562643051147e-01 6.058834865689277649e-02 -1.366861164569854736e-01 -3.297150135040283203e-01 -9.790629148483276367e-02 -1.610216870903968811e-02
6.455928832292556763e-02 1.268420070409774780e-01 -2.126863598823547363e-01 -1.760467439889907837e-01 -2.158295363187789917e-01 3.892650008201599121e-01 -1.369721591472625732e-01 -2.461498230695724487e-01 3.530687093734741211e-01 3.948420658707618713e-02 -1.964296698570251465e-01 -7.243610918521881104e-02 8.320064097642898560e-02 1.705173403024673462e-01 5.843061953783035278e-02 7.088317722082138062e-02 2.951127886772155762e-01 -1.432098895311355591e-01 -8.141214400529861450e-02 1.049126759171485901e-01 1.746433377265930176e-01 -1.157035529613494873e-01 8.589414064772427082e-04 -3.062248416244983673e-02 -2.911679446697235107e-01 1.807464845478534698e-02 3.625482320785522461e-02 -1.502077560871839523e-03 2.311613708734512329e-01 -2.185774147510528564e-01 2.321080118417739868e-01 2.566183102317154408e-04
7.769153267145156860e-02 -3.301873803138732910e-02 5.208865273743867874e-03 -2.115902602672576904e-01 2.604342997074127197e-02 1.856046319007873535e-01 -2.902713418006896973e-02 1.104910746216773987e-01 -1.615274101495742798e-01 -2.645190358161926270e-01 -2.035711854696273804e-01 -3.332236707210540771e-01 8.254450559616088867e-02 1.649974882602691650e-01 1.191137582063674927e-01 1.684479117393493652e-01 3.142412304878234863e-01 -1.782841235399246216e-01 -1.320182979106903076e-01 -2.890546917915344238e-01 3.510968089103698730e-01 2.657010257244110107e-01 1.118081733584403992e-01 -2.654103934764862061e-01 -4.006674513220787048e-02 1.287897974252700806e-01 6.699979421682655811e-04 1.775684952735900879e-01 1.433118805289268494e-02 -1.223885864019393921e-01 1.795436628162860870e-02 3.468323126435279846e-02
-3.975659608840942383e-02 -6.024830788373947144e-02 -9.610334783792495728e-02 -1.778094917535781860e-01 1.756423711776733398e-02 2.723768651485443115e-01 2.413846701383590698e-01 5.388425663113594055e-02 -1.037259697914123535e-01 -3.657969832420349121e-01 -2.756943702697753906e-01 -1.551093757152557373e-01 -1.704531908035278320e-01 -1.251193284988403320e-01 6.815613806247711182e-02 2.392856180667877197e-01 1.533144712448120117e-01 -2.002372592687606812e-01 -1.374450922012329102e-01 -3.186868503689765930e-02 1.998070180416107178e-01 5.002974346280097961e-02 -4.595405422151088715e-03 -3.193078041076660156e-01 -1.855081617832183838e-01 1.222939267754554749e-01 2.598693966865539551e-01 1.437967717647552490e-01 4.953085631132125854e-02 -1.090144366025924683e-01 2.158899158239364624e-01 2.014671713113784790e-01
-7.786324620246887207e-02 1.297630220651626587e-01 1.012373492121696472e-01 -2.541280686855316162e-01 -1.087663546204566956e-01 -6.087955087423324585e-02 -2.290520519018173218e-01 1.186687648296356201e-01 -1.055309399962425232e-01 -8.338370174169540405e-02 -1.300269812345504761e-01 8.781415969133377075e-02 -1.144565492868423462e-01 -4.970535263419151306e-02 3.334466218948364258e-01 4.583343267440795898e-01 6.096249818801879883e-02 -3.387348651885986328e-01 -1.188869178295135498e-01 -2.484919130802154541e-01 3.978129103779792786e-02 1.543503999710083008e-01 1.050544381141662598e-01 -1.540396064519882202e-01 -2.622337341308593750e-01 2.416401803493499756e-01 1.325749605894088745e-01 -9.735488146543502808e-02 -6.508451700210571289e-02 -7.534057646989822388e-02 1.351690888404846191e-01 -6.119258329272270203e-02
2.146568447351455688e-01 -1.211414411664009094e-01 3.224998340010643005e-02 -4.159776959568262100e-03 3.166899830102920532e-02 5.690556764602661133e-01 1.284303289139643312e-04 -1.153788343071937561e-01 -3.868794813752174377e-02 -9.245432168245315552e-02 1.642917841672897339e-02 -9.779258817434310913e-02 1.665240824222564697e-01 1.302292793989181519e-01 2.796406149864196777e-01 1.628470122814178467e-01 2.725427746772766113e-01 -3.740967512130737305e-01 -1.344565749168395996e-01 9.008201211690902710e-02 -1.053224578499794006e-01 -1.094387751072645187e-02 1.498075872659683228e-01 1.614464074373245239e-02 -1.227632239460945129e-01 -1.053405925631523132e-01 -1.353781670331954956e-01 -4.842452332377433777e-02 -1.289991196244955063e-02 -1.593782380223274231e-02 -2.409797012805938721e-01 -2.260448485612869263e-01
9.973604232072830200e-02 -1.004612222313880920e-01 -9.727307595312595367e-03 -9.165288507938385010e-02 -4.720516204833984375e-01 1.447009891271591187e-01 4.383588209748268127e-02 -2.284458726644515991e-01 1.966563463211059570e-01 1.870000660419464111e-01 1.177309453487396240e-01 -2.162361443042755127e-01 3.601709380745887756e-02 -1.785484552383422852e-01 2.528256177902221680e-01 1.169998645782470703e-01 1.024152114987373352e-01 -1.159417778253555298e-01 -1.975088566541671753e-02 -5.036946758627891541e-02 1.888649016618728638e-01 1.080026403069496155e-01 -3.264247998595237732e-02 -1.272072643041610718e-01 -2.046401798725128174e-01 -3.372465968132019043e-01 4.122275859117507935e-02 2.390609532594680786e-01 6.551335752010345459e-02 -5.559476092457771301e-02 -5.774829164147377014e-02 3.345399796962738037e-01
-2.047489136457443237e-01 -2.071045488119125366e-01 -1.591212600469589233e-01 -2.641418203711509705e-02 -2.253612726926803589e-01 2.350552529096603394e-01 1.210647821426391602e-01 -1.775840297341346741e-02 -7.138964720070362091e-03 -2.879286110401153564e-01 2.296177446842193604e-01 -4.463515579700469971e-01 3.913246840238571167e-02 -5.210216715931892395e-02 2.007230967283248901e-01 3.029899597167968750e-01 8.461742103099822998e-02 -5.604298785328865051e-02 -5.494472011923789978e-02 -1.682975292205810547e-01 -2.807516157627105713e-01 -5.973609909415245056e-02 -1.187341138720512390e-01 2.184466421604156494e-01 -1.484286189079284668e-01 -1.013534888625144958e-01 2.247221022844314575e-01 6.512928754091262817e-02 1.036457717418670654e-01 5.703487992286682129e-02 -9.994832426309585571e-02 5.481080152094364166e-03
2.312475144863128662e-01 -7.992523908615112305e-02 2.902452349662780762e-01 -2.482460439205169678e-01 -1.978622376918792725e-01 1.294661313295364380e-01 -1.864131987094879150e-01 1.041720528155565262e-02 1.584490239620208740e-01 -3.237806558609008789e-01 -3.023947030305862427e-02 5.751258507370948792e-02 -3.654598295688629150e-01 1.641379296779632568e-01 2.826631627976894379e-02 -5.819796398282051086e-02 -8.617906831204891205e-03 -2.617969810962677002e-01 -1.990138590335845947e-01 6.256849318742752075e-02 -3.432860970497131348e-02 -6.219491362571716309e-03 1.064456254243850708e-01 -2.172137945890426636e-01 -3.884280920028686523e-01 2.119136154651641846e-01 1.235556229948997498e-01 7.496923208236694336e-03 1.428900510072708130e-01 -1.802734471857547760e-02 2.836457081139087677e-02 1.152278855443000793e-02
2.395875155925750732e-01 -1.617886275053024292e-01 -1.512165069580078125e-01 2.970308661460876465e-01 -2.464114874601364136e-01 1.709856688976287842e-01 -1.924293339252471924e-01 -9.021493792533874512e-02 2.116865217685699463e-01 1.062786299735307693e-02 -1.198164522647857666e-01 -2.583593428134918213e-01 -2.257093489170074463e-01 1.292590200901031494e-01 2.645477354526519775e-01 1.689268946647644043e-01 2.958629429340362549e-01 9.878668934106826782e-04 7.008009403944015503e-02 1.177009381353855133e-02 -1.646801382303237915e-01 -3.054322302341461182e-02 -9.782794862985610962e-02 9.435720741748809814e-02 -2.074166834354400635e-01 1.851065270602703094e-02 -8.229672908782958984e-02 1.165962070226669312e-01 2.414395064115524292e-01 -3.116926848888397217e-01 4.331871867179870605e-02 1.335546374320983887e-01
1.319659799337387085e-01 2.906415760517120361e-01 -1.839920878410339355e-01 -2.194884866476058960e-01 -2.220809459686279297e-01 1.986728422343730927e-02 2.347126901149749756e-01 1.203274205327033997e-01 -2.983137369155883789e-01 6.784042716026306152e-02 -1.483917981386184692e-01 6.224961206316947937e-02 5.264475196599960327e-02 -1.837552711367607117e-02 2.069350033998489380e-01 2.886351943016052246e-01 3.204529881477355957e-01 -1.536210328340530396e-01 -2.039290666580200195e-01 4.988367483019828796e-02 1.121722012758255005e-01 7.619491219520568848e-02 4.107320681214332581e-02 -2.291424423456192017e-01 -1.952262222766876221e-01 4.398427158594131470e-02 2.370139658451080322e-01 2.904718220233917236e-01 -1.092075463384389877e-02 -6.855644285678863525e-02 1.214604079723358154e-01 7.039240747690200806e-02
1.378798484802246094e-01 2.226417362689971924e-01 6.073287501931190491e-02 -2.064230144023895264e-01 -3.412836790084838867e-01 1.634207218885421753e-01 -2.067418992519378662e-01 -1.060176193714141846e-01 3.793654143810272217e-01 -5.800858605653047562e-03 -7.677838951349258423e-02 -1.896701008081436157e-01 2.605478093028068542e-02 1.584452837705612183e-01 1.742286831140518188e-01 1.309807151556015015e-01 3.015717864036560059e-01 -2.709868550300598145e-02 -7.851496338844299316e-02 1.302244961261749268e-01 1.289945840835571289e-01 -1.388447880744934082e-01 1.402599364519119263e-01 -6.599188596010208130e-02 -2.469059377908706665e-01 -9.358306974172592163e-02 -1.131570264697074890e-01 1.337071321904659271e-02 2.289744019508361816e-01 -9.209767729043960571e-02 2.557291686534881592e-01 2.123225480318069458e-01
-5.288239195942878723e-02 1.152004823088645935e-01 -4.874849319458007812e-02 -1.070150583982467651e-01 -1.556683182716369629e-01 4.262131750583648682e-01 -1.990453004837036133e-01 1.446667909622192383e-01 -1.050234660506248474e-01 -2.066441923379898071e-01 9.813878685235977173e-02 -1.393659114837646484e-01 1.704216450452804565e-01 -1.007204316556453705e-02 1.112303063273429871e-01 2.654081881046295166e-01 6.109904497861862183e-02 3.169035166501998901e-02 -1.698038280010223389e-01 -2.109541147947311401e-01 -2.312184721231460571e-01 -1.526073366403579712e-02 7.566919177770614624e-02 -2.405693233013153076e-01 -2.044890671968460083e-01 -1.695428192615509033e-01 4.283923655748367310e-02 -1.310849785804748535e-01 -2.927807345986366272e-02 -4.408822655677795410e-01 -1.488128155469894409e-01 8.121545612812042236e-02
-1.126647591590881348e-01 -8.455437421798706055e-02 -9.728347510099411011e-02 -1.791311651468276978e-01 1.244742516428232193e-02 -6.265173200517892838e-03 1.445945501327514648e-01 1.788764446973800659e-02 1.570467054843902588e-01 -4.066299498081207275e-01 -2.364759445190429688e-01 -2.398861199617385864e-01 8.561620116233825684e-02 -6.806476414203643799e-02 3.257787823677062988e-01 -4.305897653102874756e-02 1.387350559234619141e-01 -2.062017321586608887e-01 -1.148534119129180908e-01 2.079178392887115479e-01 1.649325340986251831e-01 1.087645143270492554e-01 -7.530495524406433105e-02 -1.671171933412551880e-01 -7.463562488555908203e-02 -1.490812897682189941e-01 -1.148828212171792984e-02 5.038159489631652832e-01 -3.652481362223625183e-02 -9.091074764728546143e-02 5.498680286109447479e-03 1.074721068143844604e-01
8.196008950471878052e-02 -2.649259567260742188e-02 -2.893577516078948975e-01 -2.763771452009677887e-03 -1.340257376432418823e-01 -8.921061456203460693e-02 1.774307899177074432e-02 9.133237600326538086e-02 2.617375552654266357e-02 -5.432277545332908630e-02 -8.904445171356201172e-02 -5.058735609054565430e-01 -1.168515682220458984e-01 1.691821515560150146e-01 -1.806473545730113983e-02 -2.136612869799137115e-02 -2.908159978687763214e-02 -2.960414588451385498e-01 -2.699948549270629883e-01 -1.998285949230194092e-01 -3.721422329545021057e-02 -7.059034891426563263e-03 2.875763773918151855e-01 -9.842193871736526489e-02 -2.519503235816955566e-01 8.767886459827423096e-02 6.394100934267044067e-02 2.249629646539688110e-01 2.033668756484985352e-01 -5.713542550802230835e-02 -1.861204504966735840e-01 2.519344985485076904e-01
2.939249575138092041e-01 3.882382065057754517e-02 1.606452763080596924e-01 -2.622757256031036377e-01 -3.113556504249572754e-01 -1.014498546719551086e-01 4.753603413701057434e-02 -1.514939069747924805e-01 7.367188483476638794e-02 -9.961413592100143433e-02 1.031679846346378326e-02 -6.551565229892730713e-02 -2.597856521606445312e-01 -8.141287416219711304e-02 3.046675920486450195e-01 2.133652567863464355e-01 1.837853193283081055e-01 -6.763564050197601318e-02 -3.523480892181396484e-01 1.237502172589302063e-01 -1.357511058449745178e-02 1.012735888361930847e-01 -3.798354417085647583e-02 9.277437813580036163e-03 -7.809144258499145508e-02 1.634502708911895752e-01 4.054809361696243286e-02 -2.560183703899383545e-01 9.143851697444915771e-02 -3.731608018279075623e-02 -1.058756411075592041e-01 3.769569993019104004e-01
-7.056994736194610596e-02 -2.666327357292175293e-01 -1.232221499085426331e-01 1.028043851256370544e-01 -3.643428683280944824e-01 -1.018142607063055038e-02 -1.458877325057983398e-01 -3.114541471004486084e-01 -8.104860782623291016e-02 -3.651058766990900040e-03 -1.108945384621620178e-01 -4.083376750349998474e-02 3.003632090985774994e-02 5.628979951143264771e-02 7.717407494783401489e-02 3.372300267219543457e-01 1.599639654159545898e-01 1.479232460260391235e-01 -4.026284515857696533e-01 -2.447530813515186310e-02 -1.814140938222408295e-02 1.500338315963745117e-01 1.674183830618858337e-02 -3.305499628186225891e-02 -2.950142920017242432e-01 -7.526946067810058594e-02 4.931020364165306091e-02 -6.587012857198715210e-02 2.783380746841430664e-01 -1.141427978873252869e-01 2.668438255786895752e-01 -8.469940721988677979e-02
1.468422561883926392e-01 1.701215952634811401e-01 4.515125602483749390e-02 7.137285917997360229e-02 3.633622825145721436e-02 2.569074630737304688e-01 7.040431350469589233e-02 -1.321087628602981567e-01 1.078887283802032471e-01 -2.333798408508300781e-01 -1.267558783292770386e-01 -3.057599961757659912e-01 -5.076412484049797058e-02 2.763879299163818359e-01 1.876040250062942505e-01 1.766289621591567993e-01 8.403919637203216553e-03 -2.182330377399921417e-02 -2.487127482891082764e-01 7.635727524757385254e-02 -1.069426089525222778e-01 2.874779403209686279e-01 1.153813377022743225e-01 -2.034477889537811279e-01 -2.467933148145675659e-01 -2.605597674846649170e-01 -2.157704979181289673e-01 1.309938132762908936e-01 3.020302653312683105e-01 1.001898869872093201e-01 -1.409604847431182861e-01 3.074149787425994873e-02
-5.673332139849662781e-02 2.193528115749359131e-01 -2.037479169666767120e-02 -1.803491115570068359e-01 -7.099095731973648071e-02 1.598219946026802063e-02 -2.524426579475402832e-01 -8.493363857269287109e-02 -1.337883770465850830e-01 -1.316384673118591309e-01 -2.368983179330825806e-01 -1.900588423013687134e-01 2.790482155978679657e-02 1.727861315011978149e-01 2.537755668163299561e-01 3.423030376434326172e-01 2.140705287456512451e-01 -1.425836384296417236e-01 -2.631429135799407959e-01 -5.003848299384117126e-02 -6.022103130817413330e-02 7.843220978975296021e-02 -1.237302646040916443e-01 -8.077927678823471069e-02 -5.102791264653205872e-02 7.524652034044265747e-02 4.126964807510375977e-01 3.672215342521667480e-01 -2.432030998170375824e-02 1.114417798817157745e-02 -5.386426299810409546e-02 -1.150668710470199585e-01
3.335721045732498169e-02 1.859288960695266724e-01 1.802811026573181152e-02 -1.415844112634658813e-01 -3.711440563201904297e-01 2.790855243802070618e-03 9.208018332719802856e-02 6.692138314247131348e-02 -2.222894132137298584e-01 9.975598752498626709e-02 9.483113884925842285e-03 -2.437029480934143066e-01 3.787137567996978760e-02 1.678048223257064819e-01 2.383064180612564087e-01 1.805223971605300903e-01 4.283371865749359131e-01 -5.596259608864784241e-02 -1.770050525665283203e-01 3.176494687795639038e-02 -1.789190433919429779e-02 2.030435502529144287e-01 -5.756768956780433655e-02 9.205464273691177368e-02 -1.414785683155059814e-01 -4.850995168089866638e-02 3.597090840339660645e-01 2.181162834167480469e-01 6.569565087556838989e-02 -1.882797032594680786e-01 2.038972526788711548e-01 -4.964414238929748535e-02
1.737752109766006470e-01 -2.320596128702163696e-01 -2.788101732730865479e-01 3.072273731231689453e-01 -1.264218837022781372e-01 1.032562926411628723e-01 -1.039864867925643921e-01 8.907356113195419312e-02 2.435024827718734741e-02 -3.062820136547088623e-01 6.549841910600662231e-02 -8.773186057806015015e-02 1.571356505155563354e-01 -7.503766566514968872e-02 3.795602023601531982e-01 -1.566044613718986511e-02 1.312413811683654785e-01 -1.712006181478500366e-01 -1.189005523920059204e-01 -3.082448430359363556e-02 -1.965212225914001465e-01 1.025464758276939392e-01 -1.089186593890190125e-02 -1.079650297760963440e-01 -4.823707640171051025e-01 1.396941244602203369e-01 -2.158635109663009644e-02 -1.046017408370971680e-01 -8.773682266473770142e-02 -1.121795102953910828e-01 3.530875779688358307e-03 1.047965735197067261e-01
-1.319201439619064331e-01 1.401532441377639771e-01 -7.466654479503631592e-02 -2.368333190679550171e-01 -4.996185004711151123e-02 2.943968176841735840e-01 -1.888407170772552490e-01 -8.632186800241470337e-02 -2.249682843685150146e-01 -2.146633118391036987e-01 -3.672898560762405396e-02 -3.125388622283935547e-01 -9.054223448038101196e-02 5.009197071194648743e-02 2.281800061464309692e-01 3.635401129722595215e-01 2.056321352720260620e-01 -7.615720387548208237e-03 -9.238993749022483826e-03 4.663473367691040039e-02 1.015471890568733215e-01 2.226844429969787598e-01 -2.456794232130050659e-01 -4.870871454477310181e-02 -1.397667825222015381e-01 1.707382798194885254e-01 2.776398658752441406e-01 1.779436767101287842e-01 8.153218775987625122e-02 -8.598446100950241089e-02 -1.119931936264038086e-01 -1.646345406770706177e-01
-9.860807657241821289e-02 -8.328000456094741821e-02 -4.374479874968528748e-02 -5.696931853890419006e-02 -2.693309448659420013e-02 2.445307932794094086e-02 3.628382980823516846e-01 5.537041649222373962e-02 -4.548279941082000732e-02 -2.137743979692459106e-01 -2.084506601095199585e-01 -2.326125055551528931e-01 -8.656704425811767578e-02 -8.201042562723159790e-02 3.149488866329193115e-01 1.102859824895858765e-01 2.000910341739654541e-01 -2.209915220737457275e-01 -2.208278514444828033e-02 -9.154633432626724243e-02 3.563264757394790649e-02 2.875404432415962219e-02 -1.945314696058630943e-03 -1.415496021509170532e-01 -1.937958449125289917e-01 2.673496603965759277e-01 1.435856670141220093e-01 3.053954243659973145e-01 1.993049085140228271e-01 -3.651118874549865723e-01 2.174192070960998535e-01 9.023530036211013794e-02
2.215883880853652954e-02 1.266025304794311523e-01 -2.835377156734466553e-01 -5.698045715689659119e-02 1.279722317121922970e-03 1.227778866887092590e-01 -1.910321861505508423e-01 9.822858124971389771e-02 7.681280374526977539e-02 -1.896215975284576416e-01 -2.128996998071670532e-01 -8.620870113372802734e-02 8.806875348091125488e-02 2.205820083618164062e-01 3.317347168922424316e-01 1.262552291154861450e-01 4.859049990773200989e-02 -3.820004761219024658e-01 -1.942147016525268555e-01 7.844511419534683228e-03 1.173248887062072754e-01 5.785095691680908203e-02 2.243895083665847778e-01 1.101581845432519913e-02 -2.724080979824066162e-01 -1.842205226421356201e-01 -1.234637722373008728e-01 -1.021862998604774475e-01 2.824023067951202393e-01 -8.506489545106887817e-02 -2.820364832878112793e-01 8.715535700321197510e-02
-3.428380563855171204e-02 1.143496111035346985e-01 1.776751875877380371e-01 -1.065052449703216553e-01 -2.974179387092590332e-01 3.376881182193756104e-01 2.355140745639801025e-01 -2.506084181368350983e-02 -9.474805556237697601e-03 -3.293105661869049072e-01 -2.793545834720134735e-02 -1.404257118701934814e-01 -1.371723860502243042e-01 -7.899240404367446899e-02 2.783697247505187988e-01 -1.039280146360397339e-01 6.740102171897888184e-02 -1.622638404369354248e-01 -1.667673289775848389e-01 1.708937138319015503e-01 -2.214565426111221313e-01 -1.065983176231384277e-01 6.093623116612434387e-02 -2.040404379367828369e-01 -5.734015628695487976e-02 -1.220901086926460266e-01 2.788848876953125000e-01 -1.519472002983093262e-01 2.020737975835800171e-01 9.916814416646957397e-02 -2.217261344194412231e-01 1.712888777256011963e-01
-1.155951693654060364e-01 -7.534608244895935059e-02 -1.158008426427841187e-01 -3.465405404567718506e-01 1.031497046351432800e-01 9.693934768438339233e-02 1.432369649410247803e-01 1.001449003815650940e-01 -5.822134017944335938e-02 -2.968293130397796631e-01 -2.637031674385070801e-01 -1.817970275878906250e-01 3.973732143640518188e-02 6.407670676708221436e-02 2.803645431995391846e-01 2.205011546611785889e-01 3.144954144954681396e-01 -3.039706945419311523e-01 -9.595868736505508423e-02 -6.948496401309967041e-02 1.136078238487243652e-01 1.756735146045684814e-01 7.776817679405212402e-02 -2.747831046581268311e-01 -9.931395947933197021e-02 1.807196885347366333e-01 1.107064192183315754e-03 -9.385947487317025661e-04 2.977243810892105103e-02 -1.769468784332275391e-01 2.508683502674102783e-01 3.951068222522735596e-02
-8.396153151988983154e-02 -4.143289476633071899e-02 -9.574940055608749390e-02 -5.282178893685340881e-02 -4.643926396965980530e-02 2.621423006057739258e-01 5.814522039145231247e-03 4.710991680622100830e-02 -1.591545902192592621e-02 -2.292427718639373779e-01 2.699854373931884766e-01 -3.442519009113311768e-01 1.856040209531784058e-01 -9.634193032979965210e-02 2.120778560638427734e-01 2.372929602861404419e-01 2.612643539905548096e-01 -1.807885020971298218e-01 -2.874364554882049561e-01 -6.581880152225494385e-02 -3.306262493133544922e-01 -9.684775769710540771e-02 -1.366015672683715820e-01 1.113750860095024109e-01 -9.052143990993499756e-02 -8.515091985464096069e-02 1.642062813043594360e-01 9.112922847270965576e-02 6.581623852252960205e-02 3.248677253723144531e-01 5.890312418341636658e-02 1.233627200126647949e-01
3.701166808605194092e-02 -2.293510129675269127e-03 -5.711149051785469055e-02 -8.504665642976760864e-02 9.908126294612884521e-02 1.079097315669059753e-01 1.075930334627628326e-02 -1.134594306349754333e-01 -1.343157608062028885e-02 -2.769147753715515137e-01 1.422404497861862183e-02 2.901764772832393646e-02 6.937614828348159790e-02 3.558140248060226440e-02 3.120690286159515381e-01 2.334711253643035889e-01 5.593293905258178711e-02 -8.668122440576553345e-02 -5.898421257734298706e-02 -9.518375992774963379e-02 -4.628917947411537170e-02 1.507713347673416138e-01 9.035029262304306030e-02 6.898521631956100464e-02 -6.057477593421936035e-01 1.390580534934997559e-01 2.977439463138580322e-01 1.086036786437034607e-01 -1.772761046886444092e-01 9.889855980873107910e-02 3.229488730430603027e-01 1.568535864353179932e-01
-1.701032556593418121e-02 -5.046467483043670654e-02 -2.530503273010253906e-01 2.435645833611488342e-02 -8.721058815717697144e-02 1.086219623684883118e-01 -3.399544358253479004e-01 9.946236014366149902e-02 1.270545274019241333e-01 -1.421054899692535400e-01 -1.662502884864807129e-01 -1.959059685468673706e-01 7.370957732200622559e-02 1.590652167797088623e-01 3.354336917400360107e-01 3.445458114147186279e-01 3.385310247540473938e-02 -9.016878902912139893e-02 -1.805181950330734253e-01 4.413531348109245300e-02 9.458819031715393066e-02 -7.112544029951095581e-02 2.310170829296112061e-01 -2.065174132585525513e-01 -3.481495082378387451e-01 -5.858441442251205444e-02 -4.217697679996490479e-02 -3.643598034977912903e-02 2.556392848491668701e-01 1.165876835584640503e-01 -2.504321336746215820e-01 -1.050018705427646637e-02
1.328252255916595459e-01 5.867778509855270386e-02 -1.414203792810440063e-01 -6.939090788364410400e-02 -1.371254175901412964e-01 3.878793418407440186e-01 5.411990731954574585e-02 -5.403564870357513428e-02 -4.099468141794204712e-02 -1.733735948801040649e-01 -3.440019860863685608e-02 -2.337800264358520508e-01 -8.293471299111843109e-03 -2.024042457342147827e-01 1.290763020515441895e-01 4.100983142852783203e-01 -2.016982436180114746e-01 -2.477730214595794678e-01 -1.009142398834228516e-01 2.289331108331680298e-01 -9.878816083073616028e-03 1.348100900650024414e-01 -8.516259491443634033e-02 1.524598151445388794e-01 -2.001772224903106689e-01 -9.656895697116851807e-02 -2.195933014154434204e-01 -7.434081286191940308e-02 2.570427358150482178e-01 -7.112038135528564453e-02 -6.449645012617111206e-02 2.714321017265319824e-01
-1.857721991837024689e-02 -4.829292651265859604e-03 -3.007797151803970337e-02 -1.598731279373168945e-01 -2.769889831542968750e-01 4.354810416698455811e-01 -1.694148778915405273e-02 1.273266077041625977e-01 1.335624605417251587e-01 1.566012501716613770e-01 5.212789401412010193e-02 -1.039735451340675354e-01 -1.341866999864578247e-01 5.991325154900550842e-02 1.675313860177993774e-01 -1.225023809820413589e-02 1.172083467245101929e-01 -4.138053357601165771e-01 -2.119249850511550903e-01 5.990765639580786228e-04 5.646925047039985657e-02 2.247348874807357788e-01 -6.816723197698593140e-02 -3.999259322881698608e-02 -1.549852788448333740e-01 -1.326294839382171631e-01 -5.164018832147121429e-03 -2.207035571336746216e-01 -3.101520612835884094e-02 -3.178348243236541748e-01 -2.291055023670196533e-01 2.235055863857269287e-01
2.768137864768505096e-02 -1.462644934654235840e-01 -6.291920691728591919e-02 -2.615860402584075928e-01 -3.524633944034576416e-01 8.358507603406906128e-02 3.204197064042091370e-02 -5.155725032091140747e-02 2.253006249666213989e-01 4.325263574719429016e-02 -2.587750256061553955e-01 -6.823443621397018433e-02 1.409073024988174438e-01 1.657929457724094391e-02 -1.022005751729011536e-01 1.039725840091705322e-01 2.099157273769378662e-01 -3.255551755428314209e-01 -2.104918360710144043e-01 1.853002160787582397e-01 -4.810223821550607681e-03 -1.690797209739685059e-01 -1.791859716176986694e-01 -1.962405741214752197e-01 -2.962950170040130615e-01 -2.142446190118789673e-01 9.381482005119323730e-02 1.594905406236648560e-01 1.852658763527870178e-02 -2.595603764057159424e-01 1.085852310061454773e-01 1.719238609075546265e-01
-1.361655294895172119e-01 4.472508281469345093e-02 1.654077023267745972e-01 -1.050659269094467163e-01 -4.183204770088195801e-01 2.950842678546905518e-01 -2.350522726774215698e-01 -3.427402302622795105e-02 8.848855644464492798e-02 -2.885050773620605469e-01 5.203071981668472290e-02 -6.766256690025329590e-02 1.064885333180427551e-01 -1.013834327459335327e-01 8.588002622127532959e-02 -5.790419131517410278e-02 3.454740047454833984e-01 -2.967888414859771729e-01 -1.418622583150863647e-01 5.445812270045280457e-02 -3.092631399631500244e-01 1.246885582804679871e-01 4.721854627132415771e-02 2.223439514636993408e-02 -2.078825980424880981e-01 -4.866366460919380188e-02 -1.462527364492416382e-01 1.280991286039352417e-01 1.293945908546447754e-01 1.961793154478073120e-01 8.718886971473693848e-02 3.487819805741310120e-02
-3.219531849026679993e-02 -4.691062867641448975e-02 4.317234829068183899e-02 -1.323292255401611328e-01 -2.714315056800842285e-01 4.086371362209320068e-01 -2.125194817781448364e-01 -2.798049449920654297e-01 -1.704658418893814087e-01 -2.533529996871948242e-01 -1.186904981732368469e-01 -1.445198059082031250e-02 -1.567950397729873657e-01 -9.807749092578887939e-02 9.813778847455978394e-02 -9.601666778326034546e-02 1.535741891711950302e-02 -1.076086908578872681e-01 5.458794534206390381e-02 -6.310199201107025146e-02 -1.986082941293716431e-01 9.536880068480968475e-03 4.028873443603515625e-01 -3.265522420406341553e-01 -1.615545004606246948e-01 -9.252063930034637451e-02 1.111795976758003235e-01 -8.367662318050861359e-03 2.643575370311737061e-01 -3.367633745074272156e-02 8.403608947992324829e-02 1.538421679288148880e-02
-4.693619161844253540e-02 -7.808368653059005737e-02 -1.419137418270111084e-01 -3.266351521015167236e-01 9.065701812505722046e-02 6.460565328598022461e-02 7.806616835296154022e-03 -8.852369338274002075e-02 -4.625744000077247620e-02 -1.773325949907302856e-01 -3.999326825141906738e-01 -2.276620119810104370e-01 1.646009832620620728e-01 7.417905330657958984e-02 2.027193605899810791e-01 3.132809996604919434e-01 4.632064104080200195e-01 -1.802385002374649048e-01 4.696265235543251038e-02 6.099066138267517090e-02 9.230417199432849884e-03 8.704595267772674561e-02 -5.931583791971206665e-02 -2.872850894927978516e-01 -1.573456265032291412e-02 1.529043763875961304e-01 8.342885226011276245e-02 -9.137333929538726807e-02 1.407406330108642578e-01 -1.431238651275634766e-01 -1.423729676753282547e-02 -3.556051477789878845e-02
-7.503502070903778076e-02 5.887914076447486877e-02 2.770167589187622070e-01 -3.558919206261634827e-02 -1.854528933763504028e-01 2.166891545057296753e-01 1.044523902237415314e-02 4.860264435410499573e-02 -5.305007100105285645e-02 -1.046215742826461792e-01 -2.205613702535629272e-01 -1.685732752084732056e-01 -1.795592010021209717e-01 3.491612523794174194e-02 3.117334544658660889e-01 1.392605062574148178e-02 3.468807339668273926e-01 -3.063380122184753418e-01 -1.224069595336914062e-01 -4.651544615626335144e-02 -1.914073675870895386e-01 -8.317046612501144409e-02 6.747910380363464355e-02 2.109759300947189331e-01 -4.072888195514678955e-01 -1.097662188112735748e-02 5.956276878714561462e-02 1.841867566108703613e-01 5.715933069586753845e-02 1.762445867061614990e-01 -2.100303471088409424e-01 3.961310163140296936e-02
2.988669276237487793e-02 -5.614002794027328491e-02 2.380714416503906250e-01 -2.659602165222167969e-01 -2.148970812559127808e-01 4.056444466114044189e-01 -2.847412824630737305e-01 -1.510232985019683838e-01 -3.536842390894889832e-02 -1.302717179059982300e-01 1.482569426298141479e-01 -2.562671527266502380e-02 -1.447439044713973999e-01 -1.358552724123001099e-01 1.937156915664672852e-01 -2.080092206597328186e-02 -8.215614594519138336e-03 -1.577070802450180054e-01 -1.216180101037025452e-01 7.539903372526168823e-02 -1.840451955795288086e-01 1.617441177368164062e-01 2.313761860132217407e-01 -2.224558293819427490e-01 -2.711059153079986572e-01 -1.090378090739250183e-01 -5.098604038357734680e-02 9.387897700071334839e-02 2.840301990509033203e-01 -1.317014992237091064e-01 1.791601926088333130e-01 1.779351010918617249e-02
3.962964937090873718e-02 -9.409518539905548096e-02 1.054282262921333313e-01 -9.777846932411193848e-02 -1.377960443496704102e-01 2.271287888288497925e-01 1.775094307959079742e-02 3.784390166401863098e-02 7.803028821945190430e-02 -1.820772141218185425e-01 -2.020481377840042114e-01 -6.950350850820541382e-02 -1.278567314147949219e-01 -2.534704804420471191e-01 3.543119728565216064e-01 1.688216328620910645e-01 3.157650530338287354e-01 -4.401142001152038574e-01 1.253069043159484863e-01 -2.907159626483917236e-01 -1.521821878850460052e-02 -1.448116302490234375e-01 -7.544128596782684326e-02 1.149807050824165344e-01 -2.158865481615066528e-01 -9.696628153324127197e-02 2.481234371662139893e-01 3.205022588372230530e-02 1.012805476784706116e-02 7.893240451812744141e-02 -1.250326931476593018e-01 5.236886069178581238e-02
-2.722155153751373291e-01 -7.368067651987075806e-02 1.869245469570159912e-01 -4.987150803208351135e-02 -3.147965669631958008e-02 3.836471140384674072e-01 -2.477451562881469727e-01 -4.453909397125244141e-01 -1.060693040490150452e-01 -1.186921373009681702e-01 2.583526261150836945e-02 -2.708301842212677002e-01 -1.726860404014587402e-01 -4.809159040451049805e-02 3.377435803413391113e-01 1.238760501146316528e-01 2.100022323429584503e-02 -1.176616847515106201e-01 1.029677912592887878e-01 8.991684764623641968e-02 -1.360508799552917480e-01 -3.974464163184165955e-02 9.480556845664978027e-02 -2.490988969802856445e-01 -1.722784191370010376e-01 4.289590939879417419e-02 -5.414678901433944702e-02 7.175008207559585571e-02 2.079567164182662964e-01 -1.670023798942565918e-02 6.804662942886352539e-02 4.853140935301780701e-02
1.591033339500427246e-01 1.327325403690338135e-01 1.527051329612731934e-01 -1.183756217360496521e-01 -2.683104872703552246e-01 5.119825005531311035e-01 2.264898642897605896e-02 -1.887216717004776001e-01 -1.497757881879806519e-01 -2.340101599693298340e-01 -1.376241594552993774e-01 -3.205554559826850891e-02 -7.814966887235641479e-02 -1.512932330369949341e-01 1.556751579046249390e-01 1.521441247314214706e-02 5.486805737018585205e-02 -6.163266673684120178e-02 2.666926383972167969e-01 -1.375405490398406982e-01 -6.595792621374130249e-02 2.345947325229644775e-01 -1.785500794649124146e-01 -1.078084576874971390e-02 -2.753486037254333496e-01 5.469981953501701355e-02 -2.751308307051658630e-02 1.339900493621826172e-01 3.048812150955200195e-01 -1.045140549540519714e-01 2.835027687251567841e-02 -9.183997660875320435e-02
6.295475363731384277e-02 -1.177143082022666931e-01 -1.341200172901153564e-01 -1.063431724905967712e-01 -1.376035213470458984e-01 1.245080232620239258e-01 3.271551057696342468e-02 4.643540829420089722e-03 8.220090717077255249e-02 -4.811892285943031311e-02 1.129516363143920898e-01 -2.735672295093536377e-01 1.665196716785430908e-01 -2.564682625234127045e-02 9.713049232959747314e-02 3.878664970397949219e-02 1.152686998248100281e-01 -2.230343669652938843e-01 -4.147697091102600098e-01 -1.828778833150863647e-01 2.197209559381008148e-02 -1.860346272587776184e-02 1.978211663663387299e-02 -4.250493831932544708e-03 -5.614163875579833984e-01 2.853661216795444489e-02 3.289237916469573975e-01 1.719089969992637634e-02 -2.394896149635314941e-01 1.587488055229187012e-01 3.403921797871589661e-02 5.837397277355194092e-02
2.277939170598983765e-01 3.908849880099296570e-02 1.057888269424438477e-01 -9.240783751010894775e-02 -4.053437113761901855e-01 3.171650767326354980e-01 1.601134310476481915e-03 -1.504764556884765625e-01 -1.570158898830413818e-01 -2.216050922870635986e-01 9.051047265529632568e-02 -1.761014312505722046e-01 -1.173308566212654114e-01 -3.258024901151657104e-02 2.026582509279251099e-01 3.374474346637725830e-01 -2.153231799602508545e-01 -9.105321764945983887e-02 -7.590922713279724121e-02 2.287259846925735474e-01 9.913153201341629028e-02 1.646867096424102783e-01 -9.133134037256240845e-02 -9.872987121343612671e-02 -1.461624284274876118e-03 -3.536384552717208862e-02 4.068354517221450806e-02 -6.101005151867866516e-02 3.382107615470886230e-01 -2.204831987619400024e-01 -9.588510543107986450e-02 9.989503771066665649e-02
-4.135318472981452942e-02 2.917186729609966278e-02 -1.461682021617889404e-01 -2.926512360572814941e-01 -2.342989146709442139e-01 1.418528109788894653e-01 6.561077386140823364e-02 -7.567007839679718018e-02 1.785939186811447144e-01 -1.455960422754287720e-01 -4.234694316983222961e-02 -1.338676665909588337e-03 3.001323901116847992e-02 8.562622591853141785e-03 1.134794391691684723e-02 2.419917657971382141e-02 3.783803284168243408e-01 -1.920684128999710083e-01 -2.312776632606983185e-02 -7.695455104112625122e-02 6.396274268627166748e-02 -2.880734801292419434e-01 2.252764999866485596e-01 -6.586420536041259766e-02 -2.959913015365600586e-01 -1.588303744792938232e-01 -9.190996736288070679e-02 1.109293550252914429e-01 2.934762835502624512e-01 -4.209010601043701172e-01 1.386218983680009842e-02 1.518207341432571411e-01
-1.250014454126358032e-02 1.239013597369194031e-01 -9.156423807144165039e-02 -2.775247395038604736e-01 -1.809519827365875244e-01 3.732942640781402588e-01 -1.390849351882934570e-01 -3.450235426425933838e-01 -5.676228925585746765e-02 -6.678561121225357056e-02 7.238075137138366699e-02 -2.681742422282695770e-02 -1.708765327930450439e-01 4.958700388669967651e-02 3.113311231136322021e-01 -1.466675102710723877e-01 -8.167550712823867798e-02 -1.634019762277603149e-01 -1.650407165288925171e-01 -2.890925481915473938e-02 -6.183198839426040649e-02 3.045797348022460938e-01 2.282127588987350464e-01 -2.063271105289459229e-01 -1.752943694591522217e-01 -1.107731238007545471e-01 -1.189756393432617188e-02 -8.341159671545028687e-02 3.073690831661224365e-01 -1.578455120325088501e-01 -4.406714066863059998e-02 2.745377831161022186e-02
5.412666127085685730e-03 1.918486654758453369e-01 6.241183355450630188e-02 -1.610326766967773438e-01 -3.440409302711486816e-01 1.715286374092102051e-01 3.659820854663848877e-01 -1.944300532341003418e-01 -1.032996028661727905e-01 -1.807042025029659271e-02 -1.268838495016098022e-01 -9.782920777797698975e-02 2.218844443559646606e-01 2.851040661334991455e-02 9.929900616407394409e-02 9.530319273471832275e-02 -1.486179679632186890e-01 -3.582891225814819336e-01 1.213612854480743408e-01 -7.894478738307952881e-02 -8.299008756875991821e-02 3.885702043771743774e-02 -4.571719840168952942e-02 -3.714142076205462217e-04 -4.772025346755981445e-01 -1.389287263154983521e-01 9.428289532661437988e-02 2.801923640072345734e-02 1.810935288667678833e-01 9.149788320064544678e-02 1.135644093155860901e-01 1.244262903928756714e-01
-2.725418284535408020e-02 -1.105261966586112976e-01 -2.073987424373626709e-01 2.158618122339248657e-01 1.173579767346382141e-01 1.119778230786323547e-01 4.628375917673110962e-02 -9.735289029777050018e-03 2.200326882302761078e-02 -1.910567581653594971e-01 -5.372247472405433655e-02 -1.440974920988082886e-01 -1.274585425853729248e-01 1.617313474416732788e-01 1.766555607318878174e-01 1.668567061424255371e-01 1.668241806328296661e-03 -3.621381223201751709e-01 -5.008890032768249512e-01 9.079293161630630493e-02 3.594955056905746460e-02 3.344449773430824280e-02 6.442016363143920898e-02 -8.820207417011260986e-02 -3.396771550178527832e-01 -7.630373537540435791e-02 1.928447186946868896e-01 7.429447025060653687e-02 3.012124896049499512e-01 -1.036972478032112122e-01 -7.363497465848922729e-02 1.770811378955841064e-01
1.097761690616607666e-01 1.448965519666671753e-01 4.763431102037429810e-02 -7.365278154611587524e-02 -1.892495155334472656e-01 2.822110056877136230e-01 -3.815260902047157288e-02 -3.613234311342239380e-02 -1.778650730848312378e-01 -5.238348618149757385e-02 -1.104384362697601318e-01 -1.920827925205230713e-01 -2.419793745502829552e-03 5.719863995909690857e-02 2.172466963529586792e-01 4.341784417629241943e-01 4.390495419502258301e-01 -3.548126295208930969e-02 -8.722190558910369873e-02 1.079484522342681885e-01 8.993357419967651367e-02 2.453387379646301270e-01 -1.921395957469940186e-02 -1.103560701012611389e-01 -3.220201656222343445e-02 8.278335444629192352e-04 2.623257637023925781e-01 2.201295942068099976e-01 -2.186885289847850800e-02 -2.783990800380706787e-01 7.620939612388610840e-02 -1.495714038610458374e-01
6.865479517728090286e-03 1.352591365575790405e-01 -9.777803719043731689e-02 -2.576339542865753174e-01 -1.892098635435104370e-01 1.404967010021209717e-01 1.960411369800567627e-01 7.804540544748306274e-02 -4.286986589431762695e-01 -8.513837307691574097e-02 6.329917907714843750e-02 5.267345160245895386e-02 1.236623749136924744e-01 2.296932600438594818e-02 1.155322641134262085e-01 2.563164830207824707e-01 1.185769587755203247e-01 -3.092283606529235840e-01 -1.769098490476608276e-01 -1.025976687669754028e-01 6.108774617314338684e-02 1.282121706753969193e-02 7.207938283681869507e-02 -1.085193157196044922e-01 -1.790637820959091187e-01 4.929730296134948730e-02 2.516199648380279541e-01 4.529583752155303955e-01 1.303841322660446167e-01 6.215846166014671326e-02 1.143514066934585571e-01 -6.073749065399169922e-02
3.827160224318504333e-02 2.711601853370666504e-01 8.966872841119766235e-02 -1.730366498231887817e-01 -3.500775992870330811e-01 9.788703173398971558e-02 2.266842126846313477e-02 -7.298656553030014038e-02 -2.435494065284729004e-01 6.663688272237777710e-02 -8.464370667934417725e-02 -3.224501013755798340e-01 1.284557580947875977e-01 5.330565944314002991e-02 6.143842265009880066e-02 2.173772007226943970e-01 3.108714818954467773e-01 -4.186910018324851990e-02 -1.235677823424339294e-01 -7.746283710002899170e-02 1.635741442441940308e-01 1.955117434263229370e-01 1.674636602401733398e-01 2.293389104306697845e-02 -2.573889195919036865e-01 6.503140926361083984e-02 2.497699111700057983e-01 2.639758288860321045e-01 1.101247966289520264e-01 5.206333845853805542e-02 2.680332660675048828e-01 3.662956878542900085e-02
-4.330399632453918457e-02 1.086647585034370422e-01 -2.682885527610778809e-01 -2.239128760993480682e-02 -2.767466306686401367e-01 -9.700829535722732544e-02 3.155314922332763672e-01 5.901716277003288269e-02 -9.159804880619049072e-02 -1.442291736602783203e-01 -1.655440181493759155e-01 -2.150704525411128998e-02 1.270503830164670944e-02 2.279768511652946472e-02 2.500813305377960205e-01 4.526710882782936096e-02 9.373681992292404175e-02 -2.392741143703460693e-01 -3.698503673076629639e-01 9.820382297039031982e-02 2.398124784231185913e-01 -3.452333062887191772e-02 5.413340777158737183e-02 -1.510340720415115356e-01 -2.178905457258224487e-01 1.730429530143737793e-01 -1.316839009523391724e-01 1.069733202457427979e-01 1.306638121604919434e-01 -2.135322988033294678e-02 3.393717408180236816e-01 2.581509947776794434e-01
1.510862410068511963e-01 -1.688348315656185150e-02 -2.168771438300609589e-02 1.639038175344467163e-01 -9.282042086124420166e-02 2.861172258853912354e-01 1.842281669378280640e-01 -9.265522658824920654e-02 -7.670244574546813965e-02 -3.002218604087829590e-01 -1.910377889871597290e-01 -7.827381044626235962e-02 -2.510615624487400055e-02 -2.689680159091949463e-01 2.105752527713775635e-01 5.898955464363098145e-02 3.123787418007850647e-02 -4.909413754940032959e-01 1.231340691447257996e-02 -4.404143616557121277e-02 -1.364975571632385254e-01 -2.030866034328937531e-02 9.039551019668579102e-02 -7.411367446184158325e-02 -1.141371205449104309e-01 -2.985495328903198242e-01 -8.569581061601638794e-02 1.638693213462829590e-01 1.006488502025604248e-01 1.920877844095230103e-01 -1.179449781775474548e-01 2.881345450878143311e-01
-2.109960652887821198e-02 1.227730065584182739e-01 1.873309165239334106e-01 9.682412445545196533e-02 -1.193796545267105103e-01 -1.483843773603439331e-01 -1.711827814579010010e-01 -9.045992791652679443e-02 -1.295746415853500366e-01 -3.921258449554443359e-02 7.333828601986169815e-03 -9.558556228876113892e-02 -5.859013181179761887e-03 -7.096797972917556763e-02 4.981315732002258301e-01 8.867569267749786377e-02 9.713190048933029175e-02 -3.198315799236297607e-01 -5.908912420272827148e-02 -1.600143909454345703e-01 -1.890183836221694946e-01 2.308191359043121338e-01 -1.268124431371688843e-01 -1.049146130681037903e-01 -2.035357505083084106e-01 -5.179912596940994263e-02 -1.016481444239616394e-01 2.626656889915466309e-01 2.131738811731338501e-01 2.622528374195098877e-01 -7.868444919586181641e-02 2.773225307464599609e-01
-2.972356230020523071e-02 -1.536428034305572510e-01 1.308038681745529175e-01 3.020139643922448158e-03 -3.225192427635192871e-01 1.625879257917404175e-01 -1.850491762161254883e-01 1.311778277158737183e-02 4.976341873407363892e-02 -4.831015467643737793e-01 1.672001481056213379e-01 -2.441622763872146606e-01 9.609462693333625793e-03 -1.526685804128646851e-01 1.192936487495899200e-02 8.548855036497116089e-02 2.170296907424926758e-01 -4.032610356807708740e-01 -2.540851533412933350e-01 -1.944902390241622925e-01 -1.055491715669631958e-01 6.048489362001419067e-02 1.170626506209373474e-01 1.569486856460571289e-01 -1.055655181407928467e-01 -6.296358257532119751e-02 3.771688044071197510e-02 2.298798039555549622e-02 9.285312891006469727e-02 1.100373342633247375e-01 -1.350068449974060059e-01 1.340840458869934082e-01
3.673084825277328491e-02 -6.830635666847229004e-02 2.504909932613372803e-01 -1.618760675191879272e-01 -1.956744343042373657e-01 3.555108606815338135e-01 1.428733021020889282e-01 -1.837402433156967163e-01 -8.650431409478187561e-03 -8.834718726575374603e-03 -1.221809387207031250e-01 1.300553828477859497e-01 2.286535128951072693e-02 -5.521108955144882202e-02 3.217988908290863037e-01 -1.244275867938995361e-01 1.740877777338027954e-01 -1.874461472034454346e-01 4.415341839194297791e-02 -2.170991450548171997e-01 -7.057168334722518921e-02 2.586436569690704346e-01 -5.087083578109741211e-02 -8.207616955041885376e-02 -3.074105083942413330e-01 8.092931658029556274e-02 6.918618455529212952e-03 4.105740040540695190e-02 3.157643675804138184e-01 -4.155771061778068542e-02 3.365207612514495850e-01 1.356182694435119629e-01
2.162447124719619751e-01 -1.194797549396753311e-02 8.721335977315902710e-02 -1.090876162052154541e-01 -2.645695507526397705e-01 1.710744947195053101e-01 -2.245071530342102051e-01 1.131557822227478027e-01 1.143773645162582397e-01 -2.862284779548645020e-01 -7.706210762262344360e-02 -6.354272365570068359e-02 -3.053893446922302246e-01 -6.810098141431808472e-02 4.089336097240447998e-02 6.180543079972267151e-02 6.278947740793228149e-02 -3.462735414505004883e-01 -1.593056768178939819e-01 1.079604625701904297e-01 -2.119305729866027832e-01 2.646604776382446289e-01 1.645980626344680786e-01 6.590656936168670654e-02 -2.673367559909820557e-01 1.709199100732803345e-01 3.482997044920921326e-02 -1.592170894145965576e-01 1.218030750751495361e-01 -6.078616529703140259e-02 3.073291778564453125e-01 1.234291642904281616e-01
1.701488345861434937e-01 4.855806007981300354e-02 -1.185451894998550415e-01 2.336317747831344604e-01 -2.800952792167663574e-01 9.081296622753143311e-02 7.041473872959613800e-03 8.468710631132125854e-02 1.474223881959915161e-01 -3.117556571960449219e-01 4.747862368822097778e-02 -2.880596518516540527e-01 -1.218430846929550171e-01 -8.882140368223190308e-02 1.791390478610992432e-01 3.467913866043090820e-01 -2.244498580694198608e-01 -3.036978840827941895e-01 -8.905042707920074463e-02 -8.971010148525238037e-02 -9.697747230529785156e-02 -2.592862211167812347e-02 -1.311760991811752319e-01 -7.131628692150115967e-02 -2.476087957620620728e-01 -9.306236356496810913e-02 -1.517868340015411377e-01 2.193805426359176636e-01 1.466987431049346924e-01 1.307194381952285767e-01 -2.362451553344726562e-01 1.922941952943801880e-02
1.105904653668403625e-01 9.753587096929550171e-02 -1.212732791900634766e-01 -1.977158486843109131e-01 -1.826283782720565796e-01 4.486249014735221863e-02 1.285939067602157593e-01 -3.329595923423767090e-01 1.165866404771804810e-01 -8.508695662021636963e-02 8.655133098363876343e-02 1.384070259518921375e-03 -2.653426229953765869e-01 -2.306951433420181274e-01 2.420153766870498657e-01 1.754064112901687622e-01 3.309014141559600830e-01 -4.430209696292877197e-01 1.193375885486602783e-02 1.734134107828140259e-01 -7.290397584438323975e-02 1.354912221431732178e-01 -6.280282139778137207e-02 -2.487466633319854736e-01 3.744908049702644348e-02 8.092209696769714355e-02 5.215899646282196045e-02 5.578865483403205872e-02 1.546237915754318237e-01 -1.665430068969726562e-01 -1.159580647945404053e-01 -1.267173588275909424e-01
1.377370581030845642e-02 -1.282489746809005737e-01 2.801637165248394012e-02 -2.234902977943420410e-01 -2.827362120151519775e-01 8.979861438274383545e-02 1.294317073188722134e-03 9.484399110078811646e-02 -3.626745939254760742e-01 -3.747331202030181885e-01 -6.870545446872711182e-02 -1.416119933128356934e-01 1.555465608835220337e-01 1.024377197027206421e-01 1.711684465408325195e-01 1.015169322490692139e-01 4.141330718994140625e-02 -3.773405775427818298e-02 -2.072029113769531250e-01 3.854643087834119797e-03 1.339689642190933228e-01 -2.984328009188175201e-02 -1.049112081527709961e-01 -1.549016088247299194e-01 -1.075648590922355652e-01 2.208534777164459229e-01 1.979942806065082550e-02 5.227316617965698242e-01 6.640821695327758789e-02 -7.965333759784698486e-02 1.294464915990829468e-01 -5.639539659023284912e-02
-2.273042313754558563e-02 5.595504492521286011e-02 -2.432541400194168091e-01 -2.421132028102874756e-01 -8.706969022750854492e-02 3.565983176231384277e-01 -1.122103855013847351e-01 1.514849662780761719e-01 -5.460785701870918274e-02 -7.160977926105260849e-03 3.722569942474365234e-01 -2.553524263203144073e-02 1.402161270380020142e-02 -8.628658205270767212e-02 1.153751686215400696e-01 -8.235695213079452515e-02 1.738191246986389160e-01 -2.242103964090347290e-01 -2.143357694149017334e-01 -1.976030021905899048e-01 -5.204235762357711792e-02 -2.008095234632492065e-01 -9.508075565099716187e-02 -4.930385202169418335e-02 -3.863402307033538818e-01 -8.636408299207687378e-02 2.949389442801475525e-02 1.465181857347488403e-01 1.070712581276893616e-01 -2.650794386863708496e-01 -2.342821806669235229e-01 5.131486803293228149e-02
2.057431638240814209e-01 -4.995491728186607361e-02 -8.403047919273376465e-02 -8.851750195026397705e-02 -1.469528079032897949e-01 3.943210542201995850e-01 1.461730897426605225e-01 -9.353714436292648315e-02 1.404723525047302246e-01 -2.921643294394016266e-02 3.688596561551094055e-02 -5.303732305765151978e-02 -3.128082156181335449e-01 1.379899680614471436e-01 3.108434081077575684e-01 1.354505270719528198e-01 -3.149468824267387390e-02 7.030942291021347046e-02 -3.131040632724761963e-01 1.767573803663253784e-01 7.158552296459674835e-03 -1.042598485946655273e-02 -1.001797094941139221e-01 -1.659551858901977539e-01 -2.417707741260528564e-01 1.896700859069824219e-01 2.851727902889251709e-01 1.498225629329681396e-01 -4.653805494308471680e-02 -1.485279481858015060e-02 -2.467022538185119629e-01 2.050883919000625610e-01
-9.571637213230133057e-02 -2.478808350861072540e-02 6.529308855533599854e-03 -1.490237563848495483e-01 -1.856419742107391357e-01 1.102933362126350403e-01 -1.188944354653358459e-01 -6.613384932279586792e-02 -1.363143026828765869e-01 -1.296378672122955322e-01 7.804781943559646606e-02 -3.080091178417205811e-01 8.167232573032379150e-02 -3.073322474956512451e-01 7.698748260736465454e-02 3.259370923042297363e-01 1.839690357446670532e-01 -3.576306700706481934e-01 -2.790736556053161621e-01 -8.713436871767044067e-02 -2.269742041826248169e-01 -1.001244038343429565e-01 -3.735890239477157593e-02 8.638466708362102509e-03 -2.621166110038757324e-01 5.022998526692390442e-02 1.509094536304473877e-01 -1.836038380861282349e-01 7.839221507310867310e-03 2.246743291616439819e-01 1.346071213483810425e-01 -2.158692181110382080e-01
-5.688209086656570435e-02 -9.660083055496215820e-02 6.361845880746841431e-02 7.180019468069076538e-02 6.351248174905776978e-02 -1.782772094011306763e-01 7.291419804096221924e-02 -9.522122144699096680e-02 -2.352596260607242584e-02 -2.204677835106849670e-02 4.860662296414375305e-02 -3.559119999408721924e-01 1.472774595022201538e-01 -1.858129203319549561e-01 3.272995948791503906e-01 1.227907240390777588e-01 2.974214851856231689e-01 -3.176991045475006104e-01 -8.967187255620956421e-02 -8.755138516426086426e-02 -1.201566830277442932e-01 -1.039209812879562378e-01 -1.712339967489242554e-01 -1.020948290824890137e-01 -2.868121266365051270e-01 -7.227712869644165039e-02 6.652940809726715088e-02 -2.690191380679607391e-03 4.387217164039611816e-01 -9.588296711444854736e-02 -9.150198847055435181e-02 2.179293334484100342e-01
1.363367289304733276e-01 7.998161017894744873e-02 2.821269929409027100e-01 -1.787797659635543823e-01 -3.166702687740325928e-01 3.359427154064178467e-01 7.211501896381378174e-02 6.769715994596481323e-02 8.987407386302947998e-02 1.210226565599441528e-01 -1.350491493940353394e-01 -1.439463905990123749e-02 2.479122579097747803e-01 -2.865651040337979794e-04 1.911851614713668823e-01 -1.257245242595672607e-02 5.311419814825057983e-02 -2.389515638351440430e-01 -1.789379864931106567e-01 -1.180061250925064087e-01 1.193447783589363098e-01 1.430817991495132446e-01 -9.880045801401138306e-02 -3.735301271080970764e-02 -4.769727885723114014e-01 -8.241577446460723877e-02 -1.296738386154174805e-01 1.440783590078353882e-02 1.423468887805938721e-01 -1.600599735975265503e-01 1.190511360764503479e-01 1.951606273651123047e-01
-3.124500438570976257e-02 -6.622000783681869507e-02 2.186902910470962524e-01 -1.183219477534294128e-01 -2.909275293350219727e-01 2.994093596935272217e-01 -1.350465118885040283e-01 -2.817672193050384521e-01 1.367001831531524658e-01 -5.460856854915618896e-02 4.598633199930191040e-02 -2.981047332286834717e-01 -2.586088180541992188e-01 8.352618664503097534e-02 6.179386749863624573e-02 -1.845033615827560425e-01 2.288400940597057343e-02 -3.616594076156616211e-01 2.411046251654624939e-02 -1.562847793102264404e-01 -8.200158178806304932e-02 1.193594709038734436e-01 -1.038996130228042603e-02 -6.650551408529281616e-02 -3.966620266437530518e-01 5.289160832762718201e-02 -5.623621493577957153e-02 -1.210745424032211304e-01 1.315257251262664795e-01 1.198370009660720825e-01 2.050324231386184692e-01 5.518543347716331482e-02
-1.438930183649063110e-01 -4.539420828223228455e-02 -9.818284958600997925e-02 -1.004355475306510925e-01 -2.170136570930480957e-01 1.728462129831314087e-01 3.612548112869262695e-02 1.253462731838226318e-01 4.328189417719841003e-02 -1.520884633064270020e-01 9.903226792812347412e-02 1.865713596343994141e-01 7.699714601039886475e-02 6.548002362251281738e-03 3.355982899665832520e-01 -1.226669847965240479e-01 1.801154017448425293e-01 -1.633667349815368652e-01 -1.058515235781669617e-01 -1.524097621440887451e-01 -5.463921278715133667e-02 -3.051876462996006012e-02 -2.091825194656848907e-02 -4.057752713561058044e-02 -3.642404973506927490e-01 1.119358697906136513e-03 2.143931090831756592e-01 1.985224783420562744e-01 2.206574082374572754e-01 -4.209746420383453369e-01 -3.416508734226226807e-01 2.656171796843409538e-03
-1.094192638993263245e-01 -1.904481649398803711e-01 -2.338255196809768677e-01 -1.137295737862586975e-01 -1.691764593124389648e-01 9.405689686536788940e-02 8.315689861774444580e-02 -5.012165382504463196e-02 3.586822748184204102e-02 -4.711717367172241211e-01 -1.478983759880065918e-01 -2.007261365652084351e-01 -2.090693265199661255e-02 1.739587932825088501e-01 1.831701099872589111e-01 -2.930359542369842529e-02 3.216934204101562500e-02 -2.690441906452178955e-01 -2.888754308223724365e-01 -7.081369403749704361e-03 2.666527032852172852e-01 2.203084975481033325e-01 -1.381931453943252563e-01 -1.585260629653930664e-01 6.490591913461685181e-02 -1.266042329370975494e-02 1.010712087154388428e-01 3.703315854072570801e-01 8.209765702486038208e-02 -3.014790266752243042e-02 6.021439284086227417e-02 5.381227284669876099e-02
-1.335085779428482056e-01 2.563179731369018555e-01 -2.520870864391326904e-01 2.071859538555145264e-01 -2.572235763072967529e-01 1.684617400169372559e-01 -7.805796712636947632e-02 1.195188313722610474e-01 -5.887289345264434814e-02 -2.359867691993713379e-01 -1.273177415132522583e-01 -4.400525242090225220e-02 1.748516261577606201e-01 -9.877087175846099854e-02 1.593352556228637695e-01 2.087316960096359253e-01 3.377071917057037354e-01 -2.491846382617950439e-01 1.753687858581542969e-01 -1.982603967189788818e-01 -1.763300299644470215e-01 1.027688235044479370e-01 -5.894625559449195862e-03 -2.761891484260559082e-01 -2.496359050273895264e-01 -1.545726656913757324e-01 -1.143909692764282227e-01 -1.078372821211814880e-01 -1.712595820426940918e-01 2.817675285041332245e-02 4.828801751136779785e-02 3.073088824748992920e-02
-1.569195985794067383e-01 -2.180284112691879272e-01 -1.156333163380622864e-01 -8.260604925453662872e-03 -1.333476305007934570e-01 3.536075651645660400e-01 -1.119858622550964355e-01 -1.836425662040710449e-01 1.168790385127067566e-01 1.912284642457962036e-03 1.248490214347839355e-01 -2.905227839946746826e-01 -2.379899621009826660e-01 -2.431652843952178955e-01 1.881216615438461304e-01 -2.589876949787139893e-01 3.165943026542663574e-01 -1.541375666856765747e-01 -2.336237430572509766e-01 -2.081198394298553467e-01 -3.682389110326766968e-02 -1.283034831285476685e-01 3.680644556879997253e-02 -1.719643175601959229e-01 -1.844376623630523682e-01 1.645327508449554443e-01 7.851407863199710846e-03 1.617907881736755371e-01 -1.739375665783882141e-02 1.618571393191814423e-02 1.762768924236297607e-01 6.192161515355110168e-02
2.393452823162078857e-01 -7.600224018096923828e-02 9.809270501136779785e-03 1.531497985124588013e-01 -2.082167267799377441e-01 2.003482133150100708e-01 -8.101358264684677124e-02 -1.185577362775802612e-01 2.079359889030456543e-01 -1.933002769947052002e-01 -1.570060402154922485e-01 -3.873131051659584045e-02 -2.010924071073532104e-01 2.092684209346771240e-01 2.472681254148483276e-01 8.000284433364868164e-03 2.336249947547912598e-01 -1.456298083066940308e-01 2.003190666437149048e-01 3.871021792292594910e-02 -3.800938725471496582e-01 7.503524422645568848e-02 -1.443983018398284912e-01 4.664852842688560486e-02 -2.109348922967910767e-01 3.534009680151939392e-02 -4.069907963275909424e-02 2.429892420768737793e-01 2.382948547601699829e-01 -6.810203194618225098e-02 -1.703747510910034180e-01 2.639079988002777100e-01
-1.161763072013854980e-01 1.301531493663787842e-02 -2.952133491635322571e-02 -1.999641209840774536e-02 -2.495550960302352905e-01 2.034561932086944580e-01 -9.126801788806915283e-02 -9.717930853366851807e-02 2.435672730207443237e-01 2.219556644558906555e-02 7.072222419083118439e-03 -3.484882116317749023e-01 2.264978320454247296e-05 2.886778442189097404e-03 8.625330775976181030e-02 2.474340982735157013e-02 1.149128526449203491e-01 -1.102636903524398804e-01 4.306704923510551453e-02 -1.369289960712194443e-02 -2.038807272911071777e-01 -2.027733772993087769e-01 -2.145677506923675537e-01 -2.602745778858661652e-02 -3.395677506923675537e-01 -7.400260865688323975e-02 3.684057295322418213e-02 2.765973210334777832e-01 3.424286842346191406e-02 -4.206325113773345947e-01 1.880291998386383057e-01 3.245503306388854980e-01
-5.659494549036026001e-02 -9.548390656709671021e-02 -1.947078555822372437e-01 -6.833934038877487183e-02 1.902038753032684326e-01 1.173658743500709534e-01 1.479325145483016968e-01 6.521475967019796371e-03 6.298155337572097778e-02 -1.440255492925643921e-01 -2.754024863243103027e-01 -2.195464521646499634e-01 -9.856349974870681763e-02 -1.286319941282272339e-01 1.990772485733032227e-01 8.906034380197525024e-02 6.230118870735168457e-02 -2.915136218070983887e-01 -2.617425322532653809e-01 1.974074244499206543e-01 1.501639485359191895e-01 1.051670983433723450e-01 8.008791506290435791e-02 -3.430172801017761230e-01 -2.467036247253417969e-01 2.304891049861907959e-01 2.189147770404815674e-01 2.579006254673004150e-01 7.785878330469131470e-02 -2.246397584676742554e-01 1.046116277575492859e-01 2.683766931295394897e-02
2.074780464172363281e-01 -1.943847090005874634e-01 -1.376071721315383911e-01 -2.825445532798767090e-01 -2.063117176294326782e-01 1.095046568661928177e-02 -1.975730210542678833e-01 1.088943928480148315e-01 1.192115023732185364e-01 -7.257695496082305908e-02 -1.037023365497589111e-01 -3.060171306133270264e-01 -2.997099757194519043e-01 -4.059776291251182556e-02 2.772814035415649414e-01 2.220531553030014038e-01 1.508777439594268799e-01 -1.027494817972183228e-01 -1.425582766532897949e-01 -1.948332786560058594e-02 2.819973528385162354e-01 2.276160381734371185e-02 1.175393536686897278e-02 -2.773617506027221680e-01 -8.682554960250854492e-02 9.007927775382995605e-02 -1.504902690649032593e-01 1.361253708600997925e-01 -2.082485109567642212e-01 -9.090598672628402710e-02 -2.213292568922042847e-01 -1.292130649089813232e-01
-4.420703276991844177e-02 2.081262320280075073e-01 3.788647428154945374e-02 -9.068948775529861450e-02 -2.764683365821838379e-01 8.896190673112869263e-02 3.873383253812789917e-02 8.134562522172927856e-02 -1.553133726119995117e-01 8.840530365705490112e-02 -1.792794167995452881e-01 -5.451630055904388428e-02 2.799417674541473389e-01 -4.628690332174301147e-02 1.870520114898681641e-01 7.825349271297454834e-02 2.922463715076446533e-01 -2.241831868886947632e-01 -1.540684849023818970e-01 9.963527321815490723e-02 2.451145499944686890e-01 1.854714751243591309e-01 1.751354038715362549e-01 1.429049018770456314e-02 -4.776895046234130859e-01 5.529138445854187012e-02 2.535236477851867676e-01 2.405673265457153320e-01 3.715473040938377380e-02 -4.598823562264442444e-02 9.172391891479492188e-02 6.278765946626663208e-02
1.475225985050201416e-01 -8.685825765132904053e-02 -2.285617291927337646e-01 2.132771462202072144e-01 -2.666080594062805176e-01 8.604490756988525391e-02 -2.796464860439300537e-01 2.128090150654315948e-02 1.027818024158477783e-01 -3.685957938432693481e-02 -1.766727888025343418e-03 -1.765416264533996582e-01 -1.830981113016605377e-02 1.333582252264022827e-01 1.304968148469924927e-01 8.894615620374679565e-02 3.944217264652252197e-01 -1.778222918510437012e-01 1.644919365644454956e-01 -1.292191594839096069e-01 5.590606015175580978e-03 1.186976805329322815e-01 -1.947046369314193726e-01 -2.052235603332519531e-01 -3.066088855266571045e-01 -8.329823613166809082e-03 7.178734987974166870e-02 -1.909964978694915771e-01 5.679071322083473206e-02 -1.989029943943023682e-01 3.184774219989776611e-01 1.570184826850891113e-01
3.547173365950584412e-02 2.140326239168643951e-02 -1.401406228542327881e-01 -1.029676496982574463e-01 -3.142419755458831787e-01 -4.768541827797889709e-02 -2.448155134916305542e-01 -2.126610130071640015e-01 -2.557337470352649689e-02 -2.583269178867340088e-01 -3.320515528321266174e-02 -2.049035392701625824e-02 -1.533715426921844482e-01 2.916245758533477783e-01 -1.064117178320884705e-01 -1.309780180454254150e-01 7.653363794088363647e-02 -1.483528465032577515e-01 -1.450374126434326172e-01 -1.289006602019071579e-02 8.065916597843170166e-02 2.820874750614166260e-01 -1.778688877820968628e-01 -1.853832304477691650e-01 -5.127789378166198730e-01 1.517883501946926117e-02 1.004933342337608337e-01 9.231876581907272339e-02 1.490803956985473633e-01 8.267988264560699463e-02 -1.995044499635696411e-01 -6.400123983621597290e-02
1.903261691331863403e-01 9.159333072602748871e-03 1.577725708484649658e-01 -2.297922596335411072e-02 -3.749427795410156250e-01 -6.746188551187515259e-02 -3.876018524169921875e-02 2.102218382060527802e-02 1.667754352092742920e-01 8.942343294620513916e-02 6.944932043552398682e-02 -2.056478410959243774e-01 -8.156547322869300842e-03 -5.403820052742958069e-02 1.937460899353027344e-02 1.720387935638427734e-01 2.025426328182220459e-01 -4.427099823951721191e-01 -1.391108781099319458e-01 -1.909020841121673584e-01 -2.398887127637863159e-01 -2.564665302634239197e-02 2.748481333255767822e-01 -3.173222243785858154e-01 -1.525810509920120239e-01 9.535448253154754639e-02 5.345220491290092468e-02 4.207424074411392212e-02 -6.273285299539566040e-02 -7.435198128223419189e-02 1.561821550130844116e-01 2.778535187244415283e-01
-1.245330870151519775e-01 -2.473569363355636597e-01 -3.821243345737457275e-02 4.365961998701095581e-03 -2.856840938329696655e-02 3.244001865386962891e-01 -9.769874066114425659e-02 -9.556555747985839844e-02 5.952490121126174927e-02 -3.035631775856018066e-01 5.466493219137191772e-02 6.002248823642730713e-02 2.969421446323394775e-02 1.843890734016895294e-02 2.323704808950424194e-01 4.576535820960998535e-01 8.080678433179855347e-02 -3.793185353279113770e-01 3.282947838306427002e-02 -3.880667733028531075e-03 -1.590167135000228882e-01 -7.553812116384506226e-02 3.469794392585754395e-01 -6.647998094558715820e-02 -2.500206530094146729e-01 -1.150592565536499023e-01 -6.763944867998361588e-03 -3.883533552289009094e-02 -8.522251993417739868e-02 9.047151356935501099e-02 -1.619728952646255493e-01 6.204882636666297913e-02
2.273270487785339355e-01 -1.361639946699142456e-01 -3.811184763908386230e-01 3.347057104110717773e-01 -2.669731676578521729e-01 2.693136222660541534e-02 -1.844568699598312378e-01 3.310101479291915894e-02 5.402692477218806744e-04 -2.041107565164566040e-01 -2.035926841199398041e-02 -2.085369974374771118e-01 1.703516542911529541e-01 2.150227874517440796e-02 3.013563454151153564e-01 -5.981818214058876038e-02 2.457631081342697144e-01 -2.474937587976455688e-02 -1.353589743375778198e-01 -4.666135087609291077e-02 1.295886561274528503e-02 1.543568670749664307e-01 -1.231799498200416565e-01 -1.733126491308212280e-01 -4.153253436088562012e-01 -1.408590353094041348e-03 -5.318028852343559265e-02 -1.044715940952301025e-01 6.369131617248058319e-03 -1.188534423708915710e-01 2.497233636677265167e-02 6.478665769100189209e-02
-1.608787104487419128e-02 3.037366643548011780e-02 -2.797889113426208496e-01 5.001712590456008911e-03 -4.788184165954589844e-02 3.576739132404327393e-02 -1.359822899103164673e-01 8.489990234375000000e-02 -1.591286212205886841e-01 1.212242171168327332e-01 -1.187217459082603455e-01 -1.576938182115554810e-01 -9.091483056545257568e-02 2.996904850006103516e-01 2.518666684627532959e-01 2.074033468961715698e-01 -4.442893341183662415e-02 -1.709779053926467896e-01 -8.768446743488311768e-02 -1.491308063268661499e-01 -9.512366354465484619e-02 -1.435775123536586761e-02 1.296043246984481812e-01 -5.370812863111495972e-02 -5.927934646606445312e-01 1.945255547761917114e-01 -9.270903468132019043e-02 3.156832233071327209e-02 2.645770907402038574e-01 7.503829151391983032e-02 -1.898955702781677246e-01 8.442680537700653076e-02
1.184320673346519470e-01 -2.074873447418212891e-01 -1.492864936590194702e-01 -3.581502735614776611e-01 -3.555430471897125244e-02 -3.345262026414275169e-03 2.654205858707427979e-01 2.152491509914398193e-01 -1.158672869205474854e-01 -1.737505793571472168e-01 -7.475971430540084839e-02 -3.236441314220428467e-01 -1.467600017786026001e-01 9.586081653833389282e-02 -7.576532661914825439e-02 8.674241602420806885e-02 1.689654141664505005e-01 -2.320547848939895630e-01 -1.629614233970642090e-01 -1.289214789867401123e-01 -2.763058245182037354e-02 3.302243053913116455e-01 -1.031745597720146179e-02 -1.634847968816757202e-01 -1.868630945682525635e-01 1.192220374941825867e-01 7.650859653949737549e-02 1.012899726629257202e-01 1.798732131719589233e-01 -2.864024341106414795e-01 -1.737783849239349365e-01 6.574293971061706543e-02
2.146159857511520386e-01 1.623359471559524536e-01 -2.855739593505859375e-01 -9.064012765884399414e-02 1.000743079930543900e-02 1.928732395172119141e-01 4.466902092099189758e-02 -7.047773152589797974e-02 1.731482446193695068e-01 -2.209614962339401245e-01 -6.299161165952682495e-02 -1.476850360631942749e-01 -4.029764607548713684e-02 -1.159660983830690384e-02 2.091234773397445679e-01 3.121434748172760010e-01 4.128172248601913452e-02 4.183518514037132263e-02 -1.688277572393417358e-01 -3.760179579257965088e-01 2.121849358081817627e-01 2.324988506734371185e-02 -7.901287637650966644e-03 -2.670909091830253601e-02 -1.548481732606887817e-01 2.204335480928421021e-01 2.763018906116485596e-01 2.070590853691101074e-01 1.692436337471008301e-01 -2.176028676331043243e-02 -8.999617397785186768e-02 3.120287954807281494e-01
3.056052923202514648e-01 1.584914699196815491e-02 3.212552890181541443e-02 -2.564994096755981445e-01 -1.302845589816570282e-02 2.977786958217620850e-01 2.276964783668518066e-01 -2.747938595712184906e-02 -6.090316548943519592e-02 -6.981977075338363647e-02 1.234008967876434326e-01 -1.495973318815231323e-01 -8.076690137386322021e-03 1.134169101715087891e-01 3.092613220214843750e-01 -6.842838227748870850e-02 3.889620006084442139e-01 2.591767907142639160e-02 -1.463024467229843140e-01 -2.525069713592529297e-01 -1.792058795690536499e-01 7.105854898691177368e-02 8.296032249927520752e-02 -2.618867456912994385e-01 -1.805239468812942505e-01 -8.365172892808914185e-02 7.647724449634552002e-02 5.864381045103073120e-02 -1.311873495578765869e-01 -2.226480096578598022e-01 -2.400315254926681519e-01 1.249506771564483643e-01
8.048628270626068115e-02 -1.520702987909317017e-01 -4.006745293736457825e-02 -5.478855594992637634e-02 -2.190019786357879639e-01 3.671267926692962646e-01 -2.092200219631195068e-01 -6.596657633781433105e-02 1.199477314949035645e-01 -3.189915418624877930e-01 1.417502909898757935e-01 -2.059303969144821167e-01 1.489575505256652832e-01 -8.082286268472671509e-02 1.867317408323287964e-01 -5.348620563745498657e-02 1.636820286512374878e-02 -2.205798774957656860e-01 4.540617391467094421e-02 -6.410828232765197754e-02 -1.223204359412193298e-01 1.810011863708496094e-01 -1.379779577255249023e-01 6.006168574094772339e-02 -1.328028738498687744e-01 -2.188839614391326904e-01 4.282787740230560303e-01 1.354707479476928711e-01 2.279376983642578125e-01 1.413337737321853638e-01 -1.161908730864524841e-01 -1.077506914734840393e-01
1.605704128742218018e-01 1.364756077527999878e-01 1.593956202268600464e-01 -2.829036414623260498e-01 -2.314293086528778076e-01 4.570209085941314697e-01 -5.771247204393148422e-03 -1.011453047394752502e-01 -3.049935400485992432e-01 -1.263069063425064087e-01 -1.247205436229705811e-01 -1.265593618154525757e-01 1.006236374378204346e-01 -1.202006042003631592e-01 1.606283634901046753e-01 2.319160150364041328e-03 2.007855623960494995e-01 -2.840496003627777100e-01 1.326041221618652344e-01 -3.585739806294441223e-02 -8.411797136068344116e-02 2.481314837932586670e-01 -2.662336081266403198e-02 -1.239881664514541626e-01 -6.500799953937530518e-02 1.126071959733963013e-01 -7.564099878072738647e-02 -5.854756757616996765e-02 3.353463113307952881e-01 1.186586469411849976e-01 7.704622298479080200e-02 5.837133526802062988e-02
1.388394832611083984e-01 1.023550424724817276e-02 -3.368567228317260742e-01 7.445845752954483032e-02 -2.338332235813140869e-01 4.132341146469116211e-01 -2.827771604061126709e-01 4.391036555171012878e-02 1.990138888359069824e-01 -1.929364353418350220e-01 1.443335860967636108e-01 -2.892349846661090851e-03 -4.547511041164398193e-02 1.883444935083389282e-01 6.535681337118148804e-02 1.592328846454620361e-01 2.260412275791168213e-01 -2.153492420911788940e-01 1.223913580179214478e-01 -2.076776772737503052e-01 1.187125872820615768e-02 -8.898237347602844238e-02 -3.484922647476196289e-02 -2.968023419380187988e-01 -1.513063907623291016e-01 -5.537300929427146912e-02 -7.096732966601848602e-03 2.142625302076339722e-01 7.853286713361740112e-02 -1.545135676860809326e-01 1.601786017417907715e-01 9.417605400085449219e-02
1.574117541313171387e-01 7.075840979814529419e-02 -8.674823492765426636e-02 7.520781457424163818e-02 -2.974545657634735107e-01 1.009058207273483276e-01 -8.047591894865036011e-03 -1.449782103300094604e-01 -1.263496875762939453e-01 2.424984984099864960e-02 -7.470700144767761230e-02 -2.183441370725631714e-01 -2.107133716344833374e-01 -1.511786133050918579e-01 2.579379975795745850e-01 -1.416040360927581787e-01 1.849648654460906982e-01 -3.165578544139862061e-01 9.345006197690963745e-03 -3.176898062229156494e-01 -2.774590551853179932e-01 -6.660175509750843048e-03 2.290873676538467407e-01 3.478726744651794434e-02 -1.016705483198165894e-01 6.830165535211563110e-02 1.219960525631904602e-01 2.938412129878997803e-01 2.556816041469573975e-01 2.250247448682785034e-01 -1.232345029711723328e-01 -8.028498850762844086e-03
1.871742904186248779e-01 1.717174500226974487e-01 -8.756921440362930298e-02 -2.231795340776443481e-01 -2.718214690685272217e-01 7.116431742906570435e-02 1.028374303132295609e-02 3.628649562597274780e-02 -3.012444376945495605e-01 1.285188943147659302e-01 -1.226867958903312683e-01 -1.679050922393798828e-01 8.345187455415725708e-02 9.744238108396530151e-02 2.300087362527847290e-01 1.362859904766082764e-01 4.452079832553863525e-01 -1.244233921170234680e-01 -1.187653467059135437e-01 -2.870458364486694336e-02 8.583906292915344238e-02 1.702509075403213501e-01 6.847880035638809204e-02 3.541404753923416138e-02 -2.092478722333908081e-01 9.594169445335865021e-03 3.820340335369110107e-01 2.446738481521606445e-01 1.018674019724130630e-02 -1.463842093944549561e-01 5.687759444117546082e-02 -1.174908801913261414e-01
-4.989559203386306763e-02 -1.137597784399986267e-01 1.022019162774085999e-01 -1.342432200908660889e-01 -8.121031522750854492e-02 1.229552701115608215e-01 -3.556209802627563477e-02 -1.857881844043731689e-01 1.388132423162460327e-01 -9.201560914516448975e-02 -9.995318204164505005e-02 -1.445026993751525879e-01 -1.146616563200950623e-01 -1.983629912137985229e-01 6.879174709320068359e-02 7.561360299587249756e-02 4.202127456665039062e-01 -4.381104111671447754e-01 -6.796426326036453247e-02 -2.602638304233551025e-01 -8.942220360040664673e-02 -2.792841494083404541e-01 -1.620822236873209476e-03 8.700658380985260010e-02 -2.049259692430496216e-01 -1.010138913989067078e-02 1.235549449920654297e-01 1.697607636451721191e-01 1.513700485229492188e-01 -6.978907436132431030e-02 -2.806016802787780762e-01 2.234021276235580444e-01
1.371734738349914551e-01 -2.699314355850219727e-01 -1.365070939064025879e-01 9.068842232227325439e-02 -2.666220664978027344e-01 2.163039892911911011e-01 -8.210988342761993408e-02 1.998356282711029053e-01 1.282258182764053345e-01 -3.587983176112174988e-02 7.316578179597854614e-02 -3.299864232540130615e-01 -2.671659588813781738e-01 -1.044710259884595871e-02 2.688968479633331299e-01 3.161955475807189941e-01 -9.853614494204521179e-03 -3.271622061729431152e-01 -1.987161934375762939e-01 -1.142758503556251526e-01 -2.699737250804901123e-01 2.808521687984466553e-02 1.041367650032043457e-01 -7.158841192722320557e-02 -1.298414170742034912e-01 4.719519615173339844e-02 1.803534477949142456e-01 -1.806954108178615570e-02 -8.070138096809387207e-02 1.561262458562850952e-01 2.453447319567203522e-02 9.171707928180694580e-02
1.319321542978286743e-01 -2.045440524816513062e-01 -6.478951778262853622e-03 -9.552346169948577881e-02 -4.387151598930358887e-01 1.216003820300102234e-01 -9.200209379196166992e-02 -4.940387234091758728e-02 6.412249058485031128e-02 1.687418967485427856e-01 1.301696449518203735e-01 -2.716033756732940674e-01 1.702340990304946899e-01 -1.242866814136505127e-01 2.682591676712036133e-01 3.623582422733306885e-02 2.656846866011619568e-02 -2.310026437044143677e-01 3.559739887714385986e-02 6.330051273107528687e-02 1.333505660295486450e-01 -1.215849220752716064e-01 -1.331258863210678101e-01 -1.993717849254608154e-01 -2.585511803627014160e-01 -1.620085239410400391e-01 1.926870346069335938e-01 1.910304650664329529e-02 -1.524286810308694839e-02 6.912675499916076660e-02 5.564248934388160706e-02 4.293604493141174316e-01
1.564577817916870117e-01 1.772226095199584961e-01 -1.506426930427551270e-01 -1.290105879306793213e-01 -1.762833297252655029e-01 2.078353613615036011e-01 -1.444955021142959595e-01 -5.281201004981994629e-01 1.722100079059600830e-01 -8.723407983779907227e-02 9.368976950645446777e-02 -1.066808179020881653e-01 2.216986613348126411e-03 -8.459107577800750732e-02 2.253120392560958862e-01 -9.326441586017608643e-02 -2.349406480789184570e-02 -2.492912113666534424e-01 1.383328288793563843e-01 7.838723063468933105e-02 6.687870621681213379e-02 8.976015448570251465e-02 3.067715466022491455e-01 -1.204247549176216125e-01 -1.991656571626663208e-01 -2.437299303710460663e-02 9.781046211719512939e-02 1.798840165138244629e-01 2.537877857685089111e-01 -1.373636419884860516e-03 9.061861783266067505e-02 2.067337483167648315e-01
3.379399329423904419e-02 1.011582091450691223e-01 -2.583562433719635010e-01 1.275237202644348145e-01 -2.955141961574554443e-01 2.499939501285552979e-01 3.749327734112739563e-03 2.912438847124576569e-02 1.808687001466751099e-01 -8.494877070188522339e-02 1.466644704341888428e-01 -6.234980002045631409e-02 3.391506150364875793e-02 8.788244426250457764e-02 3.318474292755126953e-01 6.411259621381759644e-02 -8.248519152402877808e-02 -4.726478159427642822e-01 -1.881923899054527283e-02 3.702336922287940979e-02 -1.852335631847381592e-01 2.791688032448291779e-02 -1.309283971786499023e-01 -1.916365921497344971e-01 -1.492286175489425659e-01 -7.171592116355895996e-02 3.871709108352661133e-01 -3.044889308512210846e-03 1.106288954615592957e-01 1.564849764108657837e-01 -1.762978434562683105e-01 -2.190912142395973206e-02
2.573960833251476288e-02 2.432724237442016602e-01 8.604841679334640503e-02 -1.745371073484420776e-01 -3.036839067935943604e-01 2.353374958038330078e-01 2.391115427017211914e-01 1.334755420684814453e-01 2.126164361834526062e-02 1.229667365550994873e-01 -1.785856671631336212e-02 -2.007785588502883911e-01 -2.057519853115081787e-01 -7.278699427843093872e-03 2.309666126966476440e-01 4.297483339905738831e-02 -6.824721395969390869e-02 -2.617664039134979248e-01 -3.141089901328086853e-02 -1.365408208221197128e-02 -9.956290572881698608e-02 -7.604946941137313843e-02 2.808116674423217773e-01 1.447887718677520752e-01 -3.019809126853942871e-01 3.177111744880676270e-01 4.579666629433631897e-02 -1.168153136968612671e-01 2.373041957616806030e-01 -7.079064100980758667e-02 1.283812373876571655e-01 2.244050502777099609e-01
3.789344429969787598e-02 -1.667816191911697388e-02 -3.456222116947174072e-01 -1.544933021068572998e-01 -2.746363915503025055e-02 2.283948361873626709e-01 -5.007144063711166382e-02 1.026819422841072083e-01 -2.574870362877845764e-03 -1.360995620489120483e-01 -2.028414309024810791e-01 -2.077422291040420532e-01 -8.074352890253067017e-02 1.539828032255172729e-01 2.696821689605712891e-01 2.178905010223388672e-01 -2.234691679477691650e-01 -2.600561082363128662e-01 -9.178876131772994995e-02 3.021186403930187225e-02 -3.222222626209259033e-01 1.969307214021682739e-01 -6.464791297912597656e-02 -4.225667938590049744e-02 -3.222556114196777344e-01 1.059894412755966187e-01 -1.515886634588241577e-01 -1.909992843866348267e-01 -1.186692491173744202e-01 -1.401962637901306152e-01 -2.257246822118759155e-01 3.189038485288619995e-02
4.068554937839508057e-01 -1.604879051446914673e-01 -8.322940021753311157e-02 6.987294554710388184e-02 -2.723169326782226562e-01 3.250749111175537109e-01 -3.553665056824684143e-02 1.478696614503860474e-01 1.455585807561874390e-01 -4.227734357118606567e-02 4.381836950778961182e-02 -2.288556396961212158e-01 -3.899315595626831055e-01 -8.918886631727218628e-02 -4.773662239313125610e-02 3.040434420108795166e-01 -5.007943511009216309e-02 -2.118713408708572388e-01 -2.052812837064266205e-02 -1.508372277021408081e-02 -6.143527105450630188e-02 -1.544550759717822075e-03 3.922680765390396118e-02 -1.663071662187576294e-01 -1.776711046695709229e-01 -1.858333349227905273e-01 -9.540354460477828979e-02 2.441110908985137939e-01 6.372130662202835083e-02 -1.704565733671188354e-01 -1.029411107301712036e-01 4.926004260778427124e-02
9.198086708784103394e-02 9.301839023828506470e-02 4.769032821059226990e-02 -3.279605507850646973e-01 -9.161575138568878174e-02 2.290440499782562256e-01 3.900316357612609863e-02 1.333290487527847290e-01 -9.760273247957229614e-02 -3.628365322947502136e-02 -3.019800186157226562e-01 -2.622559294104576111e-02 -1.456539034843444824e-01 -6.312865018844604492e-02 2.264790982007980347e-01 3.112311661243438721e-01 3.235858678817749023e-01 -8.520490676164627075e-02 -4.420411214232444763e-02 2.293800376355648041e-02 9.080504067242145538e-03 1.356962472200393677e-01 4.215763881802558899e-02 -1.584662050008773804e-01 -4.623027890920639038e-02 2.335649728775024414e-01 3.056114912033081055e-01 4.247080385684967041e-01 1.304105371236801147e-01 -5.027381703257560730e-02 1.549140829592943192e-02 -8.215713500976562500e-02
1.757630109786987305e-01 -1.422316879034042358e-01 -1.974798440933227539e-01 3.468580171465873718e-02 8.510006964206695557e-02 1.079519987106323242e-01 -2.225146293640136719e-01 -3.147631883621215820e-01 -1.097395420074462891e-01 -8.862400054931640625e-02 1.581051200628280640e-01 -3.287039399147033691e-01 2.772294878959655762e-01 5.477820709347724915e-02 7.282293587923049927e-02 9.376477450132369995e-02 -5.201233923435211182e-02 -2.645439803600311279e-01 -2.176290154457092285e-01 3.491301834583282471e-02 6.167859956622123718e-02 2.194973640143871307e-02 2.958617173135280609e-02 -3.200491964817047119e-01 -3.846864402294158936e-01 8.253659307956695557e-02 7.459115236997604370e-02 8.438622578978538513e-03 2.546983659267425537e-01 5.242010951042175293e-02 -7.664979249238967896e-02 1.775142550468444824e-01
-5.202034860849380493e-02 1.460025906562805176e-01 2.149531543254852295e-01 -2.126035243272781372e-01 -1.547132283449172974e-01 2.026723623275756836e-01 1.374112218618392944e-01 5.630504712462425232e-02 6.705485284328460693e-02 7.411726564168930054e-02 -6.831549853086471558e-02 -2.372504472732543945e-01 -5.946175381541252136e-02 3.227392956614494324e-02 3.115032613277435303e-01 7.140290737152099609e-02 5.159366130828857422e-02 -1.988290399312973022e-01 -7.895383238792419434e-02 -2.958486974239349365e-01 -1.641632318496704102e-01 9.446781128644943237e-02 -7.642312347888946533e-02 -4.523758590221405029e-02 -4.683279693126678467e-01 -7.891758345067501068e-03 -4.227874800562858582e-02 -1.344956457614898682e-01 2.206377387046813965e-01 -7.634039968252182007e-02 3.740586638450622559e-01 8.024172484874725342e-02
-1.340697109699249268e-01 1.650592982769012451e-01 1.201522722840309143e-01 -1.894786059856414795e-01 4.068209603428840637e-02 1.171170920133590698e-01 -1.396404504776000977e-01 7.743474096059799194e-02 -3.976752236485481262e-02 -3.675986528396606445e-01 -5.267569050192832947e-02 -1.345193982124328613e-01 1.447334736585617065e-01 1.407349705696105957e-01 3.046390712261199951e-01 9.000103920698165894e-02 2.296113222837448120e-02 -1.446225494146347046e-01 -2.488438636064529419e-01 -1.966543309390544891e-02 -2.224404513835906982e-01 2.303152084350585938e-01 1.793475262820720673e-02 -5.828529223799705505e-02 -3.986334800720214844e-01 -1.563768982887268066e-01 -4.177680611610412598e-02 -8.107740432024002075e-02 3.786823153495788574e-02 -3.793723583221435547e-01 -1.904278993606567383e-01 3.221086040139198303e-02
1.116062700748443604e-02 -1.215534806251525879e-01 -1.268598288297653198e-01 2.345734983682632446e-01 -2.065363228321075439e-01 4.883873835206031799e-02 1.022237315773963928e-01 -7.706450670957565308e-02 -2.903102040290832520e-01 -2.953965663909912109e-01 -4.570239689201116562e-03 -3.550904989242553711e-01 1.093454286456108093e-01 -5.523591116070747375e-02 -3.508832678198814392e-02 1.172881349921226501e-01 1.372806280851364136e-01 -1.572518050670623779e-01 -3.842537999153137207e-01 1.107940170913934708e-02 -1.693942397832870483e-01 2.031320892274379730e-02 4.315986856818199158e-02 -3.197129368782043457e-01 -2.545732855796813965e-01 -1.887716203927993774e-01 -7.293182611465454102e-02 1.320920884609222412e-01 1.571790128946304321e-02 -1.887566745281219482e-01 2.002880871295928955e-01 -3.422493115067481995e-02
2.532909251749515533e-02 -1.834172382950782776e-02 1.681596934795379639e-01 -2.069061845541000366e-01 -5.164420604705810547e-02 2.740967273712158203e-01 -2.180011719465255737e-01 1.290297210216522217e-01 -9.708481281995773315e-02 4.204490408301353455e-02 -3.282991349697113037e-01 6.611122190952301025e-02 -1.534594502300024033e-02 -8.066089823842048645e-03 2.903219461441040039e-01 1.771066524088382721e-02 -1.536627020686864853e-02 -3.480547666549682617e-01 -3.624404594302177429e-02 2.259708940982818604e-02 -7.129047065973281860e-02 1.596312820911407471e-01 -2.885551191866397858e-02 -1.686954796314239502e-01 -3.722571432590484619e-01 2.375303357839584351e-01 -1.083629503846168518e-01 -1.695471704006195068e-01 7.030753046274185181e-02 -3.783861696720123291e-01 5.313756410032510757e-03 1.050213724374771118e-01
-1.338540315628051758e-01 1.887754909694194794e-02 -2.489325404167175293e-01 3.478277474641799927e-02 -5.884042754769325256e-02 3.352791070938110352e-01 1.498126387596130371e-01 2.231429703533649445e-02 6.181035563349723816e-02 -5.384035781025886536e-02 1.345529854297637939e-01 -2.938836812973022461e-01 -7.708365470170974731e-02 -1.227591186761856079e-01 1.250519305467605591e-01 4.145775735378265381e-02 3.309056758880615234e-01 -2.523220777511596680e-01 -1.477641314268112183e-01 2.108969688415527344e-01 1.603751094080507755e-03 -1.771543174982070923e-01 1.601986140012741089e-01 -4.311031103134155273e-01 -1.933249980211257935e-01 -8.139257878065109253e-02 1.294757574796676636e-01 -3.303375793620944023e-03 -6.826712936162948608e-02 -1.374420672655105591e-01 2.001426815986633301e-01 1.530201733112335205e-01
-1.935038343071937561e-02 -3.414007127285003662e-01 5.486909300088882446e-02 2.612949535250663757e-02 -3.934921026229858398e-01 1.052677258849143982e-01 -3.070772439241409302e-02 1.679836809635162354e-01 -1.562338620424270630e-01 1.877103745937347412e-02 1.852102428674697876e-01 -6.145929917693138123e-02 1.486435681581497192e-01 3.571059703826904297e-01 2.569529414176940918e-01 1.690007895231246948e-01 2.206074073910713196e-03 -1.950817555189132690e-01 -9.559686481952667236e-02 -1.230555935762822628e-03 1.524551361799240112e-01 6.015619263052940369e-02 8.161412179470062256e-02 -2.485524117946624756e-01 -3.055910766124725342e-01 -9.632690250873565674e-02 1.693023443222045898e-01 -1.041736155748367310e-01 -2.996764518320560455e-02 -5.733306333422660828e-02 9.484736621379852295e-02 2.817588448524475098e-01
1.640084087848663330e-01 1.184080541133880615e-01 7.946249842643737793e-02 -1.000157594680786133e-01 -6.265471875667572021e-02 2.490420490503311157e-01 -1.847332157194614410e-02 4.735068604350090027e-02 -1.179558113217353821e-01 -1.379039436578750610e-01 -1.499697417020797729e-01 -2.668842971324920654e-01 -2.620680816471576691e-02 2.199865430593490601e-01 3.887255489826202393e-02 2.740416228771209717e-01 2.580806016921997070e-01 -5.872065946459770203e-02 -4.168798029422760010e-02 7.293558865785598755e-02 1.052591055631637573e-01 2.994216084480285645e-01 -7.046394050121307373e-02 4.910234361886978149e-03 -2.532793879508972168e-01 2.248623780906200409e-02 4.546214044094085693e-01 3.567335903644561768e-01 1.051178202033042908e-01 -1.665991544723510742e-01 1.242402009665966034e-02 -3.878570720553398132e-02
1.103908643126487732e-01 -3.407972306013107300e-02 -1.978437900543212891e-01 -2.774718403816223145e-01 1.135113760828971863e-01 1.469521820545196533e-01 1.260498762130737305e-01 7.169451564550399780e-02 -7.068990170955657959e-02 -2.232714742422103882e-01 -1.913258135318756104e-01 -1.943761557340621948e-01 1.791022419929504395e-01 8.735723048448562622e-02 2.663782536983489990e-01 1.768316775560379028e-01 4.104983508586883545e-01 -2.426831573247909546e-01 -1.101074740290641785e-01 -1.838098615407943726e-01 2.950104176998138428e-01 2.586130499839782715e-01 1.615907847881317139e-01 -8.304793387651443481e-02 -8.677528053522109985e-02 1.485165655612945557e-01 -8.077239245176315308e-02 1.022020205855369568e-01 -3.337314352393150330e-02 -1.879407912492752075e-01 -2.355295978486537933e-02 -7.712490856647491455e-03
5.071758478879928589e-02 -5.350017175078392029e-02 -1.554415971040725708e-01 -8.459984511137008667e-02 1.048380602151155472e-02 4.601726308465003967e-02 3.046315908432006836e-01 -5.947813764214515686e-02 1.956856548786163330e-01 -2.710465788841247559e-01 -8.824057877063751221e-02 -3.388751745223999023e-01 -1.159386858344078064e-01 -1.905706226825714111e-01 3.207143768668174744e-02 2.263483405113220215e-01 2.882428169250488281e-01 -1.282465755939483643e-01 -1.892868727445602417e-01 -4.336633160710334778e-02 1.434630751609802246e-01 -8.372533321380615234e-02 -7.726269215345382690e-02 -2.856885194778442383e-01 -2.253921329975128174e-01 -2.410187870264053345e-01 1.806767880916595459e-01 8.994289487600326538e-02 1.694243103265762329e-01 -2.153230607509613037e-01 2.243064492940902710e-01 2.915345691144466400e-02
1.728648543357849121e-01 2.359807342290878296e-01 5.650607869029045105e-02 -2.078145891427993774e-01 -2.542023062705993652e-01 4.616279602050781250e-01 -7.921578735113143921e-02 1.051368266344070435e-01 4.058188199996948242e-02 1.689193695783615112e-01 -1.109543349593877792e-02 -1.227384898811578751e-02 -1.748038530349731445e-01 1.025857031345367432e-01 2.517821192741394043e-01 1.626631617546081543e-01 2.112030088901519775e-01 -1.949401199817657471e-01 -1.706352531909942627e-01 -8.700411766767501831e-02 6.824732571840286255e-02 3.409121632575988770e-01 2.092070132493972778e-02 -2.126263827085494995e-01 -3.693893318995833397e-03 6.296989321708679199e-02 -1.686253696680068970e-01 -6.645654886960983276e-02 6.996879726648330688e-02 -1.562868207693099976e-01 -2.438734769821166992e-01 -1.298390794545412064e-02
-1.621468365192413330e-01 -1.755215078592300415e-01 -2.076948136091232300e-01 8.927658200263977051e-02 -7.361837197095155716e-04 2.474039942026138306e-01 2.060753256082534790e-01 -1.842468976974487305e-01 4.107875749468803406e-02 -1.829369738698005676e-02 -2.024838626384735107e-01 -2.320683896541595459e-01 -8.819999545812606812e-02 -1.564444452524185181e-01 6.322807818651199341e-02 1.477539688348770142e-01 1.574270874261856079e-01 -3.295647203922271729e-01 -3.475071489810943604e-01 4.814696684479713440e-02 5.451261624693870544e-02 -5.159951746463775635e-02 1.241857707500457764e-01 -2.787234485149383545e-01 -1.817473322153091431e-01 -2.601455450057983398e-01 1.547324508428573608e-01 9.635818749666213989e-02 2.051624506711959839e-01 -1.821424961090087891e-01 1.128223836421966553e-01 1.485239714384078979e-01
1.766487360000610352e-01 1.112267971038818359e-01 -4.850156977772712708e-02 -4.466259479522705078e-02 -2.863353192806243896e-01 1.229929104447364807e-01 1.966041922569274902e-01 -3.952055573463439941e-01 4.649384692311286926e-02 -4.126529395580291748e-02 7.427926361560821533e-02 -1.087397411465644836e-01 -2.028537690639495850e-01 -1.398668438196182251e-01 8.203133195638656616e-02 2.621849179267883301e-01 2.128175199031829834e-01 -3.486724495887756348e-01 -3.946097940206527710e-02 1.263265013694763184e-01 -1.098626255989074707e-01 5.813168361783027649e-02 1.809650212526321411e-01 -2.969142496585845947e-01 5.709411203861236572e-02 1.328276544809341431e-01 1.525195240974426270e-01 -3.197393566370010376e-02 2.661103010177612305e-01 -2.029751986265182495e-01 -1.562448292970657349e-01 -1.958939619362354279e-02
2.829049229621887207e-01 9.193690121173858643e-02 5.615371838212013245e-02 -4.252959489822387695e-01 -1.877954006195068359e-01 3.802632391452789307e-01 2.484697103500366211e-01 -8.642456680536270142e-02 8.079157769680023193e-02 1.613419386558234692e-03 1.025552377104759216e-01 -1.323341429233551025e-01 8.414781838655471802e-02 3.342863172292709351e-02 1.242860779166221619e-01 -9.272995591163635254e-02 2.074748277664184570e-01 -2.015596181154251099e-01 -1.677167117595672607e-01 -1.195892393589019775e-01 1.034247279167175293e-01 -7.637146115303039551e-02 7.981838658452033997e-03 -2.794916033744812012e-01 -3.144374787807464600e-01 -1.575385332107543945e-01 -2.091064453125000000e-01 -4.111044108867645264e-02 1.233074814081192017e-01 -3.041746094822883606e-02 7.261314988136291504e-02 1.692382805049419403e-02
-8.219080418348312378e-02 -4.868557676672935486e-02 5.830647889524698257e-03 -1.022468553856015205e-03 -4.107996523380279541e-01 4.459225833415985107e-01 2.078507989645004272e-01 -1.471621263772249222e-02 2.495814710855484009e-01 1.771936565637588501e-02 -9.152438491582870483e-02 -1.395332217216491699e-01 -3.036916553974151611e-01 -1.694660633802413940e-01 4.255446419119834900e-02 1.653329133987426758e-01 5.883970484137535095e-02 -1.567668318748474121e-01 -1.973512768745422363e-01 4.648901894688606262e-02 -1.459339410066604614e-01 -1.279847919940948486e-01 -1.054392233490943909e-01 -3.180242180824279785e-01 -9.957880526781082153e-02 -9.304636623710393906e-04 -8.020621538162231445e-02 1.644910424947738647e-01 1.945593357086181641e-01 -1.604246050119400024e-01 -1.009936407208442688e-01 5.473953485488891602e-02
5.404521524906158447e-02 3.154229223728179932e-01 2.361267991364002228e-02 -1.629849374294281006e-01 -1.151251196861267090e-01 1.244323924183845520e-01 2.343359142541885376e-01 -3.103658556938171387e-02 2.101456075906753540e-01 -1.721360534429550171e-01 -2.174768894910812378e-01 -4.034869745373725891e-02 -5.154002457857131958e-02 1.073844358325004578e-01 3.357068896293640137e-01 1.334197372198104858e-01 1.930564194917678833e-01 -1.478702723979949951e-01 -1.477565914392471313e-01 -1.507162749767303467e-01 -2.644138634204864502e-01 -8.695470541715621948e-02 -1.971255093812942505e-01 -1.351761817932128906e-01 -3.781604766845703125e-01 -1.613745838403701782e-01 -5.832168832421302795e-02 -1.092763096094131470e-01 2.706636488437652588e-01 8.784134685993194580e-02 1.145408749580383301e-01 4.090087488293647766e-02
2.577470242977142334e-01 4.614683613181114197e-02 -2.370349764823913574e-01 9.024171158671379089e-03 -9.175413846969604492e-02 -3.621244104579091072e-03 -2.316287159919738770e-01 1.118478178977966309e-01 -8.469913154840469360e-02 -2.719585597515106201e-01 1.717048585414886475e-01 -1.991761662065982819e-02 2.678884863853454590e-01 -1.222343184053897858e-03 8.929000794887542725e-02 1.587285697460174561e-01 1.651415824890136719e-01 -1.949344426393508911e-01 -1.995542496442794800e-01 2.043039947748184204e-01 2.272940985858440399e-02 8.339775353670120239e-02 -3.860497148707509041e-03 -4.487465620040893555e-01 -2.348078042268753052e-01 1.921206712722778320e-01 1.320727467536926270e-01 2.295602709054946899e-01 8.616994321346282959e-02 -1.797853261232376099e-01 2.766169421374797821e-02 -1.619737446308135986e-01
-2.805714495480060577e-03 -1.187424510717391968e-01 -2.093759626150131226e-01 2.259257808327674866e-02 -3.206829726696014404e-02 6.838958710432052612e-02 -4.136425852775573730e-01 -6.233272328972816467e-02 -1.148075684905052185e-01 -1.678081750869750977e-01 -2.012771517038345337e-01 -4.750132560729980469e-02 -1.075921654701232910e-01 1.436792761087417603e-01 3.561332523822784424e-01 1.664050072431564331e-01 1.411788314580917358e-01 -1.416080594062805176e-01 -7.471083849668502808e-02 5.409929156303405762e-02 1.611523628234863281e-01 -7.313518226146697998e-02 1.617438793182373047e-01 -2.222007215023040771e-01 -3.912679851055145264e-01 5.664164200425148010e-02 -8.859032392501831055e-02 -9.262703359127044678e-02 2.805034220218658447e-01 1.258757859468460083e-01 -2.539831697940826416e-01 5.380499735474586487e-02
-9.859865903854370117e-02 1.384388655424118042e-01 -2.575902827084064484e-02 -2.038597315549850464e-01 -1.171512603759765625e-01 2.796533107757568359e-01 3.648127615451812744e-02 -4.360434040427207947e-02 -1.360823363065719604e-01 -1.602625846862792969e-01 -1.261316090822219849e-01 -2.284916639328002930e-01 -6.003655120730400085e-02 5.125117897987365723e-01 1.661836057901382446e-01 1.626249998807907104e-01 3.786073029041290283e-01 -5.864620581269264221e-02 -2.726974710822105408e-02 -2.028257213532924652e-02 -3.156422451138496399e-02 7.801490277051925659e-02 2.479237169027328491e-01 1.335320025682449341e-01 -1.125847399234771729e-01 4.902309924364089966e-02 1.080606207251548767e-01 -2.026350051164627075e-02 -9.268251806497573853e-02 -2.941710352897644043e-01 1.550865322351455688e-01 1.428604274988174438e-01
6.917961686849594116e-02 -2.079163491725921631e-01 1.316420827060937881e-02 -8.341736160218715668e-03 -3.326674997806549072e-01 4.564541950821876526e-02 -2.579949796199798584e-01 -3.744357079267501831e-02 5.284154787659645081e-02 -9.601408243179321289e-02 -6.497632246464490891e-03 -2.245853096246719360e-01 -2.257166206836700439e-01 -4.965184628963470459e-02 3.572412431240081787e-01 8.017157763242721558e-02 1.123991161584854126e-01 -1.440369337797164917e-01 -5.192008242011070251e-02 -1.586366891860961914e-01 -2.919224798679351807e-01 2.140753269195556641e-01 1.539936810731887817e-01 5.412102863192558289e-02 -4.362662136554718018e-01 1.131954491138458252e-01 1.862729638814926147e-01 -4.636185616254806519e-02 1.168933287262916565e-01 1.177962943911552429e-01 -4.450881108641624451e-02 -1.806449145078659058e-01
9.757197648286819458e-02 -1.390735954046249390e-01 5.349096283316612244e-02 -1.607176959514617920e-01 -3.884800076484680176e-01 1.164443716406822205e-01 -1.103445813059806824e-01 -9.257593750953674316e-02 1.299479752779006958e-01 -3.809230923652648926e-01 -1.306248009204864502e-01 -3.235107362270355225e-01 -4.657502099871635437e-02 8.542186766862869263e-02 4.544132202863693237e-02 -9.738143533468246460e-02 -8.671154826879501343e-02 -9.749704599380493164e-02 -1.482227742671966553e-01 -6.580752134323120117e-02 -2.325830012559890747e-01 1.390859186649322510e-01 2.577899992465972900e-01 -3.618778884410858154e-01 -1.406191587448120117e-01 -6.516041606664657593e-02 1.106490939855575562e-01 -1.106771081686019897e-01 2.341200411319732666e-01 -3.245314210653305054e-02 -1.842102706432342529e-01 -3.510490292683243752e-03
-2.797113731503486633e-02 -6.144068762660026550e-02 -6.887634843587875366e-02 2.138279378414154053e-01 -3.796643316745758057e-01 2.760218381881713867e-01 -1.048957183957099915e-01 -1.271952390670776367e-01 1.653146296739578247e-01 -1.861979365348815918e-01 -2.078463323414325714e-03 -4.380109161138534546e-02 -2.072165906429290771e-01 2.077981829643249512e-01 3.374478518962860107e-01 8.144883066415786743e-02 2.016958892345428467e-01 -3.075927793979644775e-01 -1.405999213457107544e-01 -1.909543126821517944e-01 1.203828230500221252e-01 -1.421796083450317383e-01 -2.198386937379837036e-01 -1.048985049128532410e-01 -5.046141147613525391e-02 -2.847087979316711426e-01 -1.874199360609054565e-01 1.292235124856233597e-02 1.680327230133116245e-03 -6.384550034999847412e-02 -8.489913493394851685e-02 1.056613773107528687e-01
1.132631674408912659e-01 1.325125545263290405e-01 -2.196553945541381836e-01 -7.845240831375122070e-02 -2.470588386058807373e-01 1.161794736981391907e-01 1.583135575056076050e-01 -2.704299688339233398e-01 8.759424835443496704e-02 -2.316963486373424530e-02 2.501318790018558502e-02 -8.342833071947097778e-02 -1.942788064479827881e-01 -2.204954028129577637e-01 1.878826320171356201e-01 2.495200783014297485e-01 2.800681293010711670e-01 -2.788791656494140625e-01 3.164960071444511414e-02 6.786707788705825806e-02 -3.587668836116790771e-01 3.298332169651985168e-02 -5.498313531279563904e-02 -2.266314476728439331e-01 5.729306489229202271e-02 -1.905301213264465332e-02 2.486103959381580353e-02 1.158352359198033810e-03 7.882083952426910400e-02 -3.937401771545410156e-01 -1.434422880411148071e-01 1.032886877655982971e-01
7.301104068756103516e-02 8.188205212354660034e-02 -1.017608330585062504e-03 -1.038599461317062378e-01 -2.207518070936203003e-01 3.175791203975677490e-01 1.078289467841386795e-02 4.813877493143081665e-02 -4.134215041995048523e-02 -1.847072243690490723e-01 8.222328871488571167e-02 -2.014506906270980835e-01 -1.376994103193283081e-01 -1.158684566617012024e-01 3.074901998043060303e-01 -2.616086304187774658e-01 2.813903391361236572e-01 3.210374712944030762e-02 -2.549371719360351562e-01 -4.080102592706680298e-02 8.987957239151000977e-02 -5.625348538160324097e-02 -1.503203958272933960e-01 -1.673668473958969116e-01 -8.903665840625762939e-02 1.121556237339973450e-01 4.096061289310455322e-01 -1.797800958156585693e-01 1.200573816895484924e-01 -2.019686996936798096e-01 -1.847046464681625366e-01 1.672284454107284546e-01
1.989184767007827759e-01 -1.118905190378427505e-02 3.931591659784317017e-02 1.154532097280025482e-02 -5.850308761000633240e-02 1.893429160118103027e-01 1.610031425952911377e-01 -2.392903529107570648e-02 -1.774005889892578125e-01 -2.601107060909271240e-01 8.901596069335937500e-02 -1.341906934976577759e-01 4.902374744415283203e-02 -1.660440303385257721e-02 2.759416997432708740e-01 2.562376260757446289e-01 4.652603343129158020e-02 -1.809941083192825317e-01 1.159014627337455750e-01 1.716589033603668213e-01 -2.134485989809036255e-01 -1.960730254650115967e-01 7.881712168455123901e-02 -6.889897584915161133e-02 -3.933953642845153809e-01 4.514962492976337671e-04 -2.079383134841918945e-01 9.555223584175109863e-02 4.663688838481903076e-01 6.999432574957609177e-03 -1.572715640068054199e-01 -3.345980495214462280e-02
9.766910225152969360e-02 -8.909530937671661377e-02 -1.072931215167045593e-01 -2.337913811206817627e-01 -2.181177586317062378e-01 -2.764365449547767639e-02 -3.577951192855834961e-01 -2.879507243633270264e-01 3.722674772143363953e-02 -1.190080791711807251e-01 -7.708480209112167358e-02 -2.116973400115966797e-01 1.103086583316326141e-02 -1.298585683107376099e-01 3.838888406753540039e-01 -1.394139975309371948e-02 1.187333539128303528e-01 -2.946186661720275879e-01 -5.260352045297622681e-03 -2.224946208298206329e-02 -2.742436826229095459e-01 2.456022202968597412e-01 2.995263934135437012e-01 -9.365100413560867310e-02 -7.696720957756042480e-02 -7.502296566963195801e-02 9.887701272964477539e-02 4.615241289138793945e-02 -1.094728559255599976e-01 2.009482532739639282e-01 -5.700135603547096252e-02 1.082293912768363953e-01
8.582197129726409912e-02 -2.358289062976837158e-01 -4.491672292351722717e-02 -3.890492320060729980e-01 -9.248894453048706055e-02 2.288091331720352173e-01 3.647285401821136475e-01 -3.457977995276451111e-02 -1.929746717214584351e-01 -2.448015213012695312e-01 -1.007921099662780762e-01 -1.412306427955627441e-01 -1.683633625507354736e-01 1.364317685365676880e-01 3.346637263894081116e-02 3.282680734992027283e-02 1.747690588235855103e-01 3.432912379503250122e-02 -1.495652347803115845e-01 -1.681676954030990601e-01 1.203573644161224365e-01 1.225244030356407166e-01 -4.390078783035278320e-02 -3.508446738123893738e-02 -2.760120630264282227e-01 1.583373099565505981e-01 2.740897834300994873e-01 2.004250735044479370e-01 1.530681997537612915e-01 -1.792517900466918945e-01 -6.925006955862045288e-02 1.419437527656555176e-01
4.981217533349990845e-02 -1.610801070928573608e-01 -1.470577418804168701e-01 -2.675941586494445801e-01 -2.837507426738739014e-01 6.395653635263442993e-02 -2.772967144846916199e-02 -9.622150100767612457e-03 8.858809620141983032e-02 9.626054763793945312e-02 -3.771930932998657227e-01 -2.318271435797214508e-02 1.137723214924335480e-02 -1.247501000761985779e-02 -1.796807795763015747e-01 6.576684862375259399e-02 1.913690119981765747e-01 -3.327219784259796143e-01 -1.854563057422637939e-01 4.758084937930107117e-02 1.073041707277297974e-01 -1.084671169519424438e-01 -2.294064462184906006e-01 -2.423977702856063843e-01 -3.501872718334197998e-01 -1.766103357076644897e-01 5.902718380093574524e-02 2.030102759599685669e-01 1.351435631513595581e-01 -1.888085007667541504e-01 1.742258854210376740e-02 1.570623368024826050e-01
1.802856326103210449e-01 7.000996172428131104e-02 6.820217519998550415e-02 -9.841851890087127686e-02 -1.864887028932571411e-01 1.810901761054992676e-01 1.474313735961914062e-01 -4.581715539097785950e-02 -1.232661157846450806e-01 -7.225587218999862671e-02 2.956883236765861511e-02 -1.562536805868148804e-01 -1.572912931442260742e-01 1.875984072685241699e-01 2.482004910707473755e-01 2.593291699886322021e-01 4.131714403629302979e-01 -1.398081928491592407e-01 -4.537812992930412292e-02 5.040387064218521118e-02 4.306460544466972351e-02 1.164469569921493530e-01 9.448342025279998779e-02 2.796160802245140076e-02 -1.308016926050186157e-01 9.389969520270824432e-03 4.916342794895172119e-01 2.455677390098571777e-01 -3.273819014430046082e-02 -2.541269361972808838e-01 1.306270211935043335e-01 -2.136144973337650299e-02
-2.829142473638057709e-02 -1.979862339794635773e-02 -2.321026176214218140e-01 -1.511749923229217529e-01 -9.500183165073394775e-02 2.763800323009490967e-01 -6.823220849037170410e-02 -1.552221947349607944e-03 -8.217265456914901733e-02 -2.171064317226409912e-01 3.091301210224628448e-02 -2.659235596656799316e-01 1.649382561445236206e-01 -7.842429913580417633e-03 1.688183248043060303e-01 6.392271071672439575e-02 -4.761954478453844786e-04 2.425966411828994751e-02 7.574681192636489868e-02 -3.214747905731201172e-01 1.277989000082015991e-01 -1.302221119403839111e-01 2.736086025834083557e-02 -1.506846696138381958e-01 -5.112212896347045898e-01 2.816274762153625488e-01 2.622355222702026367e-01 1.620899587869644165e-01 -1.485423892736434937e-01 9.129988402128219604e-02 1.180408298969268799e-01 1.221809629350900650e-02
2.090149670839309692e-01 -1.541152000427246094e-01 -6.541995704174041748e-02 2.826538980007171631e-01 -2.382674515247344971e-01 7.020424306392669678e-02 -7.722322642803192139e-02 -1.309626698493957520e-01 2.372436597943305969e-02 1.893945597112178802e-02 -4.654870182275772095e-02 -2.359325736761093140e-01 -1.860657185316085815e-01 1.304522007703781128e-01 2.398114055395126343e-01 8.160110563039779663e-03 2.799178361892700195e-01 -2.484062463045120239e-01 2.521589398384094238e-01 -8.370938152074813843e-02 -3.125964403152465820e-01 4.740664362907409668e-02 9.054955095052719116e-02 4.467688500881195068e-02 -2.427119761705398560e-01 5.028350278735160828e-02 3.739825263619422913e-02 3.151763081550598145e-01 2.120380103588104248e-01 -9.417450428009033203e-02 -1.033925786614418030e-01 2.193290442228317261e-01
1.419930011034011841e-01 1.041977554559707642e-01 2.045723795890808105e-01 -2.052631080150604248e-01 -2.208038717508316040e-01 4.486965537071228027e-01 -1.783432997763156891e-02 -2.607206404209136963e-01 -1.593337804079055786e-01 -3.202301561832427979e-01 -2.109948545694351196e-01 -7.954299449920654297e-02 3.104368038475513458e-02 -1.054731532931327820e-01 1.097486019134521484e-01 1.145341992378234863e-01 2.847651243209838867e-01 -1.056266576051712036e-01 2.149003148078918457e-01 3.202986344695091248e-02 7.457359135150909424e-02 1.364900022745132446e-01 -1.534412503242492676e-01 5.864391569048166275e-03 -1.878616064786911011e-01 7.705145329236984253e-02 -9.593702852725982666e-02 3.435690654441714287e-03 2.495679706335067749e-01 -1.461044326424598694e-02 2.244281768798828125e-01 -7.377122994512319565e-03
2.389244735240936279e-01 7.402352988719940186e-02 5.009897425770759583e-02 -3.174444437026977539e-01 -2.069162875413894653e-01 3.387809097766876221e-01 2.210288792848587036e-01 -2.038508802652359009e-01 -1.070496216416358948e-01 8.463653922080993652e-02 6.066252291202545166e-02 -1.488243192434310913e-01 9.186090528964996338e-02 2.994308620691299438e-02 1.067225411534309387e-01 -9.576017409563064575e-02 1.988099068403244019e-01 -1.310696601867675781e-01 -1.115242764353752136e-01 -9.417971223592758179e-02 -8.323987573385238647e-02 -2.114095538854598999e-01 -1.396893411874771118e-01 -3.527362048625946045e-01 -3.031427264213562012e-01 -1.533857733011245728e-01 -9.081494063138961792e-02 3.127732500433921814e-02 3.017112612724304199e-01 -2.894048951566219330e-02 1.455513983964920044e-01 -2.326210401952266693e-02
-2.464294284582138062e-01 2.916878163814544678e-01 -9.586528688669204712e-02 -2.904191017150878906e-01 -1.397282928228378296e-01 2.674033679068088531e-02 -1.051283180713653564e-01 -4.985177889466285706e-02 -1.488630324602127075e-01 -2.166747488081455231e-02 -1.889725923538208008e-01 -3.954997658729553223e-01 -1.051890328526496887e-01 1.210116036236286163e-02 3.349714279174804688e-01 2.327810972929000854e-01 -4.523871466517448425e-02 -6.337095797061920166e-02 -5.494796484708786011e-02 7.429232448339462280e-02 8.391325175762176514e-02 1.803318113088607788e-01 -3.595077395439147949e-01 -1.063308790326118469e-01 -2.175809442996978760e-01 1.275625675916671753e-01 1.291717290878295898e-01 1.496485322713851929e-01 5.893193185329437256e-02 -1.354105919599533081e-01 -7.319464534521102905e-02 9.971269965171813965e-02
-1.020970568060874939e-01 -5.535922944545745850e-02 7.186538726091384888e-02 -1.661917418241500854e-01 -1.981564164161682129e-01 2.857851386070251465e-01 4.630833864212036133e-02 -1.420289576053619385e-01 5.973246321082115173e-02 -6.701315194368362427e-02 -1.267177611589431763e-01 -3.100176453590393066e-01 -2.313030138611793518e-02 3.005196154117584229e-01 2.567914426326751709e-01 1.853201687335968018e-01 -1.883932650089263916e-01 -7.014101743698120117e-02 -1.311512291431427002e-01 1.361915916204452515e-01 -1.072729080915451050e-01 1.921848803758621216e-01 -2.102013677358627319e-02 -3.361825644969940186e-01 -1.085943952202796936e-01 7.575555890798568726e-02 -2.270774394273757935e-01 -2.802271628752350807e-03 3.473206758499145508e-01 -2.119809687137603760e-01 -4.050279781222343445e-02 1.572784185409545898e-01
1.410741358995437622e-01 6.918811798095703125e-02 -5.765619501471519470e-02 -1.091554760932922363e-01 -1.341047137975692749e-01 -1.165465191006660461e-01 -3.092938847839832306e-02 -3.129971921443939209e-01 -3.063597530126571655e-02 -2.177323549985885620e-01 -6.681493669748306274e-02 3.752456232905387878e-02 -4.031686484813690186e-02 -9.402648359537124634e-02 -1.791227906942367554e-01 7.458067685365676880e-02 1.781474053859710693e-01 -2.823294103145599365e-01 -2.890832722187042236e-01 -1.582114994525909424e-01 -2.157304286956787109e-01 1.860135793685913086e-02 -2.326574474573135376e-01 -2.521893680095672607e-01 -4.548567831516265869e-01 -3.551473468542098999e-02 3.093047142028808594e-01 1.567893177270889282e-01 6.076270341873168945e-02 4.504927620291709900e-02 9.132914990186691284e-02 1.081867143511772156e-02
1.599054783582687378e-02 -4.319536313414573669e-02 1.585937589406967163e-01 -2.530274391174316406e-01 -2.191669940948486328e-01 3.597143292427062988e-01 1.679919064044952393e-01 -2.361103743314743042e-01 -2.324884384870529175e-01 -2.853478789329528809e-01 8.815643936395645142e-02 5.398669093847274780e-02 -1.542505323886871338e-01 1.740977168083190918e-02 4.468136131763458252e-01 5.910051986575126648e-02 2.787446836009621620e-03 -2.013579756021499634e-01 -3.620236366987228394e-02 2.740222215652465820e-01 -1.041765362024307251e-01 1.379403918981552124e-01 2.471207827329635620e-01 -7.564445585012435913e-02 -5.407415702939033508e-02 1.559966802597045898e-02 3.444154188036918640e-02 6.433777976781129837e-03 1.336361467838287354e-01 -8.863355219364166260e-02 1.039173752069473267e-01 1.392210274934768677e-01
-4.274119064211845398e-02 5.934881791472434998e-02 6.618960201740264893e-02 -5.018973350524902344e-02 -2.691212892532348633e-01 -7.853622548282146454e-03 2.267775684595108032e-01 7.023952156305313110e-02 -7.750354241579771042e-03 1.915566623210906982e-02 -1.491899043321609497e-01 -2.505447566509246826e-01 -8.877579122781753540e-03 -1.427419483661651611e-01 1.980760097503662109e-01 6.281657516956329346e-02 6.447868049144744873e-02 -4.306819438934326172e-01 -4.019618630409240723e-01 5.092694610357284546e-02 1.526014804840087891e-01 6.590919941663742065e-02 2.359952777624130249e-01 2.646656474098563194e-03 -3.036032617092132568e-01 2.505816221237182617e-01 1.627683788537979126e-01 -3.475472796708345413e-03 -1.612670421600341797e-01 2.979039214551448822e-02 2.129113823175430298e-01 -1.377280503511428833e-01
2.915008366107940674e-02 4.914256185293197632e-02 1.295362859964370728e-01 -3.407375216484069824e-01 -2.192148268222808838e-01 4.017079472541809082e-01 -4.332287609577178955e-02 -2.049529105424880981e-01 -6.452145427465438843e-02 -1.408751755952835083e-01 -1.938517838716506958e-01 -1.026434972882270813e-01 1.620585769414901733e-01 -1.260971277952194214e-01 1.489599347114562988e-01 1.821171939373016357e-01 2.173123359680175781e-01 -2.171560972929000854e-01 1.976010948419570923e-01 -6.445245444774627686e-02 -6.077825278043746948e-02 3.431311249732971191e-02 -6.197702139616012573e-02 -2.732940912246704102e-01 -1.341090798377990723e-01 2.097764909267425537e-01 -2.008683532476425171e-01 -2.676516026258468628e-02 3.361298143863677979e-01 5.125302076339721680e-02 3.469125553965568542e-02 7.134635932743549347e-03
8.065251260995864868e-02 1.494138687849044800e-01 -1.490112394094467163e-01 2.735885381698608398e-01 -1.633029133081436157e-01 6.491988152265548706e-02 2.369858697056770325e-02 8.366236835718154907e-02 6.383764743804931641e-02 -1.648770831525325775e-02 -1.454140543937683105e-01 -1.705796420574188232e-01 -1.690816283226013184e-01 -9.939733892679214478e-02 2.226954400539398193e-01 3.085744380950927734e-01 3.600771352648735046e-02 -3.345423936843872070e-01 -8.005284518003463745e-02 -5.414872989058494568e-02 -1.145603209733963013e-01 -1.643189042806625366e-01 4.853740707039833069e-02 1.499477624893188477e-01 -4.122703373432159424e-01 -3.961474820971488953e-02 -1.008584797382354736e-01 1.668441444635391235e-01 3.589788079261779785e-01 -1.071746572852134705e-01 -2.168589532375335693e-01 -1.155696064233779907e-01
-5.260667204856872559e-02 -1.656870357692241669e-02 2.437778562307357788e-01 -3.659224137663841248e-02 -3.892875015735626221e-01 1.018950939178466797e-01 1.450303792953491211e-01 -5.134286731481552124e-02 2.172876000404357910e-01 -4.097982943058013916e-01 -8.611565083265304565e-02 -1.679177433252334595e-01 -2.230887301266193390e-02 2.089852094650268555e-01 1.838754415512084961e-01 1.487016975879669189e-01 -1.501688361167907715e-01 -1.034318879246711731e-01 -2.485245168209075928e-01 1.100255846977233887e-01 -3.284987807273864746e-01 1.780910044908523560e-02 4.802545905113220215e-02 -1.938458830118179321e-01 -8.170757442712783813e-02 6.066697463393211365e-02 1.253408342599868774e-01 2.260203510522842407e-01 7.825548946857452393e-02 -1.914893239736557007e-01 -1.055969446897506714e-01 1.158160865306854248e-01
1.883345991373062134e-01 2.638578712940216064e-01 -2.665694355964660645e-01 -2.029493004083633423e-01 -3.078166544437408447e-01 -1.840040087699890137e-03 1.365629583597183228e-01 -1.200005114078521729e-01 1.439153105020523071e-01 -1.052836105227470398e-01 -3.277474641799926758e-01 4.777252301573753357e-02 2.881684713065624237e-02 1.017458960413932800e-01 1.561147421598434448e-01 2.084938585758209229e-01 2.574661374092102051e-01 6.515823770314455032e-04 -3.107492066919803619e-02 -1.433834433555603027e-01 5.161569267511367798e-02 -1.789540946483612061e-01 -1.002176664769649506e-02 -1.501412838697433472e-01 -1.552217304706573486e-01 -2.028664946556091309e-01 -3.957983478903770447e-02 5.944124236702919006e-02 4.420944452285766602e-01 -9.853791445493698120e-02 2.541349641978740692e-02 1.141909956932067871e-01
1.675577461719512939e-01 -1.761673539876937866e-01 -8.977253735065460205e-02 1.718624532222747803e-01 -9.902969002723693848e-02 6.294929981231689453e-02 -2.157548815011978149e-01 6.453488767147064209e-02 5.784603953361511230e-02 -1.746402382850646973e-01 -1.232797876000404358e-01 -3.897151052951812744e-01 1.493196189403533936e-02 -2.210654914379119873e-01 4.112744629383087158e-01 8.823543041944503784e-02 9.892424941062927246e-02 -2.505829744040966034e-02 6.650421023368835449e-02 1.558895111083984375e-01 -1.105738282203674316e-01 2.700560688972473145e-01 1.272458583116531372e-01 -8.543039672076702118e-03 -1.581032425165176392e-01 7.979378849267959595e-02 -7.298415899276733398e-02 4.303534328937530518e-01 8.172350376844406128e-02 -1.616845130920410156e-01 -3.085319325327873230e-02 1.250462085008621216e-01
6.305273622274398804e-03 -2.202151110395789146e-03 -6.885824352502822876e-02 1.391974389553070068e-01 -2.047511637210845947e-01 2.051563262939453125e-01 9.003995917737483978e-03 3.050446212291717529e-01 8.536539971828460693e-02 -1.878999769687652588e-01 1.015333533287048340e-01 -1.051675751805305481e-01 2.165545523166656494e-01 1.317184120416641235e-01 4.579258859157562256e-01 -3.402765840291976929e-02 4.721885547041893005e-02 -1.215700581669807434e-01 -2.417881339788436890e-01 2.791437320411205292e-02 1.018112227320671082e-01 2.358076535165309906e-02 -1.820135861635208130e-01 -3.001312911510467529e-02 -3.895207345485687256e-01 3.285021185874938965e-01 9.163986146450042725e-02 -3.078093566000461578e-02 -1.739018261432647705e-01 -6.600608676671981812e-02 5.347281694412231445e-02 1.788457185029983521e-01
3.728973865509033203e-02 -1.626234948635101318e-01 -9.787271171808242798e-02 -7.596601545810699463e-02 -2.253664433956146240e-01 9.628632664680480957e-02 1.697620600461959839e-01 -7.005231827497482300e-02 2.379612326622009277e-01 -2.124321758747100830e-01 -5.367815867066383362e-02 -7.432774174958467484e-03 -1.798231601715087891e-01 2.597785592079162598e-01 1.034321933984756470e-01 3.282172381877899170e-01 9.138945490121841431e-02 -1.460872739553451538e-01 1.931826211512088776e-02 9.053425490856170654e-02 -1.890046149492263794e-02 -3.366599604487419128e-02 -1.794758066534996033e-02 -1.001576334238052368e-02 -3.056131303310394287e-01 -1.721566915512084961e-01 -2.724272310733795166e-01 3.357585072517395020e-01 2.605433464050292969e-01 -2.572652995586395264e-01 -2.363409250974655151e-01 8.999368292279541492e-04
-8.304207772016525269e-02 2.829869650304317474e-02 -1.675874888896942139e-01 -1.032266020774841309e-01 -4.162709414958953857e-02 1.486225873231887817e-01 2.681829035282135010e-01 -1.632492542266845703e-01 4.279430489987134933e-03 -2.736348509788513184e-01 -2.208093404769897461e-01 -2.967476844787597656e-01 -1.356951296329498291e-01 -2.337418496608734131e-01 8.283583074808120728e-02 1.284708827733993530e-01 1.392437070608139038e-01 -7.247988134622573853e-02 -1.650294661521911621e-01 -6.723108142614364624e-02 2.696337401866912842e-01 -4.218681901693344116e-02 -1.428061630576848984e-02 -3.655216693878173828e-01 -2.470169812440872192e-01 -3.438403308391571045e-01 2.190372794866561890e-01 2.039758674800395966e-02 4.081309214234352112e-02 -1.522246748208999634e-01 6.424139440059661865e-02 4.185223206877708435e-02
-1.334367543458938599e-01 4.095927253365516663e-02 5.219330638647079468e-02 4.568575322628021240e-02 -1.815967559814453125e-01 -2.912729233503341675e-02 9.434102475643157959e-02 7.626543194055557251e-02 -5.764121934771537781e-02 -1.563576906919479370e-01 1.543191373348236084e-01 -3.846691548824310303e-01 -1.368065774440765381e-01 -6.372764706611633301e-02 2.526511251926422119e-01 2.456802576780319214e-01 -1.794090420007705688e-01 -1.893352568149566650e-01 -9.236244112253189087e-02 1.116925925016403198e-01 -7.145943492650985718e-02 -2.192035317420959473e-01 2.134934216737747192e-01 2.698273397982120514e-02 -3.464621603488922119e-01 1.714384704828262329e-01 -3.797813504934310913e-02 -2.468350715935230255e-02 2.307333350181579590e-01 5.595535039901733398e-02 -5.927203595638275146e-02 4.251742959022521973e-01
1.372368782758712769e-01 2.288687825202941895e-01 -1.399394720792770386e-01 -1.084874793887138367e-01 -1.533503234386444092e-01 3.942665085196495056e-02 -2.934285067021846771e-02 3.825225308537483215e-02 -6.016506627202033997e-02 -1.424792259931564331e-01 -2.777904570102691650e-01 -9.990944713354110718e-02 8.706555515527725220e-02 -6.595930550247430801e-03 1.090965941548347473e-01 6.137497723102569580e-02 3.557017743587493896e-01 -8.887369185686111450e-02 -9.235456585884094238e-03 -5.425233757705427706e-05 2.183316834270954132e-02 1.971078962087631226e-01 4.249884188175201416e-01 -5.619009211659431458e-02 -4.195892810821533203e-01 1.942986696958541870e-01 5.446692928671836853e-02 3.376868069171905518e-01 -7.282216101884841919e-02 -1.792053729295730591e-01 7.530015707015991211e-02 6.459750235080718994e-02
-1.461780220270156860e-01 9.220957010984420776e-02 -2.262694686651229858e-01 -1.405858099460601807e-01 -2.630436718463897705e-01 6.410176306962966919e-02 -1.242873296141624451e-01 2.334776520729064941e-02 -4.895078763365745544e-02 -4.197979867458343506e-01 2.310051918029785156e-01 -2.933690845966339111e-01 -1.926743239164352417e-02 -9.105180948972702026e-02 1.578579396009445190e-01 2.192225158214569092e-01 1.011638790369033813e-01 -3.099554404616355896e-02 -2.084605544805526733e-01 1.512124538421630859e-01 -2.548753023147583008e-01 2.234903723001480103e-01 -9.508142620325088501e-02 8.412252366542816162e-02 -9.686824679374694824e-02 2.215590327978134155e-02 1.736122667789459229e-01 8.305624872446060181e-02 -1.116378232836723328e-01 1.341856122016906738e-01 -2.137371748685836792e-01 2.803040742874145508e-01
3.591419011354446411e-02 3.029674887657165527e-01 2.280086651444435120e-02 -3.319568932056427002e-01 -2.495388686656951904e-01 3.399715125560760498e-01 2.207099646329879761e-02 -4.386960342526435852e-02 -2.807846963405609131e-01 -2.677164673805236816e-01 -2.182129621505737305e-01 -9.970712661743164062e-02 -5.402770359069108963e-03 -1.285399943590164185e-01 1.634636223316192627e-01 1.861590296030044556e-01 1.935327053070068359e-02 -2.276644259691238403e-01 8.816547691822052002e-02 2.381492853164672852e-01 -9.850595146417617798e-02 -1.223189011216163635e-01 -7.267642021179199219e-02 -3.684734553098678589e-02 -1.764582991600036621e-01 1.486213761381804943e-03 -1.633897274732589722e-01 2.113679796457290649e-01 2.113815844058990479e-01 1.217314228415489197e-01 1.234714835882186890e-01 6.847504526376724243e-02
8.797140419483184814e-02 7.883417606353759766e-02 -2.897360548377037048e-02 -3.637967705726623535e-01 -9.938462078571319580e-02 2.377707362174987793e-01 2.432801574468612671e-02 -1.319394260644912720e-01 -2.463850565254688263e-02 -1.407525986433029175e-01 1.837579160928726196e-01 -1.955419033765792847e-01 -1.316504646092653275e-02 -1.029067635536193848e-01 -1.256870180368423462e-01 -1.017910018563270569e-01 3.505483269691467285e-02 -2.550524175167083740e-01 -1.592452228069305420e-01 1.144244149327278137e-01 -3.375014066696166992e-01 2.753699719905853271e-01 1.437929719686508179e-01 -1.860081553459167480e-01 -2.925430610775947571e-02 -1.894168853759765625e-01 8.327935636043548584e-02 2.082693129777908325e-01 3.213288486003875732e-01 -2.749561667442321777e-01 -3.623042628169059753e-02 1.488193422555923462e-01
-1.429615467786788940e-01 -8.701593428850173950e-02 -2.402031868696212769e-01 1.068686321377754211e-01 2.680195309221744537e-02 2.215683758258819580e-01 8.530121296644210815e-02 -1.181576550006866455e-01 8.730064332485198975e-02 1.409356016665697098e-02 -2.014213800430297852e-01 -2.466672807931900024e-01 -1.531368941068649292e-01 1.011250540614128113e-01 1.917439103126525879e-01 2.657878398895263672e-02 3.504930436611175537e-02 -3.498731255531311035e-01 -4.631583988666534424e-01 1.281774491071701050e-01 3.278375416994094849e-02 -1.385468989610671997e-02 5.078830569982528687e-02 -1.991444528102874756e-01 -1.188888922333717346e-01 -2.063520550727844238e-01 2.254286706447601318e-01 9.570771455764770508e-02 2.088751196861267090e-01 -2.044965028762817383e-01 9.428785741329193115e-02 2.057124823331832886e-01
2.625999040901660919e-02 -3.095088899135589600e-01 -2.264166623353958130e-01 -1.557732373476028442e-01 -2.126808762550354004e-01 4.101652503013610840e-01 -1.038442701101303101e-01 1.444414258003234863e-01 7.343934476375579834e-02 -3.826870396733283997e-02 -7.843817770481109619e-02 6.183939985930919647e-04 -1.482165604829788208e-01 1.573597043752670288e-01 1.856329590082168579e-01 -4.335412755608558655e-02 8.735302835702896118e-02 -9.811051934957504272e-02 -1.301757544279098511e-01 -1.457921415567398071e-01 1.176515072584152222e-01 2.962590754032135010e-01 -1.609053579159080982e-03 -2.256730198860168457e-01 -8.570775389671325684e-02 -3.213659822940826416e-01 1.656749397516250610e-01 1.205203682184219360e-02 6.147420406341552734e-02 -2.229418009519577026e-01 2.917914986610412598e-01 -4.415714368224143982e-02
2.628464018926024437e-03 -2.756521664559841156e-02 9.626862406730651855e-02 -8.319903165102005005e-02 -2.702561318874359131e-01 3.013443052768707275e-01 8.719734847545623779e-02 -1.218570470809936523e-01 -1.970211416482925415e-01 8.110980503261089325e-03 8.549129217863082886e-02 3.451348096132278442e-02 1.784803420305252075e-01 2.637903988361358643e-01 4.373756051063537598e-01 -2.268913947045803070e-02 2.362887710332870483e-01 -1.242410913109779358e-01 -1.790212243795394897e-01 6.704452633857727051e-02 -1.643399745225906372e-01 1.875746101140975952e-01 -1.075377166271209717e-01 -3.723453283309936523e-01 -6.406152993440628052e-02 5.240342766046524048e-02 -5.231238156557083130e-02 -4.131457954645156860e-02 2.920720577239990234e-01 -3.019316308200359344e-02 1.958278417587280273e-01 6.295898929238319397e-03
4.122517630457878113e-02 -3.295419514179229736e-01 -1.439614295959472656e-01 -2.223044447600841522e-02 2.208441793918609619e-01 -3.896883875131607056e-02 -5.826017260551452637e-02 -1.482881456613540649e-01 3.282589465379714966e-02 -2.371861040592193604e-01 5.075204744935035706e-02 -2.529670596122741699e-01 8.312503248453140259e-02 7.268550246953964233e-02 6.276272237300872803e-02 5.976516380906105042e-02 3.595452904701232910e-01 -3.180774450302124023e-01 -2.544563114643096924e-01 1.078302413225173950e-01 -2.359756529331207275e-01 -7.174610625952482224e-03 1.719058752059936523e-01 -1.517071276903152466e-01 -3.074378967285156250e-01 -3.778058663010597229e-02 -6.953170895576477051e-02 1.284030973911285400e-01 2.675297260284423828e-01 1.542780846357345581e-01 1.081423610448837280e-01 9.870185703039169312e-02
1.913165673613548279e-02 -1.269255429506301880e-01 3.148536384105682373e-02 6.334415823221206665e-02 9.541978128254413605e-03 9.767776727676391602e-02 1.343698501586914062e-01 2.257348895072937012e-01 4.460891336202621460e-02 -2.339935451745986938e-01 -3.508725762367248535e-02 -1.628577709197998047e-01 -8.545047044754028320e-02 1.345318555831909180e-01 5.071489885449409485e-02 3.138996958732604980e-01 8.295339345932006836e-02 -2.310714125633239746e-01 -4.557206928730010986e-01 -5.988926813006401062e-02 2.592882812023162842e-01 2.619650913402438164e-03 1.228757798671722412e-01 -1.380625218152999878e-01 -1.944910734891891479e-01 -9.413817524909973145e-02 -3.605746850371360779e-02 1.991354674100875854e-01 3.529086112976074219e-01 -1.614257842302322388e-01 1.593421697616577148e-01 2.286863923072814941e-01
2.444722205400466919e-01 3.461459279060363770e-01 -1.592682600021362305e-01 -1.443012803792953491e-01 -1.729758679866790771e-01 8.149903267621994019e-02 1.926463693380355835e-01 6.434687972068786621e-02 3.047848492860794067e-02 -1.138257458806037903e-01 -2.804181575775146484e-01 -8.615708351135253906e-02 -3.640856146812438965e-01 9.416817687451839447e-03 1.247574239969253540e-01 8.097722381353378296e-02 2.950933575630187988e-01 -3.123699873685836792e-02 -1.692342758178710938e-01 -2.512516379356384277e-01 1.961872354149818420e-02 -1.021961942315101624e-01 -8.786186575889587402e-02 1.476242952048778534e-02 -2.767252027988433838e-01 -1.900337934494018555e-01 1.071283295750617981e-01 5.424639582633972168e-02 3.241690099239349365e-01 -1.318960729986429214e-02 1.017324253916740417e-01 -1.979861222207546234e-02
1.508781015872955322e-01 9.124971926212310791e-02 8.216949552297592163e-02 -1.548393070697784424e-01 -1.806527376174926758e-01 5.054705739021301270e-01 -8.693093061447143555e-02 2.131125628948211670e-01 -4.979037120938301086e-02 -8.344039320945739746e-02 -6.200751289725303650e-02 -3.445672988891601562e-02 -1.124882027506828308e-01 1.288870908319950104e-02 4.294348061084747314e-01 1.736121252179145813e-02 -7.614770531654357910e-02 -1.517587453126907349e-01 6.993098556995391846e-02 9.539382904767990112e-02 8.685193024575710297e-04 -2.096472773700952530e-03 1.193274781107902527e-01 1.520743072032928467e-01 -2.128071486949920654e-01 -1.174603030085563660e-02 -1.867029517889022827e-01 1.504899561405181885e-01 2.737222313880920410e-01 4.756812006235122681e-02 2.395763546228408813e-01 2.595373690128326416e-01
-1.394470036029815674e-01 3.437525779008865356e-02 -1.422135978937149048e-01 -2.289504110813140869e-01 -2.807544767856597900e-01 1.949468255043029785e-01 6.781233102083206177e-02 -1.576490402221679688e-01 1.412530839443206787e-01 -1.639123708009719849e-01 -1.226040422916412354e-01 2.177375555038452148e-02 -7.082477957010269165e-02 2.592937275767326355e-02 2.303094416856765747e-02 1.274549365043640137e-01 3.717193901538848877e-01 -1.399625837802886963e-01 -4.443211480975151062e-02 -3.796672075986862183e-02 7.150358706712722778e-02 -3.854778110980987549e-01 3.602997213602066040e-02 -9.289208054542541504e-02 -2.270065695047378540e-01 -1.479553580284118652e-01 -4.718014225363731384e-02 7.903558760881423950e-02 2.896662354469299316e-01 -3.928622305393218994e-01 1.292825490236282349e-01 1.182862520217895508e-01
5.268038436770439148e-02 -2.597960233688354492e-01 -4.554253816604614258e-01 -1.753110289573669434e-01 -1.449777781963348389e-01 -3.897460550069808960e-02 -1.419981718063354492e-01 -5.007896944880485535e-02 -2.635323107242584229e-01 1.024064794182777405e-01 -1.174041405320167542e-01 -6.952444463968276978e-02 -7.980865985155105591e-02 1.826654970645904541e-01 1.669401824474334717e-01 1.633580327033996582e-01 -4.776487499475479126e-02 -3.015856146812438965e-01 -4.290753602981567383e-01 5.299527943134307861e-02 -1.341387629508972168e-01 -4.861741035711020231e-04 1.877817809581756592e-01 5.237569287419319153e-02 -3.000227808952331543e-01 6.774507462978363037e-02 4.132730886340141296e-02 1.032653674483299255e-01 1.851695403456687927e-02 8.969272673130035400e-02 -3.344841673970222473e-02 3.002167306840419769e-02
-4.123045876622200012e-02 5.346275120973587036e-02 1.196257919073104858e-01 1.592011153697967529e-01 -3.781619369983673096e-01 3.127524256706237793e-01 5.659537762403488159e-02 -2.446696162223815918e-01 1.392722874879837036e-01 3.762400941923260689e-03 4.077120497822761536e-02 -2.111571431159973145e-01 -2.082505673170089722e-01 2.125660479068756104e-01 3.020330369472503662e-01 -2.861963398754596710e-02 9.125094860792160034e-02 -1.296529471874237061e-01 3.006396628916263580e-02 -1.843811273574829102e-01 -1.250273436307907104e-01 1.347916424274444580e-01 -2.812147373333573341e-03 7.397866994142532349e-02 -2.939033508300781250e-01 -8.715896308422088623e-02 -7.914799451828002930e-02 1.952423304319381714e-01 -1.290447711944580078e-01 -5.033257976174354553e-02 8.964813500642776489e-02 3.751571476459503174e-01
1.553280651569366455e-01 -2.473986744880676270e-01 8.823734521865844727e-02 1.810862571001052856e-01 -2.758099436759948730e-01 1.828900165855884552e-02 -1.442308574914932251e-01 -1.184387430548667908e-01 2.465941905975341797e-01 3.700868459418416023e-03 3.256311640143394470e-02 -8.766769617795944214e-02 -1.722058802843093872e-01 -1.397772133350372314e-01 4.203530550003051758e-01 -8.864832669496536255e-02 3.773355782032012939e-01 -2.044960409402847290e-01 -1.799344718456268311e-01 8.509983122348785400e-02 -1.684369295835494995e-01 1.082694754004478455e-01 -7.340446580201387405e-03 8.202940225601196289e-02 -2.992930114269256592e-01 -1.974776387214660645e-01 9.214744716882705688e-02 1.630564182996749878e-01 3.952929005026817322e-02 1.062274053692817688e-01 2.088826522231101990e-02 1.091163754463195801e-01
-6.913504749536514282e-02 -4.112520813941955566e-01 -2.909323573112487793e-01 -7.210125029087066650e-02 -3.448995351791381836e-01 1.934512257575988770e-01 -2.753552198410034180e-01 1.137912720441818237e-01 4.686470609158277512e-03 -1.089796647429466248e-01 1.356519013643264771e-02 1.056204736232757568e-02 -5.095347017049789429e-02 2.022777646780014038e-01 2.610902488231658936e-01 1.122487932443618774e-01 -3.910034894943237305e-02 -1.631973534822463989e-01 -1.429600864648818970e-01 -1.063315272331237793e-01 1.147308200597763062e-01 3.519377112388610840e-01 1.227785423398017883e-01 2.322526462376117706e-02 -2.878052294254302979e-01 -8.980499207973480225e-02 1.197926178574562073e-01 -5.607577785849571228e-02 1.316614151000976562e-01 6.386930495500564575e-02 7.845278084278106689e-02 7.826523482799530029e-02
1.562338471412658691e-01 -5.736965686082839966e-02 -1.084011942148208618e-01 7.465349137783050537e-02 -1.755037456750869751e-01 -1.927655637264251709e-01 3.442982956767082214e-02 1.402696669101715088e-01 2.361241355538368225e-02 -9.473741799592971802e-02 -4.551995173096656799e-02 -3.088636696338653564e-01 2.241356670856475830e-01 1.448484510183334351e-01 2.040326893329620361e-01 2.004369944334030151e-01 -1.073916926980018616e-01 -2.126782983541488647e-01 3.104491718113422394e-02 -1.317387670278549194e-01 -1.233443021774291992e-01 1.967785507440567017e-01 -9.618475288152694702e-02 -1.569972932338714600e-01 -3.821027278900146484e-01 -2.826789394021034241e-02 6.073652207851409912e-02 1.463610976934432983e-01 2.909871637821197510e-01 3.781076520681381226e-02 -3.470721542835235596e-01 2.544350624084472656e-01
3.794458508491516113e-02 -3.668499886989593506e-01 -3.459771573543548584e-01 -2.116807736456394196e-02 -2.931807339191436768e-01 1.081762835383415222e-01 -1.231552809476852417e-01 -8.661911636590957642e-02 9.418952977284789085e-04 -9.316217899322509766e-02 8.607045747339725494e-04 4.042161256074905396e-02 5.639754235744476318e-02 1.972771286964416504e-01 2.660908102989196777e-01 4.100489243865013123e-02 3.193536773324012756e-02 -2.218014001846313477e-01 -2.002282291650772095e-01 -1.938751637935638428e-01 5.165864527225494385e-02 4.635677039623260498e-01 -2.892141416668891907e-02 6.539714336395263672e-02 -4.317884147167205811e-02 3.444585483521223068e-03 1.869460046291351318e-01 -2.965466491878032684e-02 3.385982662439346313e-02 -2.297302037477493286e-01 1.412695795297622681e-01 1.909217387437820435e-01
2.719655930995941162e-01 -1.096953749656677246e-01 -1.234350949525833130e-01 -3.580978885293006897e-02 6.051010638475418091e-02 1.580054312944412231e-01 -3.460907936096191406e-01 -2.984701395034790039e-01 -1.327126920223236084e-01 -2.207783758640289307e-01 2.070208489894866943e-01 -3.840118348598480225e-01 1.169499382376670837e-01 1.592829376459121704e-01 8.618704974651336670e-02 -3.833937272429466248e-02 -2.997209317982196808e-02 -2.727076411247253418e-01 -7.730566710233688354e-02 1.071737855672836304e-01 -2.277453392744064331e-01 1.643072068691253662e-01 9.390009939670562744e-02 -1.251124888658523560e-01 -2.414615452289581299e-01 7.868123054504394531e-02 1.408167481422424316e-01 5.810653418302536011e-02 1.881314069032669067e-01 -1.342197973281145096e-02 9.656150639057159424e-02 1.634150445461273193e-01
-8.437759429216384888e-02 -2.900547683238983154e-01 -2.641640901565551758e-01 -1.475444287061691284e-01 -1.287155896425247192e-01 8.088502287864685059e-02 1.230983510613441467e-01 2.279939502477645874e-01 -7.819020748138427734e-02 -3.480865955352783203e-01 -2.513935863971710205e-01 -1.904206424951553345e-01 4.077645391225814819e-02 1.285392642021179199e-01 1.763884425163269043e-01 3.514609858393669128e-02 2.405052930116653442e-01 -1.847482621669769287e-01 -2.602292001247406006e-01 1.568315327167510986e-01 1.892720907926559448e-01 1.219418272376060486e-01 -8.052935823798179626e-03 -2.205804884433746338e-01 3.006814606487751007e-02 2.960249409079551697e-02 8.691003173589706421e-02 3.666487634181976318e-01 1.256342381238937378e-01 -5.469764769077301025e-02 3.989945724606513977e-02 4.295225441455841064e-02
2.985647320747375488e-01 -6.242345273494720459e-02 -8.586058765649795532e-02 -7.378146797418594360e-02 -2.277989834547042847e-01 1.899144053459167480e-01 -1.527967602014541626e-01 -2.470758371055126190e-02 -9.523922204971313477e-02 -2.056671380996704102e-01 -2.139324545860290527e-01 -2.738190591335296631e-01 -5.333252251148223877e-02 1.969281136989593506e-01 -2.197025716304779053e-02 3.549107313156127930e-01 2.982593774795532227e-01 -1.003800109028816223e-01 -1.246108934283256531e-01 1.997483670711517334e-01 1.567997410893440247e-02 9.782585501670837402e-02 1.901196092367172241e-01 3.993081673979759216e-02 8.740662783384323120e-02 1.234328150749206543e-01 1.826521158218383789e-01 2.590168714523315430e-01 1.417446136474609375e-01 -8.614270016551017761e-03 3.083145022392272949e-01 -3.844833374023437500e-02
2.948451042175292969e-01 -2.334253303706645966e-02 -3.329482972621917725e-01 1.088741719722747803e-01 -4.734604060649871826e-02 -2.725941874086856842e-02 -7.873475551605224609e-03 1.832949221134185791e-01 1.519796550273895264e-01 -9.725860506296157837e-02 -1.587969213724136353e-01 -2.043734639883041382e-01 1.058186367154121399e-01 -4.058351740241050720e-02 4.513980150222778320e-01 1.234238222241401672e-01 -5.018226429820060730e-02 8.545875549316406250e-02 -6.513175368309020996e-02 -8.941952884197235107e-02 -8.329673856496810913e-02 -1.049392893910408020e-01 1.725170165300369263e-01 -5.372896045446395874e-02 -4.761847257614135742e-01 6.298282742500305176e-02 7.035693526268005371e-02 7.186619937419891357e-02 2.495055645704269409e-01 -4.130782932043075562e-02 1.625347882509231567e-01 1.338642686605453491e-01
2.570889890193939209e-01 1.007115915417671204e-01 5.469549074769020081e-02 -2.179922461509704590e-01 -2.788644134998321533e-01 2.136795669794082642e-01 4.524130746722221375e-02 -3.684706613421440125e-02 2.018360644578933716e-01 -1.724734604358673096e-01 -1.083343178033828735e-01 -2.977505028247833252e-01 9.124893695116043091e-04 -2.515513263642787933e-02 3.722591698169708252e-01 1.018781661987304688e-01 1.052153334021568298e-01 3.800994530320167542e-02 -1.560229957103729248e-01 1.180769801139831543e-01 -7.741314172744750977e-02 1.832411289215087891e-01 2.173927426338195801e-01 2.649088799953460693e-01 -3.104206025600433350e-01 -1.040729582309722900e-01 -3.014993853867053986e-02 2.015773579478263855e-02 -1.811219453811645508e-01 -2.480460256338119507e-01 -6.171194463968276978e-02 1.072406619787216187e-01
2.705133557319641113e-01 -2.728269062936306000e-02 -9.850351512432098389e-02 2.980112433433532715e-01 -2.250836491584777832e-01 1.770829260349273682e-01 6.118934601545333862e-02 -3.313833847641944885e-02 1.532535851001739502e-01 -8.732016384601593018e-02 1.269611623138189316e-02 -3.196718096733093262e-01 -1.021367087960243225e-01 -1.095633879303932190e-01 2.097491919994354248e-01 3.232760429382324219e-01 3.962874040007591248e-02 -2.777759134769439697e-01 -1.277975589036941528e-01 5.867078900337219238e-02 -5.406455136835575104e-03 -1.275247037410736084e-01 -9.667871147394180298e-02 5.370282009243965149e-02 -3.128186166286468506e-01 -2.124421894550323486e-01 -1.447925865650177002e-01 1.193877905607223511e-01 2.840096056461334229e-01 -7.327412813901901245e-02 -2.097658514976501465e-01 3.218022733926773071e-02
-3.161811456084251404e-02 -2.042263299226760864e-01 -2.480812817811965942e-01 -8.521506190299987793e-02 -1.217490732669830322e-01 2.165344059467315674e-01 5.059038475155830383e-02 1.436972320079803467e-01 -1.768250763416290283e-01 -4.046361744403839111e-01 -1.208965182304382324e-01 -1.277851611375808716e-01 2.378917299211025238e-02 1.341170966625213623e-01 1.691639125347137451e-01 -3.324548900127410889e-02 1.719662249088287354e-01 -3.282818794250488281e-01 -2.180477827787399292e-01 1.307170540094375610e-01 1.571241319179534912e-01 1.833032220602035522e-01 -4.454074427485466003e-02 -1.990149766206741333e-01 1.190947294235229492e-01 5.139584466814994812e-02 1.296341866254806519e-01 4.378776550292968750e-01 2.078291401267051697e-02 -5.542418919503688812e-03 3.685373067855834961e-02 1.760930009186267853e-02
2.258289791643619537e-02 9.375954419374465942e-02 -2.092277109622955322e-01 -1.104370355606079102e-01 -3.204074203968048096e-01 4.341201186180114746e-01 -1.000298708677291870e-01 -4.083799719810485840e-01 4.822510480880737305e-02 -1.329119354486465454e-01 -4.183335602283477783e-02 2.739506959915161133e-02 -2.688738331198692322e-02 -9.275937452912330627e-03 2.691976726055145264e-01 -1.013379078358411789e-02 -2.095159143209457397e-01 -1.575855910778045654e-01 -4.637845978140830994e-02 1.149130240082740784e-02 -1.811790615320205688e-01 2.799114584922790527e-01 2.201033532619476318e-01 -2.200206071138381958e-01 -9.219925850629806519e-02 -3.637319430708885193e-02 -3.836864978075027466e-02 1.710684970021247864e-02 2.415022552013397217e-01 -1.478911191225051880e-01 -1.111129880882799625e-03 1.120451744645833969e-02
-1.438084803521633148e-02 9.444838017225265503e-02 -1.653137207031250000e-01 -5.767774581909179688e-02 -5.942717939615249634e-02 2.822301685810089111e-01 -1.711528897285461426e-01 6.928104907274246216e-02 -1.779807806015014648e-01 -1.238295286893844604e-01 -3.088509142398834229e-01 -3.707937002182006836e-01 1.889924705028533936e-02 2.363404184579849243e-01 1.065424904227256775e-01 1.417555361986160278e-01 1.200099289417266846e-01 -1.421696841716766357e-01 -8.800363540649414062e-02 2.701346203684806824e-02 1.605585515499114990e-01 1.866479367017745972e-01 -2.171411961317062378e-01 -1.528530120849609375e-01 -2.307672947645187378e-01 1.170013993978500366e-01 3.332134783267974854e-01 1.752875447273254395e-01 1.644759327173233032e-01 1.402913630008697510e-01 -1.919405534863471985e-03 -2.138543576002120972e-01
4.721546173095703125e-02 -8.563686162233352661e-03 -6.451131403446197510e-02 -7.015048712491989136e-02 -2.083283066749572754e-01 1.368362456560134888e-01 -2.473921775817871094e-01 -1.779725998640060425e-01 -9.027012623846530914e-03 -1.671678125858306885e-01 -2.693885751068592072e-02 6.041980907320976257e-02 8.924523368477821350e-03 3.791283443570137024e-02 2.224048376083374023e-01 2.126009315252304077e-01 3.062492907047271729e-01 -1.746783703565597534e-01 -2.512227743864059448e-02 1.446692347526550293e-01 1.056770980358123779e-01 -4.366826638579368591e-02 2.071467339992523193e-01 -1.421511918306350708e-01 -3.170937299728393555e-01 -3.146990388631820679e-02 -9.852701425552368164e-02 -1.834379136562347412e-01 2.095973789691925049e-01 2.327892035245895386e-01 -3.097165822982788086e-01 3.795191049575805664e-01
1.931439526379108429e-02 -6.396745890378952026e-02 -9.012350440025329590e-02 -2.763669192790985107e-01 -2.332155853509902954e-01 5.995916202664375305e-02 1.455729305744171143e-01 -5.034093931317329407e-02 -3.923307359218597412e-01 -1.372736692428588867e-01 -1.693037450313568115e-01 4.869354516267776489e-02 1.837941408157348633e-01 3.088251128792762756e-02 1.636984795331954956e-01 2.604894340038299561e-01 1.894371360540390015e-01 -2.238844782114028931e-01 -2.708322703838348389e-01 -7.282765209674835205e-02 1.197574585676193237e-01 -7.074648886919021606e-02 -1.302447468042373657e-01 7.040164619684219360e-02 -4.905506223440170288e-02 -2.153935097157955170e-02 2.649237215518951416e-01 3.539372086524963379e-01 2.489536404609680176e-01 -1.376652121543884277e-01 8.046972006559371948e-02 -6.687691062688827515e-02
2.171268314123153687e-01 -5.822290107607841492e-02 -3.341749906539916992e-01 4.157099872827529907e-02 -1.313096135854721069e-01 2.606036365032196045e-01 3.975987061858177185e-02 -1.896049976348876953e-01 -6.812280975282192230e-03 1.633044928312301636e-01 -1.323242336511611938e-01 -1.328913569450378418e-01 -1.832856684923171997e-01 6.206112354993820190e-02 1.663059294223785400e-01 1.644436120986938477e-01 2.023682892322540283e-01 4.203668236732482910e-02 -3.128274083137512207e-01 -9.421084821224212646e-02 5.401865392923355103e-02 -9.458188712596893311e-02 1.045836582779884338e-01 -2.063059359788894653e-01 -7.088962197303771973e-02 1.951563507318496704e-01 3.685110211372375488e-01 -1.061040069907903671e-02 1.792582720518112183e-01 3.405787423253059387e-02 -2.173846215009689331e-01 2.914691269397735596e-01
1.846939176321029663e-01 3.352287923917174339e-03 -6.925214082002639771e-02 -2.121975421905517578e-01 -8.540281653404235840e-02 1.167630851268768311e-01 2.161375433206558228e-01 1.530551910400390625e-01 -9.190168231725692749e-02 -2.617844939231872559e-01 -2.357221394777297974e-01 -2.572217881679534912e-01 1.014425046741962433e-02 1.481861025094985962e-01 1.032556220889091492e-01 2.654393613338470459e-01 3.170987069606781006e-01 -2.208999246358871460e-01 -1.180098727345466614e-01 -1.213970109820365906e-01 1.510400176048278809e-01 1.345033645629882812e-01 8.463217318058013916e-02 -4.396256804466247559e-01 4.786266386508941650e-02 9.118005633354187012e-02 -4.876001924276351929e-02 9.842850267887115479e-02 -4.391625896096229553e-02 -2.319496124982833862e-01 -2.554791048169136047e-02 1.571495831012725830e-01
5.812272429466247559e-03 6.584426015615463257e-02 1.391032338142395020e-01 -6.869079172611236572e-02 -4.331869482994079590e-01 4.471647143363952637e-01 -9.924056939780712128e-03 -1.023670881986618042e-01 -1.867621839046478271e-01 -2.494460940361022949e-01 7.386443763971328735e-02 2.410038411617279053e-01 -1.375429797917604446e-02 -2.329058945178985596e-02 3.615879714488983154e-01 2.791545586660504341e-03 2.854114584624767303e-02 2.901718020439147949e-02 -5.398154631257057190e-02 3.595396131277084351e-02 -1.457836031913757324e-01 2.652527093887329102e-01 4.684193432331085205e-02 -1.701702326536178589e-01 -2.406826615333557129e-01 -7.803326100111007690e-02 -6.529030948877334595e-02 -4.738956317305564880e-02 2.276512384414672852e-01 -8.878383040428161621e-02 1.165949460119009018e-02 1.491754353046417236e-01
3.152178823947906494e-01 5.899418517947196960e-02 5.464407056570053101e-02 -5.926322937011718750e-02 -2.689766883850097656e-01 4.172598421573638916e-01 -8.225130289793014526e-02 -6.115982681512832642e-02 2.363428240641951561e-03 -1.917282491922378540e-01 -1.239735111594200134e-01 -5.046242102980613708e-02 1.489626169204711914e-01 1.528668254613876343e-01 2.113429307937622070e-01 2.968893386423587799e-02 1.631744205951690674e-02 -1.089924871921539307e-01 -3.103855550289154053e-01 3.144235163927078247e-02 1.348731219768524170e-01 -1.145612355321645737e-02 1.623594909906387329e-01 5.171192437410354614e-02 -2.213196456432342529e-01 2.331895381212234497e-01 -3.163462877273559570e-01 -1.322769373655319214e-01 2.405057996511459351e-01 1.751939356327056885e-01 -8.211006224155426025e-02 1.219532415270805359e-01
1.009661182761192322e-01 2.490730490535497665e-03 4.634655267000198364e-02 -1.290935426950454712e-01 -2.578141093254089355e-01 2.918459177017211914e-01 -1.969591379165649414e-01 -3.350820019841194153e-02 1.272540539503097534e-01 -7.264929357916116714e-03 -2.676444128155708313e-02 -3.147132396697998047e-01 1.533212810754776001e-01 -1.553991138935089111e-01 8.922006934881210327e-02 7.784030586481094360e-02 2.494909167289733887e-01 -2.767133414745330811e-01 -2.318346500396728516e-01 -2.884202599525451660e-01 -8.415451645851135254e-02 2.022205740213394165e-01 -8.450921624898910522e-02 1.745997369289398193e-01 -1.090137585997581482e-01 -5.333974584937095642e-02 3.835158646106719971e-01 -1.322328597307205200e-01 1.512752026319503784e-01 1.543284654617309570e-01 -1.157899796962738037e-01 3.140982240438461304e-02
2.156007140874862671e-01 -1.477975398302078247e-01 -2.583493888378143311e-01 -2.453803420066833496e-01 1.170173212885856628e-01 2.359324991703033447e-01 -1.444194912910461426e-01 -1.914826780557632446e-01 6.513413786888122559e-02 -1.290130913257598877e-01 -1.000647842884063721e-01 3.415369987487792969e-02 1.098331157118082047e-02 -1.652644425630569458e-01 1.152621954679489136e-01 1.876161247491836548e-01 1.893821656703948975e-01 -2.407772690057754517e-01 -1.521088480949401855e-01 -2.159203886985778809e-01 2.178006470203399658e-01 1.075997799634933472e-01 -1.837282180786132812e-01 -1.913598328828811646e-01 -3.669910430908203125e-01 4.590103030204772949e-02 2.429278790950775146e-01 -5.798471346497535706e-02 -2.072145231068134308e-02 4.857055842876434326e-02 2.730755209922790527e-01 1.844789460301399231e-02
3.370141685009002686e-01 6.515824794769287109e-02 -1.039690375328063965e-01 1.080813333392143250e-01 4.815458133816719055e-02 1.886954903602600098e-01 2.320385724306106567e-01 -3.387064933776855469e-01 -2.116877883672714233e-01 3.222396597266197205e-02 -2.267392724752426147e-01 -1.541193574666976929e-01 -1.586847901344299316e-01 1.699163466691970825e-01 2.067654579877853394e-01 1.799485236406326294e-01 1.408024728298187256e-01 -7.910686731338500977e-02 -2.905983328819274902e-01 6.284425407648086548e-02 -2.528403401374816895e-01 2.116341292858123779e-01 1.531723141670227051e-01 1.515959296375513077e-02 -2.290895134210586548e-01 1.011451184749603271e-01 -1.317167002707719803e-02 1.345578283071517944e-01 2.362234294414520264e-01 -5.688317585736513138e-03 1.369352787733078003e-01 2.303749509155750275e-02
-4.430434480309486389e-02 1.039665639400482178e-01 -1.611802577972412109e-01 1.812971085309982300e-01 -3.049869835376739502e-01 3.587249517440795898e-01 -1.565159708261489868e-01 -7.892138324677944183e-03 9.304288029670715332e-02 1.988778114318847656e-01 7.632061094045639038e-02 -7.572713494300842285e-02 -1.033195108175277710e-01 -5.888843163847923279e-02 1.871657669544219971e-01 1.015516817569732666e-01 3.425572067499160767e-02 -4.698370993137359619e-01 -1.661560386419296265e-01 8.349394798278808594e-02 -1.317872107028961182e-01 9.424791485071182251e-02 -1.783618777990341187e-01 2.250464446842670441e-02 -3.946676850318908691e-02 -2.413561195135116577e-02 -3.193306177854537964e-02 3.535174727439880371e-01 9.623493999242782593e-02 -2.321387976408004761e-01 -5.132419988512992859e-02 2.321149557828903198e-01
-1.129633039236068726e-01 1.362217031419277191e-02 6.507054786197841167e-04 -1.982636302709579468e-01 -1.205116957426071167e-01 3.641633391380310059e-01 -2.363375425338745117e-01 -4.562538564205169678e-01 -8.734945207834243774e-02 -1.928998529911041260e-01 2.198563516139984131e-02 -9.121884405612945557e-02 -1.911374181509017944e-01 -1.837381720542907715e-01 1.713386029005050659e-01 -6.693481653928756714e-02 -1.887117922306060791e-01 -3.120544254779815674e-01 -9.579214267432689667e-03 3.256057575345039368e-02 -6.785425357520580292e-03 1.622105538845062256e-01 1.756047755479812622e-01 -1.791779249906539917e-01 -2.674701511859893799e-01 -8.903423696756362915e-02 1.763518452644348145e-01 -2.082939445972442627e-02 1.987819373607635498e-01 -3.486102074384689331e-02 4.123561084270477295e-02 -4.399546980857849121e-02
9.703636914491653442e-02 1.362002491950988770e-01 2.483319789171218872e-01 -1.188636347651481628e-01 -2.752362489700317383e-01 2.864824831485748291e-01 1.441385149955749512e-01 4.682715237140655518e-02 -1.680920720100402832e-01 -1.037492081522941589e-01 -4.186417534947395325e-02 -6.657686829566955566e-02 5.035749450325965881e-02 1.924120634794235229e-01 4.148746132850646973e-01 -1.132909059524536133e-01 9.040562808513641357e-02 6.615629792213439941e-02 -5.516007542610168457e-02 -1.141855567693710327e-01 -1.828765422105789185e-01 6.862968206405639648e-02 -1.405822187662124634e-01 -3.609184622764587402e-01 -2.619588971138000488e-01 5.509198084473609924e-02 -8.862817287445068359e-02 9.499084949493408203e-02 2.763078510761260986e-01 -5.406963080167770386e-02 2.428512275218963623e-01 -4.615096747875213623e-02
4.547112435102462769e-02 -2.057869434356689453e-01 3.323025107383728027e-01 -1.156335622072219849e-01 -2.064913362264633179e-01 3.223070800304412842e-01 -1.830392330884933472e-01 -3.828265517950057983e-02 -2.039923518896102905e-02 -4.323205351829528809e-02 1.066693142056465149e-01 -1.670735143125057220e-02 -2.740159630775451660e-01 -1.206238940358161926e-01 1.632251292467117310e-01 5.629338324069976807e-02 9.249661816284060478e-04 -1.983693838119506836e-01 -2.149713039398193359e-01 -6.416049599647521973e-02 -1.000345349311828613e-01 -4.209025576710700989e-02 4.967758059501647949e-02 -3.971139788627624512e-01 -2.600219547748565674e-01 -2.123279720544815063e-01 -3.595683723688125610e-02 2.854617834091186523e-01 2.142931073904037476e-01 -1.098653748631477356e-01 3.544634580612182617e-02 -2.364800870418548584e-02
2.532681822776794434e-01 -6.785520166158676147e-02 -4.015336930751800537e-02 2.136035822331905365e-02 -8.719933778047561646e-02 1.998053304851055145e-02 -7.343356031924486160e-03 6.105344370007514954e-02 -1.938873082399368286e-01 -2.320606559514999390e-01 -2.589807808399200439e-01 9.569971263408660889e-02 1.181994602084159851e-01 1.203864812850952148e-01 1.323654353618621826e-01 4.288728237152099609e-01 1.979801803827285767e-01 -1.178638115525245667e-01 -1.675319224596023560e-01 1.649040579795837402e-01 9.097241610288619995e-02 -3.177102282643318176e-02 1.019579470157623291e-01 -1.920677125453948975e-01 -1.349454075098037720e-01 2.943136692047119141e-01 2.413111776113510132e-01 2.100838571786880493e-01 3.143190145492553711e-01 -1.406583189964294434e-01 1.704591363668441772e-01 7.335040718317031860e-03
3.033609390258789062e-01 9.532938152551651001e-02 1.695037037134170532e-01 -3.472697436809539795e-01 -2.617881000041961670e-01 3.065241575241088867e-01 1.320679634809494019e-01 -1.066057533025741577e-01 -1.152111515402793884e-01 -3.967302143573760986e-01 -8.357243984937667847e-02 -6.711680442094802856e-02 -1.455571223050355911e-02 -4.907763749361038208e-02 3.248998224735260010e-01 9.124539047479629517e-02 3.058722615242004395e-02 6.219683960080146790e-02 1.746090711094439030e-03 2.950567007064819336e-01 -1.267492920160293579e-01 2.506896667182445526e-02 2.007299512624740601e-01 -6.290381308645009995e-03 -2.156476378440856934e-01 2.573180198669433594e-02 -2.311475388705730438e-02 2.435947023332118988e-02 1.979311555624008179e-01 -1.174343377351760864e-01 9.628987312316894531e-02 -1.310339756309986115e-02
-2.024585604667663574e-01 -1.138067245483398438e-02 4.013094678521156311e-02 -2.151810228824615479e-01 -2.054219692945480347e-01 -8.408248424530029297e-02 -1.629872322082519531e-01 -9.288443624973297119e-02 -3.668426349759101868e-02 -7.797545194625854492e-02 -1.858759820461273193e-01 1.253254991024732590e-02 1.650020778179168701e-01 1.280117481946945190e-01 4.734891653060913086e-01 2.747032344341278076e-01 2.406161278486251831e-02 -3.069109618663787842e-01 -2.350944727659225464e-01 -7.116936892271041870e-02 8.268035203218460083e-02 1.837253719568252563e-01 5.033806711435317993e-02 -1.448701769113540649e-01 -1.464141607284545898e-01 1.462507247924804688e-01 2.695785760879516602e-01 1.573731899261474609e-01 -2.369704395532608032e-01 -1.102585904300212860e-02 1.530213654041290283e-01 4.393295571208000183e-02
-6.823234260082244873e-02 -6.902676820755004883e-02 3.126868978142738342e-02 -6.644128262996673584e-02 -2.679466083645820618e-02 1.293599754571914673e-01 3.466074466705322266e-01 -1.175793120637536049e-03 -3.390619903802871704e-02 -3.702921867370605469e-01 -1.366599500179290771e-01 -2.913351356983184814e-01 -9.678379446268081665e-02 -2.004441469907760620e-01 3.524945974349975586e-01 2.156617641448974609e-01 -4.758330062031745911e-02 -1.853724122047424316e-01 -1.161032393574714661e-01 -1.590298712253570557e-01 2.443141676485538483e-02 -2.093693241477012634e-02 -1.270090602338314056e-02 -2.569623291492462158e-01 -2.086108177900314331e-02 5.571527779102325439e-02 2.419823259115219116e-01 2.201752513647079468e-01 1.852871924638748169e-01 -1.682785451412200928e-01 5.406741052865982056e-02 2.582714855670928955e-01
1.784685999155044556e-01 -2.845938503742218018e-01 -1.718602841719985008e-03 -3.940047323703765869e-02 -2.226516902446746826e-01 4.106099158525466919e-02 -2.288597375154495239e-01 -1.110791936516761780e-01 1.021465808153152466e-01 4.054323583841323853e-02 -1.387841701507568359e-01 -1.729682534933090210e-01 -3.010714352130889893e-01 1.747889369726181030e-01 3.108275234699249268e-01 1.285618841648101807e-01 1.513182669878005981e-01 -2.312332838773727417e-01 -1.674501895904541016e-01 1.292507629841566086e-02 -2.809130251407623291e-01 1.793886721134185791e-01 -4.695275798439979553e-02 5.771847069263458252e-02 -3.432879149913787842e-01 7.367818802595138550e-02 2.665100991725921631e-01 -8.301100134849548340e-02 -2.223752439022064209e-02 2.002221643924713135e-01 3.626557812094688416e-02 -9.867946058511734009e-02
2.243641205132007599e-02 -6.179253570735454559e-03 2.530742883682250977e-01 -1.439401060342788696e-01 -3.461089134216308594e-01 1.714941412210464478e-01 -2.918932959437370300e-02 1.229463331401348114e-02 1.630247086286544800e-01 -2.439379459246993065e-03 -3.517798483371734619e-01 -2.622382938861846924e-01 2.793860994279384613e-02 -1.656315326690673828e-01 2.529485821723937988e-01 -3.613844513893127441e-02 2.735235393047332764e-01 -3.030261993408203125e-01 2.406478077173233032e-01 -3.363537415862083435e-02 9.884869307279586792e-02 -7.985665649175643921e-02 1.044281348586082458e-01 9.369897097349166870e-02 -2.345705926418304443e-01 -1.756872534751892090e-01 2.277838885784149170e-01 1.591252088546752930e-01 7.910220324993133545e-02 -2.791893109679222107e-02 -1.355201750993728638e-01 4.324735701084136963e-02
3.225113153457641602e-01 7.065390795469284058e-02 -8.383774757385253906e-02 -4.100305587053298950e-02 8.819054812192916870e-02 2.067744880914688110e-01 1.116648912429809570e-01 -3.304059207439422607e-01 -2.342279404401779175e-01 1.013610810041427612e-01 -7.131690531969070435e-02 -8.883445709943771362e-02 -2.624062895774841309e-01 1.424654424190521240e-01 2.639624774456024170e-01 2.692766487598419189e-01 4.705926403403282166e-02 -9.120149165391921997e-02 -1.374928951263427734e-01 -7.048846781253814697e-02 -2.504636645317077637e-01 -1.494089723564684391e-03 9.532851725816726685e-02 -6.562376022338867188e-02 -2.794469892978668213e-01 1.058130618184804916e-02 4.038104787468910217e-02 1.471494585275650024e-01 9.092542529106140137e-02 7.303598523139953613e-02 4.130004346370697021e-01 -6.685408949851989746e-02
1.945494413375854492e-01 1.291639506816864014e-01 -1.020806580781936646e-01 -2.943767011165618896e-01 -2.435863614082336426e-01 3.569450378417968750e-01 8.164162188768386841e-02 -2.247372269630432129e-01 -1.195714920759201050e-01 1.902362145483493805e-02 7.323164492845535278e-02 -2.543203234672546387e-01 1.699548959732055664e-01 2.014196366071701050e-01 1.275059878826141357e-01 -7.225477695465087891e-02 2.491878420114517212e-01 -3.857038915157318115e-02 -1.712280809879302979e-01 -2.853418514132499695e-02 -5.956467613577842712e-02 -2.455427199602127075e-01 -1.842237561941146851e-01 -1.725638210773468018e-01 -3.289026319980621338e-01 -3.829928115010261536e-02 -5.606372281908988953e-02 1.086643524467945099e-02 1.166461035609245300e-01 3.695077076554298401e-02 2.804867923259735107e-01 -3.190640732645988464e-02
1.112252026796340942e-01 -1.003805547952651978e-02 -5.982048064470291138e-02 -2.319972962141036987e-03 -2.519167363643646240e-01 3.953310549259185791e-01 1.549749169498682022e-02 1.184378564357757568e-01 -4.600843787193298340e-02 -1.615054160356521606e-01 3.003320097923278809e-01 -1.694894582033157349e-01 -1.243291646242141724e-01 1.693437807261943817e-02 2.295276224613189697e-01 -2.133285850286483765e-01 2.026933580636978149e-01 5.351122096180915833e-02 -2.973561882972717285e-01 -2.438813913613557816e-03 4.131371155381202698e-02 -4.088317602872848511e-02 -2.053884565830230713e-01 -1.204268932342529297e-01 -1.042549610137939453e-01 6.763428449630737305e-02 2.023350298404693604e-01 2.050858922302722931e-02 2.252468317747116089e-01 -3.537606596946716309e-01 -2.524589002132415771e-01 1.726406859233975410e-03
1.698149293661117554e-01 2.386221475899219513e-02 -2.310008928179740906e-02 1.948105543851852417e-01 -1.687194406986236572e-01 1.679129451513290405e-01 3.473791852593421936e-02 -9.843857027590274811e-03 -2.801843285560607910e-01 -1.143624857068061829e-01 -1.191023588180541992e-01 -1.471703946590423584e-01 1.485821753740310669e-01 -3.137856423854827881e-01 3.383851051330566406e-01 -1.761258244514465332e-01 2.408953458070755005e-01 -3.421077728271484375e-01 1.728544244542717934e-03 -1.965902149677276611e-01 -1.988002359867095947e-01 1.223195940256118774e-01 5.883353576064109802e-02 -1.457869075238704681e-02 -7.895773649215698242e-02 1.108774840831756592e-01 -1.026464253664016724e-02 2.285809516906738281e-01 3.413962423801422119e-01 1.044506058096885681e-01 -9.990873187780380249e-02 2.127077803015708923e-02
2.343633919954299927e-01 9.527006000280380249e-02 2.725202590227127075e-03 -9.698799252510070801e-02 2.198816090822219849e-02 -4.277111589908599854e-02 2.836272120475769043e-01 1.224731840193271637e-02 -3.766503557562828064e-02 -3.274424970149993896e-01 -2.060984373092651367e-01 -3.363204002380371094e-01 -1.389627754688262939e-01 7.282722741365432739e-02 2.067377567291259766e-01 1.943702846765518188e-01 1.916788071393966675e-01 -1.630956828594207764e-01 -1.754731088876724243e-01 -1.670925766229629517e-01 7.574828714132308960e-02 2.742138803005218506e-01 -5.778520554304122925e-02 -3.931166827678680420e-01 -2.603092417120933533e-02 -5.889060720801353455e-02 8.035109937191009521e-02 2.375316172838211060e-01 -5.897009000182151794e-02 -1.268498301506042480e-01 1.604213863611221313e-01 -3.356793150305747986e-02
-2.313874103128910065e-02 6.448479741811752319e-02 5.176683142781257629e-02 -7.919447124004364014e-02 -2.748410403728485107e-01 3.724255859851837158e-01 -1.800544410943984985e-01 3.676268830895423889e-02 -2.742354013025760651e-02 -2.187665700912475586e-01 1.410584058612585068e-02 -1.278420984745025635e-01 1.222208961844444275e-01 -1.276282668113708496e-01 3.414941206574440002e-02 -8.577950298786163330e-03 2.072988077998161316e-02 -2.695089280605316162e-01 -1.735819503664970398e-02 -4.330718889832496643e-02 -6.601665914058685303e-02 9.475330822169780731e-03 4.128634035587310791e-01 -1.585799455642700195e-01 -4.687713384628295898e-01 1.202737465500831604e-01 -2.306998223066329956e-01 -5.288724973797798157e-02 1.527354717254638672e-01 2.139997631311416626e-01 -3.692205995321273804e-02 6.864937394857406616e-02
[truncated: 3,274,754 more chars]
