# Supplementary material for: The Language of Innovation
Source: PLoS One. 2020 Apr 30;15(4):e0230107. doi: 10.1371/journal.pone.0230107 (PMC7194493; doi:10.1371/journal.pone.0230107)
Supplement: S5 File — (GZ) [file pone.0230107.s005.tar.gz › 1983-1987/V2Run_18_VS_4500_embeddings1983-1987ED32.txt]

2.238910198211669922e-01 -2.979927957057952881e-01 -1.965577602386474609e-01 -3.798899352550506592e-01 4.398061335086822510e-02 1.323004662990570068e-01 1.812275797128677368e-01 6.601510941982269287e-02 2.434570044279098511e-01 -2.163428813219070435e-01 2.939205765724182129e-01 -3.582044690847396851e-02 -8.317489922046661377e-02 -7.198724150657653809e-02 -6.026512943208217621e-03 -2.224588990211486816e-01 -9.228250384330749512e-02 9.162959456443786621e-02 2.221385389566421509e-01 -8.039265871047973633e-02 1.902779787778854370e-01 -2.220105845481157303e-03 8.018490672111511230e-02 1.375471949577331543e-01 1.613368690013885498e-01 2.221470624208450317e-01 -3.166897594928741455e-01 1.490497291088104248e-01 -8.355355262756347656e-02 2.851642668247222900e-02 7.287331670522689819e-02 -1.443547755479812622e-01
1.139511540532112122e-01 -2.248452156782150269e-01 -1.264664977788925171e-01 -1.384214609861373901e-01 4.677122235298156738e-01 2.895766124129295349e-02 -4.914480447769165039e-02 2.998905479907989502e-01 -1.105941459536552429e-01 -1.605757176876068115e-01 8.140328526496887207e-02 2.531201839447021484e-01 -1.450518220663070679e-01 -1.942104697227478027e-01 1.387754827737808228e-01 1.654927432537078857e-01 2.440900169312953949e-02 -1.780364513397216797e-01 1.319634765386581421e-01 -1.174187287688255310e-01 1.577285677194595337e-01 -1.318010985851287842e-01 2.702154517173767090e-01 -1.090911030769348145e-01 -9.233950823545455933e-02 -7.221657037734985352e-02 -1.122535169124603271e-01 2.412285059690475464e-01 -2.224827110767364502e-01 -5.994866136461496353e-03 -1.669163554906845093e-01 -1.505185663700103760e-01
2.265889644622802734e-01 -2.437418140470981598e-02 2.446368336677551270e-02 -2.794959247112274170e-01 2.060560584068298340e-01 -1.931627541780471802e-01 9.407833218574523926e-02 1.548118740320205688e-01 -1.249696761369705200e-01 -2.639520764350891113e-01 1.684176325798034668e-01 -1.929711401462554932e-01 -9.090931713581085205e-02 1.539816856384277344e-01 1.826490312814712524e-01 -6.068672519177198410e-03 1.638355255126953125e-01 -1.957284361124038696e-01 -2.230283245444297791e-02 -1.039044484496116638e-01 -5.486655607819557190e-02 -5.242318660020828247e-02 2.034251689910888672e-01 1.295452117919921875e-01 -5.008576512336730957e-01 6.974374502897262573e-02 9.195385500788688660e-03 3.380847275257110596e-01 -9.068790823221206665e-02 -3.942035511136054993e-02 1.367652714252471924e-01 -3.920090198516845703e-02
1.368516236543655396e-01 2.308052219450473785e-02 -4.803701117634773254e-02 -2.131737619638442993e-01 2.452174574136734009e-01 2.172085940837860107e-01 1.658732891082763672e-01 1.436642408370971680e-01 -1.888728886842727661e-02 2.934372425079345703e-01 3.565797805786132812e-01 -5.898111686110496521e-02 -5.790384486317634583e-02 -1.114844232797622681e-01 1.258073747158050537e-01 -2.242968231439590454e-02 -7.836337387561798096e-02 -1.207115948200225830e-01 1.359834102913737297e-03 -9.713131934404373169e-03 2.411627471446990967e-01 -8.355142176151275635e-02 8.601099252700805664e-02 8.643500506877899170e-03 -1.544642895460128784e-01 -4.130381718277931213e-02 -3.992940485477447510e-01 3.382823169231414795e-01 -2.033343464136123657e-01 2.136241197586059570e-01 -1.781662106513977051e-01 -1.293875128030776978e-01
-9.953349083662033081e-02 -4.579548165202140808e-02 -1.370308250188827515e-01 -1.147391553968191147e-02 1.871096342802047729e-01 3.277866169810295105e-02 3.302008509635925293e-01 6.443260610103607178e-02 -4.686696454882621765e-02 4.682316631078720093e-02 2.081760913133621216e-01 -1.819159537553787231e-01 3.648863732814788818e-02 -1.102459281682968140e-01 9.606461226940155029e-02 -2.613611817359924316e-01 1.861748695373535156e-01 -4.447240829467773438e-01 1.289312243461608887e-01 -2.004139125347137451e-01 1.280081719160079956e-01 5.849064141511917114e-02 2.670291960239410400e-01 -7.488776743412017822e-02 -2.769903540611267090e-01 1.934299319982528687e-01 -2.087386846542358398e-01 1.578122675418853760e-01 -2.322816401720046997e-01 6.276581436395645142e-02 -3.451912850141525269e-02 1.425616890192031860e-01
1.706161350011825562e-01 -7.843541353940963745e-02 6.204240024089813232e-02 -2.214159816503524780e-01 2.678393423557281494e-01 1.043371781706809998e-01 3.262505531311035156e-01 -2.225619740784168243e-03 -5.634556710720062256e-02 -7.094320841133594513e-03 2.757170796394348145e-01 8.279695361852645874e-02 -6.882941722869873047e-02 6.026767194271087646e-02 1.548910439014434814e-01 -2.406733781099319458e-01 4.179039299488067627e-01 -9.188197553157806396e-02 5.283197388052940369e-02 -2.869051396846771240e-01 -6.257969886064529419e-02 -1.307885814458131790e-02 2.144785225391387939e-01 -8.226851373910903931e-02 -1.304381042718887329e-01 -2.514512240886688232e-01 -2.194990366697311401e-01 1.814573816955089569e-02 -1.111719161272048950e-01 2.814866006374359131e-01 -1.115901954472064972e-02 -2.988144569098949432e-02
5.134776979684829712e-02 -6.694786250591278076e-02 1.330561339855194092e-01 -1.658347398042678833e-01 9.908001124858856201e-02 1.268890649080276489e-01 1.529309004545211792e-01 2.552127838134765625e-01 1.587272286415100098e-01 1.624607145786285400e-01 3.531800806522369385e-01 -1.001305803656578064e-01 -2.816663384437561035e-01 2.829229086637496948e-02 -1.304583251476287842e-01 -1.483048312366008759e-02 5.772582441568374634e-02 -2.989616394042968750e-01 -8.188717067241668701e-02 -1.534510403871536255e-01 1.997890174388885498e-01 6.406781822443008423e-02 1.999752670526504517e-01 -3.819026798009872437e-02 -2.944876551628112793e-01 -1.964749693870544434e-01 -2.514710724353790283e-01 1.861788332462310791e-01 -1.172715798020362854e-01 1.701478064060211182e-01 -2.730082869529724121e-01 -2.484247088432312012e-02
1.380631178617477417e-01 -1.606840044260025024e-01 -1.231451332569122314e-01 5.867306143045425415e-02 3.396437466144561768e-01 -1.077953726053237915e-01 1.942635774612426758e-01 6.655117124319076538e-02 -5.933244526386260986e-02 -1.129517406225204468e-01 1.232730969786643982e-01 -2.778871357440948486e-02 -3.422829508781433105e-01 -7.661022245883941650e-02 2.576573193073272705e-01 -1.755096614360809326e-01 1.022078320384025574e-01 -2.024090290069580078e-01 -1.501852720975875854e-01 -2.898832857608795166e-01 1.741727143526077271e-01 -7.128713768906891346e-04 1.544551849365234375e-01 -9.427655488252639771e-03 -2.669612169265747070e-01 1.375529468059539795e-01 -7.951481640338897705e-02 2.984805777668952942e-02 -4.085302054882049561e-01 7.474669255316257477e-03 1.534727960824966431e-01 -1.212735250592231750e-01
2.660551667213439941e-01 -1.689831167459487915e-01 3.608120232820510864e-02 -7.655215263366699219e-02 2.489294558763504028e-01 -1.065571531653404236e-01 2.307104170322418213e-01 2.765569984912872314e-01 1.347957700490951538e-01 3.056583553552627563e-02 2.730385065078735352e-01 2.603748142719268799e-01 -8.904726058244705200e-02 1.033037621527910233e-02 2.298915758728981018e-02 -5.194837972521781921e-02 -1.031895726919174194e-01 -9.046380221843719482e-02 3.009228706359863281e-01 6.869768351316452026e-02 1.010505333542823792e-01 -2.095233090221881866e-02 1.308848559856414795e-01 1.059605851769447327e-01 -5.645165592432022095e-02 3.066409006714820862e-02 -2.369052618741989136e-01 1.945421546697616577e-01 -2.116408012807369232e-02 3.523553013801574707e-01 -3.765122294425964355e-01 -1.331875752657651901e-02
-8.185734599828720093e-02 -2.481914311647415161e-01 -2.419003397226333618e-01 -3.872492313385009766e-01 1.022399142384529114e-01 -4.570732265710830688e-02 2.576713562011718750e-01 -1.908585801720619202e-02 1.586331725120544434e-01 5.256310477852821350e-02 2.193452045321464539e-02 -9.578448720276355743e-03 6.132610514760017395e-02 -2.821214497089385986e-02 3.529495000839233398e-01 -2.528987824916839600e-04 -7.365345209836959839e-02 -1.545497924089431763e-01 8.408413827419281006e-02 4.922735318541526794e-02 2.390033155679702759e-01 1.060827448964118958e-02 1.340923458337783813e-01 -1.976065188646316528e-01 -2.510171532630920410e-01 1.026512235403060913e-01 -1.878679692745208740e-01 7.211433351039886475e-02 2.220218330621719360e-01 1.687129288911819458e-01 -1.110294461250305176e-01 -3.592995405197143555e-01
2.368858009576797485e-01 -1.055100858211517334e-01 1.457607895135879517e-01 -1.038597598671913147e-01 6.014391034841537476e-02 -1.766795963048934937e-01 -5.340700969099998474e-02 2.960262298583984375e-01 6.689486652612686157e-02 1.369878835976123810e-02 4.307284653186798096e-01 -7.931041717529296875e-02 3.758317604660987854e-02 -2.101466208696365356e-01 8.486260473728179932e-02 -9.844437241554260254e-02 1.324362456798553467e-01 -2.083459198474884033e-01 8.508259779773652554e-04 -2.208837419748306274e-01 -2.404145151376724243e-02 3.480104506015777588e-01 -5.750107392668724060e-02 1.021442655473947525e-02 3.685223683714866638e-02 6.658921390771865845e-02 -3.281028270721435547e-01 3.008469343185424805e-01 9.878788143396377563e-02 -2.484035640954971313e-01 1.886067725718021393e-02 -7.646268606185913086e-02
3.106354475021362305e-01 -1.539261937141418457e-01 -1.574217528104782104e-01 -2.929313778877258301e-01 1.862492263317108154e-01 9.569682180881500244e-02 8.041672408580780029e-02 2.675005495548248291e-01 -2.389427870512008667e-01 -1.792255323380231857e-03 1.287440508604049683e-01 -7.710507605224847794e-03 -2.594774961471557617e-01 -1.893069893121719360e-01 7.400359213352203369e-02 -4.571306332945823669e-02 1.308665126562118530e-01 7.745603565126657486e-03 3.362964391708374023e-01 -1.034773960709571838e-01 1.452580541372299194e-01 -8.639021962881088257e-02 1.915491372346878052e-01 -1.560826692730188370e-02 -8.978087455034255981e-02 1.583668589591979980e-01 1.009428799152374268e-01 3.093855381011962891e-01 1.119154132902622223e-02 1.810146272182464600e-01 -2.881226539611816406e-01 3.802877664566040039e-02
7.085963338613510132e-02 -2.649033069610595703e-01 1.809082478284835815e-01 -2.243660688400268555e-01 8.448562771081924438e-02 -1.066791117191314697e-01 3.647349178791046143e-01 2.416049689054489136e-01 -1.385497301816940308e-01 1.797014661133289337e-02 3.136695921421051025e-01 -1.913456171751022339e-01 2.294894456863403320e-01 1.744634285569190979e-02 1.601993665099143982e-02 -9.094309806823730469e-02 -1.905648261308670044e-01 -8.571834117174148560e-02 4.898488521575927734e-02 -2.773272991180419922e-01 6.101463362574577332e-02 3.575858771800994873e-01 2.777335792779922485e-02 -1.560186743736267090e-01 2.510229311883449554e-02 -1.616671681404113770e-02 -1.860940605401992798e-01 4.913223534822463989e-02 -1.846395283937454224e-01 -1.040097400546073914e-01 -1.468053013086318970e-01 -1.781075000762939453e-01
3.720001578330993652e-01 2.545673847198486328e-01 2.424895018339157104e-02 -2.172721177339553833e-01 3.107515275478363037e-01 -1.670625060796737671e-01 2.270409911870956421e-01 -9.197378903627395630e-02 2.435580082237720490e-02 -1.636857353150844574e-02 2.959321737289428711e-01 1.693819463253021240e-02 -3.980089910328388214e-03 -3.368186056613922119e-01 -1.882790774106979370e-02 -2.861144840717315674e-01 -8.985537290573120117e-02 -1.706526577472686768e-01 3.877230733633041382e-02 -1.079244911670684814e-01 5.828835070133209229e-02 3.839131817221641541e-02 1.357065737247467041e-01 4.931845143437385559e-02 -2.339541465044021606e-01 1.907311528921127319e-01 -1.280045658349990845e-01 7.873399555683135986e-02 -1.789360046386718750e-01 1.067558005452156067e-01 -1.864612251520156860e-01 -1.103785559535026550e-01
2.516031861305236816e-01 -2.124839425086975098e-01 -3.363874182105064392e-02 -2.537360787391662598e-01 4.090768098831176758e-01 -6.976176798343658447e-02 6.915485113859176636e-02 -1.107938811182975769e-01 1.220304742455482483e-01 -3.779648244380950928e-02 -4.607738927006721497e-02 -2.420710027217864990e-01 -2.019703984260559082e-01 -1.906753778457641602e-01 1.483950912952423096e-01 -8.779226802289485931e-03 7.351689506322145462e-03 -3.111283481121063232e-01 1.029639467597007751e-01 -7.624381035566329956e-02 -6.367653608322143555e-02 1.231642533093690872e-02 1.896931678056716919e-01 -1.838850975036621094e-01 -9.753388911485671997e-02 1.795049458742141724e-01 -2.574351429939270020e-01 3.486999869346618652e-01 -1.491399705410003662e-01 1.849330961704254150e-02 1.058583259582519531e-01 9.905728697776794434e-02
6.545644253492355347e-02 -1.524310708045959473e-01 3.698286414146423340e-02 -3.560664355754852295e-01 3.018299937248229980e-01 -1.503784209489822388e-01 -2.554213814437389374e-02 1.618617475032806396e-01 -3.038978874683380127e-01 2.580270767211914062e-01 2.386764250695705414e-02 -6.068979389965534210e-03 -2.036575973033905029e-01 -1.884837299585342407e-01 1.633590646088123322e-02 -1.898287832736968994e-01 1.920583248138427734e-01 -9.574370086193084717e-02 -1.049393266439437866e-01 3.478922322392463684e-02 1.900091469287872314e-01 8.319959789514541626e-02 3.360627293586730957e-01 2.660965025424957275e-01 -9.923291951417922974e-02 1.527503877878189087e-01 -1.866922229528427124e-01 2.547757327556610107e-01 -8.440475165843963623e-02 -6.016908213496208191e-02 -3.724049776792526245e-02 -2.822684682905673981e-02
9.729639440774917603e-02 -7.628586888313293457e-02 -2.090653330087661743e-01 -1.664466112852096558e-01 2.697280347347259521e-01 1.354592442512512207e-01 2.585602700710296631e-01 2.792696356773376465e-01 1.241684705018997192e-01 7.643817365169525146e-02 6.996609270572662354e-02 5.368907004594802856e-02 -3.488329946994781494e-01 -1.344685107469558716e-01 5.552095547318458557e-02 -9.069358557462692261e-02 -1.707445383071899414e-01 -2.556453049182891846e-01 1.888239979743957520e-01 -1.896696984767913818e-01 1.209971867501735687e-02 1.512447595596313477e-01 1.998712271451950073e-01 2.067758142948150635e-01 -2.367769926786422729e-01 1.243212223052978516e-01 -2.888594567775726318e-02 5.135665461421012878e-02 -8.522401005029678345e-02 2.248329222202301025e-01 -2.961311936378479004e-01 6.985802948474884033e-02
1.718384623527526855e-01 -1.282107532024383545e-01 7.169126719236373901e-02 -2.634450793266296387e-01 -7.096315920352935791e-02 1.498616933822631836e-01 6.332857906818389893e-02 6.662129610776901245e-02 -9.209784865379333496e-02 2.057718187570571899e-01 2.751760482788085938e-01 -3.485364094376564026e-02 -6.041229702532291412e-03 1.495498418807983398e-01 -2.092316187918186188e-02 -3.952917158603668213e-01 7.331600040197372437e-02 1.824726350605487823e-02 2.382581532001495361e-01 -2.098304182291030884e-01 -3.588319197297096252e-02 5.977601930499076843e-02 1.690816581249237061e-01 3.991002142429351807e-01 1.730801723897457123e-02 -5.334637686610221863e-02 3.671132028102874756e-01 1.353718340396881104e-01 9.699434973299503326e-03 -9.536317735910415649e-02 5.989968121866695583e-05 -2.683769762516021729e-01
3.009706437587738037e-01 -2.450455725193023682e-01 -1.933991312980651855e-01 -1.771601438522338867e-01 2.122030258178710938e-01 -1.311205029487609863e-01 8.019603788852691650e-02 1.788628548383712769e-01 8.576412498950958252e-02 3.670695796608924866e-02 -8.350635319948196411e-02 1.644666939973831177e-01 1.301773488521575928e-01 -9.790289402008056641e-02 3.122990429401397705e-01 -9.993882477283477783e-02 1.938014030456542969e-01 -2.059386819601058960e-01 -1.265185326337814331e-01 1.185161992907524109e-02 1.165319308638572693e-01 1.575535386800765991e-01 8.848559856414794922e-02 -6.573097407817840576e-02 -2.372565269470214844e-01 -1.645079813897609711e-02 -3.273011445999145508e-01 2.956464886665344238e-01 3.300219774246215820e-02 1.114369854331016541e-01 -9.393247216939926147e-02 -2.882088720798492432e-01
1.709293276071548462e-01 -1.199635267257690430e-01 -9.409145265817642212e-02 -2.468560338020324707e-01 1.699886769056320190e-01 3.453962504863739014e-02 1.960256993770599365e-01 1.044486016035079956e-01 -1.508879065513610840e-01 -8.092592656612396240e-02 2.178629785776138306e-01 4.378042370080947876e-02 -1.482952833175659180e-01 4.455249756574630737e-03 -6.725608557462692261e-02 -2.351104915142059326e-01 -8.165783435106277466e-02 -1.993037462234497070e-01 7.445071637630462646e-02 -5.019195750355720520e-02 -2.758892066776752472e-02 1.973019242286682129e-01 2.419639229774475098e-01 -2.953650355339050293e-01 -3.503036871552467346e-02 4.245639741420745850e-01 -3.910441324114799500e-02 2.369045913219451904e-01 2.221742272377014160e-01 -2.922607958316802979e-01 1.592141836881637573e-01 -8.647077530622482300e-02
1.804192513227462769e-01 -4.007945954799652100e-02 1.590006202459335327e-01 -2.055149525403976440e-01 2.083908170461654663e-01 -3.826761990785598755e-02 1.211134940385818481e-01 -2.332601249217987061e-01 2.227047383785247803e-01 -6.109928712248802185e-02 3.006617128849029541e-01 1.823081225156784058e-01 4.820539150387048721e-03 -1.708905561827123165e-03 1.183462515473365784e-01 -2.881874330341815948e-02 -5.287069082260131836e-02 -1.697175651788711548e-01 4.359506443142890930e-02 -1.647038757801055908e-01 1.299775838851928711e-01 4.499698802828788757e-02 3.820121586322784424e-01 1.098001897335052490e-01 -1.176445111632347107e-01 1.973267495632171631e-01 -2.584935128688812256e-01 2.946646213531494141e-01 -2.764399945735931396e-01 2.559953033924102783e-01 -1.107040140777826309e-02 8.058224618434906006e-02
7.652988284826278687e-02 8.824376016855239868e-02 -4.994852468371391296e-02 -2.309993356466293335e-01 2.294383943080902100e-01 7.280001789331436157e-02 1.633929312229156494e-01 9.441311657428741455e-02 -2.399089373648166656e-02 1.067154929041862488e-01 1.318948417901992798e-01 1.301177293062210083e-01 -3.171599805355072021e-01 3.194772079586982727e-02 -1.075416132807731628e-01 -2.032997310161590576e-01 2.024499177932739258e-01 -4.429538547992706299e-02 1.689335256814956665e-01 -2.533822059631347656e-01 1.348828971385955811e-01 -1.686039865016937256e-01 2.940076887607574463e-01 -4.813383892178535461e-02 -1.120525076985359192e-01 -1.638171076774597168e-02 -3.345311582088470459e-01 3.716475963592529297e-01 1.912296051159501076e-03 -7.929323613643646240e-02 -1.018741652369499207e-01 2.925001382827758789e-01
1.459157615900039673e-01 5.560010299086570740e-02 -2.237244695425033569e-01 1.576618407852947712e-03 2.192431390285491943e-01 6.701558828353881836e-02 4.052786231040954590e-01 5.727580189704895020e-02 2.031244635581970215e-01 -2.359738573431968689e-02 7.568931579589843750e-02 5.326749291270971298e-03 -6.891819089651107788e-02 8.274462074041366577e-02 1.249680388718843460e-02 -1.213770583271980286e-01 1.420973241329193115e-01 -3.537980020046234131e-01 -6.104942038655281067e-02 -4.463067054748535156e-01 -7.723342627286911011e-02 -1.212970092892646790e-01 2.507655322551727295e-01 -5.320107936859130859e-02 -4.241556301712989807e-02 1.950053721666336060e-01 -2.122931927442550659e-01 3.082918524742126465e-01 -9.406193345785140991e-02 -3.007274679839611053e-02 -3.937464207410812378e-02 7.416033744812011719e-02
4.904998093843460083e-02 -6.421325355768203735e-02 -8.977741003036499023e-02 -1.170235723257064819e-01 5.810052752494812012e-01 1.934119462966918945e-01 2.514336109161376953e-01 -6.118935719132423401e-02 1.171533465385437012e-01 7.865092903375625610e-02 3.791852295398712158e-02 2.597523666918277740e-02 -2.245604991912841797e-01 -6.558235734701156616e-02 8.548145741224288940e-02 -2.899054437875747681e-02 2.235010825097560883e-02 -4.971307143568992615e-02 3.193036317825317383e-01 -3.351930901408195496e-02 8.396411687135696411e-02 -1.829084753990173340e-01 1.599040180444717407e-01 2.756353318691253662e-01 -1.799341738224029541e-01 -1.917626261711120605e-01 -1.607647538185119629e-01 2.463570684194564819e-01 5.044957622885704041e-02 1.566749066114425659e-01 1.131675541400909424e-01 -3.456065058708190918e-02
2.125034183263778687e-01 8.481005579233169556e-02 -8.651801384985446930e-03 -3.057688772678375244e-01 1.516876965761184692e-01 1.456792950630187988e-01 1.902943104505538940e-01 3.790012300014495850e-01 1.695683971047401428e-02 2.634079754352569580e-01 2.180793136358261108e-01 2.281897515058517456e-01 -9.476779401302337646e-02 -2.090934477746486664e-02 -4.665774479508399963e-02 -2.388636022806167603e-01 -7.314767688512802124e-02 -4.389037489891052246e-01 -7.466787099838256836e-02 -1.149200573563575745e-01 8.800863474607467651e-02 9.061165899038314819e-02 8.652618527412414551e-02 -1.410994082689285278e-01 -1.072067990899085999e-01 2.396399676799774170e-01 1.021962314844131470e-01 1.518562138080596924e-01 -1.416941285133361816e-01 2.493919432163238525e-02 7.051632553339004517e-02 6.185147166252136230e-02
2.440736144781112671e-01 -1.061172708868980408e-01 1.009969264268875122e-01 -1.478760689496994019e-01 3.158615231513977051e-01 -2.652091383934020996e-01 1.428869813680648804e-01 -2.515238896012306213e-02 2.703122980892658234e-02 9.751769155263900757e-02 2.326574921607971191e-01 7.388111203908920288e-02 -1.126931458711624146e-01 2.257403135299682617e-01 3.273277282714843750e-01 -1.514690965414047241e-01 -3.811974450945854187e-02 -2.547783553600311279e-01 2.489822916686534882e-02 -1.540561020374298096e-02 3.393230214715003967e-02 -4.903159663081169128e-02 1.138437613844871521e-01 -7.352437824010848999e-02 -1.602482497692108154e-01 6.772314663976430893e-03 -1.383090317249298096e-01 2.006409168243408203e-01 -4.710688591003417969e-01 -1.577676646411418915e-02 1.998314857482910156e-01 -7.764968276023864746e-02
3.053336441516876221e-01 -1.517004519701004028e-01 -1.676122695207595825e-01 6.341809779405593872e-02 8.404823602177202702e-04 -1.743650436401367188e-01 -3.590305894613265991e-02 3.749827444553375244e-01 1.366834342479705811e-01 4.481113329529762268e-02 1.426346600055694580e-01 1.401070654392242432e-01 -1.022153794765472412e-01 1.912027746438980103e-01 -4.515412449836730957e-02 -1.153862103819847107e-01 1.474797129631042480e-01 -2.234916687011718750e-01 1.586953103542327881e-01 -4.182377755641937256e-01 2.455934695899486542e-02 -1.739342659711837769e-01 6.291097402572631836e-02 -6.903447210788726807e-02 -6.327203661203384399e-02 1.145605891942977905e-01 5.810919404029846191e-02 4.411396086215972900e-01 7.737912982702255249e-02 7.929980754852294922e-02 1.317234933376312256e-01 1.385898049920797348e-02
1.111291069537401199e-02 1.519412994384765625e-01 -1.632227450609207153e-01 -1.486911773681640625e-01 3.548110723495483398e-01 -5.643378570675849915e-02 2.108362168073654175e-01 7.090207934379577637e-02 6.552175432443618774e-02 1.106585003435611725e-02 2.410049587488174438e-01 -2.487643212080001831e-01 -8.267018944025039673e-02 -6.618988513946533203e-02 2.065877914428710938e-01 4.517468437552452087e-02 -1.039027795195579529e-01 -1.227847486734390259e-01 -3.607354126870632172e-03 -1.045384854078292847e-01 -1.838316768407821655e-02 -1.520767658948898315e-01 2.450973391532897949e-01 -7.704385556280612946e-03 -4.066217839717864990e-01 -8.002385497093200684e-02 7.923417538404464722e-02 3.345456719398498535e-01 -2.438855618238449097e-01 -2.414814531803131104e-01 1.896302849054336548e-01 -7.113384455442428589e-02
1.060113161802291870e-01 -5.117715895175933838e-02 -2.443707883358001709e-01 -1.172978579998016357e-01 -4.548009112477302551e-02 2.421823740005493164e-01 1.244064047932624817e-01 1.378748565912246704e-01 2.589652501046657562e-02 -2.571378052234649658e-01 3.552250266075134277e-01 -1.188576519489288330e-01 1.811044104397296906e-02 -3.772294148802757263e-02 1.494366377592086792e-01 -2.288318052887916565e-02 2.659907042980194092e-01 -2.763084769248962402e-01 1.551494896411895752e-01 -2.011602669954299927e-01 6.379954516887664795e-02 -1.268596798181533813e-01 3.124566376209259033e-01 4.254666715860366821e-02 -1.135080903768539429e-01 2.168682217597961426e-01 -3.317920267581939697e-01 2.284415960311889648e-01 -9.623196721076965332e-02 4.032544046640396118e-02 -5.441666394472122192e-02 -1.359345763921737671e-01
2.167075872421264648e-01 8.064016699790954590e-02 -2.448255717754364014e-01 -3.249862194061279297e-01 3.050895631313323975e-01 -2.829698026180267334e-01 1.000568345189094543e-01 3.487823307514190674e-01 4.437861964106559753e-02 2.917439937591552734e-01 1.372932344675064087e-01 -1.194594129920005798e-01 -5.598556250333786011e-02 -5.776534974575042725e-02 6.906811147928237915e-02 2.710810862481594086e-02 1.237570941448211670e-01 -2.152206748723983765e-01 -1.506129056215286255e-01 -2.713720500469207764e-01 -1.134572625160217285e-01 1.258045285940170288e-01 3.704493120312690735e-02 -2.305941656231880188e-02 -2.010932378470897675e-02 -6.907427310943603516e-02 -2.105043232440948486e-01 2.570194303989410400e-01 -2.576042339205741882e-02 8.886524289846420288e-02 -1.071195155382156372e-01 -1.408502161502838135e-01
9.567222744226455688e-02 -1.304016560316085815e-01 -4.959296435117721558e-02 -1.478590667247772217e-01 5.239062011241912842e-02 6.030968576669692993e-02 4.043056964874267578e-01 -8.031310886144638062e-02 9.897818416357040405e-02 8.667194098234176636e-02 3.216189146041870117e-01 -4.143339581787586212e-03 6.067329272627830505e-02 -9.956303238868713379e-02 1.858595162630081177e-01 -9.970622509717941284e-02 1.307857334613800049e-01 -3.635400533676147461e-01 -1.137489080429077148e-01 -2.082126587629318237e-01 -1.334009915590286255e-01 -2.755086123943328857e-01 2.565070986747741699e-01 -6.761919707059860229e-02 -2.003144919872283936e-01 1.252280622720718384e-01 -1.409427374601364136e-01 1.306238919496536255e-01 -3.227384090423583984e-01 -1.372400671243667603e-01 -6.786447018384933472e-02 -6.647296249866485596e-02
2.137989848852157593e-01 1.883246377110481262e-02 1.162494644522666931e-01 -2.119993865489959717e-01 -2.124493755400180817e-02 -3.312952220439910889e-01 4.554449766874313354e-02 -1.697503402829170227e-02 1.084928289055824280e-01 -1.211573556065559387e-02 2.000893950462341309e-01 1.176615357398986816e-01 -3.170363306999206543e-01 -6.364078819751739502e-02 9.016221761703491211e-02 -7.329377532005310059e-02 -2.670315504074096680e-01 -2.871671319007873535e-01 2.525004744529724121e-01 -3.189118504524230957e-01 -8.164773136377334595e-02 2.588446140289306641e-01 2.426420450210571289e-01 -6.829472724348306656e-03 -7.358455657958984375e-02 -1.063469201326370239e-01 -1.486084312200546265e-01 9.002191573381423950e-02 6.837503053247928619e-03 5.903575569391250610e-03 -1.759810000658035278e-01 -2.631764709949493408e-01
2.306839823722839355e-01 3.420912846922874451e-02 -8.702397346496582031e-02 6.886165589094161987e-02 9.038556367158889771e-02 -6.485920399427413940e-02 2.621945738792419434e-01 4.421756416559219360e-02 -6.162903457880020142e-02 -2.424906790256500244e-01 2.386545091867446899e-01 -4.721952602267265320e-03 3.406696766614913940e-02 7.711379230022430420e-02 1.697539240121841431e-01 -2.492678910493850708e-01 2.605249583721160889e-01 -2.575355470180511475e-01 1.893084347248077393e-01 -2.398053407669067383e-01 9.561152756214141846e-02 -2.612339556217193604e-01 2.686119079589843750e-01 1.004278957843780518e-01 -1.999294310808181763e-01 6.694386899471282959e-02 -2.978546023368835449e-01 2.189282029867172241e-01 -1.417266577482223511e-01 -1.146223545074462891e-01 -1.586375981569290161e-01 -7.700762152671813965e-02
-3.906948491930961609e-03 2.811066061258316040e-02 -7.731211930513381958e-02 -9.413786232471466064e-02 7.563751935958862305e-02 6.977330148220062256e-02 3.617438077926635742e-01 2.635053694248199463e-01 1.817304790019989014e-01 -1.782972216606140137e-01 6.797547638416290283e-02 5.396503210067749023e-02 -1.511240936815738678e-02 -4.489015787839889526e-02 2.197623066604137421e-02 -2.723554894328117371e-02 1.154388934373855591e-01 -3.764904737472534180e-01 1.353420466184616089e-01 -1.843786686658859253e-01 3.151491582393646240e-01 -3.089455366134643555e-01 1.960489749908447266e-01 4.906226880848407745e-03 -3.109917938709259033e-01 1.498571485280990601e-01 -2.360679060220718384e-01 1.481972783803939819e-01 -1.424140669405460358e-02 -6.953612715005874634e-02 -2.241347283124923706e-01 -7.005457580089569092e-02
-3.956796228885650635e-02 8.317489176988601685e-02 -1.242465153336524963e-01 4.615084826946258545e-02 1.810100227594375610e-01 1.573640555143356323e-01 1.514829248189926147e-01 1.315224915742874146e-02 1.386255174875259399e-01 -6.984128057956695557e-02 2.212030589580535889e-01 -5.169340409338474274e-03 -3.601448982954025269e-02 -1.151962652802467346e-01 1.481746286153793335e-01 -1.499916017055511475e-01 2.264415323734283447e-01 -3.380793333053588867e-01 3.435852527618408203e-01 -2.695448398590087891e-01 2.145944721996784210e-02 -3.212595582008361816e-01 1.440963745117187500e-01 3.287319466471672058e-02 -6.205902434885501862e-03 1.979741156101226807e-01 -3.348188400268554688e-01 2.238154411315917969e-01 -1.835125982761383057e-01 -1.629216223955154419e-01 -8.396220952272415161e-02 -1.036233678460121155e-01
8.947256207466125488e-02 -1.816462874412536621e-01 -1.151349544525146484e-01 -1.008998900651931763e-01 2.715743184089660645e-01 6.928782165050506592e-02 5.394916534423828125e-01 -1.389804333448410034e-01 2.020543068647384644e-01 -1.119031459093093872e-01 3.261387646198272705e-01 -1.048305928707122803e-01 -3.746965900063514709e-02 -1.367675662040710449e-01 -3.364079445600509644e-02 -1.014091745018959045e-01 1.095566749572753906e-01 -1.198839917778968811e-01 -4.008300602436065674e-02 -2.018352597951889038e-01 -1.488757599145174026e-02 -1.013841480016708374e-01 1.311592310667037964e-01 -1.171399056911468506e-01 -2.612319886684417725e-01 1.147450879216194153e-01 -2.451519817113876343e-01 1.034987345337867737e-01 -2.150306552648544312e-01 7.113359123468399048e-02 4.204294458031654358e-02 -1.702451258897781372e-01
8.913362771272659302e-02 8.229647576808929443e-02 -2.012626826763153076e-01 -2.878570556640625000e-01 1.930590346455574036e-02 -2.582433521747589111e-01 -7.204702123999595642e-03 6.872406601905822754e-02 2.628321051597595215e-01 1.279435902833938599e-01 2.255758494138717651e-01 2.268287539482116699e-01 1.235325857996940613e-01 3.472734242677688599e-02 6.125262938439846039e-03 -8.999668806791305542e-02 1.448403578251600266e-02 -1.844413131475448608e-01 4.045500457286834717e-01 -1.582830548286437988e-01 7.662032544612884521e-02 -1.125788539648056030e-01 1.157957911491394043e-01 2.252666503190994263e-01 -3.983216285705566406e-01 -1.226426884531974792e-01 -1.562998741865158081e-01 1.529450416564941406e-01 -2.621218329295516014e-03 -1.026858836412429810e-01 -1.797070205211639404e-01 -8.762055635452270508e-02
5.786272883415222168e-02 -1.155060976743698120e-01 -2.353771924972534180e-01 -1.295340508222579956e-01 1.336430311203002930e-01 1.247584149241447449e-01 2.713871896266937256e-01 -2.235914170742034912e-01 1.943062394857406616e-01 -7.475160807371139526e-02 2.022284269332885742e-01 1.154324412345886230e-01 -2.187603861093521118e-01 1.021341308951377869e-01 2.526661753654479980e-01 -3.455090522766113281e-01 7.039952278137207031e-02 -2.892372906208038330e-01 7.618322223424911499e-02 8.753361180424690247e-04 4.158005863428115845e-02 -2.029571868479251862e-02 1.558463573455810547e-01 -6.396762281656265259e-02 -6.449103355407714844e-02 -3.532214090228080750e-02 -4.658154845237731934e-01 -2.921666204929351807e-02 -2.312569320201873779e-02 -1.264858543872833252e-01 1.888934709131717682e-02 -2.234214991331100464e-01
6.652016192674636841e-02 -8.618619292974472046e-02 -3.021362721920013428e-01 6.790880113840103149e-02 1.505291312932968140e-01 7.989852875471115112e-02 3.597457110881805420e-01 1.751745641231536865e-01 1.275040507316589355e-01 -5.844069272279739380e-02 2.233830094337463379e-01 -1.259826868772506714e-01 -1.103386506438255310e-01 -1.881887167692184448e-01 5.968508496880531311e-02 -1.156237497925758362e-01 3.292202353477478027e-01 -1.896938234567642212e-01 1.047189012169837952e-01 -1.896756142377853394e-01 5.902602523565292358e-02 -1.394039839506149292e-01 3.352933526039123535e-01 2.155806869268417358e-01 -7.249218225479125977e-02 1.417984664440155029e-01 -2.337707579135894775e-01 2.675259113311767578e-01 -5.296628549695014954e-02 -5.561347678303718567e-02 -1.459179669618606567e-01 3.521641343832015991e-02
2.806858718395233154e-01 4.390307143330574036e-02 1.830361634492874146e-01 -3.264189362525939941e-01 3.075783252716064453e-01 1.668060421943664551e-01 1.926778107881546021e-01 1.162696480751037598e-01 1.048575937747955322e-01 -5.339651834219694138e-03 1.029453575611114502e-01 -6.603777408599853516e-02 -3.492987155914306641e-02 9.790308773517608643e-02 -1.169462800025939941e-01 -1.272340267896652222e-01 -1.292742788791656494e-01 -2.022150456905364990e-01 4.271586611866950989e-02 -2.749109268188476562e-02 9.976919740438461304e-02 -1.919752806425094604e-01 3.288320302963256836e-01 2.720565348863601685e-02 -2.185887992382049561e-01 -1.437803506851196289e-01 4.668160900473594666e-02 1.244432851672172546e-01 -3.641445338726043701e-01 6.249698996543884277e-02 -2.651287019252777100e-01 -1.753003746271133423e-01
6.758677214384078979e-02 -2.278348244726657867e-02 -2.966394647955894470e-02 -2.521943151950836182e-01 3.375456333160400391e-01 2.440968453884124756e-01 1.771532148122787476e-01 1.709498912096023560e-01 6.085840240120887756e-02 -2.164222067221999168e-03 8.856888860464096069e-02 1.456719487905502319e-01 -3.100101351737976074e-01 -1.807886958122253418e-01 -1.822866350412368774e-01 -2.470581084489822388e-01 -2.959473133087158203e-01 -1.959670037031173706e-01 -1.068827044218778610e-02 -1.854775995016098022e-01 -3.690117597579956055e-02 1.023881975561380386e-02 1.040806099772453308e-01 -7.958117872476577759e-02 9.625834226608276367e-02 2.477817088365554810e-01 -7.693395018577575684e-03 4.120468497276306152e-01 -1.055445969104766846e-01 -3.836201131343841553e-02 3.746182657778263092e-03 9.060162305831909180e-02
2.299900203943252563e-01 3.631337732076644897e-02 5.168315023183822632e-03 -3.320599496364593506e-01 3.495711088180541992e-01 -6.426288932561874390e-02 -5.225000530481338501e-02 9.604099392890930176e-02 -5.570684000849723816e-02 1.357891708612442017e-01 3.030009567737579346e-01 6.547454744577407837e-02 -4.309277981519699097e-02 7.663460820913314819e-02 4.360112547874450684e-02 -4.445918798446655273e-01 4.185565933585166931e-02 -1.903137713670730591e-01 1.978759020566940308e-01 4.484810680150985718e-02 -1.005133092403411865e-01 8.973706513643264771e-02 1.365883052349090576e-01 -4.610447213053703308e-02 -2.773794233798980713e-01 2.100229263305664062e-01 -1.606179177761077881e-01 -7.253958843648433685e-03 -2.649694085121154785e-01 5.446283891797065735e-02 8.936807513236999512e-03 -1.845293343067169189e-01
1.065569147467613220e-01 -2.198825180530548096e-01 -3.993925154209136963e-01 -1.149834096431732178e-01 3.010741472244262695e-01 5.858929082751274109e-02 1.815293431282043457e-01 2.535119056701660156e-01 1.127486154437065125e-01 1.536274701356887817e-01 2.327593713998794556e-01 -4.944920167326927185e-02 1.669868677854537964e-01 -7.809942960739135742e-02 6.538601126521825790e-03 -2.952729463577270508e-01 1.185200065374374390e-01 2.150555327534675598e-02 5.372324958443641663e-02 -5.168191716074943542e-02 7.042801380157470703e-02 -2.629807889461517334e-01 7.863031327724456787e-02 7.094258069992065430e-02 -2.745810449123382568e-01 1.277375966310501099e-01 -3.105008900165557861e-01 1.264662891626358032e-01 -1.096540838479995728e-01 -1.597003787755966187e-01 -5.659847706556320190e-02 1.089229136705398560e-01
2.471244931221008301e-01 -1.815804392099380493e-01 -4.033615067601203918e-02 -1.274846345186233521e-01 8.114035427570343018e-02 2.936304807662963867e-01 4.515858292579650879e-01 3.646557452157139778e-03 -6.955602020025253296e-02 8.813042193651199341e-02 1.511771231889724731e-01 1.961784809827804565e-01 -1.072754189372062683e-01 -3.930861130356788635e-02 2.998773157596588135e-01 -3.118561506271362305e-01 7.319300901144742966e-03 -1.202838569879531860e-01 4.393524676561355591e-02 -1.365095973014831543e-01 1.330684274435043335e-01 -7.939332723617553711e-02 1.516212970018386841e-01 3.003306984901428223e-01 -4.726978763937950134e-02 5.525270104408264160e-02 -3.561273813247680664e-01 -7.734466344118118286e-02 3.887440264225006104e-02 5.074891448020935059e-02 -3.065364994108676910e-02 -4.178621247410774231e-02
1.365558803081512451e-01 -2.392410486936569214e-01 2.770171500742435455e-02 -3.465645015239715576e-01 1.267150044441223145e-01 1.491048336029052734e-01 1.840890049934387207e-01 -3.496352955698966980e-02 -1.632302552461624146e-01 -1.580645889043807983e-01 1.662909984588623047e-01 -1.409180611371994019e-01 -2.862356007099151611e-01 8.345250785350799561e-02 -2.545457482337951660e-01 -4.457322880625724792e-03 -1.958647519350051880e-01 5.177662023925222456e-05 2.026649564504623413e-01 4.296800494194030762e-02 1.234588176012039185e-01 1.567611396312713623e-01 -8.109756559133529663e-02 2.183567136526107788e-01 -1.104745790362358093e-01 7.636111974716186523e-02 -8.339414745569229126e-02 3.135749101638793945e-01 -1.734547913074493408e-01 -3.372854292392730713e-01 1.076809987425804138e-01 -1.512496620416641235e-01
-9.353161789476871490e-03 -1.662572473287582397e-01 -3.499160408973693848e-01 6.528002023696899414e-02 1.392356902360916138e-01 1.826498210430145264e-01 1.547656357288360596e-01 -1.300349533557891846e-01 5.412964522838592529e-02 -1.550559513270854950e-02 1.548740267753601074e-01 1.194381713867187500e-01 1.111643910408020020e-01 1.363479644060134888e-01 3.121134042739868164e-01 -4.544699490070343018e-01 -8.546022325754165649e-02 -1.596950590610504150e-01 5.438485369086265564e-02 -1.971009224653244019e-01 7.184541970491409302e-02 7.952709496021270752e-02 9.700092673301696777e-02 8.993620052933692932e-03 -3.908021748065948486e-01 -1.196228787302970886e-01 -1.340397000312805176e-01 1.856244355440139771e-01 -1.100270003080368042e-01 1.244591698050498962e-01 1.057605668902397156e-01 -1.476555764675140381e-01
8.713528513908386230e-02 -1.083965003490447998e-01 -3.068106714636087418e-03 -3.819136917591094971e-01 1.915627866983413696e-01 1.702553778886795044e-01 2.961249947547912598e-01 1.855552941560745239e-01 -6.595009565353393555e-02 2.361095547676086426e-01 1.576252132654190063e-01 -8.330187201499938965e-02 3.246374055743217468e-02 -2.270663902163505554e-02 1.918925717473030090e-02 -6.160341575741767883e-02 -1.472854763269424438e-01 -2.268829941749572754e-01 5.534380301833152771e-02 1.063636988401412964e-01 1.700459122657775879e-01 -4.302087426185607910e-02 -6.450996547937393188e-02 7.115105539560317993e-02 1.258260160684585571e-01 -2.455974370241165161e-01 -1.164073795080184937e-01 9.442246705293655396e-02 3.059277497231960297e-02 -5.140663385391235352e-01 -6.154222786426544189e-02 -2.328776121139526367e-01
2.240536510944366455e-01 -1.291610747575759888e-01 3.593852370977401733e-02 -3.182897567749023438e-01 1.100892946124076843e-02 -1.466876547783613205e-02 2.368936240673065186e-01 -1.629457809031009674e-02 2.858635187149047852e-01 2.182428687810897827e-01 -1.354762613773345947e-01 2.432592585682868958e-02 -1.336439996957778931e-01 -9.461844339966773987e-03 2.180758714675903320e-01 -9.166982769966125488e-02 -4.131991043686866760e-02 -8.952796459197998047e-02 4.633049964904785156e-01 -7.365822792053222656e-02 -4.116141796112060547e-02 1.697621494531631470e-01 2.239420711994171143e-01 2.445259690284729004e-01 -3.573782509192824364e-03 -1.390565633773803711e-01 -9.895575791597366333e-02 2.279153466224670410e-01 -2.282761484384536743e-01 -8.168694376945495605e-02 -1.872866153717041016e-01 -7.994059473276138306e-02
1.881133019924163818e-01 -7.114117592573165894e-02 7.631659042090177536e-03 -3.125592470169067383e-01 3.002142608165740967e-01 1.743479371070861816e-01 -1.132544409483671188e-02 -1.357960421591997147e-02 1.035446971654891968e-01 1.742712408304214478e-01 1.228935196995735168e-01 2.214614897966384888e-01 -1.165460720658302307e-01 3.204390108585357666e-01 1.278361529111862183e-01 -3.377236127853393555e-01 2.328161895275115967e-01 -2.631714940071105957e-02 -1.440917700529098511e-01 -2.124456912279129028e-01 1.461636573076248169e-01 -1.728572882711887360e-02 9.962926618754863739e-03 -4.566373676061630249e-02 -5.935651808977127075e-02 1.981780678033828735e-01 -6.296350061893463135e-02 3.504585325717926025e-01 -2.568796873092651367e-01 -3.634427487850189209e-02 -2.294495701789855957e-03 -8.673858642578125000e-02
2.324420511722564697e-01 -3.527142852544784546e-02 -9.863581508398056030e-02 -1.998454704880714417e-02 -6.920171529054641724e-02 1.934219747781753540e-01 3.296369016170501709e-01 2.349502146244049072e-01 2.693192660808563232e-01 2.016780823469161987e-01 1.405199468135833740e-01 1.825793087482452393e-01 -8.554135262966156006e-02 1.711561232805252075e-01 1.705650538206100464e-01 1.789602041244506836e-01 1.344459801912307739e-01 -2.019695565104484558e-02 2.105180919170379639e-01 -2.203061580657958984e-01 1.314377635717391968e-01 3.659940138459205627e-02 1.839599162340164185e-01 1.470480710268020630e-01 -2.305759340524673462e-01 -2.691434621810913086e-01 -2.086210250854492188e-02 3.422337174415588379e-01 1.063269004225730896e-01 1.009925082325935364e-01 9.533425420522689819e-02 -7.310327887535095215e-02
3.591527342796325684e-01 -3.610270023345947266e-01 1.324051767587661743e-01 1.710631139576435089e-02 1.634675711393356323e-01 5.515234172344207764e-02 6.412290781736373901e-02 2.779712378978729248e-01 1.833375394344329834e-01 1.540705212391912937e-03 6.165827065706253052e-02 1.085950806736946106e-01 4.584452882409095764e-02 -1.732966005802154541e-01 9.990292787551879883e-02 9.802997112274169922e-02 -1.227161884307861328e-01 -2.342119514942169189e-01 2.510904371738433838e-01 -8.613282442092895508e-02 2.410824000835418701e-01 -2.034304663538932800e-02 1.058543473482131958e-01 -2.661431431770324707e-01 5.199737381190061569e-03 -1.855431497097015381e-01 -3.570889830589294434e-01 4.938057810068130493e-02 -9.765382111072540283e-02 -1.547032594680786133e-01 1.724341958761215210e-01 -4.700628668069839478e-02
5.794688314199447632e-02 -1.025601103901863098e-01 -1.824145615100860596e-01 -2.669561505317687988e-01 9.594345837831497192e-02 -3.376449048519134521e-01 3.057521283626556396e-01 -2.642947016283869743e-03 -4.343660548329353333e-02 -1.349194496870040894e-01 1.735747605562210083e-01 -7.038560509681701660e-02 -1.063961535692214966e-01 2.825364097952842712e-02 -1.549674384295940399e-02 -1.954254806041717529e-01 -1.103828549385070801e-01 -2.186054885387420654e-01 2.726362049579620361e-01 -1.622250676155090332e-01 -1.798322051763534546e-02 3.159984946250915527e-01 3.104169666767120361e-01 -8.316012099385261536e-03 1.405694484710693359e-01 -2.351002842187881470e-01 8.858592063188552856e-02 2.711118757724761963e-01 1.015223115682601929e-01 -2.576345950365066528e-02 -1.800510287284851074e-01 -4.652096703648567200e-02
1.328374445438385010e-01 1.344788670539855957e-01 -1.230314150452613831e-01 -3.631906211376190186e-01 4.356507211923599243e-02 -1.286226958036422729e-01 9.559728950262069702e-02 5.017429962754249573e-02 7.428719103336334229e-02 3.065594471991062164e-02 2.528541386127471924e-01 -1.585432291030883789e-01 -2.219255417585372925e-01 -1.261395961046218872e-01 2.275282889604568481e-01 -2.051015794277191162e-01 1.429122686386108398e-01 -4.786538779735565186e-01 7.114687561988830566e-02 -1.921946182847023010e-02 -3.042426705360412598e-02 3.393787443637847900e-01 3.218617290258407593e-02 1.171071827411651611e-01 2.949960529804229736e-02 1.953931599855422974e-01 -1.278737280517816544e-02 1.561053693294525146e-01 -2.416085302829742432e-01 7.685709744691848755e-02 -7.226357609033584595e-02 -1.170338690280914307e-01
1.004241257905960083e-01 -2.800230383872985840e-01 -2.045817822217941284e-01 -1.847808957099914551e-01 3.298321962356567383e-01 -6.747690029442310333e-03 -1.526398360729217529e-01 -2.170483171939849854e-01 3.542720526456832886e-02 2.182041704654693604e-01 2.191261798143386841e-01 -1.943176239728927612e-01 -1.876970380544662476e-01 -1.713405698537826538e-01 -1.587577462196350098e-01 -2.319123446941375732e-01 -1.804374009370803833e-01 -1.546662598848342896e-01 6.690445542335510254e-02 5.072519928216934204e-02 4.057642444968223572e-02 2.939759008586406708e-02 1.148763447999954224e-01 3.030862286686897278e-02 -5.416844971477985382e-03 -1.950748711824417114e-01 -8.416236937046051025e-02 3.405902385711669922e-01 -9.416474401950836182e-02 -2.453441470861434937e-01 -2.590831220149993896e-01 -2.311340160667896271e-02
2.523240447044372559e-01 -3.928930684924125671e-02 -1.099708005785942078e-01 -6.465382128953933716e-02 2.236069887876510620e-01 1.653820872306823730e-01 1.546444594860076904e-01 -1.499596685171127319e-01 -1.976909935474395752e-01 1.634571552276611328e-01 2.812359333038330078e-01 2.141270041465759277e-02 -9.815868735313415527e-02 -6.575734913349151611e-02 1.929683424532413483e-02 -3.973276019096374512e-01 1.689749062061309814e-01 -1.637374013662338257e-01 -1.671098358929157257e-02 -2.267296314239501953e-01 8.234779536724090576e-02 -2.040084898471832275e-01 2.283150106668472290e-01 -7.953101396560668945e-02 -1.826682686805725098e-01 2.203941196203231812e-01 -2.406104207038879395e-01 -4.781477898359298706e-02 -1.129285059869289398e-02 2.105196751654148102e-02 1.996148824691772461e-01 -2.841984927654266357e-01
-3.020200431346893311e-01 -1.693976968526840210e-01 3.828566893935203552e-02 -4.777609556913375854e-02 1.603256911039352417e-01 2.566233463585376740e-02 2.316097170114517212e-02 -2.140803635120391846e-01 2.456475198268890381e-01 8.618136495351791382e-02 1.916766762733459473e-01 -3.190981969237327576e-02 1.703557968139648438e-01 4.084273800253868103e-02 -1.335055101662874222e-02 -2.292661964893341064e-01 -1.532699912786483765e-01 -2.503836750984191895e-01 7.330980151891708374e-02 -3.018690049648284912e-01 5.038993433117866516e-03 7.469529658555984497e-02 -1.617650091648101807e-01 7.336980849504470825e-02 -3.092656433582305908e-01 -5.862724501639604568e-03 -3.747596442699432373e-01 2.611859142780303955e-01 -2.598404586315155029e-01 -1.128225326538085938e-01 -2.331632561981678009e-02 -9.839155524969100952e-02
6.005134806036949158e-02 -1.363434493541717529e-01 2.381791174411773682e-02 -5.420761182904243469e-02 -5.289093032479286194e-02 5.151195917278528214e-03 9.553082287311553955e-02 -9.507739543914794922e-02 1.258036792278289795e-01 8.224974572658538818e-02 9.106961637735366821e-02 2.174437344074249268e-01 -2.248181402683258057e-01 -3.348923921585083008e-01 1.981302052736282349e-01 -6.941975653171539307e-02 -2.404133677482604980e-01 -1.402408480644226074e-01 1.872785091400146484e-01 -4.203499555587768555e-01 -1.168711632490158081e-01 2.041493356227874756e-01 2.507384717464447021e-01 5.784887075424194336e-02 -8.866876363754272461e-02 -2.397035658359527588e-01 -1.514632105827331543e-01 1.812355667352676392e-01 -7.282707840204238892e-02 -1.782576292753219604e-01 -1.864135414361953735e-01 -2.542605996131896973e-01
3.211408853530883789e-01 -1.838239282369613647e-01 7.209651172161102295e-03 -2.785737812519073486e-01 2.792465388774871826e-01 -2.489483170211315155e-02 1.670921891927719116e-01 -1.184689700603485107e-01 2.147984802722930908e-01 1.037790104746818542e-01 -2.371490001678466797e-02 -1.214225403964519501e-02 -4.122065752744674683e-02 8.975131809711456299e-02 1.026112735271453857e-01 -3.350663557648658752e-02 -8.647484332323074341e-02 -1.964306682348251343e-01 4.818058311939239502e-01 -1.536157429218292236e-01 2.112453430891036987e-02 1.001667231321334839e-01 -2.932900749146938324e-02 2.999835312366485596e-01 8.618159219622612000e-03 -7.268695533275604248e-02 2.665152773261070251e-02 2.139938324689865112e-01 -4.538951814174652100e-02 2.156821340322494507e-01 -2.437269240617752075e-01 -1.512404382228851318e-01
-2.136822789907455444e-01 -3.092213347554206848e-02 3.090172708034515381e-01 -2.005741000175476074e-01 3.775768913328647614e-03 -1.294433772563934326e-01 2.661212086677551270e-01 2.433912456035614014e-02 1.593687832355499268e-01 2.321122400462627411e-02 3.514674305915832520e-01 -1.857135742902755737e-01 8.922722190618515015e-02 1.044848337769508362e-01 -1.042624711990356445e-01 -1.904251277446746826e-01 -2.448969287797808647e-03 -1.603349745273590088e-01 4.653163999319076538e-02 4.250453040003776550e-02 5.913950875401496887e-02 -4.226908460259437561e-02 5.503484606742858887e-02 1.585181057453155518e-02 -2.981767952442169189e-01 1.241928562521934509e-01 -3.146374225616455078e-01 3.549139797687530518e-01 1.658227741718292236e-01 -1.357138156890869141e-01 -2.482257932424545288e-01 6.661444902420043945e-02
7.110927999019622803e-02 5.230764392763376236e-03 1.260022670030593872e-01 -1.142720691859722137e-02 3.426607847213745117e-01 7.730624824762344360e-02 1.153030395507812500e-01 2.090429328382015228e-02 1.527356505393981934e-01 1.459517478942871094e-01 2.894493043422698975e-01 -1.189022734761238098e-01 -1.528562456369400024e-01 3.286331519484519958e-02 2.412904053926467896e-01 -2.092413604259490967e-01 1.308175474405288696e-01 -1.289875954389572144e-01 -5.410509929060935974e-02 -2.306577377021312714e-02 8.662932366132736206e-02 -2.654314637184143066e-01 3.165361285209655762e-01 1.502085477113723755e-01 -2.803048789501190186e-01 -1.837905049324035645e-01 -2.554953694343566895e-01 2.549455761909484863e-01 -5.680951848626136780e-02 -3.924701362848281860e-02 -2.841304242610931396e-01 8.208870887756347656e-02
3.187777996063232422e-01 -2.046421319246292114e-01 3.066105842590332031e-01 -7.384887337684631348e-02 1.956385560333728790e-02 -2.158199995756149292e-01 1.752339750528335571e-01 -1.338104903697967529e-01 4.160317480564117432e-01 1.708441823720932007e-01 3.358949720859527588e-01 -1.327079087495803833e-01 8.396436460316181183e-03 -6.772836204618215561e-03 7.785011827945709229e-02 -1.289996802806854248e-01 -7.772812247276306152e-02 -1.585378497838973999e-01 9.696161001920700073e-02 -3.746562078595161438e-02 2.102030515670776367e-01 1.902704536914825439e-01 1.824380829930305481e-02 -1.504276543855667114e-01 5.902058631181716919e-02 -1.688550114631652832e-01 -2.181901782751083374e-01 1.874165832996368408e-01 -4.145203158259391785e-02 -1.526394039392471313e-01 -9.560085833072662354e-02 -1.082864105701446533e-01
1.062360107898712158e-01 -1.135464459657669067e-01 2.248339056968688965e-01 -2.865825966000556946e-02 -2.456419356167316437e-02 2.855156362056732178e-02 1.703995317220687866e-01 2.680201232433319092e-01 -1.516959220170974731e-01 4.094765335321426392e-02 2.597676217555999756e-01 -1.111963912844657898e-01 -5.220745503902435303e-02 -2.725500762462615967e-01 -3.222408145666122437e-02 -2.856709957122802734e-01 -2.129019610583782196e-02 -2.320406436920166016e-01 2.521873116493225098e-01 -1.433342695236206055e-01 2.758770883083343506e-01 3.996522724628448486e-02 5.543281137943267822e-02 -3.051036894321441650e-01 1.682673096656799316e-01 -3.358948975801467896e-02 -3.482776582241058350e-01 1.960604041814804077e-01 1.724082380533218384e-01 -1.390238255262374878e-01 -1.783764176070690155e-02 -8.436343818902969360e-02
2.867134213447570801e-01 -1.851984411478042603e-01 3.855615481734275818e-02 -2.231562286615371704e-01 -3.867039456963539124e-02 -9.449407458305358887e-02 1.266878396272659302e-01 -1.409118324518203735e-01 1.944934949278831482e-02 1.681014746427536011e-01 1.475632935762405396e-01 3.127774968743324280e-02 -2.557857632637023926e-01 -1.165712475776672363e-01 5.209021642804145813e-02 -1.364019066095352173e-01 -2.813346982002258301e-01 -6.983868777751922607e-02 1.852631270885467529e-01 -4.582797586917877197e-01 2.121428772807121277e-02 2.319626659154891968e-01 2.636654973030090332e-01 5.422673374414443970e-02 1.571083068847656250e-02 -1.948119550943374634e-01 -2.085143774747848511e-01 1.273541003465652466e-01 8.369368314743041992e-02 -2.715769223868846893e-02 -1.066590473055839539e-01 -2.491126805543899536e-01
3.128720819950103760e-01 -1.889055073261260986e-01 2.223948240280151367e-01 -3.673708438873291016e-01 2.379477471113204956e-01 -5.151196569204330444e-02 6.046467646956443787e-02 -1.154983192682266235e-01 -1.728045009076595306e-02 8.338458836078643799e-02 1.624245941638946533e-01 1.052255257964134216e-01 -1.564107537269592285e-01 -1.886654794216156006e-01 -5.428077280521392822e-02 -2.872493863105773926e-01 1.490484178066253662e-01 -2.311886250972747803e-01 7.478754967451095581e-02 -2.647613547742366791e-02 4.624162334948778152e-03 7.339049875736236572e-02 2.084854841232299805e-01 -2.822077646851539612e-02 -1.773904114961624146e-01 8.790428983047604561e-04 -8.395776152610778809e-02 1.035976186394691467e-01 -4.519247114658355713e-01 1.400154978036880493e-01 -2.023855596780776978e-02 -1.019113361835479736e-01
-1.537375748157501221e-01 -2.302073836326599121e-01 1.185825653374195099e-02 -3.371537327766418457e-01 1.732533723115921021e-01 -1.001157984137535095e-01 -3.952279686927795410e-02 -1.552231516689062119e-02 2.817452549934387207e-01 9.533669054508209229e-02 1.397207975387573242e-01 -7.328224927186965942e-02 -2.385352402925491333e-01 -1.053331941366195679e-01 3.749953582882881165e-02 -3.872433900833129883e-01 2.500008940696716309e-01 1.042527481913566589e-01 3.142552375793457031e-01 -1.715061068534851074e-01 -1.594422310590744019e-01 1.077507063746452332e-01 -3.866048529744148254e-02 2.919851243495941162e-01 1.767515018582344055e-02 3.404399380087852478e-02 -1.284243762493133545e-01 2.297296226024627686e-01 -6.808972358703613281e-02 1.727276146411895752e-01 2.139222063124179840e-02 -6.327229738235473633e-02
2.260611504316329956e-01 -1.521830409765243530e-01 -1.938421726226806641e-01 -2.458757162094116211e-01 1.005518510937690735e-01 -4.092543944716453552e-02 1.946015506982803345e-01 3.124278225004673004e-02 -7.766802608966827393e-02 2.886928021907806396e-01 -3.232887014746665955e-02 5.101395770907402039e-03 -8.841429650783538818e-02 -1.964486390352249146e-01 8.956392109394073486e-02 -1.403739899396896362e-01 -1.374767422676086426e-01 -8.534396439790725708e-02 4.116644859313964844e-01 -2.405512332916259766e-01 2.836248464882373810e-02 3.171839118003845215e-01 1.080546900629997253e-01 1.630582511425018311e-01 -1.538209617137908936e-01 -8.197993785142898560e-02 -2.021906226873397827e-01 2.016593962907791138e-01 1.189165040850639343e-01 -1.652291417121887207e-02 -2.347586601972579956e-01 -1.945459544658660889e-01
1.280214637517929077e-01 -2.087852358818054199e-01 -1.465238723903894424e-02 -1.953034847974777222e-01 5.702973157167434692e-02 -1.197646558284759521e-01 -4.717190563678741455e-02 8.535302244126796722e-03 1.232052370905876160e-01 1.625712066888809204e-01 1.578511297702789307e-01 1.058567687869071960e-01 -3.503482639789581299e-01 -8.987627178430557251e-02 1.066558361053466797e-01 -6.296052038669586182e-02 -3.432134091854095459e-01 -1.107727810740470886e-01 2.658283114433288574e-01 -2.415275424718856812e-01 7.807777822017669678e-02 2.486982941627502441e-01 2.570016086101531982e-01 -2.382678166031837463e-02 -2.888689748942852020e-02 -2.723832726478576660e-01 -2.153268158435821533e-01 1.666384190320968628e-01 -5.748023092746734619e-02 2.546382509171962738e-02 -1.202913150191307068e-01 -3.109021186828613281e-01
2.034397870302200317e-01 4.544341564178466797e-02 -4.357852041721343994e-02 -1.966014206409454346e-01 1.495700478553771973e-01 -2.316690832376480103e-01 4.966340027749538422e-03 -2.873627468943595886e-02 6.334680318832397461e-02 3.664169013500213623e-01 -2.167923189699649811e-02 6.012124940752983093e-02 1.601664908230304718e-02 -7.320276647806167603e-02 1.548951864242553711e-01 -1.526487469673156738e-01 -8.832886070013046265e-02 -9.375183284282684326e-02 5.049738883972167969e-01 -2.804137468338012695e-01 1.271585673093795776e-01 -5.528834089636802673e-02 8.446947485208511353e-02 2.240530699491500854e-01 -2.700989246368408203e-01 4.318816959857940674e-02 -9.658879041671752930e-02 7.465343177318572998e-02 -7.753430306911468506e-02 -2.663338184356689453e-01 -1.466589272022247314e-01 -1.699341684579849243e-01
-1.248133182525634766e-01 -2.109625637531280518e-01 -5.672443658113479614e-03 -3.731316626071929932e-01 1.497721076011657715e-01 -1.358157545328140259e-01 7.943427562713623047e-02 5.522361397743225098e-02 6.420756131410598755e-02 8.246648311614990234e-02 -1.670757308602333069e-02 3.788362443447113037e-01 7.209803909063339233e-02 1.510994881391525269e-01 -1.005288884043693542e-01 -2.705844640731811523e-01 -4.008381802123039961e-04 -1.927198022603988647e-01 2.097133994102478027e-01 -1.724743694067001343e-01 -1.574102044105529785e-01 1.236688345670700073e-01 -2.277963906526565552e-01 2.181748896837234497e-01 -1.919178664684295654e-01 5.247144773602485657e-02 -2.346772514283657074e-02 2.151175737380981445e-01 1.526802182197570801e-01 7.384300976991653442e-02 2.837185375392436981e-02 -3.434190750122070312e-01
1.123572066426277161e-01 -6.536339875310659409e-03 -1.801713407039642334e-01 -4.161079972982406616e-02 3.739587366580963135e-01 1.176640316843986511e-01 3.348289132118225098e-01 9.862882085144519806e-03 6.224395334720611572e-02 3.359690010547637939e-01 1.252583414316177368e-01 -8.702643960714340210e-02 -6.996448338031768799e-02 -9.921035915613174438e-02 -1.791050471365451813e-02 -2.275919020175933838e-01 2.674315273761749268e-01 -2.431721240282058716e-01 -1.431814953684806824e-02 -1.635784208774566650e-01 -3.983233496546745300e-02 -1.770166009664535522e-01 2.166800051927566528e-01 -1.874099224805831909e-01 -2.594747394323348999e-02 1.607490628957748413e-01 -1.112058982253074646e-01 3.019212484359741211e-01 -1.672543436288833618e-01 -1.191697642207145691e-02 5.670420452952384949e-02 -2.153961658477783203e-01
1.146909445524215698e-01 -1.986755132675170898e-01 4.173449240624904633e-03 -1.308139562606811523e-01 2.024166136980056763e-01 -8.038575947284698486e-02 1.350721418857574463e-01 1.746740341186523438e-01 -7.385402172803878784e-02 -1.336997151374816895e-01 3.086499273777008057e-01 -2.791561186313629150e-01 1.050240620970726013e-01 -2.190721929073333740e-01 1.320420801639556885e-01 -1.181523501873016357e-01 -1.731081753969192505e-01 -1.206881254911422729e-01 -9.022425115108489990e-02 -3.323478996753692627e-01 -2.304273843765258789e-02 2.863065600395202637e-01 -2.117413133382797241e-01 4.882035404443740845e-02 -7.894185185432434082e-02 9.235562384128570557e-02 -1.831537932157516479e-01 2.337531745433807373e-01 -1.961462199687957764e-01 -2.385310083627700806e-01 -9.013362973928451538e-02 -2.186878025531768799e-01
1.023633684962987900e-02 -3.907245695590972900e-01 1.352824717760086060e-01 -1.930591911077499390e-01 1.911246627569198608e-01 1.025357916951179504e-01 3.262903988361358643e-01 1.653642952442169189e-02 1.235931515693664551e-01 -1.328322384506464005e-02 3.261759281158447266e-01 6.569011136889457703e-03 -2.797332108020782471e-01 -2.042609453201293945e-01 5.197191983461380005e-02 -1.835363060235977173e-01 3.044869303703308105e-01 -1.262078806757926941e-02 -8.264199644327163696e-02 9.867414087057113647e-02 8.301644772291183472e-02 -2.724195830523967743e-02 3.033871054649353027e-01 -2.383958846330642700e-01 -9.638326615095138550e-02 1.012178137898445129e-01 7.120936363935470581e-02 1.611287891864776611e-01 1.953837275505065918e-01 -4.637696593999862671e-02 -5.969192367047071457e-03 -5.246342346072196960e-02
4.795638471841812134e-02 -1.574623733758926392e-01 -1.403867751359939575e-01 -1.024481058120727539e-01 3.127233982086181641e-01 3.342404663562774658e-01 1.907186061143875122e-01 -1.315256506204605103e-01 2.229296788573265076e-02 -1.330549269914627075e-01 1.196792870759963989e-01 1.469173431396484375e-01 -1.656654477119445801e-01 1.121088489890098572e-01 1.560156047344207764e-01 -5.748245492577552795e-02 -3.475412353873252869e-02 -1.823749691247940063e-01 3.476915657520294189e-01 -2.222468852996826172e-01 -2.770155109465122223e-02 -1.146782860159873962e-01 2.833715081214904785e-01 3.349684178829193115e-01 -1.938132643699645996e-01 6.797736138105392456e-02 -1.247959211468696594e-01 8.845410495996475220e-02 -1.918053925037384033e-01 1.833816468715667725e-01 1.020993739366531372e-01 1.230247970670461655e-02
2.442426085472106934e-01 6.464575231075286865e-02 -1.715871542692184448e-01 -1.673510819673538208e-01 1.240729317069053650e-01 1.812517791986465454e-01 2.729295194149017334e-01 9.359777718782424927e-02 -5.210945382714271545e-03 -2.534026205539703369e-01 2.034510523080825806e-01 -4.133513197302818298e-02 -7.721547782421112061e-02 -1.068193167448043823e-01 1.258564740419387817e-01 -2.069457471370697021e-01 2.826455831527709961e-01 -1.176857277750968933e-01 2.958976626396179199e-01 -1.160493791103363037e-01 -4.308793321251869202e-02 -3.292925953865051270e-01 2.671626210212707520e-01 8.987950533628463745e-02 -1.622366309165954590e-01 -1.221794541925191879e-02 -2.300529181957244873e-01 2.697435319423675537e-01 -2.237149281427264214e-03 1.481512039899826050e-01 -6.022983416914939880e-02 -3.996901959180831909e-02
-1.683997958898544312e-01 -3.105809986591339111e-01 1.297487467527389526e-01 -1.287392079830169678e-01 2.374091893434524536e-01 -9.628245979547500610e-02 1.791975200176239014e-01 3.055142164230346680e-01 1.670722216367721558e-01 -5.197173357009887695e-02 1.336147487163543701e-01 -2.652154490351676941e-02 9.885285049676895142e-02 8.679425343871116638e-03 6.353967636823654175e-02 -7.349804043769836426e-02 -1.101061236113309860e-02 -2.307815700769424438e-01 1.920114830136299133e-02 1.439028978347778320e-01 -2.737262845039367676e-01 1.132361404597759247e-02 -2.867940254509449005e-02 3.299270272254943848e-01 -3.800775408744812012e-01 2.060092613101005554e-02 -1.832492798566818237e-01 3.034959733486175537e-01 -9.851562790572643280e-03 -2.115741819143295288e-01 -5.219487845897674561e-02 -6.990011781454086304e-02
2.302554100751876831e-01 -1.396654248237609863e-01 -1.436891555786132812e-01 -8.273717761039733887e-02 3.786200881004333496e-01 1.214505359530448914e-01 7.954031974077224731e-02 1.641635596752166748e-01 3.817305341362953186e-02 -1.836725324392318726e-01 1.147540658712387085e-01 2.531078755855560303e-01 -1.088859140872955322e-01 2.115634977817535400e-01 4.063220322132110596e-02 -1.418543457984924316e-01 -1.015590205788612366e-01 4.393861442804336548e-02 2.783505022525787354e-01 -3.056198060512542725e-01 2.794575691223144531e-01 -9.679464995861053467e-02 7.215625047683715820e-02 5.871382076293230057e-03 -7.404314726591110229e-02 1.904800832271575928e-01 9.771616756916046143e-02 3.240801692008972168e-01 -2.425024211406707764e-01 8.091747015714645386e-02 2.359694428741931915e-02 1.403679698705673218e-01
7.367836683988571167e-02 3.420259431004524231e-02 -9.427244216203689575e-02 -1.176102459430694580e-01 4.458890855312347412e-01 -9.053421672433614731e-04 2.979447543621063232e-01 -1.389553993940353394e-01 8.991946466267108917e-03 9.453400224447250366e-02 3.497715592384338379e-01 -1.135520357638597488e-02 3.371307253837585449e-02 3.999074921011924744e-02 1.280140727758407593e-01 -9.402442723512649536e-02 1.758016347885131836e-01 -2.080677598714828491e-01 -1.540401130914688110e-01 -2.561552226543426514e-01 -8.361600339412689209e-02 1.758721470832824707e-01 3.953810036182403564e-01 -9.318595379590988159e-02 -2.439075410366058350e-01 -1.015969216823577881e-01 -1.971126794815063477e-01 4.203130304813385010e-02 8.003788068890571594e-03 8.783257007598876953e-02 -7.064323127269744873e-02 -1.210667118430137634e-01
8.390793204307556152e-02 -2.513659298419952393e-01 -2.310641855001449585e-01 -5.253978967666625977e-01 8.996551483869552612e-02 -1.035516057163476944e-02 2.448428981006145477e-02 -9.520824998617172241e-02 1.884496957063674927e-01 -1.687095873057842255e-02 2.378713786602020264e-01 4.902691021561622620e-02 -5.868228897452354431e-02 8.022888749837875366e-02 -1.823779046535491943e-01 -7.624462991952896118e-02 -1.457197312265634537e-02 -1.250316202640533447e-01 8.901727944612503052e-02 -1.275127381086349487e-01 7.404195517301559448e-02 5.466317012906074524e-02 1.885662227869033813e-01 -8.284574374556541443e-03 -2.017361521720886230e-01 -1.057590171694755554e-01 -8.655535988509654999e-03 3.233938515186309814e-01 -3.174176514148712158e-01 8.947364240884780884e-02 -2.986088395118713379e-01 1.198604051023721695e-02
1.559538543224334717e-01 -3.349523991346359253e-02 6.955478340387344360e-02 1.353530213236808777e-02 2.409794479608535767e-01 -3.252955973148345947e-01 1.401043683290481567e-02 3.292119503021240234e-01 9.506760537624359131e-02 2.036952972412109375e-01 2.994151115417480469e-01 -2.012388259172439575e-01 -4.876401275396347046e-02 1.363227367401123047e-01 3.640247285366058350e-01 -4.316718131303787231e-02 -3.192964568734169006e-02 -2.289134114980697632e-01 2.482395172119140625e-01 -1.624519824981689453e-01 4.184436798095703125e-02 -2.565086781978607178e-01 2.061106562614440918e-01 -1.026785653084516525e-02 -6.145973503589630127e-02 6.938434392213821411e-02 -6.966063380241394043e-02 1.122033745050430298e-01 -1.716157048940658569e-01 1.226552203297615051e-01 1.618202179670333862e-01 -1.130054369568824768e-01
1.584188789129257202e-01 -1.734420955181121826e-01 -1.454886645078659058e-01 -1.704936847090721130e-03 2.200401723384857178e-01 -1.690330542623996735e-02 1.902979016304016113e-01 -8.588928729295730591e-02 1.552462577819824219e-01 -8.932609111070632935e-02 2.104700952768325806e-01 -2.958995401859283447e-01 4.381370171904563904e-02 -1.412639021873474121e-01 2.665237486362457275e-01 -2.089007198810577393e-01 1.327968835830688477e-01 -2.463160008192062378e-01 -1.258941888809204102e-01 -1.597311049699783325e-01 3.318322822451591492e-02 -8.606777340173721313e-02 1.081974729895591736e-01 1.473590265959501266e-02 -1.236187815666198730e-01 1.742983162403106689e-01 -1.605023145675659180e-01 4.672753214836120605e-01 -3.011859357357025146e-01 8.388675004243850708e-02 5.083640664815902710e-02 -2.584424056112766266e-02
-4.543836042284965515e-02 -1.394309997558593750e-01 -2.703462839126586914e-01 -2.624801993370056152e-01 2.859292626380920410e-01 5.806563049554824829e-02 2.711220830678939819e-02 2.688187640160322189e-03 8.936958014965057373e-02 -2.095613926649093628e-01 1.113427206873893738e-01 1.893127560615539551e-01 1.204642578959465027e-01 1.049554534256458282e-02 3.490944206714630127e-01 -4.024972021579742432e-01 4.325386509299278259e-02 -2.783014178276062012e-01 8.169452100992202759e-02 5.616124719381332397e-02 5.137713998556137085e-02 1.635797694325447083e-02 4.375758022069931030e-02 -1.059284657239913940e-01 -3.061507046222686768e-01 -2.105283737182617188e-01 -1.689379215240478516e-01 7.327015697956085205e-02 -9.469473361968994141e-02 -8.718542009592056274e-02 5.826119333505630493e-02 -2.342960536479949951e-01
3.300714120268821716e-02 -1.315187811851501465e-01 2.581692337989807129e-01 -3.150771856307983398e-01 1.273994147777557373e-01 -1.149130240082740784e-02 -1.517278701066970825e-02 1.025358289480209351e-01 1.490250527858734131e-01 1.104725301265716553e-01 -9.430075436830520630e-02 -4.962794482707977295e-02 1.140603646636009216e-01 -3.595162332057952881e-01 4.177483730018138885e-03 -2.687108814716339111e-01 -2.430481649935245514e-02 -1.047553643584251404e-01 1.822686642408370972e-01 -4.648897945880889893e-01 -8.614084869623184204e-02 -2.924651744251605123e-05 1.543951872736215591e-02 3.656300306320190430e-01 -1.105955094099044800e-01 1.296888198703527451e-02 -4.596056044101715088e-02 2.167491465806961060e-01 -8.135752379894256592e-02 8.041180670261383057e-02 2.214880436658859253e-01 4.941607266664505005e-02
2.970942994579672813e-03 -2.616333961486816406e-01 1.719213724136352539e-01 -1.666284799575805664e-01 1.736538559198379517e-01 2.781687378883361816e-01 1.304485648870468140e-01 7.049770653247833252e-02 1.283001154661178589e-01 -7.088784873485565186e-02 3.541349172592163086e-01 1.875733435153961182e-01 -8.480914682149887085e-02 -1.339031290262937546e-02 -5.784294335171580315e-04 -5.191405117511749268e-02 -2.239538878202438354e-01 3.254035115242004395e-02 2.182730585336685181e-01 -5.701940506696701050e-02 -1.200269907712936401e-01 -2.425280772149562836e-02 -2.176094055175781250e-02 2.933936715126037598e-01 -4.889373853802680969e-02 -2.359425723552703857e-01 1.438552141189575195e-02 4.133713245391845703e-01 -1.822711527347564697e-01 7.168760150671005249e-02 2.681771516799926758e-01 -9.730696678161621094e-02
1.161747127771377563e-01 6.194556877017021179e-02 -4.621155932545661926e-02 -2.761788368225097656e-01 1.300998479127883911e-01 4.250767640769481659e-03 -8.368058479391038418e-04 1.973820477724075317e-01 1.039315685629844666e-01 2.566921710968017578e-01 1.193054094910621643e-01 1.607153713703155518e-01 -9.195266664028167725e-02 2.170151472091674805e-02 2.876250445842742920e-01 -1.135291829705238342e-01 4.398678988218307495e-02 -2.004875540733337402e-01 5.092117786407470703e-01 -3.036259710788726807e-01 3.732559829950332642e-02 9.524855017662048340e-02 1.154290605336427689e-02 2.626178264617919922e-01 -2.701033651828765869e-01 -4.438713192939758301e-02 1.384507864713668823e-01 -1.800322672352194786e-03 -2.000326216220855713e-01 -1.242200136184692383e-01 -6.333075463771820068e-02 -1.782849431037902832e-02
2.355035692453384399e-01 -2.647061366587877274e-03 -2.176286466419696808e-02 -2.962291836738586426e-01 7.733307033777236938e-02 3.278142830822616816e-04 1.689456999301910400e-01 3.164251521229743958e-02 2.782609164714813232e-01 7.475113123655319214e-02 -4.884035512804985046e-02 -1.658678650856018066e-01 -1.147099807858467102e-01 -1.373386681079864502e-01 4.206571355462074280e-02 -4.273506999015808105e-02 -2.654335461556911469e-02 -1.610784679651260376e-01 5.786754488945007324e-01 -1.889224201440811157e-01 -1.348182410001754761e-01 8.243799954652786255e-02 2.550974488258361816e-01 3.100855052471160889e-01 -1.108624637126922607e-01 5.838724970817565918e-02 1.290802061557769775e-01 8.484112471342086792e-02 7.197955623269081116e-03 -1.221393793821334839e-01 -8.873335272073745728e-02 -1.626062691211700439e-01
-5.579071119427680969e-02 -3.374851495027542114e-02 -4.858473688364028931e-02 -1.692601740360260010e-01 3.588134646415710449e-01 1.304964125156402588e-01 1.921135783195495605e-01 1.929490715265274048e-01 2.892074584960937500e-01 1.186726242303848267e-02 7.527715712785720825e-02 -5.669876560568809509e-02 -9.398595243692398071e-02 -6.830979883670806885e-02 8.336742967367172241e-02 -6.038338541984558105e-01 1.067682728171348572e-02 1.001715939491987228e-02 -1.327496767044067383e-01 -7.976192981004714966e-02 6.243413686752319336e-02 -4.700936749577522278e-02 5.003012716770172119e-02 -1.804017126560211182e-01 -3.337904214859008789e-01 -3.161133080720901489e-02 3.708332404494285583e-02 2.128555625677108765e-01 -1.336894836276769638e-02 -2.551868744194507599e-02 -1.696005761623382568e-01 -1.142390370368957520e-01
3.693569302558898926e-01 5.823995545506477356e-02 -9.561744332313537598e-02 -3.054005801677703857e-01 1.253519356250762939e-01 -2.773184478282928467e-01 3.076289594173431396e-01 1.558476835489273071e-01 -3.369595110416412354e-02 1.253096312284469604e-01 2.676166892051696777e-01 1.442922651767730713e-01 -2.595459818840026855e-01 2.065331637859344482e-01 1.740242838859558105e-01 2.341181971132755280e-03 7.410405669361352921e-03 -1.961524486541748047e-01 1.504720095545053482e-02 -1.276829391717910767e-01 2.935622073709964752e-02 2.712759077548980713e-01 1.467870324850082397e-01 9.681443870067596436e-02 -7.037511095404624939e-03 3.120330348610877991e-02 -1.041633412241935730e-01 1.581883877515792847e-01 -1.620391458272933960e-01 -7.028528302907943726e-02 -1.343992054462432861e-01 -2.237259447574615479e-01
1.692239493131637573e-01 1.871133744716644287e-01 -2.236235439777374268e-01 -5.278146639466285706e-02 7.086272537708282471e-02 1.105186715722084045e-01 3.152451515197753906e-01 6.827440857887268066e-02 2.324415445327758789e-01 -1.211162507534027100e-01 8.767696470022201538e-02 -8.505315333604812622e-02 -2.984142005443572998e-01 -7.030575722455978394e-02 1.715126782655715942e-01 -9.738055616617202759e-02 2.289024293422698975e-01 -2.091889530420303345e-01 3.205846548080444336e-01 -1.485912948846817017e-01 2.373318672180175781e-01 1.752356290817260742e-01 2.738757133483886719e-01 5.635919794440269470e-02 4.472918808460235596e-03 1.866306923329830170e-02 9.841115213930606842e-03 2.996951341629028320e-01 -1.316724568605422974e-01 1.013127043843269348e-01 1.107864901423454285e-01 -1.714134961366653442e-01
-1.930828541517257690e-01 -2.709341049194335938e-01 2.697093486785888672e-01 -1.192086786031723022e-01 1.676186174154281616e-01 -4.628806561231613159e-02 -4.650189727544784546e-02 -3.845160454511642456e-02 5.351117625832557678e-02 4.922357946634292603e-02 1.002024114131927490e-01 -8.854857832193374634e-02 1.473007947206497192e-01 -1.048310920596122742e-01 -3.842909634113311768e-02 -1.684754639863967896e-01 8.158471435308456421e-02 2.145964950323104858e-01 2.386914491653442383e-01 -2.290235608816146851e-01 7.101975381374359131e-02 4.155245423316955566e-02 -2.020677924156188965e-02 -9.723038412630558014e-03 -3.837984502315521240e-01 -1.864848285913467407e-01 -3.197216093540191650e-01 3.863954842090606689e-01 -1.822792366147041321e-02 -1.827755868434906006e-01 6.717669963836669922e-02 -2.037283033132553101e-01
1.588265895843505859e-01 4.038143530488014221e-02 -2.234063744544982910e-01 -3.229475617408752441e-01 8.586062490940093994e-02 -1.698216795921325684e-01 4.612128436565399170e-02 -1.145419403910636902e-01 2.484562247991561890e-01 2.393419593572616577e-01 1.227628737688064575e-01 5.152733623981475830e-02 -5.446019396185874939e-02 -1.187913864850997925e-01 4.757287725806236267e-02 -1.684948429465293884e-02 1.410801857709884644e-01 -3.597146132960915565e-03 4.789988696575164795e-01 -1.983814090490341187e-01 1.262346804141998291e-01 -1.231460571289062500e-01 -1.068568974733352661e-01 3.671543598175048828e-01 -1.077715009450912476e-01 4.392057657241821289e-02 -2.327480465173721313e-01 1.936676502227783203e-01 -1.385161429643630981e-01 4.557507857680320740e-02 -1.152957696467638016e-02 -1.358766853809356689e-01
8.176986873149871826e-02 -6.026555225253105164e-02 5.264211446046829224e-02 -1.908770501613616943e-01 -1.028126105666160583e-01 -1.068678274750709534e-01 -1.454558596014976501e-02 -6.439919769763946533e-02 1.450148671865463257e-01 2.258899360895156860e-01 1.080731078982353210e-01 1.784021556377410889e-01 -2.656002640724182129e-01 -2.407545745372772217e-01 1.912982761859893799e-01 -1.595263779163360596e-01 -2.557766437530517578e-01 -2.084030956029891968e-01 1.145662739872932434e-01 -4.975616931915283203e-01 -1.085058599710464478e-02 1.773761659860610962e-01 1.323304921388626099e-01 1.059930995106697083e-01 7.130925357341766357e-02 -2.444578260183334351e-01 -1.910023093223571777e-01 2.089980393648147583e-01 9.016346931457519531e-02 -7.284005731344223022e-02 -1.089019253849983215e-01 -1.335658282041549683e-01
1.860739737749099731e-01 -2.416791170835494995e-01 -3.306622058153152466e-02 -2.174738943576812744e-01 -1.712874881923198700e-02 3.595732524991035461e-02 3.604694604873657227e-01 2.645513117313385010e-01 2.646758556365966797e-01 -8.439809828996658325e-02 5.850113928318023682e-02 2.488426268100738525e-01 -6.836562883108854294e-03 -1.368096377700567245e-02 3.602708131074905396e-02 -7.499884814023971558e-02 -7.076313346624374390e-02 -1.495241373777389526e-01 3.321973085403442383e-01 -8.213645964860916138e-02 2.190589308738708496e-01 2.494238764047622681e-01 9.856338798999786377e-02 1.867906600236892700e-01 -2.065780162811279297e-01 -1.976726949214935303e-01 2.023308426141738892e-01 1.502997279167175293e-01 3.382408246397972107e-02 -1.989902108907699585e-01 6.389456242322921753e-02 1.342311799526214600e-01
2.221220582723617554e-01 -2.320960313081741333e-01 2.673972398042678833e-02 -1.215511634945869446e-01 3.011762797832489014e-01 -3.268159553408622742e-02 -8.730358630418777466e-02 -1.293148100376129150e-02 3.201738595962524414e-01 1.606150120496749878e-01 3.252736330032348633e-01 -4.832715913653373718e-02 -1.183551996946334839e-01 -7.422161102294921875e-02 -1.824240535497665405e-01 -1.232564747333526611e-01 -3.768082857131958008e-01 -2.762206792831420898e-01 2.576734423637390137e-01 1.838841885328292847e-01 2.378144860267639160e-02 -6.540078669786453247e-02 1.911171227693557739e-01 2.333834469318389893e-01 -1.544456332921981812e-01 2.234029583632946014e-02 -7.818964868783950806e-02 2.782177925109863281e-02 -1.183644309639930725e-01 2.936589298769831657e-03 4.728500545024871826e-02 1.244274303317070007e-01
1.540389955043792725e-01 -7.552506029605865479e-02 2.288650721311569214e-01 -3.821046054363250732e-01 7.808277755975723267e-02 6.718481332063674927e-02 -1.161680296063423157e-01 -1.363239139318466187e-01 6.388985551893711090e-03 1.307991594076156616e-01 6.885798275470733643e-02 4.513946920633316040e-02 2.675261497497558594e-01 -2.691535353660583496e-01 4.691131785511970520e-02 -1.491889059543609619e-01 5.752325803041458130e-02 -7.166866213083267212e-02 4.005675315856933594e-01 -1.339803785085678101e-01 1.068138405680656433e-01 7.165994495153427124e-02 1.971947550773620605e-01 2.736146152019500732e-01 -1.426020115613937378e-01 1.704556792974472046e-01 2.164287678897380829e-02 3.578528165817260742e-01 -1.057127565145492554e-01 6.332034617662429810e-02 1.514158993959426880e-01 -6.261210143566131592e-02
-3.659954294562339783e-02 8.751916885375976562e-02 2.229131385684013367e-02 -1.586964577436447144e-01 1.115191355347633362e-01 4.129887744784355164e-02 2.329547405242919922e-01 7.544837146997451782e-02 -2.733943425118923187e-02 2.235989272594451904e-02 7.137929648160934448e-02 -9.714290499687194824e-02 2.156110107898712158e-02 -3.519868478178977966e-02 1.314747333526611328e-01 -1.441628336906433105e-01 2.709799408912658691e-01 -2.423642128705978394e-01 7.769989222288131714e-02 -2.436593919992446899e-01 2.354905158281326294e-01 -1.871896386146545410e-01 4.389575123786926270e-01 9.984250366687774658e-02 -1.827773749828338623e-01 9.061842411756515503e-02 -3.547752499580383301e-01 5.799333378672599792e-02 1.516802422702312469e-02 -3.410094380378723145e-01 1.542258709669113159e-01 -1.838173270225524902e-01
8.552446961402893066e-02 -1.339218113571405411e-02 -2.335319109261035919e-02 -1.091830581426620483e-01 1.227643564343452454e-01 -5.629656463861465454e-02 6.619301624596118927e-03 -2.426303736865520477e-02 2.244845628738403320e-01 -2.183550037443637848e-03 3.331230282783508301e-01 -8.712001144886016846e-02 -2.859371006488800049e-01 -1.681534498929977417e-01 6.067842245101928711e-02 -3.136260434985160828e-02 1.497842967510223389e-01 -4.371082484722137451e-01 6.451284885406494141e-02 -1.552370637655258179e-01 1.960273385047912598e-01 -2.180523872375488281e-01 1.329704821109771729e-01 -9.374366700649261475e-02 -1.160015240311622620e-01 2.876222133636474609e-02 -4.383454322814941406e-01 8.906170725822448730e-02 -5.064717680215835571e-02 1.122356951236724854e-01 -2.864680588245391846e-01 -1.082440838217735291e-01
-1.223667114973068237e-01 -1.465187873691320419e-02 2.900227308273315430e-01 -1.735473722219467163e-01 2.339766323566436768e-01 -3.730060160160064697e-02 3.731828927993774414e-02 3.439054265618324280e-02 1.046093702316284180e-01 2.070553600788116455e-01 2.591540515422821045e-01 1.828781366348266602e-01 4.881707578897476196e-02 2.803200669586658478e-02 -1.859366446733474731e-01 -1.859875023365020752e-01 5.824840441346168518e-02 -3.477524518966674805e-01 3.135038614273071289e-01 2.306423150002956390e-03 -1.481520235538482666e-01 9.718406945466995239e-02 3.736040368676185608e-02 2.556793391704559326e-01 -1.465127915143966675e-01 -9.203520417213439941e-02 -3.149646818637847900e-01 2.396293431520462036e-01 -1.338481158018112183e-01 8.093815296888351440e-03 1.945276260375976562e-01 1.481751203536987305e-01
1.541286408901214600e-01 -8.810579031705856323e-02 -1.302917897701263428e-01 -1.475999951362609863e-01 2.006740868091583252e-02 -7.525654882192611694e-02 1.080196872353553772e-01 5.884564295411109924e-02 5.794762820005416870e-02 1.977135241031646729e-01 2.934485115110874176e-02 8.524355292320251465e-02 -1.777219027280807495e-01 -1.498679518699645996e-01 -8.360029011964797974e-02 -8.333054184913635254e-02 2.051376737654209137e-02 -1.647195816040039062e-01 1.229305192828178406e-01 -4.488044977188110352e-01 1.380867063999176025e-01 6.098551675677299500e-02 2.606426775455474854e-01 -1.977311521768569946e-01 5.050656571984291077e-02 4.760261625051498413e-03 -1.049711182713508606e-01 1.029645279049873352e-01 -2.478410154581069946e-01 -1.916563212871551514e-01 -2.429276108741760254e-01 -4.844509661197662354e-01
-3.938305005431175232e-02 -1.929508745670318604e-01 7.648572325706481934e-02 -1.154853850603103638e-01 3.690413534641265869e-01 7.755880802869796753e-02 8.858262747526168823e-02 -1.688583195209503174e-02 4.464838281273841858e-02 1.664065755903720856e-02 5.306834727525711060e-02 2.248652875423431396e-01 -3.524258732795715332e-01 -9.483703225851058960e-02 2.158029237762093544e-03 -8.586386591196060181e-02 -2.815758064389228821e-02 -1.436790525913238525e-01 3.750342130661010742e-01 -1.711877584457397461e-01 2.928093671798706055e-01 -8.331641554832458496e-02 3.220877349376678467e-01 1.111193597316741943e-01 -1.793120354413986206e-01 1.364158540964126587e-01 -2.060379087924957275e-01 6.780487298965454102e-02 1.813586652278900146e-01 2.151793241500854492e-01 1.297504305839538574e-01 -3.831628710031509399e-02
1.460068225860595703e-01 -1.195587366819381714e-01 8.291196078062057495e-02 -2.328512072563171387e-01 -3.119004331529140472e-02 -7.242380827665328979e-02 1.273828595876693726e-01 2.859656326472759247e-02 1.394351720809936523e-01 1.728578805923461914e-01 5.577009636908769608e-03 9.912336617708206177e-02 -2.892271876335144043e-01 -1.563957780599594116e-01 5.454880744218826294e-02 -1.505046635866165161e-01 -2.953791022300720215e-01 -1.821260750293731689e-01 1.056308671832084656e-01 -4.574851989746093750e-01 -2.630355395376682281e-02 2.038680315017700195e-01 3.057788312435150146e-01 -1.008418202400207520e-01 -2.436289377510547638e-02 -9.148126840591430664e-02 -7.683233171701431274e-02 1.506087779998779297e-01 1.143939048051834106e-01 -2.030291408300399780e-02 -5.011462792754173279e-02 -3.830960690975189209e-01
-8.398776501417160034e-02 -2.064841091632843018e-01 -9.152191877365112305e-02 3.263747785240411758e-03 3.338626325130462646e-01 -1.693895086646080017e-02 9.072063118219375610e-02 1.696401536464691162e-01 -9.456236846745014191e-03 1.645769476890563965e-01 3.213736116886138916e-01 3.318588137626647949e-01 2.534011900424957275e-01 2.710990607738494873e-01 1.444770693778991699e-01 -2.007893770933151245e-01 1.070941761136054993e-01 -1.259901523590087891e-01 1.302362680435180664e-01 -3.223030567169189453e-01 1.272060573101043701e-01 -2.353836894035339355e-01 -1.024964824318885803e-02 -1.218545362353324890e-01 -1.309826672077178955e-01 4.290099069476127625e-02 -2.214664667844772339e-01 1.383258253335952759e-01 -7.080416381359100342e-02 8.077970147132873535e-02 6.802032701671123505e-03 -1.421051025390625000e-01
2.415859997272491455e-01 -5.684006959199905396e-02 -4.330288246273994446e-02 -4.716114699840545654e-01 1.986476778984069824e-01 -8.054441958665847778e-02 9.942103922367095947e-02 2.952966652810573578e-02 -2.087683649733662605e-03 1.487418860197067261e-01 3.019440472126007080e-01 -1.332247164100408554e-02 -9.100757539272308350e-03 -3.168377652764320374e-02 6.621538847684860229e-02 -3.122543394565582275e-01 1.171800941228866577e-01 -7.461800426244735718e-02 -7.246796041727066040e-02 -7.099950313568115234e-02 1.441716700792312622e-01 3.632729873061180115e-02 2.861901521682739258e-01 -6.847756356000900269e-02 -2.861299216747283936e-01 6.964740157127380371e-02 -1.095044091343879700e-01 1.312672812491655350e-02 -3.979491889476776123e-01 7.767668366432189941e-02 1.822407841682434082e-01 -7.857305556535720825e-02
5.958389118313789368e-02 -1.698182076215744019e-01 -1.160703785717487335e-02 -1.315569430589675903e-01 1.986847072839736938e-01 1.346631497144699097e-01 3.520497977733612061e-01 -7.386957108974456787e-02 -1.283055990934371948e-01 -1.238492727279663086e-01 2.019955813884735107e-01 -1.505108922719955444e-01 -1.177407652139663696e-01 1.381549835205078125e-01 -4.014563187956809998e-02 -2.464105188846588135e-01 3.179628551006317139e-01 -2.050590664148330688e-01 1.543803215026855469e-01 -1.785297691822052002e-01 3.160381913185119629e-01 -1.032234281301498413e-01 3.292966485023498535e-01 2.878981530666351318e-01 -3.032597899436950684e-02 1.939599215984344482e-02 -1.680802851915359497e-01 6.583050359040498734e-03 1.040714755654335022e-01 7.922348380088806152e-02 1.071576625108718872e-01 1.171955466270446777e-01
1.740966439247131348e-01 -2.303589582443237305e-01 2.791320085525512695e-01 -1.954235583543777466e-01 4.583515971899032593e-02 -1.478939950466156006e-01 1.375179886817932129e-01 1.955155730247497559e-01 1.676955521106719971e-01 8.334498852491378784e-02 2.368028461933135986e-01 6.350543349981307983e-02 -1.159253120422363281e-01 1.337938606739044189e-01 4.100825637578964233e-02 -6.262226030230522156e-03 5.474073812365531921e-02 6.376164406538009644e-02 1.429413110017776489e-01 -2.144624292850494385e-02 2.234119921922683716e-01 3.600345849990844727e-01 1.306127160787582397e-01 -2.521770298480987549e-01 -4.234070330858230591e-02 -1.184502467513084412e-01 -2.746594846248626709e-01 1.517757475376129150e-01 4.820035398006439209e-02 -3.376164138317108154e-01 7.641249150037765503e-02 -2.580368220806121826e-01
1.995490640401840210e-01 -7.093911617994308472e-02 8.435877412557601929e-02 8.547265082597732544e-02 3.885924518108367920e-01 4.793782904744148254e-02 5.091726407408714294e-02 1.392782926559448242e-01 1.805646568536758423e-01 6.812639534473419189e-02 3.362219333648681641e-01 -2.510768361389636993e-02 -1.336133331060409546e-01 -5.274046212434768677e-02 -2.082790285348892212e-01 -5.109476670622825623e-02 1.717736124992370605e-01 -2.501183152198791504e-01 9.399078041315078735e-02 -1.125524863600730896e-01 -2.362879812717437744e-01 -1.770603358745574951e-01 -6.515956483781337738e-03 2.528175115585327148e-01 -2.182844579219818115e-01 -2.015416026115417480e-01 -1.288423836231231689e-01 1.724906116724014282e-01 1.367788761854171753e-01 -3.515076041221618652e-01 1.891630701720714569e-02 -7.703080773353576660e-02
3.045253753662109375e-01 -7.550216466188430786e-02 -7.914872467517852783e-02 5.238438770174980164e-02 2.729404568672180176e-01 1.630053222179412842e-01 1.842759251594543457e-01 1.161042004823684692e-01 1.354282945394515991e-01 1.850599199533462524e-01 2.447900772094726562e-01 -1.095847487449645996e-01 2.947282232344150543e-02 9.576833248138427734e-02 5.192451924085617065e-02 -2.478276789188385010e-01 2.761273980140686035e-01 -2.111892551183700562e-01 4.620232805609703064e-02 -1.516595184803009033e-01 2.339046001434326172e-01 3.588736057281494141e-02 3.617773354053497314e-01 -1.767513304948806763e-01 -1.419648062437772751e-02 1.794663220643997192e-01 -1.554627269506454468e-01 1.436918526887893677e-01 -2.682281136512756348e-01 -1.030458658933639526e-01 1.205515041947364807e-01 -8.335075527429580688e-02
-9.426860511302947998e-02 -2.813784591853618622e-02 6.017768010497093201e-02 -3.238937854766845703e-01 1.308085918426513672e-01 -8.164808154106140137e-02 1.472268402576446533e-01 2.364444360136985779e-02 -7.549604773521423340e-02 1.880534365773200989e-02 3.370112776756286621e-01 1.837571561336517334e-01 -1.164849549531936646e-01 1.064039096236228943e-01 -9.987256675958633423e-02 -5.928561463952064514e-02 -6.444451212882995605e-02 -2.258440703153610229e-01 1.351956725120544434e-01 -2.101912796497344971e-01 8.104225248098373413e-02 -1.556920409202575684e-01 6.966071575880050659e-02 -3.415113985538482666e-01 -1.091429367661476135e-01 1.801191270351409912e-01 -5.220121517777442932e-02 3.048217892646789551e-01 -1.280502229928970337e-01 3.412673175334930420e-01 -9.778615087270736694e-02 -3.027845621109008789e-01
2.129465788602828979e-01 -1.068430617451667786e-01 -1.543235182762145996e-01 -8.034846186637878418e-02 2.886969149112701416e-01 -2.741069495677947998e-01 -3.853506594896316528e-02 1.165694817900657654e-01 1.884837001562118530e-01 8.234790712594985962e-02 2.597346007823944092e-01 -2.965366542339324951e-01 -1.805461496114730835e-01 1.804767102003097534e-01 3.108380734920501709e-01 -5.773908272385597229e-02 -3.785497322678565979e-02 -3.607036918401718140e-02 1.413772851228713989e-01 -1.337768584489822388e-01 1.348893791437149048e-01 -2.670452892780303955e-01 1.819381564855575562e-01 -9.780514985322952271e-02 -2.836350724101066589e-02 3.911479189991950989e-02 -9.249823540449142456e-02 3.385774791240692139e-01 -6.050054356455802917e-02 9.421173483133316040e-02 1.981853097677230835e-01 -1.626484096050262451e-01
-1.564807072281837463e-02 -4.296749532222747803e-01 -1.818077415227890015e-01 -2.836126387119293213e-01 1.453386098146438599e-01 -7.732969522476196289e-02 -1.367448270320892334e-01 -2.195471376180648804e-01 1.403422057628631592e-01 -8.553453534841537476e-02 3.074424266815185547e-01 -1.776051372289657593e-01 2.720293775200843811e-02 1.119041293859481812e-01 1.630301238037645817e-03 2.394225914031267166e-03 -5.455147102475166321e-02 -2.717086076736450195e-01 -2.224876917898654938e-02 -3.680013418197631836e-01 5.839296430349349976e-02 1.241639479994773865e-01 1.706881225109100342e-01 -2.098066359758377075e-02 -2.371813803911209106e-01 -1.685840636491775513e-01 -7.840383052825927734e-02 1.789821833372116089e-01 1.203932017087936401e-01 5.834489688277244568e-02 -1.925309896469116211e-01 4.844238609075546265e-02
2.321351915597915649e-01 -1.553562134504318237e-01 -7.551030069589614868e-02 -1.639048904180526733e-01 2.422120124101638794e-01 -8.361981064081192017e-02 3.335745930671691895e-01 -5.282734706997871399e-02 5.949462205171585083e-02 -1.993817836046218872e-01 -2.805345226079225540e-03 -1.904971003532409668e-01 -1.579733341932296753e-01 -1.549055892974138260e-02 3.764276206493377686e-01 -2.393799722194671631e-01 -3.158728068228811026e-04 -2.206059247255325317e-01 1.585832983255386353e-01 -7.184121012687683105e-02 -8.097259700298309326e-02 -1.730682402849197388e-01 1.038440987467765808e-01 1.046957373619079590e-01 -2.411675006151199341e-01 3.319430649280548096e-01 6.993460468947887421e-03 2.370055615901947021e-01 -1.265868991613388062e-01 -1.455004811286926270e-01 5.339804664254188538e-02 6.370452791452407837e-02
-1.552650332450866699e-02 -1.470814049243927002e-01 -2.453158497810363770e-01 -2.928864359855651855e-01 2.406117320060729980e-01 9.913837164640426636e-02 4.223308861255645752e-01 -5.836311727762222290e-03 2.211675345897674561e-01 -4.040486365556716919e-02 1.218339875340461731e-01 7.444635778665542603e-02 5.320614948868751526e-02 1.642630249261856079e-01 6.061706691980361938e-02 -2.500492334365844727e-01 1.794320642948150635e-01 -5.810578539967536926e-02 3.215593099594116211e-01 -1.098938658833503723e-02 8.079253137111663818e-02 6.825856864452362061e-02 2.237003147602081299e-01 1.607581973075866699e-01 -3.074305057525634766e-01 -1.163024082779884338e-01 -2.190499454736709595e-01 -7.648407667875289917e-02 -2.606989070773124695e-02 1.426089107990264893e-01 9.894970804452896118e-02 -1.588973589241504669e-02
2.210867032408714294e-02 9.465606999583542347e-04 4.810836911201477051e-02 4.694435372948646545e-02 3.607702851295471191e-01 1.775324530899524689e-02 2.553682029247283936e-01 4.182789474725723267e-02 2.359299212694168091e-01 -1.527359429746866226e-02 3.110261261463165283e-01 -2.913588285446166992e-01 6.565395742654800415e-02 -1.704739034175872803e-02 -1.131576001644134521e-01 3.531733155250549316e-02 -3.247067630290985107e-01 -1.614470779895782471e-01 1.478241384029388428e-01 -2.088412940502166748e-01 1.359104812145233154e-01 2.374712973833084106e-01 -5.548094213008880615e-02 -2.652258984744548798e-02 -8.560958504676818848e-02 7.386799901723861694e-02 -1.426225453615188599e-01 9.150888025760650635e-02 -1.640897244215011597e-01 -2.456867098808288574e-01 -2.357758730649948120e-01 -2.852936387062072754e-01
1.185360774397850037e-01 -3.856956586241722107e-02 -1.967391371726989746e-02 -1.923270523548126221e-02 3.633331954479217529e-01 -2.620390951633453369e-01 1.648816019296646118e-01 2.387484461069107056e-01 3.613159060478210449e-01 -1.183657497167587280e-01 1.694259792566299438e-01 -2.024383246898651123e-01 -2.292236238718032837e-01 2.301877588033676147e-01 1.170575618743896484e-01 -1.490741521120071411e-01 -1.095101982355117798e-01 -1.230308189988136292e-01 1.448016762733459473e-01 -1.919528841972351074e-01 1.052500903606414795e-01 -1.278146207332611084e-01 1.178259104490280151e-01 -6.587475538253784180e-02 -3.005305118858814240e-02 -6.236687675118446350e-02 5.364778637886047363e-02 2.397441715002059937e-01 -1.990884095430374146e-01 1.041786372661590576e-01 2.752757370471954346e-01 -1.454217582941055298e-01
2.882958948612213135e-01 -8.477921783924102783e-02 -1.055575534701347351e-01 -1.734938472509384155e-01 2.769269049167633057e-01 1.493726968765258789e-01 1.663228571414947510e-01 1.282761245965957642e-01 -9.479534812271595001e-03 1.042875200510025024e-01 -1.212342455983161926e-01 -3.837421536445617676e-02 1.628215312957763672e-01 -1.440675705671310425e-01 1.746566267684102058e-03 -2.674365341663360596e-01 -2.475364506244659424e-02 -7.529031485319137573e-02 1.417740434408187866e-01 -3.471286892890930176e-01 -1.512286514043807983e-01 -5.155933089554309845e-03 2.066393345594406128e-01 3.058357834815979004e-01 7.718214765191078186e-03 -1.276800632476806641e-01 2.612991034984588623e-01 3.667488396167755127e-01 -1.067452728748321533e-01 -6.419382989406585693e-02 1.693016886711120605e-01 -1.003746613860130310e-01
1.236915737390518188e-01 -2.456114590167999268e-01 -1.581670343875885010e-02 -3.658921271562576294e-02 -1.265885382890701294e-01 -1.554943472146987915e-01 6.626597046852111816e-02 6.364383548498153687e-02 -2.050396986305713654e-02 2.041407674551010132e-02 1.066064834594726562e-01 2.188129872083663940e-01 -2.293695211410522461e-01 -2.564719617366790771e-01 6.505349278450012207e-02 -6.927751004695892334e-02 -3.343418836593627930e-01 -1.984309107065200806e-01 1.773485094308853149e-01 -4.814858734607696533e-01 2.495821192860603333e-02 2.094632089138031006e-01 3.108482360839843750e-01 9.578219801187515259e-02 -1.805136725306510925e-02 -1.191313341259956360e-01 -1.729357540607452393e-01 1.521763354539871216e-01 4.223892465233802795e-02 4.790804907679557800e-02 1.549842767417430878e-02 -2.236064225435256958e-01
-1.423269975930452347e-02 -7.380753755569458008e-02 -2.276424020528793335e-01 -1.960409134626388550e-01 1.080005615949630737e-01 1.170256361365318298e-01 2.862790822982788086e-01 -2.262858152389526367e-01 1.351956874132156372e-01 1.184728741645812988e-01 3.193143308162689209e-01 7.976499386131763458e-03 -2.702373452484607697e-02 2.437533587217330933e-01 2.302192300558090210e-01 -2.853601872920989990e-01 3.239859640598297119e-01 -2.325260788202285767e-01 8.912003040313720703e-02 4.930752888321876526e-02 1.358911097049713135e-01 -1.406015735119581223e-02 1.430343687534332275e-01 -2.306785248219966888e-02 -2.866302132606506348e-01 1.712249033153057098e-02 -2.368854880332946777e-01 1.348818689584732056e-01 -2.636720985174179077e-02 -6.920750439167022705e-02 -4.793828725814819336e-02 -2.074985951185226440e-01
-7.411091029644012451e-02 -1.802643388509750366e-01 -9.452105732634663582e-04 -3.312848508358001709e-01 2.379073947668075562e-01 1.861103177070617676e-01 -3.143694624304771423e-02 -9.776375954970717430e-04 3.076109588146209717e-01 -2.229085192084312439e-02 1.257727295160293579e-01 1.352063268423080444e-01 -7.971505075693130493e-02 2.560095191001892090e-01 5.914220213890075684e-02 -5.062295794486999512e-01 6.550283730030059814e-02 -1.425418853759765625e-01 -2.225819043815135956e-02 -7.282382249832153320e-02 8.559627085924148560e-02 -1.353708058595657349e-01 9.939414262771606445e-02 -6.099880114197731018e-02 -1.242000013589859009e-01 2.253723889589309692e-01 3.271710872650146484e-02 2.812928855419158936e-01 -1.396044045686721802e-01 -1.139815151691436768e-01 -2.242235839366912842e-01 1.793842576444149017e-02
2.613693177700042725e-01 -1.105767115950584412e-01 -2.761746048927307129e-01 -2.700832784175872803e-01 1.815834790468215942e-01 -3.050046861171722412e-01 -1.208968386054039001e-01 -4.364465177059173584e-02 1.654483079910278320e-01 9.854481369256973267e-02 1.241641268134117126e-01 7.148142904043197632e-02 -7.201895117759704590e-02 -9.925867617130279541e-02 2.328430861234664917e-01 -9.652050584554672241e-02 1.763174980878829956e-01 -1.222826018929481506e-01 3.442713916301727295e-01 -8.367908000946044922e-02 1.480152159929275513e-01 -1.250101178884506226e-01 6.414686143398284912e-02 2.289566248655319214e-01 -1.327637881040573120e-01 -8.741055428981781006e-02 -2.144138813018798828e-01 1.209807917475700378e-01 4.477670043706893921e-02 -2.812027931213378906e-01 -1.467820703983306885e-01 -1.933889538049697876e-01
-1.229737251996994019e-01 -1.326150000095367432e-01 3.078468888998031616e-02 -1.143438890576362610e-01 2.477204501628875732e-01 1.401755809783935547e-01 3.102390468120574951e-01 -9.753524325788021088e-03 -2.727876650169491768e-03 1.160446777939796448e-01 2.996037006378173828e-01 9.056942164897918701e-02 -7.275700569152832031e-02 3.595556616783142090e-01 -7.438059896230697632e-02 2.972468920052051544e-02 -2.577635087072849274e-02 -2.363596707582473755e-01 2.117547839879989624e-01 -9.459582716226577759e-02 -1.471799463033676147e-01 1.274413764476776123e-01 1.224898248910903931e-01 3.769563734531402588e-01 -9.381566196680068970e-02 -2.171102464199066162e-01 -1.147013604640960693e-01 2.551949918270111084e-01 -1.850074976682662964e-01 -7.576209306716918945e-02 2.058054208755493164e-01 -4.021231457591056824e-02
5.955944955348968506e-02 -2.534419894218444824e-01 -2.770257592201232910e-01 -3.567537367343902588e-01 1.381211727857589722e-01 9.882189333438873291e-02 2.846156805753707886e-02 4.712616279721260071e-02 2.368818372488021851e-01 -2.434984743595123291e-01 8.847346156835556030e-02 1.224798038601875305e-01 -7.926312834024429321e-02 1.977602541446685791e-01 3.564646244049072266e-01 -9.349837154150009155e-02 2.624319493770599365e-01 -1.544528603553771973e-01 2.341646999120712280e-01 -9.786361455917358398e-02 2.031937092542648315e-01 6.313978880643844604e-02 2.019216716289520264e-01 5.954028293490409851e-02 -8.584718406200408936e-02 -2.377769909799098969e-02 -2.083396315574645996e-01 -6.017506588250398636e-03 -8.026586472988128662e-02 1.444445848464965820e-01 1.061242446303367615e-01 -2.005516439676284790e-01
2.798999547958374023e-01 -1.209931224584579468e-01 1.488216668367385864e-01 -1.666001081466674805e-01 1.377285122871398926e-01 -2.521156333386898041e-02 2.945120334625244141e-01 2.008316069841384888e-01 1.152203604578971863e-01 8.110314607620239258e-02 7.325667887926101685e-02 5.186441168189048767e-02 3.345919027924537659e-02 -2.473044097423553467e-01 -8.706405758857727051e-02 -2.772485315799713135e-01 8.825353533029556274e-02 -2.158074676990509033e-01 2.221751362085342407e-01 -2.383639812469482422e-01 7.829636335372924805e-02 3.293586075305938721e-01 -6.576672941446304321e-02 -2.155184000730514526e-01 7.128389179706573486e-02 3.102570958435535431e-02 -2.427982836961746216e-01 1.685562133789062500e-01 2.344643026590347290e-01 -2.324970811605453491e-01 6.998135149478912354e-02 5.048330500721931458e-02
1.387267559766769409e-01 -1.827545464038848877e-01 -5.716579500585794449e-03 -1.470023840665817261e-01 1.150002256035804749e-01 1.396076977252960205e-01 1.997666656970977783e-01 -1.795915216207504272e-01 1.178436949849128723e-01 -1.780838370323181152e-01 3.502890765666961670e-01 -3.994766622781753540e-02 -4.119838401675224304e-02 -1.393243968486785889e-01 5.870914459228515625e-02 -5.240305513143539429e-02 -1.939635910093784332e-02 -6.789131462574005127e-02 -1.215869858860969543e-01 -1.136842966079711914e-01 1.207264959812164307e-01 1.152701210230588913e-02 3.494586348533630371e-01 1.202046424150466919e-01 -3.145021796226501465e-01 9.061607532203197479e-03 -3.362789154052734375e-01 2.597307562828063965e-01 -3.674237430095672607e-01 7.058612257242202759e-02 1.278218626976013184e-01 6.170757859945297241e-02
6.082145497202873230e-02 -1.303268820047378540e-01 1.294857412576675415e-01 1.421954296529293060e-02 1.168288215994834900e-01 2.598597109317779541e-01 3.475252985954284668e-01 7.760976254940032959e-02 -1.595855504274368286e-01 4.352582246065139771e-02 7.664848864078521729e-02 -1.506926417350769043e-01 8.885122835636138916e-02 -8.625414967536926270e-02 3.176240324974060059e-01 -2.217795848846435547e-01 1.539655625820159912e-01 -1.911004781723022461e-01 -2.027375623583793640e-02 -1.270832568407058716e-01 3.343895971775054932e-01 -1.692901551723480225e-01 2.601539492607116699e-01 1.537500321865081787e-01 4.024131596088409424e-02 -3.127451241016387939e-02 -3.092602789402008057e-01 2.706522643566131592e-01 -3.834433108568191528e-02 -8.911842852830886841e-02 2.058374881744384766e-01 -3.419074043631553650e-02
1.802546828985214233e-01 -3.078874759376049042e-02 -6.354134529829025269e-02 -1.113991066813468933e-02 1.148315817117691040e-01 -8.351932466030120850e-02 1.049600169062614441e-01 3.069774508476257324e-01 1.478902697563171387e-01 6.703308969736099243e-02 1.552006900310516357e-01 -2.800197005271911621e-01 -1.646646857261657715e-01 1.034806668758392334e-01 3.027265965938568115e-01 -6.799787748605012894e-03 -2.534583508968353271e-01 -8.530383557081222534e-02 2.419240772724151611e-01 -1.242390275001525879e-01 1.854958087205886841e-01 -1.328782141208648682e-01 8.090199530124664307e-02 -1.765253096818923950e-01 -1.161900609731674194e-01 1.924854069948196411e-01 -6.699924916028976440e-02 3.621915280818939209e-01 -1.751639842987060547e-01 9.908632934093475342e-02 2.397082448005676270e-01 -2.432582229375839233e-01
3.356540203094482422e-01 -1.767220050096511841e-01 1.334579288959503174e-01 -1.536392699927091599e-02 1.561875194311141968e-01 4.902711138129234314e-02 1.665197014808654785e-01 2.277605235576629639e-01 5.355888232588768005e-02 1.851391047239303589e-01 1.620940119028091431e-01 -8.921343088150024414e-02 -1.500522643327713013e-01 -2.192592918872833252e-01 9.378848224878311157e-02 -1.156871840357780457e-01 5.966383963823318481e-02 -5.855856090784072876e-02 2.029117345809936523e-01 -1.759072542190551758e-01 6.578192859888076782e-02 3.204103708267211914e-01 9.387752413749694824e-02 -2.603200972080230713e-01 1.618121713399887085e-01 9.468306601047515869e-02 -2.711726725101470947e-01 3.079633116722106934e-01 8.004702627658843994e-02 -2.025929689407348633e-01 1.667669415473937988e-01 -1.613888591527938843e-01
3.248208165168762207e-01 -2.698923647403717041e-01 6.494669942185282707e-04 -1.017979010939598083e-01 4.078242182731628418e-02 1.035819351673126221e-01 -8.283742517232894897e-02 -1.506765931844711304e-02 5.077758803963661194e-02 1.355909407138824463e-01 2.562265992164611816e-01 7.213205844163894653e-02 -8.685699105262756348e-02 -6.176263839006423950e-02 1.100944131612777710e-01 -1.359611898660659790e-01 1.714415699243545532e-01 -3.553966432809829712e-02 2.388677299022674561e-01 -1.136012822389602661e-01 -2.593398988246917725e-01 7.730469107627868652e-02 2.795331776142120361e-01 3.483185172080993652e-01 7.660403847694396973e-02 4.708519950509071350e-02 2.419855594635009766e-01 3.706088066101074219e-01 2.563102357089519501e-02 -4.113494977355003357e-02 -7.627921551465988159e-02 -2.693413197994232178e-01
3.414180576801300049e-01 -1.658083498477935791e-01 -1.144315861165523529e-02 -4.741781949996948242e-01 2.947786450386047363e-02 6.718116253614425659e-02 1.022640541195869446e-01 -6.880173087120056152e-02 2.391567826271057129e-01 4.230958223342895508e-02 -1.733116805553436279e-02 1.255715638399124146e-02 -1.958733350038528442e-01 -1.181701719760894775e-01 1.448666900396347046e-01 -6.334131956100463867e-02 -1.756296604871749878e-01 -7.598343491554260254e-02 3.242087066173553467e-01 -1.808333247900009155e-01 2.804362401366233826e-02 1.223604902625083923e-01 2.673952579498291016e-01 3.381656110286712646e-01 -1.000377163290977478e-01 1.083942037075757980e-02 8.134268224239349365e-02 2.257908135652542114e-01 -1.304118335247039795e-01 7.592195272445678711e-02 -7.938493788242340088e-02 -2.785544283688068390e-02
2.134004682302474976e-01 -1.030381247401237488e-01 2.315903082489967346e-02 -2.517826855182647705e-01 1.042284518480300903e-01 2.258349955081939697e-02 1.688684821128845215e-01 1.563334017992019653e-01 -1.160371005535125732e-01 1.996592432260513306e-02 6.634682416915893555e-02 1.122158952057361603e-02 -1.849775761365890503e-01 -3.471019864082336426e-02 2.457264512777328491e-01 -1.188149377703666687e-01 -2.394899874925613403e-01 -5.885995179414749146e-02 -2.138288319110870361e-02 -2.662439346313476562e-01 -1.480636298656463623e-01 -4.242447018623352051e-01 1.655566096305847168e-01 7.654026150703430176e-02 -3.352600932121276855e-01 -3.148176074028015137e-01 -2.744043767452239990e-01 1.543861180543899536e-01 4.833941534161567688e-02 5.727905780076980591e-02 -5.366962775588035583e-02 -2.817953750491142273e-02
-2.262256443500518799e-01 -1.790283918380737305e-01 1.380733251571655273e-01 -1.441465616226196289e-01 9.777083061635494232e-03 -2.357264421880245209e-02 -6.586132571101188660e-03 -2.116546332836151123e-01 1.768246740102767944e-01 -3.757264232262969017e-03 3.904758095741271973e-01 1.984866708517074585e-01 -1.532088685780763626e-02 1.100142970681190491e-01 -1.044705808162689209e-01 -3.115542531013488770e-01 -1.047768294811248779e-01 1.358274556696414948e-02 1.394097059965133667e-01 -3.277430832386016846e-01 -6.037871912121772766e-02 1.146782115101814270e-01 -1.982549205422401428e-02 3.977935761213302612e-03 -2.436066716909408569e-01 1.146186739206314087e-01 -2.070459127426147461e-01 3.665290772914886475e-01 -2.692991495132446289e-01 -8.140956610441207886e-02 6.158418580889701843e-02 1.069003902375698090e-02
-1.031073257327079773e-01 -2.179631441831588745e-01 -1.294025480747222900e-01 -2.793559730052947998e-01 3.312484622001647949e-01 -6.424587219953536987e-02 -1.195841208100318909e-01 -1.713877469301223755e-01 -6.953340768814086914e-02 1.098958402872085571e-02 4.006196856498718262e-01 -8.439498394727706909e-02 1.097702011466026306e-01 2.646501660346984863e-01 1.154849827289581299e-01 -7.340546697378158569e-02 -9.586957842111587524e-02 -2.615265250205993652e-01 4.368700832128524780e-02 -4.086596667766571045e-01 1.500168442726135254e-01 -1.209185421466827393e-01 1.264220625162124634e-01 4.543649405241012573e-02 -1.530119329690933228e-01 -1.281549036502838135e-01 1.011381447315216064e-01 -4.987415671348571777e-02 1.511112004518508911e-01 -6.411537528038024902e-02 -1.463632434606552124e-01 -1.164830401539802551e-01
2.419673353433609009e-01 -1.442166119813919067e-01 1.159169673919677734e-01 1.443749368190765381e-01 1.480330228805541992e-01 -3.550159186124801636e-02 2.594560682773590088e-01 2.433645427227020264e-01 6.628973409533500671e-03 7.298283278942108154e-03 1.435374915599822998e-01 -2.111449651420116425e-02 -2.147223055362701416e-01 -1.483210623264312744e-01 -1.721493750810623169e-01 -3.231339156627655029e-01 2.948624268174171448e-02 -2.702166140079498291e-01 2.248748391866683960e-01 -3.308664308860898018e-03 1.582222292199730873e-03 1.461861729621887207e-01 9.487035684287548065e-03 -2.912774384021759033e-01 2.686746232211589813e-02 -1.456172112375497818e-02 -2.255249023437500000e-01 4.007052779197692871e-01 8.969597518444061279e-02 -2.416335344314575195e-01 -5.933219194412231445e-02 -1.639879867434501648e-02
-3.062576428055763245e-02 -1.494465488940477371e-02 -8.607773482799530029e-02 -1.921235322952270508e-01 4.264871478080749512e-01 2.129052020609378815e-02 2.143319845199584961e-01 -5.397830531001091003e-02 4.414856806397438049e-02 4.760864004492759705e-02 1.946062445640563965e-01 1.077619865536689758e-01 -4.115960001945495605e-01 -5.900090560317039490e-02 1.321185231208801270e-01 -2.042584568262100220e-01 -8.150022476911544800e-02 -4.235706850886344910e-02 2.726645171642303467e-01 -8.614650368690490723e-02 1.814230680465698242e-01 6.080308184027671814e-02 1.099464371800422668e-01 3.135221302509307861e-01 -2.077201604843139648e-01 1.332360953092575073e-01 -2.697207964956760406e-03 2.405620813369750977e-01 1.765460073947906494e-01 2.224513441324234009e-01 2.796856127679347992e-02 -1.186752039939165115e-02
-1.035330146551132202e-01 1.929960213601589203e-02 -8.646618574857711792e-02 -3.767826259136199951e-01 2.791397571563720703e-01 1.693816334009170532e-01 -6.443221122026443481e-02 1.939480751752853394e-01 2.343132942914962769e-01 1.730839489027857780e-03 1.973170489072799683e-01 5.654716514982283115e-04 -4.823441803455352783e-02 1.702845841646194458e-01 5.324082449078559875e-02 -5.133770704269409180e-01 1.409505605697631836e-01 -1.513609290122985840e-01 -7.532493211328983307e-03 -3.202099502086639404e-01 8.015384525060653687e-02 -1.580659896135330200e-01 9.250578284263610840e-02 -1.097266748547554016e-01 -1.197589188814163208e-01 1.023730784654617310e-01 1.314920336008071899e-01 1.689223796129226685e-01 -1.436685770750045776e-01 -1.026080399751663208e-01 -1.386786811053752899e-03 1.851813867688179016e-02
1.672811061143875122e-01 -1.490496695041656494e-01 -3.229392170906066895e-01 -1.603449434041976929e-01 3.748827427625656128e-02 7.100679725408554077e-02 1.120162308216094971e-01 -1.176923047751188278e-02 1.159405931830406189e-01 -1.486593484878540039e-01 1.515813916921615601e-01 4.331142827868461609e-02 2.399615012109279633e-02 7.454702258110046387e-02 1.738418936729431152e-01 -4.951300621032714844e-01 1.237646564841270447e-01 -2.618576288223266602e-01 2.513609826564788818e-01 6.957871839404106140e-03 1.479125320911407471e-01 -1.458481699228286743e-01 5.766527727246284485e-02 -1.505719423294067383e-01 -3.218592703342437744e-01 -2.982327155768871307e-02 -1.508215516805648804e-01 3.057773597538471222e-02 5.482252314686775208e-02 1.617525368928909302e-01 1.206979230046272278e-01 -2.657027840614318848e-01
2.911806106567382812e-02 -2.284904569387435913e-01 1.026434004306793213e-01 -3.907547891139984131e-01 7.675220724195241928e-03 1.297898143529891968e-01 3.375785648822784424e-01 1.538128107786178589e-01 3.469445705413818359e-01 5.840848013758659363e-02 1.070401519536972046e-01 4.988637939095497131e-02 1.136872321367263794e-01 -9.638404846191406250e-02 2.540975511074066162e-01 1.779208332300186157e-01 8.140557259321212769e-02 -1.890205442905426025e-01 3.318744897842407227e-01 -6.071290001273155212e-02 1.058445647358894348e-01 -3.247634693980216980e-02 5.549643188714981079e-02 1.636188328266143799e-01 -1.224023476243019104e-01 -9.167715907096862793e-02 -1.606153324246406555e-02 2.774620354175567627e-01 1.002336591482162476e-01 4.463624954223632812e-02 9.526786208152770996e-02 2.302099764347076416e-01
-2.377375029027462006e-02 -2.226148396730422974e-01 -1.664965152740478516e-01 -1.539221704006195068e-01 2.063870429992675781e-01 -7.104538381099700928e-02 8.656731247901916504e-02 7.106482237577438354e-02 5.432609096169471741e-02 3.452525138854980469e-01 9.555250406265258789e-02 1.800984703004360199e-02 -9.597265720367431641e-02 -2.287999242544174194e-01 1.446077376604080200e-01 1.757063567638397217e-01 -1.809332668781280518e-01 -5.888304859399795532e-02 -8.152054250240325928e-02 -5.063759908080101013e-02 2.589259743690490723e-01 -1.081459783017635345e-02 2.237984836101531982e-01 2.476974576711654663e-01 -3.227476477622985840e-01 5.872446298599243164e-02 -2.923461794853210449e-02 3.409869372844696045e-01 -6.818658113479614258e-02 -3.418267145752906799e-02 -3.419513106346130371e-01 -1.477305442094802856e-01
4.763946309685707092e-02 1.794477254152297974e-01 1.462542116641998291e-01 -1.471459120512008667e-01 9.085345268249511719e-02 7.551284879446029663e-02 3.628858923912048340e-01 1.500134766101837158e-01 -1.118805035948753357e-01 -2.084412574768066406e-01 1.242865249514579773e-01 -2.037622965872287750e-02 -1.040538549423217773e-01 -9.250452369451522827e-02 2.505316734313964844e-01 -2.640760242938995361e-01 2.889136970043182373e-01 -2.815722823143005371e-01 5.521516874432563782e-02 -2.043719738721847534e-01 1.935296207666397095e-01 -1.449982523918151855e-01 5.148592963814735413e-02 1.898894160985946655e-01 -1.221710890531539917e-01 1.544613391160964966e-01 -3.117403388023376465e-01 2.089636474847793579e-01 -3.249775990843772888e-02 -1.424393057823181152e-01 4.543190822005271912e-02 -1.510877758264541626e-01
2.349443733692169189e-01 -1.316707730293273926e-01 1.949516832828521729e-01 1.208908110857009888e-01 1.678131967782974243e-01 1.698991358280181885e-01 2.582655549049377441e-01 -1.341402381658554077e-01 2.218552120029926300e-02 1.360750049352645874e-01 1.617893204092979431e-02 -4.391226917505264282e-02 -1.342530846595764160e-01 -3.332358971238136292e-02 2.190556824207305908e-01 -4.484062194824218750e-01 3.367957100272178650e-02 -2.114583104848861694e-01 -4.602269083261489868e-02 -1.926520615816116333e-01 2.405487149953842163e-01 -1.706223338842391968e-01 1.726993173360824585e-01 2.231266796588897705e-01 3.651602193713188171e-02 1.602579839527606964e-02 -3.560190796852111816e-01 3.967479337006807327e-03 -5.450823158025741577e-02 -1.074353158473968506e-01 -7.469194382429122925e-02 -2.088520973920822144e-01
9.655263274908065796e-02 -8.235391229391098022e-02 -1.850670576095581055e-01 -2.968164682388305664e-01 4.228893667459487915e-03 -8.314452320337295532e-02 3.224424272775650024e-02 9.252910315990447998e-02 1.365075111389160156e-01 -3.547279909253120422e-02 9.114190936088562012e-02 1.410138793289661407e-02 -2.016157209873199463e-01 -1.132750511169433594e-01 1.244950219988822937e-01 -1.065386086702346802e-01 -1.194515079259872437e-01 -3.371218219399452209e-02 1.580011397600173950e-01 -4.259814321994781494e-01 -2.103373035788536072e-02 3.732814490795135498e-01 3.195206820964813232e-01 1.017075628042221069e-01 -1.174611151218414307e-01 -3.003203272819519043e-01 -2.825336158275604248e-01 9.891380369663238525e-02 -8.124088053591549397e-04 1.919568516314029694e-02 -8.132062852382659912e-02 -2.483055144548416138e-01
-2.461832389235496521e-02 -2.388735115528106689e-01 -1.391606330871582031e-01 -3.796387910842895508e-01 1.706650108098983765e-01 1.947242766618728638e-01 1.382202357053756714e-01 1.061991229653358459e-01 2.954126894474029541e-02 1.149034202098846436e-01 3.360441327095031738e-01 2.614838480949401855e-01 -5.700855329632759094e-02 2.863667346537113190e-02 -8.133626729249954224e-02 -1.085595190525054932e-01 9.215579368174076080e-03 -2.845741808414459229e-01 -2.966948598623275757e-02 4.496199637651443481e-02 -4.709779284894466400e-03 7.601410895586013794e-02 1.521577090024948120e-01 -2.316638082265853882e-01 1.695485115051269531e-01 5.551030114293098450e-02 -1.779402792453765869e-02 4.589603245258331299e-01 7.775457203388214111e-02 -1.796010285615921021e-01 1.257507950067520142e-01 -8.651840500533580780e-03
1.224324703216552734e-01 -2.890115380287170410e-01 5.354656279087066650e-02 -3.130494654178619385e-01 7.024148106575012207e-02 6.277543306350708008e-02 1.636870056390762329e-01 -1.019264943897724152e-02 -8.121804893016815186e-02 1.609105020761489868e-01 -2.025977373123168945e-01 7.745267450809478760e-02 2.129375040531158447e-01 -3.145919442176818848e-01 -6.008158624172210693e-02 -2.749724090099334717e-01 1.832094858400523663e-03 -1.079632565379142761e-01 9.062044322490692139e-02 -2.217080295085906982e-01 -1.875147223472595215e-01 -9.386584162712097168e-02 1.951556205749511719e-01 2.121602147817611694e-01 -3.417712748050689697e-01 1.739074289798736572e-02 1.380017842166125774e-03 3.191648721694946289e-01 -1.903170496225357056e-01 -4.654844477772712708e-02 7.763372361660003662e-02 -4.786844179034233093e-02
-1.901251226663589478e-01 -1.043061614036560059e-01 -8.445744961500167847e-02 -1.892949789762496948e-01 2.909990251064300537e-01 1.165775880217552185e-01 -6.009621545672416687e-02 1.324864923954010010e-01 -3.228260576725006104e-02 2.421117126941680908e-01 3.745581507682800293e-01 6.395951844751834869e-03 2.571541965007781982e-01 -1.400868594646453857e-01 1.051848232746124268e-01 1.484984159469604492e-02 -9.764788672327995300e-03 -1.474357545375823975e-01 7.127904891967773438e-02 -4.286079704761505127e-01 7.195668667554855347e-02 -2.046136111021041870e-01 1.225025802850723267e-01 1.017371192574501038e-01 -3.053511679172515869e-01 -2.039407007396221161e-02 8.945696800947189331e-02 1.943670362234115601e-01 -1.248409692198038101e-02 1.178920418024063110e-01 -2.246748358011245728e-01 8.093579113483428955e-02
2.853568494319915771e-01 -1.941533833742141724e-01 4.578345268964767456e-02 2.004338242113590240e-02 2.417191565036773682e-01 1.409040093421936035e-01 8.595415204763412476e-02 -2.202463001012802124e-01 4.005161821842193604e-01 3.636445105075836182e-02 -3.069629194214940071e-03 -2.215751819312572479e-02 -1.372008621692657471e-01 -1.165192425251007080e-01 7.422623783349990845e-02 -3.301005959510803223e-01 3.641257435083389282e-02 -1.760476529598236084e-01 1.338177323341369629e-01 -1.321227252483367920e-01 1.065781638026237488e-01 -2.257338762283325195e-01 1.691221743822097778e-01 1.771533489227294922e-01 -2.875834107398986816e-01 5.360500141978263855e-02 -1.732024848461151123e-01 2.707269191741943359e-01 2.548613585531711578e-03 1.251712739467620850e-01 4.946060478687286377e-02 1.952265202999114990e-01
-3.827327117323875427e-02 -1.693914234638214111e-01 9.323549270629882812e-02 -1.846172213554382324e-01 2.417194396257400513e-01 2.661955058574676514e-01 1.605558991432189941e-01 -1.175182014703750610e-01 1.914265304803848267e-01 1.150712370872497559e-01 2.237663269042968750e-01 -4.374404624104499817e-02 -5.284448340535163879e-02 -9.324149042367935181e-02 1.563446521759033203e-01 -1.452846676111221313e-01 3.609612584114074707e-02 -3.074133396148681641e-01 2.350911796092987061e-01 -2.357068210840225220e-01 4.906024411320686340e-02 -5.845003575086593628e-02 3.025500178337097168e-01 7.591235637664794922e-02 1.225430984050035477e-02 1.911614239215850830e-01 -4.173241183161735535e-02 -2.382897585630416870e-01 1.963274329900741577e-01 3.402494490146636963e-01 1.108135804533958435e-01 -1.664804816246032715e-01
1.011347398161888123e-01 -8.584496378898620605e-02 -1.434421688318252563e-01 -2.510620355606079102e-01 -3.032246977090835571e-02 -1.481304061599075794e-03 -2.661162801086902618e-02 -2.830917946994304657e-02 -6.779713928699493408e-02 4.052103757858276367e-01 7.964289933443069458e-02 2.021205276250839233e-01 2.485635131597518921e-02 -2.828058600425720215e-01 2.288392782211303711e-01 -1.127557083964347839e-01 -1.083481013774871826e-01 -1.798409074544906616e-01 2.770434319972991943e-01 -1.415036618709564209e-01 1.923762410879135132e-01 2.697427943348884583e-02 8.461284637451171875e-02 1.056851819157600403e-01 -3.452271819114685059e-01 -1.917376220226287842e-01 -1.057616993784904480e-02 2.744988799095153809e-01 -7.516875863075256348e-02 -2.987529039382934570e-01 -1.794214174151420593e-02 -1.055571213364601135e-01
2.449469268321990967e-02 1.283689439296722412e-01 -4.676381871104240417e-02 -2.464895844459533691e-01 1.495462805032730103e-01 1.870171427726745605e-01 1.781465113162994385e-01 4.607464000582695007e-02 1.601646095514297485e-01 -6.470767408609390259e-02 2.301907241344451904e-01 -1.637940853834152222e-01 -2.569713294506072998e-01 2.881290949881076813e-02 1.473816037178039551e-01 -2.568673193454742432e-01 7.236000150442123413e-02 -2.851229310035705566e-01 -1.626039147377014160e-01 -1.472855955362319946e-01 1.303572952747344971e-02 -1.327303498983383179e-01 1.915847361087799072e-01 1.192357540130615234e-01 -2.430583834648132324e-01 1.616024598479270935e-02 -3.303394019603729248e-01 1.415895372629165649e-01 7.557470351457595825e-02 -2.612185105681419373e-02 -3.451763093471527100e-01 -2.170990556478500366e-01
3.334202803671360016e-03 -2.226879745721817017e-01 -2.132640779018402100e-01 -1.392176002264022827e-01 3.111991286277770996e-01 -4.117864649742841721e-03 1.519759446382522583e-01 2.807825505733489990e-01 2.749553918838500977e-01 2.048210650682449341e-01 5.892702937126159668e-02 8.480954170227050781e-02 7.262162119150161743e-02 2.071270346641540527e-01 1.825648993253707886e-01 -1.188401877880096436e-01 -1.487237662076950073e-01 9.139270521700382233e-03 3.796030879020690918e-01 -3.483886122703552246e-01 -5.484518781304359436e-02 -3.267945051193237305e-01 3.603589907288551331e-02 -3.533408045768737793e-02 -4.099789634346961975e-02 1.095546782016754150e-01 4.623299464583396912e-02 1.995269358158111572e-01 5.779739841818809509e-02 5.267442017793655396e-02 -3.329092264175415039e-02 -3.578556003049015999e-03
3.856837153434753418e-01 -2.058979272842407227e-01 -7.029560953378677368e-02 -6.907665729522705078e-02 1.625847071409225464e-01 1.461701691150665283e-01 8.727148175239562988e-02 1.592124253511428833e-01 2.353027313947677612e-01 -9.995519369840621948e-02 1.259901821613311768e-01 1.883790642023086548e-01 9.346910566091537476e-02 9.874084591865539551e-02 -5.111840739846229553e-02 -1.816375255584716797e-01 -1.279425323009490967e-01 -2.117458432912826538e-01 -2.011920511722564697e-02 -7.336616050451993942e-03 2.998132258653640747e-03 1.868434628704562783e-04 4.171947538852691650e-01 3.806405961513519287e-01 -1.997954398393630981e-01 -1.212863698601722717e-01 -1.809306740760803223e-01 8.735755085945129395e-02 1.671521216630935669e-01 -2.027473896741867065e-01 -4.435161501169204712e-02 3.074469417333602905e-02
2.889288663864135742e-01 3.387373639270663261e-03 -2.778820395469665527e-01 -5.753548815846443176e-02 1.027784645557403564e-01 6.985335052013397217e-02 1.874081939458847046e-01 2.105643153190612793e-01 7.791920751333236694e-02 -2.816630713641643524e-02 1.101041808724403381e-01 1.343317795544862747e-02 -4.504852741956710815e-02 -7.671795040369033813e-02 2.194070965051651001e-01 -2.667317986488342285e-01 5.857510492205619812e-02 -3.736501634120941162e-01 2.912173569202423096e-01 7.702848315238952637e-02 3.277903795242309570e-01 -7.914964854717254639e-02 3.703194558620452881e-01 1.419271379709243774e-01 2.400093711912631989e-02 -6.640938669443130493e-02 -8.448577672243118286e-02 1.479031145572662354e-01 -2.013902813196182251e-01 5.274314805865287781e-02 -7.365676760673522949e-02 -8.466070145368576050e-02
1.066660508513450623e-01 -2.086946964263916016e-01 1.700365394353866577e-01 -3.760721907019615173e-02 4.253767132759094238e-01 2.495660036802291870e-01 1.803059130907058716e-01 2.017849236726760864e-01 -9.235359728336334229e-02 7.535471767187118530e-02 4.163289070129394531e-01 3.544338047504425049e-03 1.244511976838111877e-01 -1.576174497604370117e-01 -1.061048824340105057e-03 -7.747923582792282104e-02 -1.069637015461921692e-01 -1.009339615702629089e-01 1.419522315263748169e-01 -4.208603873848915100e-02 -2.772227227687835693e-01 -2.447284571826457977e-02 -1.857491733971983194e-04 1.398523449897766113e-01 -3.114969730377197266e-01 -1.278619319200515747e-01 5.465897917747497559e-02 6.060803309082984924e-02 1.770307570695877075e-01 -2.313968837261199951e-01 9.778632223606109619e-02 -9.671423584222793579e-02
1.247443705797195435e-01 -1.054041981697082520e-01 1.238645613193511963e-02 -3.135250508785247803e-01 3.167268931865692139e-01 -1.155188232660293579e-01 -8.409817237406969070e-04 5.528604239225387573e-02 8.963411301374435425e-02 -1.256294101476669312e-01 4.655754193663597107e-02 -4.936836194247007370e-03 -2.830191552639007568e-01 -2.126791328191757202e-01 -1.897821947932243347e-02 -9.284963831305503845e-03 -6.595413200557231903e-03 -1.630298048257827759e-01 2.863813936710357666e-01 -3.766245841979980469e-01 1.418057829141616821e-01 2.140451073646545410e-01 7.655895501375198364e-02 5.546864122152328491e-02 1.683780401945114136e-01 -2.527340352535247803e-01 -3.004247546195983887e-01 5.075150355696678162e-02 -8.687654882669448853e-02 6.437557190656661987e-02 -1.803596019744873047e-01 -2.274852693080902100e-01
8.370977826416492462e-03 -1.999036073684692383e-01 1.400493271648883820e-02 1.004922762513160706e-02 1.359522342681884766e-01 7.155354321002960205e-02 1.280614435672760010e-01 -1.334996372461318970e-01 -1.907653212547302246e-01 -1.676852852106094360e-01 2.611835300922393799e-01 -6.439146585762500763e-03 -1.055181100964546204e-01 -8.339979685842990875e-03 2.476624250411987305e-01 -1.408738493919372559e-01 1.090669259428977966e-01 -3.089411854743957520e-01 -6.044318526983261108e-02 -2.515026032924652100e-01 3.006259799003601074e-01 -1.848265677690505981e-01 3.118160963058471680e-01 2.644013464450836182e-01 2.122492343187332153e-01 1.395079493522644043e-01 -3.044358789920806885e-01 2.219406813383102417e-01 -6.989229936152696609e-03 -4.306104406714439392e-02 -2.295523136854171753e-02 -4.347563907504081726e-02
4.143770337104797363e-01 9.987079352140426636e-02 3.206228613853454590e-01 -7.920737564563751221e-02 7.274729758501052856e-02 -2.107665836811065674e-01 7.701808214187622070e-02 2.490364015102386475e-01 -5.618203058838844299e-02 -2.085474729537963867e-01 1.943335533142089844e-01 -5.862037837505340576e-02 -1.481799930334091187e-01 -4.003573581576347351e-02 1.311683952808380127e-01 -2.628918886184692383e-01 -1.341319829225540161e-01 -2.481272220611572266e-01 1.262834072113037109e-01 -2.440492957830429077e-01 -4.308250918984413147e-02 5.412560701370239258e-02 4.209624603390693665e-02 1.557118743658065796e-01 8.333457261323928833e-02 7.958445698022842407e-02 -9.288962185382843018e-02 1.476200073957443237e-01 3.769452217966318130e-03 -3.367057442665100098e-01 -2.243811041116714478e-01 -2.347407117486000061e-02
-2.345331311225891113e-01 -4.407764878123998642e-03 1.054353341460227966e-01 -1.817451417446136475e-01 1.751272976398468018e-01 1.628988385200500488e-01 1.061422675848007202e-01 2.301950938999652863e-02 2.100103199481964111e-01 -1.820609159767627716e-02 -1.619476079940795898e-02 1.337790340185165405e-01 -1.226493269205093384e-01 -3.063368424773216248e-02 -1.502016782760620117e-01 -2.049754410982131958e-01 1.897337138652801514e-01 -3.816048428416252136e-02 3.105360269546508789e-01 -2.788750529289245605e-01 7.842565886676311493e-03 -1.523647308349609375e-01 3.434155583381652832e-01 3.273416757583618164e-01 -3.071712553501129150e-01 1.621854491531848907e-02 -2.409859895706176758e-01 2.515554130077362061e-01 -3.550626337528228760e-02 1.062964051961898804e-01 -7.524183019995689392e-03 -7.958448491990566254e-03
-1.351622864603996277e-02 -3.136400505900382996e-02 2.143751457333564758e-02 -1.242381855845451355e-01 2.784127295017242432e-01 2.628596723079681396e-01 2.111329287290573120e-01 7.607606053352355957e-02 1.027231737971305847e-01 1.946607022546231747e-03 2.088564187288284302e-01 5.933118984103202820e-02 1.635549776256084442e-02 3.162656128406524658e-01 -1.219272911548614502e-01 3.082933370023965836e-03 -1.542037576436996460e-01 -5.333936959505081177e-02 3.382384479045867920e-01 3.352300450205802917e-02 -1.007652655243873596e-01 -6.955684721469879150e-02 2.767826020717620850e-01 2.266256064176559448e-01 6.183612719178199768e-02 -1.193648800253868103e-01 -3.074889443814754486e-02 4.436196386814117432e-01 -1.799565702676773071e-01 -8.548611402511596680e-02 1.876452565193176270e-01 -1.930545419454574585e-01
2.720238864421844482e-01 3.274076431989669800e-02 3.010314702987670898e-01 -2.294968217611312866e-01 2.589528560638427734e-01 3.380612432956695557e-01 7.943776994943618774e-02 1.917017996311187744e-02 5.347298085689544678e-02 2.072885483503341675e-01 1.997854858636856079e-01 -4.478561505675315857e-02 -1.313009411096572876e-01 -1.675741374492645264e-01 2.214415967464447021e-01 -2.695162594318389893e-01 1.289053447544574738e-02 -6.822595745325088501e-02 -1.338161621242761612e-02 -3.758011162281036377e-01 -1.415625512599945068e-01 -2.179848104715347290e-01 1.448911577463150024e-01 5.009533092379570007e-02 1.005632570013403893e-03 2.397650927305221558e-01 -1.607897728681564331e-01 7.564517855644226074e-02 -9.493713825941085815e-02 5.234294012188911438e-02 -2.045817114412784576e-02 1.886860094964504242e-02
-1.642373204231262207e-01 -1.889372915029525757e-01 1.467952877283096313e-01 8.574202656745910645e-02 3.010665178298950195e-01 -1.255429536104202271e-01 -9.787456691265106201e-02 -7.833056896924972534e-02 3.299665153026580811e-01 3.339658379554748535e-01 1.654355078935623169e-01 3.757642209529876709e-02 1.118118464946746826e-01 -1.994434148073196411e-01 -5.154811963438987732e-02 -1.309459805488586426e-01 1.691923737525939941e-01 -3.295890092849731445e-01 1.894987076520919800e-01 -2.838746607303619385e-01 -1.686073094606399536e-02 2.611085586249828339e-02 2.271621078252792358e-01 1.611352264881134033e-01 -1.502316892147064209e-01 -7.436645776033401489e-02 -1.958932578563690186e-01 3.406658396124839783e-02 -9.194269031286239624e-02 2.651614136993885040e-02 2.249207794666290283e-01 -7.329472899436950684e-02
-3.516514261718839407e-04 -7.956164330244064331e-02 -1.463908515870571136e-02 -4.894426465034484863e-01 3.788520395755767822e-01 -9.541859477758407593e-02 2.676198482513427734e-01 7.507880777120590210e-02 -1.024794727563858032e-01 2.056762427091598511e-01 9.744802117347717285e-02 -1.408460885286331177e-01 3.242396563291549683e-02 -4.779355973005294800e-02 1.128492802381515503e-01 -3.482967317104339600e-01 1.062974259257316589e-01 -1.485438346862792969e-01 6.787729915231466293e-03 3.648739680647850037e-02 1.684355735778808594e-01 1.228366792201995850e-02 1.480575203895568848e-01 -2.959862910211086273e-02 -2.173286676406860352e-01 -1.203667446970939636e-01 -4.816053807735443115e-02 -2.633433789014816284e-02 -3.693782389163970947e-01 -2.530283667147159576e-02 7.993316650390625000e-02 -1.011339202523231506e-01
1.087517589330673218e-01 -1.853407025337219238e-01 -1.623364388942718506e-01 -3.698820173740386963e-01 2.557957768440246582e-01 -1.058402657508850098e-01 -5.763943865895271301e-02 6.213102117180824280e-02 1.284469068050384521e-01 -1.947938464581966400e-02 2.302735447883605957e-01 -1.019757464528083801e-01 1.874567009508609772e-02 -5.134782567620277405e-02 -3.191303610801696777e-01 -2.814691513776779175e-02 -4.488120786845684052e-03 6.102478504180908203e-02 5.182418972253799438e-02 -2.077676951885223389e-01 6.820924580097198486e-02 3.311963751912117004e-02 5.768446251749992371e-02 -3.530086204409599304e-02 -1.430587023496627808e-01 -1.869247406721115112e-01 -5.324842408299446106e-02 4.596270620822906494e-01 -3.067808747291564941e-01 1.275711208581924438e-01 -1.994243115186691284e-01 -2.033073306083679199e-01
-2.650731503963470459e-01 -2.008481174707412720e-01 5.921067297458648682e-02 -2.873606681823730469e-01 7.062777876853942871e-02 3.706275820732116699e-01 1.644166000187397003e-02 1.357400268316268921e-01 -1.247594878077507019e-01 -3.373896703124046326e-02 3.953959643840789795e-01 -5.745682865381240845e-02 -2.333351224660873413e-01 1.391056925058364868e-01 1.232387945055961609e-01 -1.255667358636856079e-01 -7.400223612785339355e-02 -2.657812833786010742e-02 2.435568273067474365e-01 -1.332401484251022339e-01 -7.459497451782226562e-02 1.056136116385459900e-01 -1.156505644321441650e-01 1.453801840543746948e-01 -2.474144846200942993e-01 -2.264425009489059448e-01 -3.556917980313301086e-02 1.280837655067443848e-01 -7.017190009355545044e-02 1.701314747333526611e-02 2.402015924453735352e-01 -1.833486855030059814e-01
2.529529631137847900e-01 -2.335840463638305664e-01 -7.919798046350479126e-02 -2.524927258491516113e-01 -3.741713240742683411e-02 -1.487445551902055740e-02 1.438205987215042114e-01 -2.104742527008056641e-01 -2.056164741516113281e-01 1.171251982450485229e-01 3.946077823638916016e-01 8.460039645433425903e-02 -1.561183482408523560e-01 -2.209896780550479889e-02 1.906736521050333977e-03 -3.684636205434799194e-02 -1.184968650341033936e-02 -2.101012021303176880e-01 -9.328662604093551636e-02 -3.108768165111541748e-01 -6.758840382099151611e-02 -5.725249648094177246e-02 2.081321179866790771e-01 8.054999262094497681e-02 -3.379586338996887207e-01 9.754133969545364380e-02 -1.089754998683929443e-01 7.409033179283142090e-02 -1.294224411249160767e-01 3.225570917129516602e-01 8.815241046249866486e-03 -1.745924502611160278e-01
5.354479700326919556e-02 -1.225239560008049011e-01 5.586149916052818298e-02 -2.450002580881118774e-01 1.170966923236846924e-01 1.373389642685651779e-02 -6.850561127066612244e-03 1.145716980099678040e-01 1.204640977084636688e-02 -9.581936150789260864e-02 2.243818342685699463e-01 2.056456059217453003e-01 -2.130289822816848755e-01 -2.923040464520454407e-02 1.643120050430297852e-01 -2.949733138084411621e-01 -1.738975346088409424e-01 -2.074407786130905151e-01 1.012214943766593933e-01 -1.536013036966323853e-01 -1.653685420751571655e-02 -3.782028555870056152e-01 2.142506241798400879e-01 -3.866811096668243408e-02 -1.624520719051361084e-01 -2.243612408638000488e-01 -3.458165228366851807e-01 2.746681869029998779e-01 -1.992884464561939240e-02 1.070856675505638123e-02 -1.294438242912292480e-01 2.069916874170303345e-01
5.739131942391395569e-02 -4.424584209918975830e-01 4.035139828920364380e-02 -5.180560350418090820e-01 3.569973632693290710e-02 -8.168846368789672852e-02 4.413827508687973022e-02 -6.913959234952926636e-02 2.806892991065979004e-02 -1.740139536559581757e-02 1.758783310651779175e-01 6.291601806879043579e-02 -1.986031383275985718e-01 -1.332422643899917603e-01 9.311401844024658203e-02 -5.905511230230331421e-02 -1.667958199977874756e-01 -4.153910093009471893e-03 1.766248792409896851e-01 -1.902125626802444458e-01 3.719586879014968872e-03 2.747638523578643799e-01 9.163761138916015625e-02 1.105563715100288391e-01 1.421070992946624756e-01 -1.251844167709350586e-01 2.507191523909568787e-02 7.921044528484344482e-02 -6.597048044204711914e-02 -2.034833729267120361e-01 -1.615685373544692993e-01 -3.239425420761108398e-01
4.516873881220817566e-02 -1.182964909821748734e-02 1.494566798210144043e-01 -7.222753763198852539e-02 1.752022057771682739e-01 7.489871233701705933e-02 2.003028988838195801e-01 1.354687958955764771e-01 -1.617990881204605103e-01 2.487205564975738525e-01 2.216224372386932373e-01 4.319225996732711792e-02 -3.399750962853431702e-02 1.100492849946022034e-01 3.943386971950531006e-01 -1.617357283830642700e-01 1.225851476192474365e-02 4.162679240107536316e-02 1.054811477661132812e-01 -2.037632763385772705e-01 -1.996482610702514648e-01 1.970133185386657715e-01 3.280645906925201416e-01 -2.992864325642585754e-02 -3.712683618068695068e-01 3.607454150915145874e-02 -1.469438225030899048e-01 2.172107100486755371e-01 -1.683902442455291748e-01 2.115146964788436890e-01 8.655132353305816650e-02 -1.063579618930816650e-01
-2.851598337292671204e-02 -2.550061345100402832e-01 -6.242053210735321045e-02 -2.052765786647796631e-01 2.835970520973205566e-01 -1.368913650512695312e-01 2.641136050224304199e-01 -1.059516370296478271e-01 -1.580622941255569458e-01 -1.168007776141166687e-02 2.094911634922027588e-01 8.865100890398025513e-02 -2.868092954158782959e-01 7.609426975250244141e-02 2.662431895732879639e-01 -9.927318431437015533e-03 -3.032340109348297119e-01 -5.770179629325866699e-02 1.983488053083419800e-01 -2.800292372703552246e-01 -7.003678381443023682e-02 -1.613148450851440430e-01 2.680689692497253418e-01 3.748364746570587158e-02 -2.232999056577682495e-01 -7.927538454532623291e-02 -6.958705931901931763e-02 1.208884567022323608e-01 9.017039835453033447e-02 -1.730922609567642212e-02 -9.644235670566558838e-02 2.480082809925079346e-01
8.334072679281234741e-02 1.684317924082279205e-02 -1.766401156783103943e-02 -1.350623667240142822e-01 3.076769411563873291e-01 -6.943458318710327148e-02 1.568096876144409180e-01 2.268108576536178589e-01 -9.310229122638702393e-02 -7.043240964412689209e-02 1.387205719947814941e-01 -6.255529075860977173e-02 -1.349472999572753906e-01 1.140695437788963318e-01 1.680366545915603638e-01 -1.845515221357345581e-01 -2.631967663764953613e-01 -2.696228325366973877e-01 -3.967940434813499451e-02 -3.005053400993347168e-01 -9.364267438650131226e-02 -2.361573725938796997e-01 2.460718899965286255e-01 1.716003566980361938e-01 -1.825302988290786743e-01 -1.681957244873046875e-01 -3.870251178741455078e-01 1.817311942577362061e-01 -7.397397607564926147e-02 1.619275659322738647e-02 -8.758486062288284302e-02 1.489400267601013184e-01
-7.506062835454940796e-02 -1.077123358845710754e-01 3.571953251957893372e-02 6.236211955547332764e-02 2.876121103763580322e-01 1.570672541856765747e-01 2.255240082740783691e-01 -4.769276082515716553e-02 -5.971053615212440491e-02 -1.182791776955127716e-02 3.268787562847137451e-01 5.881515145301818848e-02 7.473121583461761475e-02 8.306930214166641235e-02 2.151779830455780029e-01 -3.175737261772155762e-01 9.752324223518371582e-02 2.013308182358741760e-02 -4.567030817270278931e-02 8.004390448331832886e-02 2.037539035081863403e-01 -9.822578728199005127e-02 2.398522645235061646e-01 2.912907302379608154e-01 -2.142912745475769043e-01 5.996910855174064636e-02 -4.483617544174194336e-01 1.811023801565170288e-01 -2.227287506684660912e-03 -1.156869977712631226e-01 1.332726031541824341e-01 -1.302789598703384399e-01
-2.339823693037033081e-01 -4.146424829959869385e-01 -6.440830230712890625e-02 -3.273317813873291016e-01 1.125648543238639832e-01 -8.446224033832550049e-02 -7.515794038772583008e-02 1.197424829006195068e-01 1.357753425836563110e-01 -1.725080795586109161e-02 2.831867523491382599e-02 -1.499931216239929199e-01 -6.413733959197998047e-02 4.632628988474607468e-03 1.012284681200981140e-01 -2.164864689111709595e-01 3.987723961472511292e-02 -1.860327571630477905e-01 3.693851828575134277e-01 -1.538571715354919434e-01 8.383338153362274170e-02 2.447394281625747681e-02 -3.559334948658943176e-02 -1.017905622720718384e-01 -2.861318588256835938e-01 -9.655117243528366089e-02 -3.954747691750526428e-02 3.784819319844245911e-02 -8.056817203760147095e-02 2.316173762083053589e-01 5.735162994824349880e-04 -3.860796093940734863e-01
-1.685257256031036377e-02 -1.022734269499778748e-01 9.499384462833404541e-02 -3.823394775390625000e-01 1.562284231185913086e-01 -3.839651122689247131e-02 1.507009714841842651e-01 -4.258164204657077789e-03 1.087900847196578979e-01 1.861621141433715820e-01 6.534920632839202881e-02 1.259838044643402100e-01 1.076488718390464783e-01 2.330168709158897400e-02 1.632122099399566650e-01 -2.758538126945495605e-01 -2.610073685646057129e-01 -5.284860963001847267e-04 4.854036271572113037e-01 -1.183117330074310303e-01 -9.397399425506591797e-02 -9.728447347879409790e-02 2.124675512313842773e-01 2.329275012016296387e-01 -2.291065603494644165e-01 -2.883223816752433777e-03 1.788631975650787354e-01 9.826762974262237549e-02 -2.915549091994762421e-02 1.150536909699440002e-01 2.149093002080917358e-01 -1.186877861618995667e-01
2.472705245018005371e-01 -3.955617547035217285e-02 1.410555690526962280e-01 -2.852317690849304199e-01 3.033291399478912354e-01 -7.801700383424758911e-02 1.869623064994812012e-01 5.558407306671142578e-02 6.781186908483505249e-02 -8.268070220947265625e-02 2.646680176258087158e-01 -5.001540854573249817e-02 -1.207892447710037231e-01 -1.721437424421310425e-01 6.737425178289413452e-02 -1.754963248968124390e-01 -1.614510640501976013e-02 -4.517029970884323120e-03 1.009701639413833618e-01 7.317543774843215942e-02 4.378122091293334961e-01 -1.885770857334136963e-01 8.000890910625457764e-02 1.567451357841491699e-01 -1.137664839625358582e-01 -1.570625305175781250e-01 -3.800595551729202271e-02 2.150132805109024048e-01 -3.056312501430511475e-01 2.819476723670959473e-01 -3.787541761994361877e-02 -5.180726945400238037e-02
4.040177911520004272e-02 9.016360342502593994e-02 8.902814239263534546e-02 -3.655930459499359131e-01 4.319040775299072266e-01 -1.415662914514541626e-01 1.105536893010139465e-01 2.460776567459106445e-01 1.194524914026260376e-01 -1.069728098809719086e-02 2.292302548885345459e-01 2.359889633953571320e-02 -2.284242659807205200e-01 6.749868392944335938e-02 4.116126149892807007e-02 -1.917220205068588257e-01 7.065431773662567139e-02 -9.606744162738323212e-03 4.630966484546661377e-02 -5.549534410238265991e-02 3.117289543151855469e-01 2.524289116263389587e-02 1.920755207538604736e-01 1.644710898399353027e-01 -1.067894548177719116e-01 -2.711317036300897598e-03 -2.845308482646942139e-01 -1.348212547600269318e-02 -3.429787755012512207e-01 -6.169290468096733093e-02 -1.433878093957901001e-01 2.716069109737873077e-03
4.699879512190818787e-02 -1.917547881603240967e-01 -7.863109558820724487e-02 -2.816678583621978760e-01 6.249269470572471619e-02 1.473199129104614258e-01 4.941556230187416077e-02 -5.788330361247062683e-02 4.110988602042198181e-02 8.612364530563354492e-02 -1.163699403405189514e-01 9.141158312559127808e-02 2.513276636600494385e-01 -3.286839127540588379e-01 -1.928772078827023506e-03 -3.441340029239654541e-01 1.556692831218242645e-02 -2.487509548664093018e-01 2.215824723243713379e-01 -3.523880243301391602e-01 -5.364663898944854736e-02 -1.312832720577716827e-02 2.017121315002441406e-01 3.125540912151336670e-01 -8.952837437391281128e-02 4.699496924877166748e-02 -1.101963147521018982e-01 1.331902444362640381e-01 -1.251354515552520752e-01 -3.256316762417554855e-03 3.012295365333557129e-01 -1.120451092720031738e-02
-2.112920135259628296e-01 -2.188811600208282471e-01 -5.169264227151870728e-02 -2.218934148550033569e-01 1.748809963464736938e-02 2.678623981773853302e-02 1.307223588228225708e-01 2.187109291553497314e-01 -1.241350248456001282e-01 8.872410655021667480e-02 2.550830245018005371e-01 -3.978219628334045410e-02 -2.225334942340850830e-01 -1.671528965234756470e-01 2.813701927661895752e-01 -2.430090755224227905e-01 4.373120516538619995e-02 -5.114244297146797180e-02 2.689612805843353271e-01 -7.586380839347839355e-02 -1.688642241060733795e-02 1.385804563760757446e-01 -9.462216496467590332e-02 -3.221345320343971252e-02 -3.654735386371612549e-01 -1.173741593956947327e-01 -6.168967857956886292e-02 2.380649298429489136e-01 1.391688585281372070e-01 3.348659276962280273e-01 1.500550210475921631e-01 -1.001224741339683533e-01
-2.150246351957321167e-01 -1.998656094074249268e-01 1.027807369828224182e-01 -2.421630360186100006e-02 2.389238476753234863e-01 -8.649946004152297974e-02 2.062649726867675781e-01 6.065023317933082581e-02 1.474995315074920654e-01 2.036203593015670776e-01 1.021718904376029968e-01 -7.818067073822021484e-02 2.774217166006565094e-02 1.067297998815774918e-02 2.283212095499038696e-01 -4.725630283355712891e-01 1.689194142818450928e-01 -9.290821617469191551e-04 2.957265973091125488e-01 -1.771386712789535522e-01 -2.514203190803527832e-01 -1.177315637469291687e-01 -3.634034097194671631e-02 2.149358391761779785e-01 -1.044212728738784790e-01 -1.195946559309959412e-01 -1.083714440464973450e-01 -1.803864352405071259e-02 -1.969778537750244141e-01 -1.150271743535995483e-01 -1.632932275533676147e-01 -2.187419384717941284e-01
8.458554744720458984e-02 -1.923035979270935059e-01 -8.386390656232833862e-02 -4.186231195926666260e-01 5.030304193496704102e-02 -9.137403964996337891e-02 2.255246639251708984e-01 1.247394382953643799e-01 -1.061929613351821899e-01 2.842812538146972656e-01 6.393853574991226196e-02 4.065253585577011108e-02 2.109142094850540161e-01 -2.681399136781692505e-02 1.205716282129287720e-01 5.639316886663436890e-02 8.057812601327896118e-02 -1.719119697809219360e-01 3.132706880569458008e-01 -1.309152096509933472e-01 1.175887230783700943e-02 6.967546790838241577e-02 3.015466928482055664e-01 1.449309010058641434e-02 -9.752534329891204834e-02 -7.966153323650360107e-02 1.859529465436935425e-01 2.460398823022842407e-01 -2.503674104809761047e-02 1.692036050371825695e-03 -3.632573485374450684e-01 -2.109882086515426636e-01
-3.217860460281372070e-01 -3.079441785812377930e-01 2.102192789316177368e-01 -1.791204512119293213e-01 1.416501030325889587e-02 1.261775642633438110e-01 2.287106588482856750e-02 6.693554669618606567e-02 2.464805543422698975e-01 1.054484620690345764e-01 1.332366466522216797e-01 1.219875738024711609e-01 2.976503670215606689e-01 1.397834569215774536e-01 2.087724953889846802e-01 -1.388528198003768921e-01 -2.051862515509128571e-02 -5.802362412214279175e-02 2.489182166755199432e-03 -3.566734790802001953e-01 -4.149459674954414368e-02 -1.396643668413162231e-01 6.875672936439514160e-02 2.100717127323150635e-01 2.779181115329265594e-03 -1.435912847518920898e-01 -1.882100701332092285e-01 2.655091583728790283e-01 -2.419928312301635742e-01 1.078708097338676453e-01 -8.682893216609954834e-02 -1.527781188488006592e-01
2.888787090778350830e-01 -1.908986270427703857e-01 2.487742900848388672e-01 -2.318764775991439819e-01 7.188798394054174423e-03 -1.297402232885360718e-01 1.794919222593307495e-01 1.326370537281036377e-01 -3.997419774532318115e-02 -1.531168669462203979e-01 2.180598527193069458e-01 -1.679886728525161743e-01 7.517942041158676147e-02 -1.212591528892517090e-01 -7.859213277697563171e-03 -1.588958948850631714e-01 -4.406006634235382080e-02 -7.463806867599487305e-02 -8.284294605255126953e-02 -1.343013197183609009e-01 1.893303543329238892e-01 2.612391114234924316e-01 8.353326469659805298e-02 3.458083420991897583e-02 -1.108127757906913757e-01 -5.526107735931873322e-03 -3.796542882919311523e-01 1.492107063531875610e-01 -1.737866997718811035e-01 -6.983070075511932373e-02 -1.443552225828170776e-01 -4.146973192691802979e-01
6.634305417537689209e-02 -3.094689846038818359e-01 -9.691278636455535889e-02 -2.210738509893417358e-01 1.615186035633087158e-01 2.176108807325363159e-01 3.900777995586395264e-01 -6.483513861894607544e-02 1.917765475809574127e-02 2.497580349445343018e-01 9.526520967483520508e-03 1.623256653547286987e-01 -1.612709611654281616e-01 -7.285603135824203491e-02 1.099990978837013245e-01 4.597882926464080811e-02 -4.890703782439231873e-02 -9.137029200792312622e-02 2.291624248027801514e-01 -3.840469941496849060e-02 2.435511536896228790e-02 -6.428170949220657349e-02 4.178523719310760498e-01 2.709228992462158203e-01 -1.344660669565200806e-01 -5.512510240077972412e-02 -8.571185171604156494e-02 1.240077018737792969e-01 -8.404231816530227661e-02 1.378259062767028809e-01 -2.841794788837432861e-01 -9.444551914930343628e-02
8.537384867668151855e-02 5.142031237483024597e-02 3.765358924865722656e-01 -1.703684777021408081e-01 1.319541037082672119e-01 -3.117430508136749268e-01 2.250300049781799316e-01 -1.148043386638164520e-02 1.293371617794036865e-01 -1.274701207876205444e-01 4.679239913821220398e-02 2.609264552593231201e-01 -1.522883027791976929e-01 -1.950095407664775848e-02 9.456242620944976807e-02 -1.690851151943206787e-01 -8.994338661432266235e-02 -2.119716554880142212e-01 1.328126341104507446e-01 2.059155330061912537e-02 7.934699207544326782e-02 1.247968524694442749e-02 2.246851772069931030e-01 2.537545859813690186e-01 -3.198404610157012939e-01 6.032242998480796814e-02 -6.848819553852081299e-02 2.000148296356201172e-01 -5.363057926297187805e-02 4.733386635780334473e-02 1.758490502834320068e-01 -3.323545753955841064e-01
-8.665063232183456421e-02 -2.972967624664306641e-01 -8.879686146974563599e-02 -2.327886372804641724e-01 -5.359285697340965271e-02 -1.302458643913269043e-01 -1.236453838646411896e-02 6.495133787393569946e-02 1.958569437265396118e-01 2.176966220140457153e-01 3.597241938114166260e-01 8.388277143239974976e-02 -5.023939535021781921e-02 1.047968640923500061e-01 1.258473992347717285e-01 -1.198093295097351074e-01 -6.732057034969329834e-02 -1.168379858136177063e-01 1.460534483194351196e-01 -2.636964619159698486e-01 -1.610929369926452637e-01 -1.352957040071487427e-01 2.765409946441650391e-01 2.315871715545654297e-01 1.671742200851440430e-01 2.218787074089050293e-01 2.682695686817169189e-01 2.399465739727020264e-01 -1.089523360133171082e-01 8.868627250194549561e-02 7.878458499908447266e-02 -1.893621385097503662e-01
5.363963544368743896e-03 -1.534206122159957886e-01 5.104048922657966614e-02 -3.834620714187622070e-01 3.081505596637725830e-01 3.339960575103759766e-01 7.490876317024230957e-02 2.624977007508277893e-02 1.529791479697450995e-04 3.487108945846557617e-01 4.096481204032897949e-01 -9.612479060888290405e-02 1.157771125435829163e-01 4.582861810922622681e-02 2.556799538433551788e-02 -1.809051483869552612e-01 1.271742135286331177e-01 3.018304891884326935e-02 -1.289476454257965088e-02 -1.614146977663040161e-01 -3.431336209177970886e-02 -1.619475781917572021e-01 1.802332848310470581e-01 -6.705392152070999146e-02 1.754713952541351318e-01 1.964807510375976562e-01 -1.328472346067428589e-01 1.801428496837615967e-01 1.767311841249465942e-01 -3.652816638350486755e-02 -8.172801136970520020e-02 -2.471722895279526711e-03
-2.543223090469837189e-02 6.461258232593536377e-02 1.307735294103622437e-01 -1.627392023801803589e-01 1.470022946596145630e-01 6.348971277475357056e-02 -7.295544445514678955e-02 -1.363631337881088257e-01 1.386182159185409546e-01 1.362915500067174435e-03 2.774910628795623779e-01 2.394818067550659180e-01 -2.177198529243469238e-01 1.142886728048324585e-01 2.097150683403015137e-01 -2.458076030015945435e-01 -1.882402896881103516e-01 -2.106317728757858276e-01 3.163065016269683838e-01 -7.892325520515441895e-02 8.685373514890670776e-02 -2.256803661584854126e-01 2.286712080240249634e-01 4.931153655052185059e-01 -1.802913658320903778e-02 8.802239596843719482e-02 1.006775572896003723e-01 8.123084902763366699e-02 7.497008144855499268e-02 3.933538123965263367e-02 6.906419992446899414e-02 -8.274602144956588745e-02
1.881304681301116943e-01 -1.937010735273361206e-01 7.318055722862482071e-03 -8.976503461599349976e-02 -5.701676011085510254e-02 -1.726010739803314209e-01 3.581899404525756836e-02 -1.039084419608116150e-01 2.724159955978393555e-01 1.460755169391632080e-01 7.051651366055011749e-03 1.764265149831771851e-01 -1.684678941965103149e-01 -1.242092177271842957e-01 7.253041863441467285e-02 -1.223205476999282837e-01 -2.235352098941802979e-01 -1.304172277450561523e-01 7.380957901477813721e-02 -5.019255876541137695e-01 -1.912138052284717560e-02 1.845673024654388428e-01 2.241140305995941162e-01 2.062422968447208405e-02 9.997555986046791077e-03 -5.812673270702362061e-02 -3.372757732868194580e-01 2.397737354040145874e-01 8.217876404523849487e-02 6.342349946498870850e-02 -6.469248235225677490e-02 -2.897818088531494141e-01
2.913155257701873779e-01 -3.176021575927734375e-01 -1.696343570947647095e-01 -6.111485883593559265e-02 2.158389687538146973e-01 -7.675406523048877716e-03 7.487388700246810913e-02 6.277874857187271118e-02 1.389989852905273438e-01 -1.035005822777748108e-01 2.626050412654876709e-01 3.031012043356895447e-02 -1.788350045680999756e-01 1.084205210208892822e-01 -2.671374082565307617e-01 -2.231419533491134644e-01 -2.747741937637329102e-01 -2.623039186000823975e-01 2.748958766460418701e-01 -3.001823276281356812e-02 1.032606214284896851e-01 -1.274920254945755005e-01 3.373196423053741455e-01 6.416753679513931274e-02 -2.450280338525772095e-01 6.339062470942735672e-03 -7.596258819103240967e-02 -1.355328559875488281e-01 4.758797120302915573e-03 -3.482936695218086243e-02 3.100090287625789642e-02 9.353466331958770752e-02
6.227309256792068481e-02 3.099962882697582245e-02 -1.147889345884323120e-02 -3.017507791519165039e-01 1.267561763525009155e-01 -2.127107232809066772e-01 -2.134584262967109680e-02 3.227911889553070068e-02 7.937951013445854187e-03 1.503149420022964478e-01 7.681633532047271729e-02 -1.704783439636230469e-01 -1.323830634355545044e-01 -6.585701555013656616e-02 -6.909898668527603149e-02 -1.894228309392929077e-01 -2.926703356206417084e-02 3.724178997799754143e-03 4.650652706623077393e-01 -2.890742719173431396e-01 1.454072892665863037e-01 2.895269691944122314e-01 2.044895440340042114e-01 -6.403476744890213013e-02 1.235419437289237976e-01 -5.766342952847480774e-02 -1.462057083845138550e-01 8.177836984395980835e-02 -1.162309199571609497e-01 -6.472717225551605225e-02 -3.885995224118232727e-02 -4.511757194995880127e-01
1.366793513298034668e-01 -2.141709774732589722e-01 -1.125589981675148010e-01 -1.550376415252685547e-01 -3.966208547353744507e-03 -1.684883236885070801e-01 1.310884058475494385e-01 1.817599986679852009e-03 1.874571107327938080e-02 8.761482685804367065e-02 2.810052782297134399e-02 2.479917407035827637e-01 -1.861329078674316406e-01 -1.199408173561096191e-01 2.151555567979812622e-01 -2.349684536457061768e-01 -2.710323333740234375e-01 -1.439749896526336670e-01 2.030575573444366455e-01 -2.698524296283721924e-01 -2.157583087682723999e-02 3.244759142398834229e-01 2.569041252136230469e-01 8.640670776367187500e-02 -7.785471156239509583e-03 -2.909739315509796143e-01 -1.800120025873184204e-01 1.403266638517379761e-01 4.926170036196708679e-02 -1.377108544111251831e-01 -6.216519698500633240e-02 -2.876930534839630127e-01
2.165877819061279297e-01 -1.462071537971496582e-01 -1.859103515744209290e-02 -2.294317483901977539e-01 2.670308649539947510e-01 -5.064367782324552536e-03 -7.263720035552978516e-02 -1.028212234377861023e-01 6.331914663314819336e-02 2.463355064392089844e-01 1.166663393378257751e-01 -1.281401962041854858e-01 2.738574147224426270e-02 9.860337711870670319e-03 2.203641533851623535e-01 -8.894144743680953979e-02 -4.124779254198074341e-02 -1.494851857423782349e-01 1.818176954984664917e-01 -1.053980439901351929e-01 -1.245914101600646973e-01 1.199898719787597656e-01 2.914050519466400146e-01 3.110410273075103760e-01 1.202535927295684814e-01 -1.904926151037216187e-01 2.335647940635681152e-01 3.869784772396087646e-01 2.308762446045875549e-02 -4.033434018492698669e-02 1.175658851861953735e-01 -2.977866828441619873e-01
1.163522303104400635e-01 -3.377775847911834717e-01 -2.596038877964019775e-01 -2.568101882934570312e-01 8.407580852508544922e-02 -5.232410132884979248e-02 1.622931808233261108e-01 -2.436477392911911011e-01 1.503549367189407349e-01 -2.791363298892974854e-01 2.231135517358779907e-01 7.067283987998962402e-02 -7.605911791324615479e-02 -8.573469705879688263e-03 1.167370975017547607e-01 -1.516374051570892334e-01 -2.480139583349227905e-01 -1.341248978860676289e-03 4.514129087328910828e-02 -3.118065595626831055e-01 2.508889185264706612e-03 1.151021849364042282e-02 2.056595832109451294e-01 -1.848759055137634277e-01 -2.074499428272247314e-01 -5.847604572772979736e-02 1.653882265090942383e-01 9.695880115032196045e-02 1.037471666932106018e-01 2.221949025988578796e-02 -2.414005845785140991e-01 -2.358111590147018433e-01
3.635866940021514893e-01 -1.088416203856468201e-01 1.583037972450256348e-01 1.483466755598783493e-02 -6.628402322530746460e-02 -2.246598526835441589e-02 2.817399501800537109e-01 1.309306025505065918e-01 -1.384603083133697510e-01 1.976206153631210327e-02 2.665806412696838379e-01 -6.300090998411178589e-02 -1.685377210378646851e-01 -2.415270507335662842e-01 -1.815258711576461792e-01 -3.581324517726898193e-01 2.014187350869178772e-02 -2.202387452125549316e-01 2.647425234317779541e-01 -8.499340713024139404e-02 3.247008472681045532e-02 -4.706697072833776474e-03 5.945612117648124695e-02 -2.418424040079116821e-01 -4.050344601273536682e-02 -1.034357547760009766e-01 -1.800661683082580566e-01 1.683878302574157715e-01 1.367892473936080933e-01 -1.338834762573242188e-01 1.616697609424591064e-01 -2.479904592037200928e-01
-9.507635235786437988e-02 -6.064264103770256042e-02 1.633195877075195312e-01 -1.531066894531250000e-01 1.248237192630767822e-01 -1.349102407693862915e-01 3.485389053821563721e-01 -5.380710959434509277e-02 8.060164004564285278e-02 -1.969611197710037231e-01 2.227931469678878784e-01 -2.760090827941894531e-01 7.808542251586914062e-02 5.369023978710174561e-02 -1.661119423806667328e-02 -3.798343241214752197e-01 2.199615836143493652e-01 -2.760788202285766602e-01 2.731669545173645020e-01 -2.563250362873077393e-01 5.315022170543670654e-02 -9.354977309703826904e-02 -1.613613516092300415e-01 7.902316749095916748e-02 -6.486496329307556152e-02 -3.171659260988235474e-02 -5.234644189476966858e-02 1.570460349321365356e-01 2.873729765415191650e-01 -6.017676368355751038e-02 -1.347296088933944702e-01 -9.282305836677551270e-02
-1.071181893348693848e-01 -3.071966171264648438e-01 9.627058170735836029e-04 6.340927630662918091e-02 1.890816688537597656e-01 1.400797367095947266e-01 1.024710983037948608e-01 -1.546322852373123169e-01 2.531048655509948730e-01 -2.824099548161029816e-02 2.484455406665802002e-01 -7.526030763983726501e-03 2.630271483212709427e-03 5.822743102908134460e-02 -1.132601499557495117e-02 -2.535977363586425781e-01 5.659829452633857727e-02 1.377361360937356949e-02 1.397997140884399414e-01 -1.154852285981178284e-01 9.716869890689849854e-02 4.054384678602218628e-02 3.526560962200164795e-02 3.305125534534454346e-01 -5.473332405090332031e-01 5.267949402332305908e-02 -8.003610372543334961e-02 2.519596517086029053e-01 -2.532766163349151611e-01 7.049053162336349487e-02 8.132290840148925781e-02 7.637859787791967392e-03
2.456235438585281372e-01 -3.225565850734710693e-01 -4.784667491912841797e-02 3.529469249770045280e-03 2.761518657207489014e-01 1.271065920591354370e-01 -5.778621416538953781e-03 -2.328391186892986298e-02 1.204355135560035706e-01 -5.450381338596343994e-02 2.019443958997726440e-01 1.897716075181961060e-01 1.608138829469680786e-01 -1.079468950629234314e-01 -1.773993819952011108e-01 -2.134855240583419800e-01 1.133634746074676514e-01 -3.212592899799346924e-01 1.365188658237457275e-01 -2.271283738082274795e-04 7.263264805078506470e-02 1.417074203491210938e-01 2.800084054470062256e-01 1.952737271785736084e-01 -3.582004923373460770e-03 -3.503922820091247559e-01 -7.532322406768798828e-02 1.926092654466629028e-01 1.415704339742660522e-01 -8.157827705144882202e-02 2.436069250106811523e-01 5.755310133099555969e-02
1.132068932056427002e-01 -2.833572924137115479e-01 1.352914273738861084e-01 -6.196700036525726318e-02 1.807712018489837646e-01 2.145256102085113525e-01 1.391756832599639893e-01 -9.746617078781127930e-02 1.291293352842330933e-01 5.481142923235893250e-02 -1.042218692600727081e-02 2.479522861540317535e-02 -1.748582422733306885e-01 8.180140517652034760e-03 1.298296600580215454e-01 -2.903721332550048828e-01 -3.871805593371391296e-02 -1.253702789545059204e-01 3.282073736190795898e-01 4.300782829523086548e-02 1.561636775732040405e-01 -2.205818444490432739e-01 2.917288541793823242e-01 1.982042938470840454e-01 -3.847857117652893066e-01 -3.962085768580436707e-02 -1.951620876789093018e-01 2.599999904632568359e-01 2.191432006657123566e-02 -6.217403337359428406e-02 -4.484134167432785034e-02 1.976577490568161011e-01
1.687279045581817627e-01 4.951055347919464111e-02 2.147646248340606689e-02 3.088187873363494873e-01 2.818534970283508301e-01 -1.131888777017593384e-01 3.073950707912445068e-01 3.297713398933410645e-01 1.841304898262023926e-01 -1.312590241432189941e-01 1.276564747095108032e-01 -1.590495705604553223e-01 -4.200838878750801086e-02 -4.552862793207168579e-02 2.252402007579803467e-01 -7.417741417884826660e-02 1.346630454063415527e-01 -2.015345245599746704e-01 1.238430738449096680e-01 -4.151829332113265991e-02 1.800956875085830688e-01 -8.078508824110031128e-02 1.093071326613426208e-01 1.056901291012763977e-01 -2.463390827178955078e-01 1.016971096396446228e-01 1.270684152841567993e-01 3.600589931011199951e-01 -5.771384760737419128e-02 -1.614725738763809204e-01 9.124332666397094727e-02 -1.803393363952636719e-01
3.258646130561828613e-01 -3.466752767562866211e-01 5.597670003771781921e-02 -1.038782969117164612e-01 -2.878630533814430237e-03 1.024416238069534302e-01 3.016229867935180664e-01 2.405950129032135010e-01 3.450854122638702393e-01 -1.086815074086189270e-01 5.140137672424316406e-02 1.852373778820037842e-01 4.403670504689216614e-02 6.757592409849166870e-02 2.324862182140350342e-01 6.194120645523071289e-02 1.754076182842254639e-01 -1.043095514178276062e-01 1.519730836153030396e-01 -2.647418379783630371e-01 1.894866526126861572e-01 9.724674373865127563e-02 -1.645881566219031811e-03 3.078133165836334229e-01 -3.541637212038040161e-03 -3.986441344022750854e-02 3.773256763815879822e-02 2.762243747711181641e-01 -6.823717802762985229e-02 3.999674320220947266e-02 8.270411938428878784e-02 -2.699615061283111572e-02
2.321415543556213379e-01 -1.869374513626098633e-01 -3.565604239702224731e-02 -1.096866801381111145e-01 -2.145787142217159271e-02 -2.251508086919784546e-02 2.542239427566528320e-01 3.145992457866668701e-01 1.077319607138633728e-01 7.944430410861968994e-02 1.441221684217453003e-01 -6.148003786802291870e-02 1.302839964628219604e-01 3.780743479728698730e-01 -1.879166252911090851e-02 -2.604770064353942871e-01 2.244193404912948608e-01 -3.328486531972885132e-02 2.010472565889358521e-01 -7.348594069480895996e-02 2.167049944400787354e-01 -3.195208311080932617e-01 1.865788102149963379e-01 6.735982745885848999e-02 -1.411957442760467529e-01 -1.779910922050476074e-02 8.246820420026779175e-02 3.243952393531799316e-01 -1.260278467088937759e-02 1.574190557003021240e-01 1.270998716354370117e-01 -6.026751175522804260e-02
-8.461470156908035278e-02 -1.525090634822845459e-01 1.640348583459854126e-01 -2.822254002094268799e-01 1.712635159492492676e-01 -6.581120938062667847e-02 3.543038964271545410e-01 -3.911475837230682373e-02 1.690360456705093384e-01 -1.184916030615568161e-02 7.001683861017227173e-02 -2.395293116569519043e-01 -9.125779569149017334e-02 -4.247251525521278381e-02 -2.298432588577270508e-01 -3.202114999294281006e-01 -2.016092538833618164e-01 -2.569818198680877686e-01 1.828033179044723511e-01 -1.980888396501541138e-01 -6.823772937059402466e-02 -9.416279196739196777e-02 -1.644861549139022827e-01 1.504531204700469971e-01 1.687715575098991394e-02 7.006565481424331665e-02 -1.756421327590942383e-01 2.967356145381927490e-01 1.029096245765686035e-01 -1.230153515934944153e-01 -2.306160926818847656e-01 -1.592066697776317596e-02
2.223668396472930908e-01 -3.164862394332885742e-01 2.853314764797687531e-02 -1.309501230716705322e-01 -1.697585731744766235e-01 9.314177185297012329e-02 7.067788392305374146e-02 1.332424730062484741e-01 2.120633274316787720e-01 -9.924871474504470825e-02 3.916759788990020752e-01 1.908708661794662476e-01 1.112473532557487488e-01 -5.478373542428016663e-02 1.242762524634599686e-02 -1.177786141633987427e-01 -8.228991180658340454e-02 -3.115506172180175781e-01 8.521849662065505981e-02 9.060405194759368896e-02 1.147886365652084351e-01 -1.300654653459787369e-02 2.420560866594314575e-01 2.264964878559112549e-01 -2.513196766376495361e-01 -1.842807531356811523e-01 -7.273390889167785645e-02 9.530267119407653809e-02 3.464399278163909912e-01 -5.895324796438217163e-02 7.291891425848007202e-02 1.235616654157638550e-01
-1.067361757159233093e-01 -1.280389428138732910e-01 2.232115268707275391e-01 -1.257838010787963867e-01 1.283174604177474976e-01 -5.472511425614356995e-02 3.031799383461475372e-02 1.098695117980241776e-02 2.250527441501617432e-01 -1.256720125675201416e-01 2.174492776393890381e-01 -2.757078781723976135e-02 -7.925722002983093262e-02 -6.834767013788223267e-02 -1.093051135540008545e-01 -2.516358494758605957e-01 -5.543738231062889099e-02 -2.039997652173042297e-02 1.281210929155349731e-01 -2.678542137145996094e-01 7.088647037744522095e-02 1.063885912299156189e-02 -1.417527049779891968e-01 1.827444285154342651e-01 -3.664606809616088867e-01 2.020035386085510254e-01 -3.227275609970092773e-01 3.572152554988861084e-01 -2.786034643650054932e-01 -1.875785291194915771e-01 -1.075800284743309021e-01 6.204079836606979370e-02
1.220158934593200684e-01 -9.556169807910919189e-02 1.468024700880050659e-01 -1.472851485013961792e-01 4.528499245643615723e-01 1.071268618106842041e-01 6.460021436214447021e-02 2.041988968849182129e-01 -2.669376845005899668e-04 -8.600181341171264648e-02 -4.029140248894691467e-02 1.009867861866950989e-01 -2.696784958243370056e-02 -1.519136428833007812e-01 6.649662554264068604e-02 -3.050718903541564941e-01 1.614814251661300659e-01 -2.626049518585205078e-02 1.476407237350940704e-02 -2.059055715799331665e-01 3.555952608585357666e-01 -1.809735083952546120e-03 3.046866357326507568e-01 4.916328191757202148e-02 -1.133399978280067444e-01 -1.333190053701400757e-01 -4.336406588554382324e-01 -4.461257532238960266e-02 -3.526645153760910034e-02 1.825977489352226257e-02 1.254721134901046753e-01 -2.729004248976707458e-02
2.781192213296890259e-02 5.508564040064811707e-02 6.916904449462890625e-02 -1.548442542552947998e-01 -6.247723102569580078e-02 1.494549065828323364e-01 4.214056953787803650e-02 1.761836409568786621e-01 -8.544696122407913208e-02 -4.770486429333686829e-02 1.772567480802536011e-01 -1.343495547771453857e-01 3.973842784762382507e-02 9.052225202322006226e-02 -1.822986602783203125e-01 -2.811622321605682373e-01 -3.670003116130828857e-01 -3.270028159022331238e-02 3.083832263946533203e-01 -4.664149507880210876e-02 3.113244175910949707e-01 2.331689298152923584e-01 2.039054483175277710e-01 -6.104481872171163559e-03 -2.503660023212432861e-01 -1.704761087894439697e-01 -2.184213604778051376e-03 3.377270102500915527e-01 -1.899434952065348625e-03 7.082092016935348511e-02 -2.172398567199707031e-01 -2.081052958965301514e-01
1.406971067190170288e-01 -6.089898943901062012e-02 -1.419056504964828491e-01 -2.826714515686035156e-01 5.220197886228561401e-02 -1.382402181625366211e-01 -3.342347592115402222e-02 -7.625273615121841431e-02 1.868553906679153442e-01 2.532719969749450684e-01 1.712237000465393066e-01 9.726548194885253906e-02 -6.634785234928131104e-02 -1.660401076078414917e-01 2.831184864044189453e-02 -1.075777709484100342e-01 1.982512921094894409e-01 -1.557404547929763794e-01 4.891772270202636719e-01 6.999254110269248486e-04 1.703776717185974121e-01 -1.816900819540023804e-01 2.457586079835891724e-01 1.204456314444541931e-01 -2.074583917856216431e-01 -1.117849946022033691e-01 -1.374336481094360352e-01 2.142755873501300812e-02 -1.862075328826904297e-01 -2.183249741792678833e-01 -1.698472052812576294e-01 -1.990870386362075806e-01
5.231497343629598618e-03 -2.852922081947326660e-01 -1.440778672695159912e-01 -1.600478440523147583e-01 1.635598540306091309e-01 1.681356877088546753e-01 2.721033096313476562e-01 2.500979304313659668e-01 -1.727192997932434082e-01 3.275956213474273682e-01 8.676844835281372070e-02 2.677824534475803375e-02 -6.749127060174942017e-02 6.055794656276702881e-02 -1.272607147693634033e-01 -1.500066071748733521e-01 -8.372048288583755493e-02 -1.248323172330856323e-01 -4.738121852278709412e-02 -2.410817891359329224e-01 -1.102935988456010818e-02 -6.028498755767941475e-04 2.671229541301727295e-01 -2.843031287193298340e-01 -2.467484213411808014e-02 2.179604321718215942e-01 -1.818898469209671021e-01 3.048228621482849121e-01 -1.958004981279373169e-01 1.592569053173065186e-01 4.164714366197586060e-02 -1.160440742969512939e-01
1.781084686517715454e-01 -4.232771992683410645e-01 1.229545250535011292e-01 -7.245682179927825928e-02 4.471763595938682556e-02 -1.954157091677188873e-02 4.344502389430999756e-01 1.542983800172805786e-01 1.377064138650894165e-01 9.869769215583801270e-02 2.090423256158828735e-01 1.526183187961578369e-01 -1.905016601085662842e-01 -1.497485768049955368e-02 4.144227132201194763e-02 -1.866089850664138794e-01 9.580358862876892090e-02 -6.267397850751876831e-02 -9.078391641378402710e-02 -2.024792432785034180e-01 -1.717636138200759888e-01 2.706373110413551331e-02 2.687925398349761963e-01 -2.948123514652252197e-01 -2.123387530446052551e-02 2.256909459829330444e-01 3.364184126257896423e-02 9.549392014741897583e-02 2.404690235853195190e-01 9.032160788774490356e-02 -7.505458593368530273e-02 -7.673189509660005569e-03
5.001607909798622131e-02 -1.676270961761474609e-01 -1.455469131469726562e-01 -2.847015261650085449e-01 1.764418929815292358e-01 -1.417286843061447144e-01 3.685255721211433411e-02 1.286589056253433228e-01 -1.397063583135604858e-02 1.387833207845687866e-01 1.763538122177124023e-01 6.363263353705406189e-03 -3.191821277141571045e-01 -1.886724531650543213e-01 1.926284581422805786e-01 -2.786932587623596191e-01 -4.684658944606781006e-01 -2.031471580266952515e-01 -8.747555315494537354e-03 -6.051511317491531372e-02 1.167259141802787781e-01 2.054098993539810181e-01 8.873364329338073730e-02 2.649963796138763428e-01 2.254999615252017975e-02 -2.229256182909011841e-02 -8.034984767436981201e-02 1.019822955131530762e-01 -2.845221757888793945e-02 1.216537281870841980e-01 -2.442077994346618652e-01 -6.076363846659660339e-02
9.289400279521942139e-02 -3.694237396121025085e-02 -6.240769848227500916e-02 -2.100511193275451660e-01 2.965449094772338867e-01 1.534420847892761230e-01 1.885817497968673706e-01 2.363352663815021515e-02 -5.661048740148544312e-02 9.452676773071289062e-02 2.402327209711074829e-01 1.836782991886138916e-01 -3.227209746837615967e-01 -9.927590191364288330e-02 1.795802712440490723e-01 -1.234862431883811951e-01 -3.281027972698211670e-01 -1.557499915361404419e-01 1.994805037975311279e-01 -1.580325812101364136e-01 -2.071602493524551392e-01 3.922538086771965027e-02 1.023364216089248657e-01 -3.908756189048290253e-03 -2.651650309562683105e-01 -1.337073184549808502e-02 8.735414594411849976e-02 2.207668870687484741e-01 2.143249288201332092e-02 8.730867505073547363e-02 -3.768856525421142578e-01 -2.625931426882743835e-02
1.151159778237342834e-01 -3.212420642375946045e-01 3.977161832153797150e-03 -2.905586957931518555e-01 -7.746820151805877686e-02 1.339719444513320923e-01 2.464769482612609863e-01 2.725065052509307861e-01 3.339256942272186279e-01 -2.452236786484718323e-02 1.568741649389266968e-01 1.269898414611816406e-01 -1.105224639177322388e-01 6.323512643575668335e-02 1.530072689056396484e-01 8.037810027599334717e-02 1.570337712764739990e-01 -1.469049509614706039e-02 1.935148090124130249e-01 -2.135446965694427490e-01 3.692712634801864624e-02 1.899282634258270264e-01 3.986279666423797607e-02 2.144260108470916748e-01 -2.278629988431930542e-01 -2.973376512527465820e-01 -3.243304789066314697e-03 1.196147799491882324e-01 -1.365326195955276489e-01 -2.214106917381286621e-01 -3.129496797919273376e-02 1.581151932477951050e-01
1.083796322345733643e-01 -6.856978870928287506e-03 -8.458933793008327484e-03 -1.574113070964813232e-01 4.777376353740692139e-02 2.258335202932357788e-01 1.273422539234161377e-01 2.353619188070297241e-01 2.156876474618911743e-01 -5.476597696542739868e-02 1.341888606548309326e-01 -1.237836331129074097e-01 -2.905876934528350830e-01 -1.343273222446441650e-01 2.462604828178882599e-02 -2.815583348274230957e-01 2.964753285050392151e-02 -2.081764936447143555e-01 9.794990718364715576e-02 -1.818019598722457886e-01 1.804140657186508179e-01 -2.021856009960174561e-01 1.592742353677749634e-01 -9.853023290634155273e-02 -7.476478815078735352e-02 -1.659603416919708252e-02 -4.150697588920593262e-01 1.792120635509490967e-01 -1.244418621063232422e-01 1.198213826864957809e-02 -3.895344734191894531e-01 1.573623716831207275e-02
-9.343599528074264526e-02 -2.061021029949188232e-01 7.412382215261459351e-02 -1.362764388322830200e-01 2.011754810810089111e-01 -8.087502419948577881e-02 3.427638709545135498e-01 -1.149066612124443054e-01 9.350744634866714478e-02 -2.345192432403564453e-02 2.813268601894378662e-01 2.464904785156250000e-01 -2.774132788181304932e-01 2.175634354352951050e-01 1.837696582078933716e-01 -2.394654899835586548e-01 2.868172153830528259e-02 2.012229338288307190e-02 -8.132632821798324585e-02 -2.569666691124439240e-02 -5.757204070687294006e-02 1.212532147765159607e-01 3.161617219448089600e-01 -1.907862722873687744e-01 -7.845957577228546143e-02 1.658913493156433105e-01 1.360666193068027496e-02 3.636728525161743164e-01 1.358392834663391113e-02 -2.638817392289638519e-02 -2.274959236383438110e-01 -2.810145355761051178e-02
1.276229321956634521e-01 -1.941138207912445068e-01 -6.242101639509201050e-02 -1.512606441974639893e-01 6.597733497619628906e-02 1.266017556190490723e-01 2.890070378780364990e-01 -1.192181743681430817e-02 1.888319104909896851e-01 2.969458401203155518e-01 1.613827943801879883e-01 -1.357689034193754196e-02 7.415106147527694702e-02 5.281377583742141724e-02 7.340575754642486572e-02 -2.141927331686019897e-01 2.677364647388458252e-01 3.184962645173072815e-02 2.101075649261474609e-01 -1.220889315009117126e-01 -2.140058428049087524e-01 -4.315687716007232666e-02 2.718981206417083740e-01 2.069046348333358765e-01 1.004515364766120911e-01 -1.473505944013595581e-01 2.183102518320083618e-01 3.583366870880126953e-01 4.738912452012300491e-03 -5.657541565597057343e-03 8.124340325593948364e-02 -3.080918192863464355e-01
2.057457417249679565e-01 -3.013066649436950684e-01 2.445511668920516968e-01 -1.550282090902328491e-01 2.486252039670944214e-01 -5.215394496917724609e-02 1.945744827389717102e-02 3.678615763783454895e-02 -8.255940675735473633e-02 2.978049814701080322e-01 4.733434319496154785e-02 7.456891983747482300e-02 -1.678452342748641968e-01 1.055327430367469788e-01 5.428012087941169739e-02 -1.990438699722290039e-01 9.756335616111755371e-02 3.470486775040626526e-02 3.493076562881469727e-02 -1.321970522403717041e-01 -1.128435134887695312e-01 -1.105080395936965942e-01 2.093538641929626465e-02 3.976633250713348389e-01 3.829361870884895325e-02 -3.030501306056976318e-01 6.138309463858604431e-02 3.504916131496429443e-01 -2.172548770904541016e-01 -1.510758996009826660e-01 5.674987565726041794e-03 -1.693675816059112549e-01
5.599922314286231995e-02 -1.273428201675415039e-01 -1.851139590144157410e-02 -1.703552603721618652e-01 -4.415217787027359009e-03 -4.923925548791885376e-02 8.427061885595321655e-02 -3.338098526000976562e-02 8.214551955461502075e-02 1.878714263439178467e-01 2.074237167835235596e-01 1.459325850009918213e-01 -1.164246648550033569e-01 -1.146815344691276550e-01 1.366726458072662354e-01 -4.491264466196298599e-03 -3.416427969932556152e-01 -2.334499359130859375e-01 2.412062436342239380e-01 -3.842354118824005127e-01 -5.382977053523063660e-02 2.631255090236663818e-01 2.920303046703338623e-01 8.875360339879989624e-02 -2.032808586955070496e-02 -2.462439686059951782e-01 -3.066987693309783936e-01 7.155074179172515869e-02 3.671210259199142456e-02 6.978736817836761475e-02 -1.765213161706924438e-01 -2.211689502000808716e-01
1.192905083298683167e-01 -2.328059822320938110e-01 -1.903399080038070679e-01 -2.386335097253322601e-02 3.187986016273498535e-01 -8.406524360179901123e-02 1.255829483270645142e-01 1.749017238616943359e-01 7.764356583356857300e-02 -1.219210252165794373e-01 2.277508378028869629e-01 -2.585847675800323486e-01 -8.315706998109817505e-02 -1.456425990909337997e-02 4.682686328887939453e-01 -9.332841634750366211e-02 3.036975860595703125e-02 -4.153700768947601318e-01 -3.380084037780761719e-02 -8.131442591547966003e-03 -3.708260878920555115e-02 3.593161329627037048e-02 1.630373857915401459e-02 -8.383670449256896973e-02 -4.846436530351638794e-02 6.528101861476898193e-02 2.997508645057678223e-02 3.188532888889312744e-01 -5.439616367220878601e-02 -1.718317866325378418e-01 1.942116022109985352e-01 -3.106921166181564331e-02
2.232637554407119751e-01 -1.969330012798309326e-01 1.960001736879348755e-01 -3.140120208263397217e-01 2.516841590404510498e-01 -5.452300235629081726e-02 2.279554903507232666e-01 8.119690418243408203e-02 6.479658931493759155e-02 -3.049797751009464264e-02 2.010595500469207764e-01 4.097898304462432861e-02 -1.912887841463088989e-01 -3.644794225692749023e-03 1.859073191881179810e-01 -1.465324908494949341e-01 -3.776485025882720947e-01 -2.020909935235977173e-01 -1.002915799617767334e-01 3.383431956171989441e-02 3.373959660530090332e-02 9.375712275505065918e-02 1.532893329858779907e-01 1.002112329006195068e-01 -7.536477595567703247e-02 3.106337273493409157e-03 1.367012262344360352e-01 3.026333153247833252e-01 1.246739029884338379e-01 1.228937581181526184e-01 -2.565679550170898438e-01 2.429764568805694580e-01
1.023224145174026489e-01 -3.070998489856719971e-01 2.598284371197223663e-02 -1.837761402130126953e-01 5.569200515747070312e-01 1.471921801567077637e-01 8.781620417721569538e-04 -2.088959328830242157e-02 -5.417369306087493896e-03 4.000527262687683105e-01 1.296691447496414185e-01 3.003544406965374947e-03 2.873991383239626884e-03 6.610126048326492310e-02 -3.407419100403785706e-02 1.404540836811065674e-01 7.025375030934810638e-03 -2.635903954505920410e-01 2.142267823219299316e-01 -2.295180410146713257e-01 1.291832327842712402e-01 -2.604594081640243530e-02 -4.763801395893096924e-02 1.028494313359260559e-01 -9.111234545707702637e-02 -5.135129019618034363e-02 -3.040060400962829590e-03 2.452613562345504761e-01 1.447311490774154663e-01 2.462722174823284149e-02 -1.794964522123336792e-01 5.620875582098960876e-02
-6.434258818626403809e-02 -1.375100612640380859e-01 1.646214723587036133e-01 -3.630773723125457764e-02 2.515918016433715820e-01 2.013572752475738525e-01 1.096114888787269592e-01 6.742928177118301392e-02 -3.040162473917007446e-02 -1.656012088060379028e-01 5.335173010826110840e-01 2.380254417657852173e-01 2.421667426824569702e-01 1.486301701515913010e-02 -1.979274749755859375e-01 -2.961136102676391602e-01 -1.106246467679738998e-02 -2.527472972869873047e-01 3.938954696059226990e-02 6.692319363355636597e-02 9.093423373997211456e-03 -2.961804158985614777e-03 1.184590533375740051e-01 2.817534282803535461e-02 -2.505873143672943115e-01 -2.179082483053207397e-01 -1.102957800030708313e-01 6.385218352079391479e-02 1.467510610818862915e-01 -6.898795813322067261e-02 -6.903717666864395142e-02 -1.738554984331130981e-01
2.057788074016571045e-01 -2.429472096264362335e-02 8.509658277034759521e-02 -1.633193045854568481e-01 1.018314361572265625e-01 1.010501682758331299e-01 6.002330407500267029e-02 -4.318960383534431458e-02 1.253632605075836182e-01 1.170482113957405090e-01 8.152468502521514893e-02 8.206610381603240967e-02 -9.994041174650192261e-02 -1.541951447725296021e-01 1.012978423386812210e-02 -1.838244348764419556e-01 -3.220191895961761475e-01 -3.045440316200256348e-01 1.349221169948577881e-01 -1.299042701721191406e-01 3.164087235927581787e-01 2.513805329799652100e-01 8.899705111980438232e-02 1.514893472194671631e-01 -6.929008662700653076e-02 -1.218471378087997437e-01 -1.635610312223434448e-01 3.374755084514617920e-01 6.679407507181167603e-02 2.416098564863204956e-01 -3.609682321548461914e-01 -8.673126250505447388e-02
8.411237597465515137e-02 -4.569233655929565430e-01 -3.008219897747039795e-01 -1.010099872946739197e-01 2.783274352550506592e-01 -9.342643618583679199e-02 -5.142518319189548492e-03 9.537888318300247192e-02 -4.289935901761054993e-02 -1.449966579675674438e-01 3.952364027500152588e-01 -1.076798886060714722e-02 1.645452380180358887e-01 8.137425035238265991e-02 -1.243092119693756104e-01 -8.069383352994918823e-02 -1.726095527410507202e-01 -9.158440679311752319e-02 -4.793193191289901733e-02 -4.244299530982971191e-01 9.703205898404121399e-03 2.809682674705982208e-02 1.171726435422897339e-01 9.259925782680511475e-02 -1.390403211116790771e-01 -1.038593053817749023e-01 4.162120819091796875e-02 5.327814724296331406e-03 1.448944240109995008e-04 -1.070710122585296631e-01 -2.533886432647705078e-01 4.382275044918060303e-02
2.239137142896652222e-01 -4.031690955162048340e-02 -2.063211500644683838e-01 -2.371543198823928833e-01 -1.383758150041103363e-02 -1.640221923589706421e-01 -1.755622327327728271e-01 -1.772760786116123199e-02 1.719936579465866089e-01 2.060130983591079712e-01 1.381957083940505981e-01 5.747051909565925598e-02 -2.358524315059185028e-02 -7.048381865024566650e-02 1.332674026489257812e-01 -2.224775403738021851e-01 -7.429106044583022594e-04 -3.185964822769165039e-01 5.874735713005065918e-01 -1.019853502511978149e-01 1.170845925807952881e-01 1.776735857129096985e-02 6.742332130670547485e-02 1.572276204824447632e-01 -2.367336452007293701e-01 -7.412219885736703873e-03 -1.684692949056625366e-01 4.399949312210083008e-02 -6.124221161007881165e-02 -8.227397501468658447e-02 -1.309849172830581665e-01 -9.786257147789001465e-02
-2.092707902193069458e-01 -4.438342154026031494e-01 -8.645781129598617554e-02 -6.925804913043975830e-02 8.327579498291015625e-02 -1.483922153711318970e-01 1.926804780960083008e-01 -1.013209521770477295e-01 3.167459964752197266e-01 2.270557358860969543e-02 3.761189579963684082e-01 1.024324074387550354e-01 -2.929647266864776611e-01 -4.523283801972866058e-03 2.614279091358184814e-01 -1.711804866790771484e-01 -1.385176181793212891e-01 -1.458286195993423462e-01 4.721376672387123108e-02 8.588846027851104736e-02 -1.547825783491134644e-01 -7.376156747341156006e-02 1.211658418178558350e-01 8.535481244325637817e-02 -1.441691666841506958e-01 1.617983728647232056e-01 -3.751359879970550537e-02 1.195892542600631714e-01 -1.671606153249740601e-01 1.134603023529052734e-01 -9.199015051126480103e-02 1.446602046489715576e-01
1.295684725046157837e-01 -4.075301438570022583e-02 -1.037519499659538269e-01 -1.941875517368316650e-01 3.151584416627883911e-02 4.583681002259254456e-02 -1.384592503309249878e-01 -2.124725654721260071e-02 -9.326662868261337280e-02 1.632420420646667480e-01 1.134837418794631958e-01 1.348282992839813232e-01 -1.250136047601699829e-01 -3.075545094907283783e-02 6.937199085950851440e-02 -1.400487273931503296e-01 1.738087981939315796e-01 -9.951817989349365234e-02 4.536553621292114258e-01 -3.829539418220520020e-01 1.820534840226173401e-02 1.431562900543212891e-01 5.623924359679222107e-02 3.984058499336242676e-01 -2.658487856388092041e-01 4.730616230517625809e-03 -5.034696683287620544e-02 1.897490024566650391e-01 -2.105258256196975708e-01 -9.935552626848220825e-02 -1.639740318059921265e-01 -1.932715773582458496e-01
-1.076268926262855530e-01 -4.686682224273681641e-01 5.422461777925491333e-02 -2.188084572553634644e-01 2.445198409259319305e-02 -1.566700190305709839e-01 -3.002014011144638062e-02 1.300518065690994263e-01 1.708974391222000122e-01 1.135799810290336609e-01 1.360491514205932617e-01 8.814440667629241943e-02 3.457088768482208252e-01 5.567614734172821045e-02 1.048556417226791382e-01 -1.406981050968170166e-01 1.160196885466575623e-01 -7.169777899980545044e-02 -1.728696525096893311e-01 -1.749444454908370972e-01 2.185192704200744629e-01 -1.650286763906478882e-01 -1.350461039692163467e-02 2.620858550071716309e-01 3.603427484631538391e-02 -7.802912592887878418e-02 -2.377130687236785889e-01 2.224096059799194336e-01 9.822154045104980469e-02 -8.703067898750305176e-02 1.678532958030700684e-01 -2.673884332180023193e-01
1.871650964021682739e-01 -2.200296074151992798e-01 2.968277782201766968e-02 -1.258879303932189941e-01 1.980168074369430542e-01 -6.298831105232238770e-02 1.185186021029949188e-02 -2.009807527065277100e-01 3.360886275768280029e-01 1.112735494971275330e-01 3.990602791309356689e-01 -5.976513028144836426e-02 1.419091690331697464e-02 -2.811692655086517334e-01 -7.118685543537139893e-02 -6.387427449226379395e-02 -2.019090205430984497e-02 -6.979090720415115356e-02 2.540275752544403076e-01 -3.876911699771881104e-01 -5.269466340541839600e-02 -1.015985086560249329e-01 1.514462530612945557e-01 2.427070885896682739e-01 -1.971295475959777832e-01 -3.882011771202087402e-02 -2.274823747575283051e-02 -2.271578758955001831e-01 -8.974155038595199585e-02 -1.270587090402841568e-02 1.539901345968246460e-01 -9.173255413770675659e-03
-2.430119365453720093e-01 -3.885661661624908447e-01 -3.184062242507934570e-02 -2.998036742210388184e-01 1.459786389023065567e-02 5.312886089086532593e-03 1.920248717069625854e-01 -6.432154774665832520e-02 -1.928323954343795776e-01 5.479938536882400513e-02 3.031324744224548340e-01 6.338096410036087036e-02 -2.226807875558733940e-03 -2.954068966209888458e-02 -1.575156748294830322e-01 -2.381742745637893677e-01 2.142390310764312744e-01 -2.337365746498107910e-01 3.804943859577178955e-01 -1.105771288275718689e-01 -2.530263662338256836e-01 5.490935221314430237e-02 1.602952368557453156e-02 7.972984760999679565e-02 -1.719756871461868286e-01 -2.041063159704208374e-01 -1.197612881660461426e-01 2.441266737878322601e-02 -3.602848574519157410e-02 -1.409289538860321045e-01 -2.769913338124752045e-02 -4.249059595167636871e-03
-1.315483730286359787e-02 3.293690457940101624e-02 1.904789507389068604e-01 -7.313881069421768188e-02 1.142056360840797424e-01 1.608366370201110840e-01 -3.787096589803695679e-02 7.724185287952423096e-02 -2.531125247478485107e-01 -1.169953420758247375e-01 1.515963971614837646e-01 -1.590217500925064087e-01 -5.422323942184448242e-02 1.320545971393585205e-01 -9.648654609918594360e-02 -1.570672728121280670e-02 -3.188702464103698730e-01 -2.128770202398300171e-02 2.025166451930999756e-01 -1.458525359630584717e-01 1.942764818668365479e-01 -8.826258778572082520e-02 3.984738588333129883e-01 1.593807786703109741e-01 -2.325566411018371582e-01 4.202728345990180969e-02 -2.041444778442382812e-01 4.142132103443145752e-01 -3.466540202498435974e-02 -4.937514662742614746e-02 -2.221702188253402710e-01 -1.964943856000900269e-01
3.572061657905578613e-02 -2.275678813457489014e-01 -2.033974528312683105e-01 -6.616699695587158203e-02 6.825678050518035889e-02 -1.903080195188522339e-01 1.414143145084381104e-01 -2.485462836921215057e-02 2.184193432331085205e-01 2.729102969169616699e-02 1.194689720869064331e-01 1.920148432254791260e-01 -1.647025346755981445e-03 3.214791417121887207e-01 2.593238949775695801e-01 -3.255025446414947510e-01 1.922972798347473145e-01 -3.633722960948944092e-01 2.071311920881271362e-01 6.720133870840072632e-02 1.654589921236038208e-01 2.856330201029777527e-02 1.533341109752655029e-01 -5.113421473652124405e-03 -2.857247591018676758e-01 -7.596118748188018799e-02 -1.109952330589294434e-01 1.737323105335235596e-01 -6.182378530502319336e-02 6.695034354925155640e-02 1.076219901442527771e-01 -2.135045677423477173e-01
1.535547226667404175e-01 -1.287921518087387085e-01 6.636376678943634033e-02 -1.312099993228912354e-01 1.524871885776519775e-01 -5.146511644124984741e-02 2.115309238433837891e-01 2.278151810169219971e-01 1.139796450734138489e-01 -1.099411547183990479e-01 2.725079059600830078e-01 -1.987215727567672729e-01 1.867178380489349365e-01 -1.352049410343170166e-01 -1.080337818711996078e-02 -1.331478077918291092e-02 -3.770037591457366943e-01 -2.303697466850280762e-01 4.121462628245353699e-02 -2.882983982563018799e-01 6.407582759857177734e-02 1.562698185443878174e-01 -9.748695418238639832e-03 -4.659783840179443359e-02 -8.847141265869140625e-02 6.836278736591339111e-02 -2.026721388101577759e-01 2.773922495543956757e-02 -9.791631996631622314e-02 -1.272188425064086914e-01 -2.209696024656295776e-01 -4.285382330417633057e-01
2.095625400543212891e-01 -2.225471735000610352e-01 1.566667407751083374e-01 2.056778408586978912e-02 3.092602267861366272e-02 -1.706025749444961548e-02 1.706790030002593994e-01 2.000986188650131226e-01 1.066663414239883423e-01 -2.179062180221080780e-02 3.094486333429813385e-02 1.287979036569595337e-01 -1.575481444597244263e-01 -3.007940948009490967e-01 -7.906974107027053833e-02 -2.426625192165374756e-01 1.453900635242462158e-01 -2.662351429462432861e-01 2.480811327695846558e-01 -2.600019872188568115e-01 8.330640941858291626e-02 1.658968627452850342e-01 5.444174632430076599e-02 -3.049464523792266846e-01 1.002808287739753723e-01 3.522738069295883179e-02 -3.179599642753601074e-01 2.902545332908630371e-01 1.166683658957481384e-01 -1.741146855056285858e-02 1.631981283426284790e-01 -1.120778545737266541e-01
-1.914862543344497681e-01 -2.277750074863433838e-01 -8.335456997156143188e-02 -2.093162834644317627e-01 1.669143140316009521e-01 -9.803305566310882568e-02 1.257946491241455078e-01 1.103718057274818420e-01 -4.464618861675262451e-02 -7.983603328466415405e-02 1.119074895977973938e-01 8.385314792394638062e-02 -2.283043116331100464e-01 -4.357834160327911377e-02 1.686820238828659058e-01 -4.322262406349182129e-01 6.197802722454071045e-02 -3.649277985095977783e-02 3.417779207229614258e-01 -1.872618645429611206e-01 -3.823757544159889221e-02 -4.232630506157875061e-02 -3.655568510293960571e-02 -1.168300732970237732e-01 -3.252536058425903320e-01 -1.391551643610000610e-01 -2.299499660730361938e-01 2.489088475704193115e-01 -1.713898405432701111e-02 1.363479197025299072e-01 2.511471509933471680e-01 2.754925377666950226e-02
-6.762334704399108887e-02 -1.841189712285995483e-02 5.278678145259618759e-03 -2.703438103199005127e-01 -6.914034485816955566e-02 2.948443889617919922e-01 1.830496191978454590e-01 1.803673654794692993e-01 -5.020270124077796936e-02 1.663709618151187897e-02 3.470616638660430908e-01 -1.137654557824134827e-01 -2.167255133390426636e-01 1.085004881024360657e-01 -3.004303872585296631e-01 -6.564043462276458740e-02 -4.619068652391433716e-02 -2.842350304126739502e-01 2.060470581054687500e-01 5.578098352998495102e-04 1.148061230778694153e-01 3.968443721532821655e-02 3.252041526138782501e-03 2.461017370223999023e-01 -1.576578468084335327e-01 1.201883479952812195e-01 1.838638335466384888e-01 2.963853776454925537e-01 -3.078711591660976410e-02 3.148977458477020264e-02 2.562324702739715576e-01 -2.132223397493362427e-01
3.399637043476104736e-01 1.187216266989707947e-01 1.905421465635299683e-01 -1.371980160474777222e-01 1.055728569626808167e-01 -2.956533804535865784e-02 -3.953109681606292725e-02 2.140296995639801025e-01 2.302558571100234985e-01 -1.090762242674827576e-01 3.706377446651458740e-01 -2.280741930007934570e-02 8.439882658421993256e-03 -8.686713129281997681e-02 1.487525403499603271e-01 -3.272051215171813965e-01 -1.011007949709892273e-01 -1.913126856088638306e-01 2.162510007619857788e-01 -1.294821649789810181e-01 2.047580666840076447e-02 2.440348118543624878e-01 9.734236449003219604e-02 -1.893217563629150391e-01 2.823377400636672974e-02 -1.692881248891353607e-02 -2.097205668687820435e-01 4.507007822394371033e-02 2.462060600519180298e-01 -2.405536025762557983e-01 7.054685801267623901e-02 -1.731847822666168213e-01
1.156622469425201416e-01 -1.309303641319274902e-01 1.921202987432479858e-02 -3.563917875289916992e-01 -2.081389911472797394e-02 -1.609436124563217163e-01 1.134794875979423523e-01 -1.952058821916580200e-02 -9.362845122814178467e-02 2.428647279739379883e-01 2.042447924613952637e-01 -2.434039860963821411e-02 1.211030632257461548e-01 4.666675254702568054e-02 1.227248311042785645e-01 1.453127115964889526e-01 8.599220216274261475e-02 -2.956080436706542969e-01 3.742591440677642822e-01 -5.200200900435447693e-02 6.255217641592025757e-02 -2.585693448781967163e-02 1.768657118082046509e-01 -1.094388142228126526e-01 -4.018559306859970093e-02 -4.962281137704849243e-02 1.128620728850364685e-01 4.212924540042877197e-01 -2.757597863674163818e-01 1.364858448505401611e-01 -2.095728367567062378e-01 -1.453751921653747559e-01
-8.772601187229156494e-02 -2.603217661380767822e-01 2.638552896678447723e-02 -1.025561429560184479e-02 2.743037939071655273e-01 1.872424036264419556e-02 2.898728549480438232e-01 8.691480755805969238e-02 1.331319808959960938e-01 1.401548385620117188e-01 3.550495207309722900e-01 -8.197817206382751465e-02 -1.511413007974624634e-01 2.481791973114013672e-01 -7.711502723395824432e-03 -1.307227835059165955e-02 1.712136864662170410e-01 -2.128732949495315552e-01 -3.458372876048088074e-02 -5.056895315647125244e-02 -1.456660870462656021e-02 3.546041622757911682e-02 4.258701801300048828e-01 -2.783534526824951172e-01 -3.542656451463699341e-02 8.427240699529647827e-02 -1.630617529153823853e-01 9.688442200422286987e-02 -2.037279903888702393e-01 4.336801171302795410e-02 1.214776784181594849e-01 -2.461160570383071899e-01
-5.824382603168487549e-02 -1.216720119118690491e-01 -3.078019060194492340e-02 -3.672988712787628174e-01 3.067679405212402344e-01 -1.884011626243591309e-01 2.770513296127319336e-03 -1.589926928281784058e-01 1.969691514968872070e-01 4.927295073866844177e-02 1.857068240642547607e-01 1.119217425584793091e-01 -5.113062262535095215e-02 1.591040939092636108e-02 -3.219319880008697510e-02 -1.600016839802265167e-03 -1.539916694164276123e-01 -2.035191804170608521e-01 -9.642609208822250366e-02 4.626577720046043396e-03 2.916008234024047852e-01 -1.067725475877523422e-02 -1.257095932960510254e-01 1.184173524379730225e-01 2.906721830368041992e-02 -1.690094470977783203e-01 -2.654639482498168945e-01 4.397887885570526123e-01 -2.349195033311843872e-01 -7.019441109150648117e-03 -1.672109216451644897e-01 -1.816632449626922607e-01
1.367077231407165527e-01 1.130338236689567566e-01 1.644430309534072876e-01 -1.580060869455337524e-01 1.714060306549072266e-01 1.517962515354156494e-01 1.169997900724411011e-01 5.695606395602226257e-02 1.096718013286590576e-01 6.528425216674804688e-02 1.054786331951618195e-02 -1.410936415195465088e-01 2.488945238292217255e-02 9.704905003309249878e-02 8.510488085448741913e-03 -1.334825605154037476e-01 -2.905431389808654785e-01 -2.427988313138484955e-02 4.695236980915069580e-01 -1.445314148440957069e-03 1.676303148269653320e-01 -3.837206959724426270e-02 1.513527482748031616e-01 1.267574578523635864e-01 -2.145189195871353149e-01 1.229648739099502563e-01 -3.235483467578887939e-01 2.861821055412292480e-01 2.024174481630325317e-01 2.723922133445739746e-01 -4.792200028896331787e-02 -2.091385871171951294e-01
1.651674807071685791e-01 -1.779177337884902954e-01 -9.911765158176422119e-02 -1.546885669231414795e-01 3.807069361209869385e-01 9.582738578319549561e-02 3.362212330102920532e-02 7.924026995897293091e-02 2.645819485187530518e-01 2.013155445456504822e-02 3.750376403331756592e-01 8.316556364297866821e-02 -8.617781847715377808e-02 -7.334427535533905029e-02 -3.503956645727157593e-02 -4.599771276116371155e-02 -1.967956125736236572e-01 -1.603700220584869385e-01 4.695145785808563232e-02 1.127756536006927490e-01 -1.271725296974182129e-01 -2.717993855476379395e-01 -5.096295475959777832e-02 2.182397395372390747e-01 -3.026058673858642578e-01 -5.992688611149787903e-02 -3.220826089382171631e-01 1.804831773042678833e-01 -5.342589691281318665e-02 -1.183912083506584167e-01 1.621417850255966187e-01 1.318212002515792847e-01
1.373619437217712402e-01 -2.772944569587707520e-01 -2.075822800397872925e-01 1.626251265406608582e-02 2.294826507568359375e-01 -9.564172069076448679e-05 2.079891264438629150e-01 -2.252057753503322601e-02 2.386525273323059082e-02 9.035992436110973358e-03 2.775911986827850342e-01 2.633982896804809570e-01 -3.855255246162414551e-01 -1.570082008838653564e-01 -2.275961078703403473e-02 1.664010621607303619e-02 -4.838502407073974609e-02 -2.057209052145481110e-02 -1.807273626327514648e-01 -3.307935968041419983e-02 1.032054126262664795e-01 2.483590971678495407e-03 -2.444943971931934357e-02 2.258379757404327393e-01 -1.329491734504699707e-01 6.205112487077713013e-02 -7.995080202817916870e-02 4.831970334053039551e-01 -9.124845266342163086e-02 1.411549597978591919e-01 -2.021569460630416870e-01 -1.183118373155593872e-01
4.012959823012351990e-02 -1.893192976713180542e-01 3.950376063585281372e-02 -3.454500809311866760e-02 7.405119389295578003e-02 -7.738084346055984497e-02 2.344618141651153564e-01 -5.142491683363914490e-02 -2.425895482301712036e-01 1.190504152327775955e-02 6.224788725376129150e-02 -1.161791943013668060e-02 8.707853406667709351e-02 -1.429440677165985107e-01 2.107424288988113403e-01 -1.307096034288406372e-01 7.067352533340454102e-02 -1.829691082239151001e-01 -3.186052292585372925e-02 -2.701681256294250488e-01 5.036376714706420898e-01 -2.015063613653182983e-01 1.451745331287384033e-01 1.366968303918838501e-01 -9.467144310474395752e-02 2.671522460877895355e-02 -4.573457241058349609e-01 2.508762776851654053e-01 -4.857825860381126404e-02 4.995121434330940247e-02 -7.031446695327758789e-02 -1.078775618225336075e-02
2.988987267017364502e-01 -1.776540428400039673e-01 -6.754681468009948730e-02 -1.665956228971481323e-01 2.054689973592758179e-01 -1.850868165493011475e-01 3.348832130432128906e-01 -4.940331727266311646e-02 1.602635830640792847e-01 5.864959582686424255e-02 1.882228553295135498e-01 -2.720417976379394531e-01 -1.104846596717834473e-01 -1.383184194564819336e-01 2.983552813529968262e-01 -2.378478497266769409e-01 1.270325928926467896e-01 -2.474063783884048462e-01 -2.419987134635448456e-02 1.350121945142745972e-02 7.745087891817092896e-02 -9.621231257915496826e-02 1.119437515735626221e-01 -1.412548776715993881e-02 -1.164342835545539856e-01 2.052744477987289429e-01 -1.146030351519584656e-01 2.874837517738342285e-01 -2.574959695339202881e-01 1.599734835326671600e-02 6.754842400550842285e-02 1.074016615748405457e-01
-1.022732257843017578e-01 -1.036128103733062744e-01 1.204702183604240417e-01 -3.967781960964202881e-01 3.154298290610313416e-02 9.556234627962112427e-02 1.600626111030578613e-01 1.774863004684448242e-01 2.285876572132110596e-01 4.753561317920684814e-02 1.780986785888671875e-02 4.473064467310905457e-02 -2.456493973731994629e-01 2.083698473870754242e-02 1.552553772926330566e-01 -5.009173154830932617e-01 1.347175836563110352e-01 -6.811238825321197510e-02 -7.283368706703186035e-02 -1.340610682964324951e-01 1.207503601908683777e-01 -6.952180713415145874e-02 -5.165926180779933929e-03 -1.083115339279174805e-01 -3.110485374927520752e-01 7.757726125419139862e-03 -2.304921597242355347e-01 2.135893106460571289e-01 -2.156179398298263550e-01 -1.032391488552093506e-01 -7.186563313007354736e-02 1.089499816298484802e-01
1.963907778263092041e-01 -2.754348516464233398e-01 -1.149226278066635132e-01 -2.996077835559844971e-01 2.492773085832595825e-01 -1.229265481233596802e-01 1.605790108442306519e-02 -6.858371198177337646e-02 1.127820312976837158e-01 1.613076478242874146e-01 1.981114149093627930e-01 -5.428099632263183594e-02 -1.397865563631057739e-01 -1.589642614126205444e-01 -7.352537661790847778e-02 -1.153901964426040649e-01 -1.292052119970321655e-01 -2.501013576984405518e-01 1.334630846977233887e-01 4.937978833913803101e-02 9.204715490341186523e-02 6.709416955709457397e-02 9.184300154447555542e-02 1.367299854755401611e-01 1.248352751135826111e-01 -7.639978080987930298e-02 2.129284590482711792e-01 4.893274605274200439e-01 -4.655332490801811218e-02 7.542339712381362915e-02 -2.825585603713989258e-01 -1.497378945350646973e-01
5.132766813039779663e-02 2.658209996297955513e-03 -1.097166836261749268e-01 -9.650272130966186523e-02 6.528630852699279785e-02 3.068214356899261475e-01 3.244940936565399170e-01 1.793679445981979370e-01 -1.176238153129816055e-02 -1.357254851609468460e-02 2.982677519321441650e-01 1.411880105733871460e-01 -2.191165089607238770e-02 1.353183984756469727e-01 -1.807903647422790527e-01 -2.376931756734848022e-01 5.002840887755155563e-03 -1.559290140867233276e-01 -2.040522731840610504e-02 -1.863277554512023926e-01 -1.918288171291351318e-01 -3.083473630249500275e-02 6.275039166212081909e-02 3.492912650108337402e-01 -2.883853912353515625e-01 -2.548987567424774170e-01 -1.773728430271148682e-01 3.063169419765472412e-01 -3.852393105626106262e-02 -7.267197966575622559e-02 1.325642466545104980e-01 4.481758922338485718e-02
3.365949392318725586e-01 -1.433842629194259644e-01 1.533750742673873901e-01 -3.571593463420867920e-01 1.263003647327423096e-01 1.673228889703750610e-01 1.802891790866851807e-01 1.892300695180892944e-01 7.332871854305267334e-02 2.964790910482406616e-03 1.319976747035980225e-01 -5.925547331571578979e-02 -1.265752911567687988e-01 -1.406076103448867798e-01 -1.171357408165931702e-01 -2.697266042232513428e-01 -1.377396583557128906e-01 -1.716128736734390259e-01 1.218601912260055542e-01 -9.068596176803112030e-03 4.096361994743347168e-02 1.431724429130554199e-01 1.190367117524147034e-01 -2.658290565013885498e-01 1.546990722417831421e-01 1.128884330391883850e-01 -1.515999287366867065e-01 4.364032149314880371e-01 1.482664197683334351e-01 -8.548258244991302490e-02 4.989408329129219055e-02 4.427005350589752197e-02
1.145280599594116211e-01 -2.609905302524566650e-01 1.055806353688240051e-01 -2.910563163459300995e-02 5.543864145874977112e-02 -2.220893055200576782e-01 1.197717338800430298e-01 2.563636600971221924e-01 8.623560890555381775e-03 -1.004165410995483398e-01 -4.593099653720855713e-02 2.228880524635314941e-01 -7.990039139986038208e-02 7.544944435358047485e-02 -2.282723411917686462e-02 -1.969711780548095703e-01 -2.070708870887756348e-01 6.913793087005615234e-02 1.730722635984420776e-01 -8.490077406167984009e-02 -2.070780694484710693e-01 1.133872270584106445e-01 3.676348924636840820e-01 2.018252760171890259e-01 -1.426094621419906616e-01 -1.063575968146324158e-01 1.864462792873382568e-01 3.253029584884643555e-01 -1.975235939025878906e-01 -3.190948069095611572e-01 5.224540084600448608e-02 -1.694651991128921509e-01
-1.319791972637176514e-01 -3.686603903770446777e-02 1.407165974378585815e-01 -1.260097175836563110e-01 -6.749228388071060181e-02 1.771512441337108612e-02 1.797706782817840576e-01 8.988384902477264404e-02 3.106757402420043945e-01 -1.833542287349700928e-01 2.598713636398315430e-01 -9.591312706470489502e-02 3.948893770575523376e-02 1.021977290511131287e-01 -1.204541847109794617e-01 -4.422681629657745361e-01 -1.433146297931671143e-01 -1.366074681282043457e-01 1.726076602935791016e-01 -2.690765261650085449e-01 3.748175501823425293e-02 -1.385558992624282837e-01 -1.318557560443878174e-01 1.451148986816406250e-01 -2.328008562326431274e-01 -1.088548079133033752e-02 -3.155617415904998779e-01 2.588790357112884521e-01 -1.714093685150146484e-01 -7.790820300579071045e-02 -9.006384015083312988e-02 7.984245568513870239e-02
-1.260421574115753174e-01 -1.027587875723838806e-01 -2.878289222717285156e-01 -1.628791540861129761e-01 3.608823120594024658e-01 -1.159173399209976196e-01 -4.370314255356788635e-02 2.845374941825866699e-01 3.205388188362121582e-01 9.906717389822006226e-02 4.007123112678527832e-01 9.747219830751419067e-02 -1.118102297186851501e-02 8.347458392381668091e-02 7.200986891984939575e-02 -1.112993136048316956e-01 2.118806093931198120e-01 3.324125707149505615e-02 3.981941640377044678e-01 -1.351037621498107910e-01 1.053675338625907898e-01 -1.365087740123271942e-02 1.422297805547714233e-01 1.611067913472652435e-02 4.385473951697349548e-02 1.507616490125656128e-01 -5.986969452351331711e-03 1.926495581865310669e-01 5.307785421609878540e-02 -1.448723115026950836e-02 -8.065416663885116577e-02 -6.645406037569046021e-02
3.043098449707031250e-01 5.085723102092742920e-02 3.050684332847595215e-01 -9.984938800334930420e-02 4.808486998081207275e-01 1.397192031145095825e-01 2.644935064017772675e-02 4.878916218876838684e-02 -1.265294104814529419e-01 6.495054066181182861e-02 2.537564039230346680e-01 6.783462315797805786e-02 -2.501980662345886230e-01 5.128096416592597961e-02 -1.699085831642150879e-01 -3.893807530403137207e-01 -5.124752223491668701e-02 -1.314108073711395264e-01 -1.350030153989791870e-01 -1.368138343095779419e-01 7.139135897159576416e-02 -1.038770843297243118e-02 9.916082769632339478e-02 -1.732531748712062836e-02 -1.606877446174621582e-01 6.967455893754959106e-02 -8.200883865356445312e-02 2.365817129611968994e-01 -1.529172807931900024e-01 6.877122819423675537e-02 6.459429115056991577e-02 -1.232259795069694519e-01
1.121529564261436462e-01 -8.470790833234786987e-02 1.569673418998718262e-01 -3.182196915149688721e-01 3.767155110836029053e-01 1.928206831216812134e-01 1.907193362712860107e-01 4.879283905029296875e-02 -7.819118350744247437e-02 2.252240031957626343e-01 2.601461112499237061e-01 2.306641936302185059e-01 -1.267342120409011841e-01 -1.672279238700866699e-01 1.070530116558074951e-01 -1.933347135782241821e-01 8.906959742307662964e-02 2.200307399034500122e-01 -1.442978437989950180e-02 -1.328490972518920898e-01 7.437652908265590668e-03 5.942205339670181274e-02 9.136430919170379639e-02 -8.120977878570556641e-02 -2.427576929330825806e-01 4.956920072436332703e-02 -1.297296583652496338e-01 2.963045984506607056e-02 -1.294153928756713867e-02 5.965334177017211914e-02 2.153437286615371704e-01 -3.794471919536590576e-01
4.186401201877743006e-04 -3.884062170982360840e-01 -2.396260052919387817e-01 -2.220748066902160645e-01 -8.086924254894256592e-02 -5.294109228998422623e-03 -1.629048436880111694e-01 4.154070839285850525e-02 1.176704540848731995e-01 1.074887067079544067e-01 3.349703848361968994e-01 -4.463332518935203552e-02 1.122863739728927612e-01 -8.137360215187072754e-02 6.282325834035873413e-02 -1.639995276927947998e-01 -3.333380818367004395e-01 -2.858392596244812012e-01 1.877924948930740356e-01 -1.706207357347011566e-02 2.305700927972793579e-01 -5.267829820513725281e-02 8.738102391362190247e-03 -2.126600826159119606e-03 -2.215818613767623901e-01 -4.622134938836097717e-02 -2.595216222107410431e-02 2.626892626285552979e-01 1.837124675512313843e-01 5.661547556519508362e-02 -2.713523209095001221e-01 -4.478281736373901367e-02
3.544007986783981323e-02 -2.670482359826564789e-02 1.990532688796520233e-02 -2.632353901863098145e-01 1.508206129074096680e-01 3.041418492794036865e-01 1.854053288698196411e-01 1.334720104932785034e-01 -1.511157751083374023e-01 7.332843542098999023e-02 3.217505514621734619e-01 -6.558924447745084763e-03 -2.212686240673065186e-01 1.499514877796173096e-01 2.031161785125732422e-01 -2.119579315185546875e-01 -3.669245168566703796e-02 -2.619403600692749023e-01 -4.064216464757919312e-02 -2.505550086498260498e-01 1.498032212257385254e-01 -1.229121014475822449e-01 9.681863337755203247e-02 8.336357027292251587e-02 -8.780315518379211426e-02 -1.549348384141921997e-01 -3.742303252220153809e-01 -2.016246691346168518e-02 -6.241918727755546570e-02 1.508038192987442017e-01 -2.889772653579711914e-01 -3.033604286611080170e-02
2.392090857028961182e-01 6.159774959087371826e-02 1.739645451307296753e-01 1.360310912132263184e-01 2.393045835196971893e-02 5.664879083633422852e-02 1.854502260684967041e-01 2.482149600982666016e-01 1.169239506125450134e-01 -4.234225302934646606e-02 4.068243205547332764e-01 3.738860785961151123e-02 8.167980238795280457e-03 -1.834176294505596161e-02 1.136647239327430725e-01 -1.511026620864868164e-01 2.994720824062824249e-03 -1.556598246097564697e-01 1.394680440425872803e-01 -2.038406431674957275e-01 -3.529521822929382324e-02 3.788965046405792236e-01 7.653413712978363037e-02 -1.938421837985515594e-02 2.350462833419442177e-03 1.619081199169158936e-01 -3.525427579879760742e-01 2.137253433465957642e-01 5.654496327042579651e-02 -3.269157409667968750e-01 -4.606327973306179047e-03 -1.713169515132904053e-01
1.693031191825866699e-01 -1.172853559255599976e-01 -9.212757647037506104e-02 -3.982888460159301758e-01 7.850055582821369171e-03 -2.104407548904418945e-01 9.203357249498367310e-02 5.290539562702178955e-02 2.600510604679584503e-02 1.250880211591720581e-01 -1.095152497291564941e-01 8.966106921434402466e-02 -8.887672424316406250e-02 -1.861363947391510010e-01 -3.232081234455108643e-02 1.713055535219609737e-03 -4.066816531121730804e-03 -3.367381393909454346e-01 3.182776570320129395e-01 -2.042440026998519897e-01 9.836646914482116699e-02 3.623082637786865234e-01 1.453405022621154785e-01 -1.465929392725229263e-02 -2.762609422206878662e-01 -5.846167728304862976e-02 9.305604733526706696e-03 3.169153630733489990e-01 -4.906385764479637146e-02 4.484554380178451538e-02 -7.546553015708923340e-02 -2.140404134988784790e-01
5.838381499052047729e-02 -5.499470978975296021e-02 1.242645978927612305e-01 -1.368950456380844116e-01 2.157790809869766235e-01 -2.786773741245269775e-01 -1.730664819478988647e-01 6.251303106546401978e-02 -5.554936081171035767e-02 1.105747222900390625e-01 2.763152420520782471e-01 -2.240983843803405762e-01 -1.298187375068664551e-01 1.361954361200332642e-01 6.511629372835159302e-02 -3.032593615353107452e-02 -1.137460619211196899e-01 -3.735406994819641113e-01 3.003945387899875641e-02 2.718529850244522095e-02 1.828671097755432129e-01 7.870901376008987427e-02 6.100349873304367065e-02 1.863715499639511108e-01 5.705637112259864807e-02 -4.526945948600769043e-02 -1.946562528610229492e-01 1.953133493661880493e-01 -4.775795042514801025e-01 6.126281246542930603e-02 -1.586537510156631470e-01 -2.197863012552261353e-01
2.695914171636104584e-02 -3.546923771500587463e-02 -1.073582097887992859e-01 -2.765729427337646484e-01 3.040819764137268066e-01 -1.038362979888916016e-01 4.851067904382944107e-03 1.672666668891906738e-01 3.111853897571563721e-01 6.900196522474288940e-02 2.165411710739135742e-01 2.686193883419036865e-01 -1.231982093304395676e-02 1.834311932325363159e-01 1.420871913433074951e-01 -3.535880446434020996e-01 1.742475181818008423e-01 -1.096751093864440918e-01 -1.313232071697711945e-02 -1.355117261409759521e-01 -8.875603228807449341e-02 -2.217583358287811279e-01 -7.032367587089538574e-02 -4.885987844318151474e-03 -1.179085448384284973e-01 9.360958635807037354e-02 -3.684317767620086670e-01 1.965667158365249634e-01 -2.118138968944549561e-01 7.101574540138244629e-02 -6.235405430197715759e-02 -7.279245555400848389e-02
5.434589460492134094e-02 -1.650184392929077148e-01 2.255578786134719849e-01 -1.751655340194702148e-01 3.198634982109069824e-01 1.926455199718475342e-01 -2.829470112919807434e-02 -6.405760347843170166e-02 4.224574193358421326e-02 2.892901897430419922e-01 3.324468433856964111e-01 8.359313011169433594e-02 -2.959959506988525391e-01 -1.312207281589508057e-01 1.981803327798843384e-01 -1.436662822961807251e-01 1.476930081844329834e-01 5.746901780366897583e-02 1.707628071308135986e-01 -2.046464979648590088e-01 -1.310253236442804337e-02 2.376418858766555786e-01 1.345125585794448853e-01 -1.668603271245956421e-01 -9.605558961629867554e-02 2.210916578769683838e-01 -6.230988726019859314e-02 -5.682582780718803406e-02 1.087906584143638611e-01 -2.544641494750976562e-01 1.694608181715011597e-01 -8.327955007553100586e-02
-6.545347720384597778e-02 -6.096972897648811340e-02 -1.728502064943313599e-01 -2.330880314111709595e-01 1.079594418406486511e-01 1.865733563899993896e-01 5.746382474899291992e-02 1.521348953247070312e-01 3.517743349075317383e-01 1.585476249456405640e-01 1.683956384658813477e-01 -8.974906802177429199e-02 -1.538344472646713257e-01 -1.422308087348937988e-01 -1.255880892276763916e-01 -1.318213790655136108e-01 -1.666743424721062183e-03 -4.753866195678710938e-01 2.018776535987854004e-01 -7.297218590974807739e-02 -2.352003008127212524e-01 -1.848364025354385376e-01 -1.464534848928451538e-01 1.802290044724941254e-02 4.672429058700799942e-03 -4.490270838141441345e-02 -2.481084316968917847e-02 1.570632457733154297e-01 9.993924945592880249e-02 -2.571353018283843994e-01 1.558393239974975586e-01 -2.479806244373321533e-01
2.550276815891265869e-01 -1.229404062032699585e-01 -2.405902743339538574e-01 1.125806048512458801e-01 7.813017070293426514e-02 -1.233221441507339478e-01 -4.479354247450828552e-03 -1.466921158134937286e-02 1.177215576171875000e-01 1.545941643416881561e-02 3.464404642581939697e-01 1.372793167829513550e-01 1.342890709638595581e-01 8.945245295763015747e-03 9.739770740270614624e-02 -3.809489011764526367e-01 -6.101188436150550842e-02 -1.827399432659149170e-02 4.427447915077209473e-01 -1.107320711016654968e-01 5.521892756223678589e-02 -1.590434014797210693e-01 -1.134835034608840942e-01 -1.686088144779205322e-01 -2.334490120410919189e-01 1.017045676708221436e-01 9.573207050561904907e-02 2.477014511823654175e-01 -1.588008552789688110e-01 -1.403540074825286865e-01 -1.557560414075851440e-01 -1.245897263288497925e-01
4.259836673736572266e-02 -1.617572903633117676e-01 1.772319227457046509e-01 1.216803025454282761e-02 2.046305239200592041e-01 3.809949383139610291e-02 -3.062520117964595556e-04 1.749719828367233276e-01 2.035844326019287109e-01 1.164826527237892151e-01 1.029973551630973816e-01 3.999948501586914062e-02 -1.567827463150024414e-01 3.692836686968803406e-02 9.939008206129074097e-02 -3.198022246360778809e-01 1.319291293621063232e-01 1.753756850957870483e-01 4.161052405834197998e-02 -3.302921056747436523e-01 6.893429160118103027e-02 -4.070642888545989990e-01 9.540839493274688721e-02 7.529151439666748047e-02 -3.101835213601589203e-02 1.001577898859977722e-01 -3.639241755008697510e-01 2.147627472877502441e-01 -3.129909932613372803e-01 -5.996674299240112305e-02 8.476732671260833740e-02 -1.367007642984390259e-01
7.182341814041137695e-02 -1.539956498891115189e-02 -1.143419742584228516e-02 -1.506911516189575195e-01 1.021431013941764832e-01 2.653084695339202881e-01 2.143614739179611206e-01 9.511070698499679565e-02 -7.823664695024490356e-02 -2.183561027050018311e-02 1.560376286506652832e-01 1.081996113061904907e-01 -2.201001644134521484e-01 -1.305559277534484863e-01 3.144748508930206299e-01 -4.182301461696624756e-01 2.782054245471954346e-01 -6.742816418409347534e-02 -1.262872479856014252e-02 -1.042965501546859741e-01 2.627855241298675537e-01 -1.202513277530670166e-01 1.837293207645416260e-01 1.650242954492568970e-01 -1.333327144384384155e-01 -7.670908421277999878e-02 -2.961986958980560303e-01 5.946990847587585449e-02 -1.233046688139438629e-02 -2.717473506927490234e-01 -1.558801531791687012e-01 -5.724384263157844543e-02
-2.631016075611114502e-01 -2.143959701061248779e-01 3.580998182296752930e-01 -2.239143550395965576e-01 9.362555295228958130e-02 -5.014054477214813232e-02 2.145636826753616333e-01 -2.352991327643394470e-02 2.260956317186355591e-01 -2.834957540035247803e-01 3.455769419670104980e-01 -2.271776832640171051e-02 7.776609063148498535e-02 1.385661512613296509e-01 -1.234975457191467285e-01 -2.097264528274536133e-01 2.856965363025665283e-02 -2.541196346282958984e-01 1.481056362390518188e-01 -2.141633778810501099e-01 1.096720695495605469e-01 -4.208935424685478210e-02 -9.828086197376251221e-02 1.655000150203704834e-01 -1.934988647699356079e-01 8.541031181812286377e-02 -1.177117601037025452e-01 1.495680809020996094e-01 -8.843909204006195068e-02 4.750953521579504013e-03 -1.966678649187088013e-01 3.354493528604507446e-02
-1.251811441034078598e-02 -2.326784096658229828e-02 3.290416002273559570e-01 -3.483047783374786377e-01 1.647479683160781860e-01 5.113070458173751831e-02 6.392461247742176056e-03 -1.257415115833282471e-01 1.996592581272125244e-01 -1.640169918537139893e-01 -7.214625924825668335e-02 -5.142155569046735764e-03 -5.950101837515830994e-02 -1.794481128454208374e-01 -3.738315030932426453e-02 -3.122670054435729980e-01 -1.248186603188514709e-01 -2.327376157045364380e-01 1.395621746778488159e-01 -5.749902501702308655e-02 2.130996249616146088e-02 -1.096935644745826721e-01 3.475525379180908203e-01 1.450366973876953125e-01 -2.901178598403930664e-01 -7.240862399339675903e-02 -1.636373251676559448e-01 1.735281944274902344e-01 -2.262138128280639648e-01 -7.540506869554519653e-02 2.232672274112701416e-01 -1.327000707387924194e-01
4.013328552246093750e-01 -7.581838965415954590e-02 1.259816884994506836e-01 -5.778446793556213379e-03 7.912538945674896240e-02 3.748853877186775208e-02 2.602402269840240479e-01 3.323787450790405273e-01 2.848353609442710876e-02 -1.190906316041946411e-01 2.937009632587432861e-01 1.208287328481674194e-01 -6.929070502519607544e-02 -3.362730145454406738e-01 -8.843373507261276245e-02 -3.111259937286376953e-01 1.352869719266891479e-02 -1.290763318538665771e-01 2.630325257778167725e-01 -2.287237495183944702e-01 1.103323251008987427e-01 2.063182741403579712e-01 -4.700541868805885315e-02 -9.527376294136047363e-02 1.172321587800979614e-01 8.511030673980712891e-02 -7.423267513513565063e-02 1.507239788770675659e-01 2.723350003361701965e-02 -1.814472973346710205e-01 -3.299607709050178528e-02 -6.868278980255126953e-02
1.433365195989608765e-01 -2.305289059877395630e-01 2.373308837413787842e-01 -6.968214362859725952e-02 1.543604135513305664e-01 1.255561970174312592e-02 2.146672755479812622e-01 1.527432817965745926e-02 -9.788978844881057739e-02 3.352487087249755859e-01 3.906758725643157959e-01 2.369372546672821045e-01 -9.247808903455734253e-02 9.201698005199432373e-02 6.311392784118652344e-02 -1.497064530849456787e-01 2.127697467803955078e-01 -1.782269924879074097e-01 9.347494691610336304e-03 2.083025872707366943e-02 -3.831598442047834396e-03 1.941339522600173950e-01 2.994855642318725586e-01 -3.708119317889213562e-02 -3.339650034904479980e-01 1.769554466009140015e-01 7.053613662719726562e-02 -6.924795359373092651e-02 -3.176842257380485535e-02 -2.565234526991844177e-02 3.142638131976127625e-03 -2.450584471225738525e-01
2.537577785551548004e-02 -1.146505028009414673e-01 5.438214167952537537e-02 -1.777073144912719727e-01 1.971928924322128296e-01 -2.393408305943012238e-02 1.364947408437728882e-01 -1.043967902660369873e-01 -9.668491780757904053e-02 3.082002997398376465e-01 1.366832256317138672e-01 3.474245369434356689e-01 -2.851645350456237793e-01 -1.685640960931777954e-01 6.602967157959938049e-03 -2.816595733165740967e-01 -3.160680085420608521e-02 7.612003386020660400e-02 1.591739058494567871e-01 -2.472988367080688477e-01 2.677596807479858398e-01 7.614216953516006470e-02 2.409187853336334229e-01 2.586445510387420654e-01 -1.977496147155761719e-01 -6.225150078535079956e-02 1.177078858017921448e-02 1.949341893196105957e-01 1.442159116268157959e-01 1.213530004024505615e-01 -1.366256177425384521e-01 -1.372202187776565552e-01
-3.211425840854644775e-01 -2.672095894813537598e-01 -1.562188416719436646e-01 -6.054366752505302429e-02 -2.397764008492231369e-03 -8.906731009483337402e-02 2.052721008658409119e-02 4.274657741189002991e-02 3.838403522968292236e-02 -4.782984033226966858e-04 3.395619392395019531e-01 -1.298839896917343140e-01 -2.307583540678024292e-01 -2.467839568853378296e-01 -4.588242992758750916e-02 -2.829444408416748047e-01 2.151165530085563660e-02 3.025020658969879150e-02 8.697313815355300903e-02 -2.624230682849884033e-01 7.824664935469627380e-03 5.975809413939714432e-03 -7.599175907671451569e-03 1.794535368680953979e-01 -5.021185278892517090e-01 -4.074580594897270203e-02 6.166376546025276184e-02 4.051937907934188843e-02 2.237134985625743866e-02 -2.045405507087707520e-01 -3.147571906447410583e-02 -2.110149264335632324e-01
8.946469426155090332e-02 -2.368392497301101685e-01 -1.526435613632202148e-01 -2.625208199024200439e-01 5.487756058573722839e-02 -3.815139411017298698e-03 -4.706986993551254272e-02 1.688218861818313599e-01 1.558312922716140747e-01 -6.179320067167282104e-02 1.946313530206680298e-01 -4.494511336088180542e-02 -4.143389165401458740e-01 -2.146666646003723145e-01 1.143758464604616165e-02 6.973331794142723083e-03 -2.267613708972930908e-01 -1.031983792781829834e-01 3.182731866836547852e-01 -3.171213567256927490e-01 5.033966898918151855e-02 1.211491152644157410e-01 2.695928514003753662e-01 1.423115842044353485e-02 1.978090405464172363e-01 -1.078539937734603882e-01 -2.924913763999938965e-01 1.286665443331003189e-02 1.096389908343553543e-02 7.963237911462783813e-02 -1.541343182325363159e-01 -5.724840983748435974e-02
3.380368277430534363e-02 -4.760412126779556274e-02 1.160655915737152100e-02 -1.320877969264984131e-01 8.864893019199371338e-02 1.228316798806190491e-01 3.774769008159637451e-01 1.145229563117027283e-01 2.277638614177703857e-01 -1.561704557389020920e-02 1.011648699641227722e-01 4.495338723063468933e-02 -7.953760772943496704e-02 -1.753841787576675415e-01 -1.936769485473632812e-01 -7.280840724706649780e-02 -1.487856656312942505e-01 -1.777017116546630859e-01 2.092648483812808990e-02 -1.195405423641204834e-01 1.102290898561477661e-01 4.521909058094024658e-01 1.138418912887573242e-02 6.886267662048339844e-02 -2.466190420091152191e-02 -7.694843411445617676e-02 1.105054244399070740e-01 3.269342780113220215e-01 -2.949485741555690765e-02 -3.186285197734832764e-01 4.170137923210859299e-03 -3.717602789402008057e-01
-1.345061510801315308e-01 -2.345035374164581299e-01 1.207349151372909546e-01 -3.378772139549255371e-01 2.857809662818908691e-01 -2.496299594640731812e-01 7.793029397726058960e-02 5.050955340266227722e-02 1.690379381179809570e-01 -1.272159814834594727e-01 6.699424237012863159e-02 -3.170363903045654297e-01 2.706592716276645660e-02 8.609265089035034180e-02 -6.601337343454360962e-02 -6.180306524038314819e-02 1.538724452257156372e-01 -2.287731170654296875e-01 8.019730448722839355e-02 -2.358318567276000977e-01 1.371147930622100830e-01 1.653020642697811127e-02 -1.016703248023986816e-01 3.249617516994476318e-01 -1.572215706110000610e-01 -1.814965158700942993e-01 -1.922116428613662720e-02 2.201744019985198975e-01 2.744154036045074463e-01 -9.335281699895858765e-02 -7.491933554410934448e-02 -1.013799607753753662e-01
1.308462023735046387e-01 -2.246565073728561401e-01 -1.615101546049118042e-01 -1.709261089563369751e-01 2.066970616579055786e-01 -2.785181161016225815e-03 1.119256466627120972e-01 1.259035319089889526e-01 7.507055532187223434e-03 -1.951347738504409790e-01 2.312162071466445923e-01 -5.045326948165893555e-01 5.005033686757087708e-02 -3.235268220305442810e-02 3.450107872486114502e-01 -2.313730418682098389e-01 1.056368798017501831e-01 -7.257685065269470215e-02 2.191788256168365479e-01 -3.209612891077995300e-02 4.426376894116401672e-02 1.579701341688632965e-02 6.469199806451797485e-02 5.125749856233596802e-02 -1.387950330972671509e-01 1.863016635179519653e-01 -3.628495335578918457e-02 2.564769089221954346e-01 -1.259066313505172729e-01 -1.491685658693313599e-01 1.872816681861877441e-01 1.223373487591743469e-01
2.868455946445465088e-01 -3.762344717979431152e-01 9.541699290275573730e-02 -7.149464363465085626e-05 1.683888137340545654e-01 3.330608904361724854e-01 1.060585677623748779e-02 1.236472725868225098e-01 1.087197810411453247e-01 -3.925644606351852417e-02 2.371270358562469482e-01 -2.011839672923088074e-02 -5.042028799653053284e-02 -1.655298024415969849e-01 2.107577919960021973e-01 -7.039232552051544189e-02 1.200266554951667786e-01 -1.300874799489974976e-01 1.121984943747520447e-01 -1.024487195536494255e-03 -1.700984984636306763e-01 -2.406266182661056519e-01 -1.083048507571220398e-01 3.744353652000427246e-01 -7.040686905384063721e-02 4.229625687003135681e-02 1.172522455453872681e-01 1.779168099164962769e-01 -5.345223471522331238e-02 -1.639148145914077759e-01 1.655308753252029419e-01 -2.666577696800231934e-01
1.376046687364578247e-01 -1.321884542703628540e-01 -7.678876817226409912e-02 -4.270352125167846680e-01 2.292087972164154053e-01 -1.087177917361259460e-01 1.528979241847991943e-01 1.314330101013183594e-01 -8.102126419544219971e-03 9.054619818925857544e-02 2.673695683479309082e-01 1.037894412875175476e-01 -8.253345265984535217e-03 -2.291094511747360229e-02 -3.238493204116821289e-01 1.612409502267837524e-01 -2.164887338876724243e-01 -3.488907516002655029e-01 1.928306818008422852e-01 2.031255699694156647e-02 6.227184087038040161e-02 2.605609409511089325e-02 6.464336067438125610e-02 -1.025050878524780273e-01 -1.894817799329757690e-01 4.464289546012878418e-02 -1.882424801588058472e-01 1.517506986856460571e-01 -2.229425162076950073e-01 -1.385834217071533203e-01 -5.459374934434890747e-02 -2.337811291217803955e-01
3.115427792072296143e-01 -1.983053749427199364e-03 -1.353721618652343750e-01 -4.099865853786468506e-01 3.557215332984924316e-01 -3.068118914961814880e-02 2.750238776206970215e-01 1.253308206796646118e-01 1.647942215204238892e-01 1.066713556647300720e-01 1.996053606271743774e-01 -4.347178712487220764e-02 -6.658229976892471313e-02 -2.743649482727050781e-02 4.336790367960929871e-02 9.194785356521606445e-02 2.402348667383193970e-01 -8.230760693550109863e-02 1.131917089223861694e-01 -1.633569598197937012e-01 1.232387721538543701e-01 -1.028979271650314331e-01 8.791313320398330688e-02 -2.061547636985778809e-01 1.965495012700557709e-02 1.894089132547378540e-01 -8.780252188444137573e-02 2.529769539833068848e-01 -1.756079196929931641e-01 1.687722057104110718e-01 -3.536896035075187683e-02 -2.310349196195602417e-01
-1.542851030826568604e-01 -3.907068371772766113e-01 2.978633940219879150e-01 -1.687824726104736328e-01 2.193787544965744019e-01 -1.838060766458511353e-01 1.772285401821136475e-01 -5.674052983522415161e-02 2.449819073081016541e-02 1.843795739114284515e-02 -1.513271825388073921e-03 -1.878007650375366211e-01 1.775038242340087891e-02 1.402045190334320068e-01 9.823936223983764648e-02 -2.305231392383575439e-01 1.740920823067426682e-03 -1.550818830728530884e-01 2.043250203132629395e-01 -2.950533628463745117e-01 1.610620021820068359e-01 -1.502442732453346252e-02 -2.578051388263702393e-01 -1.679025404155254364e-02 -5.541639029979705811e-02 1.914702542126178741e-02 2.079968303442001343e-01 3.750233054161071777e-01 7.351838797330856323e-02 -9.728299081325531006e-02 -1.269612163305282593e-01 8.195013552904129028e-02
-1.067395135760307312e-01 7.808310911059379578e-03 7.920419424772262573e-02 2.008659392595291138e-01 6.217642128467559814e-02 7.821105420589447021e-02 3.706916570663452148e-01 5.973197519779205322e-02 8.563811331987380981e-02 6.855435669422149658e-02 8.538648486137390137e-02 5.447444692254066467e-02 2.712019979953765869e-01 -1.509315073490142822e-01 4.418326541781425476e-02 -2.441056370735168457e-01 -1.061231493949890137e-01 -3.055980503559112549e-01 2.388179004192352295e-01 -3.112146854400634766e-01 -6.909910589456558228e-02 -5.434113740921020508e-02 2.087497413158416748e-01 2.607813179492950439e-01 -1.792766898870468140e-01 7.607452571392059326e-02 1.354701668024063110e-01 2.906154394149780273e-01 -9.445869363844394684e-03 1.953662633895874023e-01 1.201789528131484985e-01 -1.987733691930770874e-01
1.197101175785064697e-01 -2.982755601406097412e-01 -9.656395018100738525e-02 -2.387491315603256226e-01 1.639325171709060669e-01 -3.281433135271072388e-02 -2.161947488784790039e-01 6.554625928401947021e-02 -6.969311088323593140e-02 -1.789590716361999512e-01 3.109028041362762451e-01 -1.141599565744400024e-01 9.362097084522247314e-02 -4.005128517746925354e-02 1.483716070652008057e-01 -3.672461211681365967e-02 -1.442843675613403320e-01 -1.367163509130477905e-01 -1.114288643002510071e-01 -1.570273786783218384e-01 1.914575546979904175e-01 -2.140354216098785400e-01 5.499951913952827454e-02 7.432642579078674316e-02 -3.521545529365539551e-01 1.856569498777389526e-01 1.144006773829460144e-01 2.314928174018859863e-01 2.864637374877929688e-01 -1.528545171022415161e-01 -1.119875386357307434e-01 -2.456729859113693237e-01
2.327724918723106384e-02 -1.398891657590866089e-01 -7.560972124338150024e-02 1.271671429276466370e-02 1.416310071945190430e-01 1.343161910772323608e-01 3.322863578796386719e-01 -2.925393581390380859e-01 2.068713456392288208e-01 4.304049909114837646e-02 3.173563182353973389e-01 1.315019428730010986e-01 2.194854058325290680e-02 -4.502404946833848953e-03 1.114667430520057678e-01 -3.900076448917388916e-01 1.514099240303039551e-01 -3.437817394733428955e-01 7.445884495973587036e-02 -1.653030812740325928e-01 3.219838738441467285e-01 -1.927178353071212769e-01 4.250083863735198975e-02 3.316608071327209473e-02 1.609928011894226074e-01 1.432739198207855225e-01 -1.425802111625671387e-01 1.200673580169677734e-01 -5.785967409610748291e-02 -8.287307620048522949e-02 -1.643103733658790588e-02 5.339292064309120178e-02
8.012804388999938965e-02 -3.863085210323333740e-01 -2.777832560241222382e-02 -3.610535562038421631e-01 -6.856839358806610107e-02 -8.508721366524696350e-03 1.565105766057968140e-01 2.407739609479904175e-01 -2.153696864843368530e-01 -1.811262220144271851e-01 1.895636171102523804e-01 2.242066711187362671e-02 -5.047775432467460632e-02 1.042755618691444397e-01 -5.830839276313781738e-02 -2.245490550994873047e-01 2.512226700782775879e-01 -1.275663971900939941e-01 2.434693127870559692e-01 -3.499025702476501465e-01 -2.872630953788757324e-01 4.789419099688529968e-02 -1.758119016885757446e-01 8.968383073806762695e-02 -1.080441772937774658e-01 4.543428122997283936e-02 -1.177584305405616760e-01 1.647990494966506958e-01 1.168549619615077972e-02 5.679260194301605225e-02 -8.035173639655113220e-03 6.970581132918596268e-03
-1.042670384049415588e-01 -3.218520879745483398e-01 -5.326736569404602051e-01 -1.256777197122573853e-01 1.638659685850143433e-01 -1.484715789556503296e-01 5.135512910783290863e-03 -7.939086854457855225e-02 -1.560157984495162964e-01 -3.902275860309600830e-02 2.150668352842330933e-01 -3.802553750574588776e-03 -1.803475916385650635e-01 -9.491543471813201904e-02 9.986797720193862915e-02 -8.088386058807373047e-02 -8.115699887275695801e-02 -1.427717506885528564e-01 1.120984181761741638e-01 -1.779767274856567383e-01 8.434528112411499023e-02 -4.414768517017364502e-02 2.669053375720977783e-01 1.759458892047405243e-02 -3.533715605735778809e-01 1.297913398593664169e-02 -4.840557277202606201e-02 2.532978057861328125e-01 1.335602370090782642e-03 1.368568688631057739e-01 -1.324641853570938110e-01 -1.447484046220779419e-01
-1.524328142404556274e-01 -2.553547918796539307e-01 1.805853396654129028e-01 -9.839436411857604980e-02 1.316432207822799683e-01 2.402287721633911133e-02 3.445459902286529541e-02 -9.629528969526290894e-02 2.374113351106643677e-01 7.676516659557819366e-03 1.776194423437118530e-01 8.253503590822219849e-02 1.240921467542648315e-01 1.933076977729797363e-02 -1.764857769012451172e-01 -1.407515853643417358e-01 1.803206093609333038e-02 -6.560502201318740845e-02 2.273757606744766235e-01 -3.023602664470672607e-01 -1.482115983963012695e-01 4.484031721949577332e-02 3.272246941924095154e-02 6.781429052352905273e-02 -5.458782315254211426e-01 1.846254467964172363e-01 -2.420558631420135498e-01 2.024230062961578369e-01 -2.167495638132095337e-01 8.874773979187011719e-03 6.682975590229034424e-02 -1.372064203023910522e-01
2.366128563880920410e-01 -1.626447439193725586e-01 1.287971735000610352e-01 -1.191703230142593384e-01 1.231406480073928833e-01 1.611599326133728027e-01 6.172171328216791153e-03 8.337894082069396973e-02 3.420338779687881470e-02 -7.978449761867523193e-02 3.602738380432128906e-01 -2.016618996858596802e-01 3.899176418781280518e-02 -8.260503411293029785e-02 1.635533273220062256e-01 -2.247666716575622559e-01 -2.186611294746398926e-01 -2.891979813575744629e-01 5.304833501577377319e-02 -7.031896710395812988e-02 -4.744139313697814941e-02 2.340159416198730469e-01 -9.942607581615447998e-02 -1.620585173368453979e-01 -5.827610939741134644e-02 -4.164922609925270081e-02 -2.504268586635589600e-01 9.545555710792541504e-02 -3.279000222682952881e-01 -2.033999562263488770e-01 -1.309396475553512573e-01 -3.157048821449279785e-01
7.464924454689025879e-02 -5.212385058403015137e-01 -1.180764511227607727e-01 -3.959313333034515381e-01 -9.046693146228790283e-02 4.468940570950508118e-02 2.251287223771214485e-03 3.171199560165405273e-02 -1.727517098188400269e-01 2.399289794266223907e-02 1.960411816835403442e-01 -1.082424372434616089e-01 1.580099165439605713e-01 -6.395672261714935303e-02 2.681333757936954498e-02 -2.576888501644134521e-01 1.905559003353118896e-01 -2.457545697689056396e-01 1.271175146102905273e-01 -2.355056554079055786e-01 -6.496939808130264282e-02 3.034786880016326904e-02 -1.641187220811843872e-01 1.336347460746765137e-01 4.928154870867729187e-02 -1.473963707685470581e-01 -2.713264524936676025e-01 1.400477588176727295e-01 -4.879978671669960022e-02 6.334731727838516235e-02 -4.729124158620834351e-02 1.407629698514938354e-01
-2.035283595323562622e-01 -3.799106180667877197e-01 -4.101381078362464905e-02 -1.890137493610382080e-01 -6.583609431982040405e-02 3.132638707756996155e-02 -1.610970497131347656e-01 1.887231320142745972e-01 2.595408260822296143e-01 9.791006147861480713e-02 3.748709857463836670e-01 5.165822431445121765e-02 1.934427767992019653e-01 -5.185532569885253906e-02 9.545279294252395630e-02 -2.623151540756225586e-01 1.386096775531768799e-01 -7.039058953523635864e-02 4.334946721792221069e-02 -4.798097908496856689e-02 6.158123165369033813e-02 -2.041825056076049805e-01 -1.859488189220428467e-01 2.613763213157653809e-01 -6.046372279524803162e-02 5.321246758103370667e-02 -2.996655702590942383e-01 2.122864574193954468e-01 -1.924671530723571777e-01 -6.348796933889389038e-02 4.967889934778213501e-02 -1.007786020636558533e-01
-1.113439425826072693e-01 -1.724036484956741333e-01 -1.062706038355827332e-01 -5.594195798039436340e-02 2.423115968704223633e-01 -6.902342289686203003e-02 4.728657193481922150e-03 2.143660336732864380e-01 -1.219610124826431274e-01 1.701355427503585815e-01 3.633975088596343994e-01 2.269558161497116089e-01 8.157346397638320923e-02 2.140902280807495117e-01 1.446784436702728271e-01 -2.870189249515533447e-01 2.238482683897018433e-01 -3.958812449127435684e-03 -1.449909619987010956e-02 -3.847631216049194336e-01 -6.881455332040786743e-02 -2.278812229633331299e-01 1.529100984334945679e-01 2.960712835192680359e-02 -2.314306944608688354e-01 1.665933281183242798e-01 -1.023831143975257874e-01 1.648820042610168457e-01 -2.199326753616333008e-01 1.622490212321281433e-02 -4.700285568833351135e-02 -4.110489785671234131e-02
-1.929096761159598827e-03 -1.630123332142829895e-02 4.185590893030166626e-02 -1.360287368297576904e-01 3.513753712177276611e-01 1.993916183710098267e-01 3.032410144805908203e-01 1.150362472981214523e-02 -3.080388307571411133e-01 7.046402990818023682e-02 9.266075491905212402e-02 2.182770706713199615e-02 -7.917097955942153931e-02 -2.991078235208988190e-02 3.128966391086578369e-01 -2.466459423303604126e-01 -1.451708190143108368e-02 -2.172408401966094971e-01 -1.960624381899833679e-02 -2.716775238513946533e-01 2.624026536941528320e-01 -1.540504842996597290e-01 2.968303561210632324e-01 1.484041959047317505e-01 -1.286809444427490234e-01 1.547161140479147434e-03 -2.569083273410797119e-01 -1.617073453962802887e-02 1.425660550594329834e-01 -1.399703770875930786e-01 -3.635569941252470016e-03 -4.772889986634254456e-02
1.573956906795501709e-01 -2.214968055486679077e-01 4.657722264528274536e-02 -8.704324066638946533e-02 1.755914837121963501e-01 -9.513911604881286621e-02 2.680788636207580566e-01 2.554823756217956543e-01 1.094013750553131104e-01 5.238143354654312134e-02 1.627641171216964722e-01 9.201148897409439087e-02 -1.438686102628707886e-01 -3.768779039382934570e-01 -6.694110482931137085e-02 -2.981019020080566406e-01 1.375170499086380005e-01 -7.346582412719726562e-02 7.161415368318557739e-02 -3.897404298186302185e-02 1.941497065126895905e-02 2.552194893360137939e-01 1.217771694064140320e-01 -1.431708186864852905e-01 2.023415416479110718e-01 6.864666938781738281e-02 -2.306286692619323730e-01 3.152514100074768066e-01 2.395981848239898682e-01 -1.738293170928955078e-01 8.301328867673873901e-02 -9.542989730834960938e-02
-1.022797152400016785e-01 -7.867700606584548950e-02 2.235145419836044312e-01 -9.194277226924896240e-03 3.457819670438766479e-02 -5.115016177296638489e-02 -1.228852942585945129e-01 1.930496841669082642e-01 2.898434698581695557e-01 3.461629524827003479e-02 3.338294029235839844e-01 1.730162650346755981e-01 1.416247189044952393e-01 8.320588618516921997e-02 -5.632021278142929077e-02 -1.835908442735671997e-01 1.097093150019645691e-01 1.422927714884281158e-02 2.417660355567932129e-01 -2.401487827301025391e-01 1.476318687200546265e-01 -3.668433725833892822e-01 1.701132953166961670e-01 2.500133514404296875e-01 -1.044092699885368347e-01 4.228672757744789124e-02 -1.113721728324890137e-01 3.239926397800445557e-01 -2.293620407581329346e-01 2.465834468603134155e-02 6.948457658290863037e-02 -1.496636271476745605e-01
3.622539341449737549e-02 -3.197109103202819824e-01 -3.370492160320281982e-01 -5.268187820911407471e-02 2.697797715663909912e-01 -1.875329464673995972e-01 6.474846601486206055e-02 3.613456785678863525e-01 1.690010577440261841e-01 2.325334399938583374e-01 2.639978528022766113e-01 1.819882839918136597e-01 -5.720234289765357971e-02 2.786157429218292236e-01 7.402446120977401733e-02 -1.690130829811096191e-01 1.288648396730422974e-01 -1.568773202598094940e-02 1.314492821693420410e-01 -2.528372406959533691e-01 8.745541423559188843e-02 -2.440773993730545044e-01 -3.500695899128913879e-02 7.045377045869827271e-02 -1.337674707174301147e-01 1.173763722181320190e-02 -1.527020893990993500e-02 4.427259042859077454e-02 -5.707497522234916687e-02 4.551518335938453674e-02 6.204779818654060364e-02 -1.900461316108703613e-01
-6.202390789985656738e-02 -9.118638187646865845e-02 -1.064108684659004211e-01 -1.872783303260803223e-01 4.073213040828704834e-01 6.773296743631362915e-02 2.527254819869995117e-01 3.865207731723785400e-02 -3.763758763670921326e-02 3.431751579046249390e-02 1.080560833215713501e-01 1.086104065179824829e-01 -1.659306138753890991e-01 -2.172680012881755829e-02 1.600782871246337891e-01 -7.374536246061325073e-02 -6.153331324458122253e-02 -2.352977395057678223e-01 3.999689221382141113e-01 6.762184202671051025e-02 3.572654724121093750e-01 1.036736592650413513e-01 2.021561264991760254e-01 2.170681804418563843e-01 -1.543350331485271454e-02 1.507923454046249390e-01 -1.775324493646621704e-01 2.748290598392486572e-01 7.419004291296005249e-02 1.445604860782623291e-01 -6.499326322227716446e-03 1.179098561406135559e-01
-1.303232926875352859e-02 -3.505014181137084961e-01 1.842910498380661011e-01 -1.329244375228881836e-01 -3.034990094602108002e-02 7.018333300948143005e-03 2.446571439504623413e-01 2.299991846084594727e-01 -1.500143408775329590e-01 1.678836345672607422e-01 3.004409670829772949e-01 -6.668243557214736938e-02 -1.338034272193908691e-01 1.294777542352676392e-01 -1.968870311975479126e-01 -1.209522262215614319e-01 -8.813091367483139038e-02 -1.887082904577255249e-01 9.974490106105804443e-02 -1.309469193220138550e-01 -2.253305912017822266e-01 -4.242726042866706848e-02 1.918393373489379883e-02 1.320010870695114136e-01 -2.295217514038085938e-01 -2.811489105224609375e-01 -3.691116869449615479e-01 1.444724500179290771e-01 -1.081590801477432251e-01 -1.237451583147048950e-01 1.250830292701721191e-01 7.628431171178817749e-02
-2.848399877548217773e-01 -1.371782571077346802e-01 2.267010957002639771e-01 -1.050988733768463135e-01 7.355394959449768066e-02 -7.663349807262420654e-02 2.672529593110084534e-02 -1.775780469179153442e-01 2.450702637434005737e-01 8.906192332506179810e-02 1.890116184949874878e-01 1.070603877305984497e-01 2.183472737669944763e-02 -1.465220153331756592e-01 -2.689201757311820984e-02 -2.216689288616180420e-01 3.738437592983245850e-02 -1.125087589025497437e-01 5.601190030574798584e-02 -3.515104651451110840e-01 -1.692689508199691772e-01 -7.015382498502731323e-02 1.121675074100494385e-01 4.371683299541473389e-02 -4.063010811805725098e-01 1.800375282764434814e-01 -2.350341379642486572e-01 2.672936320304870605e-01 -1.378403156995773315e-01 -2.655821144580841064e-01 1.036681793630123138e-02 -6.672471761703491211e-02
-6.283456087112426758e-02 -1.581115573644638062e-01 1.069978252053260803e-01 -4.101933836936950684e-01 1.437022686004638672e-01 2.694826424121856689e-01 1.695377826690673828e-01 1.951089352369308472e-01 1.872573979198932648e-02 5.054133012890815735e-02 8.748211711645126343e-02 -9.864427894353866577e-02 -1.453224569559097290e-01 -1.232983022928237915e-01 -5.543170124292373657e-02 -9.766557812690734863e-02 -1.452378779649734497e-01 -3.326593339443206787e-01 -1.405548155307769775e-01 -1.343420743942260742e-01 4.288045316934585571e-02 -3.115372359752655029e-01 2.606867812573909760e-02 7.511661946773529053e-02 -3.359804451465606689e-01 1.965466141700744629e-01 1.516630500555038452e-01 1.678851395845413208e-01 -8.177956566214561462e-03 -2.348465174436569214e-01 1.666651666164398193e-01 3.960836678743362427e-02
-7.522755861282348633e-02 -1.571477353572845459e-01 -2.843117415904998779e-01 -7.713456451892852783e-02 2.494188249111175537e-01 -2.650969624519348145e-01 -7.956543937325477600e-03 3.629435002803802490e-01 1.750423014163970947e-01 1.570200175046920776e-02 2.805258929729461670e-01 1.458085477352142334e-01 1.114344969391822815e-01 1.267626285552978516e-01 3.677491098642349243e-02 -1.279172152280807495e-01 -1.094158273190259933e-02 -4.062603414058685303e-02 4.196275770664215088e-01 -2.429767847061157227e-01 1.132688447833061218e-01 -2.241555452346801758e-01 1.992321014404296875e-01 -1.296408325433731079e-01 -2.057821117341518402e-02 7.499085366725921631e-02 2.962558064609766006e-03 2.227713912725448608e-01 -2.790419571101665497e-02 -1.183554828166961670e-01 -5.375380814075469971e-02 1.082217320799827576e-01
-6.541021913290023804e-02 -2.336582094430923462e-01 -1.321791559457778931e-01 1.151083386503160000e-03 8.886065334081649780e-02 -1.937792599201202393e-01 2.549976110458374023e-01 -4.337225109338760376e-02 -3.046389482915401459e-02 -1.765898615121841431e-01 1.759663671255111694e-01 -3.116637468338012695e-02 -1.940291821956634521e-01 5.445667728781700134e-02 2.381923496723175049e-01 -3.293455541133880615e-01 1.694996282458305359e-02 -2.623673975467681885e-01 2.870735824108123779e-01 -1.532292515039443970e-01 2.122593075037002563e-01 2.937469184398651123e-01 1.474088057875633240e-02 -3.293900936841964722e-02 4.569667577743530273e-02 -1.687377244234085083e-01 -5.234182253479957581e-02 3.937663510441780090e-02 3.358809649944305420e-02 1.791364327073097229e-02 -1.562960594892501831e-01 -4.159934520721435547e-01
-1.048471555113792419e-01 2.906415797770023346e-02 -9.543854743242263794e-02 -3.658498525619506836e-01 2.493610382080078125e-01 8.243270218372344971e-02 1.295606698840856552e-02 7.568908482789993286e-02 3.430123031139373779e-01 9.857584536075592041e-02 1.566160172224044800e-01 9.692040085792541504e-02 1.963621005415916443e-02 7.711378484964370728e-02 2.087096124887466431e-01 -4.169915318489074707e-01 1.678977757692337036e-01 -3.832668811082839966e-02 -2.399002015590667725e-02 -3.066899776458740234e-01 1.007483899593353271e-01 -3.194925934076309204e-02 5.766797438263893127e-02 -8.441152423620223999e-02 -6.837191991508007050e-03 2.330593764781951904e-01 2.490750849246978760e-01 3.092307746410369873e-01 3.299322724342346191e-02 -1.132502406835556030e-01 -1.119950413703918457e-01 -2.944563329219818115e-02
3.049058616161346436e-01 -2.171321362257003784e-01 1.467708349227905273e-01 -9.619428962469100952e-02 2.959683835506439209e-01 1.969411410391330719e-02 1.338737667538225651e-03 2.182024419307708740e-01 5.504087358713150024e-02 1.769992858171463013e-01 9.909388422966003418e-02 -1.048930883407592773e-01 9.484443068504333496e-02 7.700402289628982544e-02 2.272801995277404785e-01 -4.002886712551116943e-01 -9.886215440928936005e-03 -1.206306219100952148e-01 5.734291300177574158e-02 -3.845451772212982178e-02 -1.761661022901535034e-01 1.923192888498306274e-01 3.109264671802520752e-01 -1.017100885510444641e-01 -3.261370658874511719e-01 -3.848515078425407410e-02 -1.155681684613227844e-01 -1.347122713923454285e-02 -1.439617425203323364e-01 8.328887075185775757e-02 -5.905145034193992615e-02 -2.539847493171691895e-01
2.295840829610824585e-01 5.664980039000511169e-02 6.544280052185058594e-02 6.765829771757125854e-02 1.528225839138031006e-01 -1.476034075021743774e-01 1.279824972152709961e-01 1.666874885559082031e-01 9.430006146430969238e-02 1.105291619896888733e-01 3.399085104465484619e-01 -1.723589748144149780e-01 -1.737385243177413940e-01 1.432589590549468994e-01 3.864369988441467285e-01 -9.820473194122314453e-02 -7.613985240459442139e-02 -5.320171266794204712e-02 1.937433183193206787e-01 -1.676127910614013672e-01 1.482198387384414673e-01 -1.663184762001037598e-01 8.005449920892715454e-02 -1.339234709739685059e-01 -8.490742743015289307e-02 -4.827645048499107361e-02 2.473726868629455566e-02 4.367586076259613037e-01 -1.540782451629638672e-01 8.675815910100936890e-02 2.848544716835021973e-01 -9.122930467128753662e-02
2.431669533252716064e-01 -3.455938771367073059e-02 -2.167647518217563629e-02 -3.976727426052093506e-01 7.238926738500595093e-02 -1.663533598184585571e-01 2.109261453151702881e-01 -6.979878991842269897e-03 3.211227431893348694e-02 8.600598573684692383e-02 1.156702712178230286e-01 5.784200504422187805e-02 -1.539316624402999878e-01 -5.320910736918449402e-02 -1.497006118297576904e-01 -1.405939757823944092e-01 7.554173469543457031e-02 -1.494589149951934814e-01 -4.293142817914485931e-03 -3.312429189682006836e-01 1.257214993238449097e-01 2.302220612764358521e-01 2.659274339675903320e-01 -1.622939296066761017e-02 6.140812113881111145e-02 1.237740740180015564e-01 -1.852606087923049927e-01 9.712427109479904175e-02 -7.216870784759521484e-03 -1.387042403221130371e-01 -2.404092401266098022e-01 -4.384592771530151367e-01
1.569371074438095093e-01 -1.286807954311370850e-01 -6.221600249409675598e-02 -2.762829065322875977e-01 -1.038291081786155701e-01 -1.549752205610275269e-01 7.272034138441085815e-02 -2.924815937876701355e-02 -8.974196761846542358e-02 1.890625208616256714e-01 1.586230099201202393e-01 1.902935951948165894e-01 -2.562183439731597900e-01 -1.599964946508407593e-01 2.220491692423820496e-02 -1.181377447210252285e-03 -1.995830833911895752e-01 -1.580473035573959351e-01 3.171218633651733398e-01 -2.973481714725494385e-01 1.701813340187072754e-01 2.031405717134475708e-01 2.332429289817810059e-01 -4.088892042636871338e-02 -5.584214255213737488e-02 -1.403404623270034790e-01 -2.199828028678894043e-01 1.802069395780563354e-01 -6.947741657495498657e-02 -2.095033377408981323e-01 -1.836459785699844360e-01 -2.730079293251037598e-01
6.737639755010604858e-02 -1.723548769950866699e-01 7.267932593822479248e-02 -4.177095890045166016e-01 1.745690107345581055e-01 7.561320811510086060e-02 3.406131267547607422e-01 1.518051326274871826e-01 -7.850395143032073975e-02 1.566761434078216553e-01 5.648146942257881165e-02 1.752375662326812744e-01 1.988483816385269165e-01 -2.038464248180389404e-01 -6.763237714767456055e-02 -1.370624899864196777e-01 -2.034717649221420288e-01 -1.063107997179031372e-01 7.457409054040908813e-02 1.744641512632369995e-01 1.350468490272760391e-02 5.874848365783691406e-02 1.227063359692692757e-03 -2.043611258268356323e-01 3.491251170635223389e-02 1.877143830060958862e-01 -2.259769290685653687e-01 3.824543356895446777e-01 6.686572730541229248e-02 -1.130458787083625793e-01 -5.949178338050842285e-02 -2.301981896162033081e-01
-1.424800455570220947e-01 -2.128609828650951385e-02 1.897653490304946899e-01 -3.778141438961029053e-01 2.628525197505950928e-01 -1.697513274848461151e-02 1.602217704057693481e-01 1.535175144672393799e-01 1.564926467835903168e-02 1.384379863739013672e-01 -1.247166469693183899e-02 8.216670900583267212e-02 2.828547358512878418e-01 -1.248862594366073608e-01 2.553026750683784485e-02 -2.164594978094100952e-01 -3.051394224166870117e-02 -2.225052416324615479e-01 -1.172608658671379089e-01 -2.341808825731277466e-01 -1.388760507106781006e-01 1.761343628168106079e-01 2.268228977918624878e-01 1.957042217254638672e-01 -2.915159463882446289e-01 1.442235801368951797e-02 -1.558651477098464966e-01 1.398967802524566650e-01 -1.210507303476333618e-01 2.523747980594635010e-01 1.235854402184486389e-01 -1.751675903797149658e-01
-1.716055423021316528e-01 -6.360385566949844360e-02 -1.241942718625068665e-01 -3.113410770893096924e-01 3.121724128723144531e-01 -1.014862433075904846e-01 -1.484080106019973755e-01 3.745368123054504395e-01 1.523685008287429810e-01 1.222661808133125305e-01 4.208871722221374512e-01 6.523791700601577759e-02 5.025099217891693115e-02 2.258553542196750641e-02 1.031580194830894470e-01 -1.722940206527709961e-01 2.391086816787719727e-01 6.345199048519134521e-02 3.603002727031707764e-01 -5.069750174880027771e-02 4.980545490980148315e-02 -6.096999719738960266e-02 2.028667628765106201e-01 -1.558172106742858887e-01 -1.163925826549530029e-01 1.660080440342426300e-02 -1.167597994208335876e-01 1.118110865354537964e-01 -3.026516735553741455e-02 2.771954797208309174e-02 8.711060881614685059e-02 -8.196492493152618408e-02
-4.445739835500717163e-02 -3.233702853322029114e-02 3.716034889221191406e-01 -3.755467832088470459e-01 2.310440987348556519e-01 -6.182489544153213501e-02 1.058310568332672119e-01 2.279712706804275513e-01 2.093696892261505127e-01 -9.448210708796977997e-03 1.727578341960906982e-01 -1.022825986146926880e-01 -3.206175938248634338e-02 9.286517649888992310e-02 -3.586055710911750793e-02 -5.373071134090423584e-02 -8.302487432956695557e-03 -1.435963087715208530e-03 3.281643986701965332e-01 -7.027364801615476608e-03 7.323976606130599976e-02 -1.725019663572311401e-01 -1.991456151008605957e-01 2.772591412067413330e-01 -2.502875924110412598e-01 -7.903555780649185181e-02 3.600158169865608215e-02 8.754240721464157104e-02 8.599726110696792603e-02 -8.009617030620574951e-02 -1.869856119155883789e-01 -3.366482257843017578e-01
1.552666537463665009e-02 -1.662862859666347504e-02 -5.809151381254196167e-02 -1.084094792604446411e-01 2.108180671930313110e-01 3.313055634498596191e-01 9.404518641531467438e-03 1.133627071976661682e-01 2.313694655895233154e-01 1.310006063431501389e-02 4.669734537601470947e-01 1.044269353151321411e-01 -2.644369304180145264e-01 -8.417522162199020386e-02 -3.648966550827026367e-02 -1.770224869251251221e-01 -2.417359352111816406e-01 -7.991494983434677124e-02 -2.054591774940490723e-01 -1.018563508987426758e-01 5.750829819589853287e-03 9.002686291933059692e-02 2.598025798797607422e-01 8.809074759483337402e-02 -3.085983395576477051e-01 -1.797350309789180756e-02 -2.470654994249343872e-02 2.479089647531509399e-01 4.222107119858264923e-03 -1.652764678001403809e-01 -4.529925063252449036e-02 1.924502402544021606e-01
-1.508389562368392944e-01 -2.609693706035614014e-01 -2.140875458717346191e-01 -1.860868036746978760e-01 3.509913757443428040e-02 -1.482068300247192383e-01 3.996477648615837097e-02 3.398233652114868164e-01 2.673979699611663818e-01 -5.106210336089134216e-02 2.524822056293487549e-01 -5.160120502114295959e-02 1.256264299154281616e-01 3.239873945713043213e-01 3.202012553811073303e-02 -1.696040928363800049e-01 -6.127536296844482422e-02 -9.112829715013504028e-02 8.834271132946014404e-02 -1.893047988414764404e-01 1.201811358332633972e-01 -2.408958822488784790e-01 2.472040653228759766e-01 3.510428369045257568e-01 -6.376388669013977051e-02 3.528426587581634521e-02 1.806470155715942383e-01 1.249738261103630066e-01 -1.439209580421447754e-01 3.876178525388240814e-03 7.574816793203353882e-02 -6.930541992187500000e-02
3.827693164348602295e-01 -1.218468025326728821e-01 8.865823596715927124e-02 -1.370028108358383179e-01 6.952490075491368771e-04 -4.269975423812866211e-02 1.877634227275848389e-01 8.565334603190422058e-03 2.363043129444122314e-01 6.795559078454971313e-02 3.196623623371124268e-01 4.027579724788665771e-02 -3.668922558426856995e-02 -8.184725046157836914e-02 -8.238413371145725250e-03 -1.200109571218490601e-01 9.646319597959518433e-02 7.349598407745361328e-02 1.155166104435920715e-01 -2.263852655887603760e-01 7.963290810585021973e-02 3.003464341163635254e-01 1.551112234592437744e-01 -1.966473162174224854e-01 4.848655685782432556e-02 -1.178997904062271118e-01 -2.629801630973815918e-01 2.172999233007431030e-01 1.175484433770179749e-01 -3.939573466777801514e-01 -1.183875352144241333e-01 -1.839413940906524658e-01
1.076053455471992493e-01 -1.251602023839950562e-01 1.595803350210189819e-02 3.113509342074394226e-02 3.271446824073791504e-01 8.603014983236789703e-03 -1.250887196511030197e-02 2.968428432941436768e-01 1.771184056997299194e-01 1.269759535789489746e-01 2.939273416996002197e-01 -3.619284033775329590e-01 -2.674663960933685303e-01 1.716235429048538208e-01 2.290958315134048462e-01 -2.843250930309295654e-01 -2.246818132698535919e-02 -1.628096699714660645e-01 -2.497256267815828323e-03 -1.938836276531219482e-02 4.873680695891380310e-02 -1.478020250797271729e-01 1.619599312543869019e-01 -1.157792136073112488e-01 -1.358288228511810303e-01 4.475641623139381409e-02 -1.208892674185335636e-03 3.064534664154052734e-01 -1.412245780229568481e-01 -4.048036411404609680e-02 2.208674997091293335e-01 -3.131115064024925232e-02
2.204136103391647339e-01 -3.241006731986999512e-01 -3.992109000682830811e-02 -3.130860626697540283e-01 2.704088687896728516e-01 -2.494470328092575073e-01 6.288681179285049438e-02 -8.841269463300704956e-02 -1.197576224803924561e-01 -8.286935091018676758e-02 2.877129614353179932e-01 6.990699470043182373e-02 -1.895206123590469360e-01 -3.048500232398509979e-02 -1.645292155444622040e-03 1.325403898954391479e-01 1.315592974424362183e-01 -6.698210537433624268e-02 -4.029502347111701965e-02 -3.495802283287048340e-01 1.269613802433013916e-01 -1.850266158580780029e-01 3.350859880447387695e-01 -1.450619697570800781e-01 -1.989858448505401611e-01 2.434502169489860535e-02 -2.665660809725522995e-03 2.778655476868152618e-02 8.647362142801284790e-02 1.777890026569366455e-01 7.058113068342208862e-02 -1.483646482229232788e-01
-1.087049469351768494e-01 -1.780188232660293579e-01 -9.416092187166213989e-02 -1.291351467370986938e-01 -1.885978132486343384e-02 2.259522825479507446e-01 1.350008994340896606e-01 -1.359770745038986206e-01 1.144535280764102936e-02 2.154113501310348511e-01 1.768142543733119965e-02 -2.062161862850189209e-01 1.343678496778011322e-02 -1.440304219722747803e-01 1.315756142139434814e-01 1.647993326187133789e-01 -3.207919746637344360e-02 -1.156965419650077820e-01 1.279845088720321655e-01 -3.166309595108032227e-01 1.060713753104209900e-01 4.159623980522155762e-01 1.522214561700820923e-01 1.309334933757781982e-01 -1.410531401634216309e-01 -7.191938906908035278e-02 -3.612190186977386475e-01 2.518474757671356201e-01 9.856279939413070679e-02 -2.195202410221099854e-01 -1.013570800423622131e-01 -2.127572447061538696e-01
2.495753765106201172e-01 -1.600589156150817871e-01 -1.343457587063312531e-02 -2.692664861679077148e-01 -4.867177340202033520e-04 -2.049360051751136780e-02 -9.157883934676647186e-03 -6.447951775044202805e-03 1.939522176980972290e-01 3.235716223716735840e-01 1.947019547224044800e-01 -1.559334993362426758e-01 -7.049607485532760620e-02 -5.373652651906013489e-02 6.663253903388977051e-02 -6.532610207796096802e-02 4.011996835470199585e-02 8.550953119993209839e-02 2.577161788940429688e-01 2.051204675808548927e-03 -1.673582643270492554e-01 2.527001313865184784e-02 3.598618209362030029e-01 2.369050532579421997e-01 -9.624106436967849731e-02 -1.854478865861892700e-01 6.620454043149948120e-02 4.047590494155883789e-01 2.367683351039886475e-01 -3.144533187150955200e-02 1.176120564341545105e-01 -2.130633890628814697e-01
-6.438315659761428833e-02 -1.630333065986633301e-01 -1.767781972885131836e-01 -2.661816179752349854e-01 4.485767483711242676e-01 -1.659124344587326050e-02 4.842809587717056274e-02 -9.049381315708160400e-02 2.910628318786621094e-01 -4.189013317227363586e-02 3.818158507347106934e-01 1.032136529684066772e-01 -1.379052698612213135e-01 -5.850131064653396606e-02 4.249973595142364502e-02 -3.158451318740844727e-01 -8.653572201728820801e-02 -1.371386498212814331e-01 1.701794564723968506e-02 -5.218528583645820618e-02 -2.386873215436935425e-01 1.977790296077728271e-01 -1.082492806017398834e-02 4.743844736367464066e-03 -1.734550483524799347e-02 1.611505448818206787e-01 -1.311230063438415527e-01 1.190419420599937439e-01 -3.179191797971725464e-02 1.392267048358917236e-01 -2.901130616664886475e-01 2.227885834872722626e-02
2.159728854894638062e-02 -3.696702718734741211e-01 9.559133648872375488e-02 -1.061340123414993286e-01 1.205908656120300293e-01 9.546674042940139771e-02 2.286465018987655640e-01 6.322351284325122833e-03 2.180728465318679810e-01 5.552517622709274292e-02 2.709487080574035645e-01 -1.183009590022265911e-03 1.055881287902593613e-02 -8.743937313556671143e-02 3.711518943309783936e-01 2.876543104648590088e-01 7.586343586444854736e-02 -3.023376166820526123e-01 2.468715906143188477e-01 -9.373086504638195038e-03 1.423489898443222046e-01 3.633449971675872803e-02 3.682023612782359123e-03 -1.964006200432777405e-02 -1.377878934144973755e-01 -1.594519913196563721e-01 7.790295779705047607e-02 1.876441538333892822e-01 -2.130926847457885742e-01 -1.741090267896652222e-01 2.026713043451309204e-01 1.775489449501037598e-01
2.108413279056549072e-01 5.215827841311693192e-03 1.350442022085189819e-01 -2.011784762144088745e-01 1.976695470511913300e-02 -8.422360755503177643e-03 2.300019413232803345e-01 1.917342096567153931e-02 2.462564706802368164e-01 4.238816723227500916e-02 1.618639379739761353e-01 3.076400049030780792e-02 -1.390218287706375122e-01 -2.546424269676208496e-01 2.756027504801750183e-02 -1.682668179273605347e-01 -9.863535873591899872e-03 -5.101924762129783630e-02 -2.454319223761558533e-02 -9.108141064643859863e-02 8.207804709672927856e-02 -6.640912592411041260e-02 4.493826627731323242e-01 4.018196463584899902e-01 -3.224287331104278564e-01 8.839222602546215057e-03 -9.047461301088333130e-02 1.590490043163299561e-01 -3.008225858211517334e-01 1.424062997102737427e-01 6.213770434260368347e-02 -4.410925507545471191e-02
2.871569991111755371e-01 -1.393848657608032227e-01 1.699036508798599243e-01 -2.645711302757263184e-01 -2.155233360826969147e-02 1.333164423704147339e-01 1.368609666824340820e-01 1.690983921289443970e-01 -1.168827116489410400e-01 -1.198722198605537415e-01 3.981674015522003174e-01 -3.392511606216430664e-02 1.940141916275024414e-01 -8.999216556549072266e-02 6.499594449996948242e-02 -7.093346863985061646e-02 -1.666386127471923828e-01 -8.059281110763549805e-02 2.411631122231483459e-02 -1.748895794153213501e-01 5.306533724069595337e-02 1.510850936174392700e-01 -1.343067586421966553e-01 -2.498755231499671936e-02 -2.016074061393737793e-01 1.677202880382537842e-01 -1.960572898387908936e-01 1.153450161218643188e-01 -6.921142339706420898e-02 -1.050180867314338684e-01 -1.556027829647064209e-01 -4.697686433792114258e-01
2.169475704431533813e-01 6.277307868003845215e-02 1.932333111763000488e-01 -2.832080982625484467e-02 5.631294846534729004e-02 3.927972540259361267e-02 1.790623664855957031e-01 1.079667657613754272e-01 1.758904904127120972e-01 -8.924011141061782837e-02 5.056304931640625000e-01 2.596371062099933624e-02 -1.642453856766223907e-02 -2.689152583479881287e-02 6.899379193782806396e-02 -1.011169254779815674e-01 9.165827184915542603e-02 -2.347813919186592102e-02 1.080759763717651367e-01 -3.259999454021453857e-01 -8.672435581684112549e-02 3.510187864303588867e-01 9.726483374834060669e-02 -2.932052593678236008e-03 8.003164082765579224e-02 1.743069887161254883e-01 -2.842421233654022217e-01 2.191067039966583252e-01 9.293646551668643951e-03 -2.598471045494079590e-01 5.234300717711448669e-02 -2.194393277168273926e-01
1.799234375357627869e-02 -2.960019111633300781e-01 9.123685769736766815e-03 -4.328233301639556885e-01 -1.155098620802164078e-02 2.302898094058036804e-02 1.817853748798370361e-01 1.122087687253952026e-01 7.615289092063903809e-02 -1.927647739648818970e-01 1.309569180011749268e-01 2.848780751228332520e-01 1.148873865604400635e-01 -6.063713692128658295e-03 -1.658745296299457550e-02 6.450158357620239258e-02 -1.095812022686004639e-01 3.453732281923294067e-02 8.448131382465362549e-02 -3.047854304313659668e-01 -4.922127723693847656e-02 -1.848229318857192993e-01 2.354506403207778931e-02 3.288632035255432129e-01 -1.380149461328983307e-02 6.743996590375900269e-02 1.483158767223358154e-01 2.928880453109741211e-01 8.576240390539169312e-02 -3.235385417938232422e-01 1.849614530801773071e-01 -4.607108607888221741e-02
1.346608549356460571e-01 -1.343464404344558716e-01 5.748355016112327576e-02 -2.133157551288604736e-01 2.005077898502349854e-01 1.034846678376197815e-01 2.173419892787933350e-01 6.691306084394454956e-02 1.125370860099792480e-01 -1.516975909471511841e-01 4.038181006908416748e-01 -2.575245499610900879e-01 1.358675360679626465e-01 -4.407751932740211487e-02 -7.962966710329055786e-02 -1.591133326292037964e-02 -3.597255051136016846e-01 -1.384136378765106201e-01 1.379369571805000305e-02 -3.223584592342376709e-01 7.692983746528625488e-02 2.549502253532409668e-01 -6.344898045063018799e-02 1.201429031789302826e-02 -3.266490623354911804e-02 1.130467131733894348e-01 -1.336609721183776855e-01 2.721136994659900665e-02 -1.907290518283843994e-01 -1.412612050771713257e-01 -1.460994184017181396e-01 -2.871183753013610840e-01
1.579261869192123413e-01 -7.493922114372253418e-02 1.460699830204248428e-02 -7.482568174600601196e-02 -1.313218623399734497e-01 -1.146167442202568054e-01 4.022207111120223999e-02 -3.261038661003112793e-02 1.028492823243141174e-01 1.586506366729736328e-01 1.890233159065246582e-01 1.447355151176452637e-01 -5.642886087298393250e-02 -4.292671382427215576e-02 1.377442032098770142e-01 -6.213019415736198425e-02 -2.187466472387313843e-01 -1.328256875276565552e-01 2.486054003238677979e-01 -3.249370753765106201e-01 1.963643357157707214e-02 2.649279832839965820e-01 3.766914308071136475e-01 -8.796056360006332397e-02 -1.819644682109355927e-02 -2.207170873880386353e-01 -1.293455511331558228e-01 2.839357554912567139e-01 1.977476775646209717e-01 -1.096811592578887939e-01 -1.302153766155242920e-01 -3.777649104595184326e-01
1.554564982652664185e-01 -1.604163348674774170e-01 -1.739618834108114243e-03 -8.888033777475357056e-02 1.422146409749984741e-01 8.062995970249176025e-02 2.015954405069351196e-01 -6.730484217405319214e-02 -8.982755988836288452e-02 2.768376767635345459e-01 1.325622946023941040e-01 1.089105680584907532e-01 1.051170155405998230e-01 -1.713369339704513550e-01 1.506477892398834229e-01 -3.422728776931762695e-01 -5.907901003956794739e-02 5.784652312286198139e-04 7.019542157649993896e-02 -1.594918519258499146e-01 -2.118389308452606201e-01 5.241822451353073120e-02 2.780894637107849121e-01 2.569431960582733154e-01 -9.100794792175292969e-03 -1.251305788755416870e-01 1.191348731517791748e-01 4.084266722202301025e-01 -3.606584668159484863e-01 -9.274011105298995972e-02 1.240722239017486572e-01 1.608008891344070435e-02
2.424387820065021515e-02 -3.743007481098175049e-01 2.394981533288955688e-01 3.292191028594970703e-02 1.303839981555938721e-01 8.342215418815612793e-02 4.269491136074066162e-02 -9.605088084936141968e-02 6.485822610557079315e-03 -1.596148684620857239e-02 -1.212784089148044586e-03 8.653937280178070068e-02 -1.292027831077575684e-01 3.423309698700904846e-02 1.795495152473449707e-01 -1.550044566392898560e-01 -5.190643295645713806e-02 -2.964444160461425781e-01 2.835943996906280518e-01 -8.920471370220184326e-02 2.029354125261306763e-01 4.704633355140686035e-02 2.535319328308105469e-01 -3.150070458650588989e-02 -4.366848170757293701e-01 -6.417059153318405151e-02 -5.421397741883993149e-03 3.160960078239440918e-01 6.961418688297271729e-02 6.609492003917694092e-02 -2.888151705265045166e-01 9.451382607221603394e-02
1.869363337755203247e-01 -4.141784086823463440e-02 -1.246065199375152588e-01 -2.435705661773681641e-01 -1.380494683980941772e-01 -5.125834420323371887e-02 2.602581381797790527e-01 3.084563091397285461e-02 -7.267547398805618286e-02 1.814459264278411865e-01 2.546853572130203247e-02 1.508606374263763428e-01 -2.296671718358993530e-01 -5.002361908555030823e-02 -9.377250075340270996e-02 -2.221944183111190796e-01 -1.248877272009849548e-01 -2.824810743331909180e-01 6.104438379406929016e-02 -3.367308378219604492e-01 7.677966356277465820e-02 2.430769205093383789e-01 2.058795839548110962e-01 -4.880879446864128113e-02 3.319830447435379028e-02 -2.034488692879676819e-02 -1.771349459886550903e-01 1.621772646903991699e-01 -7.942187041044235229e-02 -1.529539674520492554e-01 -1.548298150300979614e-01 -4.335485100746154785e-01
-9.210849553346633911e-02 -6.643323600292205811e-02 3.299890458583831787e-01 -3.193481266498565674e-01 1.431421637535095215e-01 1.029183715581893921e-01 1.634712815284729004e-01 -1.384765952825546265e-01 3.254695832729339600e-01 -9.311857819557189941e-02 1.689866185188293457e-01 -1.536500360816717148e-02 3.592251613736152649e-02 1.522577852010726929e-01 3.751553967595100403e-02 -1.457028277218341827e-02 3.889352083206176758e-02 -2.061521261930465698e-01 3.067031502723693848e-01 -5.742714274674654007e-03 1.413604915142059326e-01 -1.260361671447753906e-01 -2.213541120290756226e-01 2.204906195402145386e-01 -3.425374999642372131e-02 4.038350656628608704e-03 5.878656730055809021e-02 4.145988225936889648e-01 7.226385176181793213e-02 -1.320721954107284546e-02 -7.208252698183059692e-02 -2.665267288684844971e-01
1.388503015041351318e-01 7.745081931352615356e-02 -8.560679852962493896e-02 -2.773029506206512451e-01 -1.089413687586784363e-01 1.713326424360275269e-01 1.696862578392028809e-01 1.152417361736297607e-01 2.992923557758331299e-02 -4.125768318772315979e-02 2.350096553564071655e-01 3.815217688679695129e-02 -3.154894113540649414e-01 -1.881593763828277588e-01 5.700902082026004791e-03 -2.065653055906295776e-01 -1.318424940109252930e-01 -2.672123908996582031e-01 1.675320416688919067e-01 -1.124525517225265503e-01 -2.034987695515155792e-02 -1.994664669036865234e-01 -1.137189790606498718e-01 -2.863002568483352661e-02 4.610600695013999939e-02 2.476645447313785553e-02 -5.615578964352607727e-02 1.188462749123573303e-01 -1.012866795063018799e-01 -5.058825016021728516e-01 2.015268206596374512e-01 -2.449910938739776611e-01
7.577000558376312256e-02 -1.183370575308799744e-01 -6.627128273248672485e-02 -1.940615475177764893e-01 8.622059226036071777e-02 1.856705546379089355e-01 2.469317167997360229e-01 -6.459983438253402710e-02 -2.539071813225746155e-02 1.628458201885223389e-01 1.674706190824508667e-01 2.219343483448028564e-01 1.420318186283111572e-01 -1.752127259969711304e-01 -6.877409759908914566e-03 -2.454491853713989258e-01 3.895462676882743835e-02 -1.332153379917144775e-01 1.758677959442138672e-01 -2.515131235122680664e-01 -1.966484338045120239e-01 -3.150298446416854858e-02 3.153411448001861572e-01 3.140924870967864990e-01 -6.496831029653549194e-02 -1.372635960578918457e-01 2.137665152549743652e-01 2.823949754238128662e-01 -2.732330262660980225e-01 -1.032793596386909485e-01 1.446845084428787231e-01 -9.770721197128295898e-02
-3.203420341014862061e-02 1.051995810121297836e-02 2.408881336450576782e-01 -1.164878234267234802e-01 3.146820664405822754e-01 5.515653267502784729e-02 3.867506980895996094e-01 -1.127416789531707764e-01 -2.099520154297351837e-02 1.549234390258789062e-01 1.965938508510589600e-01 1.298033352941274643e-02 -1.350051462650299072e-01 -2.456474490463733673e-02 1.480050384998321533e-01 -2.565557360649108887e-01 -1.867620497941970825e-01 -1.959109306335449219e-02 1.839040517807006836e-01 -2.215248644351959229e-01 9.043619781732559204e-02 -2.464014291763305664e-01 1.802231818437576294e-01 2.568948268890380859e-01 8.780242502689361572e-02 1.446443498134613037e-01 1.334457099437713623e-02 -4.416838288307189941e-02 -6.562000513076782227e-02 1.967152059078216553e-01 -1.029486134648323059e-01 -3.510127365589141846e-01
2.403150349855422974e-01 -1.389461457729339600e-01 6.817027926445007324e-02 -3.148049414157867432e-01 5.092524886131286621e-01 -8.653145283460617065e-02 -1.174807474017143250e-01 -1.011018827557563782e-02 3.131350874900817871e-02 2.398318648338317871e-01 4.069308042526245117e-01 9.216048056259751320e-04 1.375004053115844727e-01 3.361908311489969492e-04 5.285176914185285568e-03 -7.703574746847152710e-02 1.899737715721130371e-01 -4.867019504308700562e-02 4.428907111287117004e-02 -2.418668717145919800e-01 1.627425551414489746e-01 1.510946005582809448e-01 -6.141843274235725403e-02 -6.621369719505310059e-02 -2.862101793289184570e-01 -4.841870069503784180e-02 1.720437780022621155e-02 3.547753766179084778e-02 -1.103668436408042908e-01 1.304328888654708862e-01 -9.992030262947082520e-02 9.009538590908050537e-02
2.937016189098358154e-01 3.159911185503005981e-02 -1.671704351902008057e-01 -1.061155498027801514e-01 2.709415853023529053e-01 -3.074534051120281219e-02 -2.801694273948669434e-01 2.441696971654891968e-01 1.810560226440429688e-01 7.039933651685714722e-02 2.208487242460250854e-01 -9.435120224952697754e-02 -7.086391746997833252e-02 -9.160509705543518066e-02 2.445974200963973999e-01 -2.352876514196395874e-01 -6.618110928684473038e-03 -1.483712494373321533e-01 2.929304242134094238e-01 -2.023351639509201050e-01 4.077981710433959961e-01 5.030149221420288086e-02 -4.690937697887420654e-02 -1.198800164274871349e-04 -6.630057096481323242e-02 -7.989485561847686768e-02 3.079606452956795692e-03 1.496997624635696411e-01 2.981475368142127991e-02 -5.935639888048171997e-02 2.561455667018890381e-01 1.182963922619819641e-01
-2.159439772367477417e-01 -7.492598146200180054e-02 2.588320672512054443e-01 -2.081809490919113159e-01 2.160497903823852539e-01 1.334733515977859497e-01 2.082996815443038940e-01 7.670199126005172729e-02 1.418201476335525513e-01 -1.908013224601745605e-01 1.893471479415893555e-01 -1.406403779983520508e-01 1.025239899754524231e-01 -6.360477209091186523e-02 -9.121630340814590454e-02 -2.710791826248168945e-01 -3.583994507789611816e-02 -1.386088132858276367e-01 3.380355238914489746e-02 -2.151644974946975708e-01 1.918191164731979370e-01 -1.561678946018218994e-01 -1.539399195462465286e-02 -1.511356420814990997e-02 -1.984926313161849976e-01 5.359330773353576660e-02 -2.866578698158264160e-01 4.354265332221984863e-01 1.780744828283786774e-02 -1.218754872679710388e-01 -1.544332057237625122e-01 1.802786588668823242e-01
1.008853986859321594e-01 -1.151966396719217300e-02 -4.586658254265785217e-02 -2.153531834483146667e-02 1.108877435326576233e-01 8.273068070411682129e-02 1.659155488014221191e-01 1.207757592201232910e-01 4.062100872397422791e-02 -4.148652032017707825e-02 8.633258938789367676e-02 2.261233143508434296e-02 -4.875845611095428467e-01 -4.333382472395896912e-02 2.260405337437987328e-03 -2.167877107858657837e-01 -1.598973125219345093e-01 -9.046315401792526245e-02 -2.230523154139518738e-02 -2.604721188545227051e-01 -2.127731218934059143e-02 -3.193221986293792725e-01 2.568381130695343018e-01 1.420630067586898804e-01 -3.051938414573669434e-01 3.135699406266212463e-02 -3.718690872192382812e-01 2.655093669891357422e-01 1.665231436491012573e-01 -8.115442097187042236e-02 4.582409746944904327e-03 -2.432844601571559906e-03
7.352244853973388672e-02 -3.136771619319915771e-01 -1.148477345705032349e-01 1.371224876493215561e-02 -2.032742463052272797e-02 -1.362347751855850220e-01 1.832277327775955200e-01 6.322968751192092896e-02 6.354012340307235718e-02 1.764304041862487793e-01 1.230107340961694717e-02 -2.044792845845222473e-02 -1.980082094669342041e-01 1.005889028310775757e-01 -2.658603526651859283e-02 -5.572944507002830505e-02 -7.004047185182571411e-02 -2.148046642541885376e-01 -6.951167434453964233e-02 -4.355589747428894043e-01 3.317350521683692932e-02 1.548014730215072632e-01 9.869637899100780487e-03 -8.928912878036499023e-02 -1.507391408085823059e-02 1.388696432113647461e-01 -2.873570322990417480e-01 2.483617514371871948e-01 -1.823192238807678223e-01 -2.598900496959686279e-01 -3.272622823715209961e-01 -2.950079739093780518e-01
-1.438004672527313232e-01 -2.257752269506454468e-01 2.166975587606430054e-01 -1.076738089323043823e-01 1.899951398372650146e-01 3.747938200831413269e-02 6.372379604727029800e-03 -1.342598199844360352e-01 2.828386723995208740e-01 -7.434013485908508301e-02 1.761235892772674561e-01 1.592332869768142700e-01 3.634228184819221497e-02 1.302139554172754288e-02 -2.545793168246746063e-02 -2.271758615970611572e-01 -1.475745290517807007e-01 -5.468206107616424561e-02 2.325708121061325073e-01 -3.682322800159454346e-01 -8.389497548341751099e-02 2.406649850308895111e-02 -3.662860393524169922e-02 -3.897472470998764038e-02 -4.340993165969848633e-01 1.000491902232170105e-01 -2.517101764678955078e-01 2.994724214076995850e-01 -1.067449077963829041e-01 -9.035973995923995972e-02 -1.124885827302932739e-01 9.971226751804351807e-02
3.477283939719200134e-02 5.972238257527351379e-02 1.238050125539302826e-02 -3.262953460216522217e-01 1.276967674493789673e-01 1.855090856552124023e-01 2.361913323402404785e-01 7.456797361373901367e-02 9.788658469915390015e-02 -8.917277306318283081e-02 1.365195065736770630e-01 1.093309968709945679e-01 -2.754530310630798340e-01 9.106226265430450439e-02 1.545271873474121094e-01 -2.696382403373718262e-01 -2.346457540988922119e-01 -1.659834682941436768e-01 -2.637021709233522415e-03 -2.127085179090499878e-01 2.945461310446262360e-02 -1.758042722940444946e-01 3.850815296173095703e-01 -1.428844779729843140e-01 -1.158231794834136963e-01 -3.111224435269832611e-02 -3.394806981086730957e-01 2.614633142948150635e-01 -2.603558078408241272e-02 -1.742981187999248505e-02 -5.984681844711303711e-02 1.294789910316467285e-01
-3.406114578247070312e-01 -1.742027699947357178e-01 3.705342113971710205e-02 -2.761833965778350830e-01 8.080761134624481201e-02 3.126861527562141418e-02 4.948805272579193115e-02 -1.135811582207679749e-01 9.533985704183578491e-02 1.239455491304397583e-01 1.468504220247268677e-01 -1.258709430694580078e-01 1.114538684487342834e-01 -2.312746085226535797e-02 1.285852584987878799e-02 -1.649102717638015747e-01 2.045370489358901978e-01 -4.347267094999551773e-03 2.454593330621719360e-01 -3.269374668598175049e-01 -8.614963293075561523e-02 2.713594771921634674e-02 -4.341829568147659302e-02 -1.063462421298027039e-01 -3.413778245449066162e-01 3.039534762501716614e-02 -8.194413036108016968e-02 4.425991177558898926e-01 -8.312517404556274414e-02 -6.798841059207916260e-02 2.302568554878234863e-01 -1.896943002939224243e-01
-6.108230445533990860e-03 1.353398859500885010e-01 9.288405627012252808e-02 -1.746295839548110962e-01 1.100991666316986084e-01 1.060191988945007324e-01 8.985109627246856689e-02 2.069735676050186157e-01 3.732815757393836975e-02 -1.948001384735107422e-01 9.956561028957366943e-02 -1.321504265069961548e-01 -2.040743082761764526e-01 1.117612197995185852e-01 5.830471217632293701e-02 -3.498143553733825684e-01 -1.793059110641479492e-01 1.975544914603233337e-02 2.236748784780502319e-01 -9.444443881511688232e-02 1.846126019954681396e-01 -2.526924610137939453e-01 2.193597406148910522e-01 1.638815551996231079e-01 -1.499016582965850830e-01 -1.391403228044509888e-01 -3.696048855781555176e-01 3.033499121665954590e-01 3.957002609968185425e-02 2.437972873449325562e-01 2.938843704760074615e-02 -1.577894240617752075e-01
1.988057345151901245e-01 7.337880134582519531e-02 -9.358020871877670288e-02 -2.429453656077384949e-02 2.063699513673782349e-01 3.266692459583282471e-01 2.584890425205230713e-01 1.001281738281250000e-01 4.988275095820426941e-02 -1.077952980995178223e-01 1.346874386072158813e-01 -1.188486218452453613e-01 -6.735253334045410156e-02 -1.885147839784622192e-01 2.665357291698455811e-01 -3.551757633686065674e-01 5.362481996417045593e-02 -8.213254809379577637e-02 1.210667006671428680e-02 -2.536104023456573486e-01 2.209301143884658813e-01 9.657841920852661133e-02 2.627015411853790283e-01 9.830411523580551147e-02 -1.673841476440429688e-01 8.977975696325302124e-02 -2.886711657047271729e-01 1.994147431105375290e-03 5.403808876872062683e-02 -2.376370429992675781e-01 -1.584084481000900269e-01 -1.454803198575973511e-01
3.867142647504806519e-02 -1.974142342805862427e-01 -1.387101262807846069e-01 -1.185074299573898315e-01 1.222394034266471863e-01 3.429864346981048584e-01 7.947189360857009888e-02 1.774257272481918335e-01 1.334578543901443481e-01 2.115701586008071899e-01 -7.628850638866424561e-03 -1.040344983339309692e-01 -5.581307783722877502e-02 -1.387765109539031982e-01 7.604047190397977829e-03 -5.452189967036247253e-02 -1.120189651846885681e-01 -4.307633042335510254e-01 2.745073735713958740e-01 -8.996596932411193848e-02 1.718105375766754150e-02 -4.600316286087036133e-02 -2.071500122547149658e-01 3.604521602392196655e-02 -8.312263339757919312e-02 -3.348227962851524353e-02 3.572245314717292786e-02 3.435733914375305176e-01 2.783363685011863708e-02 -3.466169536113739014e-01 2.029932886362075806e-01 -1.983994692564010620e-01
3.376887738704681396e-02 -1.154571771621704102e-01 1.047901511192321777e-01 -1.836210340261459351e-01 4.383957684040069580e-01 1.672089695930480957e-01 3.880181014537811279e-01 6.590846925973892212e-02 -4.246778786182403564e-02 9.776648133993148804e-02 1.644392162561416626e-01 1.056374330073595047e-02 -2.658643722534179688e-01 5.891114473342895508e-02 1.640733629465103149e-01 -2.211138904094696045e-01 -2.413035333156585693e-01 -1.159350946545600891e-01 2.662126719951629639e-01 -2.500888705253601074e-02 2.012423276901245117e-01 -1.961837857961654663e-01 2.695654146373271942e-02 1.204517260193824768e-01 -8.921498432755470276e-03 -1.051757484674453735e-01 -6.600410491228103638e-02 -1.189530193805694580e-01 -3.929701168090105057e-03 7.726003229618072510e-02 -2.453310042619705200e-01 -2.099903970956802368e-01
1.785464435815811157e-01 -4.462812840938568115e-02 -2.140763700008392334e-01 -1.514452248811721802e-01 2.814894318580627441e-01 -7.393297553062438965e-02 -6.967994570732116699e-02 1.367355417460203171e-02 1.048288643360137939e-01 1.442309617996215820e-01 1.021709069609642029e-01 -2.519053518772125244e-01 -1.608021855354309082e-01 2.400577515363693237e-01 4.855362772941589355e-01 -1.104107424616813660e-01 2.990325167775154114e-02 -2.106082588434219360e-01 2.077649533748626709e-02 -3.080982863903045654e-01 1.486714184284210205e-01 2.617576718330383301e-02 -9.610333293676376343e-02 -1.015731319785118103e-02 -2.664811313152313232e-01 5.324707180261611938e-02 -1.966065466403961182e-01 2.085707336664199829e-01 5.140757933259010315e-02 -3.215752542018890381e-02 1.950786560773849487e-01 6.567081902176141739e-03
1.570831686258316040e-01 -1.164707392454147339e-01 -3.525376692414283752e-02 -1.040680482983589172e-01 1.753311753273010254e-01 -4.066193848848342896e-02 1.049620881676673889e-01 4.855719953775405884e-02 -9.860363788902759552e-04 7.866624742746353149e-02 1.661434620618820190e-01 -1.751629710197448730e-01 -2.331776767969131470e-01 -2.464858815073966980e-02 1.014453694224357605e-01 -3.066520988941192627e-01 -1.979469209909439087e-01 -1.510725319385528564e-01 -3.594430536031723022e-02 -2.862705886363983154e-01 -1.772827208042144775e-01 -3.991128206253051758e-01 2.912232875823974609e-01 1.152019668370485306e-02 -1.188426613807678223e-01 -1.485685855150222778e-01 -3.571531176567077637e-01 1.714102178812026978e-01 -7.837219536304473877e-02 1.995901763439178467e-01 -1.383221596479415894e-01 -3.124055080115795135e-02
-1.750586554408073425e-02 -2.758685648441314697e-01 -6.308913975954055786e-02 1.862331777811050415e-01 7.820019125938415527e-02 3.186145424842834473e-01 2.926584780216217041e-01 -2.415597587823867798e-01 5.452162772417068481e-02 1.904014847241342068e-03 2.786607146263122559e-01 -3.698071092367172241e-02 -1.284295320510864258e-01 8.303510397672653198e-02 1.362205296754837036e-01 -1.944174319505691528e-01 4.450991749763488770e-02 -2.381256222724914551e-01 1.154598668217658997e-01 -2.059272825717926025e-01 3.383322060108184814e-01 -2.198482751846313477e-01 1.954575777053833008e-01 -3.831089287996292114e-02 -4.419161379337310791e-02 5.436408333480358124e-03 -1.286337226629257202e-01 2.349374443292617798e-01 -1.027646064758300781e-01 -1.661903560161590576e-01 1.785334348678588867e-01 1.043252125382423401e-01
3.827048838138580322e-01 -1.430721282958984375e-01 3.248862177133560181e-02 -3.364706933498382568e-01 5.794063955545425415e-02 7.791026681661605835e-02 1.188423857092857361e-01 1.315880715847015381e-01 2.322346270084381104e-01 1.364383995532989502e-01 3.876958414912223816e-02 -1.786758154630661011e-01 -6.467124819755554199e-02 -8.698817342519760132e-02 1.110327988862991333e-01 -9.268975257873535156e-02 -2.230286039412021637e-02 -6.852088868618011475e-02 5.438728928565979004e-01 -1.402820646762847900e-01 -1.310079991817474365e-01 -1.292994245886802673e-03 1.858116388320922852e-01 3.196818530559539795e-01 -3.162640612572431564e-03 -6.517104059457778931e-02 1.480827778577804565e-01 1.081029623746871948e-01 -1.039810851216316223e-01 -6.848774105310440063e-02 -9.656935930252075195e-02 -4.506593570113182068e-02
2.028353363275527954e-01 -2.582886070013046265e-02 2.463809698820114136e-01 -3.033769726753234863e-01 8.019893616437911987e-02 -8.055035956203937531e-03 6.408908218145370483e-02 5.480423569679260254e-02 -1.536119282245635986e-01 -6.198476627469062805e-02 3.948475718498229980e-01 1.608201302587985992e-02 1.027181670069694519e-01 -5.327000841498374939e-02 1.422101706266403198e-01 -1.581596434116363525e-01 -9.289276599884033203e-02 -8.468616008758544922e-02 1.102544143795967102e-01 -2.153909206390380859e-01 -6.125165522098541260e-02 1.825419664382934570e-01 9.915162622928619385e-02 -4.478751868009567261e-02 1.906795203685760498e-01 1.019217520952224731e-01 -3.778825402259826660e-01 3.120507299900054932e-01 -1.508512943983078003e-01 -2.424362450838088989e-01 -1.083690524101257324e-01 -2.148480713367462158e-01
1.716076284646987915e-01 -1.763507276773452759e-01 3.375528156757354736e-01 -7.557594683021306992e-03 5.738374218344688416e-02 -1.867137253284454346e-01 5.240511521697044373e-02 1.082155480980873108e-01 2.065452933311462402e-01 5.026913248002529144e-03 3.188876807689666748e-01 5.447572097182273865e-02 -7.077953219413757324e-02 -2.155649960041046143e-01 9.165318310260772705e-02 -1.126325577497482300e-01 1.829066872596740723e-01 -1.677225381135940552e-01 9.911590814590454102e-02 -8.909109234809875488e-02 2.751712799072265625e-01 2.249558568000793457e-01 1.313344389200210571e-01 -1.883863210678100586e-01 1.533886510878801346e-02 -2.514492571353912354e-01 -5.563418939709663391e-02 1.100422590970993042e-01 -3.431120514869689941e-02 -3.528028726577758789e-01 -7.682556658983230591e-02 -2.903576195240020752e-01
1.758398413658142090e-01 -2.370176091790199280e-02 1.465919762849807739e-01 -2.870786190032958984e-02 1.351223737001419067e-01 5.427997931838035583e-02 5.049996078014373779e-02 2.203574329614639282e-01 1.286300420761108398e-01 -2.485889047384262085e-01 3.833451569080352783e-01 -2.044101431965827942e-02 -9.853638708591461182e-02 -1.970243602991104126e-01 5.402479320764541626e-02 -2.702559828758239746e-01 -2.003217488527297974e-02 -9.470751136541366577e-02 7.241505384445190430e-02 -1.900675892829895020e-01 7.004870474338531494e-02 3.533139526844024658e-01 9.280224889516830444e-02 -1.426953077316284180e-01 -1.664735563099384308e-02 5.159134417772293091e-02 -3.882803320884704590e-01 1.356220394372940063e-01 2.282473593950271606e-01 -1.384230107069015503e-01 5.949012562632560730e-02 -2.595225572586059570e-01
1.259796619415283203e-01 -2.209120243787765503e-01 5.454256385564804077e-02 -2.438705861568450928e-01 3.449379652738571167e-02 3.604903817176818848e-02 2.344399094581604004e-01 2.691540308296680450e-02 3.452684879302978516e-01 1.396654993295669556e-01 1.373207569122314453e-01 -9.783144108951091766e-03 -3.093973398208618164e-01 3.692998318001627922e-03 2.514517903327941895e-01 7.706759124994277954e-02 -8.409354090690612793e-02 7.049147784709930420e-02 1.580478996038436890e-01 9.395454078912734985e-02 1.626472473144531250e-01 3.216738998889923096e-01 1.863361597061157227e-01 1.380829811096191406e-01 -8.701973408460617065e-02 2.456860095262527466e-01 -5.223579332232475281e-02 1.655746698379516602e-01 2.550465613603591919e-02 -3.269781172275543213e-01 3.457109257578849792e-02 -2.360606789588928223e-01
-8.568057417869567871e-02 -1.205076202750205994e-01 9.896916151046752930e-02 -1.801741719245910645e-01 2.382417917251586914e-01 1.486240774393081665e-01 -2.063389271497726440e-01 -2.420336380600929260e-02 1.646839976310729980e-01 -3.368546487763524055e-03 -1.007996201515197754e-01 -7.269946858286857605e-03 1.469957232475280762e-01 -1.217376813292503357e-02 1.017801184207201004e-02 -4.765286147594451904e-01 5.698153004050254822e-02 -1.400248613208532333e-02 2.770125567913055420e-01 -3.387630581855773926e-01 6.819317489862442017e-02 -7.301961630582809448e-02 3.177657723426818848e-01 1.477575302124023438e-01 -3.870159387588500977e-01 3.222670406103134155e-02 -1.568289101123809814e-01 1.325674206018447876e-01 -2.092504873871803284e-02 -1.460466533899307251e-03 1.319449953734874725e-02 -7.907245308160781860e-02
-1.161768063902854919e-01 -1.402206718921661377e-01 2.159727811813354492e-01 -5.642788857221603394e-02 1.798068434000015259e-01 -2.006157487630844116e-02 -1.221633553504943848e-01 3.544240593910217285e-01 2.584111690521240234e-01 -1.574316620826721191e-01 1.387892961502075195e-01 6.631515175104141235e-02 -2.359746955335140228e-02 -1.779735535383224487e-01 3.461716696619987488e-02 -5.763109326362609863e-01 1.761042177677154541e-01 -1.273778080940246582e-01 1.327781081199645996e-01 -2.778259217739105225e-01 -1.474684923887252808e-01 1.309910509735345840e-02 1.439283415675163269e-02 7.665931433439254761e-02 -7.872572541236877441e-02 -9.769973903894424438e-02 -7.535782456398010254e-02 2.541345544159412384e-02 -1.974065899848937988e-01 4.604473710060119629e-02 -1.563871204853057861e-01 -7.268368452787399292e-02
-2.384874373674392700e-01 -3.512122854590415955e-02 1.923655420541763306e-01 -4.724213480949401855e-01 1.934490799903869629e-01 9.954734705388545990e-03 2.707548141479492188e-01 -4.211151599884033203e-02 1.672982275485992432e-01 -4.777501337230205536e-03 9.832876920700073242e-02 -1.824554502964019775e-01 -4.263537935912609100e-03 3.042984195053577423e-02 -2.846121555194258690e-03 -3.352828025817871094e-01 3.050131537020206451e-02 -1.740226149559020996e-01 1.660421788692474365e-01 -2.091701924800872803e-01 -1.078468337655067444e-01 -8.707976341247558594e-02 -2.193251438438892365e-02 1.207266151905059814e-01 -3.143586814403533936e-01 1.186997890472412109e-01 8.877117186784744263e-02 2.576809823513031006e-01 2.085911035537719727e-01 -1.043632477521896362e-01 -1.919087767601013184e-02 7.743677496910095215e-02
-1.699163950979709625e-02 4.407490789890289307e-02 -1.496100425720214844e-01 4.883438348770141602e-02 1.020277142524719238e-01 1.111520528793334961e-01 3.113057613372802734e-01 -1.742275344440713525e-04 -4.837187379598617554e-02 6.005744263529777527e-02 2.532061636447906494e-01 -1.588692665100097656e-01 -1.303965002298355103e-01 2.975131198763847351e-02 5.390691384673118591e-02 -1.388854086399078369e-01 2.671566009521484375e-01 -1.938951760530471802e-01 1.592197269201278687e-01 -1.773639619350433350e-01 1.653982102870941162e-01 -2.015396654605865479e-01 2.891953587532043457e-01 -1.281253844499588013e-01 -2.761871814727783203e-01 1.916800588369369507e-01 -2.692234218120574951e-01 3.244415521621704102e-01 -6.949835270643234253e-02 -1.248467490077018738e-01 -2.154467999935150146e-01 -1.629173308610916138e-01
-1.232087761163711548e-01 -1.962411701679229736e-01 2.593002021312713623e-01 -2.440716922283172607e-01 8.907018601894378662e-02 1.355132609605789185e-01 1.802143901586532593e-01 3.682402372360229492e-01 1.092281714081764221e-01 -1.019804179668426514e-02 1.390180736780166626e-01 -5.824282020330429077e-02 -1.980000138282775879e-01 -1.283156573772430420e-01 -6.097890902310609818e-03 -1.877940818667411804e-02 -8.701857179403305054e-02 -3.102269768714904785e-01 -2.657748460769653320e-01 -3.160870075225830078e-01 -2.065414041280746460e-01 -6.254925578832626343e-02 5.546035990118980408e-02 2.261325530707836151e-02 -2.157870084047317505e-01 2.310221940279006958e-01 -4.352847114205360413e-02 3.006710410118103027e-01 4.439205303788185120e-02 -1.101794540882110596e-01 1.622000895440578461e-02 5.646890774369239807e-02
-9.801377356052398682e-02 -1.051436662673950195e-01 2.352771013975143433e-01 -3.409307599067687988e-01 1.528210043907165527e-01 1.087475717067718506e-01 -4.518028721213340759e-02 -8.317746222019195557e-03 1.620050333440303802e-02 -2.182971872389316559e-02 3.456297814846038818e-01 3.272441029548645020e-01 -8.699394017457962036e-02 6.453553587198257446e-02 1.169651448726654053e-01 -2.910620570182800293e-01 -1.044725626707077026e-01 1.449579894542694092e-01 3.964223861694335938e-01 -7.958345115184783936e-02 -1.615088433027267456e-02 -2.006467729806900024e-01 1.590690314769744873e-01 3.515142798423767090e-01 -4.575209692120552063e-02 5.101516097784042358e-02 3.813337534666061401e-02 6.527882814407348633e-02 9.595871716737747192e-02 -2.650553174316883087e-02 1.516255587339401245e-01 -7.022050023078918457e-02
-1.137925311923027039e-01 -3.994729220867156982e-01 2.606796100735664368e-02 -2.923344373703002930e-01 -6.678874045610427856e-02 -9.973052144050598145e-02 8.413381129503250122e-02 1.082634329795837402e-01 -1.681135147809982300e-01 1.027236320078372955e-02 2.395876348018646240e-01 -5.227607861161231995e-02 -3.349241912364959717e-01 -1.764277964830398560e-01 2.603570520877838135e-01 -3.653254508972167969e-01 2.529122494161128998e-02 -1.741944402456283569e-01 2.527429163455963135e-01 -1.120332852005958557e-01 5.191124230623245239e-02 -8.378043770790100098e-02 7.529662549495697021e-02 -2.454850524663925171e-01 -1.433468014001846313e-01 -1.389020532369613647e-01 2.458306774497032166e-02 6.993053108453750610e-02 6.769260019063949585e-02 1.640610545873641968e-01 7.703147828578948975e-02 9.615751355886459351e-02
2.146178036928176880e-01 -2.607613801956176758e-01 2.772872149944305420e-01 -2.086610049009323120e-01 -6.898003071546554565e-02 -1.523641496896743774e-01 1.284605115652084351e-01 -7.890091091394424438e-02 1.068674772977828979e-01 5.186356976628303528e-02 2.487913072109222412e-01 -1.994636654853820801e-01 6.441897153854370117e-02 -3.865253645926713943e-03 -1.593263596296310425e-01 -1.250804066658020020e-01 1.593380123376846313e-01 -4.276247620582580566e-01 7.398784160614013672e-02 -1.124968305230140686e-01 1.141139939427375793e-01 1.262569874525070190e-01 1.997752934694290161e-01 -1.193440109491348267e-01 2.597458660602569580e-02 -5.789513513445854187e-02 -7.824220694601535797e-03 3.521145554259419441e-03 -8.822002261877059937e-02 -4.059885144233703613e-01 -1.986251771450042725e-01 -1.678321212530136108e-01
2.582312524318695068e-01 -2.133162319660186768e-01 -3.724320977926254272e-02 -6.211974471807479858e-02 8.821020275354385376e-02 -2.047278583049774170e-01 3.745934739708900452e-02 -1.076561659574508667e-01 1.172109395265579224e-01 -5.343573633581399918e-03 2.875306904315948486e-01 -1.077195703983306885e-01 4.084414616227149963e-02 1.655063331127166748e-01 1.350122988224029541e-01 -1.409067362546920776e-01 -2.785482630133628845e-02 -2.137666642665863037e-01 -5.500883795320987701e-03 -5.429177880287170410e-01 2.255389243364334106e-01 -8.392406255006790161e-02 -1.322036236524581909e-01 1.558510512113571167e-01 -1.043920144438743591e-01 2.228176891803741455e-01 1.259161978960037231e-01 5.626099556684494019e-02 1.878913938999176025e-01 1.365843415260314941e-01 -1.970683038234710693e-01 -1.771747022867202759e-01
3.070923499763011932e-02 -3.354495465755462646e-01 -1.795054040849208832e-02 3.258062526583671570e-02 2.678306698799133301e-01 -1.672752350568771362e-01 8.728817850351333618e-02 -9.554938971996307373e-02 1.896537691354751587e-01 1.378236263990402222e-01 1.125500649213790894e-01 1.101588755846023560e-01 -3.236290216445922852e-01 -2.271320372819900513e-01 9.620184451341629028e-02 -2.859570831060409546e-02 -1.462487280368804932e-01 -1.255542039871215820e-01 -1.174588352441787720e-01 -3.136050328612327576e-02 2.345610857009887695e-01 -9.603620320558547974e-02 2.646229416131973267e-02 1.817025989294052124e-01 -2.204814553260803223e-01 -9.369446337223052979e-02 1.665170043706893921e-01 4.200829267501831055e-01 -8.079260587692260742e-02 -4.976789280772209167e-02 -2.467618584632873535e-01 -2.028435766696929932e-01
-2.270168513059616089e-01 -1.765576004981994629e-01 1.145262494683265686e-01 -1.220797970890998840e-01 3.640289232134819031e-02 2.977563142776489258e-01 4.528700411319732666e-01 -4.122353717684745789e-02 -9.844556450843811035e-03 -1.587417721748352051e-02 8.600947260856628418e-02 8.006846904754638672e-02 9.398594498634338379e-03 2.328341081738471985e-02 1.616830825805664062e-01 -1.310555785894393921e-01 -3.943537175655364990e-02 -2.660655081272125244e-01 2.637387514114379883e-01 -4.804616048932075500e-02 2.093816399574279785e-01 3.076473809778690338e-02 -3.864915072917938232e-01 2.160859256982803345e-01 -6.636388599872589111e-02 6.715738773345947266e-02 -1.192392632365226746e-01 3.189258277416229248e-01 6.631601601839065552e-02 -1.082734689116477966e-01 5.901054292917251587e-02 -6.981320679187774658e-02
-5.644491873681545258e-03 -1.640814840793609619e-01 -1.056027263402938843e-01 -1.580027490854263306e-01 1.981927603483200073e-01 -1.911314278841018677e-01 1.045200973749160767e-01 3.275465220212936401e-02 3.195970654487609863e-01 3.137874230742454529e-02 1.286529898643493652e-01 -1.198630332946777344e-01 2.222237549722194672e-02 -1.382483541965484619e-01 3.889649361371994019e-02 -4.109188914299011230e-01 1.355235427618026733e-01 1.010053083300590515e-01 4.041675627231597900e-01 -1.096013635396957397e-01 -2.254296690225601196e-01 6.710825860500335693e-02 9.572355076670646667e-03 2.637709081172943115e-01 -2.136974483728408813e-01 5.347257480025291443e-02 -1.109639480710029602e-01 3.014631569385528564e-02 6.670708209276199341e-02 1.843696236610412598e-01 -6.090533733367919922e-02 -3.037759661674499512e-01
1.844496279954910278e-01 6.410624831914901733e-02 -1.360229682177305222e-02 2.761627919971942902e-02 3.353103995323181152e-01 3.078510984778404236e-02 3.275652229785919189e-01 4.482022672891616821e-02 4.790961742401123047e-02 2.089041918516159058e-01 2.857499420642852783e-01 8.333212882280349731e-02 -2.804964967072010040e-02 1.547133550047874451e-02 3.165097907185554504e-02 -3.255802690982818604e-01 3.072775006294250488e-01 -2.533385455608367920e-01 -2.046732977032661438e-02 -2.004372924566268921e-01 1.301266998052597046e-01 -1.216370984911918640e-01 5.377570912241935730e-02 -1.819754987955093384e-01 -2.670010365545749664e-02 3.128829896450042725e-01 -1.657824963331222534e-02 2.373508065938949585e-01 -1.171067729592323303e-01 4.794909805059432983e-02 5.740715563297271729e-02 -2.328337877988815308e-01
-6.205645576119422913e-02 7.909802719950675964e-03 -8.117137849330902100e-02 -3.310927748680114746e-02 2.275823503732681274e-01 2.183487862348556519e-01 1.477099210023880005e-01 4.574946314096450806e-02 1.189192011952400208e-01 -1.335480362176895142e-01 3.459520936012268066e-01 2.214211523532867432e-01 5.588496476411819458e-02 2.995511516928672791e-02 1.813428662717342377e-02 -1.849051415920257568e-01 4.378841072320938110e-02 -1.823498308658599854e-01 5.264354869723320007e-03 -2.307970970869064331e-01 5.937081202864646912e-02 -2.880740761756896973e-01 1.347821503877639771e-01 -3.701307345181703568e-03 -2.038660645484924316e-01 1.006566062569618225e-01 -3.478241562843322754e-01 4.267974793910980225e-01 -1.505627930164337158e-01 -7.032664865255355835e-02 1.682343333959579468e-01 1.479528844356536865e-01
-1.075446978211402893e-02 -5.152428150177001953e-01 -9.570854157209396362e-02 -9.083842486143112183e-02 1.085750609636306763e-01 4.293895512819290161e-02 8.968318998813629150e-02 -2.954318225383758545e-01 3.198629990220069885e-02 -6.278415024280548096e-02 4.356022477149963379e-01 -6.016196310520172119e-02 -1.056931726634502411e-02 2.012335062026977539e-01 -9.020551294088363647e-02 -1.169522553682327271e-01 -9.777212142944335938e-02 -1.657967716455459595e-01 1.423478573560714722e-01 -3.065366148948669434e-01 2.498181313276290894e-01 -3.311375901103019714e-02 4.577259719371795654e-02 1.690863519906997681e-01 -1.671417206525802612e-01 1.731201447546482086e-02 4.161449149250984192e-03 -2.598832733929157257e-02 -1.737443380989134312e-03 1.046039313077926636e-01 -2.435601502656936646e-01 -5.123445391654968262e-02
-2.478378359228372574e-03 -7.946576923131942749e-02 1.581768840551376343e-01 -2.285025417804718018e-01 -6.029953248798847198e-03 2.273875102400779724e-02 1.449373364448547363e-01 -2.696741819381713867e-01 1.511702686548233032e-02 4.157068580389022827e-02 8.902352303266525269e-02 -1.607269495725631714e-01 -1.099279820919036865e-01 1.800747402012348175e-02 4.501873254776000977e-02 -9.133706800639629364e-03 -3.430292010307312012e-02 -3.841828703880310059e-01 3.009636998176574707e-01 -2.430104911327362061e-01 1.128722503781318665e-01 3.807310760021209717e-01 2.546770274639129639e-01 1.323371827602386475e-01 -1.315794587135314941e-01 2.021801620721817017e-01 -5.506192892789840698e-02 1.432658284902572632e-01 7.059618085622787476e-02 -2.250102460384368896e-01 -2.559424638748168945e-01 -1.748844981193542480e-01
1.031040698289871216e-01 -1.452494412660598755e-01 3.882421925663948059e-02 -1.947388201951980591e-01 -1.577702462673187256e-01 -7.644136250019073486e-02 -2.638926170766353607e-02 2.620818912982940674e-01 5.442330613732337952e-02 -5.902040004730224609e-02 2.349698692560195923e-01 -2.735306918621063232e-01 1.117969304323196411e-01 -9.580447524785995483e-02 5.811448395252227783e-02 3.781856223940849304e-02 -1.040098145604133606e-01 -1.428962945938110352e-01 1.868463605642318726e-01 -5.011869072914123535e-01 -2.178179621696472168e-01 -2.397804111242294312e-01 1.547980010509490967e-01 -1.707209795713424683e-01 -1.956914216279983521e-01 -4.272038117051124573e-03 -8.042713999748229980e-02 1.873606443405151367e-01 2.267432399094104767e-02 -8.952368795871734619e-02 2.785322964191436768e-01 1.561548113822937012e-01
2.349725216627120972e-01 -3.757643699645996094e-01 -9.015420079231262207e-02 -2.219853103160858154e-01 1.333763152360916138e-01 -1.004729568958282471e-01 -1.099746227264404297e-01 -7.164339721202850342e-02 -1.308271735906600952e-01 -4.302488267421722412e-02 9.179425239562988281e-02 3.110213764011859894e-02 4.099145159125328064e-02 -2.475617080926895142e-01 1.743359118700027466e-02 -6.774785369634628296e-02 2.425410896539688110e-01 -8.940896950662136078e-03 1.516755223274230957e-01 -1.812632679939270020e-01 1.948753297328948975e-01 -3.395341336727142334e-01 -9.466399997472763062e-02 4.657691717147827148e-02 -3.757015466690063477e-01 1.545379124581813812e-02 -1.281487196683883667e-01 2.629554867744445801e-01 1.088920608162879944e-01 -2.187051624059677124e-01 -1.308860182762145996e-01 -1.480344682931900024e-01
-1.752658933401107788e-01 -2.147539556026458740e-01 -4.259366542100906372e-03 -1.050960831344127655e-02 -4.335395991802215576e-02 -9.474245458841323853e-02 5.661354213953018188e-02 9.613819420337677002e-02 1.386525928974151611e-01 9.080003947019577026e-02 2.657580375671386719e-01 2.266388237476348877e-01 1.615436673164367676e-01 3.050445318222045898e-01 -6.624158471822738647e-02 -3.545425534248352051e-01 1.013969480991363525e-01 -7.369732856750488281e-02 -4.606705531477928162e-02 -3.526202738285064697e-01 1.733730286359786987e-01 -2.425139993429183960e-01 1.910113096237182617e-01 3.038805723190307617e-01 -1.526930630207061768e-01 -2.603218518197536469e-02 -8.800310641527175903e-02 2.950595915317535400e-01 -8.371765166521072388e-02 5.179728195071220398e-02 2.393321134150028229e-02 -1.099745035171508789e-01
1.109954938292503357e-01 -2.911553978919982910e-01 -1.669859290122985840e-01 3.943373635411262512e-02 7.174451649188995361e-02 -1.182353049516677856e-01 -1.889424026012420654e-01 2.347489893436431885e-01 4.629505798220634460e-02 -3.257919475436210632e-02 4.319901168346405029e-01 -3.613083809614181519e-02 -8.559964597225189209e-02 2.237423509359359741e-01 1.876442283391952515e-01 -1.959093958139419556e-01 5.108138546347618103e-02 -5.217892676591873169e-02 3.330516517162322998e-01 -1.505533009767532349e-01 2.654581964015960693e-01 -2.161578088998794556e-01 -5.302565172314643860e-02 -9.928067028522491455e-02 -7.252310961484909058e-02 2.318213731050491333e-01 -8.368419855833053589e-02 2.641990780830383301e-01 -4.782012477517127991e-02 -1.200952082872390747e-01 -1.399751305580139160e-01 -2.327900193631649017e-02
1.539848744869232178e-01 -3.535914421081542969e-02 5.991560593247413635e-02 -2.780520319938659668e-01 -1.235804259777069092e-01 -8.477746695280075073e-02 9.169002622365951538e-02 1.456719823181629181e-02 -2.686920948326587677e-02 1.752124428749084473e-01 8.472558110952377319e-02 -7.369472179561853409e-03 -1.467892080545425415e-01 -2.512289285659790039e-01 -6.776548922061920166e-02 3.624274581670761108e-02 -7.529991120100021362e-02 3.947357181459665298e-03 4.411761164665222168e-01 -1.470008492469787598e-01 8.829658851027488708e-03 1.760122030973434448e-01 1.936294436454772949e-01 1.569823771715164185e-01 -9.357831627130508423e-02 -1.457115411758422852e-01 -1.799599677324295044e-01 3.761578500270843506e-01 2.407596632838249207e-02 -2.528358399868011475e-01 -1.766083687543869019e-01 -3.451719284057617188e-01
-6.113043520599603653e-03 -2.838467657566070557e-01 -1.494530141353607178e-01 -3.592650294303894043e-01 2.043185830116271973e-01 -5.207370594143867493e-02 4.934836924076080322e-02 1.391071826219558716e-01 -3.017947450280189514e-02 1.628782153129577637e-01 9.296689182519912720e-02 1.553942821919918060e-02 -5.399148445576429367e-03 -1.901372224092483521e-01 -2.192380279302597046e-01 -1.506361663341522217e-01 -3.449559956789016724e-02 -1.761594228446483612e-02 -1.257565915584564209e-01 -2.310217469930648804e-01 5.328331589698791504e-01 2.143721729516983032e-01 6.724948436021804810e-02 1.745064705610275269e-01 -2.777596116065979004e-01 -2.792081236839294434e-02 1.559370756149291992e-02 2.898684144020080566e-02 -4.087774083018302917e-02 -1.039608642458915710e-01 1.132651865482330322e-01 -1.364962607622146606e-01
1.686252951622009277e-01 -2.377322018146514893e-01 2.132661044597625732e-01 -1.336244493722915649e-01 -2.234939672052860260e-02 1.038085073232650757e-01 1.808526813983917236e-01 1.020271331071853638e-01 8.078279346227645874e-02 -2.221746370196342468e-03 3.190935552120208740e-01 1.295917183160781860e-01 -1.909628957509994507e-01 -2.614749670028686523e-01 1.223549246788024902e-01 -2.348526567220687866e-01 6.014105305075645447e-02 -1.753314882516860962e-01 1.646166443824768066e-01 -6.967628002166748047e-02 2.302261069416999817e-02 2.715380787849426270e-01 -6.605046987533569336e-02 -2.226505577564239502e-01 -3.422611579298973083e-02 -5.108696967363357544e-02 -3.158796131610870361e-01 2.039947658777236938e-01 2.180376350879669189e-01 -3.098007440567016602e-01 5.652267485857009888e-02 -1.039850562810897827e-01
6.278260797262191772e-02 -1.961373388767242432e-01 -4.966656677424907684e-03 -1.736722439527511597e-01 -4.926844686269760132e-02 -5.738959088921546936e-02 -1.323196478188037872e-02 2.385439872741699219e-01 1.305484771728515625e-01 8.054160326719284058e-02 2.568962574005126953e-01 7.710155844688415527e-02 -4.385945573449134827e-02 1.145917400717735291e-01 -2.107380144298076630e-02 -2.214707620441913605e-02 -2.305993884801864624e-01 -2.479005157947540283e-01 1.093093305826187134e-01 -3.664337992668151855e-01 1.335039287805557251e-01 -3.505222499370574951e-01 4.045523330569267273e-02 -7.744901813566684723e-03 7.088197767734527588e-02 6.337465345859527588e-02 1.740495301783084869e-02 3.201762437820434570e-01 -1.624084711074829102e-01 -2.972376644611358643e-01 3.293602466583251953e-01 1.218312829732894897e-01
2.596288025379180908e-01 -2.666001617908477783e-01 -8.555921167135238647e-02 4.759424924850463867e-02 5.771962925791740417e-02 1.790065318346023560e-01 1.339181214570999146e-01 2.763586044311523438e-01 2.343101650476455688e-01 -1.154285967350006104e-01 1.154106035828590393e-01 -3.454913571476936340e-02 9.161352366209030151e-02 -4.271080251783132553e-03 -1.888444721698760986e-01 -1.483202129602432251e-01 -1.012350469827651978e-01 -3.461801111698150635e-01 8.678181469440460205e-02 -1.193285062909126282e-01 4.355827718973159790e-02 7.173092663288116455e-02 2.781612873077392578e-01 7.961752265691757202e-02 -4.021506309509277344e-01 -1.879025250673294067e-01 4.477898404002189636e-02 7.541663199663162231e-02 2.831723392009735107e-01 -1.181722432374954224e-01 1.652792245149612427e-01 -6.803786754608154297e-02
-2.520224452018737793e-02 -2.302740067243576050e-01 -8.065574616193771362e-02 -3.090656101703643799e-01 2.190456688404083252e-01 2.493961453437805176e-01 -1.032170727849006653e-01 2.270293831825256348e-01 6.821403652429580688e-02 3.302013128995895386e-02 1.681169569492340088e-01 2.409219443798065186e-01 2.532850950956344604e-02 -1.344637274742126465e-01 3.725656494498252869e-02 -3.198197185993194580e-01 4.786449670791625977e-02 -4.469805210828781128e-02 -1.158022284507751465e-01 -3.672364652156829834e-01 3.530865535140037537e-02 -2.925239503383636475e-02 8.165017515420913696e-02 -1.165054515004158020e-01 9.841614216566085815e-02 1.575017124414443970e-01 1.012364253401756287e-01 3.933765590190887451e-01 2.414284944534301758e-01 -8.752714842557907104e-02 -1.298433095216751099e-01 1.710231043398380280e-02
1.645879894495010376e-01 -1.354806721210479736e-01 1.844886094331741333e-01 -5.839247703552246094e-01 1.518679112195968628e-01 1.545791029930114746e-01 -5.598571524024009705e-02 -1.548311114311218262e-01 4.793235659599304199e-02 6.449204403907060623e-03 6.856979429721832275e-02 1.317447274923324585e-01 2.668581604957580566e-01 -1.672573573887348175e-02 -4.358680918812751770e-02 -1.999209225177764893e-01 -2.988467738032341003e-02 -2.965171933174133301e-01 1.427333652973175049e-01 -2.629887871444225311e-02 -1.541520357131958008e-01 -1.285441368818283081e-01 5.506854504346847534e-02 1.445061117410659790e-01 -2.775646448135375977e-01 -7.276156544685363770e-02 -1.129637584090232849e-01 2.669314444065093994e-01 -1.132556200027465820e-01 4.495296627283096313e-02 1.103207617998123169e-01 1.668021455407142639e-02
9.310024231672286987e-02 -2.357191294431686401e-01 8.420392125844955444e-02 -3.868101239204406738e-01 -9.175541996955871582e-02 -6.873115152120590210e-02 1.309484094381332397e-01 2.770529985427856445e-01 1.002751216292381287e-01 -1.315731257200241089e-01 2.777594625949859619e-01 1.369450688362121582e-01 1.922887712717056274e-01 1.951419375836849213e-02 -2.122993580996990204e-02 1.509666889905929565e-01 -9.158188849687576294e-02 3.319226950407028198e-02 2.136118561029434204e-01 -2.749413847923278809e-01 6.131035089492797852e-02 -1.534878611564636230e-01 1.339575648307800293e-01 2.325114905834197998e-01 -2.670291252434253693e-02 1.189808268100023270e-02 1.221900135278701782e-01 2.498054355382919312e-01 7.350055873394012451e-02 -2.281391769647598267e-01 3.474255502223968506e-01 -4.197143018245697021e-02
2.155727446079254150e-01 -1.043765544891357422e-01 -3.093522042036056519e-03 -9.290719404816627502e-03 1.842883080244064331e-01 9.483301639556884766e-02 2.362128943204879761e-01 5.253605917096138000e-02 1.953965798020362854e-02 2.115437239408493042e-01 3.307616114616394043e-01 -7.268479466438293457e-02 -2.518674544990062714e-02 -3.570822253823280334e-02 2.547713518142700195e-01 -1.492111831903457642e-01 -4.747131466865539551e-02 -4.589060321450233459e-02 2.205047756433486938e-01 -7.845257967710494995e-02 -2.685710787773132324e-01 -2.291334569454193115e-01 3.185973465442657471e-01 2.846986353397369385e-01 1.715255528688430786e-01 -1.804413646459579468e-01 1.104734688997268677e-01 1.585946381092071533e-01 -8.051379024982452393e-02 -8.059692382812500000e-02 1.991376280784606934e-01 -2.717124223709106445e-01
-1.817572265863418579e-01 -9.197118133306503296e-02 -1.627485826611518860e-02 -4.256269931793212891e-01 6.422723084688186646e-02 -3.036867380142211914e-01 1.476313769817352295e-01 8.932895958423614502e-02 1.371407210826873779e-01 1.823695935308933258e-02 -5.093468353152275085e-02 -2.633045054972171783e-02 7.441414054483175278e-03 -6.730911880731582642e-02 1.436621248722076416e-01 -2.527202069759368896e-01 -1.998514495790004730e-02 -9.365396201610565186e-02 2.273867130279541016e-01 -1.399530023336410522e-01 1.920189708471298218e-01 2.401226162910461426e-01 2.175967544317245483e-01 7.651470601558685303e-03 1.221495941281318665e-01 -3.136659562587738037e-01 -5.314505100250244141e-02 2.855825722217559814e-01 -1.098429337143898010e-01 -7.065199315547943115e-02 -2.663533389568328857e-01 -1.770529150962829590e-01
9.202267974615097046e-02 -4.008201658725738525e-01 -1.800732612609863281e-01 -1.533668339252471924e-01 7.046259939670562744e-02 -1.761511713266372681e-01 -1.068527027964591980e-01 -7.710206508636474609e-02 1.755243837833404541e-01 1.448551118373870850e-01 2.753703892230987549e-01 -1.387153416872024536e-01 -1.184733361005783081e-01 -7.157117873430252075e-02 -1.230514049530029297e-01 -1.050596237182617188e-01 -1.319100111722946167e-01 -2.877315580844879150e-01 2.199126034975051880e-02 5.570257548242807388e-03 1.653824932873249054e-02 1.644317358732223511e-01 2.096547484397888184e-01 2.485114932060241699e-01 2.562310099601745605e-01 8.115272223949432373e-02 1.922446675598621368e-02 2.724022865295410156e-01 3.702566400170326233e-02 -1.713416725397109985e-01 -3.139767795801162720e-02 -3.422201871871948242e-01
7.490232586860656738e-02 -1.054908409714698792e-01 -2.724671065807342529e-01 -4.861277043819427490e-01 1.975783407688140869e-01 -9.577646106481552124e-02 9.809523075819015503e-02 -2.383176386356353760e-01 1.154864355921745300e-01 -1.797373592853546143e-01 1.544550657272338867e-01 1.478436738252639771e-01 -7.046495098620653152e-03 3.536432981491088867e-02 2.471764385700225830e-01 -5.297831445932388306e-02 1.043780148029327393e-01 -2.003594338893890381e-01 -3.258561715483665466e-02 -3.955855965614318848e-03 7.547055184841156006e-02 1.496613770723342896e-01 9.275519847869873047e-02 -3.610737994313240051e-02 -3.413966596126556396e-01 -2.558792196214199066e-02 -1.173308119177818298e-01 2.808451950550079346e-01 -6.639781594276428223e-02 -1.532565522938966751e-02 -1.038874015212059021e-01 -2.934513986110687256e-01
6.414239853620529175e-02 -8.839673548936843872e-02 3.143907785415649414e-01 -2.243158221244812012e-01 2.637052834033966064e-01 3.068531490862369537e-02 2.538079321384429932e-01 -9.963537007570266724e-02 1.329994201660156250e-01 4.962179437279701233e-02 1.155787557363510132e-01 -2.212855368852615356e-01 5.159455165266990662e-02 2.947037480771541595e-02 -1.269139628857374191e-02 -1.384859681129455566e-01 8.484577387571334839e-02 -2.506396770477294922e-01 2.261574417352676392e-01 -3.431400656700134277e-01 -2.424409091472625732e-01 -2.287999540567398071e-01 -2.507429420948028564e-01 7.768005132675170898e-02 -5.804884806275367737e-02 -2.649296522140502930e-01 -1.894700378179550171e-01 1.210113614797592163e-01 1.978157162666320801e-01 -6.868367083370685577e-03 -4.375769570469856262e-02 -6.782659143209457397e-02
5.517288669943809509e-02 -5.716232582926750183e-02 6.130299344658851624e-02 -1.961756646633148193e-01 -1.253125071525573730e-02 1.912945061922073364e-01 2.919808030128479004e-01 6.433079391717910767e-02 -1.014956906437873840e-01 -2.029359191656112671e-01 2.405090630054473877e-01 -1.739246770739555359e-02 -2.602836489677429199e-02 -1.014493480324745178e-01 2.101116776466369629e-01 -2.571003437042236328e-01 1.919622719287872314e-01 -1.112473756074905396e-01 -3.109124116599559784e-02 -3.142624199390411377e-01 3.233557641506195068e-01 -2.127120792865753174e-01 2.730156481266021729e-01 6.096245348453521729e-02 -3.204069659113883972e-02 3.628812031820416451e-03 -3.762879669666290283e-01 -6.364504992961883545e-02 1.112872548401355743e-02 -1.549422889947891235e-01 -6.613842397928237915e-02 -2.055588513612747192e-01
2.131430655717849731e-01 -1.181437820196151733e-01 1.538456697016954422e-02 -1.609590649604797363e-02 2.166024297475814819e-01 -1.327842772006988525e-01 -7.394010666757822037e-03 1.664066314697265625e-01 1.985859274864196777e-01 1.571233868598937988e-01 8.455277979373931885e-02 5.626313388347625732e-02 -4.780232533812522888e-02 1.881271004676818848e-01 2.047454705461859703e-03 -8.323973417282104492e-02 -7.332490384578704834e-02 -2.099450975656509399e-01 3.075565397739410400e-01 -3.107647001743316650e-01 2.334872037172317505e-01 -3.517313599586486816e-01 1.775780022144317627e-01 -1.125929951667785645e-01 3.481386601924896240e-02 -2.523393183946609497e-02 9.849558770656585693e-02 4.285659790039062500e-01 6.925769895315170288e-02 -1.954670548439025879e-01 1.650159657001495361e-01 1.608118787407875061e-02
-1.898973733186721802e-01 -2.041909098625183105e-01 1.444865763187408447e-01 -1.806384511291980743e-02 1.961638778448104858e-01 2.126528769731521606e-01 -1.177737340331077576e-01 3.317317962646484375e-01 1.265056878328323364e-01 1.508963853120803833e-02 -3.035964630544185638e-02 -1.061621904373168945e-01 1.617479175329208374e-01 -4.239121451973915100e-02 2.058214098215103149e-01 -3.857588469982147217e-01 2.073411829769611359e-02 -3.032412938773632050e-02 9.527192264795303345e-02 -3.275980353355407715e-01 -1.086963191628456116e-01 5.354295670986175537e-02 -5.007600039243698120e-02 2.128402739763259888e-01 -1.978520750999450684e-01 -7.586241513490676880e-02 -2.594612836837768555e-01 3.272506892681121826e-01 -1.644987612962722778e-01 -1.161874979734420776e-01 -2.221188507974147797e-03 -7.585550099611282349e-02
2.152414768934249878e-01 9.424906224012374878e-03 2.873181104660034180e-01 -5.264584720134735107e-02 1.271814852952957153e-01 -5.996324494481086731e-02 1.803602427244186401e-01 1.752019971609115601e-01 8.370052278041839600e-02 2.047060616314411163e-02 4.445095062255859375e-01 -4.751065000891685486e-02 -2.915467508137226105e-02 -9.315419942140579224e-02 1.162356138229370117e-01 -4.138968512415885925e-02 3.246190026402473450e-02 -1.909451782703399658e-01 1.972596049308776855e-01 -8.325393497943878174e-02 -3.963287547230720520e-02 2.762210369110107422e-01 8.276889473199844360e-02 -1.363091617822647095e-01 5.094308406114578247e-02 2.159447818994522095e-01 -4.026763141155242920e-01 1.713712811470031738e-01 3.856844082474708557e-02 -2.731117904186248779e-01 -2.197494730353355408e-03 -2.230651527643203735e-01
-8.455948531627655029e-02 -4.828752949833869934e-02 -1.439689844846725464e-01 -1.414660811424255371e-01 1.958492994308471680e-01 -8.476917445659637451e-02 1.752383559942245483e-01 -1.557864993810653687e-01 1.236945204436779022e-02 1.709826737642288208e-01 9.837140887975692749e-02 -1.887728422880172729e-01 1.349181979894638062e-01 1.781388521194458008e-01 1.379174552857875824e-02 -3.441703021526336670e-01 4.165683314204216003e-02 1.852472275495529175e-01 3.077959418296813965e-01 -2.843381166458129883e-01 9.394404478371143341e-03 7.645990699529647827e-02 -6.649507582187652588e-02 2.522296737879514694e-03 -3.188383281230926514e-01 4.189198464155197144e-02 -4.989770427346229553e-02 4.898705780506134033e-01 1.177593469619750977e-01 2.927313372492790222e-02 1.387213915586471558e-01 -6.429026275873184204e-02
-1.827869713306427002e-01 -1.992223858833312988e-01 2.019889354705810547e-01 -4.229252934455871582e-01 1.397685706615447998e-01 1.592023074626922607e-01 -6.403146684169769287e-02 3.194052875041961670e-01 -1.390989571809768677e-01 1.617654114961624146e-01 2.649235129356384277e-01 1.387796401977539062e-01 8.049868792295455933e-02 -2.643162906169891357e-01 1.206675767898559570e-01 1.269538793712854385e-02 1.192510649561882019e-01 -1.474519520998001099e-01 1.820683032274246216e-01 3.758085146546363831e-02 -1.688629016280174255e-02 -1.921253837645053864e-02 -6.328048557043075562e-02 3.471843898296356201e-01 -6.171769276261329651e-02 3.669354692101478577e-02 -1.016314327716827393e-02 2.915495038032531738e-01 1.251183897256851196e-01 -8.814977109432220459e-02 -3.789998218417167664e-02 -1.391643285751342773e-01
-1.385363191366195679e-01 -2.147936224937438965e-01 -1.778194457292556763e-01 -1.235323846340179443e-01 3.662022054195404053e-01 3.304313868284225464e-02 -1.167604979127645493e-02 2.569177150726318359e-01 1.416958570480346680e-01 1.673232913017272949e-01 4.345566034317016602e-01 2.013928815722465515e-02 7.664954289793968201e-03 -3.178230253979563713e-03 7.982029765844345093e-02 -9.425505995750427246e-02 3.589899539947509766e-01 -6.928813457489013672e-02 3.570162355899810791e-01 1.740476302802562714e-02 1.104871779680252075e-01 -9.026829153299331665e-02 -4.601328819990158081e-02 -1.686150133609771729e-01 -2.610533125698566437e-02 -1.159594357013702393e-01 3.229217603802680969e-02 2.469471395015716553e-01 6.860819179564714432e-03 -1.824826151132583618e-01 5.560799315571784973e-02 -9.419779479503631592e-02
-1.176793351769447327e-01 -9.851658344268798828e-02 2.492109313607215881e-02 -1.726319342851638794e-01 7.063576579093933105e-02 -1.282840371131896973e-01 1.312714964151382446e-01 2.645426690578460693e-01 -6.567858159542083740e-02 3.419043123722076416e-01 1.956067085266113281e-01 6.852553039789199829e-02 -4.534883052110671997e-02 -1.171000599861145020e-01 1.874173879623413086e-01 -3.487205803394317627e-01 -1.055630482733249664e-02 -1.875828206539154053e-01 4.774575587362051010e-03 1.847416907548904419e-02 -8.534516394138336182e-02 -2.256349176168441772e-01 1.545754075050354004e-01 -4.642085172235965729e-03 -8.566859364509582520e-02 -2.510899007320404053e-01 -4.217612743377685547e-01 2.528986036777496338e-01 2.140673547983169556e-01 3.670052811503410339e-02 1.444096267223358154e-01 -5.164654925465583801e-02
8.812803030014038086e-02 -1.383968591690063477e-01 1.226546242833137512e-01 -1.453360021114349365e-01 3.740255534648895264e-01 1.484927237033843994e-01 -5.905882269144058228e-02 1.020685806870460510e-01 -1.656626611948013306e-01 1.386945485137403011e-03 4.049570262432098389e-01 -9.454728662967681885e-02 -1.298587471246719360e-01 -1.082420423626899719e-01 3.724638745188713074e-02 6.633837521076202393e-02 -1.211407314985990524e-02 -5.229967832565307617e-02 3.349783718585968018e-01 -3.646225035190582275e-01 -9.354792535305023193e-02 -1.655891090631484985e-01 -1.653049886226654053e-01 3.134926557540893555e-01 3.411193192005157471e-02 -1.797727644443511963e-01 -1.375092566013336182e-01 1.624142378568649292e-01 1.506466269493103027e-01 2.354295179247856140e-02 1.197477057576179504e-01 1.205519586801528931e-02
-1.107785012573003769e-02 -3.322088420391082764e-01 1.456028819084167480e-01 -3.142451345920562744e-01 1.224139556288719177e-01 2.912478446960449219e-01 2.407754510641098022e-01 1.190851479768753052e-01 1.532179955393075943e-02 5.487621948122978210e-02 2.779451906681060791e-01 -1.459659039974212646e-01 -1.203941926360130310e-01 2.170259878039360046e-02 4.504688829183578491e-02 -2.986981533467769623e-02 1.146958023309707642e-01 -6.849613785743713379e-02 -4.628778621554374695e-02 -2.605583667755126953e-01 -1.580584645271301270e-01 6.867457181215286255e-02 3.009836375713348389e-01 -3.112134709954261780e-02 -8.295805752277374268e-02 4.076501727104187012e-01 -2.273188680410385132e-01 -7.480145990848541260e-02 1.350177675485610962e-01 -9.794955141842365265e-03 1.263507902622222900e-01 -6.440680474042892456e-02
2.932014167308807373e-01 -1.827067136764526367e-01 2.221471816301345825e-02 -8.750933408737182617e-02 4.183983504772186279e-01 -8.689362555742263794e-02 1.822056025266647339e-01 1.222533434629440308e-01 -7.552739977836608887e-02 1.492334306240081787e-01 2.144410610198974609e-01 7.067602127790451050e-02 -3.495960310101509094e-02 3.206500411033630371e-02 -2.156094908714294434e-01 -1.913645118474960327e-01 1.569149084389209747e-03 5.097804963588714600e-02 4.313502460718154907e-02 6.796387583017349243e-02 -2.981793582439422607e-01 3.014313289895653725e-03 2.491111680865287781e-02 3.338337540626525879e-01 -8.625434339046478271e-02 -1.515042930841445923e-01 -1.650796532630920410e-01 1.544416397809982300e-01 -1.724117845296859741e-01 5.883381143212318420e-02 1.871659234166145325e-02 -3.902988135814666748e-01
-1.077108606696128845e-01 -6.366111338138580322e-02 5.954785272479057312e-02 -2.124118506908416748e-01 1.138150021433830261e-01 2.892687357962131500e-02 -7.873938232660293579e-02 2.461477518081665039e-01 -1.361290514469146729e-01 2.791893184185028076e-01 1.325202435255050659e-01 1.730484068393707275e-01 -2.388636469841003418e-01 -9.841501712799072266e-02 6.212825328111648560e-02 -1.355360895395278931e-01 -9.067810326814651489e-02 8.360325545072555542e-02 1.434214711189270020e-01 -3.314040005207061768e-01 4.397003054618835449e-01 -1.763835698366165161e-01 2.694819569587707520e-01 2.380013316869735718e-01 -1.914772689342498779e-01 1.751389652490615845e-01 9.377681463956832886e-02 1.111537814140319824e-01 2.746891602873802185e-02 2.094361558556556702e-02 1.192134022712707520e-01 -1.375887989997863770e-01
3.613124489784240723e-01 -1.097977161407470703e-01 1.880615018308162689e-02 -3.898569643497467041e-01 1.111402586102485657e-01 4.991835728287696838e-02 1.446193754673004150e-01 8.037832379341125488e-02 -4.109074547886848450e-02 -8.809499442577362061e-02 2.784364521503448486e-01 -2.182718552649021149e-02 5.731813982129096985e-02 -4.387082532048225403e-02 1.313980072736740112e-01 -2.312908768653869629e-01 -5.849729105830192566e-02 -8.170967549085617065e-02 5.897695198655128479e-02 -2.829973697662353516e-01 3.540230169892311096e-02 2.954783141613006592e-01 -2.078973688185214996e-03 -4.988101497292518616e-02 2.042893916368484497e-01 -1.259121894836425781e-01 -2.376772165298461914e-01 6.250238418579101562e-02 2.098136246204376221e-01 -1.734633445739746094e-01 -1.441167294979095459e-01 -3.191075623035430908e-01
2.458259463310241699e-01 -3.561353385448455811e-01 -5.146869923919439316e-03 -7.632256299257278442e-02 2.375096231698989868e-01 -1.538991928100585938e-01 3.450777828693389893e-01 2.435838431119918823e-02 -2.273696847259998322e-02 6.035020947456359863e-02 -6.876645982265472412e-02 5.031377822160720825e-02 6.164894625544548035e-02 8.582923561334609985e-03 -6.946973502635955811e-02 -1.708456897176802158e-03 -1.993449926376342773e-01 -7.302609086036682129e-02 3.215888738632202148e-01 -1.444572117179632187e-02 9.186928719282150269e-02 -2.696649916470050812e-02 1.886344328522682190e-02 4.242893755435943604e-01 -2.416327781975269318e-02 -1.327038854360580444e-01 -1.302549242973327637e-01 3.016422390937805176e-01 -1.458024233579635620e-01 -1.531203389167785645e-01 2.765345573425292969e-01 3.777843341231346130e-02
1.652982831001281738e-01 -1.982970088720321655e-01 -8.419071137905120850e-02 1.409921422600746155e-02 7.369471341371536255e-02 1.800628751516342163e-01 3.627175092697143555e-01 -2.809602208435535431e-02 1.260641515254974365e-01 5.691856518387794495e-02 3.695608377456665039e-01 -9.192620962858200073e-02 -6.940366327762603760e-02 3.351926803588867188e-02 3.697922825813293457e-02 -2.387234866619110107e-01 2.384695112705230713e-01 -1.958029568195343018e-01 9.640250355005264282e-02 -1.611406505107879639e-01 -1.315067559480667114e-01 -1.841162592172622681e-01 1.627462804317474365e-01 -2.079169750213623047e-01 -1.234120205044746399e-01 1.198055744171142578e-01 -2.233154475688934326e-01 2.576917707920074463e-01 -3.419898152351379395e-01 -1.151364110410213470e-02 1.132068559527397156e-01 -1.636009663343429565e-02
1.724525094032287598e-01 -1.839507371187210083e-01 -8.259105496108531952e-03 -3.650665283203125000e-01 1.744070500135421753e-01 -2.392119914293289185e-01 3.269808888435363770e-01 -1.051327064633369446e-01 7.854110002517700195e-02 1.131346262991428375e-02 2.449260056018829346e-01 7.578539848327636719e-02 -8.813513070344924927e-02 -5.362997949123382568e-02 8.423549681901931763e-02 -1.647992990911006927e-02 -8.528349548578262329e-02 -2.622846364974975586e-01 -1.727490276098251343e-01 -3.519079983234405518e-01 -7.010459154844284058e-02 -1.059284061193466187e-01 3.551270961761474609e-01 -6.231822073459625244e-02 -2.251964360475540161e-01 6.649062782526016235e-02 -9.350392967462539673e-02 -1.077476739883422852e-01 -2.273320779204368591e-02 1.497090756893157959e-01 9.383143484592437744e-02 -1.559731811285018921e-01
2.737627923488616943e-01 -2.868790924549102783e-01 7.362672593444585800e-03 -2.672510147094726562e-01 -8.250995539128780365e-03 1.070192605257034302e-01 2.475546300411224365e-01 1.925891079008579254e-02 2.259474545717239380e-01 -1.088132523000240326e-02 5.431229248642921448e-02 3.920425176620483398e-01 9.058605134487152100e-02 -7.468134909868240356e-02 1.879391819238662720e-01 1.339464187622070312e-01 6.672183424234390259e-02 -1.331364512443542480e-01 3.075015246868133545e-01 -3.877716660499572754e-01 9.273010492324829102e-02 1.488409042358398438e-01 1.302424073219299316e-01 1.576968580484390259e-01 -1.879089176654815674e-01 -4.019861668348312378e-02 -9.469246119260787964e-02 5.405246093869209290e-02 -5.114560201764106750e-02 -1.483986973762512207e-01 -6.139178201556205750e-02 7.957296073436737061e-02
5.897545441985130310e-02 -1.879397034645080566e-01 8.774392306804656982e-03 -7.212436199188232422e-02 2.856318056583404541e-01 1.988961100578308105e-01 2.008751183748245239e-01 2.506622970104217529e-01 -1.779757887125015259e-01 2.026881426572799683e-01 1.308781653642654419e-01 -9.938530623912811279e-02 -2.438457906246185303e-01 -2.844438329339027405e-02 -2.115253508090972900e-01 -9.680417180061340332e-02 -5.048371106386184692e-02 -1.780877262353897095e-01 -6.303981691598892212e-02 -1.815824955701828003e-01 3.753993287682533264e-02 -3.960245102643966675e-02 3.461542427539825439e-01 -1.907602548599243164e-01 3.969603404402732849e-02 7.075298577547073364e-02 -2.153095304965972900e-01 3.025940060615539551e-01 -2.080090641975402832e-01 2.010263651609420776e-01 1.265318542718887329e-01 -2.070101946592330933e-01
2.357573211193084717e-01 -2.449856884777545929e-02 -2.252237796783447266e-01 -2.242972254753112793e-01 1.403874307870864868e-01 -2.405460774898529053e-01 -1.329737454652786255e-01 1.578131020069122314e-01 -1.163243725895881653e-01 1.481444537639617920e-01 1.062028631567955017e-01 1.354517489671707153e-01 -1.632589250802993774e-01 -8.228339999914169312e-02 2.707828767597675323e-02 -2.530244637455325574e-05 1.152729913592338562e-01 -1.740958690643310547e-01 2.742197513580322266e-01 -2.821255028247833252e-01 1.433516889810562134e-01 9.615575522184371948e-02 9.071709215641021729e-02 2.031882852315902710e-01 -3.574685752391815186e-01 -6.569839548319578171e-03 -1.857194006443023682e-01 2.379661798477172852e-01 -9.122753888368606567e-02 -3.303847610950469971e-01 -8.095592260360717773e-02 -5.184046924114227295e-02
2.339758425951004028e-01 -2.489316761493682861e-01 -1.266134679317474365e-01 -4.322418570518493652e-01 1.348889619112014771e-01 9.432075172662734985e-02 2.012216895818710327e-01 1.518423855304718018e-01 1.298144310712814331e-01 3.941593170166015625e-01 3.449566960334777832e-01 -6.118122115731239319e-02 1.100235036574304104e-03 9.581723809242248535e-02 -9.482333064079284668e-02 1.738324761390686035e-01 2.507638633251190186e-01 -2.725535333156585693e-01 2.453580126166343689e-02 -8.667895197868347168e-02 9.808244556188583374e-02 -2.218104451894760132e-01 -4.046575631946325302e-03 7.099736016243696213e-03 1.179804652929306030e-01 -5.511250719428062439e-02 -1.583644538186490536e-03 1.227955147624015808e-01 1.426608068868517876e-03 5.663938354700803757e-03 4.978969693183898926e-02 -8.787811547517776489e-02
3.596404790878295898e-01 -9.070640802383422852e-02 1.509780883789062500e-01 -1.617573350667953491e-01 8.668830990791320801e-02 6.204358488321304321e-02 1.086399480700492859e-01 1.823312938213348389e-01 -2.974426932632923126e-02 -1.848815530538558960e-01 3.910495936870574951e-01 -1.321406513452529907e-01 2.982027269899845123e-02 -9.685941040515899658e-02 5.613816529512405396e-02 -8.293402194976806641e-02 -1.798962801694869995e-01 -1.320844292640686035e-01 1.203427612781524658e-01 -1.765946298837661743e-01 -1.370232105255126953e-01 2.338774353265762329e-01 1.958166435360908508e-02 -3.017616085708141327e-02 1.170969158411026001e-01 -5.744724348187446594e-02 -3.368112742900848389e-01 2.873295843601226807e-01 -1.799166202545166016e-01 -2.061005383729934692e-01 -2.015186697244644165e-01 -1.805491596460342407e-01
1.845525205135345459e-01 1.377375144511461258e-02 -3.518185019493103027e-02 -2.544323205947875977e-01 8.390367031097412109e-02 -2.319893985986709595e-01 2.082700729370117188e-01 -2.453978359699249268e-02 9.536423534154891968e-02 1.817773282527923584e-01 -5.941035971045494080e-02 5.188541114330291748e-02 -2.209589332342147827e-01 -8.427633345127105713e-02 -9.803174436092376709e-02 -2.668164968490600586e-01 3.297846019268035889e-02 -3.034695684909820557e-01 1.438855007290840149e-02 -2.101712375879287720e-01 9.863580763339996338e-02 1.156793832778930664e-01 2.800751328468322754e-01 1.130111515522003174e-02 9.828622639179229736e-02 1.541939377784729004e-01 -1.123322471976280212e-01 1.146538034081459045e-01 1.952624134719371796e-02 -2.596591711044311523e-01 -1.864971667528152466e-01 -4.569765925407409668e-01
1.599656045436859131e-01 -7.166501879692077637e-02 -2.869992852210998535e-01 -3.463258445262908936e-01 -8.238457888364791870e-02 1.150496900081634521e-01 -5.088286474347114563e-02 3.580851247534155846e-03 -8.438938856124877930e-02 1.210301816463470459e-01 1.548732072114944458e-01 1.025039255619049072e-01 -1.023180410265922546e-01 -3.046579658985137939e-02 3.758498430252075195e-01 -1.211385950446128845e-01 -1.915176361799240112e-01 -1.125626116991043091e-01 2.840200662612915039e-01 -2.894806861877441406e-01 -5.849917232990264893e-02 2.794152200222015381e-01 1.552570611238479614e-01 1.218119934201240540e-01 -2.472677975893020630e-01 -2.224545553326606750e-02 -1.160995140671730042e-01 1.474608331918716431e-01 -1.441919654607772827e-01 -2.461380362510681152e-01 -8.519668877124786377e-02 3.153471276164054871e-02
1.273376047611236572e-01 -2.540002167224884033e-01 6.702889502048492432e-02 -4.199582338333129883e-01 3.742026686668395996e-01 -1.843773275613784790e-01 1.310730874538421631e-01 1.754719763994216919e-01 -5.641458556056022644e-02 2.317565530538558960e-01 2.822112739086151123e-01 -4.158140718936920166e-02 -6.281876564025878906e-02 -4.416257143020629883e-02 -1.069748681038618088e-02 -1.223924309015274048e-01 6.887779105454683304e-03 1.395753026008605957e-01 -6.261596828699111938e-02 -1.392494887113571167e-03 2.362129092216491699e-01 -3.286592289805412292e-02 2.520501315593719482e-01 -6.956598907709121704e-02 -1.723227649927139282e-01 5.622852966189384460e-02 -2.992289364337921143e-01 5.347406119108200073e-02 -2.517454028129577637e-01 2.514014253392815590e-03 -1.380983144044876099e-01 -2.751500159502029419e-02
2.494205385446548462e-01 -2.752265892922878265e-02 -2.563147246837615967e-01 -2.546455562114715576e-01 3.484622761607170105e-02 -1.052371263504028320e-01 3.409400209784507751e-02 1.142530143260955811e-01 1.836650073528289795e-01 1.743787229061126709e-01 1.850650459527969360e-02 -4.330154508352279663e-03 -1.479663420468568802e-02 -5.919703841209411621e-02 2.562617063522338867e-01 -9.628914296627044678e-03 -7.665209472179412842e-02 -9.410959482192993164e-02 5.774232745170593262e-01 -2.328048199415206909e-01 -2.731439471244812012e-02 3.447510302066802979e-02 1.014178767800331116e-01 2.837868332862854004e-01 -1.873285472393035889e-01 1.234996095299720764e-01 -5.886169523000717163e-02 2.225947827100753784e-01 -1.124828681349754333e-01 -7.066452503204345703e-02 -1.593898832798004150e-01 -6.697514653205871582e-02
-9.840153157711029053e-02 -3.766908645629882812e-01 -6.248338893055915833e-02 -1.975499838590621948e-01 2.577032893896102905e-02 -2.073465883731842041e-01 1.872586458921432495e-01 1.545355468988418579e-01 -1.756389588117599487e-01 1.209913790225982666e-01 1.226209625601768494e-01 9.881661087274551392e-02 -3.496170043945312500e-01 -1.742990016937255859e-01 2.339406460523605347e-01 -3.156817257404327393e-01 -1.342529952526092529e-01 -6.802502274513244629e-02 3.284379839897155762e-01 -1.166863292455673218e-01 4.646832495927810669e-02 3.025654144585132599e-02 9.693100303411483765e-02 -1.962011009454727173e-01 -2.033000886440277100e-01 -1.097203344106674194e-01 -3.009019419550895691e-03 2.149938344955444336e-01 1.928721182048320770e-02 1.237181574106216431e-01 9.311943314969539642e-03 1.230187267065048218e-01
2.009504586458206177e-01 1.292746979743242264e-02 -7.873056828975677490e-02 -1.084318608045578003e-01 2.435141503810882568e-01 5.597578361630439758e-02 7.064236700534820557e-02 1.163121536374092102e-01 1.641666591167449951e-01 -1.824826560914516449e-02 9.305389225482940674e-02 6.533181667327880859e-02 -1.872746199369430542e-01 3.427746891975402832e-02 1.910678893327713013e-01 -3.616425693035125732e-01 3.224111497402191162e-01 -3.281320035457611084e-01 1.537809222936630249e-01 1.132412925362586975e-01 3.250897228717803955e-01 -1.970101520419120789e-02 2.558257877826690674e-01 -3.926049917936325073e-02 -2.974724397063255310e-03 1.103395819664001465e-01 -1.492891758680343628e-01 2.977382540702819824e-01 -1.453237980604171753e-01 1.074811741709709167e-01 1.467935293912887573e-01 -1.352947503328323364e-01
-5.231557413935661316e-03 -1.869720779359340668e-02 -1.156785935163497925e-01 -1.818079054355621338e-01 3.064625859260559082e-01 3.105867095291614532e-02 9.284144267439842224e-03 9.417960792779922485e-02 -1.296414136886596680e-01 1.471612453460693359e-01 1.588543504476547241e-01 3.184748291969299316e-01 -1.866448819637298584e-01 -1.943985223770141602e-01 1.770815551280975342e-01 -1.327935159206390381e-01 -7.636235095560550690e-03 -2.000260800123214722e-01 3.017851412296295166e-01 -2.113647013902664185e-01 3.395303785800933838e-01 -2.739343605935573578e-02 -1.580718159675598145e-02 1.656139940023422241e-01 -1.833447068929672241e-01 1.266164034605026245e-01 5.781038105487823486e-02 2.835634946823120117e-01 2.571512162685394287e-01 1.726021170616149902e-01 -6.033873558044433594e-02 1.006009951233863831e-01
9.297870099544525146e-02 -2.054987847805023193e-01 -9.810858219861984253e-02 -6.631553918123245239e-02 2.377962768077850342e-01 4.394084215164184570e-02 2.691936194896697998e-01 -2.996061183512210846e-02 1.662237346172332764e-01 -7.582455128431320190e-02 2.120924592018127441e-01 -3.519992530345916748e-01 -2.350094355642795563e-02 -2.543670237064361572e-01 2.405140697956085205e-01 -1.333474665880203247e-01 3.083537220954895020e-01 -3.491056561470031738e-01 8.624804019927978516e-02 -1.008363142609596252e-01 3.131982684135437012e-02 -1.296375989913940430e-01 1.695160120725631714e-01 -4.581865295767784119e-02 -2.848982512950897217e-01 1.175633817911148071e-01 -7.836927543394267559e-04 2.333603948354721069e-01 -8.794675022363662720e-02 -1.017305925488471985e-01 4.186508804559707642e-02 8.743111789226531982e-02
3.569889962673187256e-01 -4.272868931293487549e-01 9.825912117958068848e-02 2.428324706852436066e-02 -3.844034299254417419e-02 6.819411064498126507e-04 2.788644134998321533e-01 3.491743803024291992e-01 -1.001439429819583893e-02 1.197411343455314636e-01 2.553349733352661133e-01 2.978743016719818115e-01 -3.134331107139587402e-02 5.024133995175361633e-02 -6.543222814798355103e-02 -3.439568355679512024e-02 -2.590369880199432373e-01 -2.178845405578613281e-01 2.974413037300109863e-01 -3.258967399597167969e-02 1.948076486587524414e-01 7.832044363021850586e-02 -3.084206767380237579e-02 7.247716188430786133e-02 2.611916698515415192e-02 -1.216651797294616699e-01 -5.982518941164016724e-02 6.138174608349800110e-02 6.094313412904739380e-02 -1.210143864154815674e-01 3.238646313548088074e-02 -6.786325573921203613e-02
1.176831349730491638e-01 -2.174721509218215942e-01 -1.102178357541561127e-02 -6.215241923928260803e-02 1.522978842258453369e-01 2.553177624940872192e-02 2.383700907230377197e-01 -4.516121745109558105e-02 -1.960074156522750854e-01 1.065685749053955078e-01 8.420988172292709351e-02 1.314315795898437500e-01 2.843911945819854736e-01 -2.422177046537399292e-01 1.299830973148345947e-01 -2.464243918657302856e-01 -4.964912310242652893e-02 -2.244735062122344971e-01 1.580425649881362915e-01 -2.361666113138198853e-01 -1.727737933397293091e-01 -1.553128510713577271e-01 2.873061895370483398e-01 2.602298259735107422e-01 -1.888369210064411163e-02 1.619172981008887291e-03 1.802326589822769165e-01 3.771946132183074951e-01 -1.714017242193222046e-01 -6.873088330030441284e-02 1.172349229454994202e-01 6.936207879334688187e-03
9.686628729104995728e-02 1.168440878391265869e-01 4.349450021982192993e-02 -2.493138760328292847e-01 7.350487262010574341e-02 -1.762445271015167236e-01 1.839909702539443970e-01 1.572663187980651855e-01 -1.459535956382751465e-01 4.866833332926034927e-03 3.118847906589508057e-01 4.857143759727478027e-02 -2.407860159873962402e-01 -9.427078068256378174e-02 2.639134526252746582e-01 4.569114372134208679e-02 -1.144891511648893356e-02 -2.808138430118560791e-01 -1.101248785853385925e-01 -2.763649821281433105e-01 -2.627500705420970917e-02 2.426516711711883545e-01 -8.277903497219085693e-02 1.149404793977737427e-01 1.470892280340194702e-01 4.911061376333236694e-02 -1.960794925689697266e-01 3.676136434078216553e-01 -1.309581398963928223e-01 1.847855597734451294e-01 1.186277940869331360e-01 -2.194896787405014038e-01
-1.724520474672317505e-01 -3.350732028484344482e-01 1.110932454466819763e-01 -6.192527338862419128e-02 4.545275866985321045e-02 1.746134161949157715e-01 1.376581788063049316e-01 3.006998300552368164e-01 4.296065494418144226e-02 -4.737721756100654602e-02 3.193613588809967041e-01 1.044890955090522766e-01 1.400580108165740967e-01 -2.130916267633438110e-01 7.035310566425323486e-02 -6.781291216611862183e-02 2.902122028172016144e-02 -2.146304398775100708e-01 9.327456355094909668e-02 -5.763615295290946960e-02 -2.397525310516357422e-01 -1.438265144824981689e-01 -8.829841762781143188e-02 2.765153050422668457e-01 -2.951667308807373047e-01 2.769444882869720459e-02 -6.454412639141082764e-02 3.875051140785217285e-01 5.531872063875198364e-02 -1.571521610021591187e-01 -1.130962818861007690e-01 -6.474767625331878662e-02
1.961975097656250000e-01 -2.257965207099914551e-01 1.625500768423080444e-01 1.484869979321956635e-02 1.454427093267440796e-01 2.348683029413223267e-01 -1.411472074687480927e-02 1.015362516045570374e-01 6.054258719086647034e-02 1.463929712772369385e-01 2.641088664531707764e-01 -8.031010627746582031e-03 -3.730073571205139160e-01 -5.266693979501724243e-02 -2.771830558776855469e-02 -1.618836373090744019e-01 -2.399459183216094971e-01 -1.297350078821182251e-01 1.029554158449172974e-01 -6.466696411371231079e-02 4.832882061600685120e-02 -1.090555787086486816e-01 6.179737299680709839e-02 2.235456705093383789e-01 -4.712646305561065674e-01 3.838634584099054337e-03 -1.637231409549713135e-01 2.425094693899154663e-01 1.905515938997268677e-01 1.456877291202545166e-01 8.597978204488754272e-02 5.831814929842948914e-02
8.179261535406112671e-02 -1.882757395505905151e-01 -4.852817952632904053e-02 -1.088707149028778076e-01 3.734065592288970947e-01 -8.284226804971694946e-02 1.128631532192230225e-01 1.431087404489517212e-01 1.539485156536102295e-01 2.621926069259643555e-01 -4.460494592785835266e-02 1.826533973217010498e-01 3.310550004243850708e-02 8.633821457624435425e-02 1.526657342910766602e-01 -1.778441816568374634e-01 2.044074237346649170e-01 -1.675618290901184082e-01 3.443892896175384521e-01 -4.026023149490356445e-01 2.340025501325726509e-03 -3.362922966480255127e-01 -7.552626729011535645e-02 -4.100184887647628784e-02 7.152945548295974731e-02 7.757938653230667114e-02 7.294020056724548340e-02 2.794165015220642090e-01 4.067495092749595642e-02 4.769400507211685181e-02 -3.749505057930946350e-02 4.426146671175956726e-02
-7.335519790649414062e-02 -5.152211189270019531e-01 -2.607943713665008545e-01 -2.679339349269866943e-01 8.782999962568283081e-02 -1.384405344724655151e-01 1.281986981630325317e-01 1.252586990594863892e-01 -8.220081776380538940e-02 7.760009169578552246e-02 1.199711859226226807e-01 6.257457286119461060e-02 -3.264454603195190430e-01 -1.459396630525588989e-01 1.326829642057418823e-01 -2.506774067878723145e-01 -8.516365289688110352e-02 -2.354883821681141853e-03 1.987930685281753540e-01 -1.996962577104568481e-01 1.391514092683792114e-01 -5.350926145911216736e-02 -5.552512407302856445e-02 -1.399322748184204102e-01 -2.946748733520507812e-01 -2.226609177887439728e-02 -1.104070916771888733e-01 1.763285994529724121e-01 6.008595300954766572e-05 9.944716840982437134e-02 4.566652700304985046e-02 1.297352164983749390e-01
2.256641387939453125e-01 -2.973936796188354492e-01 -3.929106891155242920e-02 -1.447895467281341553e-01 1.214917302131652832e-01 -8.475362509489059448e-02 -4.400762915611267090e-02 -2.149116992950439453e-01 1.293152123689651489e-01 -8.662667125463485718e-02 2.578601241111755371e-01 -5.087788775563240051e-02 -4.273276403546333313e-02 -1.984968595206737518e-02 3.988128621131181717e-03 -1.548412740230560303e-01 -1.709998250007629395e-01 -2.642800509929656982e-01 2.796546556055545807e-02 -1.074768379330635071e-01 2.337203174829483032e-01 -4.005465283989906311e-02 -9.542853385210037231e-02 -8.290562033653259277e-02 -2.667869329452514648e-01 -2.737962305545806885e-01 -6.296944338828325272e-04 4.621118605136871338e-01 1.863492429256439209e-01 7.519032061100006104e-02 -1.926261633634567261e-01 -1.665508300065994263e-01
-4.100840166211128235e-02 -1.755295246839523315e-01 9.575245529413223267e-02 -2.411481291055679321e-01 1.309321224689483643e-01 2.598083913326263428e-01 3.034506440162658691e-01 -1.550417393445968628e-01 7.511772215366363525e-02 2.444124370813369751e-01 1.815408170223236084e-01 1.635045371949672699e-02 9.211377054452896118e-02 -8.180450648069381714e-02 7.702213525772094727e-02 -2.818546891212463379e-01 1.248488500714302063e-01 -2.228548973798751831e-01 2.661342620849609375e-01 -2.200546115636825562e-01 1.427942812442779541e-01 -1.239279955625534058e-01 1.154057979583740234e-01 2.893696427345275879e-01 -1.030321940779685974e-01 -1.813690643757581711e-03 -2.329118549823760986e-01 -1.349226385354995728e-01 -4.625477269291877747e-02 2.465167492628097534e-01 1.832233965396881104e-01 -5.840027332305908203e-02
-2.316311374306678772e-02 -2.407933622598648071e-01 2.028545923531055450e-02 -1.664755791425704956e-01 -3.012898564338684082e-02 2.232125103473663330e-01 1.056008338928222656e-01 2.490949332714080811e-01 -1.373837292194366455e-01 4.015789180994033813e-02 1.296170800924301147e-01 1.332953423261642456e-01 -5.166705325245857239e-02 6.801114417612552643e-03 -8.272536098957061768e-02 -3.444926738739013672e-01 8.861151337623596191e-02 -1.473841220140457153e-01 1.792963147163391113e-01 -4.641192033886909485e-02 -2.201204746961593628e-01 -1.225941479206085205e-01 -1.186058074235916138e-01 1.030593365430831909e-01 -1.520471721887588501e-01 3.084964305162429810e-02 -4.481596052646636963e-01 4.321673810482025146e-01 -1.615521609783172607e-01 -8.813539147377014160e-02 8.893040567636489868e-02 -2.506019175052642822e-02
6.896488368511199951e-03 -1.948217600584030151e-01 -1.692986190319061279e-01 -3.079634010791778564e-01 -3.885038197040557861e-02 -6.962664891034364700e-03 1.018887907266616821e-01 -9.296679496765136719e-02 9.382566064596176147e-02 -8.278093487024307251e-02 1.771618127822875977e-01 -1.847045205067843199e-04 -4.997851699590682983e-02 -1.036472171545028687e-01 1.865180283784866333e-01 -2.812465429306030273e-01 -1.699183881282806396e-01 -3.048703372478485107e-01 1.781378388404846191e-01 -8.479648083448410034e-02 2.660964727401733398e-01 1.674100756645202637e-01 3.179997801780700684e-01 -1.691437363624572754e-01 1.781915724277496338e-01 -2.810121178627014160e-01 3.334861248731613159e-02 1.784374266862869263e-01 -1.169642880558967590e-01 -2.567481249570846558e-02 -2.102845758199691772e-01 -2.284728884696960449e-01
2.829081118106842041e-01 -4.813763499259948730e-02 -1.554740369319915771e-01 -1.548138558864593506e-01 1.092509776353836060e-01 -7.244700938463211060e-02 -1.421887725591659546e-01 1.660933941602706909e-01 1.556868106126785278e-01 1.306794136762619019e-01 1.902243942022323608e-01 -3.191547989845275879e-01 -1.701280325651168823e-01 -1.895623095333576202e-02 2.302824109792709351e-01 -2.538264691829681396e-01 -1.117201596498489380e-01 -2.944401092827320099e-02 2.558862268924713135e-01 -2.325438261032104492e-01 4.406012594699859619e-01 -1.830275729298591614e-02 -3.217261657118797302e-02 -2.007284387946128845e-02 -9.051529318094253540e-02 -2.182898074388504028e-01 -2.646308625116944313e-03 8.791384845972061157e-02 1.265167593955993652e-01 1.504871062934398651e-02 2.608564496040344238e-01 -4.162367060780525208e-02
1.140137016773223877e-01 1.390361338853836060e-01 2.466440945863723755e-01 -1.935275793075561523e-01 1.781923472881317139e-01 1.169295385479927063e-01 6.246708333492279053e-02 1.006211042404174805e-01 -4.459066689014434814e-02 -5.919815599918365479e-02 3.014259040355682373e-01 3.510681167244911194e-02 -6.508058309555053711e-02 -9.455250948667526245e-02 2.734065949916839600e-01 -9.930682368576526642e-03 -3.888045251369476318e-02 -3.078964911401271820e-02 1.232180520892143250e-01 -3.415073156356811523e-01 -1.954018026590347290e-01 2.356973588466644287e-01 1.473017334938049316e-01 -7.232370972633361816e-02 1.192818805575370789e-01 1.705938577651977539e-02 -2.890408635139465332e-01 3.600775003433227539e-01 4.934604093432426453e-02 -2.756267189979553223e-01 -1.227157935500144958e-01 -2.195595502853393555e-01
5.928555503487586975e-02 -1.888398230075836182e-01 -1.293191760778427124e-01 2.231961674988269806e-02 1.806663721799850464e-01 6.185702607035636902e-02 -2.003301307559013367e-02 1.030093505978584290e-01 -1.413235068321228027e-02 1.040548309683799744e-01 2.420427799224853516e-01 4.073946736752986908e-03 -1.455673128366470337e-01 -1.854492574930191040e-01 -6.366133689880371094e-02 -1.198314204812049866e-01 -2.868083491921424866e-02 -3.509750962257385254e-01 2.457945048809051514e-01 -1.003188118338584900e-01 1.696497201919555664e-01 -1.399093419313430786e-01 -8.677072077989578247e-02 -1.804635860025882721e-02 1.819617748260498047e-01 -2.009798884391784668e-01 -9.558738023042678833e-02 1.218456253409385681e-01 -7.156032323837280273e-02 -3.527349531650543213e-01 2.473432570695877075e-01 -4.621676504611968994e-01
-3.020544946193695068e-01 -2.025296837091445923e-01 2.448361366987228394e-02 -1.940146088600158691e-01 -8.996360003948211670e-02 -1.610248982906341553e-01 -1.251757889986038208e-01 1.914312988519668579e-01 2.117429226636886597e-01 1.736630648374557495e-01 4.045822620391845703e-01 -4.341777414083480835e-02 2.588348984718322754e-01 2.044621482491493225e-02 -5.288472026586532593e-02 -2.901200950145721436e-01 9.761682152748107910e-02 -5.360350385308265686e-02 1.208914816379547119e-02 -2.340383827686309814e-01 5.666748806834220886e-02 -2.446958422660827637e-01 2.123866230249404907e-01 1.953708827495574951e-01 -2.631969563663005829e-02 -6.328715384006500244e-02 -1.085955947637557983e-01 2.770824730396270752e-01 -1.404635161161422729e-01 6.622172147035598755e-02 8.262971043586730957e-02 -1.016076803207397461e-01
1.111512705683708191e-01 7.270245999097824097e-02 -5.190959200263023376e-02 -1.672925651073455811e-01 1.113454699516296387e-01 2.346848398447036743e-01 4.241432249546051025e-01 2.655341103672981262e-02 -1.212150901556015015e-01 -8.762334287166595459e-02 2.961570210754871368e-02 -8.059983700513839722e-02 -4.797253757715225220e-02 1.065977290272712708e-02 9.378231316804885864e-02 -3.688398599624633789e-01 2.042545378208160400e-01 -1.059867814183235168e-01 7.930457592010498047e-02 -2.799263298511505127e-01 7.641188055276870728e-02 -5.639217048883438110e-02 2.484771907329559326e-01 1.802482455968856812e-01 -1.642548888921737671e-01 1.457666456699371338e-01 -3.837241828441619873e-01 7.123293727636337280e-02 3.446165099740028381e-02 -1.822659820318222046e-01 -8.371122181415557861e-02 -2.092634290456771851e-01
9.037403762340545654e-02 2.271573618054389954e-02 -2.427086532115936279e-01 4.003313556313514709e-02 1.419645398855209351e-01 1.958579011261463165e-02 1.429058462381362915e-01 8.378427475690841675e-02 9.685940295457839966e-02 -1.118034049868583679e-01 2.448801696300506592e-01 -3.754957765340805054e-02 -5.869462713599205017e-02 -7.851263135671615601e-02 1.928366571664810181e-01 -2.572699189186096191e-01 3.576601743698120117e-01 -4.029774367809295654e-01 2.282706052064895630e-01 1.405736953020095825e-01 2.383532822132110596e-01 -1.336451768875122070e-01 3.459629416465759277e-01 6.354579329490661621e-02 -5.380608141422271729e-02 2.109138853847980499e-02 -7.258728146553039551e-02 2.546389698982238770e-01 -8.760376274585723877e-02 7.134811580181121826e-02 4.143810644745826721e-02 -1.951209604740142822e-01
-2.800653874874114990e-02 -2.412602752447128296e-01 -6.901244074106216431e-02 -1.995417475700378418e-01 1.014394834637641907e-01 -5.859006196260452271e-02 2.434796988964080811e-01 1.529262028634548187e-02 2.049425989389419556e-02 -1.997741162776947021e-01 2.835139334201812744e-01 -3.358651101589202881e-01 2.239701151847839355e-02 -2.409878885373473167e-03 -5.771721899509429932e-02 -2.033203542232513428e-01 -2.148008197546005249e-01 -9.220953285694122314e-02 8.492235094308853149e-02 -1.336241662502288818e-01 2.427162826061248779e-01 1.941268593072891235e-01 -1.048739999532699585e-01 6.953769922256469727e-02 1.029364578425884247e-02 2.310783565044403076e-01 -1.916943490505218506e-01 5.263553932309150696e-02 -2.134541720151901245e-01 -2.614212036132812500e-01 5.934940651059150696e-02 -3.767110705375671387e-01
1.361908763647079468e-01 -1.009701415896415710e-01 4.636084660887718201e-03 -8.507921546697616577e-02 4.094969630241394043e-01 7.940584421157836914e-02 1.639481931924819946e-01 1.594232767820358276e-01 6.645288318395614624e-02 7.727728784084320068e-02 1.853976696729660034e-01 -1.465209107846021652e-02 -2.866887748241424561e-01 -1.167296767234802246e-01 5.073836445808410645e-02 -1.736200898885726929e-01 -1.229529641568660736e-02 -4.252283647656440735e-02 1.906656473875045776e-01 -1.411291062831878662e-01 1.655508726835250854e-01 -1.545930504798889160e-01 1.748048216104507446e-01 2.545811533927917480e-01 1.784243807196617126e-02 -2.989631593227386475e-01 -2.142836302518844604e-01 1.877544224262237549e-01 -3.285113871097564697e-01 2.240217775106430054e-01 -1.544510275125503540e-01 8.042583614587783813e-02
1.305730342864990234e-01 -3.421382308006286621e-01 -8.781132847070693970e-02 -7.366111874580383301e-02 -8.559710532426834106e-02 3.289582431316375732e-01 9.407962113618850708e-02 1.404561102390289307e-01 1.322267204523086548e-01 2.642642855644226074e-01 7.669835817068815231e-03 -2.458480373024940491e-02 8.258745074272155762e-02 -4.739959165453910828e-02 1.387066300958395004e-02 -1.038799062371253967e-01 2.882719226181507111e-02 -1.852714121341705322e-01 2.877212166786193848e-01 -7.437737192958593369e-03 3.136338591575622559e-01 -5.575847998261451721e-02 1.056705564260482788e-01 -5.671380460262298584e-02 -3.528246879577636719e-01 -6.585305184125900269e-02 -1.153562441468238831e-01 1.540335863828659058e-01 2.207254767417907715e-01 -1.819224804639816284e-01 3.419137597084045410e-01 -4.662160947918891907e-02
1.615128596313297749e-03 1.984046772122383118e-02 9.586131572723388672e-02 -1.466376334428787231e-01 3.116736114025115967e-01 9.911344200372695923e-02 2.932806313037872314e-01 1.736802607774734497e-02 1.017326116561889648e-01 6.919867545366287231e-02 2.345484048128128052e-01 9.412340819835662842e-03 -1.582278311252593994e-01 2.036966383457183838e-01 2.702440321445465088e-01 -2.214695066213607788e-01 -4.849595203995704651e-02 -2.503376305103302002e-01 -1.489558070898056030e-01 -2.804203331470489502e-01 9.556362777948379517e-02 -8.901374042034149170e-02 1.532489955425262451e-01 1.035656407475471497e-01 -4.189032316207885742e-02 -1.551050096750259399e-01 -3.153471648693084717e-01 1.084863170981407166e-01 1.413560211658477783e-01 1.813048422336578369e-01 -3.275350332260131836e-01 -5.015382170677185059e-02
-7.187785115092992783e-03 -3.453235626220703125e-01 1.238991767168045044e-01 -2.048508822917938232e-01 1.251550018787384033e-01 2.983015179634094238e-01 1.575769633054733276e-01 9.841387718915939331e-02 1.545958872884511948e-02 3.723331391811370850e-01 8.006706833839416504e-02 2.009711861610412598e-01 -3.006137013435363770e-01 -6.027588993310928345e-02 -6.105528026819229126e-02 -1.041957810521125793e-01 1.112362295389175415e-01 -1.548563241958618164e-01 1.474561840295791626e-01 -3.378299623727798462e-02 -4.842036962509155273e-02 3.147164881229400635e-01 -2.717833267524838448e-03 -4.275060258805751801e-03 -3.673986345529556274e-02 9.245868772268295288e-02 -2.602000832557678223e-01 8.995240181684494019e-02 7.320321351289749146e-02 -3.583715856075286865e-01 3.424717485904693604e-02 -9.302306175231933594e-02
6.151224672794342041e-02 8.186475932598114014e-02 6.991191208362579346e-02 -1.076048314571380615e-01 2.312932014465332031e-01 9.535747766494750977e-02 3.650040924549102783e-01 7.252428680658340454e-02 -1.901666074991226196e-01 -7.716792821884155273e-02 8.221234381198883057e-02 -1.691050641238689423e-02 3.242091462016105652e-02 -2.153882831335067749e-01 1.394689381122589111e-01 -2.808505892753601074e-01 2.502601742744445801e-01 -6.694765388965606689e-02 5.592908337712287903e-02 -2.440013140439987183e-01 2.568182051181793213e-01 -2.190254777669906616e-01 2.115015834569931030e-01 2.007283866405487061e-01 -1.342893484979867935e-02 9.140159189701080322e-02 -4.153336584568023682e-01 1.586766690015792847e-01 -3.788469359278678894e-02 -8.860857039690017700e-02 4.216357320547103882e-02 -1.761443614959716797e-01
-7.695049047470092773e-02 -3.618384003639221191e-01 1.700332164764404297e-01 -2.035820186138153076e-01 1.920438855886459351e-01 -1.527063101530075073e-01 1.788650602102279663e-01 -1.606435477733612061e-01 1.826870590448379517e-01 1.276075094938278198e-01 2.075171321630477905e-01 2.488697618246078491e-01 -2.033982798457145691e-02 1.767014861106872559e-01 2.669252455234527588e-01 -2.353427261114120483e-01 -1.567980647087097168e-01 1.202882230281829834e-01 2.678142189979553223e-01 -2.000748366117477417e-01 -1.166198477149009705e-01 -6.886664777994155884e-02 1.467500329017639160e-01 2.551862597465515137e-01 -5.335481837391853333e-02 7.326985150575637817e-02 1.319596171379089355e-01 9.786218404769897461e-02 -4.872721433639526367e-02 8.242847025394439697e-02 2.098275870084762573e-01 -1.328753530979156494e-01
1.312836110591888428e-01 -1.735496371984481812e-01 1.045860648155212402e-01 -1.022139191627502441e-01 4.053035974502563477e-01 2.190873771905899048e-01 2.851900458335876465e-01 -5.975692346692085266e-02 6.277929246425628662e-02 2.084185332059860229e-01 7.931694388389587402e-02 -2.122297510504722595e-02 -2.939693927764892578e-01 -7.256770879030227661e-02 4.258789494633674622e-02 -2.307184487581253052e-01 -2.607220113277435303e-01 -7.226682454347610474e-02 1.777703166007995605e-01 -2.245019972324371338e-01 -1.941762864589691162e-03 6.982506811618804932e-02 9.322986006736755371e-03 -2.632720768451690674e-02 -3.494250476360321045e-01 -1.397692710161209106e-01 9.988866001367568970e-02 2.315790057182312012e-01 -2.604584768414497375e-02 1.375814080238342285e-01 -1.485443860292434692e-01 1.595655381679534912e-01
1.136806681752204895e-01 -1.702919453382492065e-01 -1.267404705286026001e-01 -8.628383278846740723e-02 1.354541778564453125e-01 -7.420185208320617676e-02 -2.976880595088005066e-02 1.730908006429672241e-01 7.565695792436599731e-02 -7.489291578531265259e-02 1.039497256278991699e-01 -4.694904386997222900e-01 3.084621857851743698e-03 3.761244565248489380e-02 5.313399434089660645e-01 -2.036776840686798096e-01 1.742764189839363098e-02 -2.663155198097229004e-01 7.509544491767883301e-02 -2.246278971433639526e-01 7.264828309416770935e-03 -2.310185506939888000e-02 1.614506989717483521e-01 1.264168974012136459e-02 -7.710187137126922607e-02 6.405428797006607056e-02 -7.463686168193817139e-02 3.061950802803039551e-01 -1.354108601808547974e-01 -1.189103573560714722e-01 6.976072490215301514e-02 1.059480607509613037e-01
-2.059334367513656616e-01 2.071143127977848053e-02 1.257708966732025146e-01 -3.408459126949310303e-01 -4.350889846682548523e-02 -1.661751419305801392e-01 2.075792253017425537e-01 9.934286586940288544e-03 -5.201239883899688721e-02 -8.547876495867967606e-04 1.680263876914978027e-01 9.150213003158569336e-02 -6.177849322557449341e-02 -4.541900381445884705e-02 1.944956034421920776e-01 -1.446352750062942505e-01 1.636141836643218994e-01 -1.759639382362365723e-02 9.372378140687942505e-02 -4.992404878139495850e-01 1.212522983551025391e-01 -1.984204947948455811e-01 3.135817870497703552e-02 3.182348906993865967e-01 2.347375899553298950e-01 -1.196694672107696533e-01 -7.825252413749694824e-02 1.920659244060516357e-01 -7.277391850948333740e-02 -1.767393201589584351e-01 1.474500894546508789e-01 -1.907628774642944336e-01
4.140524193644523621e-02 -2.193032801151275635e-01 -2.178312987089157104e-01 -3.429327607154846191e-01 1.876324415206909180e-01 2.354978024959564209e-01 2.233033925294876099e-01 2.436424046754837036e-01 4.903903231024742126e-02 5.872178357094526291e-03 1.887186765670776367e-01 1.591583788394927979e-01 -5.863586906343698502e-03 -1.112210452556610107e-01 -2.268319427967071533e-01 4.689382761716842651e-02 -2.432396821677684784e-02 -1.777944862842559814e-01 8.875241875648498535e-02 -1.953301727771759033e-01 2.200385183095932007e-01 -1.414252966642379761e-01 4.896434489637613297e-03 5.696738511323928833e-02 8.386670611798763275e-03 -5.068356171250343323e-02 2.154978215694427490e-01 3.978395834565162659e-02 -3.221696615219116211e-02 -1.214054748415946960e-01 1.151981353759765625e-01 -4.755793213844299316e-01
-4.293632134795188904e-02 -1.300784349441528320e-01 -1.156009584665298462e-01 -2.546232342720031738e-01 5.813708156347274780e-02 -5.940319597721099854e-02 1.232071220874786377e-01 9.282024204730987549e-02 1.748587936162948608e-01 2.041889131069183350e-01 9.628981351852416992e-02 4.640452936291694641e-02 -1.696049124002456665e-01 3.457278013229370117e-01 2.292528003454208374e-01 -1.822840869426727295e-01 -8.179699629545211792e-02 -1.726478189229965210e-01 -2.532714046537876129e-02 -1.957260072231292725e-01 2.874860167503356934e-01 4.019738361239433289e-02 4.184076935052871704e-02 5.268560051918029785e-01 -1.039768680930137634e-01 2.726811543107032776e-02 -3.899364918470382690e-02 1.363915503025054932e-01 -1.025534495711326599e-01 -9.344657883048057556e-03 2.412795871496200562e-01 1.225776076316833496e-01
1.647896915674209595e-01 1.217867806553840637e-02 -3.479226529598236084e-01 -2.403303533792495728e-01 -6.832307577133178711e-02 5.041258037090301514e-02 9.348825365304946899e-02 1.477026045322418213e-01 -5.915834102779626846e-03 1.183130219578742981e-01 5.092995613813400269e-02 -1.751746749505400658e-03 -7.792561501264572144e-02 2.950466936454176903e-03 3.096054196357727051e-01 -6.351959705352783203e-02 -2.173118293285369873e-01 4.230057448148727417e-02 3.078609406948089600e-01 -2.464124262332916260e-01 -2.183244377374649048e-02 1.648562997579574585e-01 8.705645054578781128e-02 1.940801292657852173e-01 -2.724447846412658691e-01 -7.790353894233703613e-02 -2.773846983909606934e-01 2.622884809970855713e-01 -1.860440820455551147e-01 -2.130564898252487183e-01 -1.688373088836669922e-01 -1.468495726585388184e-01
-7.335219532251358032e-02 -1.246338784694671631e-01 -1.691067591309547424e-02 -3.572401106357574463e-01 1.034537330269813538e-01 3.785696327686309814e-01 1.530421525239944458e-01 -4.304313287138938904e-02 3.127432465553283691e-01 2.685279846191406250e-01 1.398841440677642822e-01 -7.177970558404922485e-02 -1.074939519166946411e-01 -5.163611471652984619e-02 3.596431389451026917e-02 -2.263679057359695435e-01 1.660703420639038086e-01 -1.295447200536727905e-01 3.448925614356994629e-01 -7.350111007690429688e-02 -2.261469811201095581e-01 -1.377093885093927383e-02 1.177930161356925964e-01 2.115595787763595581e-01 1.848919540643692017e-01 1.746186763048171997e-01 -8.042875677347183228e-02 7.240585982799530029e-02 -3.155741095542907715e-02 1.844524294137954712e-01 -6.405414640903472900e-02 -1.276932060718536377e-01
3.055485486984252930e-01 -1.584042459726333618e-01 8.773833513259887695e-02 3.460162505507469177e-02 5.371569097042083740e-02 -2.531074732542037964e-02 2.534335255622863770e-01 2.174557298421859741e-01 -9.979873150587081909e-02 1.475773192942142487e-02 4.049247503280639648e-02 4.024507105350494385e-02 -2.181390821933746338e-01 -1.499349176883697510e-01 -1.389912366867065430e-01 -4.237824380397796631e-01 1.343865394592285156e-01 -8.322804421186447144e-02 1.932785511016845703e-01 -1.063619852066040039e-01 1.098880469799041748e-01 2.408942133188247681e-01 1.507124006748199463e-01 -1.224717125296592712e-01 7.462392747402191162e-02 -8.853020519018173218e-02 -4.689067974686622620e-02 4.022825658321380615e-01 2.398447245359420776e-01 -1.839706450700759888e-01 8.437106758356094360e-02 -1.334116160869598389e-01
-9.858105331659317017e-02 -9.967794641852378845e-03 1.128675490617752075e-01 -3.618301451206207275e-01 2.732083797454833984e-01 3.400504216551780701e-02 2.278068512678146362e-01 8.269719034433364868e-02 1.899693012237548828e-01 -2.249660044908523560e-01 1.877283155918121338e-01 -2.011914551258087158e-01 8.018269203603267670e-03 -1.077921465039253235e-01 -2.676277160644531250e-01 -8.921001106500625610e-02 -1.495288908481597900e-01 -2.335450947284698486e-01 2.819218039512634277e-01 -4.728469252586364746e-02 -7.011520862579345703e-02 -3.781140968203544617e-02 -8.415187895298004150e-02 1.413891017436981201e-01 -5.993378162384033203e-02 -1.069968119263648987e-01 1.101177409291267395e-01 3.229049742221832275e-01 -5.073982477188110352e-02 -2.915735840797424316e-01 -2.157621383666992188e-01 2.628516778349876404e-02
-9.472348727285861969e-03 -1.705359816551208496e-01 1.345171332359313965e-01 -5.297272279858589172e-02 1.082195788621902466e-01 1.303548216819763184e-01 3.871034383773803711e-01 -8.740074001252651215e-03 1.616776436567306519e-01 -4.098054021596908569e-02 4.975054040551185608e-02 -8.638358674943447113e-03 -8.388232439756393433e-02 1.088796630501747131e-01 2.185938805341720581e-01 -4.300162568688392639e-02 2.360065095126628876e-02 -7.297526299953460693e-02 -3.408271446824073792e-02 -3.711693882942199707e-01 3.711204528808593750e-01 -1.882707774639129639e-01 2.637092769145965576e-01 3.240612149238586426e-01 1.084640920162200928e-01 -1.641378330532461405e-04 -3.686648905277252197e-01 3.460829704999923706e-02 -7.291159778833389282e-02 -5.037083476781845093e-02 2.372042648494243622e-02 -1.502276062965393066e-01
-1.397499591112136841e-01 -1.947304457426071167e-01 -1.309648901224136353e-01 -2.490050196647644043e-01 1.493075340986251831e-01 -6.603110581636428833e-02 3.210856914520263672e-01 -1.107821464538574219e-01 3.580921888351440430e-02 -4.943199083209037781e-02 1.342950314283370972e-01 3.436268493533134460e-02 -2.429367005825042725e-01 1.618583351373672485e-01 1.476372182369232178e-01 -3.453488945960998535e-01 -2.428305745124816895e-01 4.810511320829391479e-02 -9.995367377996444702e-03 -2.282893508672714233e-01 6.065081059932708740e-02 -1.049694642424583435e-01 2.877450883388519287e-01 1.587163060903549194e-01 -2.490308135747909546e-01 -3.152498602867126465e-01 -1.066654771566390991e-01 7.913824915885925293e-02 -9.772300720214843750e-02 -8.781263232231140137e-02 -1.626516729593276978e-01 1.149554848670959473e-01
3.668257296085357666e-01 -1.711163856089115143e-02 -8.500305563211441040e-02 -2.474100440740585327e-01 9.129244089126586914e-02 8.386385440826416016e-02 -1.474145799875259399e-01 2.185198068618774414e-01 1.468039602041244507e-01 1.957775354385375977e-01 -6.670979317277669907e-03 -9.881921857595443726e-02 -1.334017515182495117e-02 -6.353016477078199387e-03 1.765703707933425903e-01 -1.345877051353454590e-01 -4.577437043190002441e-02 -2.327998876571655273e-01 5.812373161315917969e-01 -1.545198410749435425e-01 -5.772416014224290848e-03 4.602467641234397888e-02 2.062480896711349487e-01 2.179962843656539917e-01 -5.014098435640335083e-02 4.346388578414916992e-02 1.757966540753841400e-02 1.423276215791702271e-01 -9.605646878480911255e-02 -1.260296255350112915e-02 -2.125937938690185547e-01 -5.378273129463195801e-02
1.933345496654510498e-01 -3.962619230151176453e-04 -1.413578540086746216e-01 -3.150368332862854004e-01 5.367195978760719299e-02 -1.763311773538589478e-01 2.681705057621002197e-01 -3.985615819692611694e-02 -5.272575467824935913e-02 2.900451123714447021e-01 3.681663870811462402e-01 1.103439927101135254e-01 2.124882675707340240e-02 1.199337840080261230e-01 1.882026791572570801e-01 1.785277873277664185e-01 1.153800040483474731e-01 -2.436282187700271606e-01 2.535322308540344238e-01 -1.477836817502975464e-01 9.599261730909347534e-02 -1.301843971014022827e-01 8.895026147365570068e-02 -7.660730928182601929e-02 -1.226626113057136536e-01 -6.466092914342880249e-02 1.959631592035293579e-01 1.969203352928161621e-01 -2.683995366096496582e-01 -1.267280522733926773e-02 -1.308012753725051880e-01 -1.863168030977249146e-01
1.553585380315780640e-01 4.750809073448181152e-02 -8.306898921728134155e-02 -6.486671045422554016e-04 1.001941636204719543e-01 -1.475999318063259125e-02 1.179336905479431152e-01 2.311236560344696045e-01 1.584937274456024170e-01 -6.448203325271606445e-02 3.452526032924652100e-01 6.300801038742065430e-02 -3.045529313385486603e-02 -2.234034538269042969e-01 1.304494291543960571e-01 2.697640657424926758e-02 6.414534896612167358e-02 -3.965550065040588379e-01 3.121484629809856415e-02 -2.361993491649627686e-01 3.017646670341491699e-01 -2.028610110282897949e-01 1.414652764797210693e-01 -8.302659541368484497e-02 -9.616196900606155396e-02 -8.365501463413238525e-02 -3.134175539016723633e-01 2.546029090881347656e-01 -7.175641506910324097e-02 1.653154939413070679e-01 -2.538201510906219482e-01 -1.209832355380058289e-01
4.386299848556518555e-02 -1.550683230161666870e-01 1.739348620176315308e-01 -1.522900909185409546e-01 1.598674431443214417e-02 -1.464100182056427002e-01 2.399830818176269531e-01 -3.928671404719352722e-02 3.585779666900634766e-01 1.932031959295272827e-01 1.261592060327529907e-01 -1.397206783294677734e-01 2.344454377889633179e-01 5.947637185454368591e-02 -8.207410573959350586e-02 -2.586030960083007812e-02 -2.955762147903442383e-01 -2.254471033811569214e-01 3.055777549743652344e-01 -9.762227535247802734e-02 3.760979324579238892e-02 1.243077963590621948e-02 1.569045186042785645e-01 4.071884453296661377e-01 -2.429340630769729614e-01 -3.726350888609886169e-02 -1.472105532884597778e-01 2.582626231014728546e-02 -1.240096688270568848e-01 4.500008001923561096e-02 1.975525319576263428e-01 -1.558977458626031876e-02
1.719337254762649536e-01 -7.820612192153930664e-02 7.096565514802932739e-02 -3.624722063541412354e-01 1.040526572614908218e-02 -1.589233279228210449e-01 1.958611011505126953e-01 2.420577853918075562e-01 2.920867800712585449e-01 3.210942149162292480e-01 -9.653741121292114258e-02 -6.978897750377655029e-02 -3.100417256355285645e-01 -1.811809986829757690e-01 1.419100910425186157e-01 7.174868881702423096e-02 7.319091260433197021e-02 -1.374972760677337646e-01 2.566087245941162109e-01 -1.703296899795532227e-01 6.404799968004226685e-02 1.405542790889739990e-01 2.827915847301483154e-01 1.181516349315643311e-01 1.454599108546972275e-02 4.140457883477210999e-02 8.144464343786239624e-02 2.704483270645141602e-01 3.981729969382286072e-02 7.103992998600006104e-02 -1.291766464710235596e-01 -8.249752223491668701e-02
9.462741017341613770e-02 -2.795858979225158691e-01 -1.495108306407928467e-01 -3.178855180740356445e-01 9.599576145410537720e-02 -2.279976010322570801e-01 3.000741899013519287e-01 1.094896122813224792e-01 9.515310823917388916e-02 -5.813577771186828613e-02 8.884413540363311768e-02 -3.086016476154327393e-01 -3.225186094641685486e-02 -5.452503263950347900e-02 3.131043016910552979e-01 -1.486124545335769653e-01 3.271952643990516663e-02 -1.399359703063964844e-01 -8.193934708833694458e-02 -2.177490741014480591e-01 -1.906636506319046021e-01 -5.222471430897712708e-02 9.289195388555526733e-02 7.967744022607803345e-02 1.378632336854934692e-01 2.222163230180740356e-01 -1.286957859992980957e-01 3.398984670639038086e-01 -2.023390531539916992e-01 -3.438670560717582703e-02 9.195626527070999146e-02 8.153969049453735352e-02
1.694937944412231445e-01 -8.288934826850891113e-02 3.740943074226379395e-01 -1.327138543128967285e-01 1.894771605730056763e-01 2.150167524814605713e-01 1.341227591037750244e-01 9.589367359876632690e-02 1.725790351629257202e-01 1.291428506374359131e-01 9.222974628210067749e-02 1.281060185283422470e-02 -1.789297163486480713e-01 9.943274781107902527e-04 1.279473751783370972e-01 -2.404997944831848145e-01 1.405085176229476929e-01 -1.009640842676162720e-01 4.082140699028968811e-02 -8.495121449232101440e-02 1.390483677387237549e-01 -3.626464903354644775e-01 1.447554528713226318e-01 1.034163311123847961e-01 3.229929506778717041e-02 3.310388326644897461e-01 -2.751047015190124512e-01 1.001275554299354553e-01 -5.132503341883420944e-03 2.237113751471042633e-02 -9.323201328516006470e-02 -3.305927813053131104e-01
2.828981280326843262e-01 -1.958814216777682304e-03 -2.123395502567291260e-01 -1.165044307708740234e-01 2.536864280700683594e-01 -2.018193900585174561e-01 3.934437036514282227e-02 1.569847166538238525e-01 8.094510994851589203e-03 1.692049801349639893e-01 1.563617959618568420e-03 -2.353158444166183472e-01 -6.795471161603927612e-02 1.532705575227737427e-01 3.542160987854003906e-01 -7.309072464704513550e-02 -1.239620074629783630e-01 -2.511993348598480225e-01 1.103099733591079712e-01 -2.976177632808685303e-01 1.603908389806747437e-01 1.711343647912144661e-03 -8.077763020992279053e-02 -4.277989640831947327e-02 -2.730288803577423096e-01 1.723128259181976318e-01 -6.526525318622589111e-02 3.195963203907012939e-01 7.533913850784301758e-02 4.315591603517532349e-02 2.316692620515823364e-01 -4.345292598009109497e-02
3.352817296981811523e-01 -3.793662190437316895e-01 4.718845710158348083e-02 -5.453431233763694763e-02 2.047454118728637695e-01 7.181208580732345581e-02 1.774437874555587769e-01 -5.875267460942268372e-02 1.446143090724945068e-01 9.389777481555938721e-02 2.795399427413940430e-01 -1.395320594310760498e-01 -1.785458624362945557e-02 -1.417104154825210571e-01 7.262474298477172852e-02 -2.424435131251811981e-02 2.317719757556915283e-01 -1.039782613515853882e-01 1.866431087255477905e-01 9.962204843759536743e-02 -8.065257221460342407e-02 -1.483321636915206909e-01 -5.869130790233612061e-02 3.348248004913330078e-01 -1.383638083934783936e-01 -1.181999891996383667e-01 5.087209492921829224e-02 -6.672217696905136108e-02 -1.062662079930305481e-01 -2.077590972185134888e-01 1.255060583353042603e-01 -3.730055093765258789e-01
-2.276708546560257673e-04 -2.002680599689483643e-01 -1.839002221822738647e-01 -1.205014064908027649e-01 2.232999801635742188e-01 -7.120574265718460083e-02 -1.892623491585254669e-02 2.048730999231338501e-01 1.309183984994888306e-01 9.977687895298004150e-02 3.843568861484527588e-01 2.911916375160217285e-01 2.078139930963516235e-01 1.015106961131095886e-01 1.686368882656097412e-01 -2.179633826017379761e-01 1.489475220441818237e-01 -7.589673250913619995e-02 -2.863656729459762573e-02 -3.648080229759216309e-01 4.078270122408866882e-02 -3.632231056690216064e-01 4.136655107140541077e-02 -2.982637844979763031e-03 -1.920885145664215088e-01 1.587812006473541260e-01 -2.070434242486953735e-01 8.585581928491592407e-02 -3.303548693656921387e-02 5.947087705135345459e-02 3.103839932009577751e-03 -1.052739173173904419e-01
-3.124774098396301270e-01 -4.118153750896453857e-01 -4.692686349153518677e-02 -1.034238561987876892e-01 2.349431812763214111e-01 -2.420464530587196350e-02 -2.140222676098346710e-02 1.652701646089553833e-01 1.436308473348617554e-01 -9.811087697744369507e-02 1.808522790670394897e-01 2.405088767409324646e-02 3.896577656269073486e-02 1.041233539581298828e-01 7.795563340187072754e-02 -2.740734815597534180e-01 1.885128021240234375e-01 -2.184473350644111633e-02 9.501521289348602295e-02 -2.187802344560623169e-01 -3.540737181901931763e-02 -2.344566732645034790e-01 -7.263602316379547119e-02 2.328302711248397827e-01 -2.546759247779846191e-01 7.055430114269256592e-02 -1.103679416701197624e-03 2.905031144618988037e-01 -1.724634915590286255e-01 -7.516523357480764389e-03 -2.383556067943572998e-01 -1.724962145090103149e-01
2.282911725342273712e-02 -4.597944617271423340e-01 -1.033919379115104675e-01 -2.284002155065536499e-01 4.819771647453308105e-02 -7.635479420423507690e-02 1.070821881294250488e-01 1.109093353152275085e-01 1.874819397926330566e-02 1.116654127836227417e-01 3.214931488037109375e-01 -1.488332003355026245e-01 7.961579412221908569e-02 -1.279789805412292480e-01 8.630677312612533569e-02 1.989648789167404175e-01 -1.026170104742050171e-01 -3.582433164119720459e-01 1.364429444074630737e-01 3.255245462059974670e-02 -1.339368373155593872e-01 -2.664212882518768311e-01 1.516394317150115967e-01 1.558861583471298218e-01 -1.100205332040786743e-01 -1.298454552888870239e-01 7.727202028036117554e-02 2.410547435283660889e-01 -2.503784000873565674e-01 -1.792309582233428955e-01 -5.072246864438056946e-02 4.467509221285581589e-03
-1.668288372457027435e-02 -1.944119334220886230e-01 -5.909787118434906006e-02 -1.624790579080581665e-01 2.304152697324752808e-01 -6.950443983078002930e-02 1.970362663269042969e-01 -7.444523274898529053e-02 -3.714037686586380005e-02 -8.836639672517776489e-02 3.578847944736480713e-01 -1.567966938018798828e-01 -4.264678806066513062e-02 -6.515587866306304932e-02 7.989781349897384644e-02 -2.361480891704559326e-01 -4.206289723515510559e-02 2.702215909957885742e-01 4.830280318856239319e-02 -1.008251532912254333e-01 -3.325810730457305908e-01 -4.779339581727981567e-02 1.295294016599655151e-01 3.958682715892791748e-01 2.148720808327198029e-02 -1.016673520207405090e-01 1.276481300592422485e-01 2.778948545455932617e-01 1.174611374735832214e-01 -1.599156260490417480e-01 2.291557565331459045e-02 -2.859951853752136230e-01
1.618216373026371002e-02 -3.998958766460418701e-01 -7.290001213550567627e-02 -2.631779015064239502e-01 6.400588154792785645e-02 -1.439190208911895752e-01 2.747219055891036987e-02 -2.001640945672988892e-02 -7.270436733961105347e-02 9.439940005540847778e-02 2.997136712074279785e-01 -5.196439474821090698e-02 2.240963578224182129e-01 -8.509682118892669678e-02 3.397472947835922241e-02 1.101599186658859253e-01 -1.556952744722366333e-01 -4.615428447723388672e-01 2.309348881244659424e-01 -1.453693509101867676e-01 -1.529874950647354126e-01 -1.665655672550201416e-01 1.341908425092697144e-01 -4.440461844205856323e-02 -8.829516917467117310e-02 -1.163261681795120239e-01 1.561860740184783936e-01 2.103812992572784424e-01 -2.050105035305023193e-01 -1.979756802320480347e-01 -6.357686966657638550e-02 6.084215268492698669e-02
2.268875986337661743e-01 -2.708690762519836426e-01 9.909718483686447144e-02 -1.187412887811660767e-01 8.256379514932632446e-02 -1.709216684103012085e-01 4.860844910144805908e-01 1.251573562622070312e-01 6.616633385419845581e-02 6.668383628129959106e-02 1.741954535245895386e-01 1.173489838838577271e-01 1.883821561932563782e-02 2.900202944874763489e-02 -1.641104966402053833e-01 -1.787336766719818115e-01 -1.382791846990585327e-01 -1.927400231361389160e-01 2.778173089027404785e-01 -7.169842720031738281e-03 -4.758741240948438644e-03 -3.455505892634391785e-02 -6.466232240200042725e-02 1.799435466527938843e-01 -7.566840201616287231e-02 -8.620531857013702393e-02 -1.896383762359619141e-01 1.807561218738555908e-01 3.310589492321014404e-02 -1.622417382895946503e-02 4.325849413871765137e-01 9.317900985479354858e-02
9.103056043386459351e-02 -1.896209716796875000e-01 1.330373585224151611e-01 -1.911487579345703125e-01 -1.200190410017967224e-01 -9.009668231010437012e-02 1.037392765283584595e-01 -9.085399657487869263e-02 1.438657641410827637e-01 8.115155994892120361e-02 2.875639311969280243e-02 -1.740443557500839233e-01 2.772073447704315186e-02 -2.439935877919197083e-02 1.432139724493026733e-01 -9.646000340580940247e-03 -7.534210383892059326e-02 -3.670542538166046143e-01 1.630444526672363281e-01 -2.372128814458847046e-01 2.348079681396484375e-01 3.623953461647033691e-01 2.557940781116485596e-01 2.351616024971008301e-01 -1.032420843839645386e-01 1.196532621979713440e-01 -1.037429645657539368e-01 8.912987262010574341e-02 3.418913483619689941e-02 -1.990062296390533447e-01 -3.238562047481536865e-01 -2.445826530456542969e-01
2.645082175731658936e-01 -5.853085219860076904e-02 4.016404449939727783e-01 -2.742835283279418945e-01 7.046544551849365234e-02 -7.881778874434530735e-04 -1.102750077843666077e-01 2.619590759277343750e-01 -1.309056133031845093e-01 -3.657972440123558044e-02 6.620096508413553238e-03 -9.974850714206695557e-02 -1.458887308835983276e-01 1.104881390929222107e-01 2.031040489673614502e-01 -2.055388689041137695e-01 -6.090702861547470093e-02 -3.310581445693969727e-01 1.011160984635353088e-01 -2.587485313415527344e-01 7.052326947450637817e-02 1.359236389398574829e-01 3.016063943505287170e-02 1.119050756096839905e-01 1.193589121103286743e-01 1.158216744661331177e-01 -2.103749066591262817e-01 1.426325887441635132e-01 -1.100070367101579905e-04 -2.910901904106140137e-01 -1.039802730083465576e-01 -2.090058177709579468e-01
-3.976162523031234741e-02 -2.081226408481597900e-01 -3.681959211826324463e-02 -1.362417638301849365e-01 3.736273199319839478e-02 -2.313433773815631866e-02 2.389727681875228882e-01 2.861937880516052246e-01 4.117763042449951172e-02 1.553382724523544312e-01 1.680714776739478111e-03 -7.296878099441528320e-02 -4.982703551650047302e-02 2.861135266721248627e-02 7.422778755426406860e-02 -2.077451497316360474e-01 -2.226963080465793610e-02 -6.101536005735397339e-02 2.007078874157741666e-04 -1.521651148796081543e-01 -1.758336648344993591e-02 -5.903473123908042908e-02 1.706014573574066162e-01 5.308313965797424316e-01 1.838972717523574829e-01 7.084377110004425049e-02 1.185212805867195129e-01 2.849675416946411133e-01 2.473815716803073883e-02 -2.196141183376312256e-01 2.615997791290283203e-01 -3.430696725845336914e-01
2.648161649703979492e-01 -1.506158411502838135e-01 2.737366855144500732e-01 -2.189233005046844482e-01 2.627310156822204590e-01 1.569662429392337799e-02 1.049631461501121521e-01 8.907009661197662354e-02 1.197656095027923584e-01 2.506713271141052246e-01 2.757239155471324921e-02 2.595113962888717651e-02 2.565103210508823395e-02 8.798737823963165283e-02 2.166682630777359009e-01 -3.067048490047454834e-01 4.052848368883132935e-02 -9.206844121217727661e-02 2.401411086320877075e-01 3.896122053265571594e-02 -1.951895505189895630e-01 1.865986920893192291e-02 2.016279101371765137e-01 -2.813917398452758789e-01 -3.190826773643493652e-01 2.929875254631042480e-02 -7.442035526037216187e-02 2.107873409986495972e-01 -1.293667852878570557e-01 1.172944009304046631e-01 -9.884686209261417389e-03 -2.392836213111877441e-01
-1.809907555580139160e-01 -2.506885826587677002e-01 1.842926293611526489e-01 -2.606886327266693115e-01 2.194176018238067627e-01 -1.101040095090866089e-01 5.863561108708381653e-02 6.907621026039123535e-02 2.525916099548339844e-01 1.405530422925949097e-01 1.811328977346420288e-01 1.845358908176422119e-01 -1.537764519453048706e-01 8.163353800773620605e-02 1.970792561769485474e-01 -2.467542141675949097e-01 -1.235982123762369156e-02 1.465420797467231750e-02 4.380399286746978760e-01 -9.791760146617889404e-02 1.483034249395132065e-02 -6.771937757730484009e-02 2.373016923666000366e-01 2.636608183383941650e-01 -1.426371037960052490e-01 8.009000122547149658e-02 1.973262876272201538e-01 1.305336356163024902e-01 -3.811685740947723389e-02 1.049528345465660095e-01 1.573898196220397949e-01 -3.307414427399635315e-02
1.071056947112083435e-01 -1.428589075803756714e-01 1.203416958451271057e-01 -8.889377117156982422e-02 -1.887602172791957855e-02 1.890094601549208164e-03 3.348613902926445007e-02 -1.331620365381240845e-01 1.038961783051490784e-01 2.122520469129085541e-02 4.819124564528465271e-02 -1.069985255599021912e-01 -5.185123533010482788e-02 -8.320762217044830322e-02 9.971340000629425049e-02 -7.387647777795791626e-02 -3.023721277713775635e-02 -4.164437055587768555e-01 2.107654660940170288e-01 -2.888517677783966064e-01 2.364140599966049194e-01 4.181278049945831299e-01 2.463095784187316895e-01 1.353071182966232300e-01 -5.123297497630119324e-02 9.470975399017333984e-02 -8.858867920935153961e-03 9.692411124706268311e-02 2.577363885939121246e-02 -3.548321425914764404e-01 -3.041347563266754150e-01 -1.564032584428787231e-01
1.068997010588645935e-01 -7.006151974201202393e-02 2.353193424642086029e-02 -1.964418292045593262e-01 2.688012719154357910e-01 -1.470179180614650249e-03 9.780151396989822388e-02 2.209542393684387207e-01 -3.563287109136581421e-02 -4.136646166443824768e-02 2.552510201930999756e-01 -1.641008816659450531e-02 -2.785127758979797363e-01 -2.096291035413742065e-01 1.826713681221008301e-01 -3.211225867271423340e-01 -2.453333288431167603e-01 -1.419578343629837036e-01 3.536507114768028259e-02 -1.522068381309509277e-01 -8.998796343803405762e-02 -3.086653351783752441e-01 1.733417510986328125e-01 1.010289341211318970e-01 -7.349299639463424683e-02 -2.295668125152587891e-01 -3.879489302635192871e-01 8.918580412864685059e-02 1.381060015410184860e-02 1.039226800203323364e-01 6.438696873374283314e-04 1.074094101786613464e-01
1.916367858648300171e-01 -2.311185598373413086e-01 1.566249504685401917e-02 -1.476534008979797363e-01 2.584174275398254395e-01 8.557979017496109009e-02 2.920957282185554504e-02 1.669674217700958252e-01 1.405974030494689941e-01 -6.280466169118881226e-02 1.923462897539138794e-01 -2.308019995689392090e-01 2.085028886795043945e-01 -3.666808083653450012e-02 1.045940965414047241e-01 -7.445924729108810425e-02 -2.224786728620529175e-01 -2.549878358840942383e-01 -6.839527934789657593e-02 -9.907202422618865967e-02 2.032234147191047668e-02 2.353652715682983398e-01 -5.952812731266021729e-02 7.954887300729751587e-02 1.365750096738338470e-02 -1.648870408535003662e-01 -3.381795585155487061e-01 7.055054605007171631e-02 -1.439740508794784546e-01 -1.845082640647888184e-01 5.140608921647071838e-02 -4.592118263244628906e-01
-1.254072133451700211e-02 -4.856966808438301086e-02 1.762706413865089417e-02 -4.891921952366828918e-02 2.033694982528686523e-01 1.124454736709594727e-01 1.214390099048614502e-01 -3.006205521523952484e-02 -4.668585583567619324e-02 8.680310100317001343e-02 8.860764652490615845e-02 1.833376288414001465e-01 2.113266438245773315e-01 -1.847825199365615845e-01 1.419914960861206055e-01 -4.897073209285736084e-01 3.043493814766407013e-02 -1.613783538341522217e-01 1.324358880519866943e-01 -1.916671991348266602e-01 -1.160561367869377136e-01 -2.508579790592193604e-01 1.743727177381515503e-01 8.748053759336471558e-02 -4.353330284357070923e-02 -1.437471061944961548e-01 4.955519735813140869e-02 5.005561113357543945e-01 -2.250946909189224243e-01 6.268311291933059692e-02 9.492908418178558350e-02 1.696204580366611481e-02
1.033082455396652222e-01 -3.140946924686431885e-01 3.163951933383941650e-01 1.779707893729209900e-02 -7.086949050426483154e-02 -1.601623594760894775e-01 4.826046526432037354e-02 7.760435342788696289e-02 1.348108202219009399e-01 1.821603043936192989e-03 3.616925179958343506e-01 2.242542430758476257e-02 -1.393602788448333740e-01 4.640589468181133270e-04 8.934739977121353149e-02 -1.952717602252960205e-01 1.627776324748992920e-01 -1.540574729442596436e-01 1.501731853932142258e-02 -8.897338807582855225e-02 3.197640776634216309e-01 3.488219082355499268e-01 1.351334601640701294e-01 2.118419669568538666e-02 9.706958383321762085e-02 -1.905675977468490601e-01 -1.788459569215774536e-01 1.108349338173866272e-01 -1.900405585765838623e-01 -1.951655745506286621e-01 -1.733156144618988037e-01 -2.023028284311294556e-01
1.897846907377243042e-01 -2.256511598825454712e-01 -2.540257573127746582e-01 -4.761796817183494568e-02 8.179312944412231445e-02 -7.032854855060577393e-02 -6.609559804201126099e-02 -1.236011236906051636e-01 1.657912880182266235e-01 3.658311367034912109e-01 1.463017165660858154e-01 5.426697898656129837e-03 -9.820800274610519409e-02 -1.484833061695098877e-01 -1.373867224901914597e-02 -1.235864162445068359e-01 4.182060807943344116e-02 -1.725665181875228882e-01 -1.288061123341321945e-02 -5.008302256464958191e-02 6.087177246809005737e-02 -7.947029173374176025e-02 8.100892603397369385e-02 2.430242747068405151e-01 -5.210197716951370239e-02 7.097876816987991333e-02 2.048458606004714966e-01 5.296046733856201172e-01 1.129881516098976135e-01 -1.323641240596771240e-01 -1.222794428467750549e-01 -3.159057199954986572e-01
1.067720577120780945e-01 -2.775084227323532104e-02 -1.012097522616386414e-01 -4.423224627971649170e-01 8.445883542299270630e-02 -3.186202645301818848e-01 1.230668202042579651e-01 5.309604853391647339e-02 3.787420690059661865e-02 1.028010696172714233e-01 1.092027127742767334e-01 1.889138948172330856e-03 -1.265767067670822144e-01 -2.024933695793151855e-01 -3.478330001235008240e-02 -1.133586764335632324e-01 5.664652585983276367e-02 -1.065455470234155655e-02 1.605759859085083008e-01 -4.109177887439727783e-01 1.825589537620544434e-01 1.602972894906997681e-01 3.252072930335998535e-01 -1.249214783310890198e-01 7.870230078697204590e-02 3.835073485970497131e-02 -2.340045273303985596e-01 6.749796867370605469e-02 -9.971141815185546875e-03 -3.386862576007843018e-02 -2.357555776834487915e-01 -2.411407977342605591e-01
4.401919618248939514e-02 -2.094608917832374573e-02 -2.829723246395587921e-02 -1.517959535121917725e-01 1.612764149904251099e-01 2.345593422651290894e-01 1.292824596166610718e-01 1.513031572103500366e-01 2.153517007827758789e-01 -3.326558694243431091e-02 3.259640336036682129e-01 -1.388765573501586914e-01 -3.903368711471557617e-01 -1.038473844528198242e-01 1.367440670728683472e-01 -2.358595281839370728e-01 -2.348890341818332672e-02 -1.016511768102645874e-01 -1.471102796494960785e-02 -3.584005683660507202e-02 1.271061450242996216e-01 -2.411268651485443115e-01 1.765985488891601562e-01 2.541310712695121765e-02 -2.186288833618164062e-01 -9.727705270051956177e-02 -3.781730234622955322e-01 4.208428785204887390e-02 -1.201256588101387024e-01 -4.286533966660499573e-02 -3.237915635108947754e-01 -3.123083151876926422e-02
1.440311819314956665e-01 -1.156853586435317993e-01 3.046060800552368164e-01 9.002650529146194458e-02 2.477971166372299194e-01 2.040925323963165283e-01 1.867924332618713379e-01 1.051590126007795334e-02 1.618612408638000488e-01 1.866449266672134399e-01 1.628462672233581543e-01 1.946366131305694580e-01 -1.046450249850749969e-02 -1.036959588527679443e-01 6.598448008298873901e-02 -2.876461148262023926e-01 5.439681559801101685e-02 -3.238518536090850830e-01 -2.274837344884872437e-01 -1.075401231646537781e-01 8.979461342096328735e-02 -1.266615688800811768e-01 3.156895637512207031e-01 2.612203955650329590e-01 9.540840052068233490e-03 1.294849365949630737e-01 -2.517074346542358398e-03 2.604121267795562744e-01 -1.089010313153266907e-01 1.566939651966094971e-01 -1.732037775218486786e-02 -1.377799212932586670e-01
-1.640023291110992432e-01 -3.264702260494232178e-01 1.554526090621948242e-01 -2.643530070781707764e-01 1.637889444828033447e-02 -1.406641211360692978e-02 1.820796579122543335e-01 -1.353858038783073425e-02 6.194051355123519897e-02 1.535684019327163696e-01 1.102263331413269043e-01 -2.340593934059143066e-01 1.200906038284301758e-01 6.787157058715820312e-02 3.104813024401664734e-02 -3.349441587924957275e-01 1.273096650838851929e-01 -2.881977260112762451e-01 4.210985079407691956e-02 -3.072134852409362793e-01 -6.977696716785430908e-02 1.120404824614524841e-01 -3.437034785747528076e-01 1.677436009049415588e-02 -9.624710679054260254e-02 -1.390362828969955444e-01 -4.070804268121719360e-02 2.690609395503997803e-01 1.932186782360076904e-01 -1.783925890922546387e-01 9.510197490453720093e-02 -5.912332795560359955e-03
1.571524739265441895e-01 -1.446991711854934692e-01 -8.297850936651229858e-02 -2.207423746585845947e-01 -1.366458386182785034e-01 2.080404199659824371e-02 1.464362591505050659e-01 4.915368929505348206e-02 5.805012583732604980e-02 3.470896482467651367e-01 2.442316263914108276e-01 -6.098061800003051758e-03 -2.297098785638809204e-01 -2.432602345943450928e-01 7.890556007623672485e-02 6.454613804817199707e-02 -1.888784021139144897e-01 -1.238522231578826904e-01 1.077620983123779297e-01 -2.366168946027755737e-01 1.005131169222295284e-03 -2.802298069000244141e-01 -9.019521623849868774e-02 -2.469618916511535645e-01 -2.728824019432067871e-01 -3.757343068718910217e-02 -2.343366295099258423e-02 1.089354231953620911e-01 -1.811423338949680328e-02 -2.850077450275421143e-01 2.006251215934753418e-01 -2.712122201919555664e-01
1.072021424770355225e-01 1.463233530521392822e-01 -2.197986543178558350e-01 8.950631134212017059e-03 -2.961679175496101379e-02 -1.248094737529754639e-01 2.771232128143310547e-01 8.147715032100677490e-02 3.979223072528839111e-01 -9.809128195047378540e-02 3.825569748878479004e-01 1.370594352483749390e-01 -1.290914323180913925e-02 -1.859357953071594238e-01 3.171043694019317627e-01 -2.211792320013046265e-01 9.342923760414123535e-03 -7.920698076486587524e-02 1.458576768636703491e-01 -2.914426028728485107e-01 -1.682846993207931519e-01 9.295050054788589478e-02 3.005760312080383301e-01 1.641857475042343140e-01 -2.296525798738002777e-02 1.136656646849587560e-05 8.684427291154861450e-02 1.427947878837585449e-01 -1.404404267668724060e-02 -4.422293975949287415e-02 5.733298882842063904e-02 2.766773290932178497e-02
-1.336149778217077255e-02 -2.291524261236190796e-01 1.292412132024765015e-01 -1.799226850271224976e-01 4.096112847328186035e-01 -3.414983674883842468e-02 -4.688166826963424683e-02 3.711914420127868652e-01 -4.528056457638740540e-02 2.337090522050857544e-01 2.557868361473083496e-01 6.713730841875076294e-02 2.377002537250518799e-01 1.289489120244979858e-01 1.538991928100585938e-01 -4.015597328543663025e-02 -7.670214772224426270e-02 1.196875870227813721e-01 1.367947757244110107e-01 -4.135005176067352295e-01 1.363408714532852173e-01 -7.002501934766769409e-02 -3.815611079335212708e-02 1.798278987407684326e-01 -1.456473618745803833e-01 9.614004939794540405e-02 3.349262755364179611e-03 1.658198684453964233e-01 1.287582814693450928e-01 -3.656920045614242554e-02 -1.274704337120056152e-01 7.040382176637649536e-02
5.076013877987861633e-02 -7.262982428073883057e-02 9.475724399089813232e-02 -1.360015869140625000e-01 1.997441500425338745e-01 -1.582216620445251465e-01 2.353822141885757446e-01 2.885842695832252502e-02 -3.686771169304847717e-02 -1.407539248466491699e-01 2.454252392053604126e-01 4.005447402596473694e-02 -2.796405255794525146e-01 -7.321500778198242188e-02 5.618679523468017578e-02 -3.444983959197998047e-01 -1.139339804649353027e-01 -4.033779725432395935e-02 1.777015924453735352e-01 -1.118020862340927124e-01 -1.117354482412338257e-01 -5.065660476684570312e-01 1.854673027992248535e-01 1.015359815210103989e-02 -5.226840078830718994e-02 -1.361049711704254150e-01 -3.533318936824798584e-01 1.849796772003173828e-01 8.374826610088348389e-02 -5.554736033082008362e-02 -4.879787936806678772e-02 4.534415435045957565e-03
4.969165474176406860e-02 -5.546307936310768127e-02 -4.468633607029914856e-02 8.019088208675384521e-02 1.329357735812664032e-02 4.934802651405334473e-02 2.606887817382812500e-01 1.148217543959617615e-01 1.242255419492721558e-01 -8.366134017705917358e-02 2.182823270559310913e-01 -5.072430893778800964e-02 -1.097957119345664978e-01 -7.829153537750244141e-02 1.904963105916976929e-01 -4.239397495985031128e-02 1.701096147298812866e-01 -3.681253790855407715e-01 8.566700667142868042e-02 -7.840630412101745605e-02 2.154663056135177612e-01 -1.018324047327041626e-01 2.112451940774917603e-01 -9.916621446609497070e-02 -1.836109161376953125e-01 -5.957272648811340332e-02 -4.501291811466217041e-01 3.013387024402618408e-01 -2.558026313781738281e-01 1.150783151388168335e-01 -1.798846721649169922e-01 -2.060026079416275024e-01
-1.987375132739543915e-02 1.423705071210861206e-01 -1.430400460958480835e-01 -3.920138478279113770e-01 1.889756619930267334e-01 1.382762044668197632e-01 3.736591339111328125e-01 1.619498282670974731e-01 2.154981195926666260e-01 -6.850439310073852539e-02 4.957725852727890015e-02 1.902711987495422363e-01 -2.558901607990264893e-01 6.813047826290130615e-02 9.451551735401153564e-02 -7.237125188112258911e-02 -1.819543540477752686e-01 -1.172490138560533524e-02 7.445199042558670044e-02 -1.538338065147399902e-01 2.265930324792861938e-01 -1.162196472287178040e-01 1.491104364395141602e-01 8.175724744796752930e-02 -2.537505626678466797e-01 1.253260374069213867e-01 -1.012130528688430786e-01 3.622529208660125732e-01 1.439638584852218628e-01 3.273422271013259888e-02 -8.510496467351913452e-02 6.003566086292266846e-02
3.719612956047058105e-01 -3.030132055282592773e-01 3.076839447021484375e-01 -2.982386052608489990e-01 8.507477492094039917e-02 -1.452959924936294556e-01 1.023370772600173950e-01 -1.784830540418624878e-02 4.362514987587928772e-02 2.241745218634605408e-02 -6.265813857316970825e-02 -1.244870852679014206e-02 -2.259886562824249268e-01 4.015877842903137207e-02 4.533943533897399902e-02 -1.223226040601730347e-01 -1.292914301156997681e-01 -2.450400963425636292e-02 2.300617545843124390e-01 -1.739273071289062500e-01 7.624506950378417969e-02 1.010523661971092224e-01 1.486807316541671753e-01 5.967232584953308105e-02 2.687745392322540283e-01 -6.436309218406677246e-02 -1.159884929656982422e-01 2.109235972166061401e-01 -2.940202690660953522e-02 -4.188715517520904541e-01 -1.088541671633720398e-01 -7.876639813184738159e-02
3.152630105614662170e-02 -1.608952879905700684e-01 8.145273476839065552e-02 -1.438735574483871460e-01 3.372780382633209229e-01 2.553989589214324951e-01 2.624462842941284180e-01 -5.014348775148391724e-03 -6.118282675743103027e-02 7.095375657081604004e-02 2.421140819787979126e-01 -4.640730842947959900e-02 -5.846860259771347046e-02 3.000579774379730225e-01 2.527207136154174805e-01 -2.805567383766174316e-01 -2.644469216465950012e-02 -2.630394995212554932e-01 -7.017953693866729736e-02 -2.080017626285552979e-01 2.204538136720657349e-01 -4.821115732192993164e-02 2.118916362524032593e-01 3.855507075786590576e-02 -1.826817095279693604e-01 -2.817725390195846558e-02 -2.627782523632049561e-01 -7.808598130941390991e-02 -1.122012920677661896e-02 -1.283087208867073059e-02 -2.588066160678863525e-01 1.835735142230987549e-02
6.785511970520019531e-02 -2.403797954320907593e-01 -1.232881397008895874e-01 -1.788386702537536621e-01 6.037160009145736694e-02 2.379709184169769287e-01 3.281667828559875488e-01 9.764886647462844849e-02 1.916157081723213196e-02 8.429886773228645325e-03 1.003522798418998718e-01 2.095665484666824341e-01 9.349546581506729126e-02 -2.555972933769226074e-01 -1.689293831586837769e-01 -7.039082050323486328e-02 -9.164120256900787354e-02 -3.901666104793548584e-01 7.291544228792190552e-02 -7.393623143434524536e-02 2.736087702214717865e-02 3.075849115848541260e-01 -3.870696201920509338e-02 -8.278180658817291260e-02 5.001808330416679382e-02 1.518918424844741821e-01 -1.791528463363647461e-01 3.010662496089935303e-01 -1.791059970855712891e-02 -2.042975425720214844e-01 1.180568244308233261e-02 -2.920775115489959717e-01
1.662238389253616333e-01 -7.779980450868606567e-02 -7.436668872833251953e-02 -2.184503823518753052e-01 -3.257679939270019531e-02 -1.461940556764602661e-01 7.181122153997421265e-02 -1.265631169080734253e-01 1.645327806472778320e-01 4.483439028263092041e-03 1.914070248603820801e-01 1.293681710958480835e-01 -3.615701198577880859e-01 -1.997610330581665039e-01 1.251955926418304443e-01 -8.525779843330383301e-02 -2.948052883148193359e-01 -1.587147116661071777e-01 3.131781816482543945e-01 -2.895964086055755615e-01 -6.127903237938880920e-02 2.011342644691467285e-01 1.911052316427230835e-01 1.282463669776916504e-01 -1.592342704534530640e-01 -1.456656754016876221e-01 -1.472236067056655884e-01 1.130719184875488281e-01 6.702370196580886841e-02 5.568439513444900513e-02 -1.478323191404342651e-01 -3.061141371726989746e-01
-7.675298303365707397e-02 -3.702685534954071045e-01 6.873524934053421021e-02 -1.720534265041351318e-01 1.008155196905136108e-01 5.510939285159111023e-02 7.828543335199356079e-02 1.761000752449035645e-01 2.254875600337982178e-01 4.470501467585563660e-02 4.188632071018218994e-01 1.717488765716552734e-01 1.714992672204971313e-01 -1.602363586425781250e-01 5.709347128868103027e-02 -3.721982613205909729e-02 3.661755844950675964e-02 -2.103090137243270874e-01 9.558852016925811768e-02 1.334306001663208008e-01 -3.401221632957458496e-01 -1.064934730529785156e-01 -1.003253534436225891e-01 1.434613168239593506e-01 -2.417390942573547363e-01 7.333660125732421875e-02 -1.460089236497879028e-01 2.728569507598876953e-01 -9.178964793682098389e-02 -1.503099948167800903e-01 -6.737412512302398682e-02 -1.717484742403030396e-01
-3.588460385799407959e-01 -5.083891004323959351e-02 -1.130640432238578796e-01 -1.768436878919601440e-01 1.440926790237426758e-01 -1.280098408460617065e-01 1.454038321971893311e-01 -8.105050027370452881e-02 2.989410758018493652e-01 1.654617488384246826e-01 1.967456042766571045e-01 -1.705838553607463837e-02 -5.252352729439735413e-02 1.824614219367504120e-02 6.442657113075256348e-02 -1.050144881010055542e-01 -3.450669720768928528e-02 5.820589512586593628e-02 2.575500309467315674e-01 -3.295820951461791992e-01 -6.664743274450302124e-02 4.713938012719154358e-02 -1.230120658874511719e-01 -4.880073666572570801e-02 -2.864903509616851807e-01 1.627211123704910278e-01 -1.983275115489959717e-01 4.187846183776855469e-01 -1.381978690624237061e-01 -8.430735021829605103e-02 1.637203395366668701e-01 -7.563669979572296143e-02
1.524819247424602509e-02 4.616439715027809143e-02 9.954307973384857178e-02 1.645430177450180054e-01 2.365383878350257874e-02 -5.356167256832122803e-02 3.574835956096649170e-01 2.257585078477859497e-01 3.912612497806549072e-01 9.896299242973327637e-02 2.800380587577819824e-01 -1.853902824223041534e-02 1.234032865613698959e-02 -2.263534516096115112e-01 3.377712368965148926e-01 -7.561665028333663940e-02 2.069365698844194412e-03 -2.648777961730957031e-01 1.220798194408416748e-01 -2.986288368701934814e-01 6.084864027798175812e-03 -6.306619197130203247e-02 3.733466267585754395e-01 -1.233538463711738586e-01 3.250594809651374817e-02 -9.853163361549377441e-02 7.454761862754821777e-02 7.057023048400878906e-02 -8.018725365400314331e-02 -9.603286162018775940e-03 -6.657963246107101440e-02 -2.237899973988533020e-02
1.570552354678511620e-03 3.690241277217864990e-02 -1.044624745845794678e-01 1.216859519481658936e-01 2.875351347029209137e-02 1.184210702776908875e-01 1.502625495195388794e-01 2.258568257093429565e-01 9.850216656923294067e-02 -1.758881807327270508e-01 2.465031594038009644e-01 -9.173784404993057251e-02 -2.310694754123687744e-02 2.695988769119139761e-05 1.590498834848403931e-01 -1.711171418428421021e-01 2.455313503742218018e-01 -4.733347892761230469e-01 1.381043195724487305e-01 6.188749894499778748e-02 2.714413106441497803e-01 -6.636167317628860474e-02 3.487130999565124512e-01 7.772795855998992920e-02 1.261816732585430145e-02 -2.174316346645355225e-02 6.074697151780128479e-02 3.331058621406555176e-01 -7.816188782453536987e-02 -2.057152427732944489e-02 1.299386918544769287e-01 -2.605479359626770020e-01
1.631733030080795288e-01 -3.107688426971435547e-01 -2.955746278166770935e-02 -5.646796151995658875e-02 1.749428659677505493e-01 -2.860618382692337036e-02 -1.184707581996917725e-01 -2.363994568586349487e-01 6.055429950356483459e-02 6.075358763337135315e-02 4.265429079532623291e-01 -2.322387322783470154e-02 -5.503589659929275513e-02 1.169303152710199356e-02 -3.687529265880584717e-02 9.324504435062408447e-02 7.463935017585754395e-02 -1.516993045806884766e-01 5.072816833853721619e-02 -2.362610995769500732e-01 2.360903769731521606e-01 -5.050980299711227417e-02 1.066892594099044800e-01 4.719280079007148743e-02 -2.904332876205444336e-01 -2.325886785984039307e-01 3.020775038748979568e-03 3.581846952438354492e-01 1.176116243004798889e-01 1.707374900579452515e-01 -3.070156574249267578e-01 -7.390942424535751343e-02
-2.366138547658920288e-01 2.274218946695327759e-03 1.276585310697555542e-01 4.269132018089294434e-02 2.355580925941467285e-01 6.084332242608070374e-02 -1.179863661527633667e-01 2.056676298379898071e-01 2.630877792835235596e-01 -1.558813452720642090e-01 4.378568753600120544e-02 -1.178552955389022827e-01 3.123414814472198486e-01 -8.881443738937377930e-02 1.521474272012710571e-01 -4.384244382381439209e-01 -1.379285454750061035e-01 -4.862384870648384094e-02 2.663499712944030762e-01 -2.192879170179367065e-01 -9.039968252182006836e-03 8.775323629379272461e-02 1.505222022533416748e-01 -2.599285915493965149e-02 -1.610594987869262695e-01 -1.436114124953746796e-02 -1.121282428503036499e-01 3.251006603240966797e-01 -1.311613619327545166e-01 -5.689222738146781921e-02 2.649678103625774384e-02 -2.080005109310150146e-01
5.823946744203567505e-02 -3.038530796766281128e-02 1.365998410619795322e-03 -4.501840472221374512e-01 6.268482655286788940e-02 -3.298233821988105774e-02 1.000618096441030502e-02 4.790744930505752563e-02 -5.720152705907821655e-02 1.216901745647192001e-02 6.063251942396163940e-02 -1.108961179852485657e-01 -1.202428340911865234e-01 -2.809354960918426514e-01 1.959882825613021851e-01 -9.103216975927352905e-02 -5.999024212360382080e-02 -1.752944886684417725e-01 2.686645388603210449e-01 -2.732312381267547607e-01 -3.517214674502611160e-03 2.685337662696838379e-01 2.226552665233612061e-01 -1.647124588489532471e-01 -1.955603361129760742e-01 -1.383285075426101685e-01 -3.127649128437042236e-01 -9.506382048130035400e-02 -1.013716682791709900e-01 -8.143211156129837036e-02 -9.592175483703613281e-02 -3.252567946910858154e-01
-1.223524808883666992e-01 -1.075947061181068420e-01 2.882637083530426025e-01 -1.796364784240722656e-01 7.789972424507141113e-02 3.577744662761688232e-01 2.532070577144622803e-01 -1.250427868217229843e-02 1.449720710515975952e-01 1.286218911409378052e-01 2.168644517660140991e-01 6.133478879928588867e-02 -1.003544777631759644e-01 3.128540143370628357e-02 -1.807927638292312622e-01 -2.510511577129364014e-01 -3.518973663449287415e-02 -8.766945451498031616e-02 -4.466315358877182007e-02 -4.613627120852470398e-02 1.879284679889678955e-01 -2.896407544612884521e-01 3.433945477008819580e-01 1.376354098320007324e-01 -2.067219018936157227e-01 1.390837728977203369e-01 -1.177164837718009949e-01 2.410169988870620728e-01 5.466253682971000671e-02 -1.854110509157180786e-01 1.231218576431274414e-01 -9.467459470033645630e-02
3.156970068812370300e-02 -5.040431395173072815e-02 -1.831995509564876556e-02 -2.940650582313537598e-01 1.622235327959060669e-01 9.627382457256317139e-02 3.181425482034683228e-02 7.395038753747940063e-02 -8.221247792243957520e-02 1.843299865722656250e-01 -1.284507960081100464e-01 1.003777980804443359e-01 1.656624227762222290e-01 -3.574128448963165283e-01 2.248325943946838379e-02 -2.794350981712341309e-01 -3.639130294322967529e-02 -2.349259406328201294e-01 3.226521313190460205e-01 -3.038896620273590088e-01 -7.574664801359176636e-02 -1.553138792514801025e-01 3.026397153735160828e-02 3.042661249637603760e-01 -1.308714970946311951e-02 -1.364340167492628098e-02 -5.316106602549552917e-02 2.955289483070373535e-01 -2.593431472778320312e-01 4.124614968895912170e-02 1.207094639539718628e-02 -1.747838258743286133e-01
[truncated: 3,270,960 more chars]
