# Supplementary material for: The Language of Innovation
Source: PLoS One. 2020 Apr 30;15(4):e0230107. doi: 10.1371/journal.pone.0230107 (PMC7194493; doi:10.1371/journal.pone.0230107)
Supplement: S5 File — (GZ) [file pone.0230107.s005.tar.gz › 1983-1987/V2Run_19_VS_4500_embeddings1983-1987ED32.txt]

1.803458780050277710e-01 1.074933931231498718e-01 -9.563099592924118042e-02 2.072749882936477661e-01 -9.803628921508789062e-02 -9.992181509733200073e-02 -3.118290901184082031e-01 -1.760943979024887085e-02 1.048956718295812607e-02 7.250018417835235596e-02 -1.425083875656127930e-01 1.857129037380218506e-01 1.308976262807846069e-01 -4.481139481067657471e-01 -1.253119390457868576e-02 3.178794682025909424e-01 2.322803437709808350e-01 -1.057804897427558899e-01 -1.842465251684188843e-01 2.258308678865432739e-01 1.958201825618743896e-01 1.823452264070510864e-01 1.922607272863388062e-01 -8.612421900033950806e-02 8.776091970503330231e-03 9.775102883577346802e-02 1.365609765052795410e-01 3.956946730613708496e-02 4.529828205704689026e-02 -3.265072777867317200e-02 3.283858001232147217e-01 -2.217138186097145081e-02
5.500537343323230743e-03 1.930789053440093994e-01 2.774644494056701660e-01 -1.047710608690977097e-02 -1.376468837261199951e-01 2.227325290441513062e-01 -2.703470885753631592e-01 4.959025606513023376e-02 -7.091628760099411011e-02 2.933435328304767609e-02 -9.616664797067642212e-02 -1.210138723254203796e-01 1.009405478835105896e-01 -2.454462796449661255e-01 -1.019690036773681641e-01 -1.674151122570037842e-01 1.891634762287139893e-01 2.211873680353164673e-01 1.254963427782058716e-01 1.806535525247454643e-03 -1.854375153779983521e-01 -1.004583761096000671e-01 1.420918703079223633e-01 -1.294283568859100342e-01 4.296094179153442383e-01 1.287354156374931335e-02 -9.108837693929672241e-03 7.471826672554016113e-02 -9.454850852489471436e-02 2.128533720970153809e-01 4.069124758243560791e-01 -1.036868616938591003e-01
2.005011439323425293e-01 1.784489899873733521e-01 8.530814945697784424e-02 7.734011113643646240e-02 -1.045129299163818359e-01 1.104039624333381653e-01 4.023366793990135193e-02 -1.083578635007143021e-02 -1.647069007158279419e-01 1.351332515478134155e-01 9.888340532779693604e-02 -1.434624493122100830e-01 2.032683193683624268e-01 -4.797142148017883301e-01 -1.649916917085647583e-01 -6.341822445392608643e-02 -3.401409462094306946e-02 1.678071916103363037e-01 -1.628263480961322784e-02 3.094363510608673096e-01 1.969761252403259277e-01 -9.990549832582473755e-02 8.877635747194290161e-02 -2.387298084795475006e-02 1.123728081583976746e-01 -6.999259442090988159e-02 -7.628776133060455322e-02 8.611724525690078735e-02 2.198522239923477173e-01 6.366007775068283081e-02 4.520066380500793457e-01 2.034387886524200439e-01
1.798039674758911133e-01 -1.590383201837539673e-01 -7.849167287349700928e-02 -1.586758643388748169e-01 -6.362093240022659302e-02 2.570968866348266602e-01 -3.989588618278503418e-01 -1.460607629269361496e-02 -1.950184069573879242e-02 -1.196125745773315430e-01 -1.443909406661987305e-01 -1.606273204088211060e-01 1.141638383269309998e-01 -2.316729575395584106e-01 9.651537239551544189e-02 9.998622536659240723e-02 3.255209624767303467e-01 1.973292231559753418e-01 2.205704152584075928e-01 1.250690072774887085e-01 3.427416458725929260e-02 -4.909896850585937500e-02 1.706074923276901245e-01 -2.850561216473579407e-02 2.869931459426879883e-01 -1.417941600084304810e-01 -2.198798581957817078e-02 -2.169246599078178406e-02 -6.984641402959823608e-02 -1.624314635992050171e-01 3.936778008937835693e-01 4.224190860986709595e-02
1.878860406577587128e-02 -4.374032840132713318e-02 1.307254191488027573e-02 -2.666465565562248230e-02 -4.172626435756683350e-01 3.150686025619506836e-01 -1.959020495414733887e-01 1.298153698444366455e-01 -6.087028887122869492e-03 2.453067004680633545e-01 1.832627132534980774e-02 -2.207096368074417114e-01 1.414590179920196533e-01 -2.087900787591934204e-01 -1.215474233031272888e-01 1.607943326234817505e-01 3.794585168361663818e-01 1.123479828238487244e-01 -1.742375195026397705e-01 1.834055483341217041e-01 2.275914102792739868e-01 -1.873166412115097046e-01 -1.503138244152069092e-01 1.568197458982467651e-02 2.135409265756607056e-01 -3.438917454332113266e-03 1.295113414525985718e-01 -3.203746303915977478e-02 1.422364562749862671e-01 -4.112201184034347534e-02 1.967158913612365723e-01 1.972882449626922607e-02
3.283123373985290527e-01 3.789885342121124268e-02 7.197029888629913330e-02 -2.294527366757392883e-02 -3.100386261940002441e-01 1.404607668519020081e-02 -2.692423760890960693e-01 1.336039900779724121e-01 -1.758688986301422119e-01 2.253406643867492676e-01 -1.329026669263839722e-01 -4.797981306910514832e-02 2.027081996202468872e-01 -1.006860360503196716e-01 -6.201283261179924011e-02 3.724006190896034241e-02 2.664464414119720459e-01 3.571469485759735107e-01 -2.312915474176406860e-01 8.301737159490585327e-02 1.726866066455841064e-01 8.359391987323760986e-02 -2.174771158024668694e-03 2.078220695257186890e-01 1.598241925239562988e-01 1.619670540094375610e-01 -8.500834554433822632e-02 2.329203672707080841e-02 -2.309736758470535278e-01 1.361709088087081909e-01 2.603507339954376221e-01 -4.596639424562454224e-02
1.546508669853210449e-01 9.192941337823867798e-02 -1.351533830165863037e-02 7.501189410686492920e-02 -1.761367022991180420e-01 2.876256778836250305e-02 -5.509455800056457520e-01 1.007395088672637939e-01 1.478338241577148438e-01 -1.051562055945396423e-01 -5.046251043677330017e-02 -1.775085031986236572e-01 5.688228830695152283e-02 -4.167270958423614502e-01 9.840470552444458008e-02 2.040437310934066772e-01 2.707263529300689697e-01 6.014961004257202148e-02 1.360628753900527954e-01 2.025037109851837158e-01 1.415883749723434448e-01 1.037871837615966797e-01 1.355112493038177490e-01 -1.578018069267272949e-01 1.319174915552139282e-01 1.749381981790065765e-02 7.966168969869613647e-02 -1.225265562534332275e-01 -1.615623980760574341e-01 8.293235301971435547e-02 1.613346040248870850e-01 1.118369102478027344e-01
-5.320204794406890869e-02 1.206889152526855469e-01 3.259700536727905273e-02 1.305133253335952759e-01 -1.408536434173583984e-01 1.807543188333511353e-01 -1.211985349655151367e-01 -6.941904872655868530e-02 -2.586581408977508545e-01 2.904443740844726562e-01 -3.392597138881683350e-01 -8.047792315483093262e-02 2.952669560909271240e-01 -1.663189083337783813e-01 -1.380676776170730591e-01 1.358791142702102661e-01 1.725710928440093994e-01 3.380828499794006348e-01 4.353080317378044128e-02 2.623251080513000488e-01 2.528385221958160400e-01 -1.811203509569168091e-01 -2.317864447832107544e-01 -1.320105791091918945e-01 8.704470098018646240e-02 7.944470643997192383e-02 -2.025029063224792480e-02 -4.489184916019439697e-02 3.464542701840400696e-02 -1.287008225917816162e-01 2.247231155633926392e-01 -5.409489385783672333e-03
9.511288255453109741e-02 9.042246639728546143e-02 -1.702064997516572475e-03 3.204153850674629211e-02 -3.381367400288581848e-02 -1.420747209340333939e-02 -3.851404786109924316e-01 2.182263135910034180e-01 2.410832978785037994e-02 -5.530805140733718872e-02 -1.814585477113723755e-01 4.512462019920349121e-02 1.364644914865493774e-01 -2.603967487812042236e-01 8.045972883701324463e-02 1.306769549846649170e-01 1.583546847105026245e-01 2.667800895869731903e-02 1.265877485275268555e-01 3.907055035233497620e-02 -1.887823641300201416e-01 -1.149385198950767517e-01 1.585760861635208130e-01 2.186795622110366821e-01 4.533793032169342041e-01 2.952062152326107025e-02 -2.434811592102050781e-01 -1.424260288476943970e-01 4.737149924039840698e-02 -1.863824874162673950e-01 3.771339952945709229e-01 -7.418299466371536255e-02
-1.169006302952766418e-01 8.154353126883506775e-03 4.693879932165145874e-02 -1.399355977773666382e-01 3.112573362886905670e-02 1.749775111675262451e-01 -3.012284338474273682e-01 -1.084871217608451843e-01 7.765775918960571289e-02 9.929597377777099609e-02 1.837857961654663086e-01 -2.802908718585968018e-01 2.530857920646667480e-01 -1.162242144346237183e-01 1.107168197631835938e-01 8.681019395589828491e-02 3.374338448047637939e-01 -1.436069011688232422e-01 -1.125845164060592651e-01 1.383123546838760376e-01 -9.289742261171340942e-02 -2.813912034034729004e-01 -8.664992451667785645e-02 6.799455732107162476e-02 1.671466529369354248e-01 2.429591715335845947e-01 -6.285730004310607910e-02 3.695441782474517822e-02 -2.993439137935638428e-01 -1.250682175159454346e-01 3.507376611232757568e-01 -1.342427134513854980e-01
-1.097680926322937012e-01 4.145691171288490295e-02 1.660777032375335693e-01 1.170340180397033691e-02 1.940893530845642090e-01 3.202764093875885010e-01 -3.934369683265686035e-01 2.550323903560638428e-01 2.862011454999446869e-02 1.486663967370986938e-01 6.197126954793930054e-02 -1.145581156015396118e-02 1.243683993816375732e-01 -3.700828552246093750e-01 -9.611173719167709351e-02 2.559746801853179932e-02 1.208262965083122253e-01 3.385434299707412720e-02 -1.095409914851188660e-01 -9.152726829051971436e-02 4.271928966045379639e-02 3.705103695392608643e-01 2.300182580947875977e-01 5.956692993640899658e-02 -6.471481174230575562e-02 -1.572207212448120117e-01 -8.826855570077896118e-03 9.287577122449874878e-02 3.266794607043266296e-02 -1.162688434123992920e-01 3.399575054645538330e-01 9.884174168109893799e-02
-3.569577634334564209e-02 -1.262648403644561768e-01 1.170587763190269470e-01 1.266600936651229858e-02 -1.387150865048170090e-02 -1.233526989817619324e-01 -2.980436980724334717e-01 2.434761449694633484e-02 3.177173808217048645e-02 6.097052246332168579e-02 -1.938656866550445557e-01 -2.026845365762710571e-01 2.746185660362243652e-01 -9.423741698265075684e-02 -5.152460187673568726e-03 -4.900097846984863281e-02 8.342106640338897705e-02 8.624321222305297852e-02 -4.750287905335426331e-02 4.302353039383888245e-02 -1.119845286011695862e-01 -8.194219321012496948e-02 6.302899867296218872e-02 2.715303748846054077e-02 4.701550900936126709e-01 1.611867696046829224e-01 3.885381668806076050e-02 1.605853736400604248e-01 2.295874506235122681e-01 3.292072936892509460e-02 5.269154906272888184e-01 -2.138814479112625122e-01
-2.460214644670486450e-01 1.931252330541610718e-01 9.907031059265136719e-02 3.020822815597057343e-02 1.704259961843490601e-01 2.732595801353454590e-01 -3.479202687740325928e-01 -8.887239545583724976e-02 -5.459779873490333557e-02 -1.656762673519551754e-03 5.580751970410346985e-02 1.464033424854278564e-01 2.893386483192443848e-01 -3.555134534835815430e-01 6.898856908082962036e-02 1.600548438727855682e-02 4.049547016620635986e-01 -1.811522990465164185e-01 -3.276353934779763222e-03 -5.294819548726081848e-02 3.227361738681793213e-01 3.091673739254474640e-02 1.505341231822967529e-01 6.953155994415283203e-02 1.793648302555084229e-01 -8.643067441880702972e-03 1.381053328514099121e-01 8.632060140371322632e-02 -1.257071853615343571e-03 -1.395394653081893921e-01 5.104561150074005127e-02 5.526423081755638123e-02
-1.309176832437515259e-01 -1.682399362325668335e-01 3.297998337075114250e-04 -2.365287691354751587e-01 -1.090854853391647339e-01 1.781854480504989624e-01 -2.168065756559371948e-01 8.454524725675582886e-02 -2.749328911304473877e-01 -5.856012552976608276e-02 -2.666878402233123779e-01 -8.570633083581924438e-02 2.197535634040832520e-01 -3.932523429393768311e-01 2.000047117471694946e-01 1.180681139230728149e-01 2.761662900447845459e-01 4.104559123516082764e-02 7.070160657167434692e-02 2.307545691728591919e-01 2.013678699731826782e-01 1.956570744514465332e-01 3.333613649010658264e-02 1.118783205747604370e-01 2.405194789171218872e-01 1.315193325281143188e-01 -1.416630297899246216e-01 -5.442195385694503784e-02 -1.003205776214599609e-01 1.601051837205886841e-01 8.398570865392684937e-02 1.298247426748275757e-01
7.796205580234527588e-02 8.962760120630264282e-02 1.636833399534225464e-01 6.582111120223999023e-02 -9.230446815490722656e-02 2.195571176707744598e-02 -1.682102382183074951e-01 -2.016721516847610474e-01 -1.539541687816381454e-02 2.809972763061523438e-01 -9.276510030031204224e-02 -8.586274087429046631e-02 2.649243175983428955e-01 -2.337544709444046021e-01 3.496162220835685730e-02 2.763276360929012299e-02 2.792463898658752441e-01 1.360788494348526001e-01 9.264326095581054688e-02 2.229399383068084717e-01 1.011689379811286926e-01 -7.106284052133560181e-02 -3.470471873879432678e-02 2.725204825401306152e-01 4.872834384441375732e-01 -3.245115578174591064e-01 6.615490466356277466e-02 -1.235577743500471115e-02 -2.669518440961837769e-02 -1.795967668294906616e-01 1.667418181896209717e-01 3.491731360554695129e-02
1.294198185205459595e-01 -8.775592595338821411e-02 1.470675319433212280e-01 9.542439132928848267e-02 -1.322292685508728027e-01 1.296660453081130981e-01 -1.933374553918838501e-01 -2.905054986476898193e-01 3.529337048530578613e-02 1.656831204891204834e-01 -8.357953280210494995e-02 -8.184045553207397461e-02 2.882112562656402588e-01 -1.238865554332733154e-01 3.942229971289634705e-02 -1.193608567118644714e-01 1.984955072402954102e-01 5.047403648495674133e-02 -3.602901473641395569e-02 1.022583544254302979e-01 1.098099350929260254e-01 1.682563424110412598e-01 2.516685724258422852e-01 -1.410279888659715652e-02 4.186519086360931396e-01 5.011206865310668945e-01 -7.599345594644546509e-02 -6.368135660886764526e-02 -5.167939234524965286e-03 3.623212128877639771e-02 1.542356610298156738e-01 1.148572489619255066e-01
9.495164453983306885e-02 -7.544279098510742188e-02 9.847935289144515991e-02 -1.258936971426010132e-01 -7.293684780597686768e-02 1.283066123723983765e-01 -3.552954494953155518e-01 7.773314416408538818e-02 6.112509593367576599e-02 7.914865761995315552e-02 -6.152775883674621582e-02 7.839083671569824219e-02 2.174399793148040771e-01 -1.607139259576797485e-01 2.886869013309478760e-01 1.799442172050476074e-01 2.565774619579315186e-01 4.359754174947738647e-02 -3.419280692469328642e-04 1.916787773370742798e-01 -1.536262035369873047e-01 -1.359806954860687256e-01 2.632540091872215271e-02 6.934549659490585327e-02 4.282228946685791016e-01 3.150873482227325439e-01 1.536410860717296600e-02 -6.097769364714622498e-02 2.581453621387481689e-01 1.111168488860130310e-01 2.677196562290191650e-01 8.711271733045578003e-02
2.431286498904228210e-02 -6.768735498189926147e-02 1.612551808357238770e-01 -2.944759762613102794e-05 1.253283172845840454e-01 1.593965888023376465e-01 -2.520107030868530273e-01 2.215331196784973145e-01 7.507661730051040649e-02 2.853879630565643311e-01 -2.312932908535003662e-01 -2.391583770513534546e-01 1.879835873842239380e-01 -3.198603391647338867e-01 -2.064995616674423218e-01 1.078658625483512878e-01 -1.321358885616064072e-02 1.884800195693969727e-01 -1.518974453210830688e-01 -8.844139054417610168e-03 -3.195738494396209717e-01 -1.387063711881637573e-01 8.493871986865997314e-02 6.098624691367149353e-02 -1.236546263098716736e-01 2.102948874235153198e-01 1.388015449047088623e-01 1.962308734655380249e-01 1.643507629632949829e-01 -2.847470641136169434e-01 4.800933226943016052e-02 8.115763962268829346e-02
9.475851804018020630e-02 5.285843834280967712e-02 2.030440270900726318e-01 -1.721358448266983032e-01 -1.510913949459791183e-02 4.244442880153656006e-01 -2.039719969034194946e-01 -1.445366591215133667e-01 -6.521419435739517212e-02 3.886571228504180908e-01 1.706340014934539795e-01 -1.084976643323898315e-01 6.841361522674560547e-02 -2.692408263683319092e-01 1.827349811792373657e-01 1.878997776657342911e-03 2.074170410633087158e-01 2.983110956847667694e-02 8.189797401428222656e-02 1.339445412158966064e-01 -1.200959458947181702e-02 -2.499318681657314301e-02 -1.446251422166824341e-01 2.307493984699249268e-02 3.538191318511962891e-01 2.107098698616027832e-01 -1.946299225091934204e-01 5.286587029695510864e-02 -1.808419376611709595e-01 -9.575462341308593750e-02 1.551248580217361450e-01 -2.746598422527313232e-02
-1.300483103841543198e-02 2.970034070312976837e-02 -6.372682750225067139e-02 2.551115155220031738e-01 1.616647094488143921e-02 2.450907677412033081e-01 -2.729235589504241943e-01 -3.397406339645385742e-01 -1.009514778852462769e-01 1.961426734924316406e-01 -5.994113534688949585e-02 -3.870224356651306152e-01 2.777113318443298340e-01 -1.999498158693313599e-01 6.189608201384544373e-02 1.856784969568252563e-01 1.362843960523605347e-01 3.151554986834526062e-02 -4.066249355673789978e-02 -2.043399363756179810e-01 -1.692352890968322754e-01 2.519877254962921143e-01 -9.410677850246429443e-02 -3.291695937514305115e-02 -9.939778596162796021e-02 7.830494083464145660e-03 6.867288798093795776e-02 -8.449741452932357788e-02 -3.107943944633007050e-02 2.376586943864822388e-02 3.630115091800689697e-01 4.418515413999557495e-02
9.197951294481754303e-04 1.496078725904226303e-02 2.265532910823822021e-01 -1.934875361621379852e-02 -1.190064102411270142e-01 1.194918304681777954e-01 -7.908814400434494019e-02 2.870277166366577148e-01 -4.253966361284255981e-02 2.757175453007221222e-02 -2.272951006889343262e-01 -7.787925004959106445e-02 1.554302573204040527e-01 -2.169010341167449951e-01 2.518935501575469971e-01 3.603447601199150085e-02 2.916584312915802002e-01 8.774167299270629883e-02 -3.039453551173210144e-02 2.722582221031188965e-01 2.817156612873077393e-01 1.682588309049606323e-01 6.381614506244659424e-02 -4.307468887418508530e-03 2.551518678665161133e-01 4.069084674119949341e-02 1.474809497594833374e-01 -1.462036818265914917e-01 -1.847005076706409454e-02 -3.076396286487579346e-01 3.754083216190338135e-01 9.677697718143463135e-02
1.579702198505401611e-01 -3.381494060158729553e-02 -5.954875377938151360e-04 2.101898640394210815e-01 -1.862117797136306763e-01 1.091433614492416382e-01 -3.760696649551391602e-01 3.296800330281257629e-02 -1.902880370616912842e-01 -1.446648985147476196e-01 1.846173778176307678e-02 -2.604206800460815430e-01 3.463835269212722778e-02 -8.076297491788864136e-02 8.474797755479812622e-02 1.733547151088714600e-01 7.471571117639541626e-02 2.292807996273040771e-01 -3.110109083354473114e-02 3.417669795453548431e-03 3.005516529083251953e-01 -2.113717198371887207e-01 1.029158979654312134e-01 -2.409451156854629517e-01 2.617467939853668213e-01 1.723262667655944824e-01 1.420199964195489883e-02 -2.530530989170074463e-01 8.885741233825683594e-02 3.249158337712287903e-02 3.661552071571350098e-01 4.596516489982604980e-02
-2.868276834487915039e-02 -6.059274077415466309e-02 -1.062995493412017822e-01 1.217395812273025513e-01 -1.905824542045593262e-01 2.188279479742050171e-01 -2.031915634870529175e-01 7.169161736965179443e-02 3.641982749104499817e-02 2.451184391975402832e-01 -9.001365303993225098e-02 9.820441156625747681e-02 7.256716489791870117e-02 -3.498762845993041992e-01 -3.541918843984603882e-02 2.779236733913421631e-01 8.350025117397308350e-02 1.339905112981796265e-01 -3.281347155570983887e-01 1.355830579996109009e-01 2.506895363330841064e-01 2.815419062972068787e-02 -2.279876731336116791e-02 -4.423823207616806030e-02 2.873722910881042480e-01 -1.139381527900695801e-01 1.273737698793411255e-01 -3.735197186470031738e-01 -7.310914993286132812e-02 -1.254491508007049561e-02 2.727572917938232422e-01 -7.155485451221466064e-02
9.827597439289093018e-02 2.165140397846698761e-02 2.787751555442810059e-01 -1.072754189372062683e-01 -2.991781532764434814e-01 1.377963721752166748e-01 -3.516853153705596924e-01 7.884049415588378906e-02 -5.862101539969444275e-02 -7.657549530267715454e-02 -3.252409100532531738e-01 -5.776387825608253479e-02 1.150575950741767883e-01 -1.918502002954483032e-01 9.537684172391891479e-02 4.581621661782264709e-02 -1.551517844200134277e-01 1.981676816940307617e-01 2.983435243368148804e-02 1.719402223825454712e-01 -1.799832731485366821e-01 -2.522990703582763672e-01 1.375060826539993286e-01 2.228536903858184814e-01 2.654836475849151611e-01 7.621185481548309326e-02 6.017582491040229797e-02 -2.549078464508056641e-01 5.600927770137786865e-02 -1.867367625236511230e-01 1.916622221469879150e-01 6.744679808616638184e-02
2.374650388956069946e-01 1.692635864019393921e-01 -1.234482377767562866e-01 1.734277904033660889e-01 2.062179334461688995e-02 3.056841194629669189e-01 -6.445991247892379761e-02 -1.896845847368240356e-01 -1.172745451331138611e-01 8.104921132326126099e-02 -2.969902157783508301e-01 -1.484874822199344635e-02 2.899687290191650391e-01 -3.752599358558654785e-01 2.728469371795654297e-01 5.736106634140014648e-02 -1.641386188566684723e-02 9.903770685195922852e-02 7.932336628437042236e-02 -7.986074686050415039e-02 1.211917772889137268e-01 1.355802416801452637e-01 1.343223303556442261e-01 -1.872744262218475342e-01 2.090257555246353149e-01 -6.630551069974899292e-02 1.171623021364212036e-01 -2.316147685050964355e-01 -1.438636928796768188e-01 -1.071289852261543274e-01 2.293553352355957031e-01 1.228309795260429382e-01
1.921023875474929810e-01 3.269747197628021240e-01 -8.781107142567634583e-03 -6.490302830934524536e-02 8.739012479782104492e-02 3.606418371200561523e-01 2.219774201512336731e-02 6.630469113588333130e-02 -2.078087925910949707e-01 7.938225567340850830e-02 -3.112743496894836426e-01 -5.220471322536468506e-02 2.999628484249114990e-01 -2.009238600730895996e-01 6.515630334615707397e-02 5.604244396090507507e-02 1.907165199518203735e-01 1.163808032870292664e-01 5.048516904935240746e-04 2.230985015630722046e-01 4.054041206836700439e-01 -6.257829070091247559e-02 4.293671250343322754e-02 3.970791772007942200e-02 2.364524155855178833e-01 1.102770864963531494e-01 -5.130112171173095703e-02 1.687610000371932983e-01 1.149171367287635803e-01 3.029539994895458221e-02 1.936317235231399536e-01 1.702039688825607300e-02
2.005697041749954224e-01 2.587295472621917725e-01 -1.511466503143310547e-01 8.556165546178817749e-02 5.751841887831687927e-02 2.274128943681716919e-01 -1.728222519159317017e-01 -3.610288351774215698e-02 -1.229232102632522583e-01 8.609578013420104980e-02 -1.346787363290786743e-01 4.960780218243598938e-02 1.271302849054336548e-01 -6.146163120865821838e-02 4.547280818223953247e-02 2.266784161329269409e-01 -2.191301733255386353e-01 -8.515968173742294312e-02 -2.273918986320495605e-01 -1.347304731607437134e-01 5.594295263290405273e-02 -1.564434468746185303e-01 1.522757560014724731e-01 -9.456488490104675293e-02 4.373697340488433838e-01 -9.589195251464843750e-02 4.270112258382141590e-04 1.908739507198333740e-01 2.881031297147274017e-02 -8.612857758998870850e-02 4.500451087951660156e-01 1.654772311449050903e-01
1.932696551084518433e-01 3.005513548851013184e-02 2.319624274969100952e-02 2.133047878742218018e-01 -2.908802628517150879e-01 1.270168274641036987e-01 -8.208038657903671265e-02 -7.152803242206573486e-02 7.475977763533592224e-03 1.096437498927116394e-01 -1.655736267566680908e-01 -5.113911256194114685e-02 3.673792779445648193e-01 -2.604576647281646729e-01 -1.807556450366973877e-01 1.185212880373001099e-01 6.655996292829513550e-02 1.261991448700428009e-02 8.003158867359161377e-02 2.910344004631042480e-01 1.938925385475158691e-01 9.162960201501846313e-02 -9.692231565713882446e-02 1.396237313747406006e-01 2.869682610034942627e-01 -3.101249784231185913e-02 -3.038791008293628693e-02 3.264903128147125244e-01 1.772704124450683594e-01 1.549155414104461670e-01 2.837774455547332764e-01 1.188091710209846497e-01
-4.859400540590286255e-02 1.144306063652038574e-01 -4.436819627881050110e-02 1.605051010847091675e-01 -2.119906246662139893e-01 2.722904384136199951e-01 -2.374898195266723633e-01 2.803904935717582703e-02 4.094965755939483643e-02 -2.376465871930122375e-02 -6.498230621218681335e-03 -4.165422171354293823e-02 8.597067743539810181e-02 -1.333135217428207397e-01 -2.566172778606414795e-01 2.017096579074859619e-01 3.494474589824676514e-01 7.830749452114105225e-02 -3.041787147521972656e-01 1.554174125194549561e-01 8.173039555549621582e-02 -1.621100604534149170e-01 -3.014287352561950684e-02 3.445573523640632629e-02 1.601280570030212402e-01 -6.135946884751319885e-02 -1.404841691255569458e-01 -9.747267514467239380e-02 -5.048302933573722839e-02 -1.175291165709495544e-01 5.315733551979064941e-01 8.525221794843673706e-02
5.236705392599105835e-02 1.609584433026611805e-03 4.490500316023826599e-02 -8.364840596914291382e-02 3.376837074756622314e-02 4.941868782043457031e-02 -1.944081783294677734e-01 -2.195560038089752197e-01 -2.576069831848144531e-01 1.194263622164726257e-01 -1.362170428037643433e-01 -1.016420647501945496e-01 1.023538187146186829e-01 -2.218637317419052124e-01 2.169679254293441772e-01 8.318664133548736572e-02 1.472941339015960693e-01 7.322929799556732178e-02 1.914256364107131958e-01 1.733988970518112183e-01 1.394629478454589844e-01 -4.732626676559448242e-02 1.825438812375068665e-02 -2.629540562629699707e-01 2.411042153835296631e-01 -1.363769471645355225e-01 -1.293368935585021973e-01 2.450441271066665649e-01 3.618132695555686951e-02 -2.057685852050781250e-01 4.396566152572631836e-01 -3.163313865661621094e-01
-1.111794039607048035e-01 -1.197365373373031616e-01 -1.321144700050354004e-01 6.389345228672027588e-02 -2.528146505355834961e-01 1.846784353256225586e-01 -2.451642006635665894e-01 -1.575847528874874115e-02 -2.590603828430175781e-01 1.009858846664428711e-01 -3.724862635135650635e-02 -1.831985414028167725e-01 3.248756825923919678e-01 -2.402064651250839233e-01 -8.778443187475204468e-02 1.534829884767532349e-01 1.829569041728973389e-01 2.249581664800643921e-01 -2.543651759624481201e-01 3.173227235674858093e-02 2.707799077033996582e-01 8.766715973615646362e-02 -3.598812967538833618e-02 7.330437004566192627e-02 1.217150688171386719e-01 -1.100746318697929382e-01 3.941041976213455200e-02 -2.326194643974304199e-01 -9.645225852727890015e-02 -2.739152014255523682e-01 2.718663513660430908e-01 9.121716767549514771e-02
-1.824142783880233765e-01 -5.731566250324249268e-02 1.587406396865844727e-01 -8.024883270263671875e-02 2.314144559204578400e-02 2.802523672580718994e-01 -4.681265652179718018e-01 1.325919628143310547e-01 -2.241526991128921509e-01 -3.908364847302436829e-02 1.206330880522727966e-01 8.084427565336227417e-02 2.157617360353469849e-01 -3.012140393257141113e-01 1.361966878175735474e-01 1.045499593019485474e-01 9.830871969461441040e-02 2.068678140640258789e-01 -2.287922985851764679e-02 2.955173552036285400e-01 -1.162063404917716980e-01 1.449081599712371826e-01 1.960880905389785767e-01 1.069596782326698303e-01 3.622265998274087906e-03 9.137739241123199463e-02 2.379327639937400818e-02 2.858775258064270020e-01 9.981533139944076538e-02 9.572837501764297485e-03 1.863171160221099854e-01 -1.274685561656951904e-01
-4.499294236302375793e-02 -1.563238352537155151e-01 9.161344729363918304e-03 -2.052257582545280457e-02 -1.870366781949996948e-01 2.305573672056198120e-01 -3.543903231620788574e-01 -1.975459158420562744e-01 4.624149203300476074e-02 2.614627778530120850e-01 -4.173663631081581116e-02 5.415484309196472168e-02 6.812763959169387817e-02 -2.461058348417282104e-01 -3.787024021148681641e-01 2.425775229930877686e-01 7.841213792562484741e-02 2.139613628387451172e-01 -1.752441525459289551e-01 2.316721975803375244e-01 9.253103286027908325e-02 -1.483448296785354614e-01 -6.204732228070497513e-03 -5.708686541765928268e-03 2.457331568002700806e-01 -2.007223293185234070e-02 -2.446641027927398682e-02 -1.480109989643096924e-01 -1.006192937493324280e-01 -1.482603698968887329e-01 2.997493445873260498e-01 7.371597737073898315e-02
-1.096239611506462097e-01 -1.103646829724311829e-01 -2.491672523319721222e-02 8.340613543987274170e-02 -3.729546442627906799e-02 3.708544075489044189e-01 -3.821765780448913574e-01 8.916462957859039307e-02 1.605349034070968628e-01 1.813704073429107666e-01 -1.964561790227890015e-01 -1.744025200605392456e-02 -2.000338397920131683e-02 -2.390087097883224487e-01 -1.837335228919982910e-01 2.683864235877990723e-01 1.575311273336410522e-01 3.869074210524559021e-02 -6.602950394153594971e-02 -1.781432330608367920e-01 1.645003110170364380e-01 -5.913014337420463562e-02 -1.207250058650970459e-01 4.256938770413398743e-02 2.113368958234786987e-01 1.560246646404266357e-01 -1.416312158107757568e-01 -2.504453063011169434e-01 3.357636556029319763e-02 -3.118948265910148621e-02 3.741615414619445801e-01 1.057050749659538269e-01
-2.833204269409179688e-01 -8.217031508684158325e-02 6.737878173589706421e-02 1.249289023689925671e-03 -2.830448150634765625e-01 2.654098272323608398e-01 -4.438312947750091553e-01 -1.914258152246475220e-01 1.703346371650695801e-01 -1.214506570249795914e-02 -1.038334444165229797e-01 -7.990455627441406250e-02 2.176740765571594238e-02 -2.500314116477966309e-01 -1.629130244255065918e-01 2.246441841125488281e-01 1.272868812084197998e-01 1.696844846010208130e-01 -1.450827717781066895e-01 9.186567738652229309e-03 1.821751892566680908e-01 -2.219700813293457031e-02 -8.629412204027175903e-02 3.125432878732681274e-02 2.475062161684036255e-01 -1.711044013500213623e-01 5.669154226779937744e-02 -2.481095492839813232e-02 1.093416139483451843e-01 -4.593159630894660950e-02 3.481662571430206299e-01 6.622438784688711166e-03
-1.264907121658325195e-01 -2.904488742351531982e-01 -6.324519217014312744e-02 1.215458884835243225e-01 -2.117384076118469238e-01 2.456516027450561523e-01 -1.144284084439277649e-01 7.456668652594089508e-03 -2.646983563899993896e-01 1.307498812675476074e-01 -3.226830661296844482e-01 -1.651804000139236450e-01 1.874346137046813965e-01 -9.761442989110946655e-02 -1.070122420787811279e-01 1.070710048079490662e-01 2.317800521850585938e-01 1.540970504283905029e-01 -2.069655954837799072e-01 1.290744245052337646e-01 1.921644508838653564e-01 -1.573121398687362671e-01 -8.706171996891498566e-03 1.890830546617507935e-01 2.876697182655334473e-01 -3.324723243713378906e-02 1.357089877128601074e-01 -1.442788392305374146e-01 -2.332078814506530762e-01 -1.230210438370704651e-01 2.132119238376617432e-01 6.209440901875495911e-02
-6.073683034628629684e-03 -1.370950192213058472e-01 1.091385185718536377e-01 1.080753877758979797e-01 -2.078462950885295868e-02 6.619434803724288940e-02 -2.879315614700317383e-01 9.897623211145401001e-02 6.282647699117660522e-02 2.404844760894775391e-01 -5.833072960376739502e-02 -3.085693418979644775e-01 4.175494238734245300e-02 -2.083741426467895508e-01 2.827603816986083984e-01 2.732926309108734131e-01 -1.854921579360961914e-01 1.042064726352691650e-01 -1.056034713983535767e-01 4.202689528465270996e-01 -1.052192524075508118e-01 8.132321387529373169e-02 1.125034093856811523e-01 -8.506604284048080444e-02 1.564834415912628174e-01 -1.079155132174491882e-01 -1.515749841928482056e-01 5.795639753341674805e-02 -1.198852062225341797e-01 -1.858303844928741455e-01 3.215427696704864502e-01 1.203118339180946350e-01
-6.529349088668823242e-02 -6.424840539693832397e-02 -1.707720160484313965e-01 7.091780006885528564e-02 -1.528118643909692764e-02 2.486235052347183228e-01 -4.362093806266784668e-01 -4.374522250145673752e-03 -1.377072483301162720e-01 1.863087415695190430e-01 -4.185144603252410889e-02 -5.716629698872566223e-02 -2.419792674481868744e-02 -1.998251229524612427e-01 1.828067749738693237e-01 1.917462944984436035e-01 8.175164461135864258e-02 2.479581385850906372e-01 -5.317477136850357056e-02 1.831339001655578613e-01 2.172766923904418945e-01 -1.638575196266174316e-01 -1.021145507693290710e-01 1.572650820016860962e-01 -7.958394289016723633e-02 1.536069065332412720e-02 8.754786103963851929e-02 1.085441326722502708e-03 -3.393801748752593994e-01 3.562019020318984985e-02 4.108483195304870605e-01 -1.498254388570785522e-01
-3.236665576696395874e-02 -1.255286186933517456e-01 -1.537556946277618408e-02 9.659948199987411499e-02 -2.919951975345611572e-01 1.680168658494949341e-01 -3.348950445652008057e-01 9.281030297279357910e-02 -1.841956377029418945e-01 1.255505084991455078e-01 -1.232473030686378479e-01 1.443079560995101929e-01 -6.386510282754898071e-02 -2.064012736082077026e-01 -1.696255654096603394e-01 1.286254078149795532e-01 1.072888597846031189e-01 1.701960712671279907e-01 -1.872667521238327026e-01 6.298467516899108887e-02 2.118533700704574585e-01 -2.021785825490951538e-01 -4.961725324392318726e-02 1.131842881441116333e-01 2.903960645198822021e-01 -4.126434773206710815e-02 -1.451938897371292114e-01 -1.504525095224380493e-01 1.261932849884033203e-01 -3.101564943790435791e-02 4.754432141780853271e-01 -9.185680001974105835e-02
1.920751035213470459e-01 -1.317729800939559937e-01 2.384866960346698761e-02 -1.234776992350816727e-02 -1.430713385343551636e-01 -5.117820692248642445e-04 -8.299446105957031250e-02 1.680336594581604004e-01 9.998977929353713989e-02 -3.164012357592582703e-02 -2.873760461807250977e-01 -2.712965570390224457e-02 1.711948215961456299e-01 -5.744646787643432617e-01 -1.142021361738443375e-02 1.670954376459121704e-01 1.859247088432312012e-01 5.320304259657859802e-02 1.480252295732498169e-01 2.343502044677734375e-01 5.626519769430160522e-02 9.600713104009628296e-02 1.833554208278656006e-01 -1.774832159280776978e-01 1.852591708302497864e-02 1.255854964256286621e-01 -3.606914356350898743e-02 -1.660969108343124390e-01 -1.252526491880416870e-01 6.302768737077713013e-02 3.870556056499481201e-01 3.911942243576049805e-02
5.721463263034820557e-02 6.103827804327011108e-02 1.020078286528587341e-01 2.080328166484832764e-01 -3.254126012325286865e-02 3.897756338119506836e-01 -8.539991825819015503e-02 -7.545122504234313965e-02 -1.759239137172698975e-01 -5.465102568268775940e-02 -2.512597143650054932e-01 -3.517688810825347900e-01 2.352845370769500732e-01 -2.639478445053100586e-02 2.442806214094161987e-01 3.142447769641876221e-01 1.706865429878234863e-01 1.932315342128276825e-02 2.792901694774627686e-01 -4.899263009428977966e-02 4.691324755549430847e-02 8.555813133716583252e-02 7.510805875062942505e-02 -1.187759041786193848e-01 1.528552472591400146e-01 4.046059772372245789e-02 2.507693469524383545e-01 -2.675006985664367676e-01 7.059020921587944031e-03 -7.626322656869888306e-02 1.645623445510864258e-01 8.055803924798965454e-02
2.410538047552108765e-01 8.336152881383895874e-03 -6.375302374362945557e-02 -1.909636333584785461e-02 1.531563512980937958e-02 1.404017806053161621e-01 -1.904706805944442749e-01 -1.110531613230705261e-01 -6.826356798410415649e-02 9.449803829193115234e-02 -4.012059867382049561e-01 -3.992843925952911377e-01 2.767941951751708984e-01 -3.798631131649017334e-01 9.694873541593551636e-02 -7.117788493633270264e-02 6.882778555154800415e-02 2.437381632626056671e-02 -1.377195585519075394e-02 2.192963510751724243e-01 1.493430286645889282e-01 -5.360580980777740479e-03 1.491830796003341675e-01 1.262746155261993408e-01 5.476390011608600616e-03 1.314820498228073120e-01 -1.458838284015655518e-01 1.031176224350929260e-01 -2.487471401691436768e-01 7.181969005614519119e-03 2.718291282653808594e-01 -1.671816594898700714e-02
-8.231227286159992218e-03 -1.390377283096313477e-01 5.152324959635734558e-02 4.512172564864158630e-02 -2.489227950572967529e-01 2.800898253917694092e-01 -1.776169836521148682e-01 1.239624544978141785e-01 9.790498018264770508e-02 2.387761622667312622e-01 1.119186170399188995e-02 -9.826192632317543030e-03 1.779907345771789551e-01 -5.359365418553352356e-02 -1.754414737224578857e-01 -3.472797572612762451e-03 -1.344958394765853882e-01 4.815306141972541809e-02 -1.738522052764892578e-01 -9.798882901668548584e-02 2.873089909553527832e-01 -1.375492066144943237e-01 1.931534260511398315e-01 -1.448073331266641617e-02 3.812876641750335693e-01 1.061282306909561157e-01 -1.843245476484298706e-01 4.137248545885086060e-02 5.050586909055709839e-02 -2.558159641921520233e-02 4.819571375846862793e-01 -1.714045405387878418e-01
2.067529112100601196e-01 8.604525588452816010e-03 -4.524331074208021164e-03 -1.819521933794021606e-01 -2.034714221954345703e-01 1.098955050110816956e-01 -2.912138104438781738e-01 6.376584619283676147e-02 -3.656225278973579407e-02 1.529432535171508789e-01 -1.761740818619728088e-02 1.213186681270599365e-01 4.079727083444595337e-02 -2.478577494621276855e-01 9.803882241249084473e-02 1.966490149497985840e-01 4.012983143329620361e-01 3.203689455986022949e-01 -7.303762435913085938e-02 1.653642356395721436e-01 1.672926545143127441e-01 -2.068144083023071289e-01 1.749181151390075684e-01 1.566901355981826782e-01 -1.528551876544952393e-01 2.963742800056934357e-02 3.204514086246490479e-01 -9.475915879011154175e-02 -5.318796262145042419e-02 4.251044243574142456e-02 2.509401142597198486e-01 6.916253268718719482e-02
-2.540071308612823486e-01 4.107889160513877869e-02 1.429847180843353271e-01 1.534328162670135498e-01 5.572899803519248962e-02 -1.967849135398864746e-01 -3.984212875366210938e-01 -2.866167426109313965e-01 -3.711989521980285645e-02 2.161104418337345123e-02 -1.860747784376144409e-01 1.970253884792327881e-02 2.965115010738372803e-01 -2.470830082893371582e-01 1.695453524589538574e-01 3.846541941165924072e-01 1.204284429550170898e-01 -8.687338978052139282e-02 1.255717277526855469e-01 -9.581080079078674316e-02 9.601008147001266479e-02 2.774397283792495728e-02 3.200962543487548828e-01 5.961289629340171814e-02 1.096170768141746521e-01 1.036904454231262207e-01 -4.961597546935081482e-02 3.747020289301872253e-02 6.208856403827667236e-02 9.052209556102752686e-02 -7.260292768478393555e-02 1.939142942428588867e-01
1.042174771428108215e-01 1.291733384132385254e-01 4.738739505410194397e-02 -2.705464884638786316e-02 -1.516295373439788818e-01 3.842548131942749023e-01 -1.842163875699043274e-02 1.668988913297653198e-01 1.367657035589218140e-01 1.047600582242012024e-01 7.628087699413299561e-02 -7.457523792982101440e-02 2.496492266654968262e-01 -2.010553926229476929e-01 2.724715769290924072e-01 2.883716821670532227e-01 2.965958556160330772e-03 2.943921387195587158e-01 -1.984818279743194580e-01 9.273848682641983032e-02 1.572298109531402588e-01 -7.304782420396804810e-02 -1.121329292654991150e-01 1.942898482084274292e-01 -1.254686713218688965e-01 9.830673784017562866e-02 1.333341896533966064e-01 7.668661326169967651e-02 -1.020177677273750305e-01 -1.832608878612518311e-01 3.852397799491882324e-01 -1.136355698108673096e-01
-1.335557550191879272e-01 -1.860870420932769775e-01 2.572411298751831055e-01 2.089381664991378784e-01 1.849770843982696533e-01 2.855393886566162109e-01 -1.264941841363906860e-01 -1.616554856300354004e-01 -2.418010532855987549e-01 -2.030052244663238525e-02 7.258275151252746582e-02 -1.070257201790809631e-01 9.674730896949768066e-02 -2.961050570011138916e-01 -1.073455139994621277e-01 3.525165915489196777e-01 2.113509029150009155e-01 -1.049643829464912415e-01 1.761144548654556274e-01 -2.045256644487380981e-01 -7.351489365100860596e-02 -5.580867826938629150e-02 2.903949283063411713e-02 -8.310792036354541779e-03 2.161099910736083984e-01 1.583694964647293091e-01 -1.041816622018814087e-01 2.487043291330337524e-01 -1.161988303065299988e-01 1.636577211320400238e-02 1.432885527610778809e-01 2.337376624345779419e-01
2.383079566061496735e-02 1.013455688953399658e-01 5.332086235284805298e-02 2.538630068302154541e-01 2.139168977737426758e-02 -4.918203502893447876e-02 -3.737349808216094971e-01 5.123781040310859680e-02 -2.204526960849761963e-01 1.107094734907150269e-01 -6.697002053260803223e-02 -1.364160925149917603e-01 8.446344872936606407e-04 -3.781571984291076660e-01 2.985339462757110596e-01 1.582545973360538483e-02 1.005901023745536804e-01 -1.116549447178840637e-01 -1.173757165670394897e-01 2.861971259117126465e-01 -1.531129032373428345e-01 -6.500984728336334229e-02 1.163895204663276672e-01 1.423903107643127441e-01 1.414567083120346069e-01 1.358105838298797607e-01 3.079987168312072754e-01 1.143960580229759216e-01 1.141004413366317749e-01 -2.649279534816741943e-01 2.237355560064315796e-01 -3.058139979839324951e-02
3.711408376693725586e-01 2.926990762352943420e-02 -2.606962621212005615e-02 6.376097351312637329e-02 -2.234931290149688721e-01 1.220140457153320312e-01 -1.068397462368011475e-01 -1.927001625299453735e-01 -2.196915149688720703e-01 1.787941902875900269e-01 -1.853473335504531860e-01 -1.572792977094650269e-01 2.420938313007354736e-01 -1.558412015438079834e-01 1.431754231452941895e-01 6.608633697032928467e-02 6.326962262392044067e-02 -1.385355442762374878e-01 -1.366266161203384399e-01 -8.527531288564205170e-03 2.293413877487182617e-01 3.988004103302955627e-02 6.046068668365478516e-02 -7.170613855123519897e-02 3.197741508483886719e-01 1.789898574352264404e-01 -2.072442136704921722e-02 -4.300224408507347107e-02 -1.686184406280517578e-01 2.855423986911773682e-01 3.071924149990081787e-01 -2.244059741497039795e-01
2.849161922931671143e-01 2.392909228801727295e-01 8.291602879762649536e-02 -1.125326678156852722e-01 3.329987823963165283e-02 5.760117247700691223e-02 -3.728156387805938721e-01 7.526922971010208130e-02 -1.150772571563720703e-01 -6.890897452831268311e-02 4.847222194075584412e-02 1.490994635969400406e-02 -8.194997906684875488e-02 -3.642430305480957031e-01 1.657996773719787598e-01 3.353029489517211914e-01 -9.279750287532806396e-02 1.440177112817764282e-01 4.900157079100608826e-02 1.803637482225894928e-02 -7.546081673353910446e-03 -3.945061191916465759e-02 -1.466386392712593079e-02 1.133644655346870422e-01 3.739607930183410645e-01 1.193783357739448547e-01 3.094944953918457031e-01 1.318913698196411133e-01 -1.054529100656509399e-01 -2.280967980623245239e-01 1.187075451016426086e-01 -4.233124852180480957e-02
3.259387612342834473e-02 1.293796598911285400e-01 2.904456555843353271e-01 1.794456541538238525e-01 2.889786064624786377e-01 3.472510725259780884e-02 -2.962657511234283447e-01 2.066386044025421143e-01 -4.098546802997589111e-01 1.920012682676315308e-01 -6.366087496280670166e-02 9.197115898132324219e-02 -1.834603259339928627e-03 -2.332146763801574707e-01 -1.788397319614887238e-02 1.299781352281570435e-01 -3.142120689153671265e-02 -2.048682719469070435e-01 -5.733602866530418396e-02 -4.960448667407035828e-02 -1.127899065613746643e-01 1.032248064875602722e-01 -1.160063967108726501e-01 4.303427040576934814e-02 1.353515088558197021e-01 -2.399256676435470581e-01 3.382431864738464355e-01 1.353637129068374634e-02 2.758734859526157379e-02 7.196119427680969238e-02 2.685947120189666748e-01 -7.441155612468719482e-02
-1.746813654899597168e-01 -2.204041779041290283e-01 3.006330505013465881e-02 1.876810491085052490e-01 -7.319439202547073364e-02 5.528238601982593536e-03 -4.126114547252655029e-01 1.791964173316955566e-01 -2.289440035820007324e-01 1.733792871236801147e-01 -4.494617227464914322e-03 1.823009997606277466e-01 3.718600273132324219e-01 -1.179807931184768677e-01 8.912251889705657959e-02 -9.418224543333053589e-02 2.320178896188735962e-01 1.146650761365890503e-01 -1.155609413981437683e-01 -1.697425357997417450e-02 -4.383448138833045959e-02 -2.775943875312805176e-01 4.884027689695358276e-02 4.447014257311820984e-02 7.780233770608901978e-02 1.997480243444442749e-01 1.006533950567245483e-01 2.427753657102584839e-01 2.448773011565208435e-02 -5.222046002745628357e-02 2.812670171260833740e-01 -1.756809055805206299e-01
3.974671661853790283e-02 -3.063054382801055908e-02 -2.088187932968139648e-01 9.213916212320327759e-02 6.295516341924667358e-02 1.510215997695922852e-01 -1.745883747935295105e-02 2.127612568438053131e-02 -1.374944150447845459e-01 9.076891094446182251e-02 -2.309366613626480103e-01 -5.956983938813209534e-02 3.584100306034088135e-01 -4.696220159530639648e-01 2.030884325504302979e-01 4.189097136259078979e-02 2.141722440719604492e-01 -5.497575178742408752e-02 -6.040556356310844421e-02 1.139391958713531494e-01 -1.442317217588424683e-01 5.185174942016601562e-02 -1.543119996786117554e-01 2.501438260078430176e-01 1.116176173090934753e-01 2.746186405420303345e-02 -1.555107384920120239e-01 1.361489593982696533e-01 5.622296407818794250e-02 -2.594555914402008057e-01 3.405764102935791016e-01 1.550175696611404419e-01
-4.857666045427322388e-02 -2.573992311954498291e-01 2.329526655375957489e-02 2.918796241283416748e-01 -1.219561696052551270e-01 -6.484077870845794678e-02 -4.563548266887664795e-01 1.950268074870109558e-02 -2.231247127056121826e-01 1.707329899072647095e-01 8.590492606163024902e-02 -3.543087840080261230e-02 2.428361624479293823e-01 5.740562081336975098e-02 1.154623851180076599e-01 1.827013641595840454e-01 2.984189093112945557e-01 9.206810593605041504e-02 -1.236258372664451599e-01 -1.419274695217609406e-02 -1.311497390270233154e-01 -5.682568997144699097e-02 3.656663000583648682e-01 -6.518618017435073853e-02 1.468387991189956665e-01 -1.005252748727798462e-01 1.872844696044921875e-01 -7.863067090511322021e-02 1.129478365182876587e-01 1.847841143608093262e-01 -2.389482222497463226e-02 -1.719945222139358521e-01
4.691429436206817627e-02 -6.375071406364440918e-02 -1.385086178779602051e-01 -1.772791892290115356e-01 -1.093604266643524170e-01 3.876236975193023682e-01 -6.877161562442779541e-02 3.110126033425331116e-02 -1.379471868276596069e-01 2.817719280719757080e-01 -3.573812544345855713e-01 -5.609155446290969849e-02 1.443270295858383179e-01 -8.090927451848983765e-02 2.909567765891551971e-02 1.398882567882537842e-01 1.866096556186676025e-01 4.881155788898468018e-01 -2.128151506185531616e-01 -7.503242790699005127e-02 1.170952618122100830e-01 6.318820267915725708e-02 1.171807721257209778e-01 3.188460320234298706e-02 8.314634114503860474e-02 4.172665625810623169e-02 1.017206162214279175e-01 -7.346902042627334595e-02 -2.764289826154708862e-02 -1.010053753852844238e-01 3.259402215480804443e-01 8.651303127408027649e-03
1.729423552751541138e-01 -1.099392026662826538e-01 2.209746539592742920e-01 2.892287671566009521e-01 -4.415499567985534668e-01 3.593564033508300781e-01 -3.290564566850662231e-02 -2.326825559139251709e-01 -4.867482930421829224e-02 -4.790112376213073730e-02 -1.636250317096710205e-01 2.077797893434762955e-03 7.847483456134796143e-02 -1.973477378487586975e-02 3.650382393971085548e-03 2.008543759584426880e-01 1.417469047009944916e-02 -1.523721814155578613e-01 -1.849947571754455566e-01 -7.335989177227020264e-02 2.234106510877609253e-01 3.929784521460533142e-03 1.595498919486999512e-01 1.731712967157363892e-01 1.109848823398351669e-02 9.780654218047857285e-04 -6.646619178354740143e-03 2.863614857196807861e-01 6.391128897666931152e-02 -1.518802493810653687e-01 2.473417967557907104e-01 -1.701546609401702881e-01
-1.237927526235580444e-01 -2.880022488534450531e-02 9.431400895118713379e-02 -1.152785774320363998e-02 4.336360096931457520e-02 2.106473594903945923e-01 -3.579480648040771484e-01 1.250291466712951660e-01 -1.709063798189163208e-01 -1.938857883214950562e-02 -6.235008686780929565e-02 2.592624425888061523e-01 2.451343685388565063e-01 -1.049056872725486755e-01 2.547430396080017090e-01 2.088874876499176025e-01 2.789558470249176025e-02 -2.234813012182712555e-02 -2.187447994947433472e-01 4.585579633712768555e-01 -6.303897500038146973e-02 8.348703384399414062e-02 2.865620255470275879e-01 5.536128953099250793e-02 3.774329647421836853e-02 8.326879143714904785e-02 7.089751213788986206e-02 1.491434723138809204e-01 7.602868974208831787e-02 -2.497126907110214233e-01 2.008864134550094604e-01 6.959095597267150879e-02
2.481799013912677765e-02 2.863209461793303490e-03 2.909441851079463959e-02 1.218507885932922363e-01 -2.151092514395713806e-02 -9.382801502943038940e-02 -2.278063744306564331e-01 2.701777778565883636e-02 -1.263283193111419678e-01 8.840245008468627930e-02 -2.167751938104629517e-01 -1.560296118259429932e-01 2.339313365519046783e-02 -4.838083684444427490e-01 3.464690744876861572e-01 6.006593257188796997e-02 1.943836212158203125e-01 -2.302018180489540100e-02 -1.690475791692733765e-01 2.033011019229888916e-01 -3.325412571430206299e-01 -2.993441224098205566e-01 1.147368773818016052e-01 1.300700306892395020e-01 1.346192806959152222e-01 4.138093441724777222e-02 2.519450485706329346e-01 -3.769124299287796021e-02 8.591830730438232422e-02 -1.500407010316848755e-01 5.868769064545631409e-02 -1.088391616940498352e-01
2.948714196681976318e-01 -1.756661757826805115e-02 1.894458755850791931e-02 1.044904813170433044e-01 -1.310778111219406128e-01 3.539770245552062988e-01 -2.962872087955474854e-01 -1.404644548892974854e-01 -5.910068377852439880e-02 6.585239619016647339e-02 1.161479502916336060e-01 1.189621537923812866e-01 -2.077518031001091003e-02 -1.706926226615905762e-01 7.832936942577362061e-02 1.109802722930908203e-01 -1.099212374538183212e-02 -5.523078516125679016e-02 8.203084580600261688e-04 -5.037953332066535950e-02 1.055065616965293884e-01 -9.436692297458648682e-02 3.071542680263519287e-01 7.047145813703536987e-02 -1.938636302947998047e-01 -8.563239872455596924e-02 -2.191939651966094971e-01 -3.096341341733932495e-02 3.196561336517333984e-01 1.067972406744956970e-01 4.786494374275207520e-01 7.942102849483489990e-02
1.406892240047454834e-01 -4.900101944804191589e-02 -1.215502172708511353e-01 8.481406606733798981e-03 -1.063674464821815491e-01 1.894870251417160034e-01 -5.263900160789489746e-01 2.297926992177963257e-01 -1.542382524348795414e-04 7.515896856784820557e-02 -2.237489521503448486e-01 -1.736014634370803833e-01 2.316136509180068970e-01 -9.574975073337554932e-02 -1.215482950210571289e-01 7.977004349231719971e-02 -4.717669636011123657e-02 2.018411159515380859e-01 1.461062729358673096e-01 2.863816320896148682e-01 2.435482740402221680e-01 -1.026081293821334839e-01 1.024550497531890869e-01 8.229506015777587891e-02 -1.637122593820095062e-02 -2.788750454783439636e-02 -2.922947704792022705e-02 -1.584149599075317383e-01 1.548543851822614670e-02 6.431938707828521729e-02 3.688675463199615479e-01 1.231759637594223022e-01
-5.432702228426933289e-02 -9.324731677770614624e-02 3.265144824981689453e-01 -1.884935051202774048e-01 1.670232228934764862e-02 2.096341177821159363e-02 -2.554093599319458008e-01 -3.481697663664817810e-02 -3.231511712074279785e-01 3.502729535102844238e-02 8.637075126171112061e-02 -8.130292594432830811e-02 2.935970127582550049e-01 -3.291271328926086426e-01 -7.322598714381456375e-03 2.758724391460418701e-01 1.957590579986572266e-01 -8.229235559701919556e-02 -2.058071494102478027e-01 -1.349696516990661621e-01 -1.566520333290100098e-01 3.183679282665252686e-01 -5.137556046247482300e-02 -1.165864430367946625e-02 1.416269503533840179e-02 -2.026168555021286011e-01 1.249326989054679871e-01 9.979961812496185303e-02 2.513502165675163269e-02 -2.174092829227447510e-01 1.903869807720184326e-01 -5.772538855671882629e-02
-3.409796208143234253e-02 2.408001422882080078e-01 -2.412649057805538177e-02 6.806944031268358231e-03 3.370708525180816650e-01 2.289820015430450439e-01 -1.504810452461242676e-01 3.038651868700981140e-02 -1.269078552722930908e-01 6.138564646244049072e-02 -1.934713423252105713e-01 2.995579130947589874e-02 2.252336889505386353e-01 -9.222847223281860352e-02 1.593935787677764893e-01 3.533279001712799072e-01 2.467481493949890137e-01 8.126028627157211304e-02 -2.130066007375717163e-01 -1.564137041568756104e-01 1.965972967445850372e-02 1.797020435333251953e-01 1.533933728933334351e-01 1.212143823504447937e-01 -1.766902804374694824e-01 -7.322112470865249634e-02 1.937542408704757690e-01 2.449465543031692505e-01 -1.497437618672847748e-02 -5.450208112597465515e-02 3.127258419990539551e-01 1.989523768424987793e-01
-9.149083495140075684e-02 5.626711249351501465e-02 6.407090276479721069e-02 3.635880351066589355e-02 -5.862864851951599121e-02 3.643193542957305908e-01 -5.076203942298889160e-01 1.904034018516540527e-01 -2.095072120428085327e-01 -6.850410997867584229e-02 1.314508765935897827e-01 2.740663103759288788e-02 2.052334547042846680e-01 -2.488787174224853516e-01 1.801856905221939087e-01 1.657656878232955933e-01 4.970005154609680176e-02 7.711768150329589844e-03 -1.408038102090358734e-02 3.532607257366180420e-01 -1.373029500246047974e-01 1.099891401827335358e-02 1.283474564552307129e-01 -2.771710790693759918e-02 -4.855653643608093262e-02 8.929814398288726807e-02 7.481369376182556152e-02 1.336150914430618286e-01 2.542507052421569824e-01 -1.444028317928314209e-01 1.539074182510375977e-01 -1.249597519636154175e-01
2.231171429157257080e-01 -1.066270917654037476e-01 8.342625945806503296e-02 -7.957612723112106323e-02 -5.587310343980789185e-02 1.691290736198425293e-01 -2.403088957071304321e-01 1.714775264263153076e-01 5.156204570084810257e-03 2.684250771999359131e-01 -3.819299042224884033e-01 -1.598062664270401001e-01 2.329683303833007812e-01 -2.350836396217346191e-01 1.170270517468452454e-01 -1.100259739905595779e-02 2.441769391298294067e-01 1.419124305248260498e-01 -1.100256368517875671e-01 2.064512073993682861e-01 5.741418898105621338e-02 3.130262792110443115e-01 4.212721716612577438e-03 -4.346226528286933899e-02 1.585857421159744263e-01 3.363339006900787354e-01 -1.362661272287368774e-01 9.610463678836822510e-02 -8.297916501760482788e-02 -6.867996603250503540e-02 9.885029494762420654e-02 1.212825700640678406e-01
2.268308699131011963e-01 6.087789684534072876e-02 -7.337746769189834595e-02 2.918862402439117432e-01 2.248171530663967133e-02 3.516583144664764404e-02 -3.720470964908599854e-01 -1.451601982116699219e-01 3.074355423450469971e-01 1.773865967988967896e-01 -1.489414572715759277e-01 -1.652004271745681763e-01 7.144410163164138794e-02 -8.929354697465896606e-02 5.280225723981857300e-02 6.344024091958999634e-02 1.853752583265304565e-01 1.169674992561340332e-01 -1.389744728803634644e-01 1.539473384618759155e-01 1.009941548109054565e-01 -2.009752690792083740e-01 2.686339914798736572e-01 3.149543106555938721e-01 -1.314987195655703545e-03 2.206512689590454102e-01 -3.412741469219326973e-03 3.012203872203826904e-01 3.142133727669715881e-02 -2.030758708715438843e-01 1.778735965490341187e-02 -5.188100039958953857e-02
-2.497114837169647217e-01 -1.088478192687034607e-01 9.744347631931304932e-02 2.854972481727600098e-01 -7.676181942224502563e-02 6.844049319624900818e-03 -2.583877444267272949e-01 -4.176711663603782654e-02 -2.717726528644561768e-01 3.227604180574417114e-02 -2.658747136592864990e-02 -4.769767820835113525e-02 1.532718837261199951e-01 -2.353992462158203125e-01 3.574716448783874512e-01 2.486511170864105225e-01 2.362604141235351562e-01 1.525674164295196533e-01 -1.527127623558044434e-01 2.557087242603302002e-01 -1.201055273413658142e-01 3.538616746664047241e-02 1.600582301616668701e-01 1.364503651857376099e-01 -1.497412472963333130e-02 2.344644963741302490e-01 3.635618463158607483e-02 8.811949938535690308e-02 1.961780190467834473e-01 -7.672579586505889893e-02 2.140870541334152222e-01 -1.781370192766189575e-01
-2.475723326206207275e-01 -1.578765362501144409e-01 1.527810934931039810e-02 8.616375178098678589e-02 -1.549983322620391846e-01 2.064399868249893188e-01 -4.528821110725402832e-01 1.567845605313777924e-02 -1.191711649298667908e-01 -1.321704834699630737e-01 1.215520203113555908e-01 7.070497423410415649e-02 3.210461437702178955e-01 -1.923327893018722534e-01 1.693098992109298706e-01 2.153639644384384155e-01 9.744322299957275391e-02 3.679054556414484978e-03 -1.883297115564346313e-01 3.206314444541931152e-01 -1.510832160711288452e-01 6.269889324903488159e-02 1.174251735210418701e-01 4.299410060048103333e-02 1.032548025250434875e-01 2.646205946803092957e-02 2.319027930498123169e-01 1.050439029932022095e-01 9.601658582687377930e-02 -1.121363490819931030e-01 1.538335382938385010e-01 -2.361592799425125122e-01
-8.450458198785781860e-02 -8.468817919492721558e-02 1.758883297443389893e-01 2.428110986948013306e-01 -2.881716191768646240e-02 2.325909137725830078e-01 -1.931347846984863281e-01 1.069134771823883057e-01 -1.732082664966583252e-01 2.313444316387176514e-01 -2.569578960537910461e-02 -1.725635081529617310e-01 -6.235945969820022583e-02 -2.672385871410369873e-01 2.772913873195648193e-01 2.024791836738586426e-01 -4.736048355698585510e-02 1.355619132518768311e-01 -2.126804888248443604e-01 4.025870859622955322e-01 -8.660927414894104004e-02 1.656480319797992706e-02 1.495913416147232056e-01 -2.040272951126098633e-01 1.613590270280838013e-01 1.030202955007553101e-01 1.885263435542583466e-02 1.656279116868972778e-01 2.183445841073989868e-01 2.246860228478908539e-02 1.485158205032348633e-01 2.249343991279602051e-01
-3.745428472757339478e-02 -3.914672136306762695e-02 1.826740652322769165e-01 3.848645091056823730e-01 1.425117254257202148e-02 4.067234694957733154e-02 -4.380444064736366272e-02 1.370583474636077881e-02 1.308706998825073242e-01 6.672552786767482758e-03 -3.180871009826660156e-01 -1.009281575679779053e-01 1.874714344739913940e-01 -2.057290822267532349e-01 2.448679357767105103e-01 3.242906630039215088e-01 -2.472294680774211884e-02 3.358875811100006104e-01 -8.225364983081817627e-02 1.858286261558532715e-01 -1.111348252743482590e-02 3.432246297597885132e-02 3.957650959491729736e-01 1.592467874288558960e-01 -1.585985720157623291e-01 -4.015159234404563904e-02 1.421859711408615112e-01 1.516488045454025269e-01 9.122283756732940674e-02 -5.774892866611480713e-02 1.361678093671798706e-01 -4.773935303092002869e-02
4.058397561311721802e-02 -8.207076787948608398e-02 -2.431851029396057129e-01 5.639278888702392578e-02 -1.552544087171554565e-01 3.854486644268035889e-01 -1.738993525505065918e-01 -3.549607470631599426e-02 -6.615255773067474365e-02 3.034698069095611572e-01 -1.473224461078643799e-01 -1.486506909132003784e-01 3.777306154370307922e-02 -2.679567337036132812e-01 6.165477633476257324e-02 1.333341449499130249e-01 6.416998803615570068e-02 2.800974547863006592e-01 -1.901754885911941528e-01 3.567901672795414925e-03 2.344530671834945679e-01 1.517210602760314941e-01 -1.122379396110773087e-02 -9.200344979763031006e-02 3.162197172641754150e-01 -7.544445246458053589e-02 2.482989132404327393e-01 -3.840207308530807495e-02 -9.306655824184417725e-02 1.482585072517395020e-02 3.271178901195526123e-01 -3.660404589027166367e-03
-2.143488526344299316e-01 2.457524240016937256e-01 2.187854200601577759e-01 -7.394862920045852661e-02 -5.257954075932502747e-02 3.659157156944274902e-01 -3.508500754833221436e-01 -3.703068941831588745e-02 -1.227404847741127014e-01 1.069959178566932678e-01 -3.954732418060302734e-02 1.336772739887237549e-01 2.665994465351104736e-01 -4.070141315460205078e-01 5.938436090946197510e-02 3.847445547580718994e-02 3.626601696014404297e-01 3.670146316289901733e-02 -1.336428374052047729e-01 -2.001356780529022217e-01 7.474513351917266846e-02 5.135751143097877502e-02 1.281992495059967041e-01 1.844864338636398315e-01 -3.348452597856521606e-02 -1.014193892478942871e-01 -1.423844546079635620e-01 8.071652613580226898e-03 -4.591980576515197754e-02 -5.651368200778961182e-02 6.744602322578430176e-02 -2.082656323909759521e-02
1.121101826429367065e-01 -6.882429122924804688e-02 -1.273429542779922485e-01 -7.208376377820968628e-02 -2.728349715471267700e-02 3.929310739040374756e-01 -1.061909347772598267e-01 -2.663739323616027832e-01 -2.127268612384796143e-01 -2.770492248237133026e-02 1.026067957282066345e-01 -2.275968492031097412e-01 1.016812995076179504e-01 -2.376503050327301025e-01 -1.368579417467117310e-01 -6.803873181343078613e-02 8.140445500612258911e-02 1.186756789684295654e-01 -2.423968166112899780e-01 1.637891381978988647e-01 3.180843312293291092e-03 5.581561103463172913e-02 2.648555040359497070e-01 7.596459239721298218e-02 7.008125633001327515e-02 -2.091427892446517944e-01 3.582711219787597656e-01 -1.515335291624069214e-01 -2.404588460922241211e-02 1.350028216838836670e-01 3.370695710182189941e-01 -8.749763667583465576e-02
1.572079211473464966e-01 9.411688894033432007e-02 1.410416811704635620e-01 -2.098033428192138672e-01 -2.834841310977935791e-01 8.974274992942810059e-02 -2.665851414203643799e-01 6.435221433639526367e-02 -4.317463189363479614e-02 9.841882437467575073e-02 -8.800349384546279907e-02 -1.315840482711791992e-01 8.556297421455383301e-02 -2.795530855655670166e-01 7.783132046461105347e-02 3.154857158660888672e-01 -2.248305641114711761e-02 1.567047387361526489e-01 -5.085214599967002869e-02 2.193869948387145996e-01 -1.124400570988655090e-01 -1.707348972558975220e-01 -2.768468670547008514e-02 3.069626986980438232e-01 5.513050407171249390e-02 3.487588465213775635e-01 1.184459123760461807e-02 -2.062007188796997070e-01 1.839260905981063843e-01 -4.281881451606750488e-02 3.063598871231079102e-01 -4.252671822905540466e-02
1.124464049935340881e-01 -1.981002390384674072e-01 7.862109690904617310e-02 1.478667855262756348e-01 -2.982403039932250977e-01 5.259546265006065369e-02 -2.841274738311767578e-01 9.053512662649154663e-02 8.289780467748641968e-02 4.469159245491027832e-02 -1.517212688922882080e-01 2.508448623120784760e-02 6.598958279937505722e-03 -2.203926891088485718e-01 -2.395554631948471069e-01 2.230750024318695068e-01 1.884396821260452271e-01 1.719291955232620239e-01 -6.092812120914459229e-02 8.220347017049789429e-02 6.745547801256179810e-02 -2.026464790105819702e-01 -8.529964834451675415e-02 2.044759243726730347e-01 1.953112483024597168e-01 -4.278237000107765198e-03 3.465980291366577148e-02 -1.856627315282821655e-01 -1.342127323150634766e-01 -1.835753321647644043e-01 4.981266558170318604e-01 8.498810231685638428e-02
1.398167163133621216e-01 -1.667803227901458740e-01 2.007900327444076538e-01 4.912809003144502640e-03 -2.170147597789764404e-01 1.490157842636108398e-01 -1.237398609519004822e-01 -2.590121030807495117e-01 -5.596860870718955994e-02 1.313529312610626221e-01 1.612128764390945435e-01 -2.488302141427993774e-01 1.104863509535789490e-01 -3.032076060771942139e-01 9.343878366053104401e-03 4.303004741668701172e-01 -3.845241293311119080e-02 3.270091116428375244e-01 3.547820076346397400e-02 9.892473369836807251e-02 -3.365161642432212830e-02 -8.422759920358657837e-02 2.823238372802734375e-01 1.830009073019027710e-01 -1.777034699916839600e-01 -1.775516197085380554e-03 -1.898913383483886719e-01 -8.048218674957752228e-03 -5.313963070511817932e-02 -5.008017178624868393e-03 2.011239975690841675e-01 1.050188541412353516e-01
2.083857953548431396e-01 2.089496999979019165e-01 1.527034789323806763e-01 -8.309821784496307373e-02 -7.331757992506027222e-02 1.539078503847122192e-01 -5.711893737316131592e-02 1.794874966144561768e-01 -2.324351817369461060e-01 5.796185880899429321e-02 -1.468000262975692749e-01 -2.868722677230834961e-01 8.045777678489685059e-02 6.061471253633499146e-02 7.193909585475921631e-02 2.226943969726562500e-01 -3.116889297962188721e-02 -5.701104644685983658e-03 -1.549129188060760498e-01 6.023687496781349182e-02 -1.562888473272323608e-01 -8.683704584836959839e-02 6.839571893215179443e-02 -4.045079648494720459e-02 3.951797187328338623e-01 5.038446933031082153e-02 4.253973253071308136e-03 -1.506475079804658890e-02 1.109932586550712585e-01 5.575377121567726135e-02 5.724675655364990234e-01 -1.516368389129638672e-01
1.385017335414886475e-01 1.397623401135206223e-02 7.397548854351043701e-02 8.297135122120380402e-03 -2.178443372249603271e-01 2.273827791213989258e-01 -5.966338515281677246e-02 1.478542834520339966e-01 -3.500320017337799072e-01 1.082147955894470215e-01 -7.011160254478454590e-02 4.832192324101924896e-03 1.782284080982208252e-01 -3.424647748470306396e-01 -3.471279516816139221e-03 7.774987816810607910e-02 3.445829749107360840e-01 3.815751373767852783e-01 -1.120043173432350159e-01 1.818280071020126343e-01 1.802107393741607666e-01 -5.059917643666267395e-02 3.015705756843090057e-02 1.434620022773742676e-01 1.551294773817062378e-01 1.053507402539253235e-01 1.286180764436721802e-01 -1.600421667098999023e-01 -2.689403891563415527e-01 -3.846039623022079468e-02 1.674134135246276855e-01 -1.029510125517845154e-01
2.377779632806777954e-01 -1.600548923015594482e-01 -1.446185726672410965e-02 4.383853375911712646e-01 -8.070252835750579834e-02 -3.515024110674858093e-02 -6.297726929187774658e-02 9.936027973890304565e-02 -1.494687795639038086e-01 1.403361111879348755e-01 5.165012553334236145e-02 -1.032860949635505676e-01 1.670498549938201904e-01 -1.359817385673522949e-01 1.937259584665298462e-01 8.007187396287918091e-02 3.790474236011505127e-01 -1.876533776521682739e-02 5.062675476074218750e-02 2.230425477027893066e-01 -9.726534597575664520e-03 -1.437132954597473145e-01 2.677475214004516602e-01 -9.701956808567047119e-02 3.073090016841888428e-01 7.717342674732208252e-02 1.942897215485572815e-02 1.448592245578765869e-01 -1.218196898698806763e-01 7.381676137447357178e-02 3.398500084877014160e-01 -4.924011230468750000e-02
6.812306493520736694e-02 2.754443287849426270e-01 -1.047444790601730347e-01 5.807059630751609802e-02 -3.508078865706920624e-03 2.096469253301620483e-01 -9.892588108777999878e-02 6.895244121551513672e-02 -9.327601641416549683e-03 -7.457785308361053467e-02 -3.566587269306182861e-01 -3.178889155387878418e-01 9.090595692396163940e-02 -3.564828932285308838e-01 -9.168223291635513306e-02 1.656860858201980591e-01 -7.043138146400451660e-02 -7.114673405885696411e-02 -1.788364350795745850e-02 -2.860506251454353333e-02 2.028908133506774902e-01 -7.689148932695388794e-02 -2.783940918743610382e-02 1.295591592788696289e-01 3.334046304225921631e-01 -1.493740528821945190e-01 7.887950539588928223e-02 3.734789192676544189e-01 2.242043428122997284e-02 -1.198956966400146484e-01 2.603496313095092773e-01 6.240691989660263062e-02
-1.272021532058715820e-01 -8.475877344608306885e-02 -6.483493745326995850e-02 7.838851958513259888e-02 2.886462956666946411e-02 1.933497786521911621e-01 -1.925914436578750610e-01 -1.913191378116607666e-02 -9.954864159226417542e-03 3.127903640270233154e-01 -2.290367037057876587e-01 -1.057915017008781433e-01 3.467349708080291748e-01 -2.631639838218688965e-01 -3.877383098006248474e-02 2.970692876260727644e-04 1.773598194122314453e-01 1.019149720668792725e-01 -2.190382033586502075e-01 1.797772049903869629e-01 2.896820902824401855e-01 -1.110035926103591919e-01 -1.523442864418029785e-01 1.689518988132476807e-01 2.767871916294097900e-01 -7.502818852663040161e-02 8.378676325082778931e-02 -1.179158389568328857e-01 9.275499731302261353e-02 -8.643199503421783447e-02 3.630045652389526367e-01 1.299966424703598022e-01
1.489415615797042847e-01 1.986809819936752319e-01 1.243867948651313782e-01 7.292714715003967285e-02 -1.682924330234527588e-01 4.665163457393646240e-01 -1.619754582643508911e-01 1.102595776319503784e-01 6.962930411100387573e-02 2.017338573932647705e-01 -1.645850017666816711e-02 -1.433760672807693481e-01 2.219521403312683105e-01 -3.325567245483398438e-01 2.040873467922210693e-01 9.132337756454944611e-03 -4.126117099076509476e-03 1.253114044666290283e-01 1.002517715096473694e-02 -2.915009856224060059e-03 7.791605591773986816e-02 -2.694141566753387451e-01 -5.242192000150680542e-02 2.129478901624679565e-01 -4.397351294755935669e-02 -2.855025231838226318e-02 -2.626304030418395996e-01 4.245855286717414856e-02 -2.371217608451843262e-01 -1.026880517601966858e-01 2.847085297107696533e-01 -3.604265674948692322e-02
7.188414782285690308e-02 -2.016238719224929810e-01 2.570061087608337402e-01 2.908404357731342316e-02 -4.117665439844131470e-02 9.577304124832153320e-02 -5.339909195899963379e-01 -7.906177639961242676e-02 5.940784513950347900e-02 2.425273805856704712e-01 -2.071792930364608765e-01 -2.663857638835906982e-01 -1.367337554693222046e-01 3.811674565076828003e-02 7.271975278854370117e-02 1.671180725097656250e-01 2.569560706615447998e-02 -1.550674289464950562e-01 -1.761339306831359863e-01 9.793715178966522217e-02 -6.135179847478866577e-02 -2.519664764404296875e-01 1.049849763512611389e-02 9.718319028615951538e-02 -4.971833154559135437e-02 2.747876048088073730e-01 -4.236049205064773560e-02 2.474666684865951538e-01 4.240978881716728210e-02 8.120726048946380615e-02 1.923397481441497803e-01 1.639791876077651978e-01
-9.718009829521179199e-02 -1.970184445381164551e-01 3.155469894409179688e-01 -2.487436681985855103e-02 -8.324977010488510132e-02 4.709175229072570801e-02 -1.092771068215370178e-01 6.351979821920394897e-02 -5.950240045785903931e-02 2.119636982679367065e-01 -1.512650400400161743e-01 -3.078075647354125977e-01 -1.312061101198196411e-01 -3.166076838970184326e-01 -1.775940805673599243e-01 1.355274617671966553e-01 -9.460561722517013550e-02 -2.204689681529998779e-01 -1.190838962793350220e-02 -1.459112614393234253e-01 1.260234713554382324e-01 -1.582862250506877899e-02 3.573952317237854004e-01 3.334918618202209473e-01 2.357126027345657349e-01 1.609059274196624756e-01 -1.169957146048545837e-01 1.366577297449111938e-01 -1.410276256501674652e-02 -1.177323758602142334e-01 1.599953919649124146e-01 7.366129010915756226e-02
-1.092698723077774048e-01 7.771680504083633423e-02 3.935836628079414368e-02 1.585795581340789795e-01 -3.277423232793807983e-02 4.449112713336944580e-02 -2.102618962526321411e-01 4.291937127709388733e-02 -1.926325112581253052e-01 1.553467214107513428e-01 -3.120026290416717529e-01 -1.545265167951583862e-01 -1.681360900402069092e-01 -3.643300533294677734e-01 3.214629888534545898e-01 1.280065029859542847e-01 -1.081619560718536377e-01 1.248047426342964172e-01 -7.099620252847671509e-02 2.844910323619842529e-01 1.074327528476715088e-02 -1.454636603593826294e-01 2.505923807621002197e-01 8.889430761337280273e-02 3.003523349761962891e-01 1.431014984846115112e-01 1.083527579903602600e-01 2.285229116678237915e-01 1.300981342792510986e-01 4.848312214016914368e-02 2.094083428382873535e-01 4.277907311916351318e-03
-5.745072662830352783e-02 -6.215223297476768494e-02 2.290133386850357056e-02 3.379043042659759521e-01 -1.366976797580718994e-01 -3.654020652174949646e-02 -2.898917794227600098e-01 -9.265523403882980347e-02 -1.727961450815200806e-01 9.732160717248916626e-02 -2.251514941453933716e-01 -2.839584946632385254e-01 -1.405543237924575806e-01 -2.732025682926177979e-01 4.263824597001075745e-02 9.701219201087951660e-02 2.407929301261901855e-01 -8.437276631593704224e-02 -1.977595537900924683e-01 2.473185956478118896e-01 -1.901250481605529785e-01 -7.001528143882751465e-02 1.539543420076370239e-01 6.005717068910598755e-02 7.540167868137359619e-02 2.773301899433135986e-01 2.713610529899597168e-01 1.856403499841690063e-01 1.509307920932769775e-01 -1.316453963518142700e-01 6.219295039772987366e-02 1.442220211029052734e-01
2.160831242799758911e-01 -2.766900137066841125e-02 2.460412979125976562e-01 7.845879346132278442e-02 -1.605240404605865479e-01 3.825546205043792725e-01 -2.312118113040924072e-01 -5.871331319212913513e-02 -2.635793946683406830e-02 6.188595667481422424e-02 -1.036707237362861633e-01 -2.252492159605026245e-01 -4.049927461892366409e-03 -3.394052684307098389e-01 2.531255483627319336e-01 -4.620335996150970459e-02 5.591652821749448776e-03 3.739875182509422302e-02 6.193408370018005371e-02 1.073762997984886169e-01 2.895080447196960449e-01 -1.314965635538101196e-01 1.278525143861770630e-01 -1.746960170567035675e-02 7.725290954113006592e-02 -1.369899958372116089e-01 1.744838654994964600e-01 -2.383517920970916748e-01 -8.507863432168960571e-02 8.691219240427017212e-02 2.685197889804840088e-01 -2.756095230579376221e-01
1.834437251091003418e-01 5.403250455856323242e-02 -9.805817157030105591e-02 4.870664328336715698e-02 3.229771852493286133e-01 2.049438655376434326e-01 -1.782419681549072266e-01 1.057112216949462891e-02 -4.002273678779602051e-01 -4.366101697087287903e-02 9.355425089597702026e-02 -8.836951106786727905e-02 2.131940275430679321e-01 -3.228807151317596436e-01 1.139158383011817932e-01 -3.259326517581939697e-02 2.473531514406204224e-01 6.401981227099895477e-03 -5.343940109014511108e-02 1.693658679723739624e-01 5.629393830895423889e-02 -4.831195622682571411e-02 2.541207708418369293e-02 -3.252448886632919312e-02 2.123807966709136963e-01 -2.098430134356021881e-02 -2.259626537561416626e-01 2.040469795465469360e-01 1.306875944137573242e-01 -9.074553102254867554e-02 3.613693416118621826e-01 -1.916676759719848633e-01
2.322756201028823853e-01 -4.714454989880323410e-03 -1.373719424009323120e-01 -1.942164497449994087e-03 -1.152685582637786865e-01 2.066518366336822510e-01 -4.132384359836578369e-01 2.065832018852233887e-01 -1.020296365022659302e-01 1.339221000671386719e-01 -1.648017019033432007e-01 -2.542097494006156921e-02 1.555487364530563354e-01 -2.205861955881118774e-01 -9.576932527124881744e-03 -2.329513430595397949e-02 9.256325662136077881e-02 -9.504470229148864746e-02 -2.104072719812393188e-01 3.383061587810516357e-01 -1.454771459102630615e-01 -9.839409962296485901e-03 -2.789584994316101074e-01 7.441002875566482544e-02 3.293079733848571777e-01 -1.752068661153316498e-02 1.766575276851654053e-01 1.071602925658226013e-01 -6.908914446830749512e-02 -1.444130539894104004e-01 2.538849711418151855e-01 7.490427047014236450e-02
8.912388235330581665e-02 -4.994737729430198669e-02 1.144003719091415405e-01 2.040447294712066650e-01 -6.297612190246582031e-02 1.522836387157440186e-01 -2.127940207719802856e-01 -9.833428263664245605e-02 1.322033703327178955e-01 -8.435583859682083130e-02 -1.722893863916397095e-02 -1.423924714326858521e-01 -9.046959877014160156e-02 3.407372534275054932e-02 -4.083228111267089844e-02 2.084688544273376465e-01 1.533104330301284790e-01 -8.484045416116714478e-02 -1.989229023456573486e-01 3.434885665774345398e-02 2.810479700565338135e-01 -1.996433734893798828e-01 3.877176046371459961e-01 1.438778638839721680e-02 -1.578590869903564453e-01 5.061189830303192139e-02 -2.244891598820686340e-03 5.014923214912414551e-01 -2.885091863572597504e-02 3.319131582975387573e-02 3.620912432670593262e-01 -1.550908293575048447e-02
8.379083126783370972e-02 -2.469861954450607300e-01 -1.765807121992111206e-01 2.258612215518951416e-01 2.223111130297183990e-02 3.028065152466297150e-02 -3.440165817737579346e-01 7.648811675608158112e-03 -1.736477203667163849e-02 2.786928415298461914e-01 6.300539523363113403e-02 -1.908557116985321045e-01 -1.877089589834213257e-01 -2.479662895202636719e-01 3.027281165122985840e-01 1.964444071054458618e-01 -6.451839208602905273e-02 9.051696211099624634e-02 -2.595457136631011963e-01 2.797864377498626709e-01 4.935850575566291809e-02 -9.074593335390090942e-02 2.986232638359069824e-01 -5.819450318813323975e-02 2.254142910242080688e-01 4.565360024571418762e-02 1.331623177975416183e-02 3.846812993288040161e-02 6.888909637928009033e-02 -2.582452818751335144e-02 2.009385228157043457e-01 1.518766283988952637e-01
-1.530036777257919312e-01 -5.529705062508583069e-02 1.171611547470092773e-01 7.552403956651687622e-02 -1.512470245361328125e-01 3.695672750473022461e-01 -3.588566184043884277e-01 1.498361527919769287e-01 -1.250650137662887573e-01 -9.270108491182327271e-02 -9.730129688978195190e-02 1.446383297443389893e-01 1.508870422840118408e-01 -1.870343089103698730e-01 5.017944425344467163e-02 1.208007186651229858e-01 4.914183542132377625e-02 1.134619669755920768e-04 -1.280398964881896973e-01 3.678887784481048584e-01 -1.701300144195556641e-01 4.705190658569335938e-02 1.146026179194450378e-01 1.209591403603553772e-01 3.112241812050342560e-02 2.671390771865844727e-02 8.068893849849700928e-02 3.039090037345886230e-01 2.011985033750534058e-01 -2.537149190902709961e-01 2.144687622785568237e-01 -2.223917096853256226e-01
1.753820776939392090e-01 1.522890925407409668e-01 2.972503304481506348e-01 1.173970326781272888e-01 -1.440671971067786217e-03 -1.778273135423660278e-01 -3.565874993801116943e-01 -3.454716131091117859e-02 -2.241898030042648315e-01 -3.345188125967979431e-02 1.463333815336227417e-01 -5.983389168977737427e-02 -1.578382849693298340e-01 -1.364143639802932739e-01 -1.386727094650268555e-01 3.580962717533111572e-01 1.367888748645782471e-01 -9.325557202100753784e-02 6.959318369626998901e-02 2.548174262046813965e-01 -7.905647158622741699e-02 -1.993573084473609924e-02 7.952811568975448608e-02 1.303116381168365479e-01 3.017744123935699463e-01 3.065777197480201721e-02 2.466840147972106934e-01 3.015512228012084961e-01 6.084871664643287659e-02 2.139622345566749573e-02 1.742133200168609619e-01 1.055340841412544250e-01
1.286676228046417236e-01 -2.330022305250167847e-01 2.556768357753753662e-01 8.712822198867797852e-02 -4.430504143238067627e-02 -1.348215192556381226e-01 -8.413881063461303711e-02 1.506705135107040405e-01 -1.625830382108688354e-01 1.148313507437705994e-01 -6.017932668328285217e-02 -2.312277704477310181e-01 2.926229238510131836e-01 -1.115082055330276489e-01 1.352457851171493530e-01 3.632948398590087891e-01 4.065281152725219727e-02 2.063720859587192535e-02 3.036039769649505615e-01 2.087510228157043457e-01 1.448125243186950684e-01 -4.613247141242027283e-02 1.808419674634933472e-01 -3.504930809140205383e-02 2.320109456777572632e-01 1.623867196030914783e-03 3.013485968112945557e-01 3.691620007157325745e-02 6.817731261253356934e-02 -9.789512306451797485e-02 2.653829567134380341e-02 3.246910572052001953e-01
1.223970763385295868e-02 -1.091091260313987732e-01 3.250420093536376953e-01 -1.000015214085578918e-01 8.679170906543731689e-02 1.070749759674072266e-01 -2.046843022108078003e-01 1.283804327249526978e-02 -8.657134324312210083e-02 3.385264277458190918e-01 -1.569498181343078613e-01 -1.979850232601165771e-01 -1.850192695856094360e-01 3.411732905078679323e-04 2.828479111194610596e-01 2.196850180625915527e-01 1.848624795675277710e-01 5.641757324337959290e-02 -2.773093879222869873e-01 1.755846738815307617e-01 8.195633441209793091e-02 3.418790921568870544e-02 1.746037155389785767e-01 1.421392112970352173e-01 5.530742555856704712e-02 1.985173970460891724e-01 2.190317362546920776e-01 1.077890023589134216e-01 2.531008720397949219e-01 -1.743631064891815186e-01 5.511415377259254456e-02 2.441039085388183594e-01
-4.712012782692909241e-02 -9.705560654401779175e-02 -1.404006481170654297e-01 -1.228795796632766724e-01 -1.121725887060165405e-02 1.636124253273010254e-01 -1.598173230886459351e-01 -1.998489946126937866e-01 -3.395165549591183662e-03 2.082426398992538452e-01 -3.563407808542251587e-02 5.274425819516181946e-02 -1.135400868952274323e-02 -2.519594430923461914e-01 -1.893761754035949707e-01 4.694075584411621094e-01 1.986662894487380981e-01 2.353143244981765747e-01 -9.130116552114486694e-02 1.274582296609878540e-01 2.607403397560119629e-01 -2.306209802627563477e-01 1.071208566427230835e-01 1.059838831424713135e-01 7.627397775650024414e-02 2.768389880657196045e-02 9.956981241703033447e-02 -2.368944510817527771e-02 8.010356128215789795e-02 7.200593501329421997e-02 4.355143308639526367e-01 1.108563318848609924e-01
5.228459369391202927e-03 -2.157186567783355713e-01 8.315535634756088257e-02 1.410091370344161987e-01 -2.837204001843929291e-02 2.504574358463287354e-01 -4.617948830127716064e-01 3.356994688510894775e-02 1.314299106597900391e-01 2.133585512638092041e-02 -2.105005085468292236e-01 -7.468436658382415771e-02 1.677802801132202148e-01 -2.299588918685913086e-01 -4.993006587028503418e-02 2.571236491203308105e-01 3.069026172161102295e-01 2.075510919094085693e-01 -2.507574483752250671e-02 2.153129279613494873e-01 5.479649454355239868e-02 -1.130230426788330078e-01 -1.790478229522705078e-01 -1.023075282573699951e-01 2.335232496261596680e-01 -1.012704242020845413e-02 -2.174400240182876587e-01 -8.926030248403549194e-02 -1.378495544195175171e-01 8.422458916902542114e-02 2.236463427543640137e-01 5.400116369128227234e-02
1.335944682359695435e-01 -1.325589418411254883e-01 1.325970143079757690e-01 -2.890232019126415253e-02 -7.532276213169097900e-02 -5.913536529988050461e-03 -4.471579492092132568e-01 2.433416806161403656e-02 8.142612874507904053e-02 1.496155858039855957e-01 -2.897209823131561279e-01 -2.241751104593276978e-01 1.569970250129699707e-01 -1.997459977865219116e-01 2.126222550868988037e-01 9.928303956985473633e-02 -1.400988399982452393e-01 2.188305556774139404e-02 2.067096978425979614e-01 7.438702136278152466e-02 1.773360967636108398e-01 -1.735659539699554443e-01 2.938741445541381836e-01 1.959297657012939453e-01 -1.938312798738479614e-01 -2.658968977630138397e-02 -2.557219937443733215e-02 5.126248672604560852e-02 -3.025276958942413330e-02 -7.226458191871643066e-02 1.767319142818450928e-01 3.513820469379425049e-01
-3.838170086964964867e-03 6.764794141054153442e-02 3.176651298999786377e-01 6.798486411571502686e-02 2.655733190476894379e-02 2.330756336450576782e-01 -1.331607401371002197e-01 3.059783205389976501e-02 -1.794869750738143921e-01 -5.335251986980438232e-02 -2.483342029154300690e-02 2.691028416156768799e-01 3.243072330951690674e-01 -3.717349767684936523e-01 3.148676455020904541e-01 -3.058727271854877472e-02 4.689221456646919250e-02 9.436044842004776001e-02 1.057164892554283142e-01 1.627988219261169434e-01 -1.344202179461717606e-02 6.904847174882888794e-02 2.072496712207794189e-01 -1.914867907762527466e-01 7.915955036878585815e-02 2.106708288192749023e-01 5.509793013334274292e-02 2.349745035171508789e-01 4.036271944642066956e-02 -1.031215861439704895e-01 3.232354521751403809e-01 7.518192380666732788e-02
1.422577053308486938e-01 4.326334223151206970e-02 1.032087653875350952e-01 -1.320398002862930298e-01 -1.156426295638084412e-01 2.346662878990173340e-01 -2.155592739582061768e-01 1.143473312258720398e-01 -1.257698386907577515e-01 -1.163564845919609070e-01 -1.209589764475822449e-01 7.789292931556701660e-02 1.202076449990272522e-01 -9.672856330871582031e-02 7.841737009584903717e-03 9.991522133350372314e-02 -2.649140730500221252e-02 -1.065687090158462524e-02 -8.499034494161605835e-02 3.454897701740264893e-01 7.934043556451797485e-02 -2.821740806102752686e-01 3.874728083610534668e-01 2.831373512744903564e-01 3.380085229873657227e-01 1.257762610912322998e-01 1.135534867644309998e-01 -2.888509333133697510e-01 9.429679811000823975e-02 -1.122125238180160522e-02 2.326930612325668335e-01 6.879085302352905273e-02
-8.140332996845245361e-02 -9.620434045791625977e-02 -3.189818933606147766e-02 5.917150154709815979e-02 6.666866131126880646e-03 3.681131601333618164e-01 -3.720031976699829102e-01 7.617413997650146484e-02 -1.338963359594345093e-01 -2.730024047195911407e-02 7.712592184543609619e-02 1.866603791713714600e-01 3.391746878623962402e-01 -2.706419825553894043e-01 1.688659489154815674e-01 1.013339161872863770e-01 -9.806152665987610817e-04 -1.669195853173732758e-02 -3.510386496782302856e-02 2.844095230102539062e-01 -1.206631511449813843e-01 1.582298129796981812e-01 1.606764793395996094e-01 2.159025147557258606e-02 1.760359108448028564e-02 2.478036284446716309e-01 9.191281348466873169e-02 2.087057977914810181e-01 5.658175796270370483e-02 -2.290676683187484741e-01 2.687556147575378418e-01 -1.530296355485916138e-01
1.526836901903152466e-01 7.686487585306167603e-02 -7.283546030521392822e-02 -1.958274096250534058e-01 -7.410203665494918823e-02 2.150783091783523560e-01 -3.369719684123992920e-01 -6.328175216913223267e-02 7.593195140361785889e-02 2.530883550643920898e-01 -1.093661934137344360e-01 -3.789611458778381348e-01 1.997785866260528564e-01 -1.393884122371673584e-01 -1.172646507620811462e-01 2.575970888137817383e-01 -8.137255907058715820e-02 1.931225508451461792e-01 -2.331815063953399658e-01 -2.401666492223739624e-01 1.544618606567382812e-01 -1.359566152095794678e-01 1.642571985721588135e-01 1.028316561132669449e-02 2.609187066555023193e-01 -1.363238990306854248e-01 -1.072135716676712036e-01 7.700973749160766602e-02 9.434821456670761108e-02 8.519306778907775879e-02 9.599956125020980835e-02 -1.952389180660247803e-01
2.025632858276367188e-01 -9.587416052818298340e-02 -6.790280342102050781e-02 -8.733271062374114990e-02 -3.314524888992309570e-02 2.615783512592315674e-01 -1.108493581414222717e-01 2.114788815379142761e-02 -1.367101520299911499e-01 1.527219712734222412e-01 -2.879607975482940674e-01 -2.521243095397949219e-01 3.099799156188964844e-01 -3.151708841323852539e-01 5.442143231630325317e-02 -5.961414426565170288e-02 1.407348364591598511e-01 -3.148065507411956787e-02 -5.647410452365875244e-02 2.896134257316589355e-01 3.271130621433258057e-01 2.546787559986114502e-01 1.035185530781745911e-01 6.547199189662933350e-02 2.788733839988708496e-01 1.792627424001693726e-01 -4.009856656193733215e-02 6.576901674270629883e-02 -1.406503021717071533e-01 -6.877970695495605469e-02 1.476554870605468750e-01 -8.922187983989715576e-02
1.107012405991554260e-01 9.129279106855392456e-02 -1.431119292974472046e-01 -2.984671890735626221e-01 -1.657883524894714355e-01 1.061516255140304565e-01 -3.338991105556488037e-01 -9.633836336433887482e-03 -2.194020338356494904e-02 3.068876862525939941e-01 -6.333070807158946991e-03 3.793121501803398132e-02 1.753948777914047241e-01 2.181508764624595642e-02 -6.396424025297164917e-02 2.465002387762069702e-01 3.075194656848907471e-01 4.738372191786766052e-02 -9.820955991744995117e-02 -3.900311514735221863e-02 9.798160195350646973e-02 -1.298686861991882324e-01 1.339105814695358276e-01 2.921791672706604004e-01 2.491423487663269043e-01 1.421324461698532104e-01 1.159110441803932190e-01 -1.086748391389846802e-01 8.140928298234939575e-02 -2.628160640597343445e-02 2.561409771442413330e-01 3.302818536758422852e-01
-7.233736105263233185e-03 -2.513370290398597717e-02 1.820614039897918701e-01 7.088846713304519653e-02 8.186703920364379883e-02 1.172296702861785889e-02 -3.574073016643524170e-01 -1.530812401324510574e-02 -2.924507260322570801e-01 -9.663244336843490601e-02 1.438133567571640015e-01 -1.074004918336868286e-01 1.906480193138122559e-01 -5.115067586302757263e-02 -1.610175357200205326e-03 5.694055184721946716e-02 2.456427961587905884e-01 -9.686217457056045532e-02 -1.729472726583480835e-01 8.103283494710922241e-02 6.384532153606414795e-02 3.019215762615203857e-01 2.156274914741516113e-01 -3.326654434204101562e-02 1.151399314403533936e-01 -3.111889958381652832e-01 2.431700825691223145e-01 2.777165174484252930e-01 -1.508916318416595459e-01 -1.405023187398910522e-01 3.438828587532043457e-01 -2.978560328483581543e-02
4.301754757761955261e-02 -1.828017830848693848e-01 2.762173116207122803e-01 -2.063538879156112671e-02 -3.754730820655822754e-01 2.402426153421401978e-01 -2.505228817462921143e-01 5.190625414252281189e-02 -5.471526086330413818e-02 3.219868540763854980e-01 6.514788419008255005e-02 -7.562573533505201340e-03 9.869525581598281860e-02 -3.493862748146057129e-01 -8.936643600463867188e-02 1.908906400203704834e-01 -1.138344705104827881e-01 1.354899257421493530e-01 4.066210687160491943e-01 -9.155672788619995117e-02 4.372991248965263367e-02 4.792954772710800171e-02 1.451384127140045166e-01 4.962852224707603455e-02 3.313848003745079041e-02 2.736329287290573120e-02 7.438757270574569702e-02 2.825688719749450684e-01 7.582826167345046997e-02 -1.414250023663043976e-02 1.441613677889108658e-02 1.024230122566223145e-01
2.656293213367462158e-01 -1.405117195099592209e-02 -1.173680201172828674e-01 -3.264443203806877136e-02 -1.487708687782287598e-01 4.496969878673553467e-01 -1.027619391679763794e-01 -1.337821483612060547e-01 -2.202429175376892090e-01 1.141779869794845581e-01 -1.070554628968238831e-01 1.254183948040008545e-01 1.954607665538787842e-01 -1.314256936311721802e-01 3.042690642178058624e-02 -2.313250489532947540e-02 1.395985633134841919e-01 4.823603853583335876e-02 -2.758406698703765869e-01 1.590274460613727570e-02 2.766968607902526855e-01 -2.679023146629333496e-02 -4.996298253536224365e-02 -2.441146969795227051e-02 3.504287898540496826e-01 -2.109329104423522949e-01 1.001444831490516663e-01 -6.446900218725204468e-02 -2.748778462409973145e-02 -8.848826587200164795e-02 3.743343651294708252e-01 -8.482555299997329712e-02
3.964723348617553711e-01 1.274579465389251709e-01 -2.690944261848926544e-02 1.497297137975692749e-01 6.725537776947021484e-02 1.361900120973587036e-01 -4.283854365348815918e-02 6.553725805133581161e-03 3.408374264836311340e-02 -5.217292159795761108e-02 -2.697862870991230011e-02 -2.435020357370376587e-01 1.606887429952621460e-01 -4.092832207679748535e-01 -2.536215260624885559e-02 3.279309570789337158e-01 3.951448798179626465e-01 6.913578510284423828e-02 2.888184273615479469e-03 -1.609494835138320923e-01 1.621415652334690094e-02 1.944601908326148987e-02 8.833742141723632812e-02 -2.262496389448642731e-02 3.310005366802215576e-01 1.288295090198516846e-01 -4.858638346195220947e-02 -2.831808291375637054e-02 -2.032209783792495728e-01 6.140878051519393921e-02 1.486238390207290649e-01 -1.441626697778701782e-01
2.090932577848434448e-01 1.970211267471313477e-01 -5.290552042424678802e-03 6.368171423673629761e-02 1.436215173453092575e-02 1.746780276298522949e-01 -1.116487309336662292e-01 2.274561673402786255e-01 -6.530476361513137817e-02 9.928036481142044067e-02 -1.283793449401855469e-01 -2.070671021938323975e-01 1.593004167079925537e-01 -3.008179664611816406e-01 6.371752172708511353e-02 1.182021200656890869e-01 -9.092701971530914307e-02 7.407431304454803467e-02 -1.959942877292633057e-01 6.384556740522384644e-02 2.602748572826385498e-01 2.337882667779922485e-02 -1.079596728086471558e-01 4.521922767162322998e-02 4.118664562702178955e-01 -2.668682336807250977e-01 1.189954727888107300e-01 3.478585779666900635e-01 1.374300569295883179e-01 -1.021316349506378174e-01 2.563383579254150391e-01 4.242615774273872375e-02
2.572914361953735352e-01 -3.142356574535369873e-01 7.913315296173095703e-02 5.535498633980751038e-02 -1.195863559842109680e-01 2.949873208999633789e-01 2.419454418122768402e-02 4.978699237108230591e-02 -4.615848138928413391e-02 1.117298677563667297e-01 -1.498369425535202026e-01 2.649935521185398102e-02 3.494531512260437012e-01 -1.082144826650619507e-01 2.480619549751281738e-01 2.239252477884292603e-01 2.250560671091079712e-01 -7.943189889192581177e-02 -2.318415641784667969e-01 2.045227587223052979e-01 -2.386093437671661377e-01 -2.389355301856994629e-01 2.519557476043701172e-01 -4.247210454195737839e-03 1.177163496613502502e-01 -7.216247916221618652e-02 1.027605161070823669e-01 1.567590832710266113e-01 -1.697707176208496094e-01 9.505864977836608887e-02 8.727865666151046753e-02 9.131307899951934814e-02
-8.064669370651245117e-02 -8.309823274612426758e-02 1.091225892305374146e-01 -8.665850758552551270e-02 -3.811207786202430725e-02 1.227930262684822083e-01 -5.130088329315185547e-02 5.091718863695859909e-03 -2.182443886995315552e-01 2.559884786605834961e-01 -1.412301659584045410e-01 -2.073261439800262451e-01 3.056956827640533447e-01 -2.730800807476043701e-01 -1.044710874557495117e-01 1.292201876640319824e-01 1.164675876498222351e-02 7.764435559511184692e-02 -4.635611921548843384e-02 2.433144301176071167e-01 2.061811983585357666e-01 -2.981271147727966309e-01 -1.414657235145568848e-01 2.550202906131744385e-01 3.011190891265869141e-01 -2.008006125688552856e-01 -1.950398460030555725e-02 -2.203145809471607208e-02 1.001812294125556946e-01 -8.535636216402053833e-02 3.678319752216339111e-01 8.845550566911697388e-02
2.668633759021759033e-01 5.039117485284805298e-02 -3.292474523186683655e-02 -1.058745235204696655e-01 -3.755251765251159668e-01 8.854649960994720459e-02 -3.315554857254028320e-01 2.043969780206680298e-01 -1.059783399105072021e-01 9.974178671836853027e-02 8.527305722236633301e-02 -2.115011215209960938e-01 -4.017317295074462891e-02 -2.676922082901000977e-01 1.412096768617630005e-01 3.306648507714271545e-02 3.322701156139373779e-02 7.027444988489151001e-02 -2.665627598762512207e-01 1.108997687697410583e-01 1.017752885818481445e-01 -2.317422479391098022e-01 1.000769343227148056e-02 2.228568345308303833e-01 2.360040694475173950e-02 2.151186019182205200e-01 -7.813091576099395752e-02 8.842475712299346924e-03 -1.709958165884017944e-01 -7.336840778589248657e-02 3.937281966209411621e-01 2.976638032123446465e-03
-2.444305270910263062e-01 1.341859549283981323e-01 2.469804883003234863e-01 5.056652799248695374e-02 -1.002176553010940552e-01 3.378020524978637695e-01 -2.813268303871154785e-01 9.014943987131118774e-02 -2.283130884170532227e-01 1.120303850620985031e-02 5.120265483856201172e-02 2.411975562572479248e-01 1.769913285970687866e-01 -3.933115303516387939e-01 -3.084190748631954193e-02 1.188731491565704346e-01 2.977262735366821289e-01 -1.844291239976882935e-01 -3.065320895984768867e-03 6.220852583646774292e-02 3.886726126074790955e-02 -5.275800451636314392e-02 2.402775883674621582e-01 1.556214243173599243e-01 2.432099543511867523e-02 -1.982403099536895752e-01 -2.254336699843406677e-02 -2.404474020004272461e-01 -2.210928499698638916e-02 1.169526204466819763e-01 8.680243045091629028e-02 2.045627497136592865e-02
1.233365088701248169e-01 2.327458113431930542e-01 1.715618744492530823e-02 2.850471995770931244e-02 7.673339545726776123e-02 2.775222957134246826e-01 -2.767113447189331055e-01 1.858178824186325073e-01 -1.109121367335319519e-01 1.380912121385335922e-02 -2.638578712940216064e-01 -1.163275539875030518e-01 4.869923368096351624e-02 -2.028612196445465088e-01 -8.088436722755432129e-02 2.081392407417297363e-01 -6.641003489494323730e-02 1.021002829074859619e-01 -1.148243024945259094e-01 2.204199433326721191e-01 3.617516756057739258e-01 -8.071856200695037842e-02 -1.080601736903190613e-01 -1.156096458435058594e-01 2.810814976692199707e-01 -2.815220057964324951e-01 8.818715810775756836e-02 3.075748682022094727e-01 4.336168989539146423e-02 -4.979992657899856567e-02 2.037543207406997681e-01 3.048506565392017365e-02
-1.008683536201715469e-02 -2.202423065900802612e-01 1.533289104700088501e-01 1.382508873939514160e-01 9.207662194967269897e-02 1.085611656308174133e-01 -1.635604947805404663e-01 2.369300425052642822e-01 -1.679943352937698364e-01 1.416142433881759644e-01 -3.269385695457458496e-01 -1.515105962753295898e-01 8.341474086046218872e-02 -2.616276144981384277e-01 -8.617577701807022095e-02 4.063568636775016785e-02 -9.186312556266784668e-02 -1.254518479108810425e-01 -2.566669285297393799e-01 -1.359148472547531128e-01 3.474938124418258667e-02 -3.424000367522239685e-02 -7.936121523380279541e-02 3.382135033607482910e-01 1.375429034233093262e-01 3.589272797107696533e-01 1.514246910810470581e-01 2.012096047401428223e-01 1.230479180812835693e-01 -1.269260644912719727e-01 1.842006444931030273e-01 1.872827708721160889e-01
-1.550663709640502930e-01 -9.255789220333099365e-02 7.820074260234832764e-02 2.100263955071568489e-03 -7.295208983123302460e-03 4.114858210086822510e-01 -4.000470340251922607e-01 7.736904919147491455e-02 -2.168400436639785767e-01 -1.878001391887664795e-01 1.741029173135757446e-01 1.029784381389617920e-01 2.181380391120910645e-01 -1.412127763032913208e-01 1.810732930898666382e-01 9.176935255527496338e-02 6.987526267766952515e-02 6.696011126041412354e-02 -1.496505737304687500e-01 2.139701247215270996e-01 -1.247716918587684631e-01 -1.635103672742843628e-02 2.297499477863311768e-01 1.521377414464950562e-01 1.055235490202903748e-01 9.476991370320320129e-03 2.035353481769561768e-01 2.008571475744247437e-01 1.345511227846145630e-01 -3.123850822448730469e-01 1.261851191520690918e-01 -3.692478872835636139e-03
-6.081296876072883606e-02 -1.159805282950401306e-01 -1.583870500326156616e-01 5.776264588348567486e-04 -2.231347113847732544e-01 3.483751118183135986e-01 -3.013951778411865234e-01 2.929737092927098274e-03 -1.542453616857528687e-01 1.082857474684715271e-01 1.236493699252605438e-02 -6.100098043680191040e-02 1.603028625249862671e-01 -2.495140135288238525e-01 9.261088073253631592e-02 5.218245089054107666e-02 1.329049021005630493e-01 1.355769187211990356e-01 -1.533423513174057007e-01 -9.773414582014083862e-02 1.840478926897048950e-01 -1.219727247953414917e-01 -1.639959663152694702e-01 3.493680953979492188e-01 1.332187801599502563e-01 1.942340433597564697e-01 9.008521586656570435e-02 6.737793236970901489e-02 -2.596505284309387207e-01 -1.845146156847476959e-02 3.647902607917785645e-01 -1.460872441530227661e-01
3.817271292209625244e-01 7.921238988637924194e-02 1.171417385339736938e-01 2.859349250793457031e-01 -2.191447466611862183e-01 2.007844895124435425e-01 -8.006469905376434326e-02 -1.039676591753959656e-01 7.747591286897659302e-02 1.013688072562217712e-01 -1.717054843902587891e-01 -1.303024441003799438e-01 1.591400355100631714e-01 -2.092111259698867798e-01 1.467839330434799194e-01 1.544765383005142212e-01 1.113130152225494385e-01 -2.088656276464462280e-01 -2.106479555368423462e-01 6.157871708273887634e-02 1.693086624145507812e-01 -4.036855697631835938e-02 9.688835591077804565e-02 1.012323722243309021e-01 1.294577866792678833e-01 -4.848773404955863953e-02 4.559563845396041870e-02 -2.113091647624969482e-01 -6.333054602146148682e-02 3.259770870208740234e-01 3.497280776500701904e-01 -1.311282664537429810e-01
-1.522437185049057007e-01 1.273343805223703384e-03 -9.703337401151657104e-02 1.784250587224960327e-01 -5.695066601037979126e-02 1.958853602409362793e-01 -2.560144662857055664e-01 7.361076772212982178e-02 -6.695260107517242432e-02 2.544230818748474121e-01 7.016415707767009735e-03 -2.220028638839721680e-01 7.111326325684785843e-03 -1.759931147098541260e-01 1.667420268058776855e-01 1.826187670230865479e-01 8.215050399303436279e-02 2.791711091995239258e-01 -3.384264111518859863e-01 3.679166138172149658e-01 6.391277536749839783e-03 -5.642437189817428589e-02 2.978685200214385986e-01 -1.829856932163238525e-01 2.291126847267150879e-01 -9.007243067026138306e-02 -9.032151103019714355e-02 1.667113006114959717e-01 -1.287195533514022827e-01 -1.416047811508178711e-01 7.494255900382995605e-02 1.160182654857635498e-01
-8.227595686912536621e-02 -3.959742560982704163e-02 3.124532103538513184e-01 -1.288875639438629150e-01 2.054969966411590576e-02 -3.767447918653488159e-02 -3.916221559047698975e-01 1.906403303146362305e-01 -5.297318100929260254e-02 7.081016153097152710e-02 -1.864629089832305908e-01 -5.819184705615043640e-02 1.376193910837173462e-01 -2.514265775680541992e-01 -1.026426479220390320e-01 1.580855399370193481e-01 -1.277604997158050537e-01 -9.951583296060562134e-02 1.508176028728485107e-01 1.333494633436203003e-01 4.524460434913635254e-02 -1.091404631733894348e-01 4.045601785182952881e-01 3.749461472034454346e-01 9.786134213209152222e-02 2.073967270553112030e-02 -3.329443931579589844e-02 1.560641527175903320e-01 -2.723668515682220459e-01 -9.017006307840347290e-02 2.515797689557075500e-02 1.372199058532714844e-01
8.091023564338684082e-02 2.101334482431411743e-01 9.105756133794784546e-02 5.896319076418876648e-02 -2.378265410661697388e-01 1.355007737874984741e-01 -1.780219674110412598e-01 1.330432295799255371e-01 -2.298186421394348145e-01 1.782303452491760254e-01 -1.136336997151374817e-01 -2.263324707746505737e-01 7.040018681436777115e-03 -1.429694443941116333e-01 9.936615824699401855e-02 1.077335998415946960e-01 1.373556554317474365e-01 -8.300426602363586426e-02 -2.081392705440521240e-01 2.055443227291107178e-01 -1.347372978925704956e-01 -2.088178098201751709e-01 -2.033656090497970581e-01 2.221859246492385864e-01 1.507044583559036255e-01 2.478331029415130615e-01 -1.396932899951934814e-01 1.353281885385513306e-01 -2.820166349411010742e-01 5.187484249472618103e-02 3.749458789825439453e-01 -1.180833801627159119e-01
2.807092852890491486e-02 2.331354618072509766e-01 1.373498588800430298e-01 8.807326853275299072e-02 2.338967621326446533e-01 3.804276585578918457e-01 -2.453007549047470093e-01 -3.100561164319515228e-02 -6.338957697153091431e-03 1.444142311811447144e-01 -2.408155612647533417e-02 -2.168758660554885864e-01 2.169830799102783203e-01 -2.332254201173782349e-01 1.545811295509338379e-01 1.404447853565216064e-01 2.048774063587188721e-01 -2.892193198204040527e-01 -8.036947995424270630e-02 -1.380378603935241699e-01 3.570811450481414795e-02 2.852945327758789062e-01 1.526632457971572876e-01 -6.566320359706878662e-02 -5.979436635971069336e-02 -1.133173480629920959e-01 1.681061387062072754e-01 3.249164819717407227e-01 4.069579020142555237e-02 -1.637542247772216797e-02 1.743743121623992920e-01 -8.091609925031661987e-03
3.946476057171821594e-02 -4.229233041405677795e-02 1.341991424560546875e-01 7.150468975305557251e-02 -1.648581624031066895e-01 2.144787460565567017e-01 -1.908707767724990845e-01 2.257254868745803833e-01 -1.277114450931549072e-01 -2.328122593462467194e-02 -3.340054154396057129e-01 -9.641604870557785034e-02 6.046511232852935791e-02 -5.950962379574775696e-02 -3.828603029251098633e-02 7.665663212537765503e-02 2.968183755874633789e-01 2.084483951330184937e-02 -4.265144839882850647e-02 1.821616291999816895e-01 3.815290331840515137e-01 1.230142116546630859e-01 -5.247507244348526001e-02 1.349985301494598389e-01 2.729951143264770508e-01 1.313243210315704346e-01 5.537592619657516479e-02 -1.691533923149108887e-01 -8.130992203950881958e-02 -3.336698412895202637e-01 3.377300798892974854e-01 6.930420640856027603e-03
1.000172793865203857e-01 1.819730848073959351e-01 -7.258785516023635864e-02 -9.731242060661315918e-02 -7.456254959106445312e-02 2.875547111034393311e-01 -2.129877209663391113e-01 -8.165156841278076172e-02 -4.572040960192680359e-02 2.199422717094421387e-01 -1.500638127326965332e-01 2.417953610420227051e-01 -8.297748863697052002e-02 -9.747175127267837524e-02 -1.903696209192276001e-01 1.278325766324996948e-01 2.021647840738296509e-01 1.435093432664871216e-01 -1.751134097576141357e-01 1.128256395459175110e-01 4.752508997917175293e-01 -1.028561443090438843e-01 2.066477686166763306e-01 2.932050228118896484e-01 1.881436854600906372e-01 -5.563187599182128906e-02 1.573255062103271484e-01 -2.602694788947701454e-03 4.885135684162378311e-03 -1.183511987328529358e-01 2.286445051431655884e-01 4.374033212661743164e-02
5.105078592896461487e-02 1.173755675554275513e-01 -4.579862207174301147e-02 5.752694606781005859e-02 -3.210996091365814209e-02 3.388896286487579346e-01 -6.570582836866378784e-02 1.043389085680246353e-02 -1.447601914405822754e-01 8.395362645387649536e-02 -2.092800736427307129e-01 -1.133234426379203796e-01 1.332268863916397095e-01 -4.019041359424591064e-01 -9.914332069456577301e-03 2.363467961549758911e-01 -7.193535566329956055e-02 -8.083252236247062683e-03 -7.895066589117050171e-02 4.149690270423889160e-02 2.016128003597259521e-01 -1.254833638668060303e-01 -1.868303120136260986e-01 -1.229611337184906006e-01 3.767181634902954102e-01 -1.195428818464279175e-01 1.344892233610153198e-01 4.060758352279663086e-01 2.114965170621871948e-01 1.058025658130645752e-01 1.451668590307235718e-01 4.715554043650627136e-02
-5.536590144038200378e-02 -4.578761756420135498e-02 6.539042294025421143e-02 2.279597222805023193e-01 1.296437978744506836e-01 3.160622119903564453e-01 -1.629264652729034424e-01 6.205831095576286316e-02 -5.661872029304504395e-02 1.788139045238494873e-01 -3.553815931081771851e-02 -2.232543826103210449e-01 1.580801010131835938e-01 -2.280093729496002197e-01 6.621676683425903320e-02 2.777230143547058105e-01 1.432029604911804199e-01 -1.556009054183959961e-01 1.387825608253479004e-02 -5.278303101658821106e-02 1.299869120121002197e-01 4.291067123413085938e-01 5.921238660812377930e-02 1.049154996871948242e-01 -1.343649327754974365e-01 -1.315758377313613892e-01 2.176113873720169067e-01 3.042306900024414062e-01 -2.791537716984748840e-02 -9.907773137092590332e-02 3.122058808803558350e-01 -1.159578748047351837e-02
-2.092411741614341736e-02 -1.088653355836868286e-01 1.667408496141433716e-01 -3.935478162020444870e-03 -2.519272966310381889e-03 1.569715738296508789e-01 -1.778823137283325195e-01 1.070493683218955994e-01 -7.058050483465194702e-02 2.817839086055755615e-01 -1.458416581153869629e-01 9.036833420395851135e-03 5.942592024803161621e-02 -3.776246309280395508e-01 -1.702185869216918945e-01 4.055350273847579956e-02 1.568236052989959717e-01 5.691051483154296875e-02 -1.436468660831451416e-01 -2.633709460496902466e-02 -2.206267714500427246e-01 -1.036568954586982727e-01 2.202785015106201172e-01 1.142163798213005066e-01 3.116919994354248047e-01 2.384271174669265747e-01 2.272001206874847412e-01 2.317095547914505005e-01 2.644182443618774414e-01 -2.260262221097946167e-01 -1.124802753329277039e-01 2.157396227121353149e-01
5.418376624584197998e-02 1.200956180691719055e-01 -2.340165525674819946e-02 9.685233980417251587e-02 -6.434575468301773071e-02 -6.870023161172866821e-02 -2.506537437438964844e-01 9.211605042219161987e-02 -1.327605694532394409e-01 1.411740183830261230e-01 -7.164374738931655884e-02 -2.038666456937789917e-01 7.523292303085327148e-02 -3.846347033977508545e-01 2.211351990699768066e-01 9.541777521371841431e-02 2.657371461391448975e-01 -3.251495584845542908e-02 -3.516586869955062866e-02 3.592144250869750977e-01 -1.586323082447052002e-01 -3.000547736883163452e-02 1.173423156142234802e-01 1.499977558851242065e-01 1.595531702041625977e-01 2.875740230083465576e-01 3.753823339939117432e-01 1.183574423193931580e-01 2.063356488943099976e-01 -1.001385599374771118e-01 1.261712908744812012e-01 2.837842516601085663e-02
7.125662267208099365e-02 -7.452818006277084351e-02 1.392466574907302856e-01 1.989275217056274414e-01 -1.140731200575828552e-01 2.982139885425567627e-01 -3.151327967643737793e-01 1.007324159145355225e-01 1.389408390969038010e-02 -3.046116828918457031e-01 3.086576610803604126e-02 6.278631836175918579e-02 4.255458116531372070e-01 -1.578047275543212891e-01 -1.855613589286804199e-01 6.213691085577011108e-02 2.084313333034515381e-02 1.600139439105987549e-01 7.139815483242273331e-03 6.678693741559982300e-02 2.405687123537063599e-01 -2.410039901733398438e-01 1.452123224735260010e-01 8.658140152692794800e-02 2.137534320354461670e-01 2.671729326248168945e-01 1.040175557136535645e-01 -9.976393729448318481e-02 -1.795165836811065674e-01 -1.347452215850353241e-02 1.636867076158523560e-01 6.862632185220718384e-02
-4.630960989743471146e-03 -5.847593769431114197e-02 1.377033591270446777e-01 2.647866308689117432e-01 -2.780993878841400146e-01 2.132103145122528076e-01 -2.524880468845367432e-01 -2.532091438770294189e-01 6.945361942052841187e-02 -8.184283971786499023e-02 -3.181259632110595703e-01 1.470290869474411011e-01 1.141927577555179596e-02 -4.628654196858406067e-02 2.166836261749267578e-01 3.263992071151733398e-01 1.180331707000732422e-01 1.346835400909185410e-03 -2.581268846988677979e-01 -1.262462139129638672e-02 3.099840581417083740e-01 8.113892376422882080e-02 1.097037568688392639e-01 1.495629101991653442e-01 -2.378738857805728912e-02 -1.165866665542125702e-02 -9.018272161483764648e-02 1.933459937572479248e-01 -4.164805263280868530e-02 -1.622077776119112968e-03 3.165937960147857666e-01 -2.702914364635944366e-02
1.160524487495422363e-01 -1.703532785177230835e-01 1.778374463319778442e-01 5.075119808316230774e-02 -1.761025004088878632e-02 1.447961926460266113e-01 1.131119877099990845e-01 -8.833979070186614990e-02 2.481377683579921722e-02 6.911749392747879028e-02 -9.710021317005157471e-02 5.495301634073257446e-02 5.603482723236083984e-01 -2.468497455120086670e-01 -5.517364479601383209e-03 1.995283365249633789e-01 6.452337652444839478e-02 1.549485474824905396e-01 -2.562970221042633057e-01 -4.238424822688102722e-03 -1.010351851582527161e-01 -3.251201808452606201e-01 2.214619070291519165e-01 -1.540965735912322998e-01 2.032293081283569336e-01 -2.572169303894042969e-01 2.755665453150868416e-03 1.295562088489532471e-01 3.039879538118839264e-02 -9.164359420537948608e-03 1.796909570693969727e-01 -9.324424713850021362e-02
1.422358751296997070e-01 1.007056087255477905e-01 4.447695612907409668e-02 -1.346156746149063110e-01 9.917590022087097168e-02 3.700432479381561279e-01 -2.258322983980178833e-01 8.284392207860946655e-02 -1.958517283201217651e-01 1.654120534658432007e-01 -1.899883598089218140e-01 -1.222164407372474670e-01 2.341687530279159546e-01 -1.046265140175819397e-01 1.288185119628906250e-01 3.671535551548004150e-01 2.278909981250762939e-01 -2.001670598983764648e-01 -1.669449172914028168e-02 -4.313075542449951172e-02 -1.320802271366119385e-01 2.889156937599182129e-01 -2.210607193410396576e-02 2.977543137967586517e-02 -1.891854703426361084e-01 -4.941566661000251770e-02 1.732124090194702148e-01 1.405579894781112671e-01 -1.096061617136001587e-01 7.790747284889221191e-02 2.725231051445007324e-01 1.849067658185958862e-01
1.635366529226303101e-01 -1.911703497171401978e-02 2.172236889600753784e-01 -7.228896766901016235e-02 -9.065576829016208649e-03 1.483381092548370361e-01 -2.022571116685867310e-01 1.379615664482116699e-01 -8.299948647618293762e-03 -4.596091061830520630e-02 -2.683596909046173096e-01 -4.477933794260025024e-02 1.391997039318084717e-01 -1.250278502702713013e-01 1.407402306795120239e-01 6.858915090560913086e-02 1.178367659449577332e-01 3.011857867240905762e-01 -1.523799449205398560e-01 2.073406577110290527e-01 -6.336915493011474609e-02 -6.970473378896713257e-02 3.339964449405670166e-01 2.746894657611846924e-01 3.775063753128051758e-01 1.638672798871994019e-01 4.322478920221328735e-02 -1.678907722234725952e-01 2.988772690296173096e-01 -5.134903267025947571e-02 1.858675926923751831e-01 1.005270555615425110e-01
2.829041182994842529e-01 1.482776999473571777e-01 1.262420564889907837e-01 1.664235740900039673e-01 -2.640011906623840332e-01 2.441419214010238647e-01 -1.319975554943084717e-01 -2.437337338924407959e-01 5.453152954578399658e-02 2.452595233917236328e-01 -1.644051969051361084e-01 -2.286386042833328247e-01 1.924453228712081909e-01 -1.900605410337448120e-01 1.993520408868789673e-01 4.215510189533233643e-02 1.143976226449012756e-01 -1.238175481557846069e-01 -2.659876942634582520e-01 -2.635838091373443604e-02 2.102042883634567261e-01 -9.697604924440383911e-02 7.760225236415863037e-02 -1.078428775072097778e-01 2.183064669370651245e-01 -2.804596163332462311e-02 1.018875166773796082e-01 -1.672232300043106079e-01 8.933538198471069336e-02 1.819614917039871216e-01 2.436725646257400513e-01 -1.809597760438919067e-01
7.893969863653182983e-02 4.490286484360694885e-02 7.605229318141937256e-02 -1.987567543983459473e-02 -4.465467482805252075e-02 4.311669170856475830e-01 -1.406341344118118286e-01 1.434999424964189529e-02 5.914844572544097900e-02 1.458034366369247437e-01 6.017575412988662720e-02 -1.888799294829368591e-02 1.051272451877593994e-01 -2.132886499166488647e-01 1.124720871448516846e-01 -3.642758354544639587e-02 3.065686114132404327e-02 8.001735061407089233e-02 -2.100729346275329590e-01 1.029238626360893250e-01 4.916951432824134827e-02 -1.812579631805419922e-01 -8.957608044147491455e-02 3.720164000988006592e-01 1.360254082828760147e-02 -7.941663265228271484e-02 -5.559122934937477112e-02 1.556929200887680054e-01 -2.273763865232467651e-01 -1.259873807430267334e-01 5.560514926910400391e-01 -1.552006751298904419e-01
2.104278802871704102e-01 2.379356771707534790e-01 3.577884659171104431e-02 1.019748076796531677e-01 -2.088969200849533081e-01 -1.252740621566772461e-01 -3.294532597064971924e-01 -4.110733419656753540e-02 -2.704350650310516357e-01 1.653941161930561066e-02 -1.178972125053405762e-01 -1.988442391157150269e-01 -1.972655206918716431e-01 -2.282201051712036133e-01 1.633296906948089600e-01 3.007173836231231689e-01 -7.765196263790130615e-02 8.051118254661560059e-02 9.450019150972366333e-02 1.234289351850748062e-02 4.561000689864158630e-02 -1.567866802215576172e-01 1.534039527177810669e-01 2.804690301418304443e-01 2.483422458171844482e-01 -1.066600345075130463e-02 2.284035235643386841e-01 1.760662794113159180e-01 -4.485305771231651306e-02 -2.206840068101882935e-01 1.916176229715347290e-01 -8.708992041647434235e-03
-5.413028970360755920e-02 3.861213102936744690e-02 1.753129065036773682e-01 -2.140786312520503998e-02 3.154059350490570068e-01 6.985444575548171997e-02 -3.783949613571166992e-01 8.637891709804534912e-02 -7.945872843265533447e-02 1.418919563293457031e-01 5.681148543953895569e-02 -1.568524688482284546e-01 3.627690374851226807e-01 -9.500396251678466797e-02 1.615003682672977448e-02 -6.064307317137718201e-02 2.162973582744598389e-01 1.030257809907197952e-02 -1.089857295155525208e-01 2.432863712310791016e-01 3.799353167414665222e-02 -1.943800151348114014e-01 2.524726688861846924e-01 -1.561904102563858032e-01 3.963180482387542725e-01 7.001856714487075806e-02 5.508494563400745392e-03 -6.014633178710937500e-02 2.533752918243408203e-01 1.358729004859924316e-01 3.676726296544075012e-02 1.248441860079765320e-01
-4.170897416770458221e-03 8.778208494186401367e-02 -1.108626201748847961e-01 2.287629619240760803e-02 -2.652779221534729004e-01 2.566258907318115234e-01 -3.242740333080291748e-01 -1.855988353490829468e-01 -7.571525871753692627e-02 1.480708420276641846e-01 -1.717359870672225952e-01 8.788719773292541504e-02 -7.447547465562820435e-02 -3.255717456340789795e-01 -3.312612473964691162e-01 1.075484901666641235e-01 2.756316363811492920e-01 2.984693050384521484e-01 -3.790639108046889305e-03 1.248696148395538330e-01 2.513788938522338867e-01 -1.915669739246368408e-01 1.601969152688980103e-01 1.018121540546417236e-01 2.876583114266395569e-02 -3.653755038976669312e-02 9.702496975660324097e-02 1.254776958376169205e-02 9.675200283527374268e-02 5.897892639040946960e-02 2.535990774631500244e-01 2.113766595721244812e-02
1.657068356871604919e-02 -8.956257253885269165e-02 -1.273130625486373901e-01 -1.626594364643096924e-01 -4.862139746546745300e-02 1.578457206487655640e-01 -3.943958282470703125e-01 6.567396968603134155e-02 -1.548476368188858032e-01 2.206292748451232910e-01 -1.913601905107498169e-01 2.438971549272537231e-01 1.983250491321086884e-02 -8.363228291273117065e-03 -2.699111588299274445e-02 2.346524000167846680e-01 1.263104975223541260e-01 1.791977137327194214e-01 -1.818125993013381958e-01 7.065854966640472412e-02 3.035188615322113037e-01 -2.795391082763671875e-01 2.687819898128509521e-01 8.234546333551406860e-02 -1.485986728221178055e-02 9.633745998144149780e-02 2.519038915634155273e-01 -1.596654504537582397e-01 -5.033305659890174866e-02 -1.917508095502853394e-01 2.200617939233779907e-01 -1.236902922391891479e-01
-1.420853193849325180e-02 7.118580490350723267e-02 1.158032044768333435e-01 1.069017648696899414e-01 -1.969217509031295776e-01 2.292359769344329834e-01 -4.072588384151458740e-01 3.029418922960758209e-02 -1.752998679876327515e-01 4.978969693183898926e-02 1.237207278609275818e-01 6.614049524068832397e-02 2.846006453037261963e-01 -1.139020100235939026e-01 3.129089474678039551e-01 1.913682557642459869e-02 1.186356469988822937e-01 2.351945079863071442e-02 -1.972431540489196777e-01 3.444376289844512939e-01 -4.220115765929222107e-02 1.154394373297691345e-01 2.106149047613143921e-01 -2.187616750597953796e-02 3.545743972063064575e-02 8.752256631851196289e-02 3.679641336202621460e-02 3.857717812061309814e-01 7.405160367488861084e-02 -1.160241365432739258e-01 1.344432383775711060e-01 -1.960154622793197632e-01
-5.189915746450424194e-02 7.701712101697921753e-02 -6.369171291589736938e-02 3.682082891464233398e-01 -2.616409584879875183e-02 3.340871930122375488e-01 -1.706991791725158691e-01 -5.459416285157203674e-02 -2.287410795688629150e-01 -9.593017399311065674e-02 -2.696709632873535156e-01 -4.055746495723724365e-01 2.047595530748367310e-01 -2.158347964286804199e-01 -1.833218708634376526e-02 1.432981342077255249e-01 -2.084447443485260010e-02 -6.522256880998611450e-02 -2.929774112999439240e-02 -2.250032722949981689e-01 -8.767014741897583008e-02 1.174934357404708862e-01 2.158918231725692749e-01 -6.481171399354934692e-02 1.463187187910079956e-01 -1.374053359031677246e-01 9.148146957159042358e-02 -6.978339701890945435e-02 -2.327174395322799683e-01 1.257836371660232544e-01 1.907095015048980713e-01 1.041753292083740234e-01
2.189306169748306274e-01 -2.527060508728027344e-01 4.551309943199157715e-01 1.277997624129056931e-02 -1.425501853227615356e-01 6.617614626884460449e-02 -3.363981246948242188e-01 -1.997162215411663055e-02 9.242475032806396484e-02 3.607598543167114258e-01 -1.391144096851348877e-01 -1.017443537712097168e-01 1.908399909734725952e-01 -1.047078147530555725e-01 1.337049007415771484e-01 2.085316553711891174e-02 9.278946556150913239e-03 -1.265863776206970215e-01 -9.708165377378463745e-02 1.612575352191925049e-01 1.593648344278335571e-01 1.116962078958749771e-02 -8.510152250528335571e-02 7.497971504926681519e-02 1.408116221427917480e-01 2.850453853607177734e-01 7.719324529170989990e-02 1.555446535348892212e-01 2.745002508163452148e-01 -4.916373267769813538e-02 3.117804974317550659e-02 9.301769733428955078e-02
2.300536185503005981e-01 4.382734373211860657e-02 1.418348401784896851e-02 -1.192588880658149719e-01 4.356170073151588440e-02 2.890542149543762207e-01 -1.877019554376602173e-01 8.294645696878433228e-02 7.174018025398254395e-02 8.639103174209594727e-02 -3.989976048469543457e-01 -9.578944742679595947e-02 4.659245610237121582e-01 -2.205351293087005615e-01 1.266245096921920776e-01 1.044485867023468018e-01 -9.121663123369216919e-02 1.778352260589599609e-02 -1.722268462181091309e-01 -1.528137326240539551e-01 -1.010830104351043701e-01 -1.695076823234558105e-01 2.851458191871643066e-01 6.445419788360595703e-02 1.987262368202209473e-01 -1.281930413097143173e-02 -3.501715511083602905e-02 -1.255627423524856567e-01 1.459895968437194824e-01 -1.613822728395462036e-01 -4.179861769080162048e-02 -1.941703855991363525e-01
-5.994303151965141296e-02 -6.437938660383224487e-02 2.797761261463165283e-01 1.094815507531166077e-02 -3.516318202018737793e-01 6.188487634062767029e-02 -1.724014133214950562e-01 -5.991059914231300354e-02 -4.581919871270656586e-03 6.895698606967926025e-03 -2.163844257593154907e-01 -1.677532643079757690e-01 2.091736048460006714e-01 5.894234869629144669e-03 -1.981933228671550751e-02 1.766674071550369263e-01 -3.681893646717071533e-02 1.505941525101661682e-02 -3.426557406783103943e-02 5.014020204544067383e-01 1.309307068586349487e-01 3.928973153233528137e-02 5.055981501936912537e-02 2.902771830558776855e-01 5.532984063029289246e-02 1.179018169641494751e-01 7.604651153087615967e-02 -8.670086413621902466e-02 7.008197158575057983e-02 1.095927692949771881e-02 4.552342295646667480e-01 2.146278135478496552e-02
1.949874125421047211e-02 2.539035081863403320e-01 2.187732048332691193e-02 1.563468761742115021e-02 -9.861204028129577637e-02 5.871107429265975952e-02 -1.173246279358863831e-01 2.978607714176177979e-01 -1.426373422145843506e-01 3.161498010158538818e-01 -7.066924124956130981e-02 -1.585865914821624756e-01 1.444688998162746429e-02 -4.422840103507041931e-02 1.873505264520645142e-01 1.050132066011428833e-01 2.281359732151031494e-01 1.632603816688060760e-02 -4.896808532066643238e-04 1.985185742378234863e-01 1.979147493839263916e-01 -6.205829232931137085e-02 3.632576763629913330e-01 2.230462282896041870e-01 -6.301902234554290771e-02 2.111349254846572876e-01 3.560346066951751709e-01 -1.199875771999359131e-01 -1.518199592828750610e-01 -1.014311909675598145e-01 2.541529834270477295e-01 1.262995898723602295e-01
-7.910776883363723755e-02 -1.035370156168937683e-01 1.472106575965881348e-01 3.487158715724945068e-01 -6.395470350980758667e-03 1.019064411520957947e-01 -1.880660653114318848e-01 1.678501814603805542e-01 -3.326112926006317139e-01 2.462534904479980469e-01 5.597963184118270874e-02 -1.481930762529373169e-01 -5.032330751419067383e-02 -1.500080376863479614e-01 1.432311348617076874e-02 1.332570314407348633e-01 -7.176593691110610962e-02 -5.213023349642753601e-02 -1.790653914213180542e-01 3.765891492366790771e-01 -1.001550927758216858e-01 1.005937810987234116e-02 2.503195405006408691e-01 -6.951755285263061523e-02 2.573402822017669678e-01 2.336203455924987793e-01 -1.573781371116638184e-01 1.437934339046478271e-01 8.457183092832565308e-02 1.337205246090888977e-02 2.988446950912475586e-01 6.445083022117614746e-02
1.308091282844543457e-01 -1.262501925230026245e-01 -1.347591429948806763e-01 -7.458834350109100342e-02 -1.707661524415016174e-02 3.669932186603546143e-01 -4.179245233535766602e-01 1.080062091350555420e-01 -1.354633271694183350e-01 9.724517166614532471e-02 1.455218414776027203e-03 -2.063416242599487305e-01 1.505365222692489624e-01 -1.723774671554565430e-01 -1.766251474618911743e-01 3.329131305217742920e-01 1.987768858671188354e-01 2.513683736324310303e-01 1.383584737777709961e-01 1.551974713802337646e-01 2.471348047256469727e-01 -3.590679541230201721e-02 -2.593267150223255157e-02 4.945594817399978638e-02 8.724245429039001465e-02 1.404692977666854858e-01 -8.146724849939346313e-02 -1.423126310110092163e-01 -1.128462031483650208e-01 1.386994570493698120e-01 2.128068804740905762e-01 -1.193047836422920227e-01
1.550288647413253784e-01 2.209738194942474365e-01 1.584957838058471680e-01 -1.152283176779747009e-01 2.312282100319862366e-02 2.881861329078674316e-01 -1.552355140447616577e-01 9.776782244443893433e-02 1.345185041427612305e-01 2.396085858345031738e-01 -2.325703501701354980e-01 3.868725150823593140e-02 1.226831227540969849e-01 -1.060141064226627350e-02 1.883195489645004272e-01 3.170676529407501221e-01 -2.236477285623550415e-01 1.773887574672698975e-01 -9.744675457477569580e-02 7.326454669237136841e-02 7.185962796211242676e-02 -1.185878217220306396e-01 2.654133737087249756e-01 -3.092240728437900543e-02 3.923773467540740967e-01 -5.829192698001861572e-02 8.813924342393875122e-02 1.536198407411575317e-01 2.101456969976425171e-01 4.153699427843093872e-02 2.196509838104248047e-01 -1.393141150474548340e-01
5.979299545288085938e-02 -1.045561283826828003e-01 4.621975496411323547e-02 -6.060067191720008850e-02 -2.691051363945007324e-01 -6.439870223402976990e-03 -1.451430469751358032e-01 2.841188907623291016e-01 -7.515303790569305420e-02 1.379725337028503418e-01 1.630634963512420654e-01 2.620247565209865570e-02 1.338461190462112427e-01 -2.886238396167755127e-01 -4.610616713762283325e-02 3.044070303440093994e-01 -1.787446290254592896e-01 6.279952824115753174e-02 -5.714515689760446548e-03 1.194391921162605286e-01 -2.570739574730396271e-02 8.037701249122619629e-02 3.163439035415649414e-01 1.192822381854057312e-01 1.833409965038299561e-01 -1.881080269813537598e-01 3.353547751903533936e-01 -1.017787009477615356e-01 -7.181040942668914795e-02 -4.928847402334213257e-02 3.458178937435150146e-01 2.585639655590057373e-01
5.597918853163719177e-02 3.114609606564044952e-02 -1.604212075471878052e-01 5.562330409884452820e-02 -3.192279338836669922e-01 2.757349908351898193e-01 -3.068173825740814209e-01 8.322538807988166809e-03 -3.859296813607215881e-02 1.695609465241432190e-02 -3.723024576902389526e-02 1.166375651955604553e-01 8.490026928484439850e-03 -4.088014662265777588e-01 9.680370986461639404e-02 6.951516121625900269e-02 1.638944298028945923e-01 -6.509363651275634766e-02 -2.466190233826637268e-02 2.874236702919006348e-01 -2.904497087001800537e-02 -1.842197030782699585e-01 -2.231574654579162598e-01 -1.502010505646467209e-02 2.112501710653305054e-01 1.084670946002006531e-01 2.874982953071594238e-01 7.102127373218536377e-02 -7.177992165088653564e-02 -6.703281309455633163e-03 3.849050998687744141e-01 1.409883704036474228e-02
3.557386249303817749e-02 -2.624394595623016357e-01 4.499084129929542542e-02 1.046091169118881226e-01 -1.935995370149612427e-01 1.017435565590858459e-01 -2.148005925118923187e-02 2.147931754589080811e-01 -1.156143844127655029e-01 2.892998158931732178e-01 5.577846243977546692e-02 -1.218857020139694214e-01 1.759549677371978760e-01 -3.992530405521392822e-01 -1.503654569387435913e-01 4.723777472972869873e-01 -1.378890722990036011e-01 -6.915093958377838135e-02 2.150648236274719238e-01 7.046091556549072266e-02 1.281568706035614014e-01 -2.499542757868766785e-02 3.286271095275878906e-01 9.560357034206390381e-02 -1.029320955276489258e-01 1.154928877949714661e-01 7.912512868642807007e-02 4.470376297831535339e-02 9.206942282617092133e-03 -3.458172827959060669e-02 1.194406300783157349e-01 1.199303865432739258e-01
-4.688485339283943176e-02 9.565679728984832764e-02 1.850787997245788574e-01 -8.495438843965530396e-02 -1.971593871712684631e-02 8.773105591535568237e-02 -5.558097362518310547e-01 -1.486881375312805176e-01 -3.005919419229030609e-02 -2.390832006931304932e-01 -4.792921990156173706e-02 6.548524647951126099e-02 1.571561396121978760e-01 -3.590771555900573730e-01 1.509049534797668457e-01 -7.006980478763580322e-02 2.436405718326568604e-01 2.193781882524490356e-01 -2.105373144149780273e-01 1.967940032482147217e-01 -2.082746028900146484e-01 -1.015245914459228516e-03 1.917860805988311768e-01 -5.785400420427322388e-02 8.840993046760559082e-02 -1.835941150784492493e-02 -3.854338824748992920e-02 1.798162907361984253e-01 6.530304253101348877e-02 5.803088098764419556e-02 1.908528357744216919e-01 -4.490029439330101013e-02
-9.174521267414093018e-02 1.568374335765838623e-01 -9.592764079570770264e-02 1.612049899995326996e-02 -1.636593043804168701e-01 1.247083395719528198e-01 -4.322579205036163330e-01 -1.518355458974838257e-01 -2.578395651653409004e-03 1.414311379194259644e-01 4.702378809452056885e-02 2.757371068000793457e-01 5.791978165507316589e-02 -5.706175416707992554e-02 -4.598367586731910706e-02 2.747543156147003174e-01 2.119864970445632935e-01 1.340511441230773926e-01 -5.863591283559799194e-02 1.209010370075702667e-02 3.201659023761749268e-01 -1.918614357709884644e-01 9.381595253944396973e-02 5.181117728352546692e-02 2.812610566616058350e-01 1.261706948280334473e-01 2.701035141944885254e-01 -9.580186009407043457e-02 -2.622955106198787689e-02 3.726420179009437561e-02 2.996200323104858398e-01 1.910861134529113770e-01
-2.985920757055282593e-02 -1.741359382867813110e-01 -5.959429964423179626e-02 -1.070731505751609802e-01 2.208079993724822998e-01 3.072576522827148438e-01 -3.893821537494659424e-01 -1.025809273123741150e-01 -1.607357859611511230e-01 -7.590466644614934921e-03 -1.604145467281341553e-01 1.864301711320877075e-01 1.659018695354461670e-01 -3.359168767929077148e-01 -3.131881356239318848e-01 -7.366668432950973511e-03 1.741380989551544189e-01 7.824276387691497803e-02 -4.727187007665634155e-02 -7.364534586668014526e-02 -1.556425727903842926e-02 1.485023647546768188e-01 1.322589963674545288e-01 1.671606153249740601e-01 5.963703617453575134e-03 -1.659460812807083130e-01 -2.068047598004341125e-02 3.122971653938293457e-01 1.093484908342361450e-01 -1.003330340608954430e-03 2.567573189735412598e-01 9.126376360654830933e-02
2.792567610740661621e-01 -6.217148900032043457e-02 4.100403934717178345e-02 1.357869990170001984e-02 -3.032487332820892334e-01 3.090451359748840332e-01 -2.820019125938415527e-01 1.699376106262207031e-02 1.139451265335083008e-01 1.425663009285926819e-02 -1.408508569002151489e-01 -1.894590258598327637e-01 -3.206530585885047913e-02 -4.494982212781906128e-02 3.949438035488128662e-02 2.401305139064788818e-01 1.225105077028274536e-01 -7.541013509035110474e-02 -1.466529071331024170e-01 1.442027688026428223e-01 1.894056499004364014e-01 -2.955580949783325195e-01 2.578241527080535889e-01 1.222663819789886475e-01 4.787185415625572205e-02 2.434826791286468506e-01 -3.646459430456161499e-02 -2.208848744630813599e-01 5.394297093152999878e-02 -9.959893673658370972e-02 1.552374213933944702e-01 3.186507523059844971e-01
1.019883826375007629e-01 -5.100566148757934570e-02 2.177991718053817749e-01 2.285357713699340820e-01 4.041185230016708374e-02 -2.318694144487380981e-01 -2.840509414672851562e-01 2.473526597023010254e-01 5.944550782442092896e-02 1.014234125614166260e-01 -2.759520113468170166e-01 -2.955422364175319672e-02 9.770769625902175903e-02 -1.935035884380340576e-01 -2.905901968479156494e-01 1.302052289247512817e-01 -1.411495506763458252e-01 -1.498173028230667114e-01 5.681410431861877441e-02 -1.001043841242790222e-01 1.378809064626693726e-01 -7.149101793766021729e-02 3.753909468650817871e-01 1.392357349395751953e-01 2.170820683240890503e-01 1.551560014486312866e-01 1.550828516483306885e-01 3.190663829445838928e-02 -2.682401835918426514e-01 -6.290525197982788086e-02 1.883648931980133057e-01 5.599168315529823303e-02
3.750945031642913818e-01 -7.435218989849090576e-02 1.560928486287593842e-02 1.652335631661117077e-03 -1.556520909070968628e-01 3.516568243503570557e-01 -2.869401276111602783e-01 9.990927577018737793e-02 4.848602984566241503e-04 4.407383203506469727e-01 -2.937680780887603760e-01 -1.208185106515884399e-01 1.146806553006172180e-01 -7.396155595779418945e-02 -1.865565776824951172e-01 -1.090156659483909607e-01 1.914033591747283936e-01 4.896336793899536133e-02 6.393104791641235352e-02 1.317767612636089325e-02 -9.521049447357654572e-03 7.918004691600799561e-02 1.182943284511566162e-01 1.635454297065734863e-01 1.049121748656034470e-02 -6.274968851357698441e-03 2.251391261816024780e-01 -7.404915988445281982e-02 -8.631628751754760742e-02 -9.765228256583213806e-03 1.984923332929611206e-01 -2.433233410120010376e-01
5.148102343082427979e-02 4.967713356018066406e-02 1.014353856444358826e-01 3.048856928944587708e-02 -2.390948981046676636e-01 7.418938726186752319e-02 -4.209316372871398926e-01 -7.064161449670791626e-02 -4.854110628366470337e-02 9.467882663011550903e-02 -6.062893569469451904e-02 -2.638152539730072021e-01 1.957707479596138000e-02 -1.737379878759384155e-01 1.440388262271881104e-01 1.027755439281463623e-01 -2.232971414923667908e-02 1.086447536945343018e-01 -8.563350886106491089e-02 1.335587501525878906e-01 2.763074934482574463e-01 -3.173968791961669922e-01 6.918099522590637207e-02 -1.863994896411895752e-01 -2.821140587329864502e-01 1.543885171413421631e-01 1.381723135709762573e-01 1.708303540945053101e-01 1.678041219711303711e-01 -5.744755640625953674e-02 2.334875464439392090e-01 3.171463906764984131e-01
2.878169119358062744e-01 -1.724337786436080933e-01 -2.639672718942165375e-02 -3.953536227345466614e-02 -5.171506851911544800e-02 3.896273970603942871e-01 -3.186044842004776001e-02 7.921975106000900269e-03 -2.354432791471481323e-01 1.883343607187271118e-01 -1.952795237302780151e-01 -6.036235764622688293e-02 2.304251641035079956e-01 -3.365857601165771484e-01 1.586977094411849976e-01 -1.237855553627014160e-01 1.630495190620422363e-01 1.215835213661193848e-01 -8.372607082128524780e-02 2.770232558250427246e-01 2.797860801219940186e-01 -7.393464446067810059e-03 1.394127756357192993e-01 2.078602015972137451e-01 2.849465608596801758e-01 -8.222801238298416138e-02 -1.364044547080993652e-01 -9.458448737859725952e-03 4.483742639422416687e-02 4.442185536026954651e-02 8.184967190027236938e-02 -8.124397695064544678e-02
2.382192611694335938e-01 8.771725930273532867e-03 -4.595502465963363647e-02 3.714907169342041016e-01 -1.345004439353942871e-01 -2.003111317753791809e-02 -1.945335268974304199e-01 1.201603114604949951e-01 -9.084126353263854980e-02 2.292381078004837036e-01 -1.738774627447128296e-01 -4.657438397407531738e-02 1.962767392396926880e-01 -9.414406865835189819e-02 9.865164011716842651e-02 1.059023290872573853e-01 4.931837618350982666e-01 -1.452281177043914795e-01 1.885647624731063843e-01 3.412917628884315491e-02 -3.199403360486030579e-02 -1.021150648593902588e-01 2.804686427116394043e-01 -2.143851965665817261e-01 2.689259350299835205e-01 8.051608502864837646e-02 -1.204539760947227478e-01 5.773569270968437195e-02 -8.410323411226272583e-02 1.725210249423980713e-02 1.720042228698730469e-01 4.853137768805027008e-03
-6.651201099157333374e-02 -1.192032992839813232e-01 5.353968143463134766e-01 2.981498837471008301e-01 1.751803047955036163e-02 9.921581298112869263e-02 -1.434611827135086060e-01 1.936752498149871826e-01 -8.680098503828048706e-02 1.893052309751510620e-01 -1.157378107309341431e-01 -8.501645922660827637e-02 7.729849964380264282e-02 -1.382086575031280518e-01 5.994272232055664062e-02 1.920070648193359375e-01 8.605889230966567993e-02 -5.020770430564880371e-02 -8.000630885362625122e-02 -1.893965154886245728e-01 6.056629866361618042e-02 -3.127610683441162109e-01 1.537132114171981812e-01 4.284958541393280029e-01 5.208590999245643616e-02 5.589103326201438904e-03 -7.707498967647552490e-02 -1.165163889527320862e-02 -1.417962908744812012e-01 -1.211883574724197388e-01 5.924515798687934875e-02 2.183494390919804573e-03
4.735709726810455322e-02 -2.607015520334243774e-02 -6.120004504919052124e-02 -9.018821269273757935e-02 7.239156216382980347e-02 1.465309113264083862e-01 -3.304915726184844971e-01 1.291571259498596191e-01 -2.418533563613891602e-01 2.877499675378203392e-03 -3.010543286800384521e-01 -2.510209679603576660e-01 2.155299186706542969e-01 -1.333999633789062500e-01 1.973086968064308167e-02 -3.963477909564971924e-02 3.762696385383605957e-01 2.211144268512725830e-01 -1.886678189039230347e-01 3.784879669547080994e-02 -3.621576353907585144e-02 -1.797268688678741455e-01 9.062070399522781372e-02 1.097344532608985901e-01 3.284038901329040527e-01 -8.113603293895721436e-02 -3.315994143486022949e-02 2.768404781818389893e-03 -2.884498238563537598e-01 -2.553463876247406006e-01 -8.296220749616622925e-02 -4.507758095860481262e-02
3.187531828880310059e-01 -1.221893057227134705e-01 1.436606347560882568e-01 1.705330163240432739e-01 -5.984386429190635681e-02 3.663930892944335938e-01 -5.184608697891235352e-01 1.701369732618331909e-01 -2.221114560961723328e-02 -1.777697801589965820e-01 1.528539136052131653e-02 -2.023955248296260834e-02 2.409098744392395020e-01 -7.834821939468383789e-02 -9.159319102764129639e-02 4.086987301707267761e-02 -6.396140158176422119e-02 8.143403381109237671e-02 5.936847627162933350e-02 -9.835857152938842773e-02 1.896295845508575439e-01 -1.214818432927131653e-01 -3.470014408230781555e-02 1.201264336705207825e-01 2.732834219932556152e-01 1.246267184615135193e-01 1.001233980059623718e-01 -9.943397343158721924e-02 1.336652040481567383e-01 1.182276681065559387e-01 2.285600751638412476e-01 8.193791657686233521e-02
-5.404482409358024597e-02 -1.867015101015567780e-02 7.921102643013000488e-02 3.716266155242919922e-01 9.371914900839328766e-03 -1.736772619187831879e-02 -2.584930658340454102e-01 2.859580814838409424e-01 -1.591890491545200348e-02 4.026769846677780151e-02 6.389150023460388184e-02 1.075642257928848267e-01 1.551405638456344604e-01 -4.291500449180603027e-01 9.790091961622238159e-02 1.429139077663421631e-01 2.160379141569137573e-01 -9.397718310356140137e-02 -1.184919625520706177e-01 3.934935107827186584e-02 -1.154047772288322449e-01 1.160209923982620239e-01 2.729434370994567871e-01 6.849604099988937378e-02 -8.833335712552070618e-03 2.778852283954620361e-01 1.349227130413055420e-01 2.375482022762298584e-01 1.054384559392929077e-02 -1.149775162339210510e-01 1.084091439843177795e-01 -3.058079183101654053e-01
2.846198976039886475e-01 1.929552853107452393e-01 1.352486908435821533e-01 -1.881666481494903564e-01 -6.467635929584503174e-02 1.617572754621505737e-01 9.512847289443016052e-03 1.150785312056541443e-01 -1.989005357027053833e-01 -1.610163599252700806e-02 -5.518735572695732117e-02 -2.462559193372726440e-01 1.824720352888107300e-01 -2.463866472244262695e-01 -1.582368463277816772e-02 1.804256737232208252e-01 1.097908839583396912e-01 1.930540055036544800e-01 -1.801316440105438232e-01 3.656045496463775635e-01 2.222524136304855347e-01 1.550821363925933838e-01 1.262791901826858521e-01 9.909920394420623779e-02 -1.593947112560272217e-01 1.024656519293785095e-01 -2.252291887998580933e-02 4.808940365910530090e-02 -3.300124779343605042e-02 -8.926007151603698730e-02 3.647793531417846680e-01 -2.420049011707305908e-01
1.286876499652862549e-01 -2.285420745611190796e-01 9.284177422523498535e-02 1.758731603622436523e-01 -1.794341392815113068e-02 1.241521388292312622e-01 -3.112549185752868652e-01 -9.961944073438644409e-02 -5.109975859522819519e-02 -1.269421875476837158e-01 3.910616412758827209e-02 2.166623016819357872e-03 3.036525547504425049e-01 -1.101852506399154663e-01 1.178645044565200806e-01 1.936101615428924561e-01 -6.805893033742904663e-03 2.477824985980987549e-01 -1.017673462629318237e-01 3.002551384270191193e-02 -1.514887660741806030e-01 -2.941117286682128906e-01 1.655718535184860229e-01 3.002156019210815430e-01 3.038209378719329834e-01 2.210523784160614014e-01 1.089871376752853394e-01 -2.069395184516906738e-01 -4.060085490345954895e-02 -6.243224069476127625e-02 2.982486784458160400e-01 5.539841949939727783e-02
2.816445529460906982e-01 -8.905656635761260986e-02 1.152475699782371521e-01 1.025606617331504822e-01 -1.558738499879837036e-01 3.789519667625427246e-01 -4.107426404953002930e-01 1.610525697469711304e-02 -7.547351717948913574e-02 -8.403600752353668213e-02 7.391980290412902832e-02 2.132128551602363586e-02 3.496780991554260254e-01 -1.228115409612655640e-01 -1.044778525829315186e-01 1.183272600173950195e-01 2.406621351838111877e-02 2.424885481595993042e-01 1.350598931312561035e-01 1.295998692512512207e-01 1.781328320503234863e-01 -2.886084616184234619e-01 1.719571650028228760e-02 -7.762657105922698975e-02 1.771218627691268921e-01 1.418926417827606201e-01 -9.881109930574893951e-03 -2.041111737489700317e-01 7.922127097845077515e-02 -4.590145836118608713e-04 1.648137271404266357e-01 1.692736148834228516e-01
-3.063254989683628082e-02 -8.784174174070358276e-02 -1.320435851812362671e-01 -1.928091794252395630e-01 -3.099154829978942871e-01 1.234094128012657166e-01 -3.142867684364318848e-01 -1.681210249662399292e-01 -8.728458546102046967e-03 3.976282477378845215e-02 -1.540325284004211426e-01 -5.632447451353073120e-02 1.836165338754653931e-01 -1.902875602245330811e-01 -6.060272827744483948e-02 2.028180956840515137e-01 7.352403551340103149e-02 4.502571746706962585e-02 1.232514679431915283e-01 -7.035339623689651489e-02 4.040045738220214844e-01 -2.711533606052398682e-01 1.404964327812194824e-01 1.882015913724899292e-01 4.929391667246818542e-02 1.844868063926696777e-01 1.248239576816558838e-01 -8.981010317802429199e-02 3.793892264366149902e-02 -2.085632234811782837e-01 3.527067005634307861e-01 -7.873674482107162476e-02
5.823259428143501282e-02 2.597741223871707916e-02 4.232635200023651123e-01 3.722554147243499756e-01 -7.917397469282150269e-02 1.369067877531051636e-01 -7.283414900302886963e-02 3.286955654621124268e-01 1.234870180487632751e-01 -4.709383100271224976e-02 -1.120132282376289368e-01 -2.424301058053970337e-01 9.972067922353744507e-02 -1.889278590679168701e-01 2.415109425783157349e-01 1.523801833391189575e-01 2.701102197170257568e-01 -1.071798428893089294e-01 -2.190631181001663208e-01 6.707732379436492920e-02 7.083257287740707397e-02 -1.350914090871810913e-01 7.641922682523727417e-02 1.313522160053253174e-01 5.356325581669807434e-02 8.708713576197624207e-03 -1.130621880292892456e-01 3.016265034675598145e-01 -6.511286646127700806e-02 -7.021717727184295654e-02 1.133535206317901611e-01 -1.088960394263267517e-01
2.334305644035339355e-01 -8.454152196645736694e-02 1.662611067295074463e-01 6.825590878725051880e-02 8.456458337604999542e-03 5.488947033882141113e-02 -1.240602135658264160e-01 5.175954103469848633e-02 1.562440693378448486e-01 1.589667648077011108e-01 -3.509817719459533691e-01 -5.280479788780212402e-03 -1.103544756770133972e-01 -2.661969065666198730e-01 2.530955076217651367e-01 3.215283751487731934e-01 -1.144865453243255615e-01 5.382506642490625381e-03 -1.074456125497817993e-01 1.557297557592391968e-01 3.687028214335441589e-02 -1.896927952766418457e-01 1.521670520305633545e-01 1.435289829969406128e-01 1.851167976856231689e-01 2.676119208335876465e-01 1.539609134197235107e-01 9.979534149169921875e-02 6.443345919251441956e-03 -2.778820991516113281e-01 2.364752739667892456e-01 2.424316108226776123e-01
1.726306080818176270e-01 -2.713504731655120850e-01 5.721115320920944214e-02 -1.611511856317520142e-01 -1.407049149274826050e-01 8.161162585020065308e-02 -2.023324519395828247e-01 1.729853749275207520e-01 -1.573292613029479980e-01 1.642919331789016724e-01 -4.049038290977478027e-01 -9.677303582429885864e-02 1.401290148496627808e-01 -2.286341488361358643e-01 -9.601629339158535004e-03 1.413812488317489624e-01 7.719016075134277344e-02 2.009501457214355469e-01 2.468248307704925537e-01 1.589554250240325928e-01 1.295393258333206177e-01 5.934405699372291565e-02 1.208399012684822083e-01 -9.316895157098770142e-02 2.992847263813018799e-01 1.440544426441192627e-01 -1.244491562247276306e-01 2.191210351884365082e-02 1.985887289047241211e-01 -4.013888537883758545e-02 2.895504832267761230e-01 1.602024734020233154e-01
2.376295477151870728e-01 -7.065702974796295166e-02 -1.070754751563072205e-01 1.330543756484985352e-01 3.458495438098907471e-02 1.454762518405914307e-01 -3.375684618949890137e-01 -9.569714963436126709e-02 4.501458257436752319e-03 6.087200716137886047e-02 -2.918578684329986572e-01 -7.979077100753784180e-02 2.513037919998168945e-01 -2.571378648281097412e-01 -3.484753519296646118e-02 -6.183020025491714478e-02 1.584125906229019165e-01 -6.805799901485443115e-02 4.980211332440376282e-02 4.150103926658630371e-01 2.040869146585464478e-01 -1.138846576213836670e-01 1.735311299562454224e-01 -1.141371130943298340e-01 2.668562531471252441e-01 1.561168134212493896e-01 -9.465361386537551880e-02 -4.395574703812599182e-02 -9.928081184625625610e-02 2.361206263303756714e-01 2.366033047437667847e-01 6.362811475992202759e-02
1.944321841001510620e-01 -1.211602911353111267e-01 2.025591135025024414e-01 1.867079548537731171e-02 -4.475805908441543579e-02 7.252204418182373047e-02 -3.349079787731170654e-01 -8.550309389829635620e-02 -2.233427483588457108e-03 3.329727053642272949e-01 -2.138008922338485718e-01 -1.847152709960937500e-01 -3.420788049697875977e-02 -1.513466238975524902e-01 1.590411514043807983e-01 1.208463460206985474e-01 -7.206888496875762939e-02 -1.859876215457916260e-01 -2.725533545017242432e-01 6.657826155424118042e-02 5.398588627576828003e-02 -2.594104036688804626e-02 -7.828579097986221313e-02 1.482864022254943848e-01 -6.511341780424118042e-02 3.061974644660949707e-01 -1.501658745110034943e-02 1.533271968364715576e-01 3.063838779926300049e-01 9.868295490741729736e-02 2.935145199298858643e-01 2.510395348072052002e-01
1.397672444581985474e-01 -1.569351404905319214e-01 3.883247077465057373e-01 1.532048583030700684e-01 1.194997429847717285e-01 5.899250507354736328e-02 -2.752470076084136963e-01 -2.367640472948551178e-02 -3.212922438979148865e-02 1.050331536680459976e-02 6.195947900414466858e-02 -2.436048984527587891e-01 9.594180621206760406e-03 -1.933901309967041016e-01 1.512432694435119629e-01 9.260339662432670593e-03 2.074101567268371582e-01 2.509391903877258301e-01 -1.705965846776962280e-01 -4.041755944490432739e-02 3.129549026489257812e-01 -3.685825169086456299e-01 9.660157561302185059e-02 3.126976788043975830e-01 1.824057847261428833e-01 -4.441858828067779541e-02 1.304870992898941040e-01 1.190243735909461975e-01 6.708364188671112061e-02 7.195931673049926758e-02 4.607795551419258118e-02 -8.269217610359191895e-02
2.860740721225738525e-01 -2.453453280031681061e-02 3.491422533988952637e-01 1.869748532772064209e-01 -2.301057428121566772e-01 2.598039507865905762e-01 -2.285109758377075195e-01 1.475900411605834961e-02 2.009006887674331665e-01 2.844444215297698975e-01 -2.548396773636341095e-02 5.867971107363700867e-02 -9.614510089159011841e-02 -2.113268673419952393e-01 -1.326701641082763672e-01 1.061496213078498840e-01 1.611134037375450134e-02 1.072314567863941193e-02 -2.241699248552322388e-01 2.962563335895538330e-01 2.106582671403884888e-01 -1.272121965885162354e-01 1.549797952175140381e-01 1.978760361671447754e-01 1.547625660896301270e-01 5.511481687426567078e-02 -8.147862739861011505e-03 2.443279027938842773e-01 6.577774137258529663e-02 1.457471251487731934e-01 1.208208501338958740e-02 -7.133601605892181396e-02
7.505158334970474243e-02 -7.880602777004241943e-02 9.669505059719085693e-03 1.616991311311721802e-01 -3.808003664016723633e-02 2.044527046382427216e-02 -1.711642742156982422e-01 1.174380853772163391e-01 -2.327057421207427979e-01 1.869741976261138916e-01 1.450425386428833008e-01 -2.420006692409515381e-01 1.810382753610610962e-01 -2.732374072074890137e-01 1.969038546085357666e-01 -6.825356930494308472e-02 2.178498953580856323e-01 -1.035457551479339600e-01 -4.586819186806678772e-02 2.649097889661788940e-02 -1.203124001622200012e-01 -2.888614833354949951e-01 3.902572393417358398e-01 -6.616043299436569214e-02 1.474720090627670288e-01 2.530930638313293457e-01 -7.634294033050537109e-02 3.014775216579437256e-01 5.262080952525138855e-02 -2.201582789421081543e-01 2.173233479261398315e-01 2.854139171540737152e-02
1.914993859827518463e-02 -5.531541258096694946e-02 4.806030392646789551e-01 -4.907877743244171143e-02 -2.387731373310089111e-01 3.212271928787231445e-01 -1.187472231686115265e-02 -4.072189331054687500e-02 1.068527530878782272e-02 3.648827373981475830e-01 -2.436407357454299927e-01 -1.090854853391647339e-01 3.534332290291786194e-02 -2.285142801702022552e-02 2.264106273651123047e-02 3.051074147224426270e-01 7.179279811680316925e-03 -1.775359176099300385e-02 -2.784035205841064453e-01 -8.134990930557250977e-02 1.803893744945526123e-01 -1.245053634047508240e-01 1.379120647907257080e-01 4.577681794762611389e-02 -1.440059989690780640e-01 3.055502893403172493e-03 7.448843121528625488e-02 9.953919798135757446e-02 -5.226930975914001465e-02 2.582946121692657471e-01 1.699037253856658936e-01 1.145810112357139587e-01
-1.929730921983718872e-01 1.374453604221343994e-01 3.134184479713439941e-01 7.238257676362991333e-02 2.719555795192718506e-02 9.563906490802764893e-02 -3.190052807331085205e-01 3.467024117708206177e-02 -1.889194548130035400e-01 -7.824217900633811951e-03 7.059159129858016968e-02 1.181948482990264893e-01 3.236272186040878296e-02 -3.527345657348632812e-01 1.426132023334503174e-01 1.054098457098007202e-01 5.121815800666809082e-01 -1.336669828742742538e-02 -1.266436278820037842e-01 -1.309483870863914490e-02 3.031149804592132568e-01 1.860409080982208252e-01 5.340018123388290405e-02 5.149945244193077087e-02 4.301076009869575500e-02 4.299297556281089783e-02 7.636955380439758301e-02 4.089448601007461548e-02 -5.308304354548454285e-02 -1.469160765409469604e-01 2.551201879978179932e-01 6.722649931907653809e-02
8.903520554304122925e-02 -7.077344506978988647e-02 -8.706793189048767090e-02 1.894321888685226440e-01 -1.142524927854537964e-01 -2.998065948486328125e-02 -2.830280065536499023e-01 1.162728592753410339e-01 -3.579270094633102417e-02 -3.071095421910285950e-02 -8.302962034940719604e-02 -6.056457277736626565e-05 9.852517396211624146e-02 -2.578963041305541992e-01 -2.820130810141563416e-02 4.714136943221092224e-02 2.244573235511779785e-01 1.478205919265747070e-01 -1.576332151889801025e-01 3.967621326446533203e-01 -1.875863522291183472e-01 -2.072421312332153320e-01 2.153339534997940063e-01 2.624182403087615967e-01 2.690684795379638672e-01 3.272021114826202393e-01 2.348221540451049805e-01 -8.533336222171783447e-02 -2.821995876729488373e-03 3.759385645389556885e-02 2.313345372676849365e-01 5.457509309053421021e-02
3.808892369270324707e-01 -5.769040435552597046e-02 3.273071646690368652e-01 -5.174999684095382690e-02 3.274174034595489502e-02 2.013017088174819946e-01 -6.121289730072021484e-02 1.228443011641502380e-01 -1.427522748708724976e-01 2.112113982439041138e-01 -4.396015033125877380e-02 6.044675782322883606e-02 -1.181027293205261230e-01 -1.141199748963117599e-02 -3.179907053709030151e-02 1.734645068645477295e-01 1.102286502718925476e-01 -2.751060575246810913e-02 8.696453273296356201e-02 2.384262382984161377e-01 2.440186291933059692e-01 1.762515865266323090e-03 2.991111874580383301e-01 2.565163187682628632e-02 3.020161986351013184e-01 2.311015576124191284e-01 1.143137086182832718e-02 1.586238890886306763e-01 -1.208833158016204834e-01 -2.376912087202072144e-01 2.157759219408035278e-01 2.258905768394470215e-01
2.607626840472221375e-02 2.196989655494689941e-01 3.200401365756988525e-01 -8.503347635269165039e-03 -8.571452461183071136e-03 2.241744697093963623e-01 7.878758013248443604e-02 -1.101937443017959595e-01 -1.274229288101196289e-01 2.965042591094970703e-01 -2.944791615009307861e-01 -6.268641352653503418e-02 2.367626316845417023e-02 -1.515538990497589111e-01 -5.403367802500724792e-02 3.247728943824768066e-02 1.637065410614013672e-01 2.194272913038730621e-02 -2.425882816314697266e-01 -2.400888055562973022e-01 -2.015377879142761230e-01 -2.573780715465545654e-01 2.576642036437988281e-01 -4.671422764658927917e-03 2.077281028032302856e-01 1.016425415873527527e-01 3.316560089588165283e-01 1.470717191696166992e-01 -9.615856222808361053e-03 -2.011588066816329956e-01 1.217847540974617004e-01 -5.524816457182168961e-03
9.662733227014541626e-02 7.757323980331420898e-02 -2.229881882667541504e-01 1.393400430679321289e-01 -5.545027926564216614e-02 4.089388549327850342e-01 -2.562819123268127441e-01 7.503018528223037720e-02 -7.292985916137695312e-02 3.777454495429992676e-01 -2.081540413200855255e-02 -2.504863440990447998e-01 2.317761778831481934e-01 -6.414173543453216553e-02 -2.562778815627098083e-02 -8.325944095849990845e-02 1.160160079598426819e-01 -1.767337173223495483e-01 -1.238449066877365112e-01 -1.423237621784210205e-01 3.875961154699325562e-02 1.230786554515361786e-03 3.113637268543243408e-01 1.367653310298919678e-01 1.763967722654342651e-01 1.199595704674720764e-01 1.662702113389968872e-01 -1.631376743316650391e-01 -7.769521325826644897e-02 3.002193868160247803e-01 6.208143383264541626e-02 -6.931866519153118134e-03
-4.962284117937088013e-02 1.357178017497062683e-02 3.292244672775268555e-01 6.873698532581329346e-02 -8.676306903362274170e-02 1.312238723039627075e-01 -1.748376935720443726e-01 3.127585649490356445e-01 -1.385094970464706421e-02 6.640759110450744629e-02 -1.279462426900863647e-01 -2.506067045032978058e-02 9.267480671405792236e-02 5.894361063838005066e-03 -1.422230452299118042e-01 6.965479254722595215e-02 -6.414272636175155640e-02 1.063670590519905090e-01 5.475569982081651688e-03 1.689370721578598022e-01 1.587127596139907837e-01 -2.200247347354888916e-01 4.293196797370910645e-01 1.170290708541870117e-01 2.457472831010818481e-01 4.113155901432037354e-01 1.657791882753372192e-01 3.324452787637710571e-02 1.822050809860229492e-01 -2.421612888574600220e-01 9.011808782815933228e-02 4.551504552364349365e-02
-1.345785856246948242e-01 -1.233239099383354187e-01 1.116606593132019043e-01 -1.007317975163459778e-01 -1.137550771236419678e-01 4.357544481754302979e-01 -4.389115273952484131e-01 -6.709240376949310303e-02 -1.096629202365875244e-01 4.673977941274642944e-02 9.618125110864639282e-02 1.855417788028717041e-01 1.474023461341857910e-01 -6.793390214443206787e-02 1.922411620616912842e-01 1.856137216091156006e-01 8.631171286106109619e-02 2.446500211954116821e-02 4.547354206442832947e-02 3.154626786708831787e-01 -7.322057336568832397e-02 6.201818585395812988e-02 1.131615638732910156e-01 7.049882411956787109e-02 1.308026760816574097e-01 1.598890572786331177e-01 6.939312070608139038e-02 3.189534246921539307e-01 8.534132689237594604e-02 -2.777797579765319824e-01 1.226981431245803833e-01 -5.588554963469505310e-02
2.662531137466430664e-01 -1.167389675974845886e-01 2.527656555175781250e-01 9.873637557029724121e-02 -7.071693986654281616e-02 -1.245897263288497925e-01 -1.310586929321289062e-01 9.470114111900329590e-02 -1.196306496858596802e-01 4.631611704826354980e-02 1.549974381923675537e-01 -5.393378809094429016e-02 3.387438952922821045e-01 -1.169152781367301941e-01 -5.912225320935249329e-02 3.560844659805297852e-01 5.017923563718795776e-02 6.506765726953744888e-03 1.047643646597862244e-01 7.096166908740997314e-02 -1.499098818749189377e-02 -2.071767002344131470e-01 8.660905063152313232e-02 1.634408347308635712e-02 3.343928456306457520e-01 -1.505034118890762329e-01 3.743322193622589111e-01 -1.360025852918624878e-01 -7.685884088277816772e-02 -2.280738949775695801e-01 2.693665623664855957e-01 -3.823192557319998741e-03
-9.066143631935119629e-02 -1.531396210193634033e-01 2.850210368633270264e-01 2.207800447940826416e-01 -2.610603719949722290e-02 1.490167826414108276e-01 -3.950033783912658691e-01 -1.861570030450820923e-01 -8.391629159450531006e-02 2.001987695693969727e-01 -3.321324288845062256e-02 9.719766676425933838e-02 1.838794648647308350e-01 -3.752647042274475098e-01 2.685492038726806641e-01 -1.423145979642868042e-01 3.061548769474029541e-01 6.207368150353431702e-02 -2.564430534839630127e-01 1.101788654923439026e-01 -8.101053535938262939e-02 1.277810782194137573e-01 1.311853621155023575e-02 -7.221448421478271484e-02 -1.197467371821403503e-02 2.489583939313888550e-02 1.653815247118473053e-02 2.848159372806549072e-01 5.275152251124382019e-02 -6.409139186143875122e-02 1.309051737189292908e-02 -8.435733616352081299e-02
-1.475765109062194824e-01 -3.004118241369724274e-02 1.217460110783576965e-01 6.335655599832534790e-02 7.171386480331420898e-02 3.059749305248260498e-01 -4.908514022827148438e-01 2.063813358545303345e-01 -1.693917065858840942e-01 6.057459861040115356e-02 -2.701237332075834274e-03 1.003575921058654785e-01 1.241425201296806335e-01 -7.193549722433090210e-02 2.345254421234130859e-01 6.196324899792671204e-02 1.299849152565002441e-01 -1.427182704210281372e-01 -1.270575076341629028e-01 3.403875231742858887e-01 -1.116878315806388855e-01 -4.005349427461624146e-02 1.889533251523971558e-01 1.065952237695455551e-02 3.017406910657882690e-02 5.566136166453361511e-02 1.911938041448593140e-01 1.834088414907455444e-01 -6.245731841772794724e-03 -3.335499465465545654e-01 1.702205687761306763e-01 -1.438120454549789429e-01
-1.435204744338989258e-01 -1.394877135753631592e-01 1.051653027534484863e-01 5.468605086207389832e-02 1.675749719142913818e-01 -2.064397931098937988e-02 -1.658686101436614990e-01 1.619345396757125854e-01 -2.222205996513366699e-01 3.240967094898223877e-01 -2.290467619895935059e-01 1.340270228683948517e-02 7.774025201797485352e-02 -1.636340618133544922e-01 -1.809966415166854858e-01 5.391388013958930969e-02 1.176915541291236877e-01 2.038278989493846893e-02 -2.291689962148666382e-01 -2.967905253171920776e-02 -1.773140430450439453e-01 -2.267366647720336914e-01 2.541443407535552979e-01 1.054104343056678772e-01 2.295951098203659058e-01 3.104164898395538330e-01 2.220584601163864136e-01 1.382632702589035034e-01 2.375451475381851196e-02 -3.185324072837829590e-01 1.935040801763534546e-01 7.011878490447998047e-02
2.081583142280578613e-01 3.915183618664741516e-02 1.390698999166488647e-01 1.246873885393142700e-01 1.604053080081939697e-01 2.218742519617080688e-01 -3.172224462032318115e-01 1.141838133335113525e-01 1.064837947487831116e-01 8.134085685014724731e-02 9.444559365510940552e-02 1.558974087238311768e-01 4.120700061321258545e-01 -1.294628810137510300e-02 1.228436082601547241e-01 1.080855727195739746e-01 3.052527010440826416e-01 -6.104975938796997070e-02 -2.503656148910522461e-01 9.354205429553985596e-02 -2.639497816562652588e-01 -1.948495805263519287e-01 1.409428864717483521e-01 1.636484563350677490e-01 2.491474151611328125e-01 -1.350494567304849625e-02 -1.508850008249282837e-01 1.382562611252069473e-02 -1.919637322425842285e-01 2.378055639564990997e-02 1.951867043972015381e-01 1.880684122443199158e-02
-1.494324505329132080e-01 2.376422137022018433e-01 5.798254162073135376e-02 4.518655687570571899e-02 2.479793429374694824e-01 3.559662401676177979e-01 -3.097835183143615723e-01 -5.374254658818244934e-02 -1.742420047521591187e-01 9.688946604728698730e-02 -1.203533932566642761e-01 -1.204854175448417664e-01 1.809752434492111206e-01 -6.491188425570726395e-03 -1.607821881771087646e-01 4.452598392963409424e-01 1.747145354747772217e-01 -1.734987944364547729e-01 -1.351245678961277008e-02 -6.295989453792572021e-02 1.782943308353424072e-02 1.724903583526611328e-01 1.322503201663494110e-02 -5.180833116173744202e-02 -1.252251565456390381e-01 4.831209778785705566e-02 1.818449795246124268e-01 1.293477565050125122e-01 1.965240202844142914e-02 -1.054178327322006226e-01 3.046314120292663574e-01 1.823870688676834106e-01
3.549949526786804199e-01 1.581466197967529297e-01 2.058960944414138794e-01 4.706755653023719788e-02 -5.953096225857734680e-02 2.188016772270202637e-01 -1.865639686584472656e-01 6.163501646369695663e-03 -8.438532799482345581e-02 1.218788400292396545e-01 -1.335791647434234619e-01 4.286375269293785095e-02 -1.541300714015960693e-01 -1.313397288322448730e-01 1.027253121137619019e-01 3.418290317058563232e-01 2.804491519927978516e-01 -1.597851812839508057e-01 -1.341515332460403442e-01 4.877695441246032715e-02 7.840896397829055786e-02 -5.519553273916244507e-02 2.434099167585372925e-01 2.678319215774536133e-01 -7.512278854846954346e-02 -2.812699377536773682e-01 -1.014167517423629761e-01 5.798159167170524597e-02 1.710529327392578125e-01 -2.849594056606292725e-01 9.507147967815399170e-02 -1.593642234802246094e-01
2.336903288960456848e-02 -9.211209416389465332e-02 8.086638897657394409e-02 4.182786121964454651e-02 -4.615621566772460938e-01 6.856691092252731323e-02 -9.711882472038269043e-02 -1.435584295541048050e-02 1.249272227287292480e-01 1.046934202313423157e-01 -2.903571426868438721e-01 -2.799181453883647919e-02 2.386770546436309814e-01 -3.327944129705429077e-02 1.994259655475616455e-01 2.653653025627136230e-01 3.420165181159973145e-02 -2.513313479721546173e-02 -1.973440945148468018e-01 -2.805585041642189026e-02 1.232113689184188843e-01 -1.656568795442581177e-01 1.785209476947784424e-01 3.044721186161041260e-01 -7.734227180480957031e-02 2.150857895612716675e-01 -7.894861698150634766e-02 1.709893345832824707e-01 2.801113761961460114e-02 5.015148222446441650e-02 3.862228393554687500e-01 1.626895666122436523e-01
-4.521333053708076477e-02 -1.983593553304672241e-01 4.793573915958404541e-01 -5.011629685759544373e-02 -3.620388805866241455e-01 6.515626609325408936e-02 -1.265393197536468506e-01 2.797295153141021729e-01 -1.010937541723251343e-01 3.129232823848724365e-01 9.007873386144638062e-02 1.848905086517333984e-01 3.305422887206077576e-02 -1.792018562555313110e-01 7.166921347379684448e-02 2.408266812562942505e-01 -8.714328706264495850e-02 1.373246125876903534e-02 2.819005399942398071e-03 -1.056653484702110291e-01 -2.923006191849708557e-02 4.793260991573333740e-02 8.075311779975891113e-02 1.385545432567596436e-01 2.408806532621383667e-01 3.529083356261253357e-02 1.491708606481552124e-01 8.467797935009002686e-02 -3.236060589551925659e-02 -1.038539186120033264e-01 1.951845288276672363e-01 2.520105242729187012e-01
4.924868047237396240e-02 -3.450464690104126930e-03 2.108390778303146362e-01 1.289196312427520752e-01 -2.968280017375946045e-01 1.022275164723396301e-01 -1.990089267492294312e-01 1.698226630687713623e-01 9.976863861083984375e-03 -6.289362907409667969e-02 -1.753113269805908203e-01 -2.835992574691772461e-01 2.285769879817962646e-01 9.591829776763916016e-02 -2.037344723939895630e-01 1.415252238512039185e-01 1.055323705077171326e-01 1.113897711038589478e-01 4.763589240610599518e-03 2.019190043210983276e-01 1.522678434848785400e-01 -1.373831480741500854e-01 2.204314619302749634e-01 2.908231616020202637e-01 6.132378056645393372e-02 1.686592400074005127e-01 1.181043460965156555e-01 3.197784244548529387e-04 1.513134241104125977e-01 8.381866663694381714e-02 4.583948552608489990e-01 7.427024841308593750e-02
6.372094154357910156e-02 2.494122236967086792e-01 -7.171515375375747681e-03 1.676618009805679321e-01 -1.995894759893417358e-01 2.298582196235656738e-01 -2.566063702106475830e-01 1.518831998109817505e-01 -2.063461840152740479e-01 6.928054243326187134e-02 -3.299677968025207520e-01 -5.450713913887739182e-03 -6.635979562997817993e-02 -3.135156631469726562e-01 -2.268506586551666260e-01 8.399198204278945923e-02 -2.662835828959941864e-02 -8.716136962175369263e-02 -2.576512694358825684e-01 1.514202803373336792e-01 1.590133309364318848e-01 -1.801593005657196045e-01 -2.659448385238647461e-01 1.211438551545143127e-01 7.677467912435531616e-02 -1.538893878459930420e-01 1.219919994473457336e-01 5.256606265902519226e-02 8.794123679399490356e-02 6.042481586337089539e-02 3.187123239040374756e-01 -7.442671805620193481e-02
1.172842606902122498e-01 2.912054061889648438e-01 -9.002025425434112549e-02 -1.314645856618881226e-01 6.491794437170028687e-02 2.147410623729228973e-02 -3.988364040851593018e-01 -1.353793442249298096e-01 -3.091631233692169189e-01 -7.056103646755218506e-02 9.547252207994461060e-02 -1.704782694578170776e-01 -1.715428382158279419e-01 -2.971894741058349609e-01 -1.508534401655197144e-01 3.820594847202301025e-01 1.137672960758209229e-01 -3.252875059843063354e-02 -1.094546094536781311e-01 6.225753203034400940e-02 -6.316054612398147583e-02 -1.742322444915771484e-01 4.779282957315444946e-02 1.581936478614807129e-01 3.148110210895538330e-01 1.418746560811996460e-01 2.705494500696659088e-02 1.197427734732627869e-01 5.239823833107948303e-02 -7.160527259111404419e-02 1.190073862671852112e-01 1.446272432804107666e-01
4.032508730888366699e-01 3.779817745089530945e-02 -8.220537006855010986e-02 -1.008151248097419739e-01 -9.817297756671905518e-02 -3.632701560854911804e-02 -2.640493810176849365e-01 2.052565477788448334e-02 2.060009539127349854e-02 1.813400983810424805e-01 -1.571310311555862427e-01 -1.610902696847915649e-01 1.055592149496078491e-01 -1.859817504882812500e-01 -1.707555055618286133e-01 3.726972341537475586e-01 -1.627466082572937012e-01 2.029176056385040283e-02 -1.938678771257400513e-01 -1.573522388935089111e-01 -4.046236723661422729e-02 -9.693029522895812988e-02 -1.241980046033859253e-01 -8.475567400455474854e-02 3.003702163696289062e-01 9.101718664169311523e-02 -3.263196721673011780e-02 1.369961053133010864e-01 -1.227180287241935730e-02 -8.946749567985534668e-02 3.867093324661254883e-01 2.031596451997756958e-01
2.417037338018417358e-01 1.688602715730667114e-01 1.491782516241073608e-01 2.343012243509292603e-01 -1.255217641592025757e-01 2.600988745689392090e-01 -2.321648001670837402e-01 -2.441678643226623535e-01 -5.872429534792900085e-02 -8.443953841924667358e-02 2.139050280675292015e-03 1.717140898108482361e-02 2.149993777275085449e-01 -8.718600124120712280e-02 7.306873798370361328e-02 4.037212133407592773e-01 2.152609080076217651e-01 -1.320510059595108032e-01 7.434730976819992065e-02 8.940518647432327271e-02 -2.839379198849201202e-02 -1.236613988876342773e-01 2.740755379199981689e-01 3.484165295958518982e-02 -1.812571585178375244e-01 -9.219069778919219971e-02 -1.191144958138465881e-01 -1.912920773029327393e-01 1.246911510825157166e-01 -3.327679038047790527e-01 1.100704371929168701e-01 7.548240572214126587e-02
7.884734869003295898e-02 -1.422559143975377083e-03 6.577669084072113037e-02 1.786550283432006836e-01 -4.187298715114593506e-01 5.798255652189254761e-02 -2.774422764778137207e-01 2.599413096904754639e-01 -5.789762735366821289e-02 6.299278885126113892e-02 2.206075042486190796e-01 -1.293212268501520157e-02 6.429015658795833588e-03 -1.248237490653991699e-01 -1.142880246043205261e-01 4.081518650054931641e-01 -8.243966847658157349e-02 4.560487717390060425e-02 1.416726559400558472e-01 5.490802228450775146e-02 -2.055246829986572266e-01 4.094562679529190063e-02 1.199024543166160583e-01 1.687233746051788330e-01 1.282012313604354858e-01 -1.368086785078048706e-01 1.791468858718872070e-01 8.600248396396636963e-02 1.729141324758529663e-01 -2.004138007760047913e-02 3.718801736831665039e-01 1.445961147546768188e-01
1.997846513986587524e-01 -1.853171736001968384e-01 1.087083201855421066e-02 -9.365978650748729706e-03 -1.936155259609222412e-01 2.872207462787628174e-01 -3.015352785587310791e-01 -3.185769319534301758e-01 1.805549673736095428e-02 -1.761867851018905640e-02 -5.615741014480590820e-02 -1.921902783215045929e-02 -2.017950266599655151e-02 9.001818299293518066e-02 1.622052639722824097e-01 3.021461367607116699e-01 2.044418156147003174e-01 -1.418641209602355957e-01 -2.319514304399490356e-01 -1.533198356628417969e-01 2.150961309671401978e-01 8.413177728652954102e-02 2.593365311622619629e-01 1.251628994941711426e-01 8.072898536920547485e-02 7.502315938472747803e-02 -1.748479902744293213e-01 2.776453197002410889e-01 1.736709624528884888e-01 -8.357485756278038025e-03 2.393489629030227661e-01 6.913511548191308975e-03
1.301028877496719360e-01 2.183139882981777191e-02 7.493214309215545654e-02 -2.808587998151779175e-02 -1.147024184465408325e-01 8.117140084505081177e-02 -4.632904231548309326e-01 -1.067884117364883423e-01 -5.829517915844917297e-02 1.834238171577453613e-01 -3.308942615985870361e-01 6.390795111656188965e-02 -1.430787891149520874e-01 -2.803826034069061279e-01 -1.523630023002624512e-01 -1.566730625927448273e-02 7.862042635679244995e-02 7.033184170722961426e-02 1.860233545303344727e-01 1.469995081424713135e-01 3.625501692295074463e-01 1.179481297731399536e-02 2.074673026800155640e-01 5.981069430708885193e-02 1.352510154247283936e-01 2.527715563774108887e-01 9.446623735129833221e-03 -2.057830840349197388e-01 -3.680521994829177856e-02 9.260495193302631378e-03 2.034338414669036865e-01 -2.103587687015533447e-01
2.455042302608489990e-02 -1.153915524482727051e-01 2.280491441488265991e-01 6.055821105837821960e-02 -6.434689462184906006e-02 1.148432567715644836e-01 -1.771951317787170410e-01 -2.950407937169075012e-02 -2.774128615856170654e-01 4.914997611194849014e-03 -1.801756322383880615e-01 5.651457980275154114e-02 2.097099721431732178e-01 -1.014004349708557129e-01 8.243652433156967163e-02 8.463215082883834839e-02 4.470734000205993652e-01 -7.827904820442199707e-02 -2.556265294551849365e-01 8.121361956000328064e-03 -3.048423826694488525e-01 -1.168114170432090759e-01 1.255906969308853149e-01 2.669999003410339355e-02 -9.914647042751312256e-02 1.841532588005065918e-01 -1.945780068635940552e-01 -1.994815468788146973e-01 2.257779240608215332e-01 1.596536338329315186e-01 2.920409142971038818e-01 1.494349241256713867e-01
-1.862605065107345581e-01 -1.668108552694320679e-01 6.517600268125534058e-02 3.199056684970855713e-01 -5.526858940720558167e-02 -4.768556356430053711e-02 -3.812938928604125977e-01 1.895330287516117096e-02 -1.657121255993843079e-02 2.302459776401519775e-01 -1.203588098287582397e-01 -2.172739803791046143e-01 -1.570579260587692261e-01 -2.393725514411926270e-01 1.086786836385726929e-01 4.909081012010574341e-02 8.261930197477340698e-02 1.421483457088470459e-01 -1.214942857623100281e-01 3.569293618202209473e-01 2.901204489171504974e-02 -5.506722256541252136e-02 2.564343512058258057e-01 -8.001151680946350098e-02 2.029888331890106201e-01 9.986668080091476440e-02 -1.686304062604904175e-01 1.602185219526290894e-01 -4.644933715462684631e-02 -1.587886810302734375e-01 2.405766546726226807e-01 1.813639402389526367e-01
2.441660612821578979e-01 4.143422469496726990e-02 -7.622347213327884674e-03 3.159290254116058350e-01 -1.204563006758689880e-01 1.858150959014892578e-01 7.718312554061412811e-04 -1.912965178489685059e-01 -9.063331037759780884e-02 -4.405088722705841064e-02 -1.694799959659576416e-01 -1.638437211513519287e-01 1.917196214199066162e-01 -1.847858279943466187e-01 1.686014235019683838e-02 2.430799156427383423e-01 2.650637924671173096e-01 3.115318119525909424e-01 -1.290849298238754272e-01 -3.536602854728698730e-02 5.086206365376710892e-03 1.921902596950531006e-01 1.734882034361362457e-02 -4.835319519042968750e-02 1.810852587223052979e-01 -2.307738736271858215e-02 2.805397510528564453e-01 -3.581839799880981445e-02 -4.721393436193466187e-02 -4.726284369826316833e-02 3.639168441295623779e-01 -2.865876853466033936e-01
2.140033096075057983e-01 9.307482838630676270e-02 -6.178995966911315918e-02 2.006936818361282349e-02 1.017564162611961365e-01 4.558386206626892090e-01 1.825982704758644104e-02 -1.115253120660781860e-01 -2.158129364252090454e-01 7.964592427015304565e-02 6.664890050888061523e-02 -1.815577745437622070e-01 1.178602315485477448e-02 -2.080241143703460693e-01 -1.002447828650474548e-01 2.026536464691162109e-01 2.091807872056961060e-01 -6.486862897872924805e-03 -1.984169036149978638e-01 2.130648195743560791e-01 -1.353409588336944580e-01 2.322504818439483643e-01 1.916646361351013184e-01 1.982786655426025391e-01 9.978245198726654053e-02 -1.393706202507019043e-01 2.578846216201782227e-01 -2.906271219253540039e-01 6.755473557859659195e-03 -8.360502868890762329e-02 2.121786177158355713e-01 -1.275680214166641235e-01
6.860096752643585205e-02 -1.183547228574752808e-01 3.282300531864166260e-01 1.036903932690620422e-01 -1.094601526856422424e-01 6.262861192226409912e-02 -3.245560228824615479e-01 -4.222912341356277466e-02 -1.711129769682884216e-02 -4.330088198184967041e-02 3.004992008209228516e-01 -1.106395795941352844e-01 3.392435610294342041e-01 -1.393088549375534058e-01 2.593383491039276123e-01 1.841602325439453125e-01 2.625971734523773193e-01 8.023201487958431244e-03 -6.497057620435953140e-04 2.418990284204483032e-01 -1.044046953320503235e-01 9.581578522920608521e-02 1.842325627803802490e-01 6.783363968133926392e-02 2.439164370298385620e-01 2.481581419706344604e-01 4.543322697281837463e-02 -9.897992014884948730e-02 7.580666244029998779e-02 -1.306685954332351685e-01 1.780622154474258423e-01 -1.605465561151504517e-01
4.481784626841545105e-02 -3.515596687793731689e-02 1.290006637573242188e-01 7.334861159324645996e-02 8.738596737384796143e-02 -5.386346951127052307e-02 -3.511346578598022461e-01 3.302632644772529602e-02 -5.596023797988891602e-02 -5.742082372307777405e-02 -2.934568226337432861e-01 1.467351615428924561e-01 4.659646153450012207e-01 1.984015852212905884e-02 2.052868157625198364e-01 1.713622808456420898e-01 1.366087794303894043e-01 -6.741353869438171387e-02 -8.720978163182735443e-03 2.101287394762039185e-01 -1.728638857603073120e-01 -1.761320419609546661e-02 1.424047648906707764e-01 1.733027547597885132e-01 2.769049704074859619e-01 9.173212200403213501e-02 2.030717581510543823e-01 -1.929833889007568359e-01 -3.789611905813217163e-02 9.302105009555816650e-02 3.151351511478424072e-01 1.256834715604782104e-01
-2.420949004590511322e-02 2.835135161876678467e-01 2.001200467348098755e-01 1.876672208309173584e-01 -5.684537440538406372e-02 6.858220696449279785e-02 -2.734724581241607666e-01 -1.133076027035713196e-01 -2.834534943103790283e-01 -1.967276632785797119e-02 1.699820533394813538e-02 -9.657955169677734375e-02 -1.840241551399230957e-01 -1.429082602262496948e-01 -9.761587530374526978e-02 3.217370510101318359e-01 1.112383231520652771e-01 -3.829083964228630066e-02 1.065220907330513000e-01 8.785413205623626709e-02 -1.034397184848785400e-01 -6.059424206614494324e-02 -1.070509012788534164e-02 2.548033297061920166e-01 3.813193738460540771e-01 1.315212100744247437e-01 2.749718129634857178e-01 2.879494130611419678e-01 -8.087627589702606201e-02 -8.639216423034667969e-02 2.013119310140609741e-01 -4.951287433505058289e-02
8.630439639091491699e-02 -1.606159210205078125e-01 6.509484350681304932e-02 2.053403258323669434e-01 -4.455229640007019043e-02 1.708989292383193970e-01 -4.575306773185729980e-01 5.538785830140113831e-02 7.176934927701950073e-02 -3.619215916842222214e-03 -1.140548363327980042e-01 3.733685612678527832e-02 8.567412942647933960e-02 -9.589557349681854248e-02 -2.731486856937408447e-01 3.274149596691131592e-01 2.501721680164337158e-01 1.468094438314437866e-01 1.243018805980682373e-01 1.953517347574234009e-01 2.124367356300354004e-01 7.479137182235717773e-02 -9.682384319603443146e-03 -1.996996812522411346e-02 2.505553364753723145e-01 7.733095437288284302e-03 -2.154042944312095642e-03 -8.515095710754394531e-02 -1.705972403287887573e-01 1.409648209810256958e-01 3.812774717807769775e-01 -7.373726367950439453e-02
4.044737517833709717e-01 -2.280700765550136566e-02 1.130165457725524902e-01 2.701624333858489990e-01 -3.139827400445938110e-02 3.883356750011444092e-01 -3.482372760772705078e-01 1.065851822495460510e-01 -2.211196422576904297e-01 5.775600671768188477e-02 8.271660655736923218e-02 -2.714698612689971924e-01 1.456770151853561401e-01 -9.033269435167312622e-02 2.875784970819950104e-02 -1.805696263909339905e-02 1.617129445075988770e-01 1.849359087646007538e-02 -1.606317013502120972e-01 1.773811876773834229e-01 -5.122768506407737732e-02 2.792600356042385101e-02 -8.112681657075881958e-02 8.281012624502182007e-02 8.350347727537155151e-02 -1.362869441509246826e-01 7.672005146741867065e-02 -3.293528258800506592e-01 -1.396162062883377075e-01 1.572951674461364746e-01 1.328619718551635742e-01 1.428605755791068077e-03
2.290282100439071655e-01 -1.594868600368499756e-01 2.776701450347900391e-01 3.117831051349639893e-02 2.369633466005325317e-01 4.402285441756248474e-02 -1.843598112463951111e-02 -3.100674599409103394e-02 -1.330968439579010010e-01 2.570917010307312012e-01 -1.565735936164855957e-01 7.886980893090367317e-04 8.937272429466247559e-02 -3.378908038139343262e-01 -3.189760148525238037e-01 1.985611021518707275e-02 2.876161038875579834e-02 1.384018510580062866e-01 -2.945029139518737793e-01 -9.557391703128814697e-02 -1.019916459918022156e-01 -1.232038587331771851e-01 1.151578202843666077e-01 2.109555602073669434e-01 9.843185544013977051e-02 2.049180567264556885e-01 2.781917452812194824e-01 1.024342179298400879e-01 2.530660927295684814e-01 -8.327203243970870972e-02 1.995493471622467041e-01 4.967648163437843323e-02
1.132876873016357422e-01 -1.959777623414993286e-01 2.965831458568572998e-01 4.925806075334548950e-02 -8.762048184871673584e-02 6.939090043306350708e-02 -3.164625763893127441e-01 -2.666412480175495148e-02 8.210658282041549683e-02 2.184324562549591064e-01 -3.521764576435089111e-01 -5.486150830984115601e-02 1.280486881732940674e-01 -2.567547261714935303e-01 -1.945131421089172363e-01 8.976472169160842896e-02 -2.127567073330283165e-03 1.796281635761260986e-01 9.827874600887298584e-03 -1.377349048852920532e-01 -1.187956258654594421e-01 -8.283042907714843750e-02 6.618736684322357178e-02 7.691840082406997681e-02 2.328672260046005249e-01 4.047751426696777344e-01 -3.533892333507537842e-02 3.142543733119964600e-01 -7.851836830377578735e-02 -1.453377902507781982e-01 -8.170824497938156128e-02 2.580937184393405914e-02
-1.725873202085494995e-01 1.115104532800614834e-03 5.621579661965370178e-02 1.140506006777286530e-03 -1.652063727378845215e-01 2.605229020118713379e-01 -3.964402079582214355e-01 1.400443017482757568e-01 -2.760745286941528320e-01 -1.115754097700119019e-01 1.650289148092269897e-01 -6.504134833812713623e-02 1.756048947572708130e-01 -1.075528338551521301e-01 2.895678877830505371e-01 1.149186268448829651e-01 7.491902261972427368e-02 -2.837140671908855438e-02 -1.372681707143783569e-01 2.747655808925628662e-01 -6.265313178300857544e-02 -9.185305796563625336e-03 3.087526261806488037e-01 4.722974821925163269e-02 -4.969295579940080643e-03 2.771697752177715302e-02 -1.679741404950618744e-02 2.782701551914215088e-01 1.500969380140304565e-01 -2.248433679342269897e-01 2.607080340385437012e-01 -1.167472451925277710e-01
9.403243660926818848e-02 2.247227877378463745e-01 -7.685998827219009399e-02 2.836358174681663513e-02 -1.077557355165481567e-02 2.142390012741088867e-01 -1.613918542861938477e-01 5.182045325636863708e-02 -1.745598018169403076e-01 2.038950175046920776e-01 -2.642944753170013428e-01 -4.165412485599517822e-02 3.452106416225433350e-01 -4.104118049144744873e-01 -9.232405573129653931e-02 1.520113348960876465e-01 -2.344544231891632080e-02 -3.147193044424057007e-02 -2.500063180923461914e-01 1.583089977502822876e-01 7.400121539831161499e-02 -1.133140474557876587e-01 -2.524821758270263672e-01 2.737227678298950195e-01 1.856656521558761597e-01 -2.388078719377517700e-01 -9.840858727693557739e-02 4.549228399991989136e-02 1.749291270971298218e-01 -6.031307857483625412e-03 1.249627918004989624e-01 -2.698801644146442413e-02
1.074671838432550430e-02 -1.423878669738769531e-01 3.705818951129913330e-02 1.522159129381179810e-01 -2.077145315706729889e-02 2.312268130481243134e-02 -2.506848573684692383e-01 8.852016180753707886e-02 7.428488135337829590e-02 -2.562640979886054993e-02 3.444608673453330994e-02 -5.602261796593666077e-02 4.351902306079864502e-01 -3.205094635486602783e-01 2.168681919574737549e-01 2.587288245558738708e-02 1.229640692472457886e-01 -1.207622699439525604e-02 2.444669231772422791e-02 1.151091828942298889e-01 -1.451877802610397339e-01 2.769441530108451843e-02 1.571008861064910889e-01 1.160079911351203918e-01 1.206324845552444458e-01 -2.042024582624435425e-02 2.121158689260482788e-01 -2.755659818649291992e-01 1.933986544609069824e-01 3.386548534035682678e-02 4.290810227394104004e-01 2.923116087913513184e-01
5.043357610702514648e-02 -6.113446503877639771e-02 1.460345536470413208e-01 -1.010364145040512085e-01 -2.352439612150192261e-02 1.313544213771820068e-01 -1.963577270507812500e-01 -4.891403391957283020e-02 -9.718997031450271606e-02 5.901450291275978088e-02 -3.088965713977813721e-01 -2.792422287166118622e-02 1.505945473909378052e-01 -2.026307135820388794e-01 3.188524842262268066e-01 1.827686876058578491e-01 1.933472231030464172e-02 -1.212468892335891724e-01 7.912334054708480835e-02 -2.750333026051521301e-02 -1.951699107885360718e-01 -3.647741675376892090e-01 3.651987314224243164e-01 -1.277591288089752197e-02 3.815131187438964844e-01 -1.796728223562240601e-01 1.084224581718444824e-01 -8.391276746988296509e-02 1.835910677909851074e-01 -4.439040087163448334e-03 1.800768673419952393e-01 -7.702644914388656616e-02
2.883008122444152832e-01 -1.835668236017227173e-01 4.170354828238487244e-02 -4.825315997004508972e-02 -3.291084468364715576e-01 2.409787625074386597e-01 -7.183061540126800537e-02 1.388501375913619995e-01 -8.484670519828796387e-02 2.083259820938110352e-01 1.493024379014968872e-01 -7.259339094161987305e-02 1.924533247947692871e-01 -3.600343763828277588e-01 1.081540361046791077e-01 2.783390879631042480e-01 -1.028742641210556030e-01 -6.531704962253570557e-02 1.470031440258026123e-01 -1.576247066259384155e-01 1.477335244417190552e-01 -3.853442519903182983e-02 2.952280044555664062e-01 -6.012725085020065308e-02 -6.074892729520797729e-02 -2.500173076987266541e-02 -1.098704934120178223e-01 -1.759659498929977417e-01 -8.812125027179718018e-02 -1.616091281175613403e-01 1.713623553514480591e-01 2.613707482814788818e-01
4.513699188828468323e-02 -4.074663389474153519e-03 1.214597225189208984e-01 -2.606390276923775673e-03 -1.503946781158447266e-01 7.977806776762008667e-02 -3.719120919704437256e-01 1.738009899854660034e-01 -1.370650082826614380e-01 -1.746876835823059082e-01 7.769674807786941528e-02 -1.891747713088989258e-01 2.776799499988555908e-01 -1.523724049329757690e-01 2.318488955497741699e-01 6.895286589860916138e-02 3.890663385391235352e-01 -5.300743877887725830e-02 -6.764899939298629761e-02 3.070985078811645508e-01 -2.380310744047164917e-01 -2.647404372692108154e-02 2.357994914054870605e-01 -4.184226971119642258e-03 7.543037831783294678e-02 8.225707709789276123e-02 -1.309484541416168213e-01 -7.834284752607345581e-02 1.624110639095306396e-01 -9.045603871345520020e-02 3.090317547321319580e-01 6.222271919250488281e-02
1.423381119966506958e-01 -6.291785836219787598e-02 1.608275175094604492e-01 1.161213126033544540e-02 -3.595250546932220459e-01 1.825923919677734375e-01 -2.592006698250770569e-02 8.885888382792472839e-03 -1.142125874757766724e-01 1.024220138788223267e-01 -6.703374534845352173e-02 1.036947146058082581e-01 4.634755253791809082e-01 -2.373118698596954346e-02 -5.405588075518608093e-02 9.498853981494903564e-02 5.724951997399330139e-02 -5.115279555320739746e-02 -1.561074256896972656e-01 3.292416036128997803e-02 -1.392691731452941895e-01 -1.173160225152969360e-01 3.274356424808502197e-01 3.878872375935316086e-03 4.014890193939208984e-01 -3.182926177978515625e-01 -6.136521697044372559e-03 1.564868986606597900e-01 -1.106413677334785461e-01 -1.231547296047210693e-01 1.090771034359931946e-01 -1.492041647434234619e-01
-1.815927326679229736e-01 -1.546196937561035156e-01 -8.892980962991714478e-02 2.923333942890167236e-01 -9.935296326875686646e-02 1.271766722202301025e-01 -2.228783816099166870e-01 1.368213295936584473e-01 -8.966924995183944702e-02 2.780879735946655273e-01 -8.824196457862854004e-02 -2.055742889642715454e-01 -4.537105187773704529e-02 -3.260844647884368896e-01 2.530260384082794189e-01 2.717651426792144775e-01 3.040285594761371613e-02 9.420862793922424316e-02 -2.707874178886413574e-01 3.300291001796722412e-01 -9.022136777639389038e-02 5.605868622660636902e-02 9.273410588502883911e-02 -8.560104295611381531e-03 2.353482097387313843e-01 6.124916672706604004e-02 -1.580056697130203247e-01 1.614126414060592651e-01 8.663995563983917236e-02 -5.579923093318939209e-02 1.942524760961532593e-01 5.573653057217597961e-02
5.074714422225952148e-01 -8.455020189285278320e-02 -7.993249595165252686e-02 2.381386756896972656e-01 4.332112893462181091e-02 1.575784236192703247e-01 -1.368825882673263550e-01 -6.956361979246139526e-02 -2.370222359895706177e-01 5.028431117534637451e-02 1.470075249671936035e-01 -3.204075694084167480e-01 1.763762384653091431e-01 -2.413482032716274261e-02 -3.490711003541946411e-02 3.084661364555358887e-01 9.257078170776367188e-02 9.758250415325164795e-02 -2.123707383871078491e-01 3.403563499450683594e-01 8.058016002178192139e-02 -1.654692739248275757e-01 -6.780907511711120605e-02 1.143704503774642944e-01 9.773959219455718994e-02 1.041664555668830872e-01 -3.610726213082671165e-03 -6.528506428003311157e-02 1.050994694232940674e-01 1.815575063228607178e-01 1.901673711836338043e-02 1.061267256736755371e-01
-1.244348734617233276e-01 -1.491834223270416260e-01 6.815290451049804688e-02 2.075654864311218262e-01 1.504701212979853153e-03 1.614212840795516968e-01 -3.661167025566101074e-01 1.947407610714435577e-02 -4.328828305006027222e-02 1.823885589838027954e-01 -1.924535036087036133e-01 -3.503260314464569092e-01 -9.272515028715133667e-02 -3.001760840415954590e-01 2.170190811157226562e-01 8.786831796169281006e-02 2.508622780442237854e-02 7.853498682379722595e-03 -4.318653643131256104e-01 2.420506924390792847e-01 -1.653486788272857666e-01 5.878608301281929016e-02 2.038098126649856567e-01 3.081557340919971466e-02 1.678108423948287964e-01 7.732228189706802368e-02 7.082352880388498306e-03 1.419987678527832031e-01 1.473757624626159668e-01 3.642527759075164795e-02 9.567157179117202759e-02 -8.087797323241829872e-04
-7.399359345436096191e-02 7.129979133605957031e-02 2.687528431415557861e-01 1.670568287372589111e-01 -2.601892054080963135e-01 1.480981409549713135e-01 -2.256955951452255249e-01 -2.333619594573974609e-01 5.346222966909408569e-02 2.440150529146194458e-01 -2.521879971027374268e-01 -2.943396270275115967e-01 1.659090667963027954e-01 -5.323482677340507507e-02 -4.915676265954971313e-02 4.214058220386505127e-01 -6.274734437465667725e-02 -3.852132335305213928e-02 -1.933306157588958740e-01 -1.949235051870346069e-01 -9.914902038872241974e-03 -1.563492566347122192e-01 2.826502919197082520e-02 -1.584993451833724976e-01 -2.144164741039276123e-01 1.240010783076286316e-01 1.939691156148910522e-01 3.905672952532768250e-02 -8.846732228994369507e-02 -4.361721500754356384e-02 1.341072618961334229e-01 -1.086784824728965759e-01
-1.560321897268295288e-01 -1.458725929260253906e-01 1.539085954427719116e-01 6.599285453557968140e-02 -3.179769814014434814e-01 1.110693812370300293e-01 -2.576074004173278809e-01 6.777409464120864868e-02 -1.505939662456512451e-01 1.868098378181457520e-01 1.060282737016677856e-01 -2.602314949035644531e-01 3.130785375833511353e-02 -2.351080477237701416e-01 1.169270053505897522e-01 1.677241991274058819e-03 -1.506638228893280029e-01 -1.581303924322128296e-01 -3.444752395153045654e-01 1.075780019164085388e-01 5.774628743529319763e-02 -5.567565187811851501e-02 1.583101153373718262e-01 -4.582300409674644470e-02 -1.783860623836517334e-01 1.916815340518951416e-01 1.145487874746322632e-01 -6.902397423982620239e-02 -6.231619790196418762e-02 -6.014179810881614685e-02 3.069676160812377930e-01 3.684377968311309814e-01
1.106233969330787659e-01 -9.766708128154277802e-03 5.098821520805358887e-01 2.201910018920898438e-01 -1.140057444572448730e-01 2.494442015886306763e-01 -1.973655521869659424e-01 8.832693845033645630e-02 4.409234970808029175e-02 9.017637930810451508e-03 1.839156150817871094e-01 -2.772498726844787598e-01 2.855882048606872559e-02 -2.875173985958099365e-01 -2.539399079978466034e-02 5.343898385763168335e-02 -1.011544391512870789e-01 -2.465938478708267212e-01 -9.718852490186691284e-02 6.064606830477714539e-02 -1.354151517152786255e-01 -1.340117156505584717e-01 2.562428712844848633e-01 2.531775236129760742e-01 -1.717491820454597473e-02 -2.648372948169708252e-01 -3.593662753701210022e-02 9.499874711036682129e-02 4.065888468176126480e-03 -6.720290333032608032e-02 1.115683913230895996e-01 -9.786780923604965210e-02
1.535767614841461182e-01 8.226276375353336334e-03 3.794696331024169922e-01 -6.434953957796096802e-02 2.644407562911510468e-03 2.284854501485824585e-01 -7.904949039220809937e-02 2.069091200828552246e-01 -2.495951354503631592e-01 -1.894489228725433350e-01 -3.245495259761810303e-02 -4.643898457288742065e-02 1.767033189535140991e-01 -9.438206441700458527e-03 -7.168394327163696289e-02 1.818988770246505737e-01 2.744817137718200684e-01 -1.516603678464889526e-01 -7.920964062213897705e-02 -2.600264362990856171e-02 -1.184847131371498108e-01 -1.439482420682907104e-01 2.021869570016860962e-01 -9.445694088935852051e-02 -1.155368834733963013e-01 1.773498505353927612e-01 9.372972883284091949e-03 -2.072207778692245483e-01 1.258435994386672974e-01 4.480033740401268005e-02 5.061498284339904785e-01 -6.545200943946838379e-02
1.610211431980133057e-01 2.988830506801605225e-01 -2.267111651599407196e-02 1.613892018795013428e-01 8.855477906763553619e-03 3.784004449844360352e-01 -3.574295938014984131e-01 -9.205284528434276581e-03 6.948388367891311646e-02 1.854769587516784668e-01 -1.820413395762443542e-02 -8.577791601419448853e-02 3.070317022502422333e-02 -2.549613714218139648e-01 2.258608490228652954e-01 -1.398258563131093979e-02 1.596578024327754974e-02 1.152130716945976019e-04 -2.010985463857650757e-01 5.289772897958755493e-02 1.613370031118392944e-01 -1.723307669162750244e-01 -1.408969908952713013e-01 2.798893153667449951e-01 1.233193576335906982e-01 1.028363928198814392e-01 4.451156035065650940e-02 1.331774741411209106e-01 -3.013521730899810791e-01 -1.200477406382560730e-01 2.694283127784729004e-01 4.765978083014488220e-02
-2.377001643180847168e-01 6.090407818555831909e-02 2.354601919651031494e-01 7.820911705493927002e-02 1.333992332220077515e-01 2.339693307876586914e-01 -3.477802276611328125e-01 -9.256895631551742554e-02 -1.709649860858917236e-01 -3.095318190753459930e-02 8.237872272729873657e-02 2.848038077354431152e-01 2.793247401714324951e-01 -4.910777807235717773e-01 -2.429804205894470215e-02 5.089843273162841797e-02 3.180797398090362549e-01 -6.967056542634963989e-04 -5.158365145325660706e-02 8.022710680961608887e-02 1.222122311592102051e-01 -1.161699881777167320e-03 1.410011947154998779e-01 1.636272072792053223e-01 -4.677293356508016586e-03 -1.794326677918434143e-02 2.185420133173465729e-02 -1.228190511465072632e-01 -4.445607960224151611e-02 6.854467093944549561e-02 2.015924006700515747e-01 2.533533424139022827e-02
4.940252006053924561e-02 1.060408204793930054e-01 1.301969587802886963e-01 4.642113670706748962e-02 1.971566677093505859e-01 3.958278894424438477e-01 -3.193991482257843018e-01 9.358330070972442627e-02 -6.153452768921852112e-02 1.747643575072288513e-03 -1.362744420766830444e-01 -2.194336056709289551e-01 4.703309386968612671e-02 -1.407680064439773560e-01 1.251509338617324829e-01 3.349039256572723389e-01 2.866733372211456299e-01 -9.632839262485504150e-02 -7.495727390050888062e-02 -9.990155696868896484e-02 1.039703711867332458e-01 2.908609509468078613e-01 1.125897616147994995e-01 -9.932488948106765747e-02 -8.358812332153320312e-02 9.229557588696479797e-03 2.065566331148147583e-01 2.974635362625122070e-01 -6.722068786621093750e-02 1.432083398103713989e-01 1.989834457635879517e-01 1.125454455614089966e-01
1.987026631832122803e-01 -4.923382028937339783e-02 2.562274634838104248e-01 1.628078520298004150e-01 1.253769248723983765e-01 1.853673011064529419e-01 -3.619526028633117676e-01 2.420793659985065460e-02 6.332934647798538208e-02 -8.991955965757369995e-02 -3.492904826998710632e-02 -2.017672955989837646e-01 1.685447692871093750e-01 -2.038704901933670044e-01 2.148487418889999390e-01 1.025816500186920166e-01 5.679061263799667358e-02 1.914662122726440430e-01 -1.538500040769577026e-01 -3.112494945526123047e-02 4.111133515834808350e-01 -2.527118623256683350e-01 6.240193173289299011e-02 3.372863829135894775e-01 1.184488087892532349e-01 -8.116112090647220612e-03 -5.373679101467132568e-03 9.605952352285385132e-02 3.262361884117126465e-02 -2.089709490537643433e-01 7.165546715259552002e-02 -1.237005218863487244e-01
3.881428390741348267e-02 1.354839801788330078e-01 1.683637797832489014e-01 1.575801223516464233e-01 1.297732293605804443e-01 -6.426388770341873169e-02 -2.195021063089370728e-01 6.756678968667984009e-02 -5.123919248580932617e-02 1.614444404840469360e-01 -1.490404903888702393e-01 6.198255345225334167e-03 1.521027684211730957e-01 -4.054767787456512451e-01 1.707699149847030640e-01 3.753679394721984863e-01 -1.926548033952713013e-01 -1.831465065479278564e-01 -1.764083653688430786e-02 -2.322329133749008179e-01 -9.345349669456481934e-02 1.036092117428779602e-01 3.113713860511779785e-01 3.426902294158935547e-01 7.651484757661819458e-02 9.464734047651290894e-02 -2.125352323055267334e-01 -1.079616472125053406e-01 -9.125706553459167480e-02 1.284185424447059631e-02 6.119007989764213562e-02 4.533490538597106934e-02
1.058237031102180481e-01 1.263706386089324951e-01 -1.694265380501747131e-02 -6.105323135852813721e-02 1.817856729030609131e-01 2.052087783813476562e-01 -3.659647107124328613e-01 -7.913839071989059448e-03 -2.072036713361740112e-01 -1.996991457417607307e-03 -2.407141178846359253e-01 -2.187092229723930359e-02 4.967178031802177429e-02 -3.164741098880767822e-01 -3.170395269989967346e-02 1.324635744094848633e-01 2.430202364921569824e-01 -9.776696562767028809e-02 -1.551821529865264893e-01 -3.482471406459808350e-02 6.628710031509399414e-02 2.458508908748626709e-01 1.660640984773635864e-01 -2.042422257363796234e-02 -2.295684069395065308e-01 -3.199359178543090820e-01 -2.459642291069030762e-02 1.422831863164901733e-01 2.836271934211254120e-02 -1.522329449653625488e-01 3.871127963066101074e-01 -2.541238069534301758e-02
1.273184865713119507e-01 3.369826450943946838e-02 -8.018142729997634888e-02 1.339197009801864624e-01 1.095613017678260803e-01 -1.744706928730010986e-01 -2.076998651027679443e-01 1.317101716995239258e-01 -1.712889224290847778e-01 3.759771287441253662e-01 -4.485712200403213501e-02 -4.900765419006347656e-02 3.029255568981170654e-01 -3.490885198116302490e-01 2.878639698028564453e-01 -2.369754388928413391e-02 9.973162412643432617e-02 1.469077616930007935e-01 -1.363211125135421753e-02 -4.582250490784645081e-02 -3.577129542827606201e-02 -9.745904058218002319e-02 3.300543725490570068e-01 -1.552165299654006958e-01 1.259371638298034668e-01 1.016194969415664673e-01 -1.127090826630592346e-01 2.494344711303710938e-01 1.464211493730545044e-01 -9.808764606714248657e-02 2.464852035045623779e-01 1.124777942895889282e-01
1.903302818536758423e-01 6.155083701014518738e-02 -1.385394930839538574e-01 2.428764402866363525e-01 9.732525050640106201e-02 1.997682750225067139e-01 2.877085935324430466e-03 -1.577667742967605591e-01 -1.249426156282424927e-01 4.569895565509796143e-02 -2.089818269014358521e-01 -3.532984852790832520e-01 7.524564117193222046e-02 -1.853161305189132690e-01 -3.306278586387634277e-01 1.583838164806365967e-01 2.679969668388366699e-01 1.411631256341934204e-01 -2.489985078573226929e-01 1.240836977958679199e-01 9.107377380132675171e-02 1.571737080812454224e-01 4.657315090298652649e-02 8.899209648370742798e-02 1.442539840936660767e-01 5.616389587521553040e-02 1.405910849571228027e-01 -9.316171705722808838e-02 -1.625183671712875366e-01 -2.154793590307235718e-01 3.226728737354278564e-01 -7.298073172569274902e-02
4.987679049372673035e-02 -7.101754192262887955e-03 -3.097589127719402313e-02 2.100070267915725708e-01 4.570652544498443604e-02 1.909339874982833862e-01 -4.379519522190093994e-01 2.029728293418884277e-01 -7.346523553133010864e-02 4.142415523529052734e-02 -2.808931097388267517e-02 -1.899292618036270142e-01 1.002613380551338196e-01 -1.086380556225776672e-01 1.133652403950691223e-02 1.169317662715911865e-01 3.540257513523101807e-01 -2.032968699932098389e-01 6.926930695772171021e-02 1.713437736034393311e-01 -3.972388058900833130e-02 -1.452056169509887695e-01 3.171475529670715332e-01 -3.399005532264709473e-01 2.101700603961944580e-01 1.475873589515686035e-02 2.579235099256038666e-02 -1.210899949073791504e-01 -3.134032785892486572e-01 2.330103516578674316e-02 4.803479835391044617e-02 2.890525944530963898e-02
1.359705813229084015e-02 3.162458539009094238e-02 1.618030071258544922e-01 -2.299089543521404266e-02 -2.130323648452758789e-01 5.114532634615898132e-02 -1.258626431226730347e-01 2.346959859132766724e-01 -1.792694628238677979e-01 -1.963784694671630859e-01 -1.420013457536697388e-01 6.518677622079849243e-02 -6.806929409503936768e-02 -1.252488642930984497e-01 1.216042935848236084e-01 1.822334080934524536e-01 1.735241264104843140e-01 8.636891096830368042e-02 -2.998449504375457764e-01 -4.538770020008087158e-02 -6.502912938594818115e-02 6.673880666494369507e-02 3.061297237873077393e-01 1.008450761437416077e-01 -6.544145941734313965e-02 2.597442865371704102e-01 -6.529752910137176514e-02 -2.125463783740997314e-01 1.743456721305847168e-01 -2.679030969738960266e-02 5.369040369987487793e-01 8.411929756402969360e-02
1.595050841569900513e-01 -3.026192188262939453e-01 2.280399948358535767e-01 8.004762977361679077e-02 -2.584334313869476318e-01 -7.641070336103439331e-02 -2.401460409164428711e-01 -2.651018090546131134e-02 -1.003723442554473877e-01 2.865486778318881989e-03 6.444788724184036255e-02 -2.091823071241378784e-01 1.996753066778182983e-01 -3.431973159313201904e-01 -6.546261161565780640e-02 2.631141245365142822e-01 -1.074117720127105713e-01 8.699103444814682007e-02 2.694948911666870117e-01 -5.685188248753547668e-02 2.913623750209808350e-01 -9.565413743257522583e-02 1.493732333183288574e-01 5.984075367450714111e-02 3.069593310356140137e-01 -4.190954193472862244e-02 9.607604146003723145e-02 6.199145689606666565e-02 2.018337547779083252e-01 1.723187416791915894e-01 8.090297132730484009e-02 5.897842720150947571e-02
-2.092005126178264618e-02 -1.550153344869613647e-01 -6.058288738131523132e-02 5.872142314910888672e-02 6.218647211790084839e-02 2.686439156532287598e-01 -2.924865484237670898e-01 4.020423293113708496e-01 -9.429093450307846069e-03 1.763704232871532440e-02 -1.387149747461080551e-02 -2.025737464427947998e-01 1.071120724081993103e-01 -2.923624813556671143e-01 -4.598672688007354736e-02 2.739959061145782471e-01 1.908812075853347778e-01 9.550060331821441650e-02 1.461006700992584229e-01 2.431099563837051392e-01 -1.179446578025817871e-01 -1.670808717608451843e-02 2.782159149646759033e-01 -3.013131581246852875e-02 2.938108444213867188e-01 -1.696707308292388916e-02 2.095289677381515503e-01 -2.449232339859008789e-01 1.494726724922657013e-02 1.035526469349861145e-01 6.765407323837280273e-02 6.995154917240142822e-02
-9.566152840852737427e-02 -4.165809974074363708e-02 1.122661828994750977e-01 -1.857283152639865875e-02 -1.489024758338928223e-01 1.375105082988739014e-01 -3.372928500175476074e-01 -9.341155737638473511e-02 9.984285384416580200e-02 3.092865645885467529e-01 -1.334064826369285583e-02 2.031997740268707275e-01 5.262726172804832458e-02 -6.108009442687034607e-02 -8.988919109106063843e-02 2.595854997634887695e-01 3.076877295970916748e-01 3.083347380161285400e-01 -4.822018742561340332e-02 2.007318437099456787e-01 3.381258249282836914e-01 -4.400835186243057251e-02 1.301512718200683594e-01 -6.432479619979858398e-02 2.772822976112365723e-01 9.176217764616012573e-02 1.471759229898452759e-01 -9.007943421602249146e-02 2.050335407257080078e-01 -1.579897403717041016e-01 1.773413866758346558e-01 1.726541668176651001e-02
-1.346843540668487549e-01 -7.404832541942596436e-02 -1.480208337306976318e-01 -1.119896098971366882e-01 -5.016759037971496582e-02 2.470810860395431519e-01 -1.360214501619338989e-01 -4.532013088464736938e-02 -1.693788468837738037e-01 3.256544172763824463e-01 -1.582468897104263306e-01 -1.359325349330902100e-01 3.375658094882965088e-01 -3.812828361988067627e-01 -2.050568722188472748e-02 9.951408207416534424e-02 1.160685792565345764e-01 7.148027420043945312e-02 2.328236214816570282e-02 1.974632740020751953e-01 2.408538907766342163e-01 -2.736753784120082855e-02 -1.666810214519500732e-01 2.195510864257812500e-01 3.559189736843109131e-01 -1.127882376313209534e-01 8.054038882255554199e-02 -3.577058762311935425e-02 6.621650606393814087e-02 -1.162373367697000504e-02 2.530380785465240479e-01 3.632053360342979431e-02
3.341934978961944580e-01 -1.669300049543380737e-01 2.022458314895629883e-01 -5.294085666537284851e-02 6.247472949326038361e-03 3.896567821502685547e-01 -2.941519618034362793e-01 -1.817380040884017944e-01 -1.286673545837402344e-01 4.726552590727806091e-02 -1.225426197052001953e-01 -1.337448209524154663e-01 8.605274558067321777e-02 -1.157487183809280396e-01 1.371327191591262817e-01 -1.611794903874397278e-02 6.096310541033744812e-02 -1.132667660713195801e-01 -1.737033426761627197e-01 -1.820873841643333435e-02 3.997751474380493164e-01 -9.400191158056259155e-02 3.982798755168914795e-02 1.833263635635375977e-01 1.085432618856430054e-01 1.269254833459854126e-03 -1.111037842929363251e-02 -1.441221982240676880e-01 1.980054378509521484e-02 2.849920392036437988e-01 2.200564593076705933e-01 -2.003472745418548584e-01
1.715587452054023743e-02 -1.782649606466293335e-01 1.370275616645812988e-01 2.931072413921356201e-01 8.409681916236877441e-02 -1.086150184273719788e-01 -2.479312270879745483e-01 1.186411008238792419e-01 -1.393717676401138306e-01 1.846312731504440308e-01 -2.477444522082805634e-02 -6.754644215106964111e-02 2.662512958049774170e-01 -3.358831703662872314e-01 -6.926393602043390274e-03 1.090837791562080383e-01 2.931410074234008789e-01 8.638270944356918335e-02 -2.337626181542873383e-02 1.406059227883815765e-02 -2.581354081630706787e-01 -1.838245689868927002e-01 2.493480294942855835e-01 -2.280007153749465942e-01 2.296360880136489868e-01 3.395749628543853760e-02 2.084102630615234375e-01 -1.111110523343086243e-01 1.971248537302017212e-01 -7.346357405185699463e-02 1.623684763908386230e-01 -1.596023887395858765e-01
-4.858702421188354492e-02 -3.144336938858032227e-01 1.899389177560806274e-02 -1.615635007619857788e-01 -2.182931303977966309e-01 8.108696341514587402e-02 -3.027656376361846924e-01 4.569562152028083801e-02 4.649797081947326660e-02 -4.429010301828384399e-02 -1.178172826766967773e-01 -1.891522668302059174e-02 1.321236640214920044e-01 -4.330787360668182373e-01 -1.341884732246398926e-01 7.987712323665618896e-02 -1.633222401142120361e-01 2.311871200799942017e-02 -8.580150082707405090e-03 -2.376501858234405518e-01 1.388649940490722656e-01 -9.059347212314605713e-02 3.649033308029174805e-01 2.561410069465637207e-01 2.084951102733612061e-02 -2.649029158055782318e-02 -6.764376163482666016e-02 -4.855740070343017578e-02 -1.307840645313262939e-01 1.765133589506149292e-01 2.425487041473388672e-01 2.266878634691238403e-01
-2.570735663175582886e-02 6.810596585273742676e-02 -2.082962542772293091e-01 1.447835117578506470e-01 1.083533689379692078e-01 4.051488637924194336e-01 -2.826651334762573242e-01 5.656009167432785034e-02 -2.919682264328002930e-01 3.923134133219718933e-02 -1.332731246948242188e-01 -2.262811958789825439e-01 1.376944631338119507e-01 -3.099493682384490967e-01 2.072376608848571777e-01 1.736910194158554077e-01 1.329941153526306152e-01 -1.294504851102828979e-01 -1.096145063638687134e-01 -1.912718564271926880e-01 1.211798749864101410e-02 2.278264611959457397e-01 6.129870936274528503e-02 -1.256766766309738159e-01 -1.260571777820587158e-01 -8.496005833148956299e-02 1.280127763748168945e-01 1.168409548699855804e-02 -7.606444507837295532e-02 1.149980947375297546e-01 2.930693924427032471e-01 1.681998521089553833e-01
6.686057895421981812e-02 -1.733257025480270386e-01 2.694183588027954102e-01 -1.638977229595184326e-01 5.041288584470748901e-02 7.836642861366271973e-02 -3.085472285747528076e-01 -2.680811658501625061e-02 -6.189059093594551086e-02 2.411537468433380127e-01 -2.528951168060302734e-01 -2.022286318242549896e-02 8.636981248855590820e-02 -2.783071100711822510e-01 -2.399705052375793457e-01 1.069421842694282532e-01 -3.474841713905334473e-01 -1.431016176939010620e-01 -5.034470558166503906e-02 1.805219054222106934e-01 -3.067124783992767334e-01 9.363194555044174194e-02 2.667032368481159210e-02 1.141058579087257385e-01 2.238740911707282066e-03 1.524176299571990967e-01 1.417254507541656494e-01 2.325388193130493164e-01 -2.124083042144775391e-02 -6.000985205173492432e-02 2.284675687551498413e-01 -1.859716027975082397e-01
3.307991325855255127e-01 -2.505770027637481689e-01 4.414007067680358887e-02 1.846445053815841675e-01 -1.972524970769882202e-01 3.343564569950103760e-01 -4.278162419795989990e-01 -2.912037074565887451e-01 9.445755183696746826e-02 6.973977386951446533e-02 -1.776872873306274414e-01 1.497293710708618164e-01 -1.823644968681037426e-03 -5.762852355837821960e-02 -4.895512387156486511e-02 1.482271254062652588e-01 -2.186709456145763397e-02 -1.172059401869773865e-01 -1.212950572371482849e-01 -2.080704867839813232e-01 1.239995956420898438e-01 -1.431520879268646240e-01 1.940816342830657959e-01 1.771879345178604126e-01 2.493773587048053741e-02 9.240726009011268616e-03 -1.029327586293220520e-01 3.852707147598266602e-02 1.732990890741348267e-01 -7.276242971420288086e-02 2.270383387804031372e-01 3.048116154968738556e-02
1.290025711059570312e-01 3.525316417217254639e-01 1.077850982546806335e-01 1.106510683894157410e-01 -1.523367017507553101e-01 2.792843282222747803e-01 -3.429241776466369629e-01 1.616719216108322144e-01 2.035013288259506226e-01 4.432384297251701355e-02 -1.971455365419387817e-01 -4.740783944725990295e-02 6.104942411184310913e-02 -1.647223234176635742e-01 9.667532891035079956e-02 2.105208337306976318e-01 -4.326986894011497498e-02 -1.045558676123619080e-01 -1.805670112371444702e-01 -1.167924236506223679e-02 1.199686154723167419e-01 -2.728263102471828461e-02 1.993466615676879883e-01 -5.756645277142524719e-02 4.355462491512298584e-01 5.566314980387687683e-02 -1.668407320976257324e-01 3.548501059412956238e-03 1.739882826805114746e-01 -1.870900243520736694e-01 1.159068420529365540e-01 -1.347945481538772583e-01
3.540429770946502686e-01 -3.145681321620941162e-02 -2.658458612859249115e-02 3.614453598856925964e-02 -2.365594953298568726e-01 1.836372315883636475e-01 -2.032614052295684814e-01 -6.496706604957580566e-02 -2.410844862461090088e-01 4.694882780313491821e-02 -2.126628458499908447e-01 -2.487435191869735718e-01 3.033764660358428955e-01 -3.931737840175628662e-01 3.916044905781745911e-02 8.581033349037170410e-02 1.498147249221801758e-01 9.821068495512008667e-02 2.731341719627380371e-01 -4.478112235665321350e-02 1.766099929809570312e-01 1.727738678455352783e-01 3.732923045754432678e-02 -1.155658513307571411e-01 2.336276322603225708e-02 2.202075868844985962e-01 7.070105522871017456e-02 -1.883235871791839600e-01 -1.123241484165191650e-01 -1.276239845901727676e-02 1.576304882764816284e-01 4.325050860643386841e-02
1.881708353757858276e-01 1.249627862125635147e-02 3.156306222081184387e-02 -6.727916747331619263e-02 7.481838762760162354e-02 1.306846886873245239e-01 -1.831983625888824463e-01 -9.531459212303161621e-02 -3.811886012554168701e-01 3.249046802520751953e-01 -2.464732825756072998e-01 -2.953325212001800537e-01 3.154496476054191589e-02 -1.158146858215332031e-01 2.195263048633933067e-03 3.049766086041927338e-02 2.377294749021530151e-02 2.381506562232971191e-01 -2.801140844821929932e-01 8.485177159309387207e-02 1.709078401327133179e-01 1.895795017480850220e-01 2.642620801925659180e-01 6.889479607343673706e-02 5.765550583600997925e-02 2.087204605340957642e-01 -1.664935424923896790e-02 -1.532023400068283081e-01 -1.886446177959442139e-01 -8.056445419788360596e-02 2.062433660030364990e-01 -2.036741822957992554e-01
-1.634567417204380035e-02 -1.250230669975280762e-01 1.025687083601951599e-01 9.373863041400909424e-02 -6.281346827745437622e-02 3.177750408649444580e-01 -1.107950359582901001e-01 2.780762612819671631e-01 -9.078580141067504883e-02 1.678650677204132080e-01 1.099615246057510376e-01 -1.569821387529373169e-01 3.209780454635620117e-01 -6.507217884063720703e-02 9.443157166242599487e-02 4.197053313255310059e-01 2.337867319583892822e-01 -8.911177515983581543e-02 -2.877306640148162842e-01 6.997812539339065552e-02 -2.573835551738739014e-01 -1.285898387432098389e-01 6.144885346293449402e-02 2.318390179425477982e-03 2.587549984455108643e-01 -1.603278517723083496e-01 -1.475588381290435791e-01 8.705727756023406982e-02 1.227240785956382751e-01 1.518863141536712646e-01 8.011717349290847778e-02 3.704703971743583679e-02
2.575375437736511230e-01 1.884100958704948425e-02 -1.096793636679649353e-02 -6.324134767055511475e-02 -2.331422567367553711e-01 3.535521030426025391e-01 -5.134855508804321289e-01 1.374319791793823242e-01 1.157404780387878418e-01 6.757389008998870850e-02 -2.812363905832171440e-03 -3.157991915941238403e-02 1.560701280832290649e-01 -4.979838803410530090e-02 8.239017426967620850e-02 1.836595535278320312e-01 2.141458392143249512e-01 3.271127939224243164e-01 1.816550195217132568e-01 1.857743412256240845e-01 1.034948080778121948e-01 2.538436464965343475e-02 1.781188249588012695e-01 -6.574309617280960083e-02 3.617835417389869690e-02 1.255150884389877319e-01 1.224038824439048767e-01 -7.536109536886215210e-02 -5.890711769461631775e-02 -4.139335080981254578e-02 2.630536556243896484e-01 -3.293402865529060364e-02
2.197481878101825714e-02 1.646736860275268555e-01 4.681837931275367737e-02 9.570514410734176636e-02 -3.344514966011047363e-02 3.274509906768798828e-01 -3.391775190830230713e-01 1.322478894144296646e-02 -7.311780750751495361e-02 1.086923927068710327e-01 1.387699041515588760e-02 -9.870432317256927490e-02 6.497138738632202148e-02 -2.876535356044769287e-01 -1.683563143014907837e-01 5.927493423223495483e-02 3.725373446941375732e-01 -9.724691510200500488e-02 5.411217571236193180e-04 -3.950700536370277405e-02 5.771689489483833313e-02 3.391646742820739746e-01 1.666710972785949707e-01 2.237333208322525024e-01 4.736910108476877213e-03 -2.624590098857879639e-01 -6.533548235893249512e-02 3.167525529861450195e-01 -1.048055365681648254e-01 -1.160587519407272339e-01 1.874230206012725830e-01 1.117121651768684387e-01
-1.494075804948806763e-01 8.860309422016143799e-02 5.602711811661720276e-02 1.708414852619171143e-01 7.901719212532043457e-02 -4.591790214180946350e-02 -2.029014825820922852e-01 3.924458473920822144e-02 -3.055945932865142822e-01 8.123079687356948853e-02 -2.680394425988197327e-02 -1.946994960308074951e-01 1.977609395980834961e-01 -3.307573497295379639e-01 3.873215317726135254e-01 1.824354380369186401e-01 2.932829260826110840e-01 1.061276644468307495e-01 -9.399428032338619232e-03 3.280095756053924561e-01 -4.255145415663719177e-02 -2.780009806156158447e-02 1.870687603950500488e-01 -1.036872267723083496e-01 1.718630082905292511e-02 2.592408955097198486e-01 1.059875264763832092e-01 1.840936392545700073e-01 -4.033667221665382385e-02 -4.164420068264007568e-02 2.011399269104003906e-01 -7.929095625877380371e-02
1.800670921802520752e-01 1.256731301546096802e-01 -1.150971576571464539e-01 -3.116639517247676849e-02 4.187707602977752686e-02 1.533059775829315186e-01 -2.335817366838455200e-01 -5.759669467806816101e-02 -1.780747920274734497e-01 -6.925826519727706909e-02 4.947725683450698853e-03 -1.466563940048217773e-01 3.148832321166992188e-01 -3.163798749446868896e-01 1.116286218166351318e-01 -7.289259880781173706e-02 3.662882447242736816e-01 -9.332326054573059082e-02 2.663799524307250977e-01 4.515489190816879272e-02 1.877292841672897339e-01 -2.723667025566101074e-01 1.850073486566543579e-01 -1.417527645826339722e-01 1.897049248218536377e-01 -4.042117297649383545e-02 -1.423175185918807983e-01 2.719274163246154785e-01 1.091737523674964905e-01 4.133212193846702576e-02 9.489710628986358643e-02 2.128216773271560669e-01
2.774161696434020996e-01 -7.268543541431427002e-02 -1.131049022078514099e-01 4.286411777138710022e-02 -2.364865541458129883e-01 8.734165132045745850e-02 -3.078998625278472900e-01 -1.680205762386322021e-01 2.420986443758010864e-01 1.782097518444061279e-01 -1.059280782938003540e-01 -2.451265454292297363e-01 4.137759804725646973e-01 -2.637493908405303955e-01 1.002562493085861206e-01 1.001490131020545959e-01 -7.585082948207855225e-02 2.495763450860977173e-02 -1.095868647098541260e-01 -1.430083662271499634e-01 2.705127894878387451e-01 -2.646536938846111298e-02 -6.787850725231692195e-05 5.379223451018333435e-02 2.168343067169189453e-01 4.969035461544990540e-02 -9.663712978363037109e-02 1.033483147621154785e-01 -1.211927309632301331e-01 -4.091524705290794373e-02 2.413558363914489746e-01 -1.851411908864974976e-01
-4.808358475565910339e-02 -6.394400447607040405e-02 1.458584964275360107e-01 7.909577339887619019e-02 1.087744086980819702e-01 3.415451049804687500e-01 -2.583891749382019043e-01 -9.991980344057083130e-02 -1.459701508283615112e-01 1.506739258766174316e-01 -2.485997974872589111e-01 -2.131071090698242188e-01 2.229590155184268951e-02 1.446878463029861450e-01 -1.882044374942779541e-01 -6.928499788045883179e-02 3.983392566442489624e-02 2.630204521119594574e-02 -1.682532578706741333e-01 1.796268671751022339e-01 1.523205731064081192e-02 3.785865008831024170e-01 3.633112013339996338e-01 2.250936925411224365e-01 2.233768105506896973e-01 -5.771903693675994873e-02 2.563322782516479492e-01 8.714008331298828125e-02 -4.006076604127883911e-02 -1.973943039774894714e-02 1.347080469131469727e-01 -1.105009391903877258e-01
8.433996140956878662e-02 4.849097132682800293e-02 2.230204343795776367e-01 4.453727602958679199e-01 -1.045569777488708496e-02 1.732610166072845459e-01 -3.221195042133331299e-01 4.626561701297760010e-02 -6.062111631035804749e-02 1.304029077291488647e-01 9.883379191160202026e-02 -3.793813660740852356e-02 -4.250652622431516647e-03 -3.431674540042877197e-01 1.451855152845382690e-01 2.837878167629241943e-01 -1.404211670160293579e-01 1.024075672030448914e-01 5.875170975923538208e-02 -3.405812978744506836e-01 -3.511685132980346680e-02 7.250011432915925980e-03 3.088113069534301758e-01 2.104967460036277771e-02 -4.813461005687713623e-02 9.708973020315170288e-02 1.502326428890228271e-01 1.395862400531768799e-01 9.925011545419692993e-02 8.017866313457489014e-02 -2.607977017760276794e-02 1.939682513475418091e-01
-1.700307875871658325e-01 -1.613819152116775513e-01 -2.815555548295378685e-03 2.324676364660263062e-01 -1.650175154209136963e-01 2.591505944728851318e-01 -8.275959640741348267e-02 1.820946186780929565e-01 3.960533067584037781e-02 1.143954228609800339e-02 -1.982070803642272949e-01 -2.755079269409179688e-01 2.042563259601593018e-02 -1.419923007488250732e-01 -8.420893549919128418e-02 3.798379600048065186e-01 -3.324281051754951477e-02 6.957179401069879532e-03 -3.432381749153137207e-01 -9.035198390483856201e-02 -6.231999397277832031e-02 2.163173072040081024e-02 1.057231947779655457e-01 1.213858951814472675e-03 3.643149137496948242e-01 -1.065543517470359802e-01 -2.301123440265655518e-01 2.076085060834884644e-01 -2.342340908944606781e-02 1.627095937728881836e-01 2.037245929241180420e-01 1.282289326190948486e-01
3.808251917362213135e-01 -6.884745508432388306e-02 -2.027846723794937134e-01 -2.657997421920299530e-02 -1.394490301609039307e-01 2.705822885036468506e-01 -2.097022533416748047e-01 1.543610543012619019e-02 1.150878444314002991e-01 1.510300934314727783e-01 -1.299185305833816528e-01 -2.476365417242050171e-01 2.233849912881851196e-01 -2.279620245099067688e-02 -2.444571554660797119e-01 1.337388902902603149e-01 -4.975527897477149963e-02 -2.769454717636108398e-01 -2.256858795881271362e-01 8.184337615966796875e-02 1.732542067766189575e-01 -1.996536999940872192e-01 1.944285631179809570e-01 -1.207153797149658203e-01 -4.018649086356163025e-02 1.160663589835166931e-01 5.636241286993026733e-02 1.142468303442001343e-03 -1.704536676406860352e-01 -6.355889886617660522e-02 3.442963957786560059e-01 1.572579145431518555e-02
-3.053094260394573212e-02 -1.021052151918411255e-01 8.221229165792465210e-02 -1.385834813117980957e-01 -9.648076444864273071e-02 3.249921500682830811e-01 -2.717418372631072998e-01 -7.525359839200973511e-02 7.773698773235082626e-03 1.670968383550643921e-01 -1.883072555065155029e-01 1.706199347972869873e-01 1.005538031458854675e-01 -2.366108000278472900e-01 -1.185980886220932007e-01 1.490995287895202637e-01 2.416644096374511719e-01 2.222222685813903809e-01 1.069877594709396362e-01 5.295928195118904114e-02 3.139249980449676514e-01 -3.397422134876251221e-01 1.724690943956375122e-01 -4.375339671969413757e-02 -3.132880106568336487e-02 4.904843494296073914e-02 1.936976239085197449e-02 -1.943155191838741302e-02 -1.949731558561325073e-01 1.359347552061080933e-01 3.788396120071411133e-01 -3.843723982572555542e-02
4.047950208187103271e-01 -1.794830560684204102e-01 6.794827431440353394e-02 9.776509553194046021e-02 -7.720353454351425171e-02 1.876504868268966675e-01 -1.565200835466384888e-01 -2.298255860805511475e-01 1.258449163287878036e-02 9.851495176553726196e-02 -1.970087289810180664e-01 -2.124430984258651733e-02 -2.567054517567157745e-02 -2.066159397363662720e-01 1.070428341627120972e-01 3.195996880531311035e-01 3.173821419477462769e-02 -5.905819311738014221e-02 -1.172486785799264908e-02 -1.784259453415870667e-02 1.143966987729072571e-01 1.576527506113052368e-01 2.430211156606674194e-01 1.872355341911315918e-01 -1.400137841701507568e-01 3.378405421972274780e-02 -2.826122939586639404e-01 1.672306805849075317e-01 2.808297276496887207e-01 -1.399211436510086060e-01 3.142662644386291504e-01 4.884491115808486938e-02
3.302708864212036133e-01 -1.494023054838180542e-01 2.020273506641387939e-01 -6.608391553163528442e-02 -8.779302239418029785e-02 3.018949925899505615e-01 -1.269676536321640015e-01 9.780170768499374390e-02 -1.248186640441417694e-02 8.323602378368377686e-02 -3.353939950466156006e-01 -1.798899173736572266e-01 -3.191588446497917175e-02 -8.344252407550811768e-02 2.079421579837799072e-01 2.083280682563781738e-01 2.066558152437210083e-01 -4.967250674962997437e-02 2.271233685314655304e-02 1.876479387283325195e-01 1.860852390527725220e-01 -7.255338132381439209e-02 1.615991890430450439e-01 -2.118522301316261292e-02 -4.966718330979347229e-02 2.378035038709640503e-01 -4.044837877154350281e-02 -1.546721626073122025e-02 -8.431181311607360840e-02 -5.096239503473043442e-03 2.508960962295532227e-01 4.171285331249237061e-01
-1.750138960778713226e-02 1.837242543697357178e-01 1.838371902704238892e-01 -4.779071733355522156e-02 2.314934432506561279e-01 2.937909662723541260e-01 -1.310033649206161499e-01 3.086182475090026855e-02 -2.740410566329956055e-01 1.896703243255615234e-01 6.467748433351516724e-02 -1.572868824005126953e-01 8.067658543586730957e-02 -2.723574042320251465e-01 -6.310635711997747421e-03 3.277144432067871094e-01 3.683988451957702637e-01 -1.351402252912521362e-01 2.190768573200330138e-04 -4.962637647986412048e-02 7.881817221641540527e-02 2.523843944072723389e-01 1.576937884092330933e-01 -1.819164305925369263e-01 -5.661937594413757324e-02 -7.374142110347747803e-02 6.842789798974990845e-02 2.215335816144943237e-01 1.706234514713287354e-01 2.415700349956750870e-03 1.517754942178726196e-01 2.117810100317001343e-01
1.699290722608566284e-01 1.581564545631408691e-02 -1.556775867938995361e-01 7.789701968431472778e-02 8.380545675754547119e-02 1.371053457260131836e-01 -2.234656214714050293e-01 -2.783484160900115967e-01 -2.364778071641921997e-01 1.008419021964073181e-01 -2.244885265827178955e-01 -2.010562270879745483e-01 3.005782365798950195e-01 -1.199177801609039307e-01 -1.352150738239288330e-01 -2.054186351597309113e-02 -3.487772867083549500e-02 1.835344433784484863e-01 -1.258560866117477417e-01 1.515976488590240479e-01 1.714852266013622284e-02 2.586310207843780518e-01 3.107621967792510986e-01 2.361232340335845947e-01 5.044970661401748657e-02 1.970731616020202637e-01 1.177282072603702545e-02 -1.243097484111785889e-01 -2.055675387382507324e-01 -2.929628491401672363e-01 1.693986803293228149e-01 -1.508239889517426491e-03
2.191584855318069458e-01 -1.812043786048889160e-01 3.623951971530914307e-02 -6.689954549074172974e-03 4.898203536868095398e-03 1.596681624650955200e-01 -3.164122700691223145e-01 1.577021330595016479e-01 -1.275002211332321167e-01 -2.353316405788064003e-03 -1.098786387592554092e-02 4.352840781211853027e-02 2.568029463291168213e-01 -2.067174762487411499e-01 5.874579027295112610e-02 -3.974428027868270874e-02 -9.390808641910552979e-02 3.170361369848251343e-02 -2.462999075651168823e-01 2.506319582462310791e-01 -1.181798726320266724e-01 1.143785789608955383e-01 4.015286564826965332e-01 1.743529886007308960e-01 2.489670664072036743e-01 3.415559828281402588e-01 2.855889126658439636e-02 -2.177376896142959595e-01 1.807386726140975952e-01 1.003778632730245590e-02 1.537787467241287231e-01 -4.626879468560218811e-03
1.841062754392623901e-01 -1.796993911266326904e-01 8.041109144687652588e-02 6.811046600341796875e-02 6.134137976914644241e-03 1.445828080177307129e-01 2.037621475756168365e-02 1.306546293199062347e-02 5.365150421857833862e-02 -1.181896254420280457e-01 2.008084356784820557e-01 5.085238441824913025e-02 1.061750873923301697e-01 -2.529367804527282715e-01 2.773630917072296143e-01 5.003358721733093262e-01 1.424842327833175659e-01 7.213773578405380249e-02 -4.527392685413360596e-01 3.799192979931831360e-02 1.869478374719619751e-01 -7.040002942085266113e-02 2.510495781898498535e-01 2.314718067646026611e-01 6.332817673683166504e-02 9.228585660457611084e-02 -1.120325271040201187e-02 1.702512502670288086e-01 6.407015770673751831e-02 -4.931954294443130493e-02 7.759077008813619614e-03 4.731174558401107788e-02
1.187976300716400146e-01 -2.985512912273406982e-01 2.318603694438934326e-01 -1.197076067328453064e-01 -1.384230256080627441e-01 4.795807600021362305e-02 -4.642604887485504150e-01 -9.386532753705978394e-02 -1.931642591953277588e-01 -1.111917868256568909e-01 4.619097337126731873e-02 4.042318090796470642e-02 2.714084684848785400e-01 -3.671772778034210205e-01 1.819212883710861206e-01 5.335564911365509033e-02 2.358504571020603180e-02 -3.304461762309074402e-02 -1.367329955101013184e-01 1.635959595441818237e-01 -2.043972462415695190e-01 5.917973071336746216e-02 8.833626657724380493e-02 3.547004016581922770e-04 1.132520586252212524e-01 -7.606244646012783051e-03 -1.223668158054351807e-01 2.322985380887985229e-01 1.782921552658081055e-01 -2.817149274051189423e-02 1.532980203628540039e-01 -2.165509015321731567e-01
-2.343000769615173340e-01 1.361885964870452881e-01 2.066721767187118530e-01 1.114853695034980774e-01 -2.934807352721691132e-02 6.181853264570236206e-02 -2.652437686920166016e-01 -2.488504201173782349e-01 -2.424526810646057129e-01 -1.012072041630744934e-01 -1.033856123685836792e-01 -7.631036639213562012e-02 2.457845509052276611e-01 -2.656663656234741211e-01 1.107592806220054626e-01 2.451482713222503662e-01 2.617559731006622314e-01 -2.701989114284515381e-01 5.640146136283874512e-02 -9.507675468921661377e-02 -1.996443420648574829e-01 1.242077425122261047e-01 3.289607465267181396e-01 1.741852797567844391e-02 -1.013300754129886627e-02 2.488976158201694489e-02 2.226649224758148193e-01 3.697871789336204529e-02 -2.186211496591567993e-01 -2.104815468192100525e-02 1.604430228471755981e-01 4.858407750725746155e-02
1.035832166671752930e-01 2.086243033409118652e-01 1.968154311180114746e-01 7.082533836364746094e-02 3.203638643026351929e-02 1.484795808792114258e-01 -1.446472257375717163e-01 2.555593848228454590e-02 -1.853458285331726074e-01 1.108542159199714661e-01 -2.350026518106460571e-01 -1.302179694175720215e-01 1.507616229355335236e-02 -1.086240336298942566e-01 1.025148183107376099e-01 2.781710922718048096e-01 3.164449334144592285e-01 1.393785178661346436e-01 -7.692054659128189087e-02 1.362302601337432861e-01 5.491004791110754013e-03 -2.995529174804687500e-01 3.580247461795806885e-01 1.292355358600616455e-01 -1.024126410484313965e-01 -2.976067960262298584e-01 -1.625107526779174805e-01 -6.089027225971221924e-02 2.800203263759613037e-01 -2.258494496345520020e-01 2.194877713918685913e-02 2.905728667974472046e-02
4.843462258577346802e-02 5.591817200183868408e-02 -1.153226010501384735e-02 1.668427288532257080e-01 4.474905505776405334e-02 9.368176013231277466e-02 -4.178293049335479736e-03 2.057201415300369263e-01 -2.708732783794403076e-01 3.570657968521118164e-01 -2.174180597066879272e-01 -9.316442161798477173e-02 1.146071702241897583e-01 -4.088695943355560303e-01 -7.368469983339309692e-02 2.069246172904968262e-01 -8.915507234632968903e-03 2.361299842596054077e-02 -1.197166517376899719e-01 9.931121766567230225e-02 3.126342296600341797e-01 -1.380224972963333130e-01 -1.953927427530288696e-01 2.581601440906524658e-01 2.067789435386657715e-01 -1.265809237957000732e-01 4.728391766548156738e-03 -3.673574328422546387e-02 2.239875495433807373e-01 -2.271029539406299591e-02 2.464911788702011108e-01 -1.001120358705520630e-01
2.203669846057891846e-01 -1.997651606798171997e-01 2.679988509044051170e-03 1.776585876941680908e-01 -1.750940643250942230e-02 2.084857374429702759e-01 1.724626403301954269e-03 8.346062898635864258e-02 -3.583497107028961182e-01 1.475834399461746216e-01 -2.352094091475009918e-02 -2.492755800485610962e-01 9.241237491369247437e-02 -3.427426517009735107e-01 -2.244155853986740112e-01 3.891636133193969727e-01 -2.972140312194824219e-01 1.132934391498565674e-01 -6.273419409990310669e-02 5.377626419067382812e-02 -5.834460724145174026e-03 -5.029262602329254150e-02 2.214276641607284546e-01 1.006784290075302124e-01 1.006454508751630783e-02 1.764078736305236816e-01 6.415367592126131058e-03 1.236583366990089417e-01 -1.439077705144882202e-01 -1.458662748336791992e-01 -3.205351531505584717e-02 1.709229201078414917e-01
-1.633731275796890259e-01 1.122005209326744080e-01 6.137047335505485535e-02 2.985327541828155518e-01 7.227509468793869019e-02 5.324510112404823303e-02 -5.581241846084594727e-02 -6.405740976333618164e-02 -2.474722713232040405e-01 9.769123978912830353e-03 -1.045517697930335999e-01 7.725896686315536499e-02 2.136161923408508301e-01 -3.343525826930999756e-01 1.435199528932571411e-01 2.050853818655014038e-01 2.576853632926940918e-01 -2.305923961102962494e-02 2.887132167816162109e-01 4.899863898754119873e-02 2.820363640785217285e-02 -2.798904478549957275e-02 4.240990579128265381e-01 -1.670620590448379517e-01 2.854910194873809814e-01 -2.374190092086791992e-02 -1.372618675231933594e-01 5.174563452601432800e-02 -1.456481516361236572e-01 -4.950888827443122864e-02 2.439976036548614502e-01 7.355744391679763794e-02
4.613531380891799927e-02 -1.260331552475690842e-02 -1.649229228496551514e-01 8.697246666997671127e-04 -8.493566513061523438e-02 1.560110300779342651e-01 -1.039548441767692566e-01 -1.236856281757354736e-01 -1.534784287214279175e-01 8.589075505733489990e-02 3.513282164931297302e-02 -2.510743141174316406e-01 1.557411402463912964e-01 -2.841225266456604004e-01 9.722764045000076294e-02 1.992630958557128906e-01 3.199658989906311035e-01 8.394001424312591553e-02 -6.969301402568817139e-02 5.737233906984329224e-03 1.558674722909927368e-01 3.617895022034645081e-02 -3.870057873427867889e-03 -1.945735514163970947e-01 4.825482964515686035e-01 1.239143013954162598e-01 -4.680423066020011902e-02 1.869703382253646851e-01 6.041248142719268799e-02 3.226510435342788696e-02 3.806055784225463867e-01 -2.254102826118469238e-01
2.686751484870910645e-01 8.858926594257354736e-02 1.768108308315277100e-01 2.884109318256378174e-01 1.049937456846237183e-01 3.407579660415649414e-01 1.043033786118030548e-02 -1.046165451407432556e-01 -7.037263363599777222e-02 2.276837676763534546e-01 -2.281616926193237305e-01 -8.717147260904312134e-02 -8.117026649415493011e-03 -1.923062503337860107e-01 1.676454842090606689e-01 2.456886619329452515e-01 2.179973274469375610e-01 -1.025671064853668213e-01 -3.781377524137496948e-02 2.304694652557373047e-01 6.094201654195785522e-02 -3.124640285968780518e-01 9.405905753374099731e-02 9.594999253749847412e-02 6.245655938982963562e-02 -2.443709075450897217e-01 -2.540143430233001709e-01 8.527317643165588379e-02 7.065274566411972046e-02 -1.725710034370422363e-01 1.153657138347625732e-01 -9.940130263566970825e-02
7.641313970088958740e-02 -9.990768134593963623e-02 1.486504673957824707e-01 -1.071774363517761230e-01 -1.085420995950698853e-01 2.837024927139282227e-01 -2.589821517467498779e-01 -3.200884535908699036e-02 -1.598904728889465332e-01 1.313168257474899292e-01 -2.987560331821441650e-01 1.302817314863204956e-01 -6.765840202569961548e-02 -1.147865355014801025e-01 6.391407549381256104e-02 9.196326136589050293e-02 -6.834474205970764160e-02 8.726363629102706909e-02 -1.988555341958999634e-01 -3.329308331012725830e-02 2.426355481147766113e-01 -2.088607847690582275e-01 8.490008115768432617e-02 3.387935161590576172e-01 6.796088814735412598e-02 -6.244407966732978821e-03 3.576907813549041748e-01 1.912672519683837891e-01 2.433895319700241089e-01 1.144984886050224304e-01 7.198629528284072876e-02 2.945533096790313721e-01
2.174572348594665527e-01 3.769078850746154785e-02 3.576434552669525146e-01 1.671414226293563843e-01 -1.022518128156661987e-01 5.457554757595062256e-02 8.735252171754837036e-02 8.227720856666564941e-02 -1.345834881067276001e-01 1.692096889019012451e-01 -1.543844044208526611e-01 -2.174524366855621338e-01 3.984763920307159424e-01 -3.032676279544830322e-01 -1.223188489675521851e-01 1.853673905134201050e-02 1.549900174140930176e-01 -6.901866197586059570e-02 -2.963422536849975586e-01 5.348109453916549683e-02 -1.904588937759399414e-01 -1.287736594676971436e-01 1.733607053756713867e-01 -8.135744929313659668e-02 8.670648932456970215e-02 -3.207111060619354248e-01 -8.159201592206954956e-02 -1.489777415990829468e-01 -3.313903138041496277e-02 5.899675935506820679e-02 1.692148894071578979e-01 -4.748889431357383728e-02
-1.735914945602416992e-01 -9.396331012248992920e-02 -1.183428689837455750e-01 -1.229114979505538940e-01 -2.251016646623611450e-01 2.957754433155059814e-01 -4.183034300804138184e-01 7.982521504163742065e-02 -5.669722333550453186e-02 3.581959903240203857e-01 -1.004671081900596619e-01 1.369616687297821045e-01 1.614735573530197144e-01 1.420201212167739868e-01 -5.630757287144660950e-02 7.503276318311691284e-02 6.112525612115859985e-02 -9.934814274311065674e-02 -1.305014640092849731e-01 1.169665157794952393e-01 3.641714155673980713e-01 3.464813902974128723e-02 1.165390610694885254e-01 9.076972492039203644e-04 8.306270092725753784e-02 -1.107395067811012268e-01 1.719738095998764038e-01 3.919936344027519226e-02 -5.852780118584632874e-02 1.854467764496803284e-02 3.748523294925689697e-01 -1.035683080554008484e-01
1.683954596519470215e-01 -8.982247114181518555e-02 2.140713334083557129e-01 2.842549383640289307e-01 1.119565591216087341e-01 5.224918574094772339e-02 -2.724212408065795898e-01 -2.352321892976760864e-01 1.195581629872322083e-01 1.396972239017486572e-01 -1.088651195168495178e-01 -3.045400679111480713e-01 2.897784709930419922e-01 -1.463908553123474121e-01 8.226439356803894043e-03 8.270322531461715698e-02 3.433553874492645264e-02 -1.845682114362716675e-01 -6.769961118698120117e-02 -1.468645781278610229e-02 -8.314278721809387207e-02 -9.419734030961990356e-02 1.569858938455581665e-01 3.215909600257873535e-01 1.186738014221191406e-01 -3.466345071792602539e-01 1.333663314580917358e-01 2.562731802463531494e-01 7.570079714059829712e-02 -1.679178774356842041e-01 7.548293471336364746e-02 1.414725277572870255e-02
2.442134171724319458e-01 -2.294427715241909027e-02 4.967026412487030029e-02 1.188564114272594452e-02 1.899928003549575806e-01 3.529908061027526855e-01 -2.746095359325408936e-01 2.160140573978424072e-01 -2.500057779252529144e-02 1.507287323474884033e-01 1.022550836205482483e-01 -2.563835978507995605e-01 3.192214369773864746e-01 -9.462099988013505936e-04 2.544852495193481445e-01 1.217364892363548279e-01 1.504588425159454346e-01 1.821282953023910522e-01 -1.716750264167785645e-01 7.112301886081695557e-02 -2.361906766891479492e-01 -1.367020308971405029e-01 7.375328987836837769e-02 3.663090243935585022e-02 3.588541448116302490e-01 5.059683695435523987e-02 -5.014590173959732056e-02 3.314296901226043701e-02 -1.641507148742675781e-01 8.412243425846099854e-02 6.898935139179229736e-02 1.676573604345321655e-01
5.389846488833427429e-02 -1.637164354324340820e-01 1.830865740776062012e-01 1.254088729619979858e-01 -3.801836669445037842e-01 1.763953119516372681e-01 -2.030646055936813354e-01 -2.045160681009292603e-01 -7.397625595331192017e-02 5.803170055150985718e-02 -3.985647559165954590e-01 1.933305896818637848e-02 6.408364325761795044e-02 1.595586538314819336e-01 1.820228844881057739e-01 2.576509118080139160e-01 1.020318865776062012e-01 -2.648232132196426392e-02 -2.397746741771697998e-01 -2.702421694993972778e-02 1.836186051368713379e-01 -1.767323911190032959e-01 2.982655763626098633e-01 1.408122628927230835e-01 -3.522110357880592346e-02 2.271934784948825836e-02 5.840594321489334106e-02 2.041025757789611816e-01 7.684209942817687988e-02 9.576986730098724365e-02 2.453539222478866577e-01 1.196120982058346272e-03
-2.667967677116394043e-01 4.158157482743263245e-02 2.482611089944839478e-01 1.979489251971244812e-02 1.612204015254974365e-01 2.212958186864852905e-01 -2.553527653217315674e-01 -1.467650830745697021e-01 -1.526679098606109619e-01 9.989341348409652710e-02 1.604838073253631592e-01 6.866077333688735962e-02 1.629305258393287659e-02 -4.798730015754699707e-01 2.753441222012042999e-02 1.817183792591094971e-01 3.916440606117248535e-01 8.113392442464828491e-02 -1.327384561300277710e-01 -1.304976493120193481e-01 1.992238312959671021e-01 1.076628416776657104e-01 5.739914625883102417e-02 6.221046671271324158e-03 1.583924144506454468e-01 -4.232405126094818115e-02 -9.985503554344177246e-02 2.300363779067993164e-02 8.019846677780151367e-02 -5.859783850610256195e-03 2.857135832309722900e-01 2.382408268749713898e-02
3.575617447495460510e-02 -5.550072714686393738e-02 2.913455665111541748e-01 1.478752046823501587e-01 -2.891000919044017792e-02 5.739067494869232178e-02 -3.176231682300567627e-01 -2.249207794666290283e-01 -7.243686169385910034e-02 1.652891933917999268e-01 9.685678035020828247e-02 -2.343216240406036377e-01 8.961788564920425415e-02 1.385272014886140823e-02 5.004451423883438110e-02 4.185811057686805725e-02 2.255240380764007568e-01 -2.487595230340957642e-01 -3.991013020277023315e-02 1.980536729097366333e-01 8.650166541337966919e-02 -2.840605378150939941e-01 2.730318903923034668e-01 1.456912755966186523e-01 1.442658752202987671e-01 -3.910610675811767578e-01 5.073240771889686584e-02 3.110874593257904053e-01 2.632622793316841125e-02 -9.230492636561393738e-03 1.112556755542755127e-01 1.417407765984535217e-02
1.337445825338363647e-01 1.130026429891586304e-01 2.037458568811416626e-01 1.080479696393013000e-01 -3.542222678661346436e-01 1.548132747411727905e-01 -1.890926510095596313e-01 -3.260015249252319336e-01 7.316436152905225754e-03 1.919228583574295044e-01 2.900842390954494476e-02 -1.983305811882019043e-01 8.708623051643371582e-02 -7.767926156520843506e-02 -1.148860231041908264e-01 2.934070229530334473e-01 6.386413238942623138e-03 -6.531318277120590210e-02 -3.756039738655090332e-01 -2.586329169571399689e-02 7.124554365873336792e-02 -2.065578848123550415e-01 2.755270302295684814e-01 9.875507093966007233e-03 1.656437851488590240e-02 4.799101501703262329e-02 -3.280151784420013428e-01 3.788312524557113647e-02 -1.314317733049392700e-01 1.532798260450363159e-01 7.924914360046386719e-02 7.904853671789169312e-02
7.324327528476715088e-02 5.308940634131431580e-02 3.880211338400840759e-02 -2.170747220516204834e-01 -1.749845743179321289e-01 3.163236081600189209e-01 -1.701936423778533936e-01 -4.722966626286506653e-02 1.173816174268722534e-01 1.555291414260864258e-01 -1.811656802892684937e-01 -3.345171511173248291e-01 2.990849316120147705e-01 1.923869946040213108e-03 1.176925748586654663e-02 1.354168802499771118e-01 -2.187768183648586273e-02 1.199014410376548767e-01 -2.176062166690826416e-01 -2.179973423480987549e-01 2.636252641677856445e-01 -2.198755890130996704e-01 3.249335885047912598e-01 4.997802898287773132e-03 3.144407272338867188e-01 -3.377281874418258667e-02 3.716896101832389832e-02 4.845555126667022705e-02 -3.998981416225433350e-02 -8.963613770902156830e-03 1.664680987596511841e-01 -1.561282277107238770e-01
1.202405467629432678e-01 1.759706586599349976e-01 1.379099208861589432e-02 -1.871421188116073608e-01 -9.909859299659729004e-02 3.957569897174835205e-01 -2.812924683094024658e-01 -1.792790442705154419e-01 -4.410146549344062805e-02 4.209632799029350281e-02 -1.371237915009260178e-03 1.815777420997619629e-01 3.643757477402687073e-02 -1.129453405737876892e-01 -6.628523021936416626e-02 2.578868567943572998e-01 2.516074180603027344e-01 2.478734254837036133e-01 7.510066777467727661e-02 2.132694721221923828e-01 2.800054550170898438e-01 -1.549030542373657227e-01 2.436672151088714600e-01 6.615032255649566650e-02 1.527419835329055786e-01 1.862652897834777832e-01 1.728633195161819458e-01 -1.966290026903152466e-01 6.311564892530441284e-02 3.603922948241233826e-02 1.983803957700729370e-01 -8.218783140182495117e-02
1.025269031524658203e-01 -2.552335150539875031e-02 1.377636939287185669e-01 6.332573294639587402e-02 1.507675200700759888e-01 4.477327167987823486e-01 -1.481439620256423950e-01 1.336739771068096161e-02 -8.860377222299575806e-02 6.443358957767486572e-02 -1.081425771117210388e-01 -2.472675144672393799e-01 2.577559351921081543e-01 -1.566122472286224365e-01 1.075439676642417908e-01 2.867949306964874268e-01 1.459546685218811035e-01 -1.377241611480712891e-01 -5.922835320234298706e-03 -1.188118197023868561e-02 5.038847029209136963e-02 4.446434676647186279e-01 1.562082767486572266e-01 -1.357065290212631226e-01 -6.160765513777732849e-02 -1.355385184288024902e-01 1.155895367264747620e-01 2.492866963148117065e-01 -1.003776490688323975e-01 -3.074495587497949600e-03 2.227344214916229248e-01 1.001421287655830383e-01
1.510110497474670410e-01 9.269032627344131470e-02 3.263564109802246094e-01 -6.558346748352050781e-02 -2.346672713756561279e-01 3.286859095096588135e-01 -2.315284758806228638e-01 3.133600577712059021e-02 -9.469059295952320099e-03 5.434825271368026733e-02 -2.001791745424270630e-01 -3.144338130950927734e-01 -2.500738017261028290e-02 9.101045131683349609e-02 -1.115551292896270752e-01 3.404372632503509521e-01 -1.092969402670860291e-01 -2.360294945538043976e-02 -3.711284399032592773e-01 -1.252285242080688477e-01 8.827326446771621704e-02 -2.114640325307846069e-01 1.673856377601623535e-01 -1.077881678938865662e-01 4.242471605539321899e-02 3.821169957518577576e-02 1.406262964010238647e-01 1.081047952175140381e-02 -1.183807700872421265e-01 -6.325115263462066650e-02 1.843134164810180664e-01 1.663251817226409912e-01
4.798647761344909668e-02 3.276424705982208252e-01 -8.174956589937210083e-02 -1.534768640995025635e-01 2.489665336906909943e-02 1.393179744482040405e-01 -2.443590462207794189e-01 8.223583549261093140e-02 1.725625433027744293e-02 7.581858336925506592e-02 -3.249732032418251038e-02 -2.684246003627777100e-01 1.887391060590744019e-01 -1.191172674298286438e-01 7.387486845254898071e-02 2.947979569435119629e-01 -1.146461293101310730e-01 2.135108858346939087e-01 -1.840562820434570312e-01 -4.462448880076408386e-02 1.509234160184860229e-01 -3.127306699752807617e-01 2.726309001445770264e-01 -1.671569943428039551e-01 1.603975743055343628e-01 3.583442792296409607e-02 -1.443851143121719360e-01 1.706589758396148682e-01 1.245418488979339600e-01 2.145519107580184937e-01 2.994133830070495605e-01 -8.158852905035018921e-02
1.101413145661354065e-01 1.260418891906738281e-01 2.172861546277999878e-01 -1.424364149570465088e-01 -1.148976460099220276e-01 2.716088108718395233e-02 -1.953758895397186279e-01 -1.011631079018115997e-02 -1.142915636301040649e-01 -1.499716788530349731e-01 -2.170396894216537476e-01 -8.054703474044799805e-02 1.327863633632659912e-01 -1.595164686441421509e-01 1.734390854835510254e-02 2.759721279144287109e-01 1.737005412578582764e-01 5.535569414496421814e-02 -1.263495534658432007e-01 2.864139974117279053e-01 -6.294036656618118286e-02 -1.487914919853210449e-01 2.412016838788986206e-01 2.661328613758087158e-01 3.445127606391906738e-01 5.652618035674095154e-02 -4.597783833742141724e-02 -3.343565762042999268e-01 2.388890981674194336e-01 -1.518400460481643677e-01 2.032161056995391846e-01 -5.393435247242450714e-03
4.791886731982231140e-02 -1.911758631467819214e-01 2.496209293603897095e-01 1.974892020225524902e-01 -6.226603314280509949e-02 5.224382877349853516e-02 -2.601582407951354980e-01 -4.712722450494766235e-02 2.355833351612091064e-01 -9.696367383003234863e-02 4.761672113090753555e-03 -6.827026605606079102e-02 2.521547079086303711e-01 -5.323238968849182129e-01 -5.086357519030570984e-02 2.478852719068527222e-01 -9.854506701231002808e-03 -1.954529136419296265e-01 1.473038941621780396e-01 1.042666509747505188e-01 9.717188030481338501e-02 -8.803260326385498047e-02 8.899814635515213013e-02 3.130549192428588867e-01 -8.883237838745117188e-02 -1.025531813502311707e-01 -3.461135784164071083e-03 1.389760971069335938e-01 1.810820889659225941e-03 2.622780390083789825e-02 1.926949769258499146e-01 1.822662949562072754e-01
7.790484279394149780e-02 -2.476511597633361816e-01 1.498262733221054077e-01 1.549954414367675781e-01 -3.056233525276184082e-01 2.456305921077728271e-01 -1.964116394519805908e-01 -1.806416809558868408e-01 6.271484494209289551e-02 -1.025749891996383667e-01 -2.729131281375885010e-01 -1.018563732504844666e-01 -6.774900015443563461e-03 9.085460752248764038e-02 -1.577712222933769226e-02 4.354545474052429199e-01 1.892700195312500000e-01 -1.082099452614784241e-01 -2.320012152194976807e-01 6.278618425130844116e-02 2.665822803974151611e-01 5.555800348520278931e-02 1.841721385717391968e-01 1.689258217811584473e-01 6.518728332594037056e-04 1.551617085933685303e-01 2.133660204708576202e-02 2.212501317262649536e-01 -1.825886778533458710e-02 -2.644659020006656647e-02 2.154703587293624878e-01 -2.912518382072448730e-02
1.736985743045806885e-01 4.917237162590026855e-02 1.951307207345962524e-01 1.748841702938079834e-01 -2.630266249179840088e-01 2.187286317348480225e-01 -1.449211984872817993e-01 -1.096574515104293823e-01 -2.663568258285522461e-01 2.266289442777633667e-01 -3.432908654212951660e-01 -1.932005435228347778e-01 5.001081153750419617e-02 -1.334548443555831909e-01 1.578784435987472534e-01 1.864201277494430542e-01 4.328780993819236755e-02 1.219673454761505127e-01 2.344461232423782349e-01 -6.832645833492279053e-02 7.745333015918731689e-02 -1.101868897676467896e-01 1.335164755582809448e-01 7.022903859615325928e-02 8.575825393199920654e-02 -9.201280772686004639e-02 3.319917917251586914e-01 -1.900815218687057495e-01 4.522591456770896912e-02 3.273770213127136230e-01 -1.109828613698482513e-02 4.929801449179649353e-02
3.490202501416206360e-02 3.388145267963409424e-01 5.297842249274253845e-02 1.155142672359943390e-02 -1.353888660669326782e-01 1.780716925859451294e-01 -3.461888134479522705e-01 1.068000048398971558e-01 1.396444588899612427e-01 1.611562669277191162e-01 -1.843240559101104736e-01 -2.054036557674407959e-01 1.804984360933303833e-01 6.917539238929748535e-02 -1.911441795527935028e-02 2.564073503017425537e-01 -8.661241829395294189e-02 -1.085229031741619110e-02 -2.277728468179702759e-01 -7.666445523500442505e-02 5.726293474435806274e-02 -4.582081735134124756e-02 2.029903978109359741e-01 -1.667961180210113525e-01 4.483268857002258301e-01 -6.749095767736434937e-02 -3.697023540735244751e-02 2.177875488996505737e-01 9.776572883129119873e-02 -1.158453375101089478e-01 2.257231324911117554e-01 -8.111291378736495972e-02
1.457818597555160522e-01 -1.064528673887252808e-01 2.781113088130950928e-01 1.381978839635848999e-01 8.800441026687622070e-02 1.665785610675811768e-01 -3.967262804508209229e-01 1.403727084398269653e-01 -2.780412137508392334e-01 1.419652402400970459e-01 1.113024353981018066e-01 1.080114766955375671e-01 3.991923332214355469e-01 -1.377147287130355835e-01 8.787841349840164185e-02 9.480522572994232178e-02 2.534781098365783691e-01 1.164787262678146362e-01 -1.708979904651641846e-01 1.493187844753265381e-01 5.744910240173339844e-02 -2.682335674762725830e-01 -9.713819622993469238e-02 -2.698849886655807495e-02 -1.828087568283081055e-01 3.181158751249313354e-02 -1.266720443964004517e-01 2.064610272645950317e-01 -1.552644670009613037e-01 -5.612266436219215393e-02 4.036912322044372559e-02 -7.149130105972290039e-02
1.161512508988380432e-01 1.743067353963851929e-01 1.757786720991134644e-01 1.862580180168151855e-01 -2.838699519634246826e-01 1.752337068319320679e-01 -1.770147122442722321e-02 -6.556923687458038330e-02 3.001001663506031036e-02 1.842231601476669312e-01 -2.741955220699310303e-01 -3.739266097545623779e-01 3.480270504951477051e-02 -2.616449892520904541e-01 6.634528934955596924e-02 5.802815780043601990e-02 1.448295712471008301e-01 -3.079507648944854736e-01 -2.776878774166107178e-01 -7.370191812515258789e-02 1.564479768276214600e-01 -5.729667469859123230e-02 1.583732515573501587e-01 2.073946222662925720e-02 2.491352558135986328e-01 -4.726387560367584229e-02 1.027667820453643799e-01 -8.205787092447280884e-02 -1.450869021937251091e-03 1.538791507482528687e-01 2.310642153024673462e-01 -1.925134956836700439e-01
2.155261933803558350e-01 9.132465720176696777e-02 2.686727643013000488e-01 -3.513245880603790283e-01 1.002025976777076721e-01 1.342344582080841064e-01 -7.321079820394515991e-02 -1.323496699333190918e-01 -1.413972377777099609e-01 2.475138008594512939e-01 -2.344194650650024414e-01 -2.246503680944442749e-01 3.611770272254943848e-01 -2.406859546899795532e-01 9.421823173761367798e-02 1.052666902542114258e-01 1.073763370513916016e-01 1.376967132091522217e-01 1.006039883941411972e-02 1.641870439052581787e-01 1.083887070417404175e-01 6.970807164907455444e-02 1.099992543458938599e-01 6.310660392045974731e-02 -1.041485518217086792e-01 1.175550073385238647e-01 -9.783962368965148926e-02 6.833171844482421875e-02 -1.310449689626693726e-01 -1.070401445031166077e-01 3.584134280681610107e-01 -1.319414377212524414e-01
3.048528134822845459e-01 1.444487422704696655e-01 2.735950751230120659e-03 8.923428505659103394e-02 6.288071721792221069e-02 2.429157793521881104e-01 -9.311975538730621338e-02 8.240855485200881958e-02 -2.008831202983856201e-01 4.263832792639732361e-02 -2.326792031526565552e-01 -6.900424137711524963e-03 1.085074543952941895e-01 -2.653706967830657959e-01 -6.567384302616119385e-02 1.779701411724090576e-01 -3.578392416238784790e-02 -7.669664919376373291e-02 -2.120875567197799683e-01 1.411532633937895298e-03 2.447061836719512939e-01 -5.022154748439788818e-02 -2.137568891048431396e-01 -2.862121909856796265e-03 3.572350740432739258e-01 -5.361732468008995056e-02 4.194724932312965393e-02 3.011435270309448242e-01 2.916077971458435059e-01 -6.251029670238494873e-02 2.985855340957641602e-01 1.548518985509872437e-01
-1.203214377164840698e-01 -3.577949479222297668e-02 1.377646774053573608e-01 2.015379518270492554e-01 1.846062391996383667e-01 3.261922895908355713e-01 -3.310039043426513672e-01 2.502165548503398895e-02 -3.930772244930267334e-01 -1.727328519336879253e-03 -1.350236237049102783e-01 2.195111475884914398e-02 2.271196395158767700e-01 -3.930536806583404541e-01 1.568434536457061768e-01 -2.233615070581436157e-01 1.484190076589584351e-01 -7.535579055547714233e-02 4.495011270046234131e-02 7.316107302904129028e-02 -4.608605429530143738e-02 9.401619434356689453e-02 3.292661393061280251e-03 -1.479515731334686279e-01 -7.404934614896774292e-02 1.515494734048843384e-01 1.774919331073760986e-01 8.100712299346923828e-02 1.224981737323105335e-03 -9.338694810867309570e-02 2.691760063171386719e-01 -6.743153929710388184e-02
-1.600731164216995239e-01 -9.193398803472518921e-02 7.749014347791671753e-02 2.038472890853881836e-01 6.357049196958541870e-02 1.698762774467468262e-01 -3.427970111370086670e-01 9.460477530956268311e-02 -3.510821461677551270e-01 5.591960251331329346e-02 1.645967811346054077e-01 -6.987585220485925674e-04 1.793302446603775024e-01 -3.462853133678436279e-01 2.687205672264099121e-01 1.982032060623168945e-01 6.292680650949478149e-02 1.064618378877639771e-01 1.906488277018070221e-02 2.427324801683425903e-01 -1.285306960344314575e-01 1.315803825855255127e-01 1.932209432125091553e-01 -2.188603132963180542e-01 7.582762278616428375e-03 8.379209041595458984e-02 1.671536080539226532e-02 1.540989279747009277e-01 1.595325917005538940e-01 -1.422466188669204712e-01 2.281698286533355713e-01 -1.395213305950164795e-01
-5.656312033534049988e-02 -9.028638713061809540e-03 -2.373981103301048279e-02 3.773532807826995850e-01 -5.703793093562126160e-02 2.332336157560348511e-01 -4.599043354392051697e-02 -3.686981797218322754e-01 -1.280143409967422485e-01 -1.300093680620193481e-01 7.010565698146820068e-02 -2.338834702968597412e-01 2.857654392719268799e-01 -3.820801973342895508e-01 5.176175758242607117e-02 1.269713044166564941e-01 1.966693252325057983e-01 -1.824129186570644379e-02 8.481405675411224365e-03 -1.348622739315032959e-01 -2.947558648884296417e-02 1.661835461854934692e-01 9.437818080186843872e-02 3.900412842631340027e-02 7.818493247032165527e-02 8.109723776578903198e-02 2.317516133189201355e-02 1.248892769217491150e-01 -1.814304739236831665e-01 1.022691428661346436e-01 3.452404141426086426e-01 1.764195859432220459e-01
2.302765846252441406e-01 -2.392725199460983276e-01 4.120655953884124756e-01 -1.356517523527145386e-01 -2.293934524059295654e-01 4.627357423305511475e-02 -2.600564956665039062e-01 -2.403766661882400513e-01 -9.690690785646438599e-02 2.155644297599792480e-01 -7.830078899860382080e-02 -2.772663235664367676e-01 4.526896029710769653e-02 -1.327529102563858032e-01 1.863102018833160400e-01 7.828528434038162231e-02 1.449623256921768188e-01 7.156845182180404663e-02 -1.092284247279167175e-01 2.962381243705749512e-01 2.889258861541748047e-01 2.596942149102687836e-02 5.546305328607559204e-02 4.190663993358612061e-02 1.063792034983634949e-02 1.517504751682281494e-01 1.240911856293678284e-01 -6.188625097274780273e-02 -8.326815068721771240e-02 -2.386757582426071167e-01 -2.974190376698970795e-02 -2.594249323010444641e-03
2.503581941127777100e-01 2.641061246395111084e-01 1.145295724272727966e-01 2.181733846664428711e-01 -2.211353778839111328e-01 1.891303807497024536e-01 -2.353834360837936401e-01 1.650680601596832275e-01 1.236455366015434265e-01 1.723467707633972168e-01 3.269347653258591890e-04 -1.802675724029541016e-01 1.189498156309127808e-01 -2.528760135173797607e-01 4.142168164253234863e-02 2.464821003377437592e-02 6.017409265041351318e-03 8.047806471586227417e-02 -2.033591419458389282e-01 -6.335938721895217896e-02 3.163793683052062988e-01 -5.604069307446479797e-02 2.296439558267593384e-01 -1.215474233031272888e-01 2.491232007741928101e-01 1.213338375091552734e-01 -1.699084192514419556e-01 1.185309663414955139e-01 2.176510095596313477e-01 -1.176884695887565613e-01 9.906174987554550171e-02 -2.612546980381011963e-01
5.312921851873397827e-02 4.874521121382713318e-02 1.860925555229187012e-01 2.198577970266342163e-01 7.891444489359855652e-03 3.599485754966735840e-01 -7.499331235885620117e-02 -3.392229788005352020e-03 1.534598972648382187e-02 2.031767368316650391e-01 -3.859258592128753662e-01 -7.561964541673660278e-02 -4.834474995732307434e-02 -1.582134962081909180e-01 8.278138935565948486e-02 2.124340683221817017e-01 2.655388601124286652e-02 -2.576369941234588623e-01 5.946502834558486938e-02 1.955219060182571411e-01 -7.291878014802932739e-02 -6.113009899854660034e-02 4.883048534393310547e-01 1.848602443933486938e-01 -1.050880178809165955e-01 5.802979692816734314e-02 -2.028138786554336548e-01 -4.898758232593536377e-02 -2.169232070446014404e-02 -1.829918473958969116e-01 1.033671945333480835e-01 8.915250748395919800e-02
1.053220182657241821e-01 -2.092396765947341919e-01 2.210678160190582275e-02 1.495527625083923340e-01 -2.395894974470138550e-01 2.495318055152893066e-01 -2.529811859130859375e-01 2.899765968322753906e-02 -2.124305665493011475e-01 2.734854258596897125e-02 -9.450591355562210083e-02 -3.336511552333831787e-01 1.909698545932769775e-01 -1.042695567011833191e-01 1.545272916555404663e-01 2.773724794387817383e-01 8.849138766527175903e-02 1.336356997489929199e-02 2.707339823246002197e-01 -1.309790089726448059e-02 -1.889067143201828003e-02 1.410872638225555420e-01 9.386464208364486694e-02 1.848192512989044189e-01 2.139656543731689453e-01 -1.612593829631805420e-01 2.013659030199050903e-01 -3.040830194950103760e-01 1.650659292936325073e-01 -1.782516390085220337e-02 1.988534331321716309e-01 8.282566815614700317e-02
1.124012097716331482e-01 2.140346318483352661e-01 2.135246545076370239e-01 -2.552324235439300537e-01 3.264753147959709167e-02 1.588714271783828735e-01 -1.545178890228271484e-01 -4.715117812156677246e-02 8.135251700878143311e-02 2.537454366683959961e-01 -9.292097389698028564e-02 -9.595569968223571777e-02 -2.019533514976501465e-02 -2.473482936620712280e-01 -5.193771421909332275e-02 3.711830079555511475e-01 -6.349078379571437836e-03 -4.667212441563606262e-02 -1.757281571626663208e-01 -1.126192361116409302e-01 9.789366275072097778e-02 -3.271870315074920654e-01 2.389878183603286743e-01 -1.733957082033157349e-01 3.387916386127471924e-01 -1.697776839137077332e-02 1.340945661067962646e-01 1.885801404714584351e-01 2.249746210873126984e-02 2.222762256860733032e-01 5.342463031411170959e-02 1.285574585199356079e-01
-8.701106533408164978e-03 6.009794026613235474e-02 1.152127161622047424e-01 1.929375529289245605e-01 6.957814842462539673e-02 1.536231338977813721e-01 -3.032849133014678955e-01 1.847752556204795837e-02 -2.068641930818557739e-01 1.382107101380825043e-02 -1.223596632480621338e-01 2.143101394176483154e-02 1.184437200427055359e-01 -2.754922509193420410e-01 1.247323863208293915e-02 2.376771420240402222e-01 1.443277597427368164e-01 -1.699054986238479614e-01 -1.596268117427825928e-01 4.573559015989303589e-02 1.075616292655467987e-02 5.165603756904602051e-01 1.901250481605529785e-01 -9.054291993379592896e-02 -9.040471166372299194e-03 -2.101531326770782471e-01 8.738986402750015259e-02 1.224390640854835510e-01 -2.217347733676433563e-02 -2.581545114517211914e-01 2.712490558624267578e-01 -1.546322703361511230e-01
2.620802819728851318e-01 1.614513248205184937e-01 2.366546355187892914e-02 -5.910270847380161285e-04 2.410552650690078735e-02 3.941718637943267822e-01 -1.109603643417358398e-01 2.011346668004989624e-01 -1.119069606065750122e-01 1.867607980966567993e-01 -1.729255169630050659e-01 -2.360477745532989502e-01 1.613114476203918457e-01 -2.983126640319824219e-01 -8.012325316667556763e-02 4.455007612705230713e-02 -1.189380660653114319e-01 -1.928055286407470703e-01 -9.534969180822372437e-02 8.422205597162246704e-02 3.275486528873443604e-01 1.627241633832454681e-02 -1.533809453248977661e-01 1.284922752529382706e-02 3.111674785614013672e-01 -6.287375837564468384e-02 7.451897859573364258e-02 1.981840282678604126e-01 1.658812761306762695e-01 1.422812491655349731e-01 2.145079374313354492e-01 3.734863176941871643e-02
7.642495632171630859e-02 -1.538853347301483154e-01 2.523936331272125244e-01 4.030996188521385193e-02 8.172184228897094727e-02 1.413872390985488892e-01 -1.947290450334548950e-02 2.288330942392349243e-01 -2.868530154228210449e-01 5.271248519420623779e-02 -3.033168017864227295e-01 2.386428229510784149e-02 1.447388976812362671e-01 -2.232784926891326904e-01 1.053696423768997192e-01 4.362736269831657410e-02 1.631848514080047607e-01 2.534559071063995361e-01 -1.501325070858001709e-01 -1.434214413166046143e-01 -1.538067869842052460e-02 -7.239655405282974243e-02 4.755961149930953979e-02 1.992400176823139191e-02 5.101343989372253418e-01 -8.571998775005340576e-02 6.668700277805328369e-02 -2.264153212308883667e-03 -3.342465758323669434e-01 -9.936992079019546509e-02 1.600326597690582275e-01 -5.419939383864402771e-02
-1.634890288114547729e-01 -1.303372383117675781e-01 1.166492700576782227e-01 1.193311661481857300e-01 -3.925011679530143738e-02 1.867706030607223511e-01 -4.021171331405639648e-01 -1.161157041788101196e-01 -5.889433026313781738e-01 1.816163510084152222e-01 -1.386041790246963501e-01 -1.613127440214157104e-01 1.956949383020401001e-01 2.778393402695655823e-02 2.108829170465469360e-01 7.143579423427581787e-02 1.999186351895332336e-02 -2.750374972820281982e-01 -2.228236347436904907e-01 7.637416571378707886e-02 -9.226829558610916138e-02 1.919026300311088562e-02 -2.022702991962432861e-02 4.402639344334602356e-02 -4.033471271395683289e-02 6.114674359560012817e-02 -3.578281775116920471e-02 9.296402335166931152e-02 1.562031954526901245e-01 -2.328935824334621429e-02 3.763332217931747437e-02 -1.367939710617065430e-01
5.318412929773330688e-02 -1.418939381837844849e-01 7.460973411798477173e-02 9.694099426269531250e-02 -6.160139665007591248e-02 4.273192584514617920e-02 -8.127625286579132080e-02 1.185476034879684448e-02 -2.523443847894668579e-02 1.096912026405334473e-01 7.451678067445755005e-02 -2.221582084894180298e-01 1.542140543460845947e-01 -3.998848795890808105e-01 -2.322253286838531494e-01 5.539701506495475769e-02 -1.086698193103075027e-02 3.162756189703941345e-02 -1.134373694658279419e-01 -1.923048496246337891e-02 -1.291172057390213013e-01 -1.393101215362548828e-01 3.354540467262268066e-01 1.221049111336469650e-02 3.791799768805503845e-02 3.221707642078399658e-01 2.673179805278778076e-01 2.538565397262573242e-01 2.596162855625152588e-01 -3.371749520301818848e-01 2.235792726278305054e-01 7.823347300291061401e-02
1.950496137142181396e-01 2.840847708284854889e-03 1.361134052276611328e-01 6.952676177024841309e-02 3.441723063588142395e-02 2.083553671836853027e-01 -2.540863752365112305e-01 7.377825677394866943e-02 3.462514281272888184e-02 3.623142242431640625e-01 1.352577358484268188e-01 -2.219083905220031738e-01 4.758194088935852051e-01 -7.235200703144073486e-02 3.033703565597534180e-01 1.492391377687454224e-01 5.522895231842994690e-02 1.574753075838088989e-01 1.648989468812942505e-01 2.590065300464630127e-01 6.390012055635452271e-02 1.603723764419555664e-01 2.139208018779754639e-01 1.230197176337242126e-01 8.154259622097015381e-02 -6.447046995162963867e-02 -1.125628054141998291e-01 -1.124711260199546814e-01 6.997969001531600952e-03 4.340967908501625061e-02 1.395253390073776245e-01 -8.765887469053268433e-02
1.925680786371231079e-01 7.239085435867309570e-02 -2.227343618869781494e-02 6.959863752126693726e-02 -1.082283351570367813e-02 -1.041843816637992859e-01 -1.185267120599746704e-01 -1.280290186405181885e-01 -4.683185815811157227e-01 1.414563506841659546e-01 -5.605290085077285767e-02 -1.654164493083953857e-01 -5.192145705223083496e-02 -9.660336375236511230e-02 -2.261280082166194916e-02 2.879107892513275146e-01 4.452067986130714417e-02 1.065387502312660217e-01 -5.138382781296968460e-03 -6.384593248367309570e-02 7.303512841463088989e-02 -4.005469754338264465e-02 6.801033020019531250e-02 3.232762217521667480e-01 3.935739696025848389e-01 -8.211761713027954102e-02 1.480088531970977783e-01 4.351300001144409180e-01 -5.841670557856559753e-02 -4.234140738844871521e-02 1.825595051050186157e-01 2.698670513927936554e-02
1.035430282354354858e-01 -8.461886644363403320e-02 2.004645615816116333e-01 -1.292915344238281250e-01 -2.299683690071105957e-01 6.559985876083374023e-02 -1.280912458896636963e-01 1.556443423032760620e-01 -9.324079006910324097e-02 6.738939136266708374e-02 -3.589423894882202148e-01 -4.509189352393150330e-02 -3.125322237610816956e-02 -1.513534337282180786e-01 2.640647813677787781e-02 3.468147292733192444e-02 1.838180273771286011e-01 -1.357631236314773560e-01 8.555297553539276123e-02 2.586286664009094238e-01 2.208979129791259766e-01 9.252835810184478760e-02 1.650754064321517944e-01 -2.203937247395515442e-02 3.258863687515258789e-01 2.641264796257019043e-01 2.380315661430358887e-01 1.590185565873980522e-04 -9.807906299829483032e-02 -2.669936120510101318e-01 2.517752647399902344e-01 2.627939581871032715e-01
-3.343790769577026367e-01 1.330642104148864746e-01 1.185211092233657837e-01 2.300691306591033936e-01 1.364076435565948486e-01 1.375043243169784546e-01 -3.369790613651275635e-01 4.307322949171066284e-02 -3.009309470653533936e-01 9.353667497634887695e-02 2.822403237223625183e-02 2.284632250666618347e-02 1.526485830545425415e-01 -2.625552713871002197e-01 1.034483220428228378e-02 3.451330959796905518e-02 4.440219700336456299e-01 8.504693210124969482e-02 -1.446655839681625366e-01 -1.943735033273696899e-01 2.719964981079101562e-01 -8.591686934232711792e-02 1.308716088533401489e-01 1.403775215148925781e-01 -8.126541972160339355e-02 2.061731927096843719e-02 -3.892061859369277954e-02 5.440225359052419662e-04 -1.215908154845237732e-01 -6.980759557336568832e-03 2.265860885381698608e-01 -2.013759315013885498e-02
1.263254433870315552e-01 9.496842324733734131e-02 9.264382533729076385e-03 1.628657877445220947e-01 4.649033024907112122e-02 2.893512845039367676e-01 -4.283848702907562256e-01 3.637691959738731384e-02 -2.078805118799209595e-01 1.571532487869262695e-01 3.014390356838703156e-02 -6.698403507471084595e-02 4.296940192580223083e-02 -2.668907642364501953e-01 -5.928381904959678650e-02 -6.337537616491317749e-02 3.592794835567474365e-01 -4.959813877940177917e-02 -1.775789260864257812e-01 -4.341108724474906921e-02 1.378009170293807983e-01 3.134779036045074463e-01 1.989718973636627197e-01 2.006428539752960205e-01 -8.197472244501113892e-02 -2.701479494571685791e-01 -7.461099326610565186e-02 2.054333388805389404e-01 1.908766292035579681e-02 -1.056692227721214294e-01 1.318807154893875122e-01 7.291632890701293945e-02
9.360570460557937622e-02 2.365952581167221069e-01 -7.704174518585205078e-02 2.726162374019622803e-01 -8.945979923009872437e-02 9.316994249820709229e-02 -1.609364748001098633e-01 -1.304787099361419678e-01 -2.524640858173370361e-01 1.452799737453460693e-01 -2.071079164743423462e-01 1.407717633992433548e-02 6.304580718278884888e-03 -1.591829359531402588e-01 -4.835519567131996155e-02 3.968120515346527100e-01 -4.805955663323402405e-02 3.385185822844505310e-02 5.445454269647598267e-02 -5.889217182993888855e-02 -9.403308480978012085e-02 -4.242467880249023438e-01 2.814982533454895020e-01 7.799810916185379028e-02 1.180319637060165405e-01 7.516249269247055054e-02 2.807338535785675049e-01 1.381877809762954712e-01 -3.376948647201061249e-03 1.691365092992782593e-01 5.073874443769454956e-02 2.226212918758392334e-01
-3.279768824577331543e-01 2.146345674991607666e-01 2.686490416526794434e-01 1.703675463795661926e-02 -1.690340577624738216e-03 2.210842818021774292e-01 -2.617369890213012695e-01 -5.465903505682945251e-02 -1.688949018716812134e-01 6.767906248569488525e-02 7.356975227594375610e-02 2.609120607376098633e-01 3.029915988445281982e-01 -3.485680520534515381e-01 -6.158411502838134766e-02 7.843223959207534790e-02 3.770017027854919434e-01 -7.663758099079132080e-02 -1.513591706752777100e-01 6.562571227550506592e-02 1.061326563358306885e-01 -1.686783321201801300e-02 2.422729879617691040e-01 1.928317844867706299e-01 2.756584249436855316e-02 1.048216596245765686e-02 -1.002344563603401184e-01 -4.279939830303192139e-02 -4.224966093897819519e-02 5.919270589947700500e-02 1.418762803077697754e-01 5.356470867991447449e-02
-1.946126818656921387e-01 -7.388558983802795410e-02 8.150091022253036499e-02 3.758708015084266663e-02 4.571671038866043091e-02 3.077985346317291260e-01 -4.357241392135620117e-01 1.581635922193527222e-01 -2.231070548295974731e-01 1.210593655705451965e-01 2.872236445546150208e-02 8.603217452764511108e-02 2.915120720863342285e-01 -1.717810630798339844e-01 1.616867482662200928e-01 1.510905176401138306e-01 -1.868977770209312439e-02 5.366018041968345642e-02 -1.649146676063537598e-01 2.545029819011688232e-01 -2.040691077709197998e-01 1.320284307003021240e-01 1.067531630396842957e-01 4.166653007268905640e-02 -1.921026855707168579e-01 1.341386735439300537e-01 1.179422289133071899e-01 1.658902466297149658e-01 1.390715092420578003e-01 -1.436039060354232788e-01 2.879068851470947266e-01 -1.191952452063560486e-01
4.324742779135704041e-02 -1.369623690843582153e-01 2.191163748502731323e-01 7.220978289842605591e-02 4.399597272276878357e-02 -4.482397437095642090e-02 -1.970401108264923096e-01 -6.007696036249399185e-03 4.130360484123229980e-02 2.112294733524322510e-01 -4.167591333389282227e-01 -7.166334986686706543e-02 7.412759214639663696e-02 -4.804606735706329346e-01 -1.571699380874633789e-01 1.536540240049362183e-01 8.006819337606430054e-02 5.830460041761398315e-02 -8.179417997598648071e-02 -1.470789965242147446e-02 2.128823548555374146e-01 -1.585453562438488007e-02 -1.109682545065879822e-01 1.409595161676406860e-01 6.081140041351318359e-02 3.840371668338775635e-01 1.794875562191009521e-01 1.380611062049865723e-01 1.545100659132003784e-01 1.623127982020378113e-02 1.060876399278640747e-01 2.030286937952041626e-01
4.127005115151405334e-03 -7.955975830554962158e-02 1.109007224440574646e-01 -3.856608644127845764e-02 -2.224279940128326416e-01 1.372145414352416992e-01 -2.241491973400115967e-01 1.946459263563156128e-01 -4.824848845601081848e-02 -1.163278594613075256e-01 -1.295441538095474243e-01 -3.127469420433044434e-01 3.102484345436096191e-01 1.287127584218978882e-01 -8.613394945859909058e-02 -4.323724284768104553e-02 2.764891684055328369e-01 -3.369838744401931763e-02 -9.777164459228515625e-02 1.831742376089096069e-01 1.083012297749519348e-02 -2.323454320430755615e-01 2.931926250457763672e-01 2.940633893013000488e-01 9.782618284225463867e-02 -6.180312484502792358e-02 9.920148551464080811e-02 1.409235000610351562e-01 1.727570146322250366e-01 1.325246244668960571e-01 3.591907024383544922e-01 6.423941254615783691e-02
-1.036110371351242065e-01 7.833787053823471069e-02 2.369148731231689453e-01 1.051155924797058105e-01 -1.306555233895778656e-02 2.906129360198974609e-01 -1.987974941730499268e-01 -2.823325991630554199e-02 -2.512436211109161377e-01 -2.615815401077270508e-01 4.246350377798080444e-02 1.378019452095031738e-01 2.104094177484512329e-01 -3.716141879558563232e-01 2.595861852169036865e-01 1.183312013745307922e-01 2.048692554235458374e-01 -4.449799284338951111e-02 -2.794939838349819183e-02 2.103296816349029541e-01 -8.052369952201843262e-02 7.138341665267944336e-02 1.112478077411651611e-01 -2.145653218030929565e-01 -1.197031810879707336e-01 2.366006970405578613e-01 8.303370326757431030e-02 2.207524925470352173e-01 2.248133160173892975e-02 -7.322781533002853394e-02 2.876193821430206299e-01 -3.762688115239143372e-02
1.976889669895172119e-01 7.356669008731842041e-02 2.859985232353210449e-01 2.723938226699829102e-01 -1.911106258630752563e-01 1.117331981658935547e-01 -2.277216166257858276e-01 -1.160877272486686707e-01 -1.790665537118911743e-01 1.427367478609085083e-01 -4.183013737201690674e-01 -1.162231415510177612e-01 -1.865836530923843384e-01 -7.073435932397842407e-02 -1.880471035838127136e-02 1.113663688302040100e-01 3.050637803971767426e-02 -1.138761192560195923e-01 -1.429152023047208786e-02 -9.481429122388362885e-03 -1.081798374652862549e-01 2.381976321339607239e-02 4.127539396286010742e-01 1.458444446325302124e-01 -1.298519372940063477e-01 7.045537233352661133e-03 -2.655091881752014160e-01 6.442528963088989258e-02 6.599721312522888184e-02 -2.077063173055648804e-01 1.817299127578735352e-01 3.869863227009773254e-02
1.168940141797065735e-01 5.431841313838958740e-02 2.185460031032562256e-01 2.782690823078155518e-01 1.840816140174865723e-01 2.525200247764587402e-01 -1.235758662223815918e-01 -9.340775758028030396e-02 -2.525777518749237061e-01 1.400483250617980957e-01 -2.230687290430068970e-01 8.079078793525695801e-02 1.726976931095123291e-01 -1.708489805459976196e-01 -1.256489902734756470e-01 1.016094535589218140e-01 4.482477437704801559e-03 -1.703906655311584473e-01 1.054649055004119873e-01 -2.017960250377655029e-01 -1.369618773460388184e-01 -1.035699434578418732e-02 3.004068732261657715e-01 -2.236530333757400513e-01 -1.391875296831130981e-01 1.180239021778106689e-01 -4.141411557793617249e-02 1.193255856633186340e-01 -8.051148802042007446e-02 3.234193474054336548e-02 3.257472515106201172e-01 3.298404216766357422e-01
1.566158235073089600e-01 -1.221113950014114380e-01 1.788955181837081909e-01 7.707647979259490967e-02 1.896217279136180878e-02 4.001368209719657898e-02 -1.880858540534973145e-01 1.640253812074661255e-01 -1.888469234108924866e-02 2.979186475276947021e-01 -2.909497916698455811e-01 5.116509646177291870e-02 2.151673659682273865e-02 -4.837502539157867432e-01 -1.266554929316043854e-02 8.067106455564498901e-02 -9.311856329441070557e-02 -1.472974866628646851e-01 -1.752646714448928833e-01 -1.924062706530094147e-02 6.425573956221342087e-03 -2.947785146534442902e-02 3.838453814387321472e-02 3.438847362995147705e-01 7.696658838540315628e-03 2.452862411737442017e-01 1.486999690532684326e-01 2.053988724946975708e-01 -3.117424249649047852e-02 1.440300494432449341e-01 1.159416660666465759e-01 3.147501051425933838e-01
3.031725883483886719e-01 -1.113654598593711853e-01 4.021605849266052246e-02 -5.265696346759796143e-02 -2.206809967756271362e-01 2.741312608122825623e-02 -2.662829756736755371e-01 8.095281571149826050e-02 3.854629769921302795e-02 2.896750867366790771e-01 -2.977700829505920410e-01 6.305022537708282471e-02 2.200372517108917236e-02 -1.905308663845062256e-01 1.096801832318305969e-01 3.860354721546173096e-01 1.764483749866485596e-01 4.588967934250831604e-02 -4.345379769802093506e-02 1.487080603837966919e-01 -6.261396408081054688e-02 2.532845921814441681e-02 1.326669007539749146e-01 1.083620637655258179e-01 3.915927931666374207e-02 2.925742864608764648e-01 2.307648360729217529e-01 -2.179196774959564209e-01 -9.716868400573730469e-02 -2.569015324115753174e-01 7.939442060887813568e-03 -1.843326091766357422e-01
2.373859435319900513e-01 6.153270951472222805e-04 -1.564411260187625885e-02 1.378745492547750473e-02 8.294770121574401855e-02 -9.023969620466232300e-02 -1.309823244810104370e-01 -2.898492515087127686e-01 -2.548694051802158356e-02 2.902413010597229004e-01 -2.679381966590881348e-01 -4.703818261623382568e-02 3.094842433929443359e-01 -2.494265884160995483e-01 9.285907447338104248e-02 5.862264335155487061e-02 1.111676469445228577e-01 1.645875722169876099e-01 -1.693960726261138916e-01 1.865453869104385376e-01 9.984164685010910034e-02 4.766058549284934998e-02 3.685644865036010742e-01 -6.209261715412139893e-02 2.909736335277557373e-01 -6.390844285488128662e-02 -1.421742737293243408e-01 -3.286552056670188904e-02 1.643520891666412354e-01 1.892454177141189575e-01 4.234172403812408447e-02 -2.617919743061065674e-01
-1.112790629267692566e-01 2.252002656459808350e-01 1.570246815681457520e-01 1.497438400983810425e-01 -4.798863828182220459e-02 5.287785455584526062e-02 -2.099613845348358154e-01 -2.920277044177055359e-02 -2.545560300350189209e-01 1.319168210029602051e-01 -1.771738827228546143e-01 -1.109223961830139160e-01 4.826774448156356812e-02 -3.424672782421112061e-01 -9.181602299213409424e-02 3.263137638568878174e-01 -8.859333395957946777e-02 8.480343967676162720e-02 -2.628921866416931152e-01 1.132217422127723694e-01 1.764089167118072510e-01 1.221282631158828735e-01 -3.875947743654251099e-02 -7.766454666852951050e-02 3.862745463848114014e-01 3.574912995100021362e-02 -4.766584560275077820e-02 -2.422502264380455017e-02 2.761538624763488770e-01 2.015212327241897583e-01 6.751746684312820435e-02 -2.324868589639663696e-01
2.125038802623748779e-01 -1.520448178052902222e-01 1.508138775825500488e-01 1.405285298824310303e-01 -8.301687240600585938e-02 4.340744018554687500e-01 -1.895208507776260376e-01 -2.041782140731811523e-01 -1.369362045079469681e-02 4.613247513771057129e-02 -1.517765969038009644e-01 -4.725335910916328430e-02 -1.574440300464630127e-01 -2.014998942613601685e-01 -5.578914284706115723e-02 2.818406820297241211e-01 3.417262807488441467e-02 -3.751335293054580688e-02 3.505616215988993645e-03 -3.013666160404682159e-02 2.175520062446594238e-01 2.891550958156585693e-02 2.592424750328063965e-01 7.871113717555999756e-02 -5.466641485691070557e-02 3.003400191664695740e-02 -1.919878274202346802e-01 -2.251632660627365112e-01 2.132304608821868896e-01 -3.424761816859245300e-02 4.105281233787536621e-01 -9.542346745729446411e-02
5.471344292163848877e-02 3.612380847334861755e-02 5.307087674736976624e-02 1.782956570386886597e-01 5.374457687139511108e-02 1.290912628173828125e-01 -4.221628308296203613e-01 5.636888742446899414e-02 -1.321762567386031151e-03 -1.619112044572830200e-01 1.827095076441764832e-02 -1.194770857691764832e-01 2.482632398605346680e-01 -1.065596714615821838e-01 -2.161634713411331177e-01 2.888867557048797607e-01 7.975885272026062012e-02 1.426444351673126221e-01 7.483618706464767456e-02 1.099409128073602915e-04 3.892020583152770996e-01 -1.543597280979156494e-01 1.064222455024719238e-01 1.117425337433815002e-01 1.807824373245239258e-01 1.786410510540008545e-01 2.468166798353195190e-01 -2.769239246845245361e-01 1.731405258178710938e-01 6.215063109993934631e-02 2.198761999607086182e-01 1.826836355030536652e-02
-7.941445708274841309e-02 -3.324541449546813965e-02 3.248555958271026611e-01 6.741306930780410767e-02 -9.578301757574081421e-02 2.482314556837081909e-01 -2.363274544477462769e-01 -1.590741276741027832e-01 -3.646628260612487793e-01 -3.213114440441131592e-01 -3.051458485424518585e-02 2.367107421159744263e-01 2.186403870582580566e-01 -1.391885876655578613e-01 1.611586362123489380e-01 -6.353461742401123047e-02 2.254844605922698975e-01 -8.275398612022399902e-02 5.478689819574356079e-02 3.822521865367889404e-02 9.635031223297119141e-02 -1.164667457342147827e-01 1.467314809560775757e-01 -7.908329367637634277e-02 3.368635848164558411e-02 1.617644578218460083e-01 6.078965961933135986e-02 1.497035622596740723e-01 8.998198807239532471e-02 -1.300422102212905884e-01 3.787012398242950439e-01 7.467974722385406494e-02
1.192861571907997131e-01 -1.343687623739242554e-01 9.159994311630725861e-03 7.853488624095916748e-02 -3.785104453563690186e-01 2.386803925037384033e-01 -1.513705253601074219e-01 -1.400855183601379395e-01 7.144549489021301270e-02 -1.038893386721611023e-01 -2.115711122751235962e-01 1.255322527140378952e-02 7.966034859418869019e-02 5.491353571414947510e-02 2.374667227268218994e-01 3.407618403434753418e-01 7.078971713781356812e-02 -9.027834236621856689e-02 -1.589287370443344116e-01 6.604665424674749374e-03 2.485123723745346069e-01 3.749213367700576782e-02 3.523694276809692383e-01 1.981699615716934204e-01 -1.854933984577655792e-02 -1.415562927722930908e-01 4.070023819804191589e-02 1.094510480761528015e-01 1.789877191185951233e-02 -1.123514771461486816e-01 4.033894836902618408e-01 -3.540386632084846497e-02
2.170761525630950928e-01 -6.063814088702201843e-02 1.759854406118392944e-01 7.317114621400833130e-02 -1.432589441537857056e-02 3.231071233749389648e-01 -4.090353846549987793e-01 1.651364415884017944e-01 -2.095402181148529053e-01 -4.080371931195259094e-02 -1.559122558683156967e-02 -1.787696033716201782e-01 1.058678776025772095e-01 -1.215401664376258850e-02 -3.024752438068389893e-02 2.078253775835037231e-01 1.700823903083801270e-01 2.057819813489913940e-01 3.496397659182548523e-02 -1.348382085561752319e-01 3.285908997058868408e-01 -8.668502420186996460e-02 -2.799603715538978577e-02 -5.490621179342269897e-02 2.157669365406036377e-01 1.499052047729492188e-01 1.832313090562820435e-01 -3.287978172302246094e-01 -2.778824791312217712e-02 1.300818007439374924e-02 2.366418242454528809e-01 -5.333764851093292236e-02
-1.901340554468333721e-03 -6.093665957450866699e-02 1.693213582038879395e-01 3.378131985664367676e-01 -4.770001024007797241e-02 1.265335977077484131e-01 -1.861118227243423462e-01 -4.646967723965644836e-02 8.332502841949462891e-02 5.445868149399757385e-02 -2.119728773832321167e-01 -2.772483527660369873e-01 2.022295375354588032e-04 -7.424814254045486450e-02 1.715015769004821777e-01 4.292835295200347900e-01 9.292054176330566406e-02 -8.011888712644577026e-02 -1.396949589252471924e-01 -8.746404945850372314e-02 3.859049081802368164e-01 -1.311443597078323364e-01 8.528848737478256226e-02 1.085043326020240784e-01 -1.469983011484146118e-01 -7.285636849701404572e-03 5.766324326395988464e-02 3.388121724128723145e-01 -5.806388705968856812e-02 -9.629181772470474243e-02 1.606793105602264404e-01 -2.046128362417221069e-01
3.086495995521545410e-01 -1.279011964797973633e-01 1.357491612434387207e-01 -1.816227845847606659e-02 -4.292968194931745529e-03 2.510920763015747070e-01 -3.919856548309326172e-01 1.460136771202087402e-01 -5.502346158027648926e-02 -8.826667070388793945e-02 -1.205934435129165649e-01 9.841336309909820557e-02 8.331216871738433838e-02 -1.098432317376136780e-01 -2.621438205242156982e-01 2.014052495360374451e-02 1.755016297101974487e-01 5.929368734359741211e-02 -1.426632255315780640e-01 -1.450678259134292603e-01 1.571260094642639160e-01 -5.713042989373207092e-02 1.992514878511428833e-01 1.098235920071601868e-01 -1.341251627309247851e-04 2.284224182367324829e-01 -1.132015585899353027e-01 -2.684963047504425049e-01 2.262693196535110474e-01 8.402732759714126587e-02 3.416759371757507324e-01 2.022160589694976807e-01
7.475478947162628174e-02 3.132798243314027786e-03 -1.094779074192047119e-01 -1.830719560384750366e-01 -4.448659718036651611e-02 3.245899975299835205e-01 -3.208461105823516846e-01 4.217821359634399414e-02 4.020870476961135864e-02 9.556473791599273682e-02 -1.891954243183135986e-01 8.341464400291442871e-02 -4.666643217206001282e-02 -1.213942542672157288e-01 -1.964447200298309326e-01 3.849441707134246826e-01 2.642832994461059570e-01 1.529938876628875732e-01 -1.528732925653457642e-01 1.448226720094680786e-01 1.618376076221466064e-01 -2.650119364261627197e-01 2.222510874271392822e-01 -2.697965689003467560e-02 5.503234267234802246e-02 4.711820185184478760e-02 8.922482281923294067e-02 -7.589735835790634155e-02 -3.180477321147918701e-01 5.880878865718841553e-02 2.678732275962829590e-01 -1.308155059814453125e-02
5.295424908399581909e-02 1.393685638904571533e-01 3.564753532409667969e-01 4.198712408542633057e-01 1.757154613733291626e-01 1.534038186073303223e-01 -3.618456125259399414e-01 -1.028380393981933594e-01 -2.114401459693908691e-01 1.133601292967796326e-01 -7.364577148109674454e-03 -3.444202989339828491e-02 5.497212335467338562e-02 -2.565867006778717041e-01 -2.533083036541938782e-02 2.833658158779144287e-01 -1.798424422740936279e-01 1.828054189682006836e-01 -3.831064328551292419e-02 -2.052157223224639893e-01 -7.987658679485321045e-02 1.212088465690612793e-01 2.325880527496337891e-01 3.968516737222671509e-02 1.259191334247589111e-01 1.366150379180908203e-01 -1.181093603372573853e-02 5.814149975776672363e-02 6.596164405345916748e-02 1.168087199330329895e-01 -3.431714326143264771e-02 1.630834192037582397e-01
2.689807415008544922e-01 -2.347538322210311890e-01 1.773120611906051636e-01 5.377649515867233276e-02 -1.840348988771438599e-01 1.283168792724609375e-01 -2.291537523269653320e-01 3.508098423480987549e-02 7.603273726999759674e-03 1.191443800926208496e-01 -2.785244584083557129e-01 1.238315254449844360e-01 1.123088076710700989e-01 -1.303129643201828003e-01 5.695619806647300720e-02 3.429554700851440430e-01 2.158027142286300659e-01 2.876004576683044434e-01 6.359381973743438721e-02 2.605000138282775879e-01 -1.014270782470703125e-01 3.585110232234001160e-02 1.665447950363159180e-01 2.023228704929351807e-01 1.709596812725067139e-01 1.261000782251358032e-01 1.874918937683105469e-01 -1.167848631739616394e-01 3.319935873150825500e-02 -1.448554452508687973e-02 8.778027445077896118e-02 -3.035463094711303711e-01
-5.794400349259376526e-02 3.305631130933761597e-02 9.795767813920974731e-02 6.736110150814056396e-02 3.290581330657005310e-02 1.366983503103256226e-01 4.616922140121459961e-02 -2.568845078349113464e-02 -2.491310238838195801e-01 1.002775058150291443e-01 2.019601687788963318e-02 -1.551096141338348389e-01 2.411264628171920776e-01 -2.173787951469421387e-01 7.130066305398941040e-02 1.622709184885025024e-01 -6.195494905114173889e-02 -1.579978913068771362e-01 -3.398288786411285400e-01 1.799579896032810211e-02 4.180884659290313721e-01 -8.535348623991012573e-02 -8.367438614368438721e-02 1.203234940767288208e-01 4.780093431472778320e-01 1.399475187063217163e-01 -9.196384251117706299e-02 2.098890990018844604e-01 -1.247018855065107346e-02 3.353345394134521484e-02 2.744064033031463623e-01 1.079549733549356461e-02
2.192871123552322388e-01 -1.298298835754394531e-01 8.743153512477874756e-02 1.801004707813262939e-01 -3.731805831193923950e-02 3.370302319526672363e-01 -2.524543404579162598e-01 2.523444890975952148e-01 3.432669863104820251e-02 -1.758528351783752441e-01 -1.382402024319162592e-05 -4.650786146521568298e-02 4.026548564434051514e-01 -1.469468772411346436e-01 -1.247493699193000793e-01 2.591952681541442871e-01 9.801438450813293457e-02 3.333623409271240234e-01 1.088958904147148132e-01 1.569033414125442505e-01 2.796835303306579590e-01 -3.595384955406188965e-02 5.770582705736160278e-02 6.044794246554374695e-02 7.504311203956604004e-02 1.944432258605957031e-01 9.689924120903015137e-02 -1.151618286967277527e-01 1.354865450412034988e-02 -4.736288264393806458e-02 1.981890946626663208e-01 1.840658672153949738e-02
-5.451552197337150574e-02 7.048505544662475586e-02 -9.317763894796371460e-02 -8.708987385034561157e-02 -3.041290044784545898e-01 2.807580232620239258e-01 -3.330001533031463623e-01 1.707442998886108398e-01 -3.086796700954437256e-01 3.901269435882568359e-01 -4.106283187866210938e-02 4.546906054019927979e-02 -4.722658172249794006e-02 2.433867007493972778e-02 -1.184818372130393982e-01 2.238790243864059448e-01 -4.948595073074102402e-03 -1.352624744176864624e-01 1.154463179409503937e-02 7.457420229911804199e-02 3.827625811100006104e-01 3.209133073687553406e-02 1.352934986352920532e-01 4.778843373060226440e-02 8.014433085918426514e-02 -1.417163610458374023e-01 2.398950047791004181e-03 -1.514161229133605957e-01 -5.467974022030830383e-02 3.370069200173020363e-03 3.162924349308013916e-01 -3.989113494753837585e-02
-3.560622408986091614e-02 -2.445553662255406380e-03 -1.875584945082664490e-02 2.154955118894577026e-01 -8.586892485618591309e-02 -6.404542922973632812e-02 -2.369685024023056030e-01 3.947435691952705383e-02 -6.214698031544685364e-02 2.210117131471633911e-01 -1.305142790079116821e-01 -2.979723215103149414e-01 -8.111085742712020874e-02 -4.448523521423339844e-01 1.067246422171592712e-01 1.481496840715408325e-01 1.673095375299453735e-01 -1.119078025221824646e-01 -1.267707943916320801e-01 1.475020498037338257e-01 -2.420234978199005127e-01 -1.139264851808547974e-01 8.128140866756439209e-02 1.719662547111511230e-01 1.632670760154724121e-01 2.418165802955627441e-01 3.248186409473419189e-01 1.322339177131652832e-01 2.140341103076934814e-01 -1.241706013679504395e-01 1.197126209735870361e-01 1.290194541215896606e-01
-1.197484582662582397e-01 -6.906637549400329590e-02 -3.698093444108963013e-02 2.179792895913124084e-02 7.089370489120483398e-02 1.928597986698150635e-01 -4.322759509086608887e-01 1.262514740228652954e-01 -1.687261313199996948e-01 1.210130006074905396e-02 -5.043756216764450073e-02 3.128196671605110168e-02 9.773766994476318359e-02 -3.167206346988677979e-01 -1.891668536700308323e-03 8.263429254293441772e-02 4.879751801490783691e-01 -9.797266870737075806e-02 3.322597220540046692e-02 -6.999729573726654053e-02 2.305497825145721436e-01 2.345570325851440430e-01 2.230562418699264526e-01 1.450319886207580566e-01 3.709229454398155212e-02 -1.609313040971755981e-01 -6.474149972200393677e-02 5.406629666686058044e-02 2.072730809450149536e-01 -9.409504383802413940e-02 2.326974570751190186e-01 1.102576926350593567e-01
-2.216835170984268188e-01 1.201754510402679443e-01 4.637502133846282959e-02 1.481580268591642380e-02 -4.995527490973472595e-02 -1.738527603447437286e-02 -3.051980435848236084e-01 2.032572925090789795e-01 -2.701260447502136230e-01 4.590026289224624634e-02 -1.111851558089256287e-01 -9.369672834873199463e-02 2.474944591522216797e-01 -3.230812847614288330e-01 -4.395014047622680664e-02 2.232536077499389648e-01 1.050607785582542419e-01 6.643577665090560913e-02 -1.483897715806961060e-01 -7.256357371807098389e-02 7.048331201076507568e-02 3.291687369346618652e-01 1.778158694505691528e-01 -9.759908914566040039e-02 -3.578362613916397095e-02 -2.566682696342468262e-01 1.803465634584426880e-01 2.176728546619415283e-01 -1.177312359213829041e-01 -2.895788252353668213e-01 1.724873036146163940e-01 -1.069011762738227844e-01
1.143325939774513245e-01 2.090592235326766968e-01 1.200175359845161438e-01 -1.742722280323505402e-02 1.639315485954284668e-01 2.124123573303222656e-01 -4.046724438667297363e-01 -1.017211228609085083e-01 -2.340339310467243195e-02 6.947030872106552124e-02 -1.415091603994369507e-01 -4.302521795034408569e-02 1.124318316578865051e-01 -4.285376071929931641e-01 -1.144348643720149994e-02 1.461916416883468628e-01 3.203153014183044434e-01 1.541838608682155609e-02 -1.251448541879653931e-01 1.420403458178043365e-02 8.704026788473129272e-02 3.272889852523803711e-01 6.656362116336822510e-02 3.614862635731697083e-02 -1.465258598327636719e-01 -2.898534238338470459e-01 -2.963609062135219574e-02 2.328041195869445801e-01 -1.162792593240737915e-01 -5.716230720281600952e-03 1.505722552537918091e-01 3.815765306353569031e-02
2.523602917790412903e-02 -2.463337592780590057e-02 1.764866113662719727e-01 9.993143379688262939e-02 -8.724412322044372559e-02 -7.167635019868612289e-03 -3.454704582691192627e-01 -3.316718935966491699e-01 -3.751654624938964844e-01 -2.814474329352378845e-02 7.814628072082996368e-03 -1.747231185436248779e-01 5.473433807492256165e-02 -2.815050482749938965e-01 2.988458424806594849e-02 5.430394411087036133e-02 -5.585299804806709290e-03 -1.087185144424438477e-01 -2.378414124250411987e-01 7.912497967481613159e-02 -3.465088456869125366e-02 3.973345458507537842e-01 6.955854594707489014e-02 -3.407064080238342285e-02 1.426653861999511719e-01 1.027835384011268616e-01 2.910051345825195312e-01 2.778591029345989227e-02 1.611542701721191406e-01 -1.531982272863388062e-01 2.200214564800262451e-01 9.171453118324279785e-02
5.965366959571838379e-02 -1.297655403614044189e-01 1.563144177198410034e-01 -1.514548957347869873e-01 -1.139269843697547913e-01 1.859989911317825317e-01 -1.632264405488967896e-01 1.009178608655929565e-01 2.216836065053939819e-01 1.522497385740280151e-01 -1.243189647793769836e-01 -2.511131167411804199e-01 9.724135696887969971e-02 -6.557488441467285156e-02 1.589486896991729736e-01 1.291211247444152832e-01 3.629983589053153992e-02 -1.045774519443511963e-01 -2.860444784164428711e-01 2.042281627655029297e-01 3.421948552131652832e-01 -7.272566854953765869e-02 3.349845707416534424e-01 -1.522181332111358643e-01 -1.759874373674392700e-01 1.415853351354598999e-01 7.827664725482463837e-03 1.567869782447814941e-01 2.789192497730255127e-01 -3.623899444937705994e-02 3.014194667339324951e-01 4.601493477821350098e-02
3.284402787685394287e-01 -9.875314682722091675e-02 2.381180822849273682e-01 1.701158285140991211e-01 -2.939328849315643311e-01 4.534871578216552734e-01 -2.800152301788330078e-01 2.101462159771472216e-04 1.939680725336074829e-01 2.561960602179169655e-03 -1.614169925451278687e-01 -2.258947640657424927e-01 -9.141040965914726257e-03 -2.889983654022216797e-01 -9.343659132719039917e-02 7.267419993877410889e-02 -2.723371237516403198e-02 -7.217736914753913879e-03 -1.947486102581024170e-01 8.088785409927368164e-02 1.557928044348955154e-03 1.772763431072235107e-01 1.967217028141021729e-01 -7.316806353628635406e-03 -1.583414077758789062e-01 8.705923333764076233e-03 -2.076835185289382935e-02 1.506086289882659912e-01 -1.269840002059936523e-01 1.478850245475769043e-01 1.102047562599182129e-01 -1.010307203978300095e-02
3.892782926559448242e-01 7.894800603389739990e-02 2.086907178163528442e-01 1.787300109863281250e-01 -1.215335205197334290e-01 2.452100515365600586e-01 -3.139393329620361328e-01 -5.962634459137916565e-02 4.795371741056442261e-02 1.381018608808517456e-01 -1.371938735246658325e-01 -2.345888614654541016e-01 -8.908848464488983154e-02 -1.115895360708236694e-01 2.237612307071685791e-01 3.353697061538696289e-01 1.744005829095840454e-01 -1.648433953523635864e-01 2.030426077544689178e-02 -1.325987745076417923e-02 4.245263524353504181e-03 -1.024786084890365601e-01 1.759730726480484009e-01 2.477016597986221313e-01 -1.525466889142990112e-01 1.311695203185081482e-02 -4.970327136106789112e-04 -9.272079169750213623e-02 2.271359264850616455e-01 -1.009131595492362976e-01 1.034390926361083984e-01 -2.145503163337707520e-01
-7.925639301538467407e-02 -2.371904850006103516e-01 -2.931872569024562836e-02 -2.067056484520435333e-02 -1.738250702619552612e-01 2.790771424770355225e-01 -4.051986932754516602e-01 -6.863906979560852051e-02 -8.558995276689529419e-02 3.017552793025970459e-01 4.723017662763595581e-02 -1.434118002653121948e-01 2.219814807176589966e-02 -1.057514250278472900e-01 -2.531405091285705566e-01 2.808970212936401367e-01 1.829364597797393799e-01 1.695568710565567017e-01 -8.229791373014450073e-02 2.933460287749767303e-02 7.426011562347412109e-02 -5.479344353079795837e-02 -1.133577004075050354e-01 -8.482227474451065063e-02 2.433090507984161377e-01 1.117640454322099686e-02 -5.869256332516670227e-02 -1.503205746412277222e-01 -1.033598277717828751e-02 1.107688173651695251e-01 4.263551831245422363e-01 -7.352467626333236694e-02
2.407870441675186157e-01 -3.165391087532043457e-02 -1.101007014513015747e-01 1.915808320045471191e-01 -1.154941916465759277e-01 2.816559672355651855e-01 -3.609134554862976074e-01 -1.146776154637336731e-01 -3.292521238327026367e-01 2.751404345035552979e-01 -1.615567058324813843e-01 -2.427220344543457031e-01 4.691513255238533020e-02 -1.188196912407875061e-01 1.096164360642433167e-01 1.716119050979614258e-01 -9.997560828924179077e-02 9.140930138528347015e-03 1.535557657480239868e-01 -1.142110228538513184e-01 1.967399120330810547e-01 5.806187540292739868e-02 2.257775664329528809e-01 1.436620652675628662e-01 2.973698638379573822e-02 -2.334279716014862061e-01 1.362750828266143799e-01 -1.182178109884262085e-01 9.055715054273605347e-02 1.871553212404251099e-01 8.167172968387603760e-02 -1.760542690753936768e-01
1.988069862127304077e-01 2.869888907298445702e-03 2.505644857883453369e-01 -8.439140021800994873e-02 -8.290513418614864349e-03 1.661764085292816162e-01 -4.571729525923728943e-02 9.261895716190338135e-02 1.503102332353591919e-01 7.752811908721923828e-02 -1.135535538196563721e-01 -1.047985255718231201e-01 9.704513940960168839e-04 -2.825181186199188232e-01 -7.885997742414474487e-02 3.424211740493774414e-01 -1.503514498472213745e-01 2.494867891073226929e-02 -6.594502832740545273e-03 1.947599649429321289e-01 -1.981228962540626526e-02 -2.040110081434249878e-01 4.737150371074676514e-01 1.435713022947311401e-01 -2.266837097704410553e-02 3.886616826057434082e-01 8.251364529132843018e-02 4.013528302311897278e-02 1.584012061357498169e-01 -4.156564548611640930e-02 2.431852370500564575e-01 4.752206802368164062e-02
2.544340789318084717e-01 -8.722633868455886841e-02 3.899139165878295898e-01 -2.131176181137561798e-02 2.276020646095275879e-01 3.041977286338806152e-01 -3.445221483707427979e-01 1.069270595908164978e-01 7.356398552656173706e-02 1.147559843957424164e-02 -4.949358105659484863e-02 -1.705268174409866333e-01 1.610805839300155640e-01 -2.283740192651748657e-01 2.414589822292327881e-01 1.816506683826446533e-02 1.414929479360580444e-01 1.085560396313667297e-01 -2.064774334430694580e-01 -1.276327073574066162e-01 3.489158675074577332e-02 -2.008251696825027466e-01 3.191584721207618713e-02 2.958453595638275146e-01 2.378985285758972168e-01 -1.201977804303169250e-01 1.219230368733406067e-01 1.420808117836713791e-02 -1.154376417398452759e-01 8.059826679527759552e-03 -4.528298228979110718e-02 -6.725262105464935303e-02
-1.815864741802215576e-01 -1.099227834492921829e-02 6.064225733280181885e-02 -4.435849562287330627e-02 1.352722644805908203e-01 1.831332221627235413e-02 -3.059052526950836182e-01 1.045635193586349487e-01 -3.524730503559112549e-01 -1.770791858434677124e-01 -7.843068242073059082e-02 -1.353343874216079712e-01 4.018351733684539795e-01 -2.509609460830688477e-01 -4.798061028122901917e-02 2.933820188045501709e-01 2.128451019525527954e-01 2.721060439944267273e-02 -3.633290156722068787e-02 -3.411180078983306885e-01 3.606750816106796265e-02 2.077147811651229858e-01 4.780093953013420105e-02 9.246630966663360596e-02 1.042681112885475159e-01 1.253663748502731323e-01 9.495096653699874878e-02 1.595449596643447876e-01 9.411217272281646729e-02 -1.515485644340515137e-01 1.367751061916351318e-01 -1.209511384367942810e-01
-7.870471477508544922e-02 -9.027067571878433228e-02 1.057466119527816772e-01 -1.357180327177047729e-01 -2.515176683664321899e-02 2.766856849193572998e-01 1.369377821683883667e-01 6.214717403054237366e-02 -2.766774296760559082e-01 1.389429438859224319e-02 -2.516214549541473389e-01 -2.408086135983467102e-02 4.106354713439941406e-01 -2.510044574737548828e-01 9.062228351831436157e-02 1.381214857101440430e-01 1.898161023855209351e-01 -1.244196146726608276e-01 -3.798595368862152100e-01 7.139156758785247803e-02 1.585265100002288818e-01 -3.169131278991699219e-01 2.537034153938293457e-01 -1.155965477228164673e-01 1.364567577838897705e-01 -1.168422102928161621e-01 2.077150344848632812e-02 7.860750705003738403e-02 -9.048381820321083069e-03 1.804534927941858768e-03 -3.452286124229431152e-02 -1.111255884170532227e-01
1.481992751359939575e-01 -2.006137073040008545e-01 1.256061494350433350e-01 7.221447676420211792e-02 2.689037919044494629e-01 8.751104027032852173e-02 -1.867163479328155518e-01 2.967091500759124756e-01 -1.058801338076591492e-01 1.832163631916046143e-01 -1.031592860817909241e-02 -9.158368222415447235e-03 2.083242982625961304e-01 -1.257448643445968628e-01 -1.105759516358375549e-01 1.979387849569320679e-01 3.961856067180633545e-01 2.760396897792816162e-02 -2.296932637691497803e-01 1.783334910869598389e-01 -6.242368370294570923e-02 -3.695155680179595947e-02 2.759032547473907471e-01 -6.961720436811447144e-02 2.666040062904357910e-01 3.583507612347602844e-02 1.639918535947799683e-01 -1.444959342479705811e-01 1.969599723815917969e-01 2.369408160448074341e-01 2.225091494619846344e-02 -1.194326654076576233e-01
2.710894942283630371e-01 2.996798232197761536e-02 3.336984217166900635e-01 2.889866828918457031e-01 -1.971371918916702271e-01 1.927350312471389771e-01 -3.613120317459106445e-01 -2.244028151035308838e-01 -2.084375768899917603e-01 -1.078139469027519226e-01 8.690954744815826416e-02 -9.025155752897262573e-02 -2.222753614187240601e-01 -1.879561692476272583e-01 1.871803030371665955e-02 2.216066569089889526e-01 -8.152249269187450409e-03 1.243010982871055603e-01 -5.237792804837226868e-02 -2.166301608085632324e-01 9.810919873416423798e-03 -9.393663704395294189e-02 2.643381953239440918e-01 2.174532860517501831e-01 4.760585579788312316e-05 -1.370685454457998276e-02 -7.309001684188842773e-02 2.628716081380844116e-02 6.191169470548629761e-02 -2.349197864532470703e-01 1.108721792697906494e-01 8.051137439906597137e-03
2.584075629711151123e-01 -6.620487570762634277e-02 2.015284448862075806e-01 1.178557649254798889e-01 -1.677655279636383057e-01 1.564389467239379883e-01 -3.020170927047729492e-01 -1.810740381479263306e-01 2.500982880592346191e-01 2.033229470252990723e-01 -3.407324850559234619e-02 -3.393872454762458801e-02 2.184367924928665161e-02 -2.275623381137847900e-01 5.031681433320045471e-02 1.013593897223472595e-01 2.090549916028976440e-01 9.741948544979095459e-02 -3.641031086444854736e-01 3.274784684181213379e-01 -9.120850823819637299e-03 -2.083015292882919312e-01 1.715939790010452271e-01 1.963714361190795898e-01 3.626251220703125000e-02 2.067050337791442871e-01 3.675171174108982086e-03 2.465075850486755371e-01 2.447425946593284607e-02 2.755859121680259705e-02 -4.918226972222328186e-02 -1.155996322631835938e-01
1.214794665575027466e-01 -3.334339335560798645e-02 -2.157197147607803345e-01 -9.392778575420379639e-02 -2.156736403703689575e-01 4.366481006145477295e-01 -2.450631558895111084e-01 -1.334545612335205078e-01 -1.737486124038696289e-01 2.980808615684509277e-01 -2.247213721275329590e-01 -4.606785625219345093e-02 8.860753476619720459e-02 -1.781358420848846436e-01 2.391004376113414764e-02 1.860384345054626465e-01 1.529664099216461182e-01 5.143436044454574585e-02 -1.932840198278427124e-01 -8.740385621786117554e-02 1.584906578063964844e-01 1.406386047601699829e-01 -7.803113758563995361e-02 -1.817309558391571045e-01 3.324723243713378906e-01 -8.027093857526779175e-02 1.569648087024688721e-01 -9.394105523824691772e-02 -3.940980881452560425e-02 -6.318550556898117065e-02 1.425719559192657471e-01 -1.895525902509689331e-01
2.368832565844058990e-02 -7.508789002895355225e-02 2.332880347967147827e-02 1.789845228195190430e-01 -3.651640713214874268e-01 1.997672170400619507e-01 -2.021197527647018433e-01 -7.042307406663894653e-02 2.594204433262348175e-02 3.094414435327053070e-02 1.795391924679279327e-02 -1.776892840862274170e-01 1.822839528322219849e-01 -9.703572094440460205e-02 -2.114655375480651855e-01 2.965205311775207520e-01 -7.833602279424667358e-02 1.375835835933685303e-01 -1.517366021871566772e-01 -1.024307310581207275e-01 4.359468519687652588e-01 -7.547874934971332550e-03 1.286920011043548584e-01 1.417830884456634521e-01 3.390552699565887451e-01 1.013364177197217941e-02 3.369470685720443726e-02 -2.356945127248764038e-01 1.015964895486831665e-02 -8.585178107023239136e-02 2.621023952960968018e-01 8.564453572034835815e-03
1.442626304924488068e-02 1.826395094394683838e-02 -1.247682124376296997e-01 -8.045115508139133453e-03 -8.556478470563888550e-02 1.957271993160247803e-01 7.648754119873046875e-02 1.600998193025588989e-01 8.975629694759845734e-03 3.910458087921142578e-02 -6.586709059774875641e-03 4.482472315430641174e-03 4.238741397857666016e-01 -2.434020638465881348e-01 1.789414207451045513e-03 2.026508450508117676e-01 1.729969978332519531e-01 1.521634906530380249e-01 -3.303413391113281250e-01 1.931079775094985962e-01 -6.659927964210510254e-02 -2.410135865211486816e-01 4.732411503791809082e-01 -4.007663577795028687e-03 9.543410688638687134e-02 -9.142000973224639893e-02 -4.138153418898582458e-02 1.116052344441413879e-01 -2.190108001232147217e-01 -2.035160213708877563e-01 1.341377198696136475e-01 -7.156873121857643127e-03
-5.491478741168975830e-02 -1.596673764288425446e-02 7.585038244724273682e-02 3.316720426082611084e-01 -1.213013976812362671e-01 1.360064186155796051e-02 -4.406392574310302734e-01 1.709235310554504395e-01 -4.836237728595733643e-01 -8.169594407081604004e-02 -2.660011649131774902e-01 -2.267121076583862305e-01 1.892741918563842773e-01 -9.649730473756790161e-02 4.424061626195907593e-02 1.103927940130233765e-01 2.386651933193206787e-01 -7.919655740261077881e-02 -1.272033601999282837e-01 -1.099011860787868500e-02 -6.273484230041503906e-02 8.079004287719726562e-02 4.654727876186370850e-02 -5.321799591183662415e-02 6.286536902189254761e-02 1.205986067652702332e-01 4.010144993662834167e-02 2.023300826549530029e-01 2.150907516479492188e-01 -1.209759786725044250e-01 -3.847346815746277571e-04 -6.127551570534706116e-02
2.777057290077209473e-01 -5.049164593219757080e-02 6.199968606233596802e-02 1.480138003826141357e-01 -7.702703028917312622e-02 1.739054918289184570e-01 -3.219736516475677490e-01 -1.818333119153976440e-01 -2.599646151065826416e-01 1.283970922231674194e-01 -4.008699059486389160e-01 -3.929545730352401733e-02 1.572329550981521606e-01 5.661942809820175171e-02 2.663436718285083771e-02 3.342424035072326660e-01 -2.493965923786163330e-01 -1.139533054083585739e-02 2.412678115069866180e-02 -8.123283833265304565e-02 -1.117517426609992981e-01 -2.018570750951766968e-01 -1.718247979879379272e-01 8.492014557123184204e-02 7.178559899330139160e-02 -9.049350768327713013e-02 6.737969070672988892e-02 1.603523045778274536e-01 -2.638023495674133301e-01 -4.613861814141273499e-02 2.013330459594726562e-01 -1.402778327465057373e-01
6.541287899017333984e-02 1.030960008502006531e-01 3.560370579361915588e-02 2.321025878190994263e-01 -2.624182105064392090e-01 4.390163347125053406e-02 -3.032283186912536621e-01 7.099913898855447769e-03 -8.629550039768218994e-02 3.546556532382965088e-01 -5.462650209665298462e-02 -2.187623381614685059e-01 -1.264570951461791992e-01 -1.730115711688995361e-01 1.930723935365676880e-01 1.264995783567428589e-01 2.495982795953750610e-01 1.939445734024047852e-01 -3.949129879474639893e-01 1.144245918840169907e-02 -5.609637126326560974e-02 -6.830130517482757568e-02 2.416283935308456421e-01 -7.811703532934188843e-02 1.631750762462615967e-01 -2.005221694707870483e-01 -2.182408273220062256e-01 -9.119612723588943481e-02 -6.114222854375839233e-02 7.833577692508697510e-02 -2.527590095996856689e-02 1.493265926837921143e-01
1.765327751636505127e-01 3.942615911364555359e-02 2.648809552192687988e-01 -2.075356692075729370e-01 -2.549170255661010742e-01 2.536235451698303223e-01 -1.292993724346160889e-01 -7.794973254203796387e-02 5.534076690673828125e-02 6.259346753358840942e-02 -2.501780986785888672e-01 -2.083829194307327271e-01 1.686647087335586548e-01 -1.712035387754440308e-01 -1.638086140155792236e-02 3.575464189052581787e-01 -3.265038132667541504e-02 2.043017931282520294e-02 -2.302330434322357178e-01 -2.879888415336608887e-01 1.186110749840736389e-01 -3.744775950908660889e-01 4.292753711342811584e-02 -1.211761385202407837e-01 1.211191341280937195e-01 7.370601594448089600e-02 1.202526912093162537e-01 4.907530546188354492e-02 -7.792302221059799194e-02 9.803336858749389648e-02 1.159855425357818604e-01 1.694819033145904541e-01
-7.866764813661575317e-02 2.302508205175399780e-01 1.933325231075286865e-01 -4.747644066810607910e-02 1.992177404463291168e-02 2.809908688068389893e-01 -8.124081790447235107e-02 2.063225060701370239e-01 -1.381008625030517578e-01 1.208294630050659180e-01 -2.150394171476364136e-01 -1.888032704591751099e-01 2.753437161445617676e-01 1.120296772569417953e-03 -1.098345816135406494e-01 2.566879093647003174e-01 -1.739920079708099365e-01 -1.352192163467407227e-01 -3.674406707286834717e-01 1.148993447422981262e-01 5.558601021766662598e-02 -6.031497940421104431e-02 8.479131758213043213e-02 -5.372113734483718872e-02 3.416277170181274414e-01 -9.602861106395721436e-02 -2.699405550956726074e-01 5.565202236175537109e-02 8.932653069496154785e-02 1.134503856301307678e-01 2.570071518421173096e-01 3.066911548376083374e-02
-2.854758203029632568e-01 -6.016879156231880188e-02 1.317722350358963013e-01 3.070200383663177490e-01 -5.541180074214935303e-02 -4.462684504687786102e-03 -3.957329392433166504e-01 -5.901032686233520508e-02 -2.667451798915863037e-01 6.581591069698333740e-02 1.405930966138839722e-01 -1.641162335872650146e-01 6.872424390166997910e-03 -4.173514246940612793e-01 1.735200583934783936e-01 6.134290620684623718e-02 3.478820621967315674e-02 -9.532681107521057129e-02 -9.208827465772628784e-02 2.836834490299224854e-01 -5.957532674074172974e-02 -4.936872050166130066e-02 2.890880107879638672e-01 -1.140994280576705933e-01 -1.720953546464443207e-02 1.409347355365753174e-02 9.461478143930435181e-02 4.555681720376014709e-02 1.832465678453445435e-01 -1.706753969192504883e-01 1.593901365995407104e-01 -9.124799072742462158e-02
7.107352465391159058e-02 -2.296707630157470703e-01 1.917383521795272827e-01 1.779869385063648224e-02 -7.345689833164215088e-02 9.125762432813644409e-02 -2.153587341308593750e-01 -4.633609205484390259e-02 -3.691699504852294922e-01 2.616822421550750732e-01 -2.211398035287857056e-01 8.927549421787261963e-02 3.146381378173828125e-01 -2.204200625419616699e-01 7.354168593883514404e-02 1.243301779031753540e-01 -3.072520904242992401e-02 -1.578812599182128906e-01 9.407072328031063080e-03 9.869784861803054810e-02 8.491159230470657349e-02 1.532876342535018921e-01 3.053527772426605225e-01 -1.898619681596755981e-01 3.400316238403320312e-01 1.631819456815719604e-01 2.508376911282539368e-02 -7.603784650564193726e-02 2.687455154955387115e-02 2.256153672933578491e-01 -1.194213107228279114e-01 -5.041518807411193848e-02
-6.710463762283325195e-02 1.112521961331367493e-01 1.359297782182693481e-01 4.622406791895627975e-03 2.376514524221420288e-01 2.015966475009918213e-01 -4.299759566783905029e-01 -3.715737536549568176e-02 -1.158503070473670959e-01 1.825729310512542725e-01 -4.614784568548202515e-02 -1.218741163611412048e-01 1.125839129090309143e-01 -7.012084871530532837e-02 -2.982308855280280113e-03 3.804422020912170410e-01 1.565009951591491699e-01 -1.314969658851623535e-01 -2.764308452606201172e-02 -1.271490007638931274e-01 1.509251166135072708e-02 4.746484458446502686e-01 2.224516719579696655e-01 1.243478059768676758e-02 -6.891787983477115631e-03 -1.635789126157760620e-01 1.907730847597122192e-01 1.048376560211181641e-01 -7.914348691701889038e-02 6.587388366460800171e-02 1.799808591604232788e-01 -6.409122049808502197e-02
6.992774456739425659e-02 3.333263695240020752e-01 5.960927158594131470e-02 1.709619015455245972e-01 -1.109130159020423889e-01 1.682037711143493652e-01 -2.733612358570098877e-01 -7.583973556756973267e-02 -2.004644870758056641e-01 2.969786524772644043e-01 -2.412453740835189819e-01 -2.978675998747348785e-02 2.349149733781814575e-01 3.399366280063986778e-03 -8.247406780719757080e-02 3.489498496055603027e-01 -1.904935538768768311e-01 3.076262958347797394e-02 -4.016737639904022217e-02 -1.443755477666854858e-01 2.745842747390270233e-02 -1.774007380008697510e-01 7.173500955104827881e-02 -1.136227473616600037e-01 3.115883767604827881e-01 -2.323079854249954224e-01 2.297578305006027222e-01 1.116496101021766663e-01 -5.539655312895774841e-02 8.764801546931266785e-03 8.201621472835540771e-02 1.508739590644836426e-01
1.903914511203765869e-01 -8.599815517663955688e-02 1.911356300115585327e-01 2.131919562816619873e-01 -2.044005841016769409e-01 -2.149076946079730988e-02 -1.818235963582992554e-01 2.177588194608688354e-01 -1.328345015645027161e-02 1.547407060861587524e-01 2.676310837268829346e-01 1.683655530214309692e-01 2.967927046120166779e-02 -2.182513177394866943e-01 -1.339740455150604248e-01 2.959953546524047852e-01 -9.036470204591751099e-02 4.127257969230413437e-03 -3.905582800507545471e-02 -1.074833422899246216e-01 -8.306381106376647949e-02 -1.293715089559555054e-01 7.447465509176254272e-02 6.735043972730636597e-02 9.804279357194900513e-02 -1.642873287200927734e-01 2.893440425395965576e-01 1.220576465129852295e-01 2.526898980140686035e-01 -1.233813166618347168e-01 4.518794417381286621e-01 3.071981016546487808e-03
-4.583715274930000305e-02 2.381561994552612305e-01 8.532687276601791382e-02 2.070612907409667969e-01 -5.875216796994209290e-02 5.637747645378112793e-01 1.560163497924804688e-02 -1.270561516284942627e-01 -1.367093473672866821e-01 1.224256157875061035e-01 -3.254582360386848450e-02 -3.058525919914245605e-01 2.090291529893875122e-01 -1.251385509967803955e-01 2.659748196601867676e-01 9.019318968057632446e-02 9.065972268581390381e-02 -7.028554379940032959e-02 -1.666623055934906006e-01 -1.352149099111557007e-01 1.053189635276794434e-01 -8.853635191917419434e-02 2.319983243942260742e-01 9.009983390569686890e-03 1.708307266235351562e-01 -5.569062381982803345e-02 1.702425479888916016e-01 -1.557253152132034302e-01 7.992862910032272339e-02 1.965104788541793823e-01 1.336046755313873291e-01 -8.003713190555572510e-02
3.027665019035339355e-01 -3.291569948196411133e-01 2.046282887458801270e-01 -1.028530448675155640e-01 -1.360681504011154175e-01 6.020179018378257751e-02 -2.752290368080139160e-01 6.572005897760391235e-02 -1.424073576927185059e-01 1.732565760612487793e-01 -1.421781480312347412e-01 -5.328252315521240234e-01 7.580768316984176636e-02 -1.948600560426712036e-01 2.682549357414245605e-01 5.151396989822387695e-02 -4.087424650788307190e-02 5.891742184758186340e-02 -1.874936628155410290e-03 -9.580568969249725342e-02 3.363360464572906494e-02 -2.788224071264266968e-02 1.847337782382965088e-01 1.266807764768600464e-01 -2.041341923177242279e-02 8.427186310291290283e-02 -3.012670949101448059e-02 1.151841208338737488e-01 -2.922376804053783417e-02 8.268585056066513062e-02 1.031469404697418213e-01 2.571963071823120117e-01
1.325961798429489136e-01 2.121087610721588135e-01 3.961550071835517883e-02 2.114910930395126343e-01 -4.370799660682678223e-02 -1.344877819065004587e-04 -2.552517056465148926e-01 -1.845989823341369629e-01 -2.677892446517944336e-01 1.833530962467193604e-01 -2.428528368473052979e-01 8.792527019977569580e-02 -6.268765032291412354e-02 -1.739988923072814941e-01 -1.386193335056304932e-01 3.442336618900299072e-01 -2.067195624113082886e-01 -7.230338454246520996e-02 4.776992276310920715e-02 -2.517830021679401398e-02 3.153701499104499817e-02 -3.426818251609802246e-01 2.558592259883880615e-01 -2.413014508783817291e-02 2.431633621454238892e-01 -3.447628766298294067e-02 2.905871868133544922e-01 1.863586306571960449e-01 -4.816707968711853027e-02 3.006273508071899414e-02 5.748187750577926636e-02 1.570683121681213379e-01
1.202727779746055603e-01 -1.959043145179748535e-01 2.089311927556991577e-01 2.503632567822933197e-02 -1.198789030313491821e-01 1.433584988117218018e-01 -6.801356375217437744e-02 -2.705313451588153839e-02 -1.896705180406570435e-01 2.508170008659362793e-01 -1.421265453100204468e-01 4.841330274939537048e-02 9.408234804868698120e-02 -4.377087652683258057e-01 -3.840998709201812744e-01 1.207415685057640076e-01 -1.067697554826736450e-01 -2.088858559727668762e-02 -1.629934757947921753e-01 -1.079184785485267639e-01 -2.193471603095531464e-02 -1.137222424149513245e-01 1.305901259183883667e-01 1.938682049512863159e-01 1.512378752231597900e-01 2.728174328804016113e-01 3.272382915019989014e-01 5.146909505128860474e-02 -1.166587099432945251e-01 -1.549143195152282715e-01 3.648331761360168457e-02 1.205827295780181885e-01
6.315258890390396118e-02 -1.822956055402755737e-01 2.227228879928588867e-01 2.684526741504669189e-01 -2.448757551610469818e-02 8.746375143527984619e-02 -4.807961285114288330e-01 1.149804890155792236e-01 -2.175370901823043823e-01 1.049562543630599976e-01 2.500928938388824463e-01 5.547865852713584900e-02 2.287798970937728882e-01 -3.169013559818267822e-01 7.629049569368362427e-02 -2.236512303352355957e-01 1.138916835188865662e-01 1.010314151644706726e-01 -8.235284686088562012e-02 2.552470378577709198e-02 5.339805502444505692e-03 -2.148510217666625977e-01 8.421417325735092163e-02 -7.100273668766021729e-02 4.277578368782997131e-02 1.379263848066329956e-01 4.550645500421524048e-02 2.800384163856506348e-01 -1.840130686759948730e-01 -1.460306048393249512e-01 7.519198954105377197e-02 6.915970891714096069e-02
7.143893092870712280e-02 -1.524564325809478760e-01 2.441681176424026489e-01 1.633833050727844238e-01 6.633621454238891602e-02 2.166755497455596924e-01 -1.566782146692276001e-01 -1.600009351968765259e-01 -1.996582150459289551e-01 2.567380368709564209e-01 5.341043695807456970e-02 1.358634829521179199e-01 3.670916855335235596e-01 -1.562780141830444336e-01 -3.026780784130096436e-01 1.085349544882774353e-01 2.005554586648941040e-01 -8.756943047046661377e-02 -2.005737721920013428e-01 5.520228669047355652e-02 -3.004609942436218262e-01 -1.347616314888000488e-01 1.764424592256546021e-01 -1.297700852155685425e-01 6.642326712608337402e-02 9.431502223014831543e-02 1.171447113156318665e-01 -1.128552109003067017e-02 2.448986321687698364e-01 -2.009164839982986450e-01 -1.426797173917293549e-02 -1.374781578779220581e-01
1.505376249551773071e-01 1.386294215917587280e-01 1.125040352344512939e-01 9.978551417589187622e-02 -1.106894016265869141e-02 3.307657241821289062e-01 -1.853529661893844604e-01 -7.860827445983886719e-02 -7.108742743730545044e-02 1.951791644096374512e-01 3.261938691139221191e-02 -1.831342279911041260e-02 2.060024589300155640e-01 -3.799930214881896973e-01 2.319888025522232056e-01 -6.715885549783706665e-02 3.136599957942962646e-01 7.137776166200637817e-02 -9.925964288413524628e-03 2.580575048923492432e-01 -1.580524295568466187e-01 -1.789235621690750122e-01 -2.399509400129318237e-02 1.227482333779335022e-01 2.446017116308212280e-01 1.240985188633203506e-02 -8.633965253829956055e-02 4.063968732953071594e-02 -4.053942859172821045e-01 2.978053875267505646e-02 1.353978514671325684e-01 -1.653001084923744202e-02
1.708468943834304810e-01 -1.873144134879112244e-02 2.026677727699279785e-01 7.332042604684829712e-02 -1.914409846067428589e-01 3.743642866611480713e-01 -2.794101238250732422e-01 2.225448042154312134e-01 -3.110237792134284973e-02 1.795789301395416260e-01 -1.810972690582275391e-01 1.409601327031850815e-02 -2.889052592217922211e-02 -1.406980305910110474e-01 1.704432368278503418e-01 4.191622138023376465e-01 1.683723330497741699e-01 -1.431848555803298950e-01 1.102832928299903870e-01 3.288143873214721680e-02 -2.579822018742561340e-02 -2.615401446819305420e-01 1.653150469064712524e-01 2.409382611513137817e-01 -1.806047409772872925e-01 -2.571121454238891602e-01 -1.586195267736911774e-02 -1.945964805781841278e-02 8.537991344928741455e-02 -5.905039608478546143e-02 -3.795519703999161720e-03 3.656213358044624329e-02
1.200184412300586700e-02 -4.003327339887619019e-02 -9.974990040063858032e-02 -1.763297021389007568e-01 -1.759271919727325439e-01 4.615046828985214233e-02 -4.561264216899871826e-01 -1.235794425010681152e-01 -1.145149930380284786e-03 1.624433845281600952e-01 -4.168864712119102478e-02 6.964240968227386475e-02 1.748384907841682434e-02 -1.822329461574554443e-01 -2.717274427413940430e-01 3.802147507667541504e-01 3.237435221672058105e-01 2.449669539928436279e-01 -2.931183762848377228e-02 -2.244709990918636322e-02 2.405002862215042114e-01 -7.790453732013702393e-02 1.870966106653213501e-01 -1.121245846152305603e-01 -6.493159383535385132e-02 1.175843626260757446e-01 2.447971701622009277e-02 1.884347014129161835e-02 -9.444607794284820557e-02 -1.580289155244827271e-01 2.921004295349121094e-01 -6.002725102007389069e-03
1.502391397953033447e-01 2.566033899784088135e-01 2.724738977849483490e-02 1.927591860294342041e-01 4.714511800557374954e-03 4.396599903702735901e-02 -2.448121905326843262e-01 9.243266284465789795e-02 1.075496822595596313e-01 1.342269331216812134e-01 -2.419307529926300049e-01 1.842205598950386047e-02 3.547332584857940674e-01 -7.049700617790222168e-02 1.250070333480834961e-01 2.077113240957260132e-01 -2.472245693206787109e-01 1.298191957175731659e-02 -2.529837191104888916e-01 -6.330882012844085693e-02 -5.618277192115783691e-02 -1.442715898156166077e-02 6.258455663919448853e-02 -1.208968535065650940e-01 2.506645917892456055e-01 -4.543848708271980286e-02 2.882581055164337158e-01 2.154712975025177002e-01 -4.640601575374603271e-03 -9.808779507875442505e-02 3.952583372592926025e-01 1.172082275152206421e-01
2.224679142236709595e-01 2.642101235687732697e-02 3.813841044902801514e-01 1.812189221382141113e-01 -2.196779251098632812e-01 1.361436694860458374e-01 -1.943951249122619629e-01 -1.056814715266227722e-01 1.832734495401382446e-01 -1.219430118799209595e-01 -2.519856691360473633e-01 -2.033691704273223877e-01 8.691006153821945190e-02 -1.615202426910400391e-01 -1.326092779636383057e-01 2.191980183124542236e-01 3.258097916841506958e-02 -1.228903532028198242e-01 -4.510583356022834778e-02 1.253020316362380981e-01 3.387134969234466553e-01 5.602744594216346741e-02 3.330043852329254150e-01 -1.303949803113937378e-01 5.781132495030760765e-04 -7.121124863624572754e-02 2.156803384423255920e-02 1.998271197080612183e-01 1.165674999356269836e-01 1.973072886466979980e-01 1.306153237819671631e-01 9.202545136213302612e-02
-8.406990207731723785e-03 1.890591531991958618e-01 5.376952886581420898e-02 1.213289797306060791e-01 9.605837613344192505e-02 3.078638911247253418e-01 -3.570431172847747803e-01 5.253808945417404175e-02 -4.220441728830337524e-02 1.300234198570251465e-01 8.847378194332122803e-03 -1.250410228967666626e-01 1.246047243475914001e-01 -3.506929874420166016e-01 -1.178063228726387024e-01 1.632275432348251343e-02 3.903941810131072998e-01 9.286042302846908569e-03 -3.222970291972160339e-02 -5.857940763235092163e-02 5.989277362823486328e-02 2.901964783668518066e-01 1.562729924917221069e-01 1.448705494403839111e-01 -4.245966672897338867e-02 -2.846581637859344482e-01 1.444092839956283569e-01 2.527590990066528320e-01 7.883781194686889648e-02 7.622312754392623901e-03 2.462092638015747070e-01 2.506548352539539337e-02
1.276231836527585983e-02 1.873141736723482609e-03 -1.336198206990957260e-02 1.785417832434177399e-02 1.500664465129375458e-02 2.023627161979675293e-01 -2.570369541645050049e-01 -1.210719123482704163e-01 1.421895772218704224e-01 -2.663999423384666443e-02 -2.095987945795059204e-01 -1.286273002624511719e-01 4.320470988750457764e-02 -2.335313856601715088e-01 1.879594624042510986e-01 2.398215085268020630e-01 7.139352709054946899e-02 -2.127470970153808594e-01 -2.483363151550292969e-01 1.417494267225265503e-01 2.326579689979553223e-01 -3.188552558422088623e-01 5.640955269336700439e-02 2.423367202281951904e-01 5.708277225494384766e-02 -8.349379152059555054e-02 -1.375959366559982300e-01 3.686372935771942139e-01 1.799846291542053223e-01 3.108596662059426308e-03 1.396757960319519043e-01 -2.828148901462554932e-01
1.926154643297195435e-01 1.491855531930923462e-01 2.504222095012664795e-01 1.595630198717117310e-01 6.145416945219039917e-02 1.456386595964431763e-01 -4.388756304979324341e-02 -1.876357048749923706e-01 -1.569184847176074982e-02 2.766429185867309570e-01 -6.661835312843322754e-02 -3.690310716629028320e-01 9.636388719081878662e-02 -2.705903351306915283e-01 1.080777868628501892e-01 2.757314741611480713e-01 -1.091258376836776733e-01 -2.452246379107236862e-03 1.046627536416053772e-01 8.873005211353302002e-02 -1.318805813789367676e-01 -7.846170663833618164e-02 5.087543725967407227e-01 1.495304852724075317e-01 1.686779782176017761e-02 1.569430381059646606e-01 -8.545839786529541016e-02 5.856771394610404968e-02 -7.620835211127996445e-03 1.136718541383743286e-01 1.310845911502838135e-01 3.801703080534934998e-02
1.034081634134054184e-02 2.461318969726562500e-01 1.875911355018615723e-01 3.509571254253387451e-01 -2.197035402059555054e-01 2.741560041904449463e-01 -3.260542750358581543e-01 2.738886475563049316e-01 6.811622530221939087e-02 1.377159506082534790e-01 -9.521594643592834473e-02 -2.486184090375900269e-01 6.854784488677978516e-02 -2.401389479637145996e-01 -1.555284708738327026e-01 1.530350297689437866e-01 -1.784968525171279907e-01 -6.278257817029953003e-02 -1.316637098789215088e-01 -1.424322724342346191e-01 8.437333256006240845e-02 -4.318282380700111389e-02 1.685131937265396118e-01 -2.233964949846267700e-02 1.553406119346618652e-01 1.923499405384063721e-01 -2.104476839303970337e-01 8.340962231159210205e-02 3.079114668071269989e-02 7.729592733085155487e-03 7.327246665954589844e-02 -2.041583061218261719e-01
2.311510145664215088e-01 1.567875444889068604e-01 2.638194262981414795e-01 -1.018740013241767883e-01 -4.498415160924196243e-03 3.065575063228607178e-01 -3.897783458232879639e-01 -1.606526523828506470e-01 -2.267490699887275696e-02 -1.995570957660675049e-01 9.743203967809677124e-02 -1.895350515842437744e-01 3.700916767120361328e-01 -2.476270347833633423e-01 -3.145474493503570557e-01 -4.912122339010238647e-02 5.127483978867530823e-03 -3.765011206269264221e-03 1.459587924182415009e-02 -1.885933429002761841e-02 1.764102578163146973e-01 -1.279012113809585571e-01 8.382031321525573730e-02 2.802123129367828369e-01 -4.458580538630485535e-02 -1.811725087463855743e-03 7.212053984403610229e-02 -4.828332364559173584e-02 9.050446748733520508e-02 -1.408396512269973755e-01 1.133514493703842163e-01 2.911248616874217987e-02
5.479429289698600769e-02 -1.514548808336257935e-01 1.021705418825149536e-01 1.411193888634443283e-02 -3.837332874536514282e-02 1.865743547677993774e-01 -1.126501485705375671e-01 4.474476724863052368e-02 -7.763933390378952026e-02 1.672359257936477661e-01 -3.078724443912506104e-01 -1.287820935249328613e-01 1.058667227625846863e-01 -2.421846240758895874e-01 7.187687605619430542e-02 4.260620474815368652e-01 2.426993101835250854e-02 -1.174399927258491516e-01 3.292501270771026611e-01 -3.782239183783531189e-02 -9.284605830907821655e-02 -3.649623990058898926e-01 3.518188893795013428e-01 1.972666531801223755e-01 1.372722387313842773e-01 -2.120047807693481445e-02 -1.040845178067684174e-02 2.081216424703598022e-01 1.332907676696777344e-01 -1.773585006594657898e-02 9.029713459312915802e-03 -3.032316267490386963e-02
2.565077245235443115e-01 1.459074905142188072e-03 8.807031437754631042e-03 3.752862289547920227e-02 -1.374381873756647110e-02 2.480162978172302246e-01 -1.854136884212493896e-01 -1.214435324072837830e-01 -1.916875392198562622e-01 5.220387578010559082e-01 -3.186555206775665283e-02 -2.899559736251831055e-01 2.402624636888504028e-01 6.926298141479492188e-02 -1.787031143903732300e-01 -2.340567589271813631e-04 2.106002867221832275e-01 3.393626213073730469e-02 -1.618753746151924133e-02 1.737401038408279419e-01 -4.818580299615859985e-02 1.659022867679595947e-01 1.594097763299942017e-01 1.263239979743957520e-01 -5.432283878326416016e-02 -1.315584033727645874e-01 2.124330848455429077e-01 -1.505837738513946533e-01 2.470785565674304962e-02 -1.043508872389793396e-01 2.516680657863616943e-01 -1.516792923212051392e-01
2.707774341106414795e-01 -2.773289084434509277e-01 1.517211496829986572e-01 -7.203938066959381104e-02 -1.645211428403854370e-01 2.917263656854629517e-03 -2.371106743812561035e-01 -4.256752505898475647e-02 -9.482801705598831177e-02 6.502449512481689453e-02 -1.683812886476516724e-01 2.709119813516736031e-03 1.207705959677696228e-01 -6.336421966552734375e-01 -4.852071776986122131e-02 1.003190129995346069e-01 3.819946944713592529e-02 4.129351675510406494e-02 2.493556886911392212e-01 -4.657504335045814514e-02 6.340926513075828552e-03 -1.167878136038780212e-01 2.581517100334167480e-01 4.347220808267593384e-02 6.836859136819839478e-02 2.397245317697525024e-01 4.607301205396652222e-02 9.958501905202865601e-02 -1.702232956886291504e-01 -3.119151480495929718e-02 -1.101986169815063477e-01 -1.912114955484867096e-02
2.631421759724617004e-02 6.626923382282257080e-02 2.655733525753021240e-01 -1.475412696599960327e-01 2.011625468730926514e-01 1.714788377285003662e-01 -1.532475799322128296e-01 6.521753221750259399e-02 -8.626945316791534424e-02 1.106392517685890198e-01 -9.068969637155532837e-02 -1.845077574253082275e-01 1.594280451536178589e-01 -1.861856132745742798e-01 2.023915946483612061e-02 6.502182781696319580e-02 -2.022350579500198364e-01 -8.906164206564426422e-03 -1.773444265127182007e-01 1.091305017471313477e-01 8.948355168104171753e-02 -1.012476719915866852e-02 4.701977968215942383e-01 -1.444956511259078979e-01 2.102189362049102783e-01 3.380177021026611328e-01 1.154691576957702637e-01 -2.340153753757476807e-01 1.506950408220291138e-01 1.943932771682739258e-01 2.319815009832382202e-01 5.537687614560127258e-02
-6.929878890514373779e-02 -1.938025802373886108e-01 -4.489718750119209290e-02 6.082143634557723999e-02 2.325010448694229126e-01 3.477807343006134033e-01 -3.413783013820648193e-01 6.629878282546997070e-02 -1.675600707530975342e-01 4.075219482183456421e-02 5.495370179414749146e-02 1.794316917657852173e-01 2.627499103546142578e-01 -2.194043099880218506e-01 1.277621556073427200e-02 2.401669472455978394e-01 3.930037617683410645e-01 -1.936538517475128174e-01 -1.804362237453460693e-01 2.389501780271530151e-02 1.015821248292922974e-01 2.364109307527542114e-01 7.915876060724258423e-02 3.303769230842590332e-02 7.249006885103881359e-04 5.289750918745994568e-02 -1.002902816981077194e-02 1.274993419647216797e-01 -1.902521401643753052e-02 -1.163692697882652283e-01 7.939220219850540161e-02 -2.792807817459106445e-01
-1.470888257026672363e-01 -1.663449406623840332e-01 2.639722824096679688e-01 7.973702996969223022e-02 -8.703229576349258423e-02 -1.318813711404800415e-01 -4.855782985687255859e-01 -3.611122071743011475e-02 -3.265631496906280518e-01 1.837841570377349854e-01 -1.420512646436691284e-01 -1.061462983489036560e-01 2.869963087141513824e-02 -2.539204359054565430e-01 -1.581519097089767456e-01 1.554952114820480347e-01 -2.413025945425033569e-01 -1.665801405906677246e-01 5.337138194590806961e-03 1.382250040769577026e-01 -2.335149236023426056e-02 -3.088861703872680664e-01 -6.961515545845031738e-02 1.689931005239486694e-01 9.568127989768981934e-02 8.220467716455459595e-02 6.588383764028549194e-02 2.875065244734287262e-02 1.865644454956054688e-01 -4.309336841106414795e-02 1.539463996887207031e-01 1.016238480806350708e-01
-9.936828911304473877e-02 -1.466327756643295288e-01 -1.419208347797393799e-01 1.555465459823608398e-01 -9.019277244806289673e-02 3.178793787956237793e-01 -1.503544002771377563e-01 -1.907822862267494202e-02 -2.006525844335556030e-01 1.960837692022323608e-01 -1.114022731781005859e-01 -1.213509812951087952e-01 2.425746172666549683e-01 -1.238653957843780518e-01 -1.715112477540969849e-01 1.434303820133209229e-01 2.173200249671936035e-01 1.224415227770805359e-01 -3.478218317031860352e-01 1.291578859090805054e-01 3.217737376689910889e-01 1.482776254415512085e-01 -6.109632924199104309e-02 1.094424352049827576e-01 2.895319759845733643e-01 -6.335734389722347260e-03 9.662137925624847412e-02 -1.201186776161193848e-01 -3.109563514590263367e-02 -5.961365252733230591e-02 2.994484603404998779e-01 -1.384774744510650635e-01
-1.281939912587404251e-02 -1.178359836339950562e-01 -1.004167017526924610e-03 3.714262694120407104e-02 -9.175337105989456177e-02 9.197644889354705811e-02 -1.646495014429092407e-01 1.605061888694763184e-01 -1.255377382040023804e-01 -7.660430669784545898e-02 -3.988848030567169189e-01 -1.763191446661949158e-02 2.488796263933181763e-01 -3.721430003643035889e-01 1.090697497129440308e-01 -2.949394844472408295e-02 2.976542413234710693e-01 3.518162369728088379e-01 -2.355675697326660156e-01 -6.645890325307846069e-02 2.192854285240173340e-01 -1.763310283422470093e-02 1.278847903013229370e-01 1.400247029960155487e-02 2.155408859252929688e-01 -7.492481265217065811e-03 2.011340409517288208e-01 2.554439008235931396e-02 -2.851684093475341797e-01 -1.074683219194412231e-01 3.882621601223945618e-02 3.668398782610893250e-02
8.418305963277816772e-02 1.856295168399810791e-01 -2.599098160862922668e-02 1.315555572509765625e-01 -1.779727041721343994e-01 6.210651993751525879e-02 -4.078101813793182373e-01 -9.704305976629257202e-02 -2.752798795700073242e-01 -9.292057715356349945e-03 2.058725357055664062e-01 -2.613875269889831543e-01 -1.057023033499717712e-01 -1.520601511001586914e-01 2.533024549484252930e-02 3.515612185001373291e-01 3.438605740666389465e-02 -1.197077631950378418e-01 -6.704512238502502441e-02 2.772754132747650146e-01 -2.161469161510467529e-01 -1.168825551867485046e-01 8.994349092245101929e-02 2.010376304388046265e-01 2.891544401645660400e-01 1.287425756454467773e-01 7.251788675785064697e-02 2.151532024145126343e-01 -7.245912402868270874e-02 -8.002273738384246826e-02 1.195985227823257446e-01 2.532856538891792297e-02
3.730165064334869385e-01 9.849675744771957397e-02 -9.905807673931121826e-02 1.815552562475204468e-01 -4.030885174870491028e-02 2.840878367424011230e-01 -1.633929014205932617e-01 -7.899438589811325073e-02 -1.461460143327713013e-01 6.985324621200561523e-02 -3.309728503227233887e-01 -1.903214752674102783e-01 6.152405589818954468e-02 -3.066085577011108398e-01 -1.181953102350234985e-01 1.164995282888412476e-01 3.615242838859558105e-01 3.960379362106323242e-01 4.324013739824295044e-02 -1.508321911096572876e-01 -1.044243797659873962e-01 7.708739489316940308e-02 -7.307166699320077896e-03 -2.189349941909313202e-02 1.450784951448440552e-01 -2.016101777553558350e-02 1.474327594041824341e-01 -5.826415866613388062e-02 5.916430428624153137e-02 -4.482843726873397827e-02 1.182800680398941040e-01 -1.196585129946470261e-02
-1.197037175297737122e-01 -1.804034970700740814e-02 8.065599203109741211e-02 3.524108231067657471e-01 -1.263261884450912476e-01 1.957039684057235718e-01 -2.457340359687805176e-01 1.244912669062614441e-01 -2.285177409648895264e-01 1.519863903522491455e-01 -2.910473570227622986e-02 -2.899233996868133545e-01 3.791677206754684448e-02 -3.663616776466369629e-01 2.244220376014709473e-01 1.037803962826728821e-01 -7.111237198114395142e-02 2.122805416584014893e-01 -2.342271804809570312e-01 2.803446650505065918e-01 -4.602174460887908936e-02 1.281289309263229370e-01 1.933310627937316895e-01 -9.955804795026779175e-02 2.907078862190246582e-01 -3.091196343302726746e-02 -1.896683871746063232e-02 1.421376615762710571e-01 -1.437456626445055008e-02 -1.629504188895225525e-02 8.668535202741622925e-02 6.382126361131668091e-02
1.896958947181701660e-01 7.382637262344360352e-02 -6.149227544665336609e-02 2.082661092281341553e-01 7.654333114624023438e-02 2.793218381702899933e-02 -1.564791798591613770e-01 1.267070025205612183e-01 -2.040256857872009277e-01 2.156252562999725342e-01 -9.790068864822387695e-02 -6.898251920938491821e-02 1.491048485040664673e-01 -2.707142233848571777e-01 1.667540520429611206e-01 1.221076548099517822e-01 -1.927711516618728638e-01 1.969506219029426575e-02 1.149825155735015869e-01 -1.861235350370407104e-01 2.965830639004707336e-02 4.753044247627258301e-02 3.668463826179504395e-01 -1.018816605210304260e-01 3.233563601970672607e-01 6.283053755760192871e-02 -1.221287436783313751e-02 1.477309912443161011e-01 -4.284085035324096680e-01 -1.375596821308135986e-01 2.267568409442901611e-01 -7.528573274612426758e-02
-1.504863798618316650e-01 9.778682142496109009e-02 7.981725782155990601e-02 -1.259828545153141022e-02 1.697581410408020020e-01 2.748498022556304932e-01 -4.223461449146270752e-01 7.018326781690120697e-03 -7.350765168666839600e-02 2.225814908742904663e-01 3.612281288951635361e-03 1.856621354818344116e-01 7.866024971008300781e-02 -2.919867634773254395e-01 -3.716951236128807068e-02 7.152685523033142090e-02 5.200183391571044922e-01 -1.004039496183395386e-01 -4.861418902873992920e-02 -7.035184651613235474e-02 7.374803721904754639e-02 8.068016916513442993e-02 1.343867033720016479e-01 4.400251805782318115e-02 1.001932993531227112e-01 -1.608047038316726685e-01 -7.157890126109123230e-03 1.596384495496749878e-01 3.631313517689704895e-02 -5.185648426413536072e-02 3.254183232784271240e-01 -3.386741271242499352e-03
5.125317722558975220e-02 -1.229212284088134766e-01 2.111929506063461304e-01 1.742628365755081177e-01 6.865318119525909424e-02 3.775538206100463867e-01 -2.520286440849304199e-01 2.089416421949863434e-02 -3.327933847904205322e-01 2.714262343943119049e-02 -1.506522595882415771e-01 7.708708196878433228e-02 2.418865859508514404e-01 -4.043755233287811279e-01 2.142632752656936646e-01 -7.009365409612655640e-02 1.099225804209709167e-01 1.359663065522909164e-02 1.539029926061630249e-01 6.261910498142242432e-02 -6.836351752281188965e-02 9.105900675058364868e-02 1.647779904305934906e-02 -1.663800477981567383e-01 -9.118679165840148926e-02 2.254568040370941162e-01 1.278133094310760498e-01 9.699212014675140381e-02 -2.519319392740726471e-02 -2.451649904251098633e-01 2.380266338586807251e-01 4.500029142946004868e-03
-1.493435800075531006e-01 1.367987971752882004e-02 1.727200448513031006e-01 2.444942146539688110e-01 7.601205259561538696e-02 8.276839554309844971e-02 -1.716220825910568237e-01 8.350720256567001343e-02 -2.650817334651947021e-01 1.321432590484619141e-01 1.884977966547012329e-01 -1.115912422537803650e-01 9.216376394033432007e-02 -1.928480118513107300e-01 3.177376985549926758e-01 6.877631694078445435e-02 -1.188330352306365967e-01 -2.178461551666259766e-01 -2.724860012531280518e-01 4.098308682441711426e-01 6.297267228364944458e-02 3.280952200293540955e-02 1.058861389756202698e-01 4.872569069266319275e-02 1.905764788389205933e-01 2.095107883214950562e-01 1.242921948432922363e-01 1.941047161817550659e-01 4.997118934988975525e-02 1.534983515739440918e-02 2.941176295280456543e-01 -8.224391192197799683e-02
1.947622448205947876e-01 -2.036684453487396240e-01 4.615492746233940125e-02 2.956601604819297791e-02 8.764958381652832031e-02 2.366656363010406494e-01 -2.362819015979766846e-01 -1.435331404209136963e-01 9.870605170726776123e-02 5.884813517332077026e-02 -2.511057257652282715e-01 -1.380306035280227661e-01 2.287861704826354980e-01 -3.760436773300170898e-01 -9.557214379310607910e-02 -9.773948788642883301e-02 1.966642290353775024e-01 1.069289669394493103e-01 5.917682871222496033e-02 2.194834053516387939e-01 1.274690181016921997e-01 1.837070435285568237e-01 2.587185502052307129e-01 8.711987757124006748e-04 3.727766275405883789e-01 -9.279146790504455566e-03 -1.037699803709983826e-01 -1.097314804792404175e-01 -1.189814731478691101e-01 -1.145464703440666199e-01 4.753340780735015869e-02 -2.441195994615554810e-01
-1.828806996345520020e-01 -5.263106524944305420e-02 2.876729890704154968e-02 2.428839355707168579e-01 -3.336564451456069946e-02 1.356538236141204834e-01 -1.873928010463714600e-01 -1.384875178337097168e-01 -1.655985713005065918e-01 3.015528023242950439e-01 -2.414959482848644257e-02 -2.223890721797943115e-01 -6.222703307867050171e-02 -3.321065604686737061e-01 2.904647588729858398e-01 1.629223227500915527e-01 5.226955562829971313e-02 3.726165369153022766e-02 -1.485673040151596069e-01 2.609074413776397705e-01 -1.366311758756637573e-01 -4.595524817705154419e-02 1.273899972438812256e-01 6.624349206686019897e-02 3.208322823047637939e-01 2.424500882625579834e-01 1.468099653720855713e-01 1.152232661843299866e-01 1.676236391067504883e-01 -8.725163526833057404e-03 2.562222480773925781e-01 1.031809374690055847e-01
1.377590298652648926e-01 2.044203877449035645e-02 3.564930856227874756e-01 4.780557379126548767e-02 3.057008683681488037e-01 1.376673132181167603e-01 -3.858821094036102295e-01 4.257588088512420654e-02 -5.290404334664344788e-02 -7.392569631338119507e-02 5.714721977710723877e-03 -1.449977755546569824e-01 2.665598392486572266e-01 -2.353834062814712524e-01 2.569408714771270752e-01 -1.018247008323669434e-02 1.226251572370529175e-01 1.204475313425064087e-01 -2.937483489513397217e-01 -1.066313032060861588e-02 1.731980405747890472e-02 -1.925542801618576050e-01 9.553357958793640137e-02 3.294407427310943604e-01 2.392085492610931396e-01 -2.089878357946872711e-02 1.520561520010232925e-02 -1.670286059379577637e-01 -8.013138175010681152e-02 -1.160544343292713165e-02 4.844937101006507874e-02 -2.311780117452144623e-02
2.812441885471343994e-01 1.253168284893035889e-01 -1.223169490694999695e-01 3.913339599967002869e-02 -2.325413823127746582e-01 4.800448417663574219e-01 -2.890304327011108398e-01 -5.421111360192298889e-02 -1.054543331265449524e-01 1.794130802154541016e-01 -1.785733401775360107e-01 9.407679736614227295e-02 6.511432677507400513e-02 -3.010022342205047607e-01 1.393244974315166473e-02 -6.001719832420349121e-02 -3.556118533015251160e-02 4.023052379488945007e-02 -1.209954321384429932e-01 1.894622147083282471e-01 1.114725992083549500e-01 -8.276923745870590210e-02 -1.791138052940368652e-01 5.731161311268806458e-02 3.392037451267242432e-01 1.314254999160766602e-01 3.423820808529853821e-02 -6.934126466512680054e-02 -1.307366192340850830e-01 -2.346798777580261230e-02 2.647842764854431152e-01 -2.989453077316284180e-02
-1.034280285239219666e-02 3.368879854679107666e-02 3.011871278285980225e-01 -4.929018393158912659e-02 -2.355567179620265961e-02 2.610092423856258392e-02 -1.142701879143714905e-01 6.244470924139022827e-02 -6.752710789442062378e-02 -6.604357063770294189e-02 -1.173010393977165222e-01 -1.782838553190231323e-01 9.066347032785415649e-02 -1.648332923650741577e-01 1.490768939256668091e-01 8.676820993423461914e-02 8.519717305898666382e-02 1.905064284801483154e-01 -2.946866452693939209e-01 1.148520633578300476e-01 3.992537036538124084e-02 -7.230183482170104980e-02 4.864306747913360596e-01 1.196933016180992126e-01 5.202506780624389648e-01 1.440033596009016037e-02 -2.710305713117122650e-02 -1.499478220939636230e-01 1.680424362421035767e-01 9.889085590839385986e-02 1.828777641057968140e-01 3.030380047857761383e-02
-5.767399445176124573e-02 -1.324661225080490112e-01 -1.170808821916580200e-01 1.529653072357177734e-01 -2.386378794908523560e-01 1.302541196346282959e-01 -1.937021762132644653e-01 4.032321274280548096e-02 -2.101085186004638672e-01 2.808791697025299072e-01 -7.477091997861862183e-02 -2.465693652629852295e-01 1.725245118141174316e-01 -2.308535873889923096e-01 -1.433411538600921631e-01 2.021868526935577393e-01 1.408866196870803833e-01 3.253065422177314758e-02 -1.098022237420082092e-01 2.646488249301910400e-01 2.255476862192153931e-01 -8.337372541427612305e-02 -1.384964287281036377e-01 3.083525002002716064e-01 2.111715823411941528e-01 -1.395044177770614624e-01 5.420799180865287781e-02 -1.146764978766441345e-01 1.061690002679824829e-01 -2.113774120807647705e-01 2.889185845851898193e-01 1.976363919675350189e-02
1.867859624326229095e-02 -3.862896189093589783e-02 1.280452907085418701e-01 8.572404086589813232e-02 2.279415577650070190e-01 -1.068700999021530151e-01 -3.548872172832489014e-01 -2.089652698487043381e-03 -1.467578411102294922e-01 -9.845408797264099121e-02 1.471400260925292969e-01 7.436858117580413818e-02 1.032780185341835022e-01 -3.021998405456542969e-01 -4.226024821400642395e-02 5.436795353889465332e-01 -5.326226353645324707e-02 -2.176829874515533447e-01 1.158338189125061035e-01 8.262235671281814575e-02 -6.260045617818832397e-02 1.662874966859817505e-02 7.483889907598495483e-02 7.794481515884399414e-02 2.176127135753631592e-01 -1.264289170503616333e-01 2.197622060775756836e-01 1.757219582796096802e-01 -3.009865432977676392e-02 4.070675466209650040e-03 2.968423068523406982e-01 9.706328064203262329e-02
4.806308448314666748e-02 -1.093315035104751587e-01 3.024432063102722168e-01 6.144601106643676758e-02 5.855994671583175659e-02 1.085904687643051147e-01 -3.454255759716033936e-01 1.659632325172424316e-01 -1.679739914834499359e-02 2.670743167400360107e-01 -1.898100525140762329e-01 -1.574807614088058472e-02 5.583732202649116516e-02 -2.667044103145599365e-01 -1.778518706560134888e-01 1.187865585088729858e-01 -1.046347841620445251e-01 5.571122467517852783e-02 -3.134503066539764404e-01 -3.610898507758975029e-03 1.460324972867965698e-01 -6.663368642330169678e-02 -5.104574933648109436e-02 2.428679764270782471e-01 2.125155925750732422e-02 1.673261076211929321e-01 2.656484246253967285e-01 5.368355661630630493e-02 2.607363164424896240e-01 1.215928792953491211e-01 5.411723628640174866e-02 3.365384340286254883e-01
-3.286438062787055969e-02 -2.294949255883693695e-02 4.275383427739143372e-02 -2.350537925958633423e-01 2.168362438678741455e-01 1.928713917732238770e-01 -1.133247539401054382e-01 -6.745903193950653076e-02 -2.941766977310180664e-01 2.203426957130432129e-01 -1.665094196796417236e-01 -3.780570812523365021e-03 1.959785521030426025e-01 -2.128709405660629272e-01 1.476855874061584473e-01 1.014788225293159485e-01 2.376963347196578979e-01 -2.903729118406772614e-02 1.881164908409118652e-01 7.850854843854904175e-02 2.010267227888107300e-01 1.064090728759765625e-01 7.093880325555801392e-02 1.478171497583389282e-01 6.394740194082260132e-02 4.403080418705940247e-02 -8.056580275297164917e-02 3.509662747383117676e-01 1.940291821956634521e-01 3.012924082577228546e-02 3.799729943275451660e-01 -2.547580301761627197e-01
5.624163895845413208e-02 -4.525995999574661255e-02 7.787526398897171021e-02 2.279097884893417358e-01 -2.531591951847076416e-01 1.322820335626602173e-01 -2.218643128871917725e-01 -1.924555003643035889e-01 -1.013241186738014221e-01 2.555791139602661133e-01 6.875852495431900024e-02 -2.592178881168365479e-01 -3.171706944704055786e-02 -2.382119745016098022e-01 -2.873022481799125671e-02 3.959634602069854736e-01 -1.328425258398056030e-01 1.326728910207748413e-01 5.815358087420463562e-02 1.060622110962867737e-01 1.775467097759246826e-01 -1.096371188759803772e-01 4.015535712242126465e-01 2.324913740158081055e-01 -4.442842677235603333e-02 -9.701053798198699951e-02 -1.408277302980422974e-01 1.084254607558250427e-01 -5.398121103644371033e-02 1.806535571813583374e-01 9.726747125387191772e-02 9.670902043581008911e-02
1.179146468639373779e-01 -3.142078518867492676e-01 1.728121936321258545e-01 2.570188343524932861e-01 -4.423011094331741333e-02 4.392238333821296692e-03 -1.559491455554962158e-01 5.607295408844947815e-02 3.574746660888195038e-03 -1.769980639219284058e-01 -6.125286221504211426e-02 -2.530125081539154053e-01 2.991443574428558350e-01 -1.174746304750442505e-01 2.240676060318946838e-02 3.238230943679809570e-01 -3.992957249283790588e-02 -3.793597966432571411e-02 1.431836485862731934e-01 1.811371594667434692e-01 1.068662256002426147e-01 1.544534973800182343e-02 1.728257983922958374e-01 2.802326679229736328e-01 1.264760345220565796e-01 5.427922308444976807e-02 2.267423570156097412e-01 -8.096691220998764038e-02 1.333027184009552002e-01 5.285821855068206787e-02 3.987977206707000732e-01 1.460491418838500977e-01
8.829304575920104980e-02 1.423736363649368286e-01 4.449239000678062439e-02 -3.644235804677009583e-02 -6.839904934167861938e-02 2.261003851890563965e-01 -1.990251839160919189e-01 -6.117173284292221069e-02 6.852041929960250854e-02 2.429578304290771484e-01 -2.733300812542438507e-02 -5.535073950886726379e-02 8.624472655355930328e-03 -6.604175269603729248e-02 2.172200679779052734e-01 2.802567183971405029e-01 -1.719655245542526245e-01 9.346771240234375000e-02 -1.800024956464767456e-01 1.757529750466346741e-02 2.038799524307250977e-01 -3.669795095920562744e-01 2.369861751794815063e-01 -1.202316880226135254e-01 4.041903018951416016e-01 -7.326211035251617432e-02 1.554456949234008789e-01 6.426316499710083008e-02 3.241465985774993896e-01 -1.615914255380630493e-01 1.461680382490158081e-01 -6.572429090738296509e-02
8.747535757720470428e-03 -5.515057221055030823e-02 4.039515256881713867e-01 7.509005069732666016e-02 3.181542754173278809e-01 2.390363216400146484e-01 -2.255622595548629761e-01 1.256471425294876099e-01 1.469896733760833740e-01 6.326548010110855103e-02 8.514947444200515747e-02 -2.219368368387222290e-01 1.111504808068275452e-01 -2.511424124240875244e-01 2.515172362327575684e-01 1.003098562359809875e-01 3.607023134827613831e-02 1.323055624961853027e-01 -3.317446708679199219e-01 1.809196360409259796e-02 1.007185783237218857e-02 -2.095974534749984741e-01 7.269126921892166138e-02 1.213747337460517883e-01 2.826616466045379639e-01 -1.077922880649566650e-01 -7.325198967009782791e-03 -1.598792374134063721e-01 -3.816497325897216797e-02 3.253732249140739441e-02 2.435000985860824585e-01 -4.307259223423898220e-04
3.925169631838798523e-02 -1.335315406322479248e-01 5.810589715838432312e-02 8.794607967138290405e-02 -1.063505336642265320e-01 1.729640215635299683e-01 -2.292577773332595825e-01 3.349968492984771729e-01 -3.723520413041114807e-02 9.354973584413528442e-02 -1.681330204010009766e-01 -3.078217618167400360e-02 2.545280158519744873e-01 -3.964813426136970520e-02 9.511088579893112183e-02 2.504901587963104248e-01 4.222524166107177734e-01 4.862694814801216125e-02 -2.428789436817169189e-01 1.213875561952590942e-01 -2.634877562522888184e-01 -6.902445107698440552e-02 2.948918044567108154e-01 4.255532473325729370e-02 6.296554207801818848e-02 -2.284352034330368042e-01 -1.273021101951599121e-02 3.321783989667892456e-02 -7.172971963882446289e-02 2.916857898235321045e-01 8.897230774164199829e-02 1.144690737128257751e-01
2.516043186187744141e-01 1.079888269305229187e-01 3.189168125391006470e-02 -1.653136610984802246e-01 -2.351812273263931274e-01 5.775887146592140198e-02 -3.864205479621887207e-01 1.263915747404098511e-01 -1.097808964550495148e-02 3.105328381061553955e-01 -1.463519185781478882e-01 -1.876383461058139801e-02 -4.558496642857789993e-03 -5.768821015954017639e-02 2.587010264396667480e-01 3.097939677536487579e-02 6.928938627243041992e-02 -4.268377274274826050e-02 -8.111306279897689819e-02 1.001354530453681946e-01 1.563633531332015991e-01 -2.573707699775695801e-01 1.712152063846588135e-01 2.363599538803100586e-01 -3.647811710834503174e-02 2.079595625400543213e-01 1.901261806488037109e-01 -7.405083626508712769e-02 -1.049081459641456604e-01 -1.468537002801895142e-01 3.157049715518951416e-01 2.562018036842346191e-01
2.699242532253265381e-02 -1.865649223327636719e-02 3.341480791568756104e-01 1.631809473037719727e-01 -2.148061543703079224e-01 2.915442287921905518e-01 -3.891477882862091064e-01 -2.743726074695587158e-01 1.392290443181991577e-01 -9.382975846529006958e-02 1.903386041522026062e-02 -1.483823955059051514e-01 2.179116606712341309e-01 -1.991200000047683716e-01 5.677207931876182556e-02 1.548797786235809326e-01 1.023203134536743164e-03 3.158188238739967346e-02 4.332851991057395935e-02 -1.310326606035232544e-01 7.947099953889846802e-02 -1.246529594063758850e-01 2.699023485183715820e-01 3.184769749641418457e-01 -4.089383035898208618e-02 -1.858323067426681519e-01 2.498725242912769318e-02 -7.406178116798400879e-02 -1.628600209951400757e-01 -2.849294990301132202e-02 1.505844146013259888e-01 1.713778227567672729e-01
5.110554024577140808e-02 -9.417153894901275635e-03 -5.021519958972930908e-02 1.010537669062614441e-01 -8.613603562116622925e-02 9.740616381168365479e-02 -3.560211658477783203e-01 2.236396968364715576e-01 -5.226530879735946655e-02 1.501748710870742798e-01 1.382260769605636597e-01 2.236053198575973511e-01 3.929863870143890381e-01 -2.435133904218673706e-01 1.832536011934280396e-01 2.133804559707641602e-01 2.638209462165832520e-01 1.805884689092636108e-01 -7.495984900742769241e-03 2.505183219909667969e-02 -1.997072100639343262e-01 -7.249487936496734619e-02 2.081938087940216064e-02 -4.631770402193069458e-02 1.881352812051773071e-02 4.299185425043106079e-02 6.894356012344360352e-02 3.412156403064727783e-01 -2.173571586608886719e-01 -2.333630919456481934e-01 1.494377106428146362e-01 7.496849447488784790e-02
-3.557793423533439636e-02 8.286795765161514282e-02 1.854208298027515411e-02 1.504160761833190918e-01 1.527291983366012573e-01 -1.940922066569328308e-02 -1.488853394985198975e-01 -1.188219413161277771e-01 -2.297159135341644287e-01 2.587046325206756592e-01 5.395546555519104004e-03 7.282488048076629639e-02 5.718940496444702148e-02 -3.499825894832611084e-01 -1.069965064525604248e-01 4.055769443511962891e-01 -4.123457148671150208e-02 1.524160802364349365e-01 -2.321842908859252930e-01 1.122477203607559204e-01 2.126309424638748169e-01 8.545981347560882568e-02 1.908025518059730530e-02 -1.132369637489318848e-01 3.284525573253631592e-01 1.191803663969039917e-01 -1.858642846345901489e-01 -2.012133225798606873e-02 3.302825093269348145e-01 1.096709594130516052e-01 1.341847330331802368e-01 -1.699505895376205444e-01
-1.109900698065757751e-01 -1.540724486112594604e-01 7.406996190547943115e-02 5.451077967882156372e-02 6.491387635469436646e-02 2.132560312747955322e-01 -3.687608540058135986e-01 2.235847711563110352e-02 -1.696350425481796265e-01 4.973655194044113159e-02 -2.801182121038436890e-02 -9.763611108064651489e-02 1.138249933719635010e-01 -1.748212128877639771e-01 -1.950041502714157104e-01 1.162591623142361641e-03 4.805574119091033936e-01 -1.710952967405319214e-01 -6.806086003780364990e-02 8.776016533374786377e-02 3.772082505747675896e-03 2.058819383382797241e-01 2.482198327779769897e-01 1.299988776445388794e-01 3.648966550827026367e-03 -1.917108595371246338e-01 -4.804455488920211792e-02 1.561309397220611572e-01 1.516121029853820801e-01 -7.851138710975646973e-02 3.983580470085144043e-01 3.803247213363647461e-02
-2.047059237957000732e-01 -1.373105496168136597e-02 1.341979205608367920e-01 2.729119658470153809e-01 -8.972892910242080688e-02 3.736906647682189941e-01 -2.046048790216445923e-01 6.651763617992401123e-02 -2.210279405117034912e-01 9.277895092964172363e-02 -8.560642600059509277e-02 1.856099665164947510e-01 2.357563227415084839e-01 -1.499718874692916870e-01 -1.682389974594116211e-01 3.474488556385040283e-01 -1.712398678064346313e-01 -9.641710668802261353e-02 3.023512661457061768e-02 -1.077256500720977783e-01 -4.529333859682083130e-02 1.187269389629364014e-01 2.527034878730773926e-01 -1.884905397891998291e-01 -9.840567596256732941e-03 1.906522363424301147e-01 1.502485126256942749e-01 2.982188947498798370e-02 -1.064916402101516724e-01 9.188886731863021851e-02 1.320863217115402222e-01 2.850984632968902588e-01
1.889243572950363159e-01 2.362496107816696167e-01 2.047689855098724365e-01 -4.602675791829824448e-03 -2.378571778535842896e-01 1.659393608570098877e-01 -2.904013693332672119e-01 -2.080977521836757660e-02 5.521260946989059448e-02 1.496230512857437134e-01 -1.987018287181854248e-01 -2.298813909292221069e-01 1.205161064863204956e-01 -1.447927951812744141e-01 -4.620908945798873901e-02 2.745953202247619629e-01 7.027146220207214355e-02 -4.561638459563255310e-03 -3.125440180301666260e-01 -2.563924193382263184e-01 1.139836758375167847e-01 -3.944444656372070312e-01 1.397809684276580811e-01 -1.094365790486335754e-01 -1.861083656549453735e-01 8.221783488988876343e-02 -1.572411879897117615e-02 1.133328378200531006e-01 -8.822596818208694458e-02 9.006641060113906860e-02 1.314635574817657471e-01 1.036068052053451538e-01
1.468758136034011841e-01 -4.275269340723752975e-03 -1.446674317121505737e-01 -6.196234747767448425e-02 -2.452049106359481812e-01 1.443930268287658691e-01 -2.764723598957061768e-01 -6.208610162138938904e-02 -2.911298535764217377e-02 2.703424096107482910e-01 -1.467117667198181152e-01 1.001383922994136810e-02 -2.850664220750331879e-02 -1.109376847743988037e-01 -2.947852611541748047e-01 2.238053381443023682e-01 2.497127801179885864e-01 2.294880300760269165e-01 -2.972013317048549652e-02 1.105750799179077148e-01 2.065002173185348511e-01 -3.107507228851318359e-01 2.671977281570434570e-01 9.484410285949707031e-03 -8.747978135943412781e-03 4.636235535144805908e-02 -6.189915165305137634e-02 8.738786727190017700e-02 -8.262420445680618286e-02 1.091698184609413147e-01 4.013266563415527344e-01 -1.199346408247947693e-01
9.594264440238475800e-03 7.456669211387634277e-02 -5.579787492752075195e-02 2.121150121092796326e-02 -2.334642559289932251e-01 4.359495341777801514e-01 -3.331072926521301270e-01 4.941534250974655151e-02 -3.350630030035972595e-02 3.395174816250801086e-02 -7.207360118627548218e-02 8.680335432291030884e-02 4.876059293746948242e-02 -2.431578934192657471e-01 -1.853894256055355072e-02 6.709300796501338482e-04 5.863230302929878235e-02 -4.067869484424591064e-02 -1.490035802125930786e-01 2.188367843627929688e-01 1.143553853034973145e-01 -2.731551527976989746e-01 -2.739330828189849854e-01 1.117898076772689819e-01 3.072579801082611084e-01 -1.721731573343276978e-02 1.935039013624191284e-01 6.609563529491424561e-02 -7.426680624485015869e-02 -6.869130767881870270e-03 3.909890949726104736e-01 1.030018478631973267e-01
-2.086260169744491577e-01 -1.276419684290885925e-02 2.096724510192871094e-01 2.309008873999118805e-02 -1.712202727794647217e-01 2.253355085849761963e-01 -1.777443289756774902e-01 -1.274943798780441284e-01 -2.434020191431045532e-01 4.358100891113281250e-02 -7.550640497356653214e-03 3.793219327926635742e-01 3.858850300312042236e-01 -3.419218361377716064e-01 3.924007341265678406e-02 1.126623749732971191e-01 1.906588673591613770e-01 -3.554023802280426025e-02 -2.429411113262176514e-01 -1.142536848783493042e-01 1.412577778100967407e-01 6.419744342565536499e-02 1.748173683881759644e-01 2.470287531614303589e-01 3.033765405416488647e-02 4.868394881486892700e-02 -2.795803593471646309e-03 -3.305058553814888000e-02 -1.787484139204025269e-01 1.056964844465255737e-01 1.519119143486022949e-01 -5.292886868119239807e-02
4.128960371017456055e-01 -1.741860657930374146e-01 2.464472055435180664e-01 -2.092898264527320862e-02 -2.025020271539688110e-01 8.011226356029510498e-02 -3.166759908199310303e-01 8.759568631649017334e-02 -6.758821010589599609e-02 -4.140381887555122375e-02 -3.503440916538238525e-01 -5.002223327755928040e-02 1.500738561153411865e-01 -2.505319714546203613e-01 7.207935303449630737e-02 1.048629581928253174e-01 1.316751837730407715e-01 2.180183678865432739e-01 1.171158924698829651e-01 6.340628117322921753e-02 -1.408419013023376465e-01 -1.608187705278396606e-01 -2.683733217418193817e-02 -9.808348864316940308e-02 2.654680907726287842e-01 1.064862981438636780e-01 -3.343665227293968201e-02 -1.039935126900672913e-01 5.651449412107467651e-02 -1.155601963400840759e-01 3.055612444877624512e-01 8.547948300838470459e-02
5.963282659649848938e-03 9.011700749397277832e-02 3.191128373146057129e-01 8.357276767492294312e-02 1.013654395937919617e-01 -6.732209119945764542e-03 -3.051390349864959717e-01 1.133191678673028946e-02 -3.040325641632080078e-01 9.472163766622543335e-02 1.785422861576080322e-01 6.120594218373298645e-02 1.103884652256965637e-01 -1.229455545544624329e-01 -1.630025506019592285e-01 4.258845150470733643e-01 -2.215766310691833496e-01 1.985187828540802002e-01 -1.345276832580566406e-01 1.534642875194549561e-01 -9.993622452020645142e-02 5.626406054943799973e-03 2.581545896828174591e-02 6.744893640279769897e-02 -3.522574156522750854e-02 3.124286234378814697e-02 6.567659229040145874e-02 -1.314537823200225830e-01 2.365039139986038208e-01 2.347636669874191284e-01 3.522959947586059570e-01 5.316491052508354187e-02
1.639925390481948853e-01 -1.164165139198303223e-01 -3.626885265111923218e-02 5.867996066808700562e-02 -7.873608171939849854e-02 3.344523310661315918e-01 -5.432946085929870605e-01 1.473257839679718018e-01 1.884916052222251892e-02 3.897716850042343140e-02 -1.666351258754730225e-01 8.075592108070850372e-03 2.635928988456726074e-01 -4.600011929869651794e-02 7.558093219995498657e-02 2.366107404232025146e-01 2.730173766613006592e-01 1.172681823372840881e-01 1.642575263977050781e-01 1.104507818818092346e-01 1.175344809889793396e-01 -1.130217984318733215e-01 -9.612482972443103790e-03 2.644348144531250000e-02 -1.014120951294898987e-01 2.333630621433258057e-01 -8.460524678230285645e-02 -1.873790323734283447e-01 5.952376127243041992e-02 3.109763190150260925e-02 2.283159047365188599e-01 -1.958617419004440308e-01
-1.555411983281373978e-02 -5.021500959992408752e-02 8.308461308479309082e-02 4.081690907478332520e-01 2.303022742271423340e-01 2.555217444896697998e-01 -3.597261905670166016e-01 -3.435900807380676270e-01 -2.027193903923034668e-01 5.750535521656274796e-03 7.311074528843164444e-03 -2.101891934871673584e-01 2.293292991816997528e-02 -1.296615451574325562e-01 1.258815675973892212e-01 5.936661735177040100e-02 6.454299390316009521e-02 -1.263485252857208252e-01 -2.391399256885051727e-02 1.096410676836967468e-01 4.742266144603490829e-03 2.891294360160827637e-01 2.612524032592773438e-01 2.267088890075683594e-01 7.010675966739654541e-02 -5.141112953424453735e-03 1.701212525367736816e-01 1.085631474852561951e-01 -8.183201402425765991e-02 1.277052164077758789e-01 1.685021221637725830e-01 5.307062715291976929e-02
1.807022094726562500e-02 -7.987055182456970215e-02 -1.261762231588363647e-01 -2.209290862083435059e-01 -2.201928645372390747e-01 1.648365259170532227e-01 -3.350599706172943115e-01 -1.674730479717254639e-01 8.335359394550323486e-02 1.302656978368759155e-01 -2.474347949028015137e-01 1.922975778579711914e-01 -5.892955511808395386e-02 -2.785294651985168457e-01 -1.464636027812957764e-01 2.945311665534973145e-01 2.780188024044036865e-01 2.397942245006561279e-01 -9.025866538286209106e-02 -3.497439622879028320e-02 2.585557401180267334e-01 -1.095891892910003662e-01 2.257836461067199707e-01 9.819817543029785156e-02 1.681683808565139771e-01 -3.412117063999176025e-02 1.514644175767898560e-01 -8.150873333215713501e-02 8.280387520790100098e-02 -6.694757193326950073e-02 2.104599475860595703e-01 -5.399535596370697021e-02
1.609403192996978760e-01 -2.279683394590392709e-05 1.918237060308456421e-01 -3.538959193974733353e-03 -5.273001641035079956e-02 5.925869941711425781e-02 -7.689010817557573318e-03 5.575831746682524681e-04 3.430702956393361092e-03 -5.608618259429931641e-02 -4.488987624645233154e-01 5.145915597677230835e-02 8.460505306720733643e-02 -3.522936999797821045e-01 1.949271373450756073e-02 2.341924160718917847e-01 -1.852226704359054565e-01 4.818342626094818115e-02 -2.212336212396621704e-01 1.773362308740615845e-01 1.273093223571777344e-01 -2.702528238296508789e-01 3.254025578498840332e-01 4.692948237061500549e-02 1.495480630546808243e-02 2.397094219923019409e-01 2.357576340436935425e-01 1.505778133869171143e-01 -7.340521365404129028e-02 -2.658363282680511475e-01 9.989412873983383179e-02 -2.822974137961864471e-02
8.475519716739654541e-02 -1.010356768965721130e-01 3.253363370895385742e-01 1.097431927919387817e-01 -2.782723903656005859e-01 -4.161142185330390930e-02 -1.769439429044723511e-01 -9.512601792812347412e-02 -7.704455405473709106e-02 -1.949432492256164551e-01 -2.358043938875198364e-01 -1.236462220549583435e-01 2.853751480579376221e-01 -7.048801332712173462e-02 3.678205609321594238e-01 2.083283811807632446e-01 2.206268161535263062e-01 8.301945775747299194e-02 -1.485493965446949005e-02 2.695040404796600342e-02 -5.657657235860824585e-02 -1.181758642196655273e-01 1.172431185841560364e-01 2.089955210685729980e-01 2.406353205442428589e-01 5.300035327672958374e-02 1.885817348957061768e-01 -9.549116343259811401e-02 4.126576706767082214e-02 9.295058995485305786e-02 2.899137735366821289e-01 1.853894293308258057e-01
-7.631996273994445801e-02 9.531669318675994873e-02 -3.854050114750862122e-02 1.383035033941268921e-01 -1.000564321875572205e-01 3.147432580590248108e-02 4.519851878285408020e-02 7.915735989809036255e-02 -1.644061952829360962e-01 3.935533463954925537e-01 -5.714944377541542053e-02 -6.215728446841239929e-02 2.394955605268478394e-01 -5.043355226516723633e-01 -1.988014578819274902e-02 3.254422247409820557e-01 -3.808390349149703979e-02 -8.006741106510162354e-02 -1.598533540964126587e-01 -4.120108671486377716e-03 3.350865840911865234e-01 -1.255398690700531006e-01 -2.085483670234680176e-01 1.027050092816352844e-01 2.457084208726882935e-01 -3.581090271472930908e-02 3.925127536058425903e-02 6.596947461366653442e-02 5.033154785633087158e-02 -1.221447810530662537e-01 1.656665056943893433e-01 1.007055863738059998e-01
-1.116727711632847786e-03 1.664685457944869995e-01 -6.383564323186874390e-02 1.902735084295272827e-01 4.320748150348663330e-02 1.081380695104598999e-01 -3.850333988666534424e-01 -1.510594934225082397e-01 1.247656065970659256e-03 2.398842275142669678e-01 1.080926060676574707e-01 -1.439085155725479126e-01 -7.411315292119979858e-02 -3.342809975147247314e-01 -1.741274744272232056e-01 1.387002617120742798e-01 4.255245998501777649e-02 -2.215266972780227661e-01 -2.165573835372924805e-01 1.230294629931449890e-02 1.184647083282470703e-01 -4.108090400695800781e-01 2.335202097892761230e-01 -4.643930494785308838e-02 -1.903147548437118530e-01 1.914101094007492065e-01 3.846023231744766235e-02 -5.514983832836151123e-02 -1.404239386320114136e-01 -1.262638121843338013e-01 1.759588271379470825e-01 9.603388607501983643e-02
-1.254366040229797363e-01 7.499928027391433716e-02 -1.071624755859375000e-01 2.394945919513702393e-01 -1.085153892636299133e-01 1.546943932771682739e-01 -7.951046526432037354e-02 -1.629645377397537231e-01 -2.243818901479244232e-02 4.524431750178337097e-02 -2.256952822208404541e-01 6.885973270982503891e-03 1.285888552665710449e-01 -2.315512448549270630e-01 -1.821917146444320679e-01 3.741473853588104248e-01 -9.730239398777484894e-03 -3.699386725202202797e-03 7.812985777854919434e-02 -2.760831713676452637e-01 -1.983252614736557007e-01 -1.140929851680994034e-02 3.898646235466003418e-01 -2.586314268410205841e-02 3.267937600612640381e-01 2.643113732337951660e-01 5.819096229970455170e-03 6.044901907444000244e-02 -1.971715390682220459e-01 3.434860333800315857e-02 2.208238840103149414e-01 2.496473304927349091e-02
1.478851735591888428e-01 2.500325739383697510e-01 7.513132691383361816e-02 -6.073778867721557617e-02 2.985038980841636658e-02 -1.207327544689178467e-01 -1.307538598775863647e-01 -2.664743550121784210e-02 -3.009665310382843018e-01 1.291140913963317871e-01 -2.950708847492933273e-03 -1.870252490043640137e-01 2.581728398799896240e-01 -1.392235457897186279e-01 1.198817342519760132e-01 2.804328501224517822e-01 -8.915431797504425049e-02 -1.325083822011947632e-01 -2.145486325025558472e-01 -2.775162225589156151e-03 2.861732840538024902e-01 -2.063425332307815552e-01 1.131335869431495667e-01 1.249231174588203430e-01 3.043982982635498047e-01 4.009925723075866699e-01 1.654230430722236633e-02 -1.694491505622863770e-01 -6.528729945421218872e-02 -1.766571253538131714e-01 8.402438461780548096e-02 4.819905385375022888e-02
-2.565169632434844971e-01 -7.412486243993043900e-03 1.553111523389816284e-01 2.204125076532363892e-01 1.026778742671012878e-01 1.040418967604637146e-01 -2.181600779294967651e-01 1.160422861576080322e-01 -2.502213716506958008e-01 2.054478377103805542e-01 7.428316026926040649e-02 -5.874424800276756287e-02 3.102331981062889099e-02 -2.357044965028762817e-01 4.503893852233886719e-01 5.594788491725921631e-02 -1.040990501642227173e-01 -3.410420566797256470e-02 -3.086610436439514160e-01 2.230949550867080688e-01 9.047979861497879028e-02 7.334611564874649048e-02 1.774618029594421387e-01 4.832468181848526001e-02 1.868201494216918945e-01 1.595147103071212769e-01 1.104754135012626648e-01 1.457118242979049683e-01 4.456197842955589294e-02 -2.941026352345943451e-02 3.142375946044921875e-01 -5.393797531723976135e-02
1.168887615203857422e-01 -7.604574412107467651e-02 -1.612621545791625977e-01 1.995788812637329102e-01 -3.827842697501182556e-02 6.478081643581390381e-02 -1.035080179572105408e-01 7.033890485763549805e-02 4.588439688086509705e-02 4.492856860160827637e-01 -1.865752488374710083e-01 -4.990345332771539688e-03 1.369140017777681351e-02 -2.028446495532989502e-01 8.774591237306594849e-02 1.486006099730730057e-02 1.151773333549499512e-01 -2.148941457271575928e-01 -4.104286432266235352e-02 1.734803766012191772e-01 -4.895839840173721313e-02 3.034333139657974243e-02 3.671102821826934814e-01 4.110056161880493164e-01 -7.107172906398773193e-02 2.492046654224395752e-01 2.989603579044342041e-01 -7.946006208658218384e-02 4.006927832961082458e-03 -1.022588163614273071e-01 1.822175383567810059e-01 -2.412512339651584625e-02
8.364137262105941772e-02 1.338119059801101685e-02 -4.194264113903045654e-02 1.259669568389654160e-02 2.464735805988311768e-01 3.564237952232360840e-01 -2.004385888576507568e-01 -6.150759756565093994e-02 -2.426217347383499146e-01 1.347546428442001343e-01 -2.595754265785217285e-01 -1.737505197525024414e-01 1.901820152997970581e-01 -2.210898250341415405e-01 2.006776398047804832e-03 3.112688660621643066e-01 1.178878769278526306e-01 -1.779086291790008545e-01 -7.257720828056335449e-02 2.486126497387886047e-02 -4.200354963541030884e-02 3.368226587772369385e-01 1.133054718375205994e-01 -1.284516304731369019e-01 -2.161750942468643188e-01 -6.603400409221649170e-02 2.796781361103057861e-01 2.521217763423919678e-01 1.668117940425872803e-03 1.959613896906375885e-02 1.063988357782363892e-01 -4.533303529024124146e-02
7.244060188531875610e-02 5.825853440910577774e-03 1.696275770664215088e-01 1.757152676582336426e-01 -7.859495282173156738e-02 6.123289465904235840e-02 -4.418846070766448975e-01 -1.889141798019409180e-01 -7.932218909263610840e-02 7.219618558883666992e-02 -1.928918957710266113e-01 1.139248684048652649e-01 -1.012520305812358856e-02 1.217373553663492203e-02 -1.917370259761810303e-01 3.328680098056793213e-01 8.850245922803878784e-02 -3.078292012214660645e-01 -3.179671242833137512e-02 3.840208286419510841e-03 -7.379020750522613525e-02 -2.315672114491462708e-03 4.348069727420806885e-01 2.263541519641876221e-01 3.470436111092567444e-02 -1.176970824599266052e-02 -3.290020823478698730e-01 -3.993332758545875549e-02 1.084924042224884033e-01 -3.014678880572319031e-02 4.835546761751174927e-02 -9.554012119770050049e-02
1.203967630863189697e-01 8.093509823083877563e-02 1.290752887725830078e-01 -4.887525364756584167e-02 -2.233934402465820312e-01 8.887130767107009888e-02 -2.228237837553024292e-01 1.205112934112548828e-01 -1.615593582391738892e-01 3.528684973716735840e-01 -2.044147402048110962e-01 2.372075915336608887e-01 -4.521255567669868469e-02 6.451854854822158813e-02 -1.350518912076950073e-01 3.660212159156799316e-01 3.531594276428222656e-01 2.859313413500785828e-02 4.800067096948623657e-02 8.608750253915786743e-02 2.385439872741699219e-01 -1.355851888656616211e-01 1.084757894277572632e-01 -5.704006180167198181e-02 -2.218755893409252167e-03 2.049619853496551514e-01 1.091899946331977844e-01 -7.252721488475799561e-02 1.344567835330963135e-01 -5.667761713266372681e-02 3.477904796600341797e-01 -6.191428750753402710e-02
2.746427953243255615e-01 5.852467566728591919e-02 1.675324290990829468e-01 1.823783814907073975e-01 1.042760387063026428e-01 3.256279826164245605e-01 -2.892606258392333984e-01 2.301914989948272705e-01 -1.951060146093368530e-01 -1.170374974608421326e-01 2.613862045109272003e-02 4.001427069306373596e-02 2.487425804138183594e-01 8.477108180522918701e-02 2.126941531896591187e-01 2.209437638521194458e-01 4.369070008397102356e-02 4.188007712364196777e-01 -2.678577322512865067e-03 2.337172441184520721e-02 1.235509812831878662e-01 -1.159727498888969421e-01 1.882771104574203491e-01 2.210198491811752319e-01 1.301641315221786499e-01 2.080477327108383179e-01 4.667616449296474457e-03 -4.090572521090507507e-02 -6.515723466873168945e-02 2.997084334492683411e-02 1.764504313468933105e-01 4.315593279898166656e-03
-2.541314363479614258e-01 -3.603520989418029785e-02 -1.093451827764511108e-01 1.198303997516632080e-01 -1.351860612630844116e-01 3.243714570999145508e-02 -1.907209455966949463e-01 3.077164478600025177e-02 -1.193331405520439148e-01 1.687224507331848145e-01 -1.115103587508201599e-01 -2.147241532802581787e-01 2.465110272169113159e-02 -4.227832257747650146e-01 2.652321755886077881e-01 1.605848222970962524e-01 1.217977106571197510e-01 3.892419859766960144e-02 -1.865206062793731689e-01 1.279580444097518921e-01 -1.616463661193847656e-01 -3.690619021654129028e-02 1.567827463150024414e-01 8.342914283275604248e-02 3.444717228412628174e-01 1.665005832910537720e-01 1.333987414836883545e-01 1.575066447257995605e-01 3.304398655891418457e-01 -4.493863508105278015e-02 1.256666332483291626e-01 1.785549074411392212e-01
2.060504555702209473e-01 8.495921641588211060e-02 -8.029944263398647308e-03 1.609990745782852173e-01 1.272846292704343796e-02 -6.157685071229934692e-02 -5.723584070801734924e-02 1.080381646752357483e-01 -2.883612513542175293e-01 1.034869179129600525e-01 1.212234124541282654e-01 -1.863445937633514404e-01 1.816292852163314819e-01 -3.236926198005676270e-01 2.340737581253051758e-01 4.005490988492965698e-02 5.687598139047622681e-03 8.214988559484481812e-02 -6.507656723260879517e-02 -1.718743890523910522e-01 1.041060611605644226e-01 -3.376740962266921997e-02 2.333656251430511475e-01 -1.884423494338989258e-01 2.189756780862808228e-01 9.853735566139221191e-02 -2.465489208698272705e-01 3.841696083545684814e-01 3.245931491255760193e-02 -9.262987412512302399e-03 3.904824256896972656e-01 7.643356919288635254e-02
1.078681200742721558e-01 -1.327799558639526367e-01 -3.909556195139884949e-02 1.244486570358276367e-01 -1.004103720188140869e-01 2.604045569896697998e-01 -4.499889016151428223e-01 2.425691336393356323e-01 1.587708890438079834e-01 -3.326983749866485596e-02 -2.824162244796752930e-01 4.475111141800880432e-02 2.571272198110818863e-03 -2.045317292213439941e-01 -7.734830677509307861e-02 1.421516388654708862e-01 1.726948320865631104e-01 1.861421912908554077e-01 -8.842615783214569092e-02 1.027852743864059448e-01 -7.770398259162902832e-02 3.015323914587497711e-02 -3.959304466843605042e-02 -7.664368301630020142e-02 2.218418717384338379e-01 -4.540670663118362427e-03 -1.473390907049179077e-01 4.739603772759437561e-02 -6.489456444978713989e-02 4.352343827486038208e-02 5.002983808517456055e-01 1.074709966778755188e-01
-8.745478093624114990e-02 -1.964864581823348999e-01 1.424172818660736084e-01 1.311487257480621338e-01 -3.007187545299530029e-01 -3.208442404866218567e-02 -3.790566921234130859e-01 2.546000294387340546e-02 -1.848076730966567993e-01 5.872208625078201294e-02 -1.480929404497146606e-01 -6.822518259286880493e-02 -1.330792754888534546e-01 -2.321865856647491455e-01 2.777316570281982422e-01 2.311959564685821533e-01 -1.344168931245803833e-01 -9.355624765157699585e-02 -1.184052079916000366e-01 1.482229679822921753e-01 1.306000500917434692e-01 -1.593717783689498901e-01 5.555536597967147827e-02 6.723941862583160400e-02 3.225810080766677856e-02 6.120713427662849426e-02 3.084177970886230469e-01 3.543069213628768921e-02 7.113222498446702957e-03 -3.343688547611236572e-01 6.530404835939407349e-02 2.896855473518371582e-01
7.482986897230148315e-02 1.403457820415496826e-01 1.071629151701927185e-01 6.624884903430938721e-02 -3.828710317611694336e-02 -1.252469271421432495e-01 -3.159949481487274170e-01 -6.711767613887786865e-02 -1.536755859851837158e-01 -1.193604432046413422e-02 -1.294592488557100296e-02 -5.302262306213378906e-02 5.799931660294532776e-02 -3.519286513328552246e-01 2.448148429393768311e-01 3.890746831893920898e-02 1.167389005422592163e-01 -8.549521118402481079e-02 -1.125757545232772827e-01 2.059470862150192261e-01 -5.011776462197303772e-02 7.013276219367980957e-02 8.604327589273452759e-02 -6.316272914409637451e-02 3.000385463237762451e-01 2.198417037725448608e-01 3.093689680099487305e-01 1.669330894947052002e-01 2.027834057807922363e-01 -3.837021291255950928e-01 2.407477647066116333e-01 -1.372275799512863159e-01
6.908804178237915039e-02 9.186551906168460846e-03 8.491319604218006134e-03 -5.597403645515441895e-02 9.933739900588989258e-02 1.878505349159240723e-01 -3.211736306548118591e-02 1.345293670892715454e-01 -2.154718190431594849e-01 5.901779532432556152e-01 -5.312210693955421448e-02 -1.556835323572158813e-01 2.247755229473114014e-01 -4.008778333663940430e-01 2.540645189583301544e-02 2.349411100149154663e-01 1.495336294174194336e-01 -2.589654922485351562e-02 -5.449787154793739319e-02 1.779313683509826660e-01 1.085627600550651550e-01 7.760568521916866302e-03 -8.617440611124038696e-02 2.645162343978881836e-01 1.000459790229797363e-01 -1.795618236064910889e-01 -3.362944349646568298e-02 -7.674288749694824219e-02 1.127611547708511353e-01 -9.053617715835571289e-02 2.448497526347637177e-02 1.452575773000717163e-01
3.711520731449127197e-01 -2.355711013078689575e-01 -8.052378147840499878e-02 8.031738549470901489e-02 -1.059162095189094543e-01 3.799923062324523926e-01 -2.182577848434448242e-01 -6.545514613389968872e-02 -1.785098761320114136e-01 3.396854698657989502e-01 -2.338388115167617798e-01 -1.714263856410980225e-02 1.039687246084213257e-01 2.708388864994049072e-02 -6.082078814506530762e-02 2.342580445110797882e-02 1.217606514692306519e-01 -1.685856468975543976e-02 4.326932877302169800e-02 1.348978281021118164e-01 1.065433695912361145e-01 -2.125342190265655518e-01 1.083946004509925842e-01 -8.125036954879760742e-02 1.194453332573175430e-02 -4.049398005008697510e-02 3.637491762638092041e-01 -6.332850456237792969e-02 -1.255997568368911743e-01 1.649093627929687500e-02 2.812379300594329834e-01 -1.580044031143188477e-01
-3.747142478823661804e-02 1.192421317100524902e-01 8.967003971338272095e-02 6.160706747323274612e-03 -4.610144346952438354e-02 2.605099603533744812e-02 5.062397941946983337e-02 6.700134277343750000e-02 -1.104927510023117065e-01 1.665791124105453491e-01 -1.405498385429382324e-01 -7.611943036317825317e-02 2.390056103467941284e-01 -3.593007028102874756e-01 2.047843337059020996e-01 2.401948124170303345e-01 -1.120581403374671936e-01 -8.749994635581970215e-02 -3.166296780109405518e-01 4.928252846002578735e-02 3.074155151844024658e-01 6.891980022192001343e-02 -7.289708405733108521e-02 8.412835001945495605e-02 5.335056781768798828e-01 -3.025226294994354248e-02 -4.305487871170043945e-02 2.296066582202911377e-01 -4.200815036892890930e-02 -6.831212085671722889e-04 1.944440454244613647e-01 2.921905554831027985e-02
1.913076788187026978e-01 -2.383750677108764648e-01 1.360953599214553833e-01 1.700192689895629883e-01 -5.912506952881813049e-02 -5.958937108516693115e-02 -3.125989735126495361e-01 -1.133009642362594604e-01 -3.878673315048217773e-01 1.947721540927886963e-01 1.161479651927947998e-01 -3.381555676460266113e-01 9.952415525913238525e-02 -1.738905608654022217e-01 -2.344561368227005005e-01 2.493553906679153442e-01 -5.959121510386466980e-02 9.858547896146774292e-02 -2.165372669696807861e-02 -4.983479157090187073e-02 -6.114063435234129429e-04 -4.133782163262367249e-02 9.693048894405364990e-02 -3.374100849032402039e-02 -7.504179328680038452e-02 3.537975847721099854e-01 1.517595648765563965e-01 1.066550686955451965e-01 2.123349905014038086e-02 -1.760952472686767578e-01 -5.833244882524013519e-03 2.070512622594833374e-01
5.695167463272809982e-03 6.480950862169265747e-02 -4.684085026383399963e-02 -2.377940863370895386e-01 -2.107389718294143677e-01 3.596031367778778076e-01 -3.657379150390625000e-01 -4.255881533026695251e-02 1.100921332836151123e-01 1.965834051370620728e-01 -1.089077666401863098e-01 -2.231822460889816284e-01 2.389277368783950806e-01 -7.072102278470993042e-02 -3.284516930580139160e-02 9.549401700496673584e-02 -7.977864146232604980e-02 3.893395140767097473e-02 -2.246612459421157837e-01 -2.528893947601318359e-01 2.403537184000015259e-01 -1.940238922834396362e-01 2.502922713756561279e-01 -1.026235148310661316e-01 2.914181053638458252e-01 -8.283133059740066528e-02 -5.680525302886962891e-02 5.486223846673965454e-02 7.142074871808290482e-03 8.720119297504425049e-02 1.830216348171234131e-01 -1.137136444449424744e-01
2.051111608743667603e-01 1.762440949678421021e-01 2.740848660469055176e-01 2.066731452941894531e-01 -3.164115548133850098e-01 4.028806388378143311e-01 -1.133466437458992004e-01 8.158145472407341003e-03 6.470043212175369263e-02 2.505169212818145752e-01 -1.439981609582901001e-01 -2.078089416027069092e-01 1.855180412530899048e-01 -2.839930914342403412e-02 1.495336294174194336e-01 3.723308742046356201e-01 -8.680614084005355835e-02 5.451226234436035156e-02 -2.848392724990844727e-01 4.537449404597282410e-02 5.842267349362373352e-02 -9.383658319711685181e-02 1.592640727758407593e-01 1.586862951517105103e-01 -3.210077760741114616e-03 -5.139746889472007751e-02 -1.763653755187988281e-01 -4.875342175364494324e-02 2.767063677310943604e-02 1.148209124803543091e-01 -3.725509392097592354e-03 6.927944719791412354e-03
3.262168914079666138e-02 -1.211856678128242493e-01 2.189603000879287720e-01 9.192632883787155151e-02 -1.535324752330780029e-01 1.237243297509849072e-03 -1.907045692205429077e-01 1.533826999366283417e-02 -4.336012899875640869e-01 3.859517872333526611e-01 -2.004521153867244720e-02 -3.287079632282257080e-01 2.761899828910827637e-01 -1.065116599202156067e-01 4.152021184563636780e-02 1.535389423370361328e-01 -1.312552988529205322e-01 3.145573437213897705e-01 -4.249294847249984741e-02 -1.435515433549880981e-01 -4.277490545064210892e-03 -1.116991713643074036e-01 2.589544057846069336e-01 -8.924611657857894897e-02 3.037761338055133820e-02 -1.285973843187093735e-02 2.062653191387653351e-03 1.697680205106735229e-01 -1.992931365966796875e-01 -9.590400755405426025e-02 -3.133847564458847046e-02 5.848081409931182861e-02
1.788660287857055664e-01 -1.601312458515167236e-01 9.055589884519577026e-02 -6.850334815680980682e-03 -8.344180881977081299e-02 2.685754299163818359e-01 -1.692485511302947998e-01 6.336838006973266602e-02 2.136549651622772217e-01 1.210257560014724731e-01 -1.968006938695907593e-01 -1.242396757006645203e-01 -9.097707271575927734e-02 -5.874627232551574707e-01 -8.260522037744522095e-02 1.690588444471359253e-01 -4.629335366189479828e-03 4.621054232120513916e-02 -4.584250971674919128e-02 -8.979750424623489380e-02 -1.087974011898040771e-01 -1.999496221542358398e-01 2.244181334972381592e-01 5.801991373300552368e-02 -3.923792019486427307e-02 1.744107306003570557e-01 3.586074113845825195e-01 1.008338779211044312e-01 -8.048275858163833618e-02 -1.180309504270553589e-01 -3.544633463025093079e-02 -9.405832737684249878e-02
8.916086703538894653e-02 -1.504344400018453598e-02 6.944809108972549438e-02 1.843054741621017456e-01 -8.774261176586151123e-02 -9.082870930433273315e-02 -1.580671668052673340e-01 6.556016951799392700e-02 -2.672022581100463867e-01 4.749493896961212158e-01 -8.622960746288299561e-02 -1.504888571798801422e-02 2.862820327281951904e-01 -3.470483794808387756e-02 2.162320725619792938e-02 1.245787367224693298e-01 7.742685079574584961e-02 2.031422257423400879e-01 -4.188849031925201416e-02 -1.632801890373229980e-01 -5.568742286413908005e-03 -3.844783455133438110e-02 3.696819245815277100e-01 -9.892754256725311279e-02 1.895977556705474854e-01 -1.260773986577987671e-01 -3.167660161852836609e-02 4.179006516933441162e-01 -8.948210626840591431e-03 -1.890808343887329102e-01 5.211805924773216248e-02 1.197613775730133057e-01
-1.194492913782596588e-02 -7.258748263120651245e-02 1.349588632583618164e-01 -1.425841152667999268e-01 -1.227207630872726440e-01 -2.698312886059284210e-02 -5.183651447296142578e-01 -5.422338470816612244e-02 -2.456667870283126831e-01 2.852656878530979156e-02 -5.251573771238327026e-02 -1.401102840900421143e-01 1.220245733857154846e-01 -3.371822834014892578e-01 -7.598125934600830078e-02 1.740254163742065430e-01 -2.285715192556381226e-01 -1.390211731195449829e-01 4.147149622440338135e-02 1.458853185176849365e-01 -1.977143250405788422e-02 -2.642343342304229736e-01 6.367559731006622314e-02 2.189741283655166626e-01 -3.307425230741500854e-02 -2.108150124549865723e-01 -4.208517447113990784e-02 -2.539367228746414185e-02 9.590767323970794678e-02 -1.125617548823356628e-01 2.393152862787246704e-01 2.766518592834472656e-01
-1.240965276956558228e-01 -3.912822902202606201e-02 6.468227505683898926e-02 1.991784572601318359e-01 -9.212056174874305725e-03 1.799377612769603729e-02 -3.702703714370727539e-01 2.150764688849449158e-02 -5.272264480590820312e-01 -7.316732406616210938e-02 -2.846769690513610840e-01 -1.246845424175262451e-01 2.544511854648590088e-01 -2.426106780767440796e-01 1.578791439533233643e-01 7.882481813430786133e-02 1.908896863460540771e-01 4.188077524304389954e-02 -1.802618503570556641e-01 6.860906630754470825e-02 -9.253506362438201904e-02 1.006566956639289856e-01 6.030219048261642456e-02 -1.931677199900150299e-02 -3.399775549769401550e-02 1.425406038761138916e-01 9.978236258029937744e-02 2.711930871009826660e-01 1.345039159059524536e-01 -1.629192680120468140e-01 -6.811562925577163696e-02 -1.193360015749931335e-01
-1.602842211723327637e-01 -2.983934581279754639e-01 3.581818193197250366e-02 -5.208586528897285461e-02 4.825691878795623779e-02 2.701328396797180176e-01 -3.620562255382537842e-01 -4.984785616397857666e-02 -2.426197975873947144e-01 6.140137836337089539e-02 -1.084534898400306702e-01 2.118721455335617065e-01 1.837421804666519165e-01 -2.790079712867736816e-01 -2.276203930377960205e-01 -1.506231911480426788e-02 1.816638112068176270e-01 -3.178102895617485046e-02 -9.456564486026763916e-02 -2.106159478425979614e-01 8.775493502616882324e-02 1.782776266336441040e-01 1.194196343421936035e-01 8.744821697473526001e-02 4.546259995549917221e-03 -9.638611227273941040e-02 -2.813878701999783516e-03 2.635760307312011719e-01 2.735292315483093262e-01 -9.680578112602233887e-02 2.683893442153930664e-01 7.585655897855758667e-02
-9.483112394809722900e-02 1.940833181142807007e-01 1.765728294849395752e-01 4.783002659678459167e-02 -2.185231074690818787e-03 3.916622698307037354e-01 -1.033737808465957642e-01 -1.358601599931716919e-01 -1.191722899675369263e-01 3.540324270725250244e-01 -2.813507914543151855e-01 1.984435599297285080e-03 2.887368761003017426e-02 -2.334492951631546021e-01 -3.615084290504455566e-01 1.399193257093429565e-01 -8.150043897330760956e-03 6.580466032028198242e-02 -7.022986537776887417e-04 7.900434732437133789e-02 -6.958850473165512085e-02 -2.026863545179367065e-01 1.343332827091217041e-01 3.203088417649269104e-02 2.277415245771408081e-02 3.735018074512481689e-01 1.780827343463897705e-01 1.892499923706054688e-01 1.127305850386619568e-01 -6.915103644132614136e-03 4.595397412776947021e-02 1.223520711064338684e-01
1.307015120983123779e-01 -1.303291972726583481e-02 3.168700933456420898e-01 -6.904995441436767578e-02 -2.691163495182991028e-02 9.636940807104110718e-02 8.436278440058231354e-03 -1.168185174465179443e-01 -4.126334935426712036e-02 1.561860293149948120e-01 -2.156688421964645386e-01 -1.224540397524833679e-01 3.401238024234771729e-01 -2.661367058753967285e-01 9.206113219261169434e-02 1.882797628641128540e-01 1.114977076649665833e-01 2.274738550186157227e-01 -1.084852218627929688e-01 1.341027319431304932e-01 2.625996768474578857e-01 1.642347872257232666e-01 8.991647511720657349e-02 6.284977495670318604e-02 -1.009467244148254395e-01 2.067822515964508057e-01 4.785719513893127441e-02 9.934696555137634277e-02 -2.602887749671936035e-01 9.093165397644042969e-02 3.256628811359405518e-01 -2.944854199886322021e-01
1.966439783573150635e-01 1.144962757825851440e-01 2.208737432956695557e-01 -7.447663694620132446e-02 -3.292249888181686401e-02 1.201867088675498962e-01 -9.682270139455795288e-02 1.598564721643924713e-02 2.986411377787590027e-02 1.509470790624618530e-01 -3.158267438411712646e-01 -1.858162879943847656e-01 -5.418740585446357727e-02 -2.196042537689208984e-01 2.940436080098152161e-02 2.947307229042053223e-01 -1.675924509763717651e-01 -6.999998539686203003e-02 -2.180067300796508789e-01 2.101980447769165039e-01 9.574062377214431763e-02 -2.574951946735382080e-01 3.290773034095764160e-01 1.522758305072784424e-01 1.744720488786697388e-01 3.256761431694030762e-01 5.792515352368354797e-02 5.104794353246688843e-02 3.561960160732269287e-02 -2.050804197788238525e-01 2.305693179368972778e-01 -3.582881763577461243e-02
-2.332118153572082520e-02 -4.226785153150558472e-03 9.121988713741302490e-02 2.537768483161926270e-01 8.656950294971466064e-02 1.108719259500503540e-01 -3.128427863121032715e-01 4.247992113232612610e-02 -5.902084112167358398e-01 -1.324127763509750366e-01 -2.430477440357208252e-01 -9.176841378211975098e-02 2.773777544498443604e-01 -2.640681862831115723e-01 -4.224155470728874207e-02 4.269080236554145813e-02 2.379507422447204590e-01 -7.534546405076980591e-02 -1.025121882557868958e-01 6.885319948196411133e-02 -9.979184716939926147e-02 1.222504079341888428e-01 4.684153199195861816e-02 1.264310628175735474e-01 8.204481750726699829e-02 5.174994841217994690e-02 2.812906913459300995e-02 1.942582726478576660e-01 1.694332957267761230e-01 -1.238687410950660706e-01 -1.044469773769378662e-01 -8.693758398294448853e-03
3.310930430889129639e-01 -1.248115226626396179e-01 2.175875008106231689e-01 1.679189652204513550e-01 -1.565600372850894928e-02 2.796660959720611572e-01 -3.444836735725402832e-01 9.047838300466537476e-02 1.272536534816026688e-02 -1.724758446216583252e-01 6.179952993988990784e-02 6.832244247198104858e-02 4.049539864063262939e-01 -1.482771188020706177e-01 -2.530492246150970459e-01 1.417763233184814453e-01 3.969278931617736816e-02 1.313717365264892578e-01 1.817891150712966919e-01 1.762914955615997314e-01 1.633439660072326660e-01 -8.349885791540145874e-02 2.458146028220653534e-02 1.601748019456863403e-01 1.816582232713699341e-01 1.487509459257125854e-01 1.269335299730300903e-01 -5.789655074477195740e-02 -3.873103857040405273e-02 -1.022725715301930904e-03 2.560384273529052734e-01 -3.030832484364509583e-02
-1.426873505115509033e-01 1.866819113492965698e-01 3.356394767761230469e-01 4.043936729431152344e-02 1.108374372124671936e-01 1.312060356140136719e-01 -1.909359693527221680e-01 -1.847133934497833252e-01 -1.538791209459304810e-01 4.020676016807556152e-03 1.974896527826786041e-02 2.526576220989227295e-01 1.457078605890274048e-01 -4.855431318283081055e-01 5.757858604192733765e-02 3.454257249832153320e-01 3.666812181472778320e-01 1.471632868051528931e-01 -5.030123889446258545e-02 -9.473400563001632690e-02 1.908608973026275635e-01 5.374005809426307678e-02 5.986687541007995605e-02 8.981028944253921509e-02 6.704336404800415039e-02 -1.008778065443038940e-02 5.990646034479141235e-02 6.410197168588638306e-02 1.179283764213323593e-02 6.188258528709411621e-02 1.187424063682556152e-01 1.180764958262443542e-01
1.224165186285972595e-01 -2.691322937607765198e-02 1.469381302595138550e-01 6.214240193367004395e-02 5.959090217947959900e-02 1.687875092029571533e-01 -3.056145310401916504e-01 1.514414101839065552e-01 1.637678742408752441e-01 1.259718239307403564e-01 -3.162183165550231934e-01 -1.618572771549224854e-01 1.096958220005035400e-01 -2.972536981105804443e-01 -9.413162618875503540e-02 2.829080522060394287e-01 -8.153027296066284180e-02 2.424425445497035980e-02 -6.432016193866729736e-02 -4.999670758843421936e-02 3.606111705303192139e-01 -1.385484007187187672e-03 -1.191367283463478088e-01 2.398723959922790527e-01 -1.129431053996086121e-01 2.741375863552093506e-01 2.503229677677154541e-01 -2.132418751716613770e-02 1.636554896831512451e-01 1.023880466818809509e-01 8.061189949512481689e-02 2.045874595642089844e-01
-1.014557331800460815e-01 1.464056074619293213e-01 -2.772415615618228912e-02 -8.431681245565414429e-02 -2.270296588540077209e-02 1.127610579133033752e-01 -3.940075039863586426e-01 1.693330109119415283e-01 -2.398568540811538696e-01 -1.042045094072818756e-02 -1.054717451333999634e-01 -7.819157838821411133e-02 2.157484591007232666e-01 -4.084858894348144531e-01 -1.194458082318305969e-02 2.026221603155136108e-01 1.857235580682754517e-01 -3.108722157776355743e-02 -4.449680913239717484e-03 -1.805394142866134644e-01 -4.185793921351432800e-02 2.071072310209274292e-01 1.635725498199462891e-01 8.288310840725898743e-03 1.655878871679306030e-02 -2.028238922357559204e-01 6.805840879678726196e-02 1.930275112390518188e-01 -8.521436899900436401e-02 -4.127131402492523193e-01 -6.394284218549728394e-02 -1.709783673286437988e-01
-2.412832900881767273e-02 -1.313459873199462891e-01 1.025308817625045776e-01 1.371781826019287109e-01 1.354216784238815308e-01 1.231326982378959656e-01 -1.079416051506996155e-01 1.242382302880287170e-01 -1.421174556016921997e-01 2.676331102848052979e-01 1.235267147421836853e-01 -1.098860502243041992e-01 4.638139531016349792e-02 -2.117961049079895020e-01 -2.087338864803314209e-01 2.002543210983276367e-01 1.799011528491973877e-01 6.473769992589950562e-02 -3.589575588703155518e-01 2.049053274095058441e-02 -3.372603952884674072e-01 -5.652172490954399109e-02 3.787718713283538818e-01 -1.162876486778259277e-01 3.243631124496459961e-01 -6.138205993920564651e-03 1.829737424850463867e-01 -1.756332814693450928e-01 1.231721863150596619e-01 -5.163379386067390442e-02 1.112485751509666443e-01 5.351627990603446960e-02
-9.268305450677871704e-02 -5.227964371442794800e-02 3.087559342384338379e-01 5.604195594787597656e-02 -1.314239054918289185e-01 2.014821916818618774e-01 -4.212428629398345947e-01 -1.846687123179435730e-02 -2.490465342998504639e-01 7.109777629375457764e-02 -4.642212390899658203e-02 1.532841324806213379e-01 2.832110226154327393e-01 -4.165841639041900635e-01 2.452249825000762939e-01 -1.681573092937469482e-01 7.297746837139129639e-02 -3.063952084630727768e-03 6.464324891567230225e-02 1.015836074948310852e-01 -6.115442514419555664e-02 6.171160191297531128e-02 1.215184777975082397e-01 -5.592070147395133972e-02 1.629842519760131836e-01 1.764104962348937988e-01 3.689602017402648926e-02 1.936378180980682373e-01 -3.374982997775077820e-02 -1.011597886681556702e-01 2.273313403129577637e-01 -1.216147392988204956e-01
-3.192698583006858826e-02 -1.090287566184997559e-01 6.524701416492462158e-02 2.805350534617900848e-02 -1.462660636752843857e-02 3.001654148101806641e-01 -4.895122349262237549e-01 2.208782583475112915e-01 4.388627037405967712e-02 -4.523946717381477356e-02 -6.941848993301391602e-02 -1.719769835472106934e-01 1.852540224790573120e-01 -8.396347612142562866e-02 -1.813756227493286133e-01 2.904136776924133301e-01 7.973149418830871582e-02 1.245132312178611755e-01 1.398488879203796387e-01 2.557437419891357422e-01 1.834904551506042480e-01 -1.339193899184465408e-02 6.824332475662231445e-02 -1.197121217846870422e-01 9.290570765733718872e-02 6.277418136596679688e-02 9.552997350692749023e-02 -2.370078861713409424e-01 -2.792219817638397217e-01 3.596261143684387207e-02 2.985836863517761230e-01 -2.030336856842041016e-02
2.570346891880035400e-01 3.839469980448484421e-03 3.278484195470809937e-02 8.045284450054168701e-02 -2.247988432645797729e-01 2.514760792255401611e-01 -1.918120235204696655e-01 -1.145508326590061188e-02 -3.297853469848632812e-01 7.550948858261108398e-02 -4.562338292598724365e-01 -3.043211437761783600e-02 2.797717414796352386e-02 -1.098309084773063660e-01 3.840340673923492432e-02 -5.885235965251922607e-02 1.093786358833312988e-01 1.026007756590843201e-01 8.580318093299865723e-02 -1.175616383552551270e-01 2.863498926162719727e-01 -7.159846276044845581e-02 5.029929056763648987e-02 1.175129562616348267e-01 2.522513084113597870e-02 1.315015405416488647e-01 4.032935202121734619e-01 -9.232743829488754272e-02 -2.357685938477516174e-02 -1.406332198530435562e-02 2.828595042228698730e-01 1.317422091960906982e-01
2.405679523944854736e-01 1.100172102451324463e-01 4.174515008926391602e-01 3.674885928630828857e-01 -1.280483454465866089e-01 2.547547221183776855e-01 -1.021954789757728577e-01 -4.776785522699356079e-02 -1.096669957041740417e-01 -4.847412183880805969e-02 -1.529792994260787964e-01 -2.520257830619812012e-01 2.551177330315113068e-02 -1.184207126498222351e-01 6.793168932199478149e-02 2.877833247184753418e-01 1.909576207399368286e-01 5.987880378961563110e-02 1.080016195774078369e-01 -2.143685892224311829e-02 5.954440310597419739e-02 -1.071615070104598999e-01 1.642113178968429565e-01 4.854721575975418091e-02 -1.224483177065849304e-01 -2.750226855278015137e-01 1.400530431419610977e-02 1.723618954420089722e-01 1.123563125729560852e-01 -2.508853375911712646e-01 3.163794055581092834e-02 -1.722019910812377930e-01
-1.408067643642425537e-01 1.457592938095331192e-02 1.022734418511390686e-01 3.897780179977416992e-01 7.836546003818511963e-02 2.169175595045089722e-01 -2.204204499721527100e-01 -4.595442861318588257e-02 -2.604230344295501709e-01 1.834035813808441162e-01 -1.358922868967056274e-01 9.999804943799972534e-02 2.257099896669387817e-01 1.094316616654396057e-01 -1.010829210281372070e-01 1.806465983390808105e-01 -7.237593084573745728e-02 2.531077861785888672e-01 1.360429376363754272e-01 2.704110741615295410e-02 -8.207195252180099487e-02 1.624673046171665192e-02 2.173012644052505493e-01 -1.522396653890609741e-01 1.779506504535675049e-01 -1.511565297842025757e-01 -2.750195190310478210e-02 2.331982403993606567e-01 -7.097810506820678711e-03 -1.923403888940811157e-01 3.771204948425292969e-01 1.520974487066268921e-01
1.754177063703536987e-01 -1.150315403938293457e-01 -1.382802426815032959e-01 -2.705130577087402344e-01 -1.035529002547264099e-01 2.528863586485385895e-02 -1.377722918987274170e-01 2.414306551218032837e-01 -3.071717917919158936e-01 2.121655493974685669e-01 -2.576709091663360596e-01 9.809470502659678459e-04 -2.185719646513462067e-02 -2.667011022567749023e-01 -1.514109075069427490e-01 1.216826513409614563e-01 1.888019889593124390e-01 -2.315932065248489380e-01 -2.525577545166015625e-01 -5.146737769246101379e-02 9.873408079147338867e-02 -9.495790302753448486e-02 2.402379661798477173e-01 1.329630464315414429e-01 1.250079125165939331e-01 -1.669539511203765869e-01 2.712498307228088379e-01 7.049352675676345825e-02 2.611999772489070892e-02 -1.647649705410003662e-01 2.445964664220809937e-01 -1.957631297409534454e-02
1.679651141166687012e-01 7.189016789197921753e-02 3.131636977195739746e-02 5.939065013080835342e-03 1.145775094628334045e-01 1.182179376482963562e-01 -2.606232464313507080e-01 -1.402083337306976318e-01 -7.974882423877716064e-02 1.489596217870712280e-01 -2.793300151824951172e-01 -1.411486715078353882e-01 1.433229297399520874e-01 -7.211299985647201538e-02 -1.887268424034118652e-01 3.152096876874566078e-03 -1.105113252997398376e-01 -1.035172939300537109e-01 -2.955802977085113525e-01 -8.781934529542922974e-02 -1.289093047380447388e-01 -3.162848651409149170e-01 3.532536923885345459e-01 5.358666181564331055e-02 2.813253104686737061e-01 -5.959289893507957458e-02 -1.063926815986633301e-01 -1.223526522517204285e-02 1.725834459066390991e-01 -4.499538615345954895e-02 2.514881789684295654e-01 -3.339288234710693359e-01
2.477269172668457031e-01 -6.773909181356430054e-02 5.469502508640289307e-02 1.171023100614547729e-01 -1.101671829819679260e-01 2.661371529102325439e-01 -2.619242668151855469e-01 1.109111905097961426e-01 6.464663892984390259e-02 -2.599829435348510742e-01 -4.600278916768729687e-04 1.659206002950668335e-01 3.895095586776733398e-01 -1.980124115943908691e-01 -2.493639290332794189e-01 2.539566755294799805e-01 1.095674559473991394e-01 1.144098713994026184e-01 1.522108539938926697e-02 -1.090614218264818192e-02 2.753310799598693848e-01 -1.159974187612533569e-01 1.073668971657752991e-01 1.567727327346801758e-01 9.646159410476684570e-02 2.719564549624919891e-02 2.353150099515914917e-01 -2.240781188011169434e-01 1.857475340366363525e-01 -9.356483817100524902e-02 1.507227271795272827e-01 -6.440445780754089355e-02
-5.816205870360136032e-03 1.388922892510890961e-02 -2.122599259018898010e-02 -1.232364494353532791e-02 -2.526061236858367920e-01 3.039893507957458496e-01 -3.642607033252716064e-01 1.745955497026443481e-01 2.226539887487888336e-02 1.654481589794158936e-01 -7.434805482625961304e-02 7.645621895790100098e-02 4.472078755497932434e-02 -1.998684853315353394e-01 -6.100010871887207031e-02 1.304665654897689819e-01 2.537005841732025146e-01 2.142933905124664307e-01 -3.513733297586441040e-02 2.852712990716099739e-03 -5.013375356793403625e-02 -1.598867475986480713e-01 -2.094784751534461975e-02 7.414183765649795532e-02 3.564448952674865723e-01 -1.589425057172775269e-01 -1.077217385172843933e-01 -8.954157680273056030e-02 -2.633346617221832275e-01 -1.161266937851905823e-01 3.746680915355682373e-01 1.927807629108428955e-01
1.781626343727111816e-01 -1.178227737545967102e-01 9.880653768777847290e-02 -2.324988320469856262e-02 1.288172751665115356e-01 3.509622439742088318e-02 -3.911281526088714600e-01 -2.388138324022293091e-02 -3.232434391975402832e-02 -7.449816167354583740e-02 -1.734585016965866089e-01 -1.741875857114791870e-01 -1.955991052091121674e-02 -1.201153323054313660e-01 1.262987107038497925e-01 3.014448285102844238e-01 1.848768889904022217e-01 1.644724756479263306e-01 -5.591002106666564941e-02 -1.445416063070297241e-01 1.914412826299667358e-01 6.224159896373748779e-02 5.036768689751625061e-02 1.604497730731964111e-01 4.620351195335388184e-01 1.565817296504974365e-01 1.086787730455398560e-01 -2.515394389629364014e-01 1.512076556682586670e-01 1.214088574051856995e-01 2.428949326276779175e-01 -1.425050050020217896e-01
-1.706123948097229004e-01 -2.054168581962585449e-01 -1.493396759033203125e-01 5.094043910503387451e-02 1.226043850183486938e-01 -1.995337568223476410e-02 -3.153767585754394531e-01 -9.449629485607147217e-02 -1.885546594858169556e-01 -4.635033383965492249e-02 -6.883158534765243530e-02 1.329796910285949707e-01 1.677908003330230713e-01 -3.447974026203155518e-01 -1.873317211866378784e-01 2.802555561065673828e-01 9.927072376012802124e-02 -2.114261835813522339e-01 -4.229317605495452881e-02 8.146276697516441345e-03 2.761104516685009003e-02 2.461922466754913330e-01 1.795816421508789062e-01 1.592904776334762573e-01 -5.654495209455490112e-02 5.477554351091384888e-02 2.054908573627471924e-01 2.842156589031219482e-01 7.864764332771301270e-02 -1.773787438869476318e-01 3.417845070362091064e-01 1.015764754265546799e-02
9.290661662817001343e-02 -4.157844930887222290e-03 -7.268831133842468262e-02 -8.470424264669418335e-02 -1.540695875883102417e-01 4.247506260871887207e-01 -4.514345824718475342e-01 2.099529374390840530e-03 4.683636873960494995e-02 2.098391056060791016e-01 -1.595961004495620728e-01 6.324617564678192139e-02 2.220575213432312012e-01 5.636744573712348938e-02 1.816960871219635010e-01 1.580529659986495972e-01 3.129486441612243652e-01 1.733172237873077393e-01 9.795070439577102661e-02 7.324194908142089844e-02 1.506980061531066895e-01 -5.532280355691909790e-02 4.249146208167076111e-02 6.034349650144577026e-02 -9.440358728170394897e-02 2.045035362243652344e-01 9.767463803291320801e-02 -8.020155876874923706e-02 3.221112489700317383e-02 -2.471642382442951202e-02 3.291929066181182861e-01 -1.840970814228057861e-01
-5.533710494637489319e-02 9.822614490985870361e-02 2.757036983966827393e-01 2.341353446245193481e-01 -2.581600844860076904e-02 1.709837019443511963e-01 -1.851018965244293213e-01 -2.955515682697296143e-01 -1.658828556537628174e-01 -9.471056610345840454e-02 -2.145628929138183594e-01 -2.491795271635055542e-02 1.845646798610687256e-01 -4.441291093826293945e-01 1.556347459554672241e-01 1.824723184108734131e-01 2.310378700494766235e-01 3.824862837791442871e-02 9.845349192619323730e-02 -1.956461817026138306e-01 -1.855284720659255981e-01 1.663712859153747559e-01 1.672178953886032104e-01 -8.082943037152290344e-03 -1.193613260984420776e-01 8.781191706657409668e-02 1.173366531729698181e-01 -5.504937842488288879e-03 -2.073955386877059937e-01 2.910485118627548218e-02 2.332979291677474976e-01 7.733105868101119995e-02
-5.647714063525199890e-02 -2.195980697870254517e-01 8.189588040113449097e-02 3.360353782773017883e-02 -1.481775473803281784e-02 1.690654456615447998e-01 -4.912900030612945557e-01 1.645108759403228760e-01 -2.454576790332794189e-01 -3.146290406584739685e-02 9.981165081262588501e-02 -5.324234371073544025e-04 1.787859648466110229e-01 -2.022727280855178833e-01 1.776629388332366943e-01 1.597903221845626831e-01 5.520797520875930786e-02 3.329204395413398743e-02 -1.752108186483383179e-01 3.543486297130584717e-01 -2.575414776802062988e-01 -2.652533538639545441e-02 2.405733317136764526e-01 1.530862301588058472e-01 1.161368563771247864e-01 6.857202202081680298e-02 -6.595536321401596069e-02 1.164948940277099609e-01 7.599881291389465332e-02 -1.553836315870285034e-01 1.126429289579391479e-01 -2.342247813940048218e-01
7.934952527284622192e-02 -2.266524285078048706e-01 2.994735240936279297e-01 3.952708840370178223e-02 -2.212775498628616333e-01 1.532818228006362915e-01 -1.161250472068786621e-01 -1.719543039798736572e-01 -2.903971672058105469e-01 1.516766846179962158e-01 9.389619529247283936e-02 -1.985159516334533691e-01 1.942465156316757202e-01 -1.863723099231719971e-01 4.931991174817085266e-02 3.501496613025665283e-01 -1.629948168992996216e-01 1.223001107573509216e-01 -4.559244588017463684e-02 2.068937756121158600e-02 8.360231667757034302e-02 -8.140821754932403564e-02 4.103496968746185303e-01 1.072020158171653748e-01 -8.600454032421112061e-02 -4.549055919051170349e-02 -2.365731745958328247e-01 1.204772666096687317e-01 -9.414759278297424316e-02 1.954560279846191406e-01 8.862479031085968018e-02 1.005589812994003296e-01
-7.870242744684219360e-02 6.013337057083845139e-03 -4.508518427610397339e-02 1.487642228603363037e-01 -1.880820393562316895e-01 2.935446500778198242e-01 -1.472260504961013794e-01 -7.408039271831512451e-02 3.408850403502583504e-03 -1.408036500215530396e-01 -2.419913113117218018e-01 -2.653121054172515869e-01 5.313516035676002502e-02 2.838959544897079468e-02 -4.068266227841377258e-02 4.115609228610992432e-01 1.755073368549346924e-01 -2.152171581983566284e-01 -1.799801737070083618e-01 -1.719662919640541077e-02 3.284018635749816895e-01 -1.905482113361358643e-01 1.430980265140533447e-01 2.247206121683120728e-01 -2.228980138897895813e-02 1.650834269821643829e-02 -1.119925305247306824e-01 2.317813187837600708e-01 -9.333872236311435699e-03 -1.257072836160659790e-01 1.661905348300933838e-01 -2.489167302846908569e-01
4.775527864694595337e-03 -8.102922141551971436e-02 -2.206655144691467285e-01 -1.782516092061996460e-01 -2.685913741588592529e-01 1.744844317436218262e-01 -2.403279095888137817e-01 2.378520220518112183e-01 -1.192493960261344910e-01 1.180206462740898132e-01 -2.279508113861083984e-01 8.944640308618545532e-02 1.052968949079513550e-01 -1.910939812660217285e-01 -1.009472012519836426e-01 6.978011131286621094e-02 1.132323406636714935e-02 -2.183757573366165161e-01 -4.184602797031402588e-01 -1.150692701339721680e-01 1.432260274887084961e-01 1.923050731420516968e-02 9.584151953458786011e-02 1.157728508114814758e-01 5.555384233593940735e-02 -4.464464262127876282e-02 2.664816975593566895e-01 1.627780497074127197e-01 6.640365719795227051e-02 -3.164628446102142334e-01 1.875779032707214355e-01 -1.525814682245254517e-01
1.407123655080795288e-01 1.362875401973724365e-01 -1.332053840160369873e-01 4.509607329964637756e-02 -1.762163341045379639e-01 2.716516256332397461e-01 -3.137664198875427246e-01 8.366319537162780762e-02 -1.460040509700775146e-01 9.733684360980987549e-02 -2.055897265672683716e-01 1.889434009790420532e-01 4.227788653224706650e-03 -2.523636221885681152e-01 9.812341071665287018e-03 1.682887822389602661e-01 2.734458073973655701e-02 -1.735072769224643707e-02 -2.397985458374023438e-01 5.225739628076553345e-02 7.435409724712371826e-02 -2.527388632297515869e-01 -3.533093333244323730e-01 -1.022848021239042282e-02 4.987358674407005310e-02 -1.012907624244689941e-01 1.411713659763336182e-01 3.838136047124862671e-02 1.078341342508792877e-02 -9.393849968910217285e-02 4.692132174968719482e-01 1.086264178156852722e-01
1.555459499359130859e-01 -1.945266127586364746e-01 -5.808411166071891785e-02 7.983363233506679535e-03 -1.398519519716501236e-02 8.232275024056434631e-03 -1.420234590768814087e-01 2.302999645471572876e-01 -8.581216633319854736e-02 9.389416128396987915e-02 -1.128034293651580811e-01 3.338156640529632568e-02 2.510733604431152344e-01 -2.081555724143981934e-01 2.732823975384235382e-02 1.872126311063766479e-01 1.630848348140716553e-01 -4.355657473206520081e-02 -2.511736750602722168e-01 3.079150617122650146e-01 -2.181285917758941650e-01 -2.874025106430053711e-01 3.395844697952270508e-01 9.307400323450565338e-03 8.771345764398574829e-02 -2.186479270458221436e-01 -1.973083801567554474e-02 5.718993395566940308e-02 -7.344127446413040161e-02 3.065533638000488281e-01 2.707384526729583740e-01 -1.583283394575119019e-01
6.921534985303878784e-02 1.574686728417873383e-02 3.586570918560028076e-01 -4.616902768611907959e-02 -2.127257734537124634e-01 2.836163938045501709e-01 -2.902241051197052002e-01 -6.299201399087905884e-02 1.566707044839859009e-01 -3.014270588755607605e-02 -3.326854109764099121e-01 -1.191466599702835083e-01 -8.265024051070213318e-03 -1.925976276397705078e-01 -7.337216287851333618e-02 2.193927168846130371e-01 9.999130666255950928e-02 -9.400581568479537964e-02 -1.332733482122421265e-01 1.951182931661605835e-01 3.730224967002868652e-01 1.985777728259563446e-02 1.861297041177749634e-01 -2.011933177709579468e-01 -1.191264092922210693e-01 -3.580278903245925903e-02 1.236065849661827087e-02 2.724063396453857422e-01 5.330134928226470947e-02 1.541970074176788330e-01 3.750416636466979980e-02 -4.594674333930015564e-02
-1.380546540021896362e-01 5.561853945255279541e-02 1.639982461929321289e-01 6.278156489133834839e-02 -2.036597132682800293e-01 3.626208752393722534e-02 -5.065725445747375488e-01 4.102972522377967834e-02 -2.782991826534271240e-01 -1.771790534257888794e-02 1.684043258428573608e-01 -4.291779175400733948e-02 2.433907538652420044e-01 -3.132398724555969238e-01 3.093687891960144043e-01 -3.189047798514366150e-02 8.034308254718780518e-02 -6.283020973205566406e-02 -2.762486785650253296e-02 2.526249289512634277e-01 8.404710143804550171e-02 2.616767287254333496e-01 1.378090679645538330e-01 -8.558410406112670898e-02 -9.309898130595684052e-03 9.456463903188705444e-02 -6.229704618453979492e-02 2.116291075944900513e-01 -1.112151443958282471e-01 -9.769464377313852310e-04 1.920415163040161133e-01 9.063271805644035339e-03
2.247958183288574219e-01 -4.371720924973487854e-02 -1.288046091794967651e-01 1.494588255882263184e-01 -2.061301022768020630e-01 1.731787770986557007e-01 -2.637402415275573730e-01 -1.825874745845794678e-01 -2.008749246597290039e-01 6.771823763847351074e-02 -1.861417442560195923e-01 -1.003198176622390747e-01 -2.390230819582939148e-02 -8.727080374956130981e-02 -1.818584464490413666e-02 1.700116991996765137e-01 -4.756855592131614685e-02 7.187030278146266937e-03 9.726123511791229248e-02 -1.612381190061569214e-01 2.612848579883575439e-01 -3.856283426284790039e-02 2.364185899496078491e-01 9.726313501596450806e-02 4.744439385831356049e-03 2.993802726268768311e-01 2.793520390987396240e-01 -1.845622211694717407e-01 -7.865677028894424438e-02 1.221087574958801270e-01 4.120749831199645996e-01 2.015941441059112549e-01
9.189289063215255737e-02 -2.185861393809318542e-02 1.250215321779251099e-01 9.239982068538665771e-02 3.652691468596458435e-02 9.732748568058013916e-02 -3.408896327018737793e-01 2.451474368572235107e-01 -5.418452620506286621e-02 3.878819346427917480e-01 -1.728491038084030151e-01 -1.137032657861709595e-01 -2.434703707695007324e-02 -7.279336452484130859e-02 1.567450314760208130e-01 3.178121745586395264e-01 -1.029626205563545227e-01 -1.103905141353607178e-01 -1.669950038194656372e-01 1.628659218549728394e-01 1.226294487714767456e-01 6.440930068492889404e-02 1.541317105293273926e-01 2.104613333940505981e-01 1.342536956071853638e-01 3.542639017105102539e-01 4.135082662105560303e-02 1.924781948328018188e-01 1.400325745344161987e-01 1.501961648464202881e-01 -4.946996271610260010e-02 2.465846389532089233e-01
1.372507065534591675e-01 -1.474604308605194092e-01 1.986827701330184937e-01 5.117458291351795197e-03 5.608050152659416199e-02 2.024397403001785278e-01 -2.315853983163833618e-01 -1.021603122353553772e-01 -3.109124898910522461e-01 8.362835645675659180e-02 -1.935515254735946655e-01 -6.019051000475883484e-02 1.550658643245697021e-01 -4.301150739192962646e-01 2.805547118186950684e-01 -5.966826900839805603e-02 2.840064764022827148e-01 3.940944746136665344e-02 6.228309497237205505e-02 3.082258403301239014e-01 -6.151365861296653748e-02 1.346903890371322632e-01 9.653578698635101318e-02 -8.646306395530700684e-02 1.423665285110473633e-01 1.680433452129364014e-01 -8.282001316547393799e-02 6.370628625154495239e-02 -2.680205702781677246e-01 -1.046302020549774170e-01 2.862761914730072021e-02 -1.132181361317634583e-01
[truncated: 3,264,507 more chars]
