# Supplementary material for: The Language of Innovation
Source: PLoS One. 2020 Apr 30;15(4):e0230107. doi: 10.1371/journal.pone.0230107 (PMC7194493; doi:10.1371/journal.pone.0230107)
Supplement: S5 File — (GZ) [file pone.0230107.s005.tar.gz › 1983-1987/V2Run_0_VS_4500_embeddings1983-1987ED32.txt]

1.724930712953209877e-03 4.451130330562591553e-02 -2.522426247596740723e-01 -1.001684367656707764e-01 1.340504288673400879e-01 -2.217913269996643066e-01 -1.690119653940200806e-01 -2.105720937252044678e-01 -2.861697673797607422e-01 1.509309709072113037e-01 2.056745290756225586e-01 1.025277152657508850e-01 -7.994893938302993774e-02 5.992522835731506348e-02 1.537619531154632568e-01 -2.069629579782485962e-01 -1.512199640274047852e-01 -4.470225796103477478e-02 1.718674451112747192e-01 -2.910220921039581299e-01 2.822548449039459229e-01 1.436068397015333176e-02 8.312672376632690430e-02 2.903999574482440948e-02 2.286884747445583344e-02 2.153944969177246094e-01 -2.318486422300338745e-01 3.962673712521791458e-03 -1.225002035498619080e-01 -2.340979874134063721e-01 -3.898259997367858887e-01 3.402384370565414429e-02
3.740243380889296532e-03 -1.885580718517303467e-01 2.903801798820495605e-01 -4.022949934005737305e-02 -6.210029497742652893e-02 -2.384619265794754028e-01 -6.037599593400955200e-02 -8.741071820259094238e-02 -2.694200351834297180e-02 -6.222462281584739685e-03 -5.904699116945266724e-02 1.500508561730384827e-02 -2.639529854059219360e-02 2.184672057628631592e-01 1.327390819787979126e-01 -3.909116983413696289e-01 -1.110523194074630737e-01 3.770626187324523926e-01 1.594321429729461670e-01 -2.197446823120117188e-01 4.926519468426704407e-02 -4.336500540375709534e-02 -4.554262012243270874e-02 -1.348393857479095459e-01 1.364288181066513062e-01 -1.846470534801483154e-01 -2.475078850984573364e-01 3.326294720172882080e-01 -3.650261089205741882e-02 1.295696347951889038e-01 -2.913828492164611816e-01 5.234951153397560120e-02
1.255249679088592529e-01 -4.124645143747329712e-02 -2.427304536104202271e-01 -1.622994393110275269e-01 -1.007419303059577942e-01 8.229433000087738037e-02 -5.656898021697998047e-02 1.003851071000099182e-01 -2.435995340347290039e-01 -7.593468576669692993e-02 3.881536249537020922e-04 -5.314453691244125366e-02 1.017061695456504822e-01 -7.049331068992614746e-02 1.222350150346755981e-01 -4.424165189266204834e-01 -9.358531236648559570e-02 1.519881933927536011e-01 -1.632903963327407837e-01 -1.806347072124481201e-01 -1.762988269329071045e-01 -2.287124842405319214e-01 1.967095583677291870e-01 3.051100671291351318e-01 1.138517558574676514e-01 -2.256700769066810608e-02 -1.690986156463623047e-01 2.343390285968780518e-01 -1.385527849197387695e-01 2.378335595130920410e-01 -3.007837831974029541e-01 -6.020151823759078979e-02
1.726852208375930786e-01 -1.760189887136220932e-03 -6.225236132740974426e-02 -1.477634012699127197e-01 2.396413087844848633e-01 -7.537431083619594574e-03 -3.513245284557342529e-01 3.618992865085601807e-02 -2.992623150348663330e-01 -1.454003453254699707e-01 -1.444213837385177612e-01 1.466781273484230042e-02 -1.494666337966918945e-01 2.273266762495040894e-01 -9.783278405666351318e-02 -4.111213982105255127e-01 -2.808645069599151611e-01 6.316745281219482422e-02 8.671414852142333984e-02 -2.725465893745422363e-01 1.913264244794845581e-01 8.178304880857467651e-02 -2.213802188634872437e-02 -5.905709695070981979e-03 7.100959867238998413e-02 -8.091612160205841064e-02 -1.645581275224685669e-01 1.969707906246185303e-01 -2.783708646893501282e-02 3.829901665449142456e-02 -2.979755997657775879e-01 -2.948246337473392487e-02
3.487345576286315918e-01 -1.546056568622589111e-01 -1.162997856736183167e-01 -1.107880473136901855e-01 1.959112435579299927e-01 8.130542933940887451e-02 -8.658926934003829956e-02 -1.298674643039703369e-01 -1.211462989449501038e-01 -1.211443543434143066e-01 -9.074575453996658325e-02 4.915558733046054840e-03 -1.405581980943679810e-01 1.921651661396026611e-01 1.266341656446456909e-01 -1.513612717390060425e-01 -1.877408288419246674e-02 1.287108287215232849e-02 1.239082217216491699e-01 -3.465428352355957031e-01 1.368962973356246948e-01 -2.093266099691390991e-01 2.685574889183044434e-01 -3.824035637080669403e-03 8.892861008644104004e-02 -2.342315316200256348e-01 -4.085355699062347412e-01 2.993604838848114014e-01 -7.643076777458190918e-02 -7.749918848276138306e-02 -1.141245737671852112e-01 -1.061256080865859985e-01
1.971913427114486694e-01 -1.868937723338603973e-02 -1.259452849626541138e-01 8.120697736740112305e-02 -1.519941985607147217e-01 -3.921090159565210342e-03 -2.163611054420471191e-01 1.659252941608428955e-01 1.333028376102447510e-01 -2.692765370011329651e-02 -2.163965851068496704e-01 -4.819281399250030518e-02 3.100694529712200165e-02 4.958067461848258972e-02 1.984222829341888428e-01 -3.226552307605743408e-01 -1.238804683089256287e-01 4.841860011219978333e-02 1.992467641830444336e-01 -4.537371397018432617e-01 4.694778844714164734e-02 -1.096674706786870956e-02 -1.006389781832695007e-01 6.594352424144744873e-02 1.521320492029190063e-01 -3.260901570320129395e-01 -2.677435874938964844e-01 8.387481793761253357e-03 -4.030626267194747925e-02 -9.627251327037811279e-02 -1.990549862384796143e-01 -3.073855340480804443e-01
2.216290533542633057e-01 -7.091990858316421509e-02 2.212164364755153656e-02 1.063610985875129700e-01 -1.490740180015563965e-01 -3.953112661838531494e-02 -3.921267688274383545e-01 1.973610967397689819e-01 -1.776747107505798340e-01 -6.849145144224166870e-02 -2.481537163257598877e-01 4.095353558659553528e-02 -9.837764501571655273e-02 2.146657854318618774e-01 3.387949615716934204e-02 -2.736621797084808350e-01 -2.458669394254684448e-01 7.760554552078247070e-02 1.167395636439323425e-01 -4.550341963768005371e-01 -6.918304413557052612e-02 1.642271578311920166e-01 8.990573137998580933e-02 1.124646291136741638e-01 -4.528764635324478149e-02 6.716920435428619385e-02 -8.656278252601623535e-03 9.707359224557876587e-02 -1.057117059826850891e-01 4.954695329070091248e-02 -3.418969213962554932e-01 -1.814847812056541443e-03
1.544624418020248413e-01 -2.218209356069564819e-01 -3.117002546787261963e-01 1.198560521006584167e-01 5.233938340097665787e-03 -1.382309943437576294e-01 1.201675087213516235e-01 -4.690880328416824341e-02 -1.276406645774841309e-01 6.168530881404876709e-02 -1.132711693644523621e-01 -1.883898228406906128e-01 -6.146046146750450134e-02 9.075632691383361816e-02 2.473170459270477295e-01 -1.845606267452239990e-01 -3.832509741187095642e-02 1.882583051919937134e-01 -4.042808711528778076e-02 -4.670266211032867432e-01 8.298646658658981323e-02 -1.274232715368270874e-01 1.669447310268878937e-02 1.146014854311943054e-01 3.134321570396423340e-01 7.191101461648941040e-02 -3.581519424915313721e-01 1.021251231431961060e-01 -2.322484254837036133e-01 -1.093663349747657776e-01 -5.262915417551994324e-02 6.609349511563777924e-04
1.125432774424552917e-01 9.175737947225570679e-02 7.964283972978591919e-02 -6.198944896459579468e-02 1.529109627008438110e-01 -1.950534284114837646e-01 -4.822602272033691406e-01 3.689789399504661560e-02 5.068186670541763306e-02 -1.891969740390777588e-01 -9.071754664182662964e-02 -4.548538848757743835e-02 8.418870717287063599e-02 3.096544444561004639e-01 2.777618169784545898e-01 -3.613745570182800293e-01 -1.967216134071350098e-01 8.192862570285797119e-02 -2.438862621784210205e-01 -2.386526167392730713e-01 1.374430805444717407e-01 -1.941318437457084656e-02 8.907909691333770752e-02 -5.226278677582740784e-02 1.766402423381805420e-01 -9.194860607385635376e-02 -2.287406176328659058e-01 6.817082315683364868e-02 -1.514794584363698959e-02 7.791645359247922897e-03 -1.531623750925064087e-01 4.277311637997627258e-02
8.803417906165122986e-03 -1.143943145871162415e-01 -4.382759705185890198e-02 -6.868439167737960815e-02 -2.521969191730022430e-02 -1.689205020666122437e-01 -1.802827268838882446e-01 -3.191863298416137695e-01 -3.894576132297515869e-01 1.520289331674575806e-01 -3.006211519241333008e-01 1.752370148897171021e-01 -1.207089722156524658e-01 1.358453035354614258e-01 2.284297645092010498e-01 -3.106286823749542236e-01 -1.579821854829788208e-01 -1.157057806849479675e-01 -9.913098812103271484e-02 -1.325283646583557129e-01 1.314362604171037674e-02 -2.276248186826705933e-01 -1.518250349909067154e-02 -1.113867312669754028e-01 3.090119361877441406e-01 -1.623772531747817993e-01 -2.665648236870765686e-02 8.495892398059368134e-03 -2.507642507553100586e-01 1.446639895439147949e-01 -4.172454029321670532e-02 -2.304332703351974487e-02
-5.587638542056083679e-02 -1.379323899745941162e-01 5.124573409557342529e-02 -1.266245245933532715e-01 -1.565125882625579834e-01 -2.000262886285781860e-01 -1.551416665315628052e-01 -3.080526180565357208e-02 -1.349666863679885864e-01 -9.148668497800827026e-02 1.837725192308425903e-01 1.048031449317932129e-01 -3.215141892433166504e-01 -7.408471405506134033e-02 -1.691978052258491516e-02 -3.081337809562683105e-01 -1.092079877853393555e-01 8.478212356567382812e-02 1.620526760816574097e-01 -4.725748300552368164e-02 -7.778345793485641479e-02 2.291942387819290161e-01 2.533837854862213135e-01 2.199795544147491455e-01 6.568470597267150879e-02 -1.594212651252746582e-01 -5.575957298278808594e-01 3.856300562620162964e-02 4.069510381668806076e-03 -5.216270312666893005e-02 -1.511144191026687622e-01 8.801959455013275146e-02
-7.257916033267974854e-03 2.695239894092082977e-02 -8.467578887939453125e-02 4.443716630339622498e-02 -1.839798502624034882e-02 -2.949381470680236816e-01 -2.309612631797790527e-01 2.447642758488655090e-02 -1.390646398067474365e-01 -8.298885077238082886e-02 1.366985291242599487e-01 -4.006784409284591675e-03 -1.522699296474456787e-01 4.996456503868103027e-01 9.643723070621490479e-02 -2.293434739112854004e-01 -1.218039095401763916e-01 2.702908813953399658e-01 -2.199605852365493774e-01 -1.632019132375717163e-01 -8.559827506542205811e-02 3.448704082984477282e-04 3.130278587341308594e-01 -2.510147392749786377e-01 2.012498825788497925e-01 -8.735599368810653687e-02 -2.175802588462829590e-01 1.154032498598098755e-01 3.203209489583969116e-02 1.253466755151748657e-01 -1.068819090723991394e-01 3.101230971515178680e-02
-3.661219403147697449e-02 -1.364713758230209351e-01 1.510044187307357788e-01 5.968728661537170410e-02 -6.347770988941192627e-02 -2.141623198986053467e-01 -9.454775601625442505e-02 -5.855447053909301758e-02 -6.732995063066482544e-02 1.809567660093307495e-01 -1.108326762914657593e-01 -1.511079221963882446e-01 -1.359642297029495239e-01 -2.352652549743652344e-01 -1.555590778589248657e-01 -5.227757692337036133e-01 -8.450724184513092041e-02 -9.378874301910400391e-02 9.224238805472850800e-03 -2.995895445346832275e-01 -2.401325479149818420e-02 1.378701925277709961e-01 1.977006644010543823e-01 1.070843636989593506e-01 -1.349422931671142578e-01 -3.091020695865154266e-02 -3.699863553047180176e-01 8.541747927665710449e-02 -1.618638038635253906e-01 1.907884180545806885e-01 -8.167872577905654907e-02 -1.978521049022674561e-01
2.010122388601303101e-01 -1.936246901750564575e-01 -1.864511966705322266e-01 3.398875147104263306e-02 1.985338032245635986e-01 -1.444592624902725220e-01 -7.173239439725875854e-02 8.450636267662048340e-02 2.450260519981384277e-02 -1.719921827316284180e-01 -2.032774686813354492e-02 3.730523865669965744e-03 -4.211472868919372559e-01 3.302547335624694824e-02 1.215627565979957581e-01 -4.689888656139373779e-01 -3.444135189056396484e-01 2.269229851663112640e-02 8.256167173385620117e-02 -3.224948942661285400e-01 1.400425136089324951e-01 -1.005922704935073853e-01 -4.794307798147201538e-02 -5.213352665305137634e-02 -4.315379261970520020e-02 -2.513108402490615845e-02 -1.695940457284450531e-02 7.564742863178253174e-02 -2.687575519084930420e-01 7.029871642589569092e-02 -5.000266432762145996e-02 -1.301601529121398926e-01
2.872995734214782715e-01 2.451366372406482697e-02 -2.231639325618743896e-01 -5.527216009795665741e-03 -4.799092561006546021e-02 -1.020831242203712463e-01 1.031692475080490112e-01 7.272326201200485229e-02 -3.248327076435089111e-01 1.622430831193923950e-01 1.840506196022033691e-01 5.672968178987503052e-02 4.422786645591259003e-03 3.155804276466369629e-01 8.485576510429382324e-02 -3.751104474067687988e-01 -1.177187189459800720e-01 4.781560227274894714e-02 -4.712400585412979126e-02 -7.366356998682022095e-02 1.947944015264511108e-01 -4.906884208321571350e-02 -9.168482571840286255e-02 5.598192289471626282e-02 -1.131324190646409988e-02 -1.233390197157859802e-01 -2.434802055358886719e-01 4.115612208843231201e-01 -1.973132342100143433e-01 -9.654875099658966064e-02 -2.189244031906127930e-01 -7.775846123695373535e-02
-2.135671442374587059e-03 1.524163130670785904e-02 -2.873331308364868164e-01 -6.436841189861297607e-02 -6.973272562026977539e-02 -3.841743171215057373e-01 -7.204509526491165161e-02 1.018906012177467346e-01 3.580611944198608398e-02 -2.946119606494903564e-01 1.174991428852081299e-01 1.461740285158157349e-01 -6.843540817499160767e-02 -4.786404222249984741e-02 1.562968045473098755e-01 -3.940706849098205566e-01 -6.160477176308631897e-02 1.581401377916336060e-01 7.169682532548904419e-02 -3.100899159908294678e-01 1.539620906114578247e-01 -3.206560313701629639e-01 -7.146341260522603989e-03 -1.490731835365295410e-01 5.121928080916404724e-02 5.381493829190731049e-03 -2.200978547334671021e-01 -1.308259367942810059e-01 -2.569096162915229797e-02 -1.810490041971206665e-01 -1.421262770891189575e-01 1.853136420249938965e-01
7.977153360843658447e-02 -1.380699276924133301e-01 -5.183191597461700439e-02 -1.630270183086395264e-01 -3.563350811600685120e-02 -3.619061782956123352e-02 -2.353998571634292603e-01 -9.064655750989913940e-02 -5.675865337252616882e-02 -3.427820280194282532e-02 -1.754540950059890747e-01 9.655049443244934082e-02 -2.044594287872314453e-01 3.725000023841857910e-01 4.517465233802795410e-01 -9.758474677801132202e-02 -3.487291634082794189e-01 2.708822488784790039e-01 -2.146739810705184937e-01 -2.194205075502395630e-01 1.087432652711868286e-01 -6.638953834772109985e-02 1.648571640253067017e-01 -2.715026959776878357e-03 1.516032963991165161e-01 -6.820798665285110474e-02 -2.318329513072967529e-01 9.936849772930145264e-02 4.467524215579032898e-02 6.721770018339157104e-02 -6.934079527854919434e-02 -7.227116823196411133e-02
-2.537952065467834473e-01 5.371654778718948364e-02 -6.438570469617843628e-02 -2.175294607877731323e-01 -1.667538881301879883e-01 -1.304106116294860840e-01 -1.222128123044967651e-01 -4.706609249114990234e-02 -7.472869753837585449e-02 3.345386981964111328e-01 -5.042854323983192444e-02 6.900937855243682861e-02 1.284640729427337646e-01 -7.635362446308135986e-02 3.529492914676666260e-01 -9.638399630784988403e-02 -3.288981616497039795e-01 1.813623867928981781e-02 4.812837764620780945e-02 -1.757192164659500122e-01 -7.810313254594802856e-02 6.592379510402679443e-02 1.586525738239288330e-01 8.676885068416595459e-02 -1.595880240201950073e-01 5.271520093083381653e-02 -3.570092916488647461e-01 5.427461117506027222e-02 3.469303548336029053e-01 -9.120437502861022949e-02 -1.126935556530952454e-01 2.310886532068252563e-01
1.243733800947666168e-02 1.509301643818616867e-02 -9.478273242712020874e-02 4.693174362182617188e-02 -5.610547959804534912e-02 -9.068968147039413452e-02 5.974152311682701111e-02 -6.358259171247482300e-02 -1.411349624395370483e-01 1.634063944220542908e-02 -1.498722583055496216e-01 1.734866499900817871e-01 5.277051031589508057e-02 -8.160201460123062134e-02 1.840723901987075806e-01 -5.600005388259887695e-01 -2.265945822000503540e-01 2.243725955486297607e-02 1.299623399972915649e-01 -1.007080003619194031e-01 -1.689822040498256683e-02 -4.231898859143257141e-02 -2.617013268172740936e-02 -1.324734985828399658e-01 4.096612930297851562e-01 -2.534343004226684570e-01 -1.869833320379257202e-01 2.688839137554168701e-01 -2.611257135868072510e-01 5.811615660786628723e-02 -1.557758301496505737e-01 7.375998795032501221e-02
2.822775244712829590e-01 -3.538177534937858582e-02 7.146361470222473145e-02 -9.820672869682312012e-02 -3.602056801319122314e-01 -3.746878802776336670e-01 -6.130848824977874756e-02 2.106280475854873657e-01 -2.470054924488067627e-01 7.588485628366470337e-02 -6.268791109323501587e-02 1.307496428489685059e-01 -9.985692799091339111e-02 6.434422731399536133e-02 4.558962211012840271e-02 -3.472151458263397217e-01 7.847904413938522339e-02 1.195463631302118301e-02 3.879132866859436035e-01 4.661401733756065369e-02 1.595684587955474854e-01 6.440000981092453003e-02 1.420221775770187378e-01 1.665040254592895508e-01 1.431670933961868286e-01 -1.100191920995712280e-01 -2.111706882715225220e-01 1.512909829616546631e-01 -1.100906133651733398e-01 -2.148821018636226654e-02 6.305240839719772339e-02 9.173318743705749512e-02
1.430313885211944580e-01 1.255326122045516968e-01 -2.498403489589691162e-01 -9.050488471984863281e-02 -4.901623353362083435e-02 -7.936199009418487549e-02 -2.063383013010025024e-01 -1.632935851812362671e-01 2.138739638030529022e-02 -1.823356449604034424e-01 5.494303628802299500e-02 1.389646381139755249e-01 -2.332661896944046021e-01 1.721717417240142822e-01 1.213484331965446472e-01 -2.206129133701324463e-01 -3.692277669906616211e-01 -2.922408841550350189e-02 -6.371103227138519287e-03 -4.533507525920867920e-01 6.619592756032943726e-02 -1.147431507706642151e-01 -1.571304798126220703e-01 2.124461680650711060e-01 2.220407128334045410e-02 2.189316302537918091e-01 -2.173893451690673828e-01 1.404401510953903198e-01 -1.516558080911636353e-01 -1.434832811355590820e-01 -7.681147009134292603e-02 -1.293488442897796631e-01
-1.684027612209320068e-01 5.570588633418083191e-02 -1.525161415338516235e-01 -2.034199386835098267e-01 -2.081849426031112671e-01 8.095786720514297485e-02 -4.964972138404846191e-01 1.064471825957298279e-01 -4.977898672223091125e-02 -1.489571332931518555e-01 -9.580942243337631226e-02 -1.686746925115585327e-01 -2.543951570987701416e-01 1.486067473888397217e-01 1.597491204738616943e-01 -3.023197948932647705e-01 -5.574997141957283020e-02 1.397093087434768677e-01 7.541263103485107422e-02 -3.469608724117279053e-01 2.297263592481613159e-01 -5.277798976749181747e-03 5.144655331969261169e-02 2.702903375029563904e-02 7.070919126272201538e-02 4.605102911591529846e-02 -8.393242210149765015e-02 2.646681070327758789e-01 -1.842088699340820312e-01 6.330282241106033325e-02 -5.466870963573455811e-02 1.132321823388338089e-02
2.855168581008911133e-01 4.266056790947914124e-02 -8.421016484498977661e-02 -1.652496308088302612e-01 8.475814014673233032e-02 -3.039665333926677704e-02 -1.083135828375816345e-01 1.204037144780158997e-01 -2.364937663078308105e-01 4.203388839960098267e-02 -2.143829613924026489e-01 1.163179427385330200e-01 -6.461603194475173950e-02 3.237742930650711060e-02 3.426892161369323730e-01 1.413975749164819717e-02 3.692435473203659058e-02 1.190379932522773743e-01 2.017468810081481934e-01 -3.914337456226348877e-01 1.614809930324554443e-01 -1.865250170230865479e-01 7.275471836328506470e-02 2.380233705043792725e-01 1.410709321498870850e-01 1.102992985397577286e-02 -2.930685281753540039e-01 3.580672740936279297e-01 -1.459666639566421509e-01 9.879234246909618378e-03 -1.403770744800567627e-01 -1.933282427489757538e-02
-1.242981180548667908e-01 8.723837882280349731e-02 -1.707564592361450195e-01 5.538662150502204895e-02 3.669593716040253639e-03 1.298113614320755005e-01 -1.541692912578582764e-01 2.681471109390258789e-01 -1.986152119934558868e-02 2.350083589553833008e-01 1.049111634492874146e-01 -8.044244349002838135e-02 -6.453702598810195923e-02 4.279699623584747314e-01 3.516576588153839111e-01 -3.179708421230316162e-01 -2.782400846481323242e-01 1.215854659676551819e-01 1.320667564868927002e-01 -1.949740499258041382e-01 2.042316645383834839e-01 -4.409489780664443970e-02 -7.592850178480148315e-02 8.425111323595046997e-02 6.824351847171783447e-02 -1.824950128793716431e-01 -1.367096751928329468e-01 1.286518275737762451e-01 1.528277844190597534e-01 -5.381955765187740326e-03 -2.051502615213394165e-01 -6.431149691343307495e-02
3.462808728218078613e-01 3.014190820977091789e-03 -2.127088606357574463e-01 -2.788074314594268799e-01 -1.249049901962280273e-01 -3.029574453830718994e-01 -8.544998615980148315e-02 -5.429043620824813843e-02 -3.217108547687530518e-01 -1.493290364742279053e-01 -7.530136406421661377e-02 1.296009169891476631e-03 -5.199042335152626038e-02 1.700837463140487671e-01 2.944430112838745117e-01 -2.450472563505172729e-01 -4.679574817419052124e-02 1.458936929702758789e-01 2.861079573631286621e-01 -1.894311755895614624e-01 5.302330106496810913e-02 2.006684541702270508e-01 -2.510652244091033936e-01 9.255768358707427979e-02 1.697357511147856712e-03 1.487238705158233643e-01 -1.438690871000289917e-01 7.741875201463699341e-02 -6.148998066782951355e-02 3.564578294754028320e-02 7.792145758867263794e-02 1.174262017011642456e-01
7.292616367340087891e-02 -1.997134685516357422e-01 -1.837239861488342285e-01 -2.325322329998016357e-01 -5.229930207133293152e-02 -1.375918388366699219e-01 4.629291594028472900e-02 -1.145676337182521820e-02 -3.379787206649780273e-01 -1.729198545217514038e-01 -1.893099397420883179e-02 -1.881535202264785767e-01 1.236050501465797424e-01 1.663752198219299316e-01 8.439289033412933350e-02 -4.871987551450729370e-02 -3.685063421726226807e-01 -1.497010583989322186e-03 -3.376637026667594910e-02 -2.746471166610717773e-01 -4.743631184101104736e-02 -4.825440421700477600e-02 -1.398726403713226318e-01 6.821101158857345581e-02 6.937734037637710571e-02 -3.833287628367543221e-03 -3.131513893604278564e-01 2.527557313442230225e-01 -3.896840810775756836e-01 1.085442751646041870e-01 -1.369781196117401123e-01 -1.426260024309158325e-01
1.068393886089324951e-02 -1.335130631923675537e-01 -1.692818403244018555e-01 -2.510409057140350342e-01 -5.789071321487426758e-02 -2.420044094324111938e-01 -3.333081901073455811e-01 -6.844249367713928223e-02 -2.759115099906921387e-01 -1.326961535960435867e-02 1.143405288457870483e-01 7.790180854499340057e-03 -1.773633956909179688e-01 2.160010039806365967e-01 9.396091103553771973e-02 9.619967639446258545e-02 2.340461499989032745e-02 1.676732003688812256e-01 3.380822539329528809e-01 -1.240666210651397705e-01 -2.113178223371505737e-01 -1.893370039761066437e-02 4.813593626022338867e-02 1.767207980155944824e-01 -1.729101315140724182e-02 -3.962225094437599182e-02 4.200053808744996786e-04 1.466445177793502808e-01 -1.398930698633193970e-01 3.537512123584747314e-01 -3.493392467498779297e-01 -3.781651612371206284e-03
6.088171526789665222e-02 -1.379877477884292603e-01 -1.334175169467926025e-01 -5.497048422694206238e-02 9.321310371160507202e-02 -1.105078980326652527e-01 2.588808070868253708e-03 -6.856863945722579956e-02 -2.641553282737731934e-01 5.367249622941017151e-02 5.022919550538063049e-02 -2.666382491588592529e-01 -2.411425709724426270e-01 2.514572627842426300e-02 1.792267560958862305e-01 -4.045946598052978516e-01 6.786534562706947327e-03 2.081103920936584473e-01 1.849642395973205566e-02 -2.121938467025756836e-01 -9.903347492218017578e-02 -2.777910828590393066e-01 -6.987079512327909470e-03 1.716612279415130615e-01 -8.848337829113006592e-02 -2.555434778332710266e-02 -9.002164751291275024e-02 1.841069310903549194e-01 -4.129080176353454590e-01 7.137449085712432861e-02 -3.114305436611175537e-01 -4.085183143615722656e-02
2.415858507156372070e-01 1.511853933334350586e-01 -4.224524274468421936e-02 4.902402311563491821e-02 1.672937721014022827e-01 -1.838431805372238159e-01 -3.266539573669433594e-01 -2.497387528419494629e-01 -9.790911525487899780e-02 5.325619876384735107e-02 -1.562222838401794434e-01 -6.942361593246459961e-02 -1.722138077020645142e-01 9.575927630066871643e-03 2.577133774757385254e-01 -2.387192100286483765e-01 -9.573853760957717896e-02 9.217768162488937378e-02 1.394150555133819580e-01 -1.781854033470153809e-01 1.928007602691650391e-01 -1.222983971238136292e-01 3.716683387756347656e-02 2.527856230735778809e-01 2.797761186957359314e-02 -2.054063379764556885e-01 -1.778478920459747314e-01 3.091905415058135986e-01 -2.523849010467529297e-01 -8.433965593576431274e-02 -1.265355050563812256e-01 -2.136530578136444092e-01
1.394105404615402222e-01 -3.920800983905792236e-02 -3.004713356494903564e-01 -9.033804759383201599e-03 9.758448600769042969e-02 -1.519038528203964233e-01 -2.424321025609970093e-01 8.162281662225723267e-02 1.353969424962997437e-01 -1.319173127412796021e-01 -9.488902986049652100e-02 4.792181774973869324e-02 1.028613969683647156e-01 7.684919983148574829e-02 1.460115909576416016e-01 -4.255006611347198486e-01 -1.574113816022872925e-01 3.049937188625335693e-01 -1.243866700679063797e-02 1.292095286771655083e-03 1.939352005720138550e-01 -3.128652274608612061e-02 1.055703833699226379e-01 -9.413459151983261108e-02 2.084023505449295044e-01 1.305186450481414795e-01 -3.327230811119079590e-01 7.403720170259475708e-02 -3.851964175701141357e-01 1.150716692209243774e-01 -8.218090981245040894e-02 -5.623148381710052490e-02
3.033141195774078369e-01 -5.184401944279670715e-02 -1.684293895959854126e-01 8.816428482532501221e-02 -1.922775618731975555e-02 -6.353405117988586426e-02 -1.417975127696990967e-01 9.808826446533203125e-02 -2.648171186447143555e-01 1.613637208938598633e-01 -6.443412601947784424e-02 -1.912338472902774811e-02 -1.218856796622276306e-01 1.646100133657455444e-01 5.801066011190414429e-02 -1.726431697607040405e-01 -7.391413301229476929e-02 1.811264199204742908e-03 1.128168553113937378e-01 -4.540088474750518799e-01 -3.768748417496681213e-02 -1.205287799239158630e-01 2.929290011525154114e-02 2.206973135471343994e-01 1.290879864245653152e-02 2.167171053588390350e-02 -3.798294663429260254e-01 3.546370863914489746e-01 6.209028419107198715e-03 4.300893098115921021e-02 8.993768692016601562e-02 -2.979051470756530762e-01
2.770821750164031982e-02 -3.049590587615966797e-01 -1.991652995347976685e-01 1.451893448829650879e-01 1.305667161941528320e-01 -4.399238228797912598e-01 -2.409493923187255859e-01 -1.761873513460159302e-01 1.033167727291584015e-02 3.667701780796051025e-02 -1.022549644112586975e-01 3.348183035850524902e-01 -1.503936648368835449e-01 1.793503612279891968e-01 9.317920356988906860e-02 -2.582577168941497803e-01 -1.367633193731307983e-01 -1.075367033481597900e-01 1.008788496255874634e-02 -1.724197864532470703e-01 -7.256878167390823364e-02 5.359268188476562500e-02 1.015654802322387695e-01 -6.317678093910217285e-02 -9.208478778600692749e-02 -1.022424399852752686e-01 -3.639706373214721680e-01 -8.367583900690078735e-02 -7.596082240343093872e-02 1.266960203647613525e-01 -1.445451080799102783e-01 -8.923183381557464600e-02
5.413160845637321472e-02 -2.874521352350711823e-02 -1.845361441373825073e-01 1.342372000217437744e-01 1.379618197679519653e-01 -1.483876816928386688e-02 -2.629873454570770264e-01 -1.227516680955886841e-02 -1.546015143394470215e-01 6.775785237550735474e-02 -1.638149172067642212e-01 -1.668253093957901001e-01 -1.034035980701446533e-01 -6.359457969665527344e-02 8.075135946273803711e-02 -8.874532580375671387e-02 -1.048789098858833313e-01 9.230569750070571899e-02 2.207242995500564575e-01 -3.667030334472656250e-01 1.834304779767990112e-01 -3.622397407889366150e-02 2.172958701848983765e-01 3.106197416782379150e-01 1.788202971220016479e-01 -8.052095770835876465e-02 -2.714256942272186279e-01 4.139056801795959473e-01 -6.607216596603393555e-02 -1.019812300801277161e-01 -2.487161010503768921e-01 -4.318377003073692322e-02
1.866913437843322754e-01 9.191933274269104004e-02 1.054425016045570374e-01 1.847765743732452393e-01 -6.369774043560028076e-02 4.104464128613471985e-02 -2.393621206283569336e-01 -1.321063935756683350e-01 -1.780113279819488525e-01 3.363066539168357849e-02 -1.434889435768127441e-02 -1.716812252998352051e-01 -1.906178444623947144e-01 2.119717299938201904e-01 3.535104691982269287e-01 -2.188306450843811035e-01 7.544265594333410263e-03 1.265828460454940796e-01 1.973333656787872314e-01 -3.041580319404602051e-01 1.975084990262985229e-01 -6.421954929828643799e-02 2.320418208837509155e-01 2.845542132854461670e-01 2.257188856601715088e-01 1.699961535632610321e-02 -1.871862560510635376e-01 2.306344360113143921e-01 -1.603696048259735107e-01 3.257008269429206848e-02 -1.233007013797760010e-01 8.598225563764572144e-02
1.588447391986846924e-01 1.521633416414260864e-01 6.791533529758453369e-02 6.563634425401687622e-02 1.347864866256713867e-01 -8.025498688220977783e-02 -3.714726269245147705e-01 -3.017444349825382233e-02 -2.341898083686828613e-01 7.008777558803558350e-02 1.027622260153293610e-02 -1.283707022666931152e-01 -1.221665665507316589e-01 -6.588925421237945557e-02 2.735166847705841064e-01 -4.688847064971923828e-02 -1.835917681455612183e-02 1.439390629529953003e-01 5.216683819890022278e-02 -8.719735592603683472e-02 1.829098165035247803e-01 -1.992954611778259277e-01 1.754920929670333862e-01 1.160026714205741882e-01 1.422108709812164307e-01 -7.616682350635528564e-02 -5.024024844169616699e-01 4.070108830928802490e-01 -4.882595315575599670e-02 6.894878111779689789e-03 -6.847786903381347656e-02 -8.089800924062728882e-02
1.759556084871292114e-01 1.890332810580730438e-02 -2.705291807651519775e-01 2.251903899013996124e-02 1.698702126741409302e-01 -7.315415143966674805e-02 -6.688337028026580811e-02 1.682600677013397217e-01 -1.668781489133834839e-01 2.368571907281875610e-01 -8.700233697891235352e-02 -7.706299424171447754e-02 -2.026612758636474609e-01 5.487955734133720398e-02 1.139117497950792313e-02 -2.327430546283721924e-01 -7.006084918975830078e-02 3.799137100577354431e-02 2.190496325492858887e-01 -3.730598688125610352e-01 1.228143945336341858e-01 -1.983789205551147461e-01 1.787085235118865967e-01 1.928450539708137512e-02 1.998439431190490723e-01 -3.861014917492866516e-02 -1.890870332717895508e-01 2.557812929153442383e-01 -5.187607184052467346e-02 -1.908253282308578491e-01 -1.191242933273315430e-01 -3.949682116508483887e-01
-4.230537638068199158e-02 -1.625563502311706543e-01 -2.656196653842926025e-01 6.670888513326644897e-02 1.138727888464927673e-01 -9.685401618480682373e-02 -1.975682973861694336e-01 3.380983695387840271e-02 -1.578889042139053345e-01 -1.544380486011505127e-01 -2.256448864936828613e-01 1.094750836491584778e-01 4.906552657485008240e-02 2.031039893627166748e-01 1.309149563312530518e-01 -2.115410119295120239e-01 -2.817449569702148438e-01 -6.132179871201515198e-02 1.879618614912033081e-01 -4.633330181241035461e-02 -2.129779458045959473e-01 -1.267873048782348633e-01 4.532589614391326904e-01 -1.184317246079444885e-01 4.727938026189804077e-02 -6.401515752077102661e-02 1.724979579448699951e-01 1.187044978141784668e-01 -2.167871594429016113e-01 1.280314624309539795e-01 -3.158016502857208252e-01 -4.700995981693267822e-02
1.421953588724136353e-01 7.680911570787429810e-02 -1.410704702138900757e-01 1.075076013803482056e-01 4.444325715303421021e-02 -1.140732094645500183e-01 -3.170385956764221191e-01 5.042451247572898865e-02 -3.146827816963195801e-01 1.935845613479614258e-01 -1.965100616216659546e-01 -4.840637370944023132e-02 -2.581983506679534912e-01 -6.367606669664382935e-02 8.323711156845092773e-02 -9.109126031398773193e-02 -8.898898214101791382e-02 -2.748620808124542236e-01 2.358937412500381470e-01 -3.801418840885162354e-01 1.740656793117523193e-01 -2.197319455444812775e-02 -2.021938860416412354e-01 -2.056446671485900879e-01 7.593537122011184692e-02 -2.458793520927429199e-01 -2.500806450843811035e-01 9.547905623912811279e-02 -1.311053931713104248e-01 8.713680505752563477e-02 -2.504171617329120636e-02 1.037605758756399155e-02
2.246411889791488647e-01 -3.786285966634750366e-02 2.282501570880413055e-02 -3.030170453712344170e-03 1.008100360631942749e-01 -1.656087189912796021e-01 -3.497667610645294189e-01 -3.155181556940078735e-02 -1.215955242514610291e-01 -7.611638307571411133e-02 -7.838886976242065430e-02 -1.268634647130966187e-01 -2.956476211547851562e-01 1.244196742773056030e-01 3.086827099323272705e-01 4.029505327343940735e-02 -8.230793476104736328e-02 -7.360591739416122437e-02 9.349205531179904938e-03 -3.612094819545745850e-01 1.596168279647827148e-01 -5.002388358116149902e-02 2.132073938846588135e-01 1.501422971487045288e-01 1.871791929006576538e-01 -9.581660479307174683e-02 -2.050517946481704712e-01 3.229263126850128174e-01 -2.163408845663070679e-01 -1.917942762374877930e-01 -8.129511773586273193e-02 -1.567241251468658447e-01
1.066057980060577393e-01 2.047025710344314575e-01 -8.871542662382125854e-02 4.441371932625770569e-02 -3.177082911133766174e-02 -1.821492314338684082e-01 -2.821294367313385010e-01 1.813921779394149780e-01 -2.168907374143600464e-01 -9.331712126731872559e-02 1.354583352804183960e-02 -2.152601778507232666e-01 -1.962814629077911377e-01 5.602293461561203003e-02 1.561259180307388306e-01 -4.544989764690399170e-01 -3.272145986557006836e-01 1.766371577978134155e-01 8.117571473121643066e-02 -2.268386930227279663e-01 -3.421897441148757935e-02 6.261896342039108276e-02 -3.559773266315460205e-01 -6.026846542954444885e-02 -1.464013457298278809e-01 7.690592855215072632e-02 -7.602441310882568359e-02 1.428348422050476074e-01 -4.925215616822242737e-02 4.263179376721382141e-02 -1.500347107648849487e-01 5.726214125752449036e-02
1.860569268465042114e-01 -6.335274130105972290e-02 3.571810945868492126e-02 -3.468506634235382080e-01 -1.172136738896369934e-01 -2.129993885755538940e-01 -1.993610262870788574e-01 -8.601123094558715820e-02 -4.140190184116363525e-01 -1.135674491524696350e-01 1.069526150822639465e-01 -4.105296451598405838e-03 -3.445826470851898193e-01 2.047061324119567871e-01 2.387285679578781128e-01 -2.777730822563171387e-01 -2.726579830050468445e-02 4.071595147252082825e-02 3.026465177536010742e-01 6.542412936687469482e-02 1.483645290136337280e-01 1.851586997509002686e-02 -1.605230867862701416e-01 -1.000585481524467468e-01 -5.833737552165985107e-02 7.471619546413421631e-02 -9.235480427742004395e-02 9.075912088155746460e-02 -1.375820040702819824e-01 -1.789541393518447876e-01 4.500439763069152832e-02 8.854211121797561646e-02
2.360619008541107178e-01 -3.027060031890869141e-01 -4.218894541263580322e-01 5.978910997509956360e-02 1.319181080907583237e-02 -1.924810260534286499e-01 -1.694722473621368408e-01 1.315709948539733887e-01 -3.089977502822875977e-01 -1.618239581584930420e-01 7.406424731016159058e-02 2.807623939588665962e-03 5.857807397842407227e-02 5.399556457996368408e-02 4.095571488142013550e-02 -2.032161206007003784e-01 -2.947587072849273682e-01 -2.284473180770874023e-02 1.862857192754745483e-01 -2.236832380294799805e-01 -9.575932472944259644e-02 -4.051334038376808167e-02 -1.934034079313278198e-01 -2.322994023561477661e-01 1.180940195918083191e-01 -4.148541390895843506e-02 -1.408670842647552490e-01 5.538390949368476868e-02 -3.097562864422798157e-02 9.016126394271850586e-02 -2.651525437831878662e-01 -1.380204856395721436e-01
1.410046871751546860e-02 -2.839350402355194092e-01 7.252889219671487808e-03 -1.062285676598548889e-01 9.089020639657974243e-02 -2.224883884191513062e-01 -3.087969422340393066e-01 -1.701589524745941162e-01 -3.144825994968414307e-01 -7.680810242891311646e-02 7.105478085577487946e-03 -1.299455761909484863e-01 1.200046986341476440e-01 8.433046191930770874e-02 3.521625399589538574e-01 4.454824700951576233e-02 1.293721944093704224e-01 -1.115993261337280273e-01 -9.881727397441864014e-03 -3.959249556064605713e-01 2.086895704269409180e-01 -1.049829497933387756e-01 1.060730293393135071e-01 -2.632963098585605621e-02 1.830835044384002686e-01 -8.481817692518234253e-02 -1.129597872495651245e-01 3.361887037754058838e-01 -6.740990281105041504e-02 -8.442423492670059204e-02 -1.387089490890502930e-01 -8.093791455030441284e-02
-5.914402753114700317e-02 7.474127411842346191e-02 -2.639944851398468018e-02 2.259537428617477417e-01 -6.682635098695755005e-02 -1.145473271608352661e-01 -1.490185856819152832e-01 8.276596665382385254e-02 -7.298765331506729126e-02 1.327464357018470764e-02 -1.433342695236206055e-01 -1.701655834913253784e-01 -1.271255165338516235e-01 2.450039833784103394e-01 3.435512632131576538e-02 -1.256749778985977173e-01 -4.434660673141479492e-01 -1.631859093904495239e-01 2.269974499940872192e-01 -5.114004611968994141e-01 8.485162258148193359e-02 -1.540354788303375244e-01 1.870382018387317657e-02 1.348900496959686279e-01 4.334698617458343506e-02 -3.333852887153625488e-01 -1.680034548044204712e-01 4.146650806069374084e-02 -7.571478188037872314e-02 -1.460062060505151749e-02 5.061757192015647888e-02 8.398798853158950806e-02
-1.922292858362197876e-01 -1.642434000968933105e-01 -4.423728957772254944e-02 -4.261068627238273621e-02 -1.641600392758846283e-02 -2.286512702703475952e-01 2.360952459275722504e-02 2.999350726604461670e-01 -2.395776957273483276e-01 1.309807896614074707e-01 1.611340194940567017e-01 -2.076012492179870605e-01 2.421046840026974678e-03 1.109384745359420776e-01 1.292778849601745605e-01 -4.670257270336151123e-01 -1.109560504555702209e-01 -2.745119631290435791e-01 1.401830613613128662e-01 4.142532497644424438e-02 1.830386817455291748e-01 -1.091527007520198822e-02 4.434584174305200577e-03 -4.323386773467063904e-02 -1.507512331008911133e-01 2.851319611072540283e-01 -1.476385593414306641e-01 -2.371644824743270874e-01 -2.327489554882049561e-01 1.181633025407791138e-01 -5.317794904112815857e-02 2.993050217628479004e-02
7.168170064687728882e-02 1.485265791416168213e-01 -5.940884351730346680e-02 1.288739126175642014e-02 -5.795665830373764038e-02 7.140468060970306396e-02 -1.271696537733078003e-01 -2.306881248950958252e-01 -2.342132180929183960e-01 1.832007914781570435e-01 -1.249880120158195496e-01 -5.673880502581596375e-02 6.850025802850723267e-02 4.484326764941215515e-02 1.965454369783401489e-01 -5.893864110112190247e-02 -2.669426202774047852e-01 2.072318457067012787e-02 1.651902496814727783e-01 -4.133263826370239258e-01 -1.808987706899642944e-01 -3.631052970886230469e-01 -8.027892559766769409e-02 -2.678354680538177490e-01 -2.613033354282379150e-02 -2.384458333253860474e-01 -3.174972832202911377e-01 1.043018773198127747e-01 -7.348985224962234497e-02 1.164037808775901794e-01 -1.798626184463500977e-01 -4.587108269333839417e-02
5.225748568773269653e-02 2.788132242858409882e-02 3.110122121870517731e-02 -1.845116540789604187e-02 1.517181843519210815e-01 -3.511613011360168457e-01 -1.015725061297416687e-01 1.003061011433601379e-01 -2.961535155773162842e-01 3.548624813556671143e-01 -1.270384639501571655e-01 -2.265775352716445923e-01 4.594783112406730652e-02 3.012785315513610840e-01 2.061799317598342896e-01 -1.355312168598175049e-01 -2.607465088367462158e-01 -1.940132230520248413e-01 1.240129396319389343e-01 8.725395798683166504e-02 1.346758306026458740e-01 1.710996031761169434e-01 4.499666020274162292e-02 1.055049449205398560e-01 1.402450948953628540e-01 1.153389066457748413e-01 -1.903940290212631226e-01 2.170565724372863770e-02 -3.202223479747772217e-01 5.479679256677627563e-02 1.649385690689086914e-01 4.438889399170875549e-02
6.467609852552413940e-02 1.326495260000228882e-01 -3.046681582927703857e-01 -3.596913069486618042e-02 4.574811086058616638e-02 -2.434491813182830811e-01 2.190259844064712524e-02 -7.751128822565078735e-02 7.849403470754623413e-02 2.123408466577529907e-01 -1.152527108788490295e-01 1.828022152185440063e-01 -1.892417371273040771e-01 2.985751330852508545e-01 3.464506566524505615e-01 -3.230890929698944092e-01 -2.808724343776702881e-01 -1.759238988161087036e-01 3.381717950105667114e-02 -1.645994633436203003e-01 -1.791387349367141724e-01 1.035344898700714111e-01 5.513223260641098022e-02 2.425591833889484406e-02 -8.610346168279647827e-02 1.597896069288253784e-01 -1.985888779163360596e-01 -2.023833338171243668e-03 -1.182908751070499420e-02 1.042456105351448059e-01 -2.798058092594146729e-01 1.507742106914520264e-01
1.217723451554775238e-02 2.179028838872909546e-02 -4.203678369522094727e-01 -1.533163934946060181e-01 -1.660787165164947510e-01 -2.519540190696716309e-01 -1.497184783220291138e-01 1.448391564190387726e-02 -2.478648163378238678e-02 -2.083295136690139771e-01 -1.178891882300376892e-01 -7.235247641801834106e-02 1.225006207823753357e-01 1.376097947359085083e-01 5.129159428179264069e-03 -3.494753241539001465e-01 3.907612338662147522e-02 1.876362599432468414e-02 3.323057293891906738e-01 -4.247952103614807129e-01 -8.387919515371322632e-03 -9.003124386072158813e-02 4.047852009534835815e-02 -2.037637233734130859e-01 1.351020187139511108e-01 1.200741156935691833e-01 -6.029476970434188843e-02 2.019785344600677490e-01 -1.752188056707382202e-01 -9.741858392953872681e-02 -5.880634486675262451e-02 -3.715351223945617676e-02
-2.870430797338485718e-02 2.716369926929473877e-01 -2.015193849802017212e-01 -2.779992111027240753e-02 1.295083016157150269e-01 -1.570976376533508301e-01 -2.070964574813842773e-01 2.316801436245441437e-02 -1.485101506114006042e-02 -1.518321931362152100e-01 -1.622732914984226227e-02 2.358888834714889526e-02 -1.180250272154808044e-01 3.207725286483764648e-01 1.184262037277221680e-01 -2.564663589000701904e-01 -1.536561548709869385e-01 -6.566125154495239258e-02 3.154721558094024658e-01 -6.783784180879592896e-02 -2.843960523605346680e-01 -1.497829407453536987e-01 -1.257840991020202637e-01 1.787434369325637817e-01 1.237467974424362183e-01 2.760996855795383453e-02 -3.144412636756896973e-01 -1.112905666232109070e-01 -8.151719346642494202e-03 1.703785210847854614e-01 -2.982223927974700928e-01 2.234078198671340942e-01
9.245619177818298340e-02 -4.924095794558525085e-02 4.516438767313957214e-02 -8.387093245983123779e-02 1.272289305925369263e-01 -3.571140170097351074e-01 -1.096689030528068542e-01 -2.048878073692321777e-01 -1.041295472532510757e-02 4.333962127566337585e-02 -4.745755344629287720e-02 -1.397633105516433716e-01 4.044217616319656372e-02 -5.635940935462713242e-03 -1.020972523838281631e-02 1.148251164704561234e-02 -7.199967652559280396e-02 2.822060286998748779e-01 1.938665360212326050e-01 -1.238416060805320740e-01 1.474922150373458862e-01 4.790723696351051331e-02 8.037596940994262695e-02 2.166141867637634277e-01 -1.832210421562194824e-01 1.498984843492507935e-01 -5.083953738212585449e-01 -1.285768598318099976e-01 -4.122966155409812927e-02 -3.270621818955987692e-04 -4.248655140399932861e-01 1.677155792713165283e-01
7.382839173078536987e-02 1.113226339221000671e-01 -1.054155007004737854e-01 -1.329498589038848877e-01 -1.650501489639282227e-01 -2.892087996006011963e-01 -2.410762608051300049e-01 -1.109775062650442123e-02 3.288183361291885376e-02 3.266330063343048096e-01 -1.791224777698516846e-01 9.568630903959274292e-02 -1.047330349683761597e-01 1.364783793687820435e-01 3.185777366161346436e-01 -3.873192071914672852e-01 -9.701386839151382446e-02 -4.989523813128471375e-02 -1.519050151109695435e-01 4.902015440165996552e-03 -6.822448223829269409e-02 5.973644182085990906e-02 -2.508889883756637573e-02 -2.545331418514251709e-01 1.109175905585289001e-01 -1.598298400640487671e-01 -4.239220619201660156e-01 -1.274605542421340942e-01 -8.117598295211791992e-02 5.197977181524038315e-03 3.555192425847053528e-02 6.168478727340698242e-02
2.574553787708282471e-01 -9.759394824504852295e-02 -3.644188940525054932e-01 9.442228823900222778e-02 -5.708776786923408508e-02 -4.380730092525482178e-01 -9.351556748151779175e-02 1.478367745876312256e-01 -1.759006232023239136e-01 5.523012205958366394e-02 -8.940549194812774658e-02 4.949611425399780273e-02 -3.078174591064453125e-01 4.028137400746345520e-02 7.523751258850097656e-02 -4.908372834324836731e-02 -2.877996563911437988e-01 9.303784370422363281e-02 -2.362826317548751831e-01 -5.891338735818862915e-02 -6.508052349090576172e-02 -1.821823790669441223e-02 7.363469898700714111e-02 7.596986368298530579e-03 7.825511507689952850e-03 -2.170585989952087402e-01 -2.011704593896865845e-01 1.377250254154205322e-01 -2.748735547065734863e-01 1.989178508520126343e-01 -1.514273285865783691e-01 -4.826393350958824158e-02
6.218385696411132812e-02 -9.873953461647033691e-02 9.817192703485488892e-02 -3.102253079414367676e-01 -2.151031941175460815e-01 -2.809523940086364746e-01 -3.118539154529571533e-01 1.307031214237213135e-01 1.560237556695938110e-01 8.434063196182250977e-02 -1.353316009044647217e-01 -3.133062273263931274e-02 -9.610372781753540039e-02 3.812548816204071045e-01 -9.411308914422988892e-02 -2.751652598381042480e-01 -7.988911122083663940e-02 -2.931106090545654297e-01 -5.755807738751173019e-03 -2.082584500312805176e-01 -1.595115661621093750e-01 -1.444085501134395599e-02 1.319372951984405518e-01 -2.069561928510665894e-01 -1.976138651371002197e-01 6.140585243701934814e-02 -1.426313966512680054e-01 -1.751915924251079559e-02 7.905987650156021118e-02 -3.812827542424201965e-02 -2.176353484392166138e-01 -1.044771373271942139e-01
1.427484154701232910e-01 -9.824744611978530884e-02 -3.190825283527374268e-01 8.764240145683288574e-02 1.009134426712989807e-01 -7.144019752740859985e-02 -1.930845677852630615e-01 1.323907524347305298e-01 -4.080647230148315430e-01 -6.246794015169143677e-02 -1.086670532822608948e-01 -7.396196573972702026e-02 -1.543595492839813232e-01 6.810719147324562073e-03 7.118293642997741699e-02 -1.224656701087951660e-01 -1.189103275537490845e-01 1.138098165392875671e-01 3.004550933837890625e-01 -4.887781441211700439e-01 1.609621196985244751e-01 4.676518216729164124e-02 -2.924803458154201508e-02 1.782016605138778687e-01 2.270448505878448486e-01 -1.332849562168121338e-01 -1.645804345607757568e-01 -9.480208903551101685e-02 -1.053969711065292358e-01 6.201306241564452648e-04 1.735861878842115402e-03 -1.589534878730773926e-01
1.239352510310709476e-03 -6.515321880578994751e-02 -1.314160078763961792e-01 2.088680416345596313e-01 -1.087811365723609924e-01 -2.594512701034545898e-01 -2.634072303771972656e-01 -8.644796162843704224e-02 -1.528391093015670776e-01 -3.392554819583892822e-02 1.861852109432220459e-01 -2.067620158195495605e-01 6.122268363833427429e-02 -1.166919618844985962e-02 1.183975338935852051e-01 -1.873286366462707520e-01 -2.736588418483734131e-01 -3.384655117988586426e-01 2.809698581695556641e-01 -6.406680494546890259e-02 -4.376385360956192017e-03 -2.079818993806838989e-01 1.904033124446868896e-01 -5.722786858677864075e-02 -1.963152140378952026e-01 -4.862624034285545349e-02 -5.826562270522117615e-02 2.779841721057891846e-01 -2.692875564098358154e-01 1.459703408181667328e-02 1.005219668149948120e-01 -2.534238398075103760e-01
1.024138834327459335e-02 -4.316893592476844788e-02 -1.994939744472503662e-01 -7.653917372226715088e-02 -2.027964964509010315e-02 -2.088302969932556152e-01 -6.191082298755645752e-02 -1.650868207216262817e-01 1.931668668985366821e-01 1.227792501449584961e-01 -4.068821296095848083e-02 3.317308425903320312e-01 -1.131858155131340027e-01 1.699025481939315796e-01 1.675146967172622681e-01 -2.438481450080871582e-01 -1.492165774106979370e-01 2.585135586559772491e-02 1.552885621786117554e-01 -1.138074770569801331e-01 6.014604866504669189e-02 -7.541764527559280396e-02 2.225572019815444946e-01 -2.112611196935176849e-02 -2.485897392034530640e-01 -4.936731234192848206e-02 -5.821263790130615234e-01 -6.204948574304580688e-02 4.260954260826110840e-02 7.258337736129760742e-02 -2.073275148868560791e-01 -8.757709711790084839e-02
2.510276436805725098e-02 2.687329053878784180e-01 -1.532664149999618530e-01 -1.147654801607131958e-01 1.091442885808646679e-03 -2.599961757659912109e-01 -8.960222452878952026e-02 -5.950912088155746460e-02 -1.342310849577188492e-02 2.963015735149383545e-01 -5.229017511010169983e-02 2.495762854814529419e-01 5.601825565099716187e-02 4.043940305709838867e-01 2.736132144927978516e-01 -3.376777172088623047e-01 -3.161337375640869141e-01 -1.474930644035339355e-01 2.034047059714794159e-02 -1.378417164087295532e-01 -1.276213303208351135e-02 4.982713144272565842e-03 -1.793782785534858704e-02 -9.568061679601669312e-02 -4.033164680004119873e-02 5.936578661203384399e-02 -3.304854407906532288e-02 7.058415561914443970e-02 -8.085789531469345093e-02 -6.820984929800033569e-02 -3.014714121818542480e-01 1.966909021139144897e-01
1.178793534636497498e-01 -3.230001926422119141e-01 -1.004852876067161560e-01 3.669975697994232178e-02 -3.986907303333282471e-01 1.628764718770980835e-02 -9.685979038476943970e-02 3.439212916418910027e-03 -2.480631321668624878e-01 1.869428157806396484e-01 7.579425722360610962e-02 -2.704517543315887451e-01 -6.631105393171310425e-02 -3.620158880949020386e-02 3.864347562193870544e-02 -2.287136912345886230e-01 -2.437987178564071655e-01 1.003702133893966675e-01 1.353777050971984863e-01 -2.240631133317947388e-01 2.686841413378715515e-02 -1.299977600574493408e-01 3.613563179969787598e-01 1.032599210739135742e-01 8.534257113933563232e-02 2.134211212396621704e-01 -2.881774865090847015e-02 2.241651117801666260e-01 -2.091241478919982910e-01 -1.392317861318588257e-01 1.529461983591318130e-02 -5.162071436643600464e-02
1.191731616854667664e-01 5.799937993288040161e-02 -8.387070894241333008e-02 1.698810420930385590e-02 -1.013007611036300659e-01 1.385083328932523727e-02 -3.028264045715332031e-01 1.824814081192016602e-01 -2.107594609260559082e-01 -7.859411090612411499e-02 -3.932476788759231567e-02 -2.958907783031463623e-01 -2.223504036664962769e-01 2.286495864391326904e-01 -1.591294631361961365e-02 -2.070749849081039429e-01 -1.405173987150192261e-01 8.785640820860862732e-03 1.277605593204498291e-01 -3.527582585811614990e-01 9.125667810440063477e-02 -9.244524687528610229e-02 5.222453176975250244e-02 -3.930268064141273499e-02 1.215858906507492065e-01 -7.955139875411987305e-02 -1.274383962154388428e-01 1.869591325521469116e-01 1.581776142120361328e-02 -2.973551154136657715e-01 -4.599128067493438721e-01 -2.967625111341476440e-02
1.692882040515542030e-03 -7.777560502290725708e-02 -7.719274610280990601e-02 -1.076281815767288208e-01 2.437032610177993774e-01 -3.071987926959991455e-01 -2.524892389774322510e-01 7.215138524770736694e-02 1.192887872457504272e-01 8.974789641797542572e-03 -1.322179883718490601e-01 5.269676446914672852e-02 -2.199001163244247437e-01 -1.266637146472930908e-01 -6.597796827554702759e-02 -2.624550163745880127e-01 -6.721056997776031494e-02 -1.970612704753875732e-01 1.087967753410339355e-01 -5.239558964967727661e-02 5.613324046134948730e-02 -9.305789321660995483e-02 5.752071365714073181e-02 9.676435589790344238e-02 2.353706508874893188e-01 9.521954506635665894e-02 -5.579703450202941895e-01 -2.171114087104797363e-01 -5.034845322370529175e-02 -1.846193075180053711e-01 -1.935135424137115479e-01 4.545292630791664124e-02
2.133183181285858154e-01 -1.175118982791900635e-01 1.534024924039840698e-01 -1.158275902271270752e-01 -2.185939997434616089e-01 -4.049752652645111084e-01 -1.216459795832633972e-01 4.692664742469787598e-02 -2.424357235431671143e-01 2.619527094066143036e-02 3.034231811761856079e-02 -1.223066151142120361e-01 -1.653714478015899658e-02 4.552747681736946106e-02 7.880301773548126221e-02 6.608228385448455811e-02 1.269818842411041260e-02 -1.709625869989395142e-01 7.004877179861068726e-02 -2.131765484809875488e-01 1.598770320415496826e-01 2.055456042289733887e-01 1.333427578210830688e-01 8.012924343347549438e-03 -1.178374141454696655e-02 -1.541987657546997070e-01 -5.463531017303466797e-01 -6.986967474222183228e-02 -1.725049018859863281e-01 1.075032129883766174e-01 -1.493144035339355469e-01 1.743037998676300049e-01
4.179313778877258301e-02 -1.827634056098759174e-03 -1.788425147533416748e-01 4.721323028206825256e-02 1.393858492374420166e-01 -2.258222252130508423e-01 -1.496468782424926758e-01 -4.066013917326927185e-02 -1.343829929828643799e-01 1.084885150194168091e-01 -1.297818571329116821e-01 4.056206047534942627e-01 -2.091265022754669189e-01 2.805892527103424072e-01 2.092333585023880005e-01 -3.545884788036346436e-01 -8.976582437753677368e-02 -1.938557773828506470e-01 4.694181308150291443e-02 -9.475777298212051392e-02 -3.866162896156311035e-02 -2.391327638179063797e-03 1.528263241052627563e-01 3.276707977056503296e-02 -1.285409927368164062e-01 -7.455915212631225586e-02 -4.182862341403961182e-01 1.240968890488147736e-02 -5.797159299254417419e-02 1.697735488414764404e-01 -3.622752055525779724e-02 -2.300936579704284668e-01
5.103493109345436096e-02 -1.397119760513305664e-01 -2.324383705854415894e-01 1.310153752565383911e-01 -6.058814004063606262e-02 -3.305382728576660156e-01 1.909249648451805115e-02 6.229720637202262878e-02 -2.281807363033294678e-01 -7.815147191286087036e-02 2.632888220250606537e-02 1.560080647468566895e-01 -5.014524981379508972e-02 -7.831145077943801880e-02 2.517687380313873291e-01 -3.072508573532104492e-01 -3.527285456657409668e-01 2.082818299531936646e-01 -2.625612728297710419e-02 -4.093739986419677734e-01 -1.678618192672729492e-01 -4.291981831192970276e-02 -1.040182337164878845e-01 -2.167035639286041260e-01 -1.526760905981063843e-01 -3.803693503141403198e-02 -7.287514209747314453e-02 1.415198296308517456e-01 -8.112031221389770508e-02 -9.521381556987762451e-02 -1.516585946083068848e-01 -1.650777012109756470e-01
-6.362258642911911011e-02 -1.665293872356414795e-01 -2.955861091613769531e-01 7.959143817424774170e-02 1.500705350190401077e-02 9.970547258853912354e-02 -2.062786072492599487e-01 -3.132752180099487305e-01 -6.458780914545059204e-02 2.777932584285736084e-01 1.875797659158706665e-01 4.197083041071891785e-02 2.067175507545471191e-01 1.830282360315322876e-01 2.744170725345611572e-01 -1.871546059846878052e-01 -3.646632134914398193e-01 -4.056393355131149292e-02 2.091458290815353394e-01 -1.746003478765487671e-01 6.393603235483169556e-02 4.122505709528923035e-02 -6.657986342906951904e-02 -2.221662700176239014e-01 -7.364065200090408325e-02 9.547995775938034058e-02 -1.399517655372619629e-01 -5.200347304344177246e-02 -3.472764045000076294e-02 -9.862709790468215942e-02 -3.194639682769775391e-01 -2.352453209459781647e-02
-2.722255885601043701e-02 -8.794650435447692871e-02 2.327992953360080719e-02 2.437072433531284332e-02 8.773488551378250122e-02 -2.017264217138290405e-01 9.293321520090103149e-03 -5.042940005660057068e-02 1.767645925283432007e-01 2.209707722067832947e-02 4.930077865719795227e-02 2.059171795845031738e-01 -4.278159141540527344e-02 3.487148582935333252e-01 3.744192123413085938e-01 -2.044125050306320190e-01 -3.001655340194702148e-01 -3.233111202716827393e-01 -3.275598958134651184e-02 -1.581947505474090576e-01 -8.166942000389099121e-02 1.103238463401794434e-01 1.856976449489593506e-01 -1.788412779569625854e-01 1.517251133918762207e-02 1.690564490854740143e-02 -3.038044869899749756e-01 3.845565486699342728e-03 -2.911959886550903320e-01 1.488422602415084839e-01 -2.180935442447662354e-01 6.337418407201766968e-02
-1.132504120469093323e-01 8.202021010220050812e-03 -3.121567424386739731e-03 -4.357798397541046143e-02 1.343453675508499146e-01 -1.531357169151306152e-01 -2.171783745288848877e-01 -1.117755770683288574e-01 -5.368027091026306152e-02 4.056454170495271683e-03 -1.682205796241760254e-01 3.637353181838989258e-01 -9.874572604894638062e-02 2.849507033824920654e-01 1.819842904806137085e-01 -3.985823988914489746e-01 -1.065118014812469482e-01 -1.876094043254852295e-01 4.876850917935371399e-02 -1.481380611658096313e-01 -9.578920155763626099e-02 4.346589371562004089e-02 1.786673814058303833e-01 -6.695132702589035034e-02 -8.595746755599975586e-02 -1.062386035919189453e-01 -4.183233678340911865e-01 -2.139008194208145142e-01 -4.135525599122047424e-02 1.639671772718429565e-01 -1.799591332674026489e-01 -1.373569220304489136e-01
-1.577371954917907715e-01 -1.727369874715805054e-01 -1.746829301118850708e-01 1.082366332411766052e-01 -4.679458588361740112e-02 -1.466770023107528687e-01 9.038380533456802368e-02 3.555715084075927734e-02 -1.161738410592079163e-01 1.327073425054550171e-01 -7.738317549228668213e-02 2.907764613628387451e-01 -1.937383972108364105e-02 2.975889146327972412e-01 2.964292466640472412e-01 -2.954021692276000977e-01 -1.296388059854507446e-01 -2.076286971569061279e-01 2.491646111011505127e-01 -1.313751637935638428e-01 -1.131308227777481079e-01 -5.143437534570693970e-02 3.316734135150909424e-01 -1.159208938479423523e-01 1.914432644844055176e-02 3.477872908115386963e-02 -1.201528473757207394e-03 6.940336525440216064e-02 -2.468976378440856934e-01 7.066629081964492798e-02 -3.583024740219116211e-01 7.297869771718978882e-02
8.512380719184875488e-02 -1.658360958099365234e-01 -1.308922618627548218e-01 -6.788273900747299194e-02 -6.000297889113426208e-02 1.729295849800109863e-01 -4.169204533100128174e-01 -3.124890103936195374e-02 -4.851572588086128235e-02 5.202440172433853149e-02 1.761634498834609985e-01 2.106129080057144165e-01 1.173668876290321350e-01 2.824991643428802490e-01 3.682747781276702881e-01 -1.419075280427932739e-01 -1.730238050222396851e-01 -1.284736990928649902e-01 1.937992721796035767e-01 4.994281008839607239e-02 -4.885000735521316528e-02 1.401637941598892212e-01 1.690049767494201660e-01 2.339152060449123383e-02 -1.717056892812252045e-02 2.556772530078887939e-01 -8.820131421089172363e-02 -5.495617631822824478e-03 -3.407949507236480713e-01 -2.132829427719116211e-01 -1.686971783638000488e-01 -6.487374752759933472e-02
1.295391470193862915e-01 9.423490613698959351e-02 -8.213658630847930908e-02 -2.040724307298660278e-01 1.267028898000717163e-01 -9.717190265655517578e-02 -6.914924085140228271e-02 1.451814025640487671e-01 -3.717285990715026855e-01 -5.563280731439590454e-02 -4.890071600675582886e-02 -6.500989943742752075e-02 -8.608092367649078369e-02 7.444468885660171509e-02 1.291683614253997803e-01 -2.572517693042755127e-01 1.119268313050270081e-01 8.649212121963500977e-02 2.290764749050140381e-01 -4.639535844326019287e-01 3.103522025048732758e-02 8.298461139202117920e-02 -1.476830895990133286e-02 3.948700055480003357e-02 2.105648368597030640e-01 -8.575709909200668335e-02 -3.029476702213287354e-01 3.096513748168945312e-01 -2.641449570655822754e-01 -1.668246835470199585e-02 7.281414419412612915e-02 -1.371585577726364136e-01
-2.730566561222076416e-01 -2.862007915973663330e-01 -2.112300544977188110e-01 -1.041930094361305237e-01 -1.088711395859718323e-01 -2.497852742671966553e-01 -7.662884145975112915e-02 7.095798850059509277e-02 -3.998538106679916382e-02 8.887259662151336670e-02 5.057625006884336472e-03 -7.781381160020828247e-02 -2.773577570915222168e-01 -1.055654883384704590e-02 -6.054941564798355103e-02 -4.502211213111877441e-01 -1.551799476146697998e-01 -1.496536135673522949e-01 -3.197163110598921776e-03 -1.542592793703079224e-01 4.305724799633026123e-02 1.806222647428512573e-01 1.830914169549942017e-01 2.017192691564559937e-01 -8.367687463760375977e-02 -1.719590723514556885e-01 -3.453453779220581055e-01 8.494342863559722900e-02 -1.901455223560333252e-01 7.562728226184844971e-02 2.929729036986827850e-02 -1.384266763925552368e-01
4.405027627944946289e-01 1.600884646177291870e-02 -3.372528403997421265e-02 -1.214484404772520065e-02 3.488957881927490234e-02 -5.174023285508155823e-02 -1.665030568838119507e-01 2.458319365978240967e-01 -3.440923690795898438e-01 -2.020170390605926514e-01 5.376781336963176727e-04 -3.169107809662818909e-02 -2.845605909824371338e-01 8.706767857074737549e-02 -1.803060248494148254e-02 -2.302929908037185669e-01 -1.007011607289314270e-01 -8.449126780033111572e-02 3.119593560695648193e-01 -1.783339530229568481e-01 -1.695368140935897827e-01 2.602123282849788666e-02 3.841124773025512695e-01 -1.696317829191684723e-02 2.124402672052383423e-01 -3.967956826090812683e-02 -3.514445573091506958e-02 1.732094213366508484e-02 -3.007070347666740417e-02 7.530113309621810913e-02 1.362321376800537109e-01 -1.149318888783454895e-01
1.517065241932868958e-02 1.093939170241355896e-01 -2.339526116847991943e-01 -2.284648455679416656e-02 2.732734084129333496e-01 2.166263759136199951e-01 -3.205406069755554199e-01 6.202506646513938904e-02 -1.570470184087753296e-01 3.816565498709678650e-02 -4.979763552546501160e-02 2.078848145902156830e-02 -8.611411601305007935e-02 3.143649399280548096e-01 3.975059092044830322e-01 -1.450355798006057739e-01 -3.628030717372894287e-01 -2.521822787821292877e-02 1.111193373799324036e-01 -2.684698998928070068e-01 7.624524831771850586e-02 -9.187091141939163208e-02 2.366547286510467529e-02 1.066964715719223022e-01 1.518124621361494064e-02 -2.529426813125610352e-01 -1.282930374145507812e-01 1.452346146106719971e-01 1.079246550798416138e-01 3.098409064114093781e-02 -1.630500853061676025e-01 7.867421209812164307e-02
8.626491576433181763e-02 3.917245939373970032e-02 -2.564741671085357666e-02 1.372551918029785156e-01 7.645248621702194214e-02 9.311135113239288330e-02 -3.480388224124908447e-01 9.997320175170898438e-02 -2.584662474691867828e-02 -4.866723343729972839e-02 -1.203013807535171509e-01 -1.424927264451980591e-01 -1.170585602521896362e-01 -5.502857267856597900e-02 3.112780749797821045e-01 -3.148103058338165283e-01 -1.555247902870178223e-01 -1.904946416616439819e-01 3.858815878629684448e-02 -3.043737709522247314e-01 1.641645878553390503e-01 -9.082435071468353271e-02 -3.712280839681625366e-02 2.930965721607208252e-01 2.164367139339447021e-01 -9.707995690405368805e-03 -2.161255180835723877e-01 4.092979133129119873e-01 -2.350943349301815033e-02 -1.359817292541265488e-02 -1.852127313613891602e-01 -4.512538388371467590e-02
2.531293034553527832e-01 -3.388539552688598633e-01 -2.525512576103210449e-01 -1.074076220393180847e-01 8.986109495162963867e-02 3.172019869089126587e-02 -2.816748619079589844e-01 6.564461439847946167e-02 -1.961766332387924194e-01 7.027100026607513428e-02 1.069654002785682678e-01 -1.005674451589584351e-01 2.308742105960845947e-01 -1.376640498638153076e-01 1.715360134840011597e-01 -2.360088378190994263e-01 -3.656825423240661621e-01 1.063725911080837250e-02 2.397532314062118530e-01 9.002637118101119995e-02 1.058182790875434875e-01 -2.177619189023971558e-01 2.725261151790618896e-01 1.232158318161964417e-01 1.207078620791435242e-01 -1.036499142646789551e-01 7.098484039306640625e-02 1.435225456953048706e-01 -1.256820112466812134e-01 -5.695011094212532043e-02 -8.992819488048553467e-02 7.158869504928588867e-02
7.742595672607421875e-02 -1.075830757617950439e-01 -1.537190824747085571e-01 -9.111382812261581421e-02 2.903407067060470581e-02 -3.231314122676849365e-01 -2.876796722412109375e-01 -1.361040771007537842e-01 2.056886404752731323e-01 2.422448620200157166e-02 4.009268060326576233e-02 -1.754305213689804077e-01 -4.035510867834091187e-02 4.513206183910369873e-01 1.218915283679962158e-01 -4.713648930191993713e-02 -1.912357211112976074e-01 2.509794831275939941e-01 1.636543422937393188e-01 -2.448665350675582886e-01 8.994774520397186279e-02 -1.776146888732910156e-01 1.470211893320083618e-01 -1.540944352746009827e-02 2.389363646507263184e-01 -1.794940531253814697e-01 1.976235955953598022e-02 1.746383458375930786e-01 -8.473879098892211914e-02 2.372284531593322754e-01 -6.828952580690383911e-02 1.008423194289207458e-01
3.440248966217041016e-01 6.082986295223236084e-02 -3.174814283847808838e-01 4.076454788446426392e-02 -7.719117403030395508e-02 -5.248830094933509827e-02 -1.221243813633918762e-01 1.347054392099380493e-01 -3.014914318919181824e-02 1.780526489019393921e-01 -1.492850482463836670e-01 1.195320393890142441e-02 -9.928544610738754272e-02 1.927776634693145752e-01 -1.144273802638053894e-01 -2.878035306930541992e-01 -2.464474439620971680e-01 7.171827554702758789e-02 2.019172608852386475e-01 -4.364193677902221680e-01 -3.236689791083335876e-02 -1.044687479734420776e-01 -1.327850967645645142e-01 8.432477712631225586e-02 1.718139499425888062e-01 -1.586859673261642456e-01 -2.337999641895294189e-01 -9.245457500219345093e-02 -1.706508696079254150e-01 -1.503446698188781738e-01 -1.504698097705841064e-01 -9.816844016313552856e-02
1.621991395950317383e-01 9.150937199592590332e-02 4.163528233766555786e-02 -3.717238008975982666e-01 -2.226281464099884033e-01 -4.379419982433319092e-02 -1.592909544706344604e-01 3.100427687168121338e-01 -6.011750549077987671e-03 -1.298773009330034256e-02 -2.291143834590911865e-01 2.176094986498355865e-02 4.276193678379058838e-03 1.754551082849502563e-01 1.487057805061340332e-01 -3.926406204700469971e-01 -2.294286787509918213e-01 2.089059166610240936e-02 -1.202018093317747116e-02 -1.805523484945297241e-01 -1.904360204935073853e-01 3.850120678544044495e-02 -1.875275932252407074e-02 -2.122930288314819336e-01 5.410605669021606445e-02 8.814962953329086304e-02 -1.388349831104278564e-01 3.674133867025375366e-02 -2.741807103157043457e-01 7.441776990890502930e-02 -3.325485885143280029e-01 -2.364762872457504272e-02
-4.245688393712043762e-02 -2.743261866271495819e-02 -2.074908912181854248e-01 -2.073295861482620239e-01 -5.584156513214111328e-02 -8.589614927768707275e-02 -9.821354597806930542e-02 4.221731424331665039e-02 -1.435272395610809326e-01 -9.201519191265106201e-02 1.622655987739562988e-01 -3.484758436679840088e-01 -3.546980023384094238e-02 9.122369438409805298e-02 2.340934425592422485e-01 1.884236931800842285e-02 -2.241653203964233398e-01 2.217830866575241089e-01 2.097104787826538086e-01 -5.794237833470106125e-03 -8.515392243862152100e-02 -5.717622861266136169e-02 6.574000418186187744e-02 1.677759885787963867e-01 9.513498097658157349e-02 -9.839668869972229004e-02 -1.730518490076065063e-01 3.197021782398223877e-01 -4.377809464931488037e-01 1.676873713731765747e-01 -2.922756075859069824e-01 7.341168075799942017e-02
1.563527882099151611e-01 -5.071546509861946106e-02 -2.054574191570281982e-01 -7.018103450536727905e-02 -1.099184080958366394e-01 -1.668050885200500488e-01 6.614936888217926025e-02 1.156491786241531372e-01 -3.052827715873718262e-01 1.050969436764717102e-01 -5.770662054419517517e-02 4.126083105802536011e-03 -2.785641551017761230e-01 1.801074892282485962e-01 1.251672655344009399e-01 -1.486959904432296753e-01 5.953150242567062378e-02 -6.046687811613082886e-02 5.218560993671417236e-02 -3.100475072860717773e-01 2.269108779728412628e-02 -2.789168953895568848e-01 1.521502994000911713e-02 2.764185667037963867e-01 1.434285044670104980e-01 -1.239828392863273621e-01 -2.867799997329711914e-01 3.337326049804687500e-01 -2.017432600259780884e-01 8.095091581344604492e-02 -2.378567457199096680e-01 -1.356054991483688354e-01
3.144828677177429199e-01 3.211418539285659790e-02 -1.156971156597137451e-01 5.107099935412406921e-02 -2.221100926399230957e-01 -8.224640041589736938e-02 -2.287423461675643921e-01 -1.308823227882385254e-01 -2.910394966602325439e-01 9.879351407289505005e-02 -1.221435796469449997e-02 -8.145616948604583740e-02 1.152375787496566772e-01 1.527123991400003433e-02 3.735075294971466064e-01 -7.175732403993606567e-02 -2.035224139690399170e-01 -5.536315590143203735e-02 8.974182605743408203e-02 -1.241805851459503174e-01 -1.697881221771240234e-01 -8.102607727050781250e-02 -1.643495112657546997e-01 -3.553906977176666260e-01 2.628714144229888916e-01 -1.763374060392379761e-01 -3.247169852256774902e-01 1.676995120942592621e-02 -1.637769341468811035e-01 -4.914848878979682922e-02 -8.513281494379043579e-02 5.861815065145492554e-03
-3.240070492029190063e-02 -2.441056668758392334e-01 -2.360013127326965332e-01 4.252888634800910950e-02 -1.860483884811401367e-01 7.621446251869201660e-02 -1.490966826677322388e-01 -4.797874018549919128e-02 -2.649898454546928406e-02 3.546057641506195068e-02 1.860998868942260742e-01 -2.132017724215984344e-02 -1.667622625827789307e-01 2.899759635329246521e-02 4.897464811801910400e-01 -1.659806668758392334e-01 -3.406363427639007568e-01 -2.625688444823026657e-03 2.542010247707366943e-01 2.077199891209602356e-02 -8.288729190826416016e-02 3.064557313919067383e-01 2.723165154457092285e-01 -2.356726117432117462e-02 -2.338610738515853882e-01 -1.298841387033462524e-01 -1.031069606542587280e-01 1.545808166265487671e-01 -6.179377436637878418e-03 2.309891954064369202e-02 -1.431643217802047729e-01 7.878847420215606689e-03
-1.631983518600463867e-01 -2.685992121696472168e-01 -1.009818390011787415e-01 4.035556688904762268e-02 1.155655384063720703e-01 -1.154429689049720764e-01 -2.236243039369583130e-01 1.665460169315338135e-01 -3.507228493690490723e-01 1.268659830093383789e-01 -3.219053847715258598e-03 -2.321669831871986389e-02 1.272875815629959106e-01 1.241487041115760803e-01 5.287994742393493652e-01 -2.291192114353179932e-01 -2.122720927000045776e-01 1.139060221612453461e-02 2.164552360773086548e-01 -5.996982008218765259e-02 -2.013988047838211060e-01 4.187357611954212189e-03 -8.276827633380889893e-02 2.245450615882873535e-01 -9.971259534358978271e-02 -6.809582561254501343e-02 -1.365770697593688965e-01 -3.549440950155258179e-02 5.441111326217651367e-02 -3.441115096211433411e-02 1.587110310792922974e-01 -1.557610034942626953e-01
1.375874727964401245e-01 4.721540585160255432e-02 -2.085497379302978516e-01 9.024495631456375122e-02 -1.226444691419601440e-01 -3.159558773040771484e-01 6.365327537059783936e-02 5.510729178786277771e-02 -6.891710311174392700e-02 5.641525611281394958e-02 3.143503144383430481e-02 1.482798010110855103e-01 8.189028501510620117e-02 3.343913555145263672e-01 3.405551314353942871e-01 -2.423266321420669556e-01 -2.459561526775360107e-01 5.378524214029312134e-02 2.038476169109344482e-01 -1.389482617378234863e-01 -2.635839581489562988e-01 -6.146399676799774170e-02 2.871689200401306152e-01 1.405239105224609375e-01 -8.436040952801704407e-03 -1.566097699105739594e-02 1.013651490211486816e-02 1.205975562334060669e-01 -1.562454700469970703e-01 1.830195188522338867e-01 -2.956658601760864258e-01 1.452891826629638672e-01
-2.780849486589431763e-02 -9.959623217582702637e-02 -2.338234782218933105e-01 -8.072636276483535767e-02 -2.345765009522438049e-03 -1.932743042707443237e-01 1.316121313720941544e-02 -5.149151757359504700e-02 -1.046767365187406540e-02 1.816157549619674683e-01 4.084872454404830933e-02 1.582403033971786499e-01 -1.576101928949356079e-01 2.586861252784729004e-01 4.232894182205200195e-01 -2.768506705760955811e-01 -4.198978543281555176e-01 -2.618150413036346436e-01 2.153333276510238647e-02 4.067524150013923645e-02 -2.028208822011947632e-01 -1.750743016600608826e-02 2.574344277381896973e-01 -1.040782406926155090e-02 1.084675788879394531e-01 1.749589145183563232e-01 -2.759219519793987274e-02 4.661644622683525085e-02 5.289584025740623474e-02 2.274405583739280701e-02 -2.686622142791748047e-01 7.029993087053298950e-02
1.310563236474990845e-01 -6.295122206211090088e-02 -1.617913544178009033e-01 -1.925270557403564453e-01 -1.725292950868606567e-01 1.071836575865745544e-01 -6.653525680303573608e-02 -1.007188856601715088e-01 -4.853880703449249268e-01 -1.125172004103660583e-01 -1.267691515386104584e-02 -5.897447466850280762e-02 2.700738050043582916e-02 2.084036916494369507e-01 1.596743166446685791e-01 -3.041380941867828369e-01 -1.581749767065048218e-01 -2.313908375799655914e-02 3.051432669162750244e-01 -2.318474501371383667e-01 2.796104550361633301e-01 1.086678821593523026e-02 1.544079929590225220e-01 -3.190327882766723633e-01 1.265152692794799805e-01 -2.357480861246585846e-02 -6.383176147937774658e-02 1.794750392436981201e-01 -1.614969782531261444e-02 2.963081933557987213e-02 -8.659753948450088501e-02 -8.890774846076965332e-02
8.125782757997512817e-02 -4.397817328572273254e-02 -1.494998931884765625e-01 1.341428607702255249e-01 2.249724231660366058e-02 -1.294886022806167603e-01 -1.592134833335876465e-01 1.313660889863967896e-01 -1.278875917196273804e-01 -2.381767779588699341e-01 -3.184196352958679199e-02 3.814621269702911377e-02 -1.234158426523208618e-01 3.837044537067413330e-02 1.866757273674011230e-01 -2.732819318771362305e-01 -2.389086186885833740e-01 1.465664356946945190e-01 3.647159039974212646e-02 1.321136835031211376e-03 -2.073819339275360107e-01 1.514957398176193237e-01 7.016368955373764038e-02 -1.654027402400970459e-01 4.549007117748260498e-02 1.416361778974533081e-01 -4.763414263725280762e-01 2.202992141246795654e-01 -3.713968694210052490e-01 2.573209702968597412e-01 -2.940522506833076477e-02 -9.351223707199096680e-02
2.696335911750793457e-01 2.075044959783554077e-01 -3.494626879692077637e-01 -1.257703006267547607e-01 1.642147898674011230e-01 -1.461359113454818726e-01 -1.094791293144226074e-01 -1.666445634327828884e-03 -3.197746351361274719e-02 -7.104781921952962875e-03 -1.158326044678688049e-01 9.839794039726257324e-02 -2.238001823425292969e-01 2.062799185514450073e-01 1.463478505611419678e-01 8.142948895692825317e-02 -3.634746670722961426e-01 -2.901785820722579956e-02 5.668549984693527222e-02 -1.487504541873931885e-01 7.073400774970650673e-04 1.416061166673898697e-02 -1.996589824557304382e-02 9.038174152374267578e-02 1.549413949251174927e-01 -1.483654081821441650e-01 -3.859351873397827148e-01 2.891340553760528564e-01 -2.181206196546554565e-01 3.195554763078689575e-02 -1.770386286079883575e-02 2.158443033695220947e-01
9.415134787559509277e-02 5.901875719428062439e-02 -1.505972594022750854e-01 1.811935007572174072e-02 -1.810282170772552490e-01 -5.990360304713249207e-02 -3.720842003822326660e-01 -2.918690741062164307e-01 5.797171592712402344e-02 6.741105765104293823e-02 1.070346683263778687e-01 -1.839906722307205200e-01 4.730684310197830200e-02 1.466543674468994141e-01 -7.499649375677108765e-02 -1.996362656354904175e-01 -3.748643994331359863e-01 -6.245364621281623840e-02 3.037737011909484863e-01 -1.729705631732940674e-01 3.362206276506185532e-03 2.126238495111465454e-01 2.052166759967803955e-01 2.189009822905063629e-02 -2.817313671112060547e-01 -9.957145154476165771e-02 -8.990070968866348267e-02 2.217613011598587036e-01 -1.617087721824645996e-01 1.839659661054611206e-01 -1.846322230994701385e-02 -1.445563882589340210e-01
1.057335510849952698e-01 -1.013609096407890320e-01 -3.259672820568084717e-01 -5.234875157475471497e-02 2.185958251357078552e-02 9.899744391441345215e-02 -4.778348654508590698e-02 1.797760426998138428e-01 6.631376594305038452e-02 -5.944900214672088623e-02 -2.778320387005805969e-02 1.141694039106369019e-01 4.644737392663955688e-02 2.880315482616424561e-01 3.670429587364196777e-01 -2.003169655799865723e-01 -1.643274873495101929e-01 -1.564299613237380981e-01 1.742802709341049194e-01 -1.516939252614974976e-01 -9.272652119398117065e-02 2.424882352352142334e-02 4.166161417961120605e-01 -1.493518650531768799e-01 5.591648072004318237e-02 1.334579735994338989e-01 1.586835272610187531e-02 -7.568254321813583374e-02 -1.733669489622116089e-01 8.329579979181289673e-02 -4.096104502677917480e-01 3.678365424275398254e-02
-3.825752809643745422e-02 2.477319352328777313e-02 -1.742524653673171997e-01 5.098790302872657776e-02 8.282487839460372925e-02 -3.340696394443511963e-01 -3.061671853065490723e-01 -7.351401448249816895e-02 7.025081664323806763e-02 5.270711332559585571e-02 -1.426393240690231323e-01 3.423481285572052002e-01 -2.631437592208385468e-02 1.879165321588516235e-01 2.283461987972259521e-01 -2.741895318031311035e-01 -1.109163984656333923e-01 -2.268429286777973175e-02 6.890810281038284302e-02 -1.583638489246368408e-01 -5.815234407782554626e-02 -1.944679766893386841e-02 2.410057932138442993e-01 1.396533995866775513e-01 -2.153978347778320312e-01 -4.912770912051200867e-02 -4.173617362976074219e-01 -1.455086916685104370e-01 -5.254859477281570435e-02 9.926195442676544189e-02 -7.036910951137542725e-02 -2.302930355072021484e-01
1.818278878927230835e-01 1.500938553363084793e-03 1.336923986673355103e-01 3.840831294655799866e-02 1.050764471292495728e-01 -1.810483634471893311e-01 -1.491467505693435669e-01 -2.663139812648296356e-02 -1.769127547740936279e-01 6.527582556009292603e-02 -1.074703112244606018e-01 5.681034922599792480e-02 -6.800781190395355225e-02 3.255065679550170898e-01 1.991142034530639648e-01 -1.680106222629547119e-01 -2.205167859792709351e-01 -4.919822886586189270e-02 1.944496333599090576e-01 1.602373719215393066e-01 -1.755330264568328857e-01 -2.962888479232788086e-01 2.156071923673152924e-02 2.799408733844757080e-01 -2.551927603781223297e-02 -7.864731363952159882e-03 -3.573336303234100342e-01 6.469283998012542725e-02 1.000348702073097229e-01 2.003220468759536743e-01 -3.254892826080322266e-01 2.267016172409057617e-01
8.086825907230377197e-02 -2.450300604104995728e-01 -2.144427448511123657e-01 -1.020811572670936584e-01 3.296914100646972656e-01 -1.732304543256759644e-01 -6.912815570831298828e-02 1.738056093454360962e-01 -2.931763529777526855e-01 1.268505156040191650e-01 7.155113667249679565e-02 6.383088231086730957e-02 -1.162821575999259949e-01 2.285669445991516113e-01 2.067482322454452515e-01 -2.108940929174423218e-01 -1.389080882072448730e-01 1.045524477958679199e-01 -8.351013995707035065e-03 -1.916987895965576172e-01 1.859494149684906006e-01 -2.115744054317474365e-01 7.250586897134780884e-02 2.128561027348041534e-02 -3.001768290996551514e-01 1.545184254646301270e-01 4.112699255347251892e-02 8.509503304958343506e-02 2.298973733559250832e-03 -2.435949593782424927e-01 -3.231043517589569092e-01 1.866218075156211853e-02
4.712624009698629379e-03 1.317479461431503296e-02 -2.442182153463363647e-01 6.124700978398323059e-02 -2.860918939113616943e-01 -4.084038734436035156e-02 4.429399222135543823e-02 1.349791884422302246e-01 2.386122755706310272e-02 1.930517330765724182e-02 -4.588059708476066589e-02 8.321154117584228516e-02 -1.640965342521667480e-01 -1.239636354148387909e-02 5.768914222717285156e-01 -7.767705619335174561e-02 -2.823280096054077148e-01 1.449507325887680054e-01 2.449233382940292358e-01 -1.061724573373794556e-01 -1.633689850568771362e-01 7.880017161369323730e-02 3.152410686016082764e-01 -5.991673469543457031e-02 -8.291669934988021851e-02 7.093753665685653687e-02 -1.134818792343139648e-01 7.146520167589187622e-02 1.749655418097972870e-02 -1.730325222015380859e-01 -2.412230670452117920e-01 -1.750695258378982544e-01
1.526275426149368286e-01 4.470082744956016541e-02 -1.432262212038040161e-01 5.951019469648599625e-03 4.649866744875907898e-02 -7.113543897867202759e-02 -2.150879502296447754e-01 -1.849198713898658752e-02 -2.319884300231933594e-01 -9.690389782190322876e-02 -2.091977000236511230e-01 -2.887869477272033691e-01 -1.221037134528160095e-01 1.110026147216558456e-02 2.116917669773101807e-01 -1.658778637647628784e-01 -1.983062736690044403e-02 3.226998448371887207e-02 -1.162273716181516647e-02 -3.548195064067840576e-01 1.432931274175643921e-01 9.262689948081970215e-02 2.603870928287506104e-01 2.636437118053436279e-01 -1.601658165454864502e-01 -2.069192677736282349e-01 -3.978512585163116455e-01 2.469266057014465332e-01 -8.748067542910575867e-03 -1.570016741752624512e-01 -6.934530287981033325e-02 1.069948673248291016e-01
2.018824219703674316e-01 1.899348199367523193e-01 7.546262443065643311e-02 6.647049635648727417e-02 7.301364559680223465e-03 -1.136136278510093689e-01 -4.168562591075897217e-01 1.795102953910827637e-01 7.078527938574552536e-03 4.970129951834678650e-02 -1.795481890439987183e-01 5.481923371553421021e-02 -1.565902531147003174e-01 1.702528595924377441e-01 -2.510229870676994324e-02 -2.032814174890518188e-01 -1.201680004596710205e-01 3.101718798279762268e-02 1.108598336577415466e-01 -2.239004075527191162e-01 1.889236420392990112e-01 -1.950587332248687744e-01 -1.292109303176403046e-02 1.412051767110824585e-01 1.657869368791580200e-01 -6.189843639731407166e-02 -2.815107405185699463e-01 2.249672412872314453e-01 -3.612535893917083740e-01 -1.563971936702728271e-01 -2.394377291202545166e-01 1.254524886608123779e-01
1.077556386590003967e-01 -2.614649534225463867e-01 -3.887174129486083984e-01 5.626595765352249146e-02 1.940778456628322601e-02 2.877804823219776154e-02 -3.888109922409057617e-01 8.168764412403106689e-02 -1.082456260919570923e-01 1.155137363821268082e-02 1.677994132041931152e-01 -1.815242022275924683e-01 1.224378794431686401e-01 5.718192085623741150e-03 1.936540007591247559e-01 -4.748769104480743408e-01 -1.409825831651687622e-01 -1.745015829801559448e-01 3.698857501149177551e-02 -1.162005513906478882e-01 9.280133992433547974e-02 -6.228791549801826477e-02 1.561707556247711182e-01 1.120072752237319946e-01 -1.763102710247039795e-01 3.907841444015502930e-02 1.275993436574935913e-01 -1.365267951041460037e-02 8.402386307716369629e-02 -4.306929185986518860e-02 -2.547066509723663330e-01 -1.349769085645675659e-01
5.589612200856208801e-02 -1.518120020627975464e-01 -5.473349988460540771e-02 2.903616428375244141e-02 -4.467754811048507690e-02 -3.105222284793853760e-01 -2.592053450644016266e-02 -8.841758221387863159e-02 -1.423791199922561646e-01 2.689395844936370850e-02 -3.890586197376251221e-01 1.567293107509613037e-01 8.963290601968765259e-02 -1.529047489166259766e-01 2.228557765483856201e-01 -2.720961570739746094e-01 -2.109848409891128540e-01 -4.506821930408477783e-02 2.783890347927808762e-03 -9.929808229207992554e-02 1.761908978223800659e-01 7.633346319198608398e-02 4.809961467981338501e-02 -8.925785869359970093e-02 -2.127696573734283447e-01 1.256349533796310425e-01 -3.345930874347686768e-01 2.571097314357757568e-01 -1.850886791944503784e-01 2.019529342651367188e-01 -2.300814688205718994e-01 -2.009525299072265625e-01
-2.065519094467163086e-01 -1.250627357512712479e-02 -1.464251615107059479e-02 1.200882252305746078e-02 6.837314576841890812e-04 -2.191931568086147308e-02 -1.390298306941986084e-01 1.689676791429519653e-01 -9.819519519805908203e-02 7.477688044309616089e-02 8.423366397619247437e-02 3.521748259663581848e-02 -2.082833349704742432e-01 2.266300916671752930e-01 3.947894573211669922e-01 -1.617980003356933594e-01 -4.321127831935882568e-01 1.591750234365463257e-01 4.129811748862266541e-02 -3.502666652202606201e-01 1.888140290975570679e-01 -1.725096255540847778e-01 1.176453679800033569e-01 -6.463839672505855560e-03 4.512548819184303284e-02 -2.233469188213348389e-01 -1.326326876878738403e-01 3.012915849685668945e-01 -9.247117489576339722e-02 -3.793302923440933228e-02 1.105978265404701233e-01 9.928885847330093384e-02
7.639019191265106201e-02 3.653972595930099487e-02 -2.588701844215393066e-01 -1.273327767848968506e-01 2.349765896797180176e-01 -3.629350066184997559e-01 -1.810735613107681274e-01 -1.566240191459655762e-01 -6.023288890719413757e-02 -3.450069576501846313e-02 -1.806535124778747559e-01 3.620167672634124756e-01 9.996032342314720154e-03 -5.077767651528120041e-03 2.450329363346099854e-01 -2.543448507785797119e-01 -1.118095889687538147e-01 -9.679884463548660278e-02 8.151802234351634979e-03 -1.518683284521102905e-01 7.539046462625265121e-03 9.143953025341033936e-02 1.753368228673934937e-01 -9.630963951349258423e-02 -8.185639977455139160e-02 -2.348635531961917877e-02 -4.704066812992095947e-01 -8.005382865667343140e-02 7.500946958316490054e-05 1.741260737180709839e-01 -6.999707967042922974e-02 -9.153248369693756104e-02
1.367645263671875000e-01 1.165170967578887939e-02 -4.988163709640502930e-02 -5.410010740160942078e-02 1.444985866546630859e-01 -2.053030133247375488e-01 -3.916545808315277100e-01 -2.266302257776260376e-01 -5.888321623206138611e-02 2.355038747191429138e-02 1.179471760988235474e-01 -2.908236980438232422e-01 1.615432798862457275e-01 -2.297827973961830139e-02 2.463657259941101074e-01 -1.729504317045211792e-01 4.174775257706642151e-02 1.936989575624465942e-01 1.911242455244064331e-01 -3.205379545688629150e-01 -1.679462492465972900e-01 -1.169041991233825684e-01 1.400029957294464111e-01 -1.845775246620178223e-01 -1.309191156178712845e-02 1.303791254758834839e-01 -2.627171762287616730e-02 3.766095936298370361e-01 4.623162001371383667e-02 8.366765826940536499e-02 -1.965675204992294312e-01 -8.165755867958068848e-02
2.692294716835021973e-01 -8.220192044973373413e-02 -4.134380817413330078e-01 -1.598798483610153198e-01 3.374003618955612183e-02 -3.087323009967803955e-01 -2.722874842584133148e-02 8.421682752668857574e-03 -2.605245411396026611e-01 -2.878822386264801025e-01 -8.284498006105422974e-03 -3.947630897164344788e-02 -7.871226966381072998e-02 6.203805282711982727e-02 1.519305408000946045e-01 -3.615605533123016357e-01 -1.980209648609161377e-01 9.713262319564819336e-03 6.476368010044097900e-02 -3.819855749607086182e-01 -1.574329286813735962e-01 -8.852369338274002075e-02 -1.166464909911155701e-01 -3.848444297909736633e-02 2.572919428348541260e-02 -5.722054746001958847e-03 -1.102894172072410583e-01 3.590694442391395569e-02 -6.478232890367507935e-02 4.375295713543891907e-02 -9.794823825359344482e-02 -2.092703133821487427e-01
8.828548341989517212e-02 1.003161072731018066e-02 -1.332832574844360352e-01 2.060163319110870361e-01 1.028858199715614319e-01 -1.710404269397258759e-02 -3.055823035538196564e-02 3.109638690948486328e-01 -6.418242305517196655e-02 -5.785356089472770691e-02 -1.016691625118255615e-01 -1.565500050783157349e-01 -3.431402519345283508e-02 -1.748705059289932251e-01 3.724965751171112061e-01 -1.428782492876052856e-01 -2.512395679950714111e-01 -1.821128278970718384e-01 8.794091641902923584e-02 -3.420381546020507812e-01 1.826636344194412231e-01 -1.932475417852401733e-01 1.997859328985214233e-01 -2.366076968610286713e-02 6.693180650472640991e-02 -3.843912482261657715e-01 -2.802036106586456299e-01 1.146039664745330811e-01 -3.376378491520881653e-02 -8.569280058145523071e-02 -6.975800544023513794e-02 2.688660100102424622e-02
3.078587353229522705e-01 -2.371104620397090912e-02 -9.100169688463211060e-02 -3.251281008124351501e-02 4.060108587145805359e-02 -2.364413440227508545e-01 -6.111879274249076843e-02 -2.462298423051834106e-02 -2.666776776313781738e-01 6.255581043660640717e-03 -7.179928012192249298e-03 -3.503013029694557190e-02 -1.226008683443069458e-01 -2.058894783258438110e-01 -5.219035968184471130e-02 -3.025507628917694092e-01 -1.960361599922180176e-01 -1.760248243808746338e-01 7.993442565202713013e-02 1.235557943582534790e-01 -1.564207226037979126e-01 1.332132965326309204e-01 1.744685769081115723e-01 5.349042266607284546e-02 5.352252349257469177e-02 9.842580556869506836e-02 -4.706564545631408691e-01 -1.983831673860549927e-01 -7.196864485740661621e-02 -4.952896758913993835e-02 -4.017473161220550537e-01 -1.634912751615047455e-02
3.324003517627716064e-01 -1.286470741033554077e-01 -5.959735810756683350e-02 4.124332591891288757e-02 1.416581720113754272e-01 -3.156072199344635010e-01 -3.814936876296997070e-01 1.813575178384780884e-01 -3.088668286800384521e-01 3.085353672504425049e-01 5.844082683324813843e-02 -2.118012607097625732e-01 2.445064485073089600e-02 1.222438365221023560e-02 1.298286765813827515e-01 -7.546861469745635986e-02 -3.038621246814727783e-01 -2.065226249396800995e-02 9.616907685995101929e-03 -8.817482739686965942e-03 -4.381616041064262390e-02 -3.322467207908630371e-01 2.542569488286972046e-02 1.974498182535171509e-01 -1.888406276702880859e-01 6.382818520069122314e-02 1.104455441236495972e-02 -3.327880054712295532e-02 -1.444832533597946167e-01 2.948229666799306870e-03 -2.291559212608262897e-05 -2.683407440781593323e-02
1.429857015609741211e-01 1.810239851474761963e-01 -2.504633665084838867e-01 -4.467861354351043701e-02 5.981154274195432663e-03 -3.286996483802795410e-01 -1.305180937051773071e-01 -1.193517167121171951e-02 -2.930024862289428711e-01 -1.817858666181564331e-01 -2.141713947057723999e-01 -4.674527421593666077e-02 8.623970299959182739e-02 1.273182034492492676e-01 9.687201678752899170e-02 -1.208461374044418335e-01 1.891168532893061638e-03 1.692328043282032013e-02 1.378371715545654297e-01 -4.638682305812835693e-01 -1.172780469059944153e-01 -9.524774551391601562e-02 1.639140993356704712e-01 9.888581186532974243e-02 5.947192758321762085e-02 -2.114378064870834351e-01 -2.407832741737365723e-01 2.725087106227874756e-01 -2.440603077411651611e-01 -3.613568842411041260e-02 6.626638770103454590e-02 -5.036111548542976379e-02
2.559541761875152588e-01 -1.642259210348129272e-01 8.606592565774917603e-02 1.582999154925346375e-02 -1.605432480573654175e-01 -1.956943422555923462e-01 -2.652401030063629150e-01 1.517755836248397827e-01 -3.397599160671234131e-01 -3.472787141799926758e-02 -1.359680742025375366e-01 -4.111033305525779724e-02 -8.123990148305892944e-02 1.191333234310150146e-01 1.420747637748718262e-01 -1.168625578284263611e-01 -1.382581740617752075e-01 2.634107768535614014e-01 2.696691751480102539e-01 -1.822676956653594971e-01 1.181223392486572266e-01 -2.067191898822784424e-01 -2.952159196138381958e-02 -1.905367374420166016e-01 -4.089125990867614746e-02 2.117609381675720215e-01 -3.114725463092327118e-02 -6.229503080248832703e-02 -2.479579299688339233e-01 2.641053795814514160e-01 -2.212438136339187622e-01 -1.763278990983963013e-01
6.274442374706268311e-02 2.286625467240810394e-02 -2.688940465450286865e-01 -1.598595082759857178e-01 -1.436205506324768066e-01 -9.096280485391616821e-02 -1.173140406608581543e-01 6.763378530740737915e-02 -1.746650934219360352e-01 3.903659060597419739e-02 6.768468022346496582e-02 -2.568063139915466309e-01 -4.501129686832427979e-02 2.639444768428802490e-01 1.676833629608154297e-01 -7.055910676717758179e-02 2.863358519971370697e-02 1.584547907114028931e-01 1.143454015254974365e-01 -4.518098011612892151e-02 -3.122910559177398682e-01 -9.150585532188415527e-02 3.805454762186855078e-04 9.221948683261871338e-02 7.161486893892288208e-02 -1.169630363583564758e-01 -3.303650617599487305e-01 2.304397970438003540e-01 -4.090759158134460449e-01 1.593564003705978394e-01 -3.373911976814270020e-01 4.588492214679718018e-03
7.093547284603118896e-02 2.142133712768554688e-01 -2.689068950712680817e-02 -3.164153993129730225e-01 -2.534543871879577637e-01 -5.153026804327964783e-02 -4.053235054016113281e-01 1.417502611875534058e-01 -1.509116590023040771e-01 2.412645965814590454e-01 -1.955396868288516998e-02 2.574831843376159668e-01 -1.386091485619544983e-02 6.822367757558822632e-02 -2.163201719522476196e-01 -1.884455978870391846e-01 -3.185683488845825195e-01 1.414403785020112991e-02 3.891655057668685913e-02 -1.040807068347930908e-01 -1.213748306035995483e-01 -1.899693310260772705e-01 1.404890567064285278e-01 -1.242685690522193909e-01 -5.919780954718589783e-02 -4.541011527180671692e-02 -9.834233671426773071e-02 7.825350016355514526e-02 -2.740791440010070801e-01 5.215224623680114746e-02 -2.480414211750030518e-01 -3.728801757097244263e-02
1.666244119405746460e-01 3.065782040357589722e-02 -3.799157142639160156e-01 -1.856898888945579529e-02 -6.353738903999328613e-02 -9.959400445222854614e-02 -8.333652466535568237e-02 1.552645266056060791e-01 -2.293920367956161499e-01 1.448460370302200317e-01 1.575462669134140015e-01 -2.364862859249114990e-01 -1.445294767618179321e-01 2.601721882820129395e-01 1.568222045898437500e-01 -1.127463728189468384e-01 -3.564349934458732605e-02 -8.057822287082672119e-02 -2.222006171941757202e-01 -2.233545631170272827e-01 8.875831216573715210e-02 -2.075321227312088013e-01 1.684029102325439453e-01 2.071260362863540649e-01 1.827719360589981079e-01 -1.819298975169658661e-02 -2.739311158657073975e-01 3.021601438522338867e-01 -1.160009577870368958e-01 1.877882331609725952e-02 -1.874645054340362549e-01 -1.520434170961380005e-01
1.643480956554412842e-01 1.560482382774353027e-01 -1.438793987035751343e-01 5.231956392526626587e-02 9.874654561281204224e-02 3.860382363200187683e-02 -3.161158561706542969e-01 -3.045422956347465515e-02 5.755694210529327393e-02 3.360371803864836693e-03 -6.027575582265853882e-02 3.216409822925925255e-03 1.251935213804244995e-01 1.026053428649902344e-01 3.154243230819702148e-01 -2.033355534076690674e-01 -2.679088711738586426e-01 -2.416828721761703491e-01 8.879236876964569092e-02 -3.770354092121124268e-01 -4.444457218050956726e-02 -1.514900624752044678e-01 -1.142623648047447205e-01 -1.110365986824035645e-01 1.226008310914039612e-01 -4.395129084587097168e-01 -1.971828788518905640e-01 7.167679071426391602e-02 -2.958135120570659637e-02 5.500127747654914856e-02 -2.269473373889923096e-01 3.055568598210811615e-02
-1.527102291584014893e-01 -2.980170249938964844e-01 3.020772933959960938e-01 -1.673625558614730835e-01 -1.295377761125564575e-01 -3.258610665798187256e-01 -1.333848088979721069e-01 -3.932606801390647888e-02 -5.482669174671173096e-02 1.554996073246002197e-01 1.104260087013244629e-01 4.324436187744140625e-03 -1.743813306093215942e-01 1.040281057357788086e-01 -2.984834276139736176e-02 -4.504738450050354004e-01 -1.598012298345565796e-01 -1.222800984978675842e-01 -5.073522031307220459e-02 -1.615275889635086060e-01 -8.221594989299774170e-02 3.543667122721672058e-02 -2.692032232880592346e-02 2.433119565248489380e-01 6.820905208587646484e-02 1.436937898397445679e-01 -2.687093019485473633e-01 2.058179378509521484e-01 -2.153961062431335449e-01 5.238175764679908752e-02 7.118692994117736816e-02 -1.033740937709808350e-01
1.630444377660751343e-01 5.381044745445251465e-02 -1.387785077095031738e-01 -8.347896486520767212e-02 -4.554234445095062256e-02 -1.195671707391738892e-01 -1.635485738515853882e-01 3.585035726428031921e-02 -2.591466531157493591e-02 -1.105770319700241089e-01 2.243053019046783447e-01 -3.840889632701873779e-01 -6.103818491101264954e-02 2.163305133581161499e-01 2.091925889253616333e-01 -3.657380491495132446e-02 -1.752223703078925610e-03 3.609855473041534424e-02 5.083604902029037476e-02 -1.570563763380050659e-01 -2.500356733798980713e-01 4.627292975783348083e-02 3.387379646301269531e-02 1.987337023019790649e-01 7.733994722366333008e-02 -1.000144854187965393e-01 -3.106043040752410889e-01 1.044863983988761902e-01 -4.325987696647644043e-01 1.005968302488327026e-01 -3.700590729713439941e-01 4.570100083947181702e-02
-1.141336560249328613e-01 5.915357917547225952e-02 -2.653972804546356201e-01 -8.402246050536632538e-03 -1.206389218568801880e-01 -3.062829971313476562e-01 -1.422908604145050049e-01 4.609593376517295837e-02 -2.315016984939575195e-01 2.401919364929199219e-01 4.499312490224838257e-02 -1.980241984128952026e-01 7.473678886890411377e-02 2.891955338418483734e-02 4.143943488597869873e-01 -2.896570414304733276e-02 -2.092412412166595459e-01 -1.210197657346725464e-01 -1.684353202581405640e-01 -1.925097256898880005e-01 -3.147605061531066895e-01 4.095247015357017517e-02 1.080340817570686340e-01 5.080752447247505188e-02 -1.392680555582046509e-01 -1.491768285632133484e-02 -8.491014689207077026e-02 8.942026644945144653e-02 -1.476908009499311447e-02 -2.752164006233215332e-01 -3.123580217361450195e-01 5.925369635224342346e-02
-1.329917833209037781e-02 -4.502921178936958313e-02 2.753209881484508514e-02 5.122680589556694031e-02 1.750056892633438110e-01 -3.178449273109436035e-01 -1.089207753539085388e-01 -2.018713355064392090e-01 1.223460771143436432e-02 1.022257879376411438e-01 -8.018153719604015350e-03 1.731014400720596313e-01 -9.146064519882202148e-02 1.786789894104003906e-01 2.541106641292572021e-01 -2.502964735031127930e-01 -7.641716301441192627e-02 -8.293859660625457764e-03 4.177146777510643005e-02 -9.454391151666641235e-02 -2.032765746116638184e-02 -2.519979141652584076e-02 3.112477958202362061e-01 -1.357745677232742310e-01 -1.422098129987716675e-01 -1.161590144038200378e-01 -5.518349409103393555e-01 -8.535518497228622437e-02 1.008610799908638000e-01 2.148793041706085205e-01 -1.092937365174293518e-01 -2.350321710109710693e-01
1.363489031791687012e-01 1.408648639917373657e-01 -1.752575933933258057e-01 1.407265216112136841e-01 -7.077700644731521606e-02 -7.084190100431442261e-02 -2.244690209627151489e-01 3.008264862000942230e-02 -2.134977877140045166e-01 -3.336575999855995178e-02 -1.790963858366012573e-01 -3.677013143897056580e-02 -1.561523526906967163e-01 1.802760809659957886e-01 1.503464430570602417e-01 -6.664945930242538452e-02 -1.763069182634353638e-01 -2.307053059339523315e-01 3.297833800315856934e-01 -2.694334983825683594e-01 2.703890204429626465e-02 -2.350118011236190796e-01 -3.598937066271901131e-03 -8.060495555400848389e-02 1.913541406393051147e-01 -3.243223428726196289e-01 -3.133353590965270996e-01 8.223097026348114014e-02 -2.584061026573181152e-01 1.218490451574325562e-01 2.512810565531253815e-02 -1.689653545618057251e-01
2.560405135154724121e-01 1.225704401731491089e-01 -2.766618430614471436e-01 -2.137482464313507080e-01 -3.244667351245880127e-01 3.302310034632682800e-02 -1.778748482465744019e-01 1.342475228011608124e-02 -1.296866089105606079e-01 -3.103370079770684242e-03 7.463485747575759888e-02 -5.508194863796234131e-02 -1.030534412711858749e-02 1.737227588891983032e-01 2.551553249359130859e-01 -1.845750212669372559e-01 3.662396222352981567e-02 -1.224411725997924805e-01 3.115344941616058350e-01 -2.751220762729644775e-01 1.564235687255859375e-01 -8.247677236795425415e-02 1.596154272556304932e-01 -2.689965963363647461e-01 1.791810840368270874e-01 2.665738463401794434e-01 -3.330829367041587830e-02 2.250533252954483032e-01 -1.127854660153388977e-01 -9.246589988470077515e-02 -7.549387961626052856e-02 -6.346970051527023315e-02
5.683672055602073669e-02 -9.180966764688491821e-02 -2.190005183219909668e-01 5.950855091214179993e-02 8.022698014974594116e-02 -1.476360261440277100e-01 -1.201123520731925964e-01 1.841113269329071045e-01 -1.025074571371078491e-01 -6.022432446479797363e-02 -6.596549600362777710e-02 1.868387311697006226e-01 2.010488063097000122e-01 1.521658450365066528e-01 2.017073482275009155e-01 -2.724411785602569580e-01 5.749329575337469578e-04 -4.296877235174179077e-02 1.121412143111228943e-01 -8.837284892797470093e-02 -9.173052757978439331e-02 -1.015627160668373108e-01 4.770468175411224365e-01 -2.327518314123153687e-01 6.266547739505767822e-02 -1.371450424194335938e-01 -6.790751963853836060e-02 -8.065079897642135620e-02 -2.001086622476577759e-01 3.030619025230407715e-02 -4.786847829818725586e-01 4.171337559819221497e-02
-1.144608668982982635e-02 -3.192487955093383789e-01 -2.145154327154159546e-01 1.207104884088039398e-02 1.728081703186035156e-01 -2.584834350273013115e-03 -3.315632939338684082e-01 2.601186633110046387e-01 -2.358889020979404449e-02 1.221846509724855423e-02 2.255997434258460999e-02 -2.001883238554000854e-01 2.714641392230987549e-01 5.077807232737541199e-02 3.105155527591705322e-01 -3.117848634719848633e-01 -2.624848783016204834e-01 -1.628903597593307495e-01 2.645331248641014099e-02 -1.257194280624389648e-01 -1.586264558136463165e-02 1.754150986671447754e-01 -3.271822351962327957e-03 1.807157993316650391e-01 -1.692076474428176880e-01 -1.206354517489671707e-02 -2.762178778648376465e-01 -6.030029430985450745e-02 1.762225329875946045e-01 4.990279302000999451e-02 -1.171861365437507629e-01 3.893731161952018738e-02
2.021164745092391968e-01 3.109947778284549713e-02 -2.252451777458190918e-01 9.242467582225799561e-02 -1.816500164568424225e-02 -1.334180682897567749e-01 -9.868834167718887329e-02 -9.936980158090591431e-02 -3.710701316595077515e-02 1.121703311800956726e-01 -2.403663098812103271e-01 -3.279571235179901123e-02 3.315869346261024475e-02 7.566959410905838013e-02 4.707985520362854004e-01 -8.883936703205108643e-02 -2.324258536100387573e-01 -1.547158509492874146e-01 1.737763732671737671e-01 -1.616100594401359558e-02 7.618138939142227173e-02 -2.023457586765289307e-01 -1.648082137107849121e-01 -1.607711911201477051e-01 2.331371009349822998e-01 -2.597083151340484619e-01 -2.449650913476943970e-01 9.663450717926025391e-02 -1.914540529251098633e-01 1.520017087459564209e-01 -3.047741949558258057e-01 -3.397210268303751945e-03
2.978780865669250488e-01 -1.309514492750167847e-01 1.720991283655166626e-01 -2.384540438652038574e-01 -2.658013105392456055e-01 -3.931703865528106689e-01 -2.116504609584808350e-01 -1.217269152402877808e-01 -1.483482718467712402e-01 -3.398597938939929008e-03 -8.534365892410278320e-02 -5.065515171736478806e-03 -2.812304766848683357e-03 4.724783822894096375e-02 -1.066373139619827271e-01 -1.195750311017036438e-01 -1.164324283599853516e-01 -9.101050347089767456e-02 1.572397500276565552e-01 -4.633156210184097290e-02 -5.120274610817432404e-03 1.060336828231811523e-01 3.172130584716796875e-01 7.606834173202514648e-02 -4.318645969033241272e-02 -1.328707188367843628e-01 -4.391491413116455078e-01 6.121705099940299988e-02 -1.405267268419265747e-01 -1.823672652244567871e-01 -1.240119189023971558e-01 1.210925430059432983e-01
1.368654221296310425e-01 4.454883188009262085e-02 -1.271486878395080566e-01 -7.896617799997329712e-02 -2.450463362038135529e-02 1.290783565491437912e-02 3.170093288645148277e-03 -7.240761071443557739e-02 -2.016157507896423340e-01 -1.872443407773971558e-02 -2.786899358034133911e-02 2.033257484436035156e-02 -1.927928030490875244e-01 1.310018301010131836e-01 1.049784570932388306e-02 -1.842013299465179443e-01 -3.461341559886932373e-01 6.161247938871383667e-02 3.164412081241607666e-02 -5.949242115020751953e-01 1.464471220970153809e-01 -1.329664587974548340e-01 -3.149860305711627007e-03 1.043626889586448669e-01 -2.347235381603240967e-02 1.240345612168312073e-01 -1.883924901485443115e-01 2.313525974750518799e-01 -9.535877965390682220e-03 -5.914262682199478149e-02 -3.467616736888885498e-01 -2.508930563926696777e-01
-9.010018780827522278e-03 2.349844016134738922e-02 -1.396123021841049194e-01 -7.968566566705703735e-02 -1.122168824076652527e-01 -4.481457546353340149e-02 -5.667902156710624695e-02 3.126455843448638916e-02 -3.367771208286285400e-01 1.975154504179954529e-02 6.590482313185930252e-03 -1.738314032554626465e-01 -1.818220466375350952e-01 -1.006973981857299805e-01 2.258704453706741333e-01 -6.702710688114166260e-02 -7.934315502643585205e-02 2.202988713979721069e-01 1.011277809739112854e-01 -3.938644826412200928e-01 1.472209095954895020e-01 -1.064165830612182617e-01 2.559663653373718262e-01 2.071696072816848755e-01 1.136855862569063902e-04 -4.716747403144836426e-01 -2.886601090431213379e-01 2.538168616592884064e-02 -7.048739492893218994e-02 -1.454255282878875732e-01 -1.167088523507118225e-01 -6.443376094102859497e-02
-8.801425248384475708e-02 -2.738824114203453064e-02 -2.866493761539459229e-01 -1.540517956018447876e-01 9.564464911818504333e-03 -2.832607328891754150e-01 -3.225701302289962769e-02 -1.085887551307678223e-01 -2.049852013587951660e-01 5.971078202128410339e-02 -5.043910816311836243e-02 -3.522682189941406250e-01 -7.371094077825546265e-03 3.371663764119148254e-02 6.850124150514602661e-02 -4.975552484393119812e-02 -7.521829754114151001e-02 1.040538772940635681e-01 7.733360864222049713e-03 -1.871468871831893921e-01 -1.945219486951828003e-01 -4.867633432149887085e-02 8.516328036785125732e-02 1.070448234677314758e-01 6.515561789274215698e-02 -1.163997054100036621e-01 -2.163102477788925171e-01 2.583521306514739990e-01 -4.020048677921295166e-01 7.236526161432266235e-02 -4.506944119930267334e-01 8.629295974969863892e-03
2.437054216861724854e-01 -1.349006779491901398e-02 1.053604856133460999e-01 -1.444999575614929199e-01 -2.047448009252548218e-01 -2.966439127922058105e-01 -2.229369282722473145e-01 1.659650951623916626e-01 -1.547616869211196899e-01 1.344010829925537109e-01 7.131396234035491943e-02 7.949607097543776035e-04 -1.803834885358810425e-01 -4.966868460178375244e-02 -1.341572403907775879e-01 -1.164648309350013733e-01 -2.766551636159420013e-02 -2.115349471569061279e-01 1.133247986435890198e-01 -2.491213381290435791e-04 -3.805145248770713806e-02 1.213160306215286255e-01 4.127140939235687256e-01 7.011941820383071899e-02 -1.085595786571502686e-01 4.315739125013351440e-02 -4.757702052593231201e-01 1.230757981538772583e-01 -1.069053411483764648e-01 -6.080427672713994980e-03 -1.529092937707901001e-01 2.187306135892868042e-01
-1.817136853933334351e-01 -3.846360743045806885e-02 -1.128222569823265076e-01 -1.601314097642898560e-01 -8.998619765043258667e-02 -1.052812188863754272e-01 -2.791501581668853760e-02 1.872904151678085327e-01 -1.985854506492614746e-01 3.559060096740722656e-01 -5.199755355715751648e-02 -1.902926713228225708e-03 -1.418707072734832764e-01 1.544663161039352417e-01 3.083556592464447021e-01 -1.122750043869018555e-01 -3.415911495685577393e-01 -5.694307759404182434e-02 1.031006276607513428e-01 -6.835915148258209229e-02 -3.717024922370910645e-01 -2.261644899845123291e-01 1.824642270803451538e-01 -8.963176608085632324e-02 -1.756652891635894775e-01 1.655521690845489502e-01 -2.577139735221862793e-01 -6.779938936233520508e-02 1.358230113983154297e-01 -7.758621871471405029e-02 -1.556356102228164673e-01 8.811116963624954224e-02
1.828685961663722992e-02 5.362934991717338562e-02 -1.458858996629714966e-01 -1.001350581645965576e-01 5.631505325436592102e-02 -1.364096850156784058e-01 1.003438904881477356e-01 -2.110214903950691223e-02 7.126764953136444092e-02 1.516173183917999268e-01 -5.422002449631690979e-02 1.301370710134506226e-01 -1.648368388414382935e-01 2.702691555023193359e-01 5.012167096138000488e-01 -3.912518620491027832e-01 -3.853689730167388916e-01 -3.775452729314565659e-03 5.566244572401046753e-02 -1.141983643174171448e-01 -2.035375088453292847e-01 3.687582910060882568e-02 3.867114894092082977e-03 -8.141347020864486694e-02 -5.951058119535446167e-03 1.332047730684280396e-01 -2.085895985364913940e-01 -2.190006431192159653e-03 4.068212583661079407e-02 8.090868592262268066e-02 -3.005016148090362549e-01 8.271774649620056152e-02
1.826624125242233276e-01 -1.402693092823028564e-01 1.104340925812721252e-01 -8.238602429628372192e-02 -2.014966309070587158e-02 2.377164810895919800e-01 -3.502114415168762207e-01 6.695554405450820923e-02 1.046056393533945084e-02 1.207735612988471985e-01 -4.973712842911481857e-03 -2.837722599506378174e-01 6.111293658614158630e-02 -1.370663009583950043e-02 1.842999309301376343e-01 -2.556488811969757080e-01 -2.125352472066879272e-01 -7.259360700845718384e-02 -1.191944442689418793e-02 -3.649159669876098633e-01 3.316117823123931885e-02 -2.197759598493576050e-01 -4.102228209376335144e-02 -1.741998642683029175e-01 1.536311358213424683e-01 1.074907332658767700e-01 -2.487443685531616211e-01 -3.209142014384269714e-03 8.966609090566635132e-02 1.231818050146102905e-01 -3.732684850692749023e-01 1.437939554452896118e-01
1.552680134773254395e-01 -8.927971124649047852e-02 -5.017845425754785538e-03 -1.591163873672485352e-02 3.909253049641847610e-03 -4.945976287126541138e-02 -1.769046932458877563e-01 -3.450426757335662842e-01 -5.021659657359123230e-02 -6.995263695716857910e-02 1.049036979675292969e-01 -2.963694930076599121e-01 1.061024069786071777e-01 -1.235684193670749664e-02 2.016595378518104553e-02 -2.048114091157913208e-01 -4.233877658843994141e-01 -2.171907126903533936e-01 2.366234511137008667e-01 -1.549130976200103760e-01 3.605766966938972473e-02 -1.979119330644607544e-01 2.280369997024536133e-01 -6.115322187542915344e-02 -1.918192207813262939e-01 8.272641152143478394e-02 -2.161743938922882080e-01 2.129655927419662476e-01 -1.422362774610519409e-01 1.143147051334381104e-01 -9.951226413249969482e-02 -2.706634998321533203e-01
1.186299398541450500e-01 -1.064082980155944824e-01 8.135160803794860840e-02 -3.255850076675415039e-01 -1.523494869470596313e-01 -1.302601397037506104e-01 -5.222971364855766296e-02 2.095531672239303589e-01 -1.465869843959808350e-01 5.002643465995788574e-01 1.032181978225708008e-01 1.260366141796112061e-01 9.211551398038864136e-02 1.916200220584869385e-01 2.187374420464038849e-02 -1.853771358728408813e-01 -1.184870004653930664e-01 2.161228656768798828e-01 1.854868978261947632e-01 -1.071467995643615723e-01 -2.014797739684581757e-02 -1.879596561193466187e-01 8.558436483144760132e-02 -2.315820455551147461e-01 -1.210132017731666565e-01 -2.118251025676727295e-01 -1.485844403505325317e-01 3.112321197986602783e-01 -7.780724018812179565e-02 1.870798133313655853e-02 -5.237235128879547119e-02 -7.678841799497604370e-02
8.591212332248687744e-02 -8.103873580694198608e-03 -2.873728051781654358e-03 -1.773880869150161743e-01 -2.796586453914642334e-01 -4.085327088832855225e-01 -2.154108583927154541e-01 -6.260979920625686646e-02 -2.584678232669830322e-01 -2.091387659311294556e-02 -1.169049367308616638e-01 -1.522093415260314941e-01 9.520141035318374634e-02 -7.683446258306503296e-02 2.643882529810070992e-03 -8.863531798124313354e-02 9.457955509424209595e-02 -2.742260098457336426e-01 1.757954806089401245e-01 -9.937570989131927490e-02 2.020763903856277466e-01 1.286487877368927002e-01 2.939186692237854004e-01 1.053444147109985352e-01 -1.376596391201019287e-01 -1.805483996868133545e-01 -4.138848185539245605e-01 1.187046468257904053e-01 3.734695538878440857e-02 5.419911444187164307e-02 -1.196117922663688660e-01 5.802540108561515808e-02
-1.987739056348800659e-01 2.566046081483364105e-02 -1.442206352949142456e-01 -5.673957616090774536e-02 -7.618398405611515045e-03 1.108507364988327026e-01 -2.230992317199707031e-01 2.889378964900970459e-01 3.702528774738311768e-02 1.255193203687667847e-01 6.858781725168228149e-02 9.101314097642898560e-02 -1.586064994335174561e-01 2.718459069728851318e-01 4.191493093967437744e-01 -3.305852413177490234e-01 -2.899798154830932617e-01 9.881924092769622803e-02 -2.524143457412719727e-02 -3.230182230472564697e-01 1.291990429162979126e-01 -1.668039411306381226e-01 2.257268875837326050e-01 2.266831696033477783e-02 1.634788513183593750e-01 2.021247707307338715e-02 -1.008566096425056458e-01 1.220934987068176270e-01 -6.825552135705947876e-02 -1.258652061223983765e-01 -8.652769774198532104e-02 3.240378573536872864e-02
2.188162654638290405e-01 1.251059174537658691e-01 -2.983314990997314453e-01 -2.854012548923492432e-01 -7.217223197221755981e-02 8.385288529098033905e-03 -1.834281235933303833e-01 2.026372589170932770e-02 -2.273101210594177246e-01 3.976056724786758423e-02 2.004411816596984863e-01 -1.454144995659589767e-02 8.289247006177902222e-02 2.470893710851669312e-01 1.493690907955169678e-01 -2.060634493827819824e-01 6.303464621305465698e-02 6.110861524939537048e-02 4.747703373432159424e-01 -2.212829440832138062e-01 1.088234782218933105e-01 1.021564193069934845e-02 7.612347602844238281e-02 -2.828585207462310791e-01 1.335612088441848755e-01 5.964594706892967224e-02 -1.527851670980453491e-01 2.579742372035980225e-01 -6.670136749744415283e-02 -3.563482314348220825e-02 -4.732767865061759949e-02 -3.549426048994064331e-02
2.569625973701477051e-01 1.255478113889694214e-01 -1.209008991718292236e-01 1.755177974700927734e-01 -2.498726546764373779e-01 1.120736151933670044e-01 -2.368481308221817017e-01 -3.918344154953956604e-02 -2.735805213451385498e-01 1.890010386705398560e-01 -1.105443388223648071e-01 -5.666748061776161194e-02 2.067431621253490448e-02 -2.671348303556442261e-02 3.064401149749755859e-01 -1.225015893578529358e-01 -2.177591323852539062e-01 -6.955840438604354858e-02 8.163510262966156006e-02 -3.383863270282745361e-01 -1.991264969110488892e-01 -1.434804499149322510e-01 -8.490072935819625854e-02 -4.296971485018730164e-02 1.662480831146240234e-01 -1.384396851062774658e-01 -2.284404784440994263e-01 1.377412378787994385e-01 -2.367019355297088623e-01 2.923189401626586914e-01 1.739844493567943573e-02 4.050980508327484131e-02
-3.855897486209869385e-02 1.174996644258499146e-01 -1.148074790835380554e-01 3.584276139736175537e-02 2.448291778564453125e-01 -1.976328790187835693e-01 -1.260368078947067261e-01 -2.605397701263427734e-01 1.305513828992843628e-01 -3.871868364512920380e-03 7.085584569722414017e-03 -2.398245781660079956e-01 -7.043541222810745239e-02 3.057777285575866699e-01 3.159152269363403320e-01 -4.394237101078033447e-01 -2.481376081705093384e-01 -1.225423905998468399e-02 2.124871164560317993e-01 9.030406363308429718e-03 -1.233485415577888489e-01 -1.799048185348510742e-01 3.645930439233779907e-02 1.984806656837463379e-01 4.299115389585494995e-02 -1.875731162726879120e-02 -5.442049354314804077e-02 -3.356734663248062134e-02 -1.313519775867462158e-01 -1.756051629781723022e-01 -2.549869716167449951e-01 8.268827199935913086e-02
-3.257070183753967285e-01 4.838709905743598938e-02 7.226432859897613525e-02 -1.381050199270248413e-01 -1.970356106758117676e-01 -2.531097233295440674e-01 -3.355481894686818123e-03 1.756886690855026245e-01 -1.394832432270050049e-01 -3.479079529643058777e-02 -7.611396163702011108e-02 5.609965324401855469e-02 -1.999969333410263062e-01 1.658602654933929443e-01 2.881020903587341309e-01 -3.851431906223297119e-01 5.347113311290740967e-02 1.569012105464935303e-01 -6.469871848821640015e-02 -2.518918812274932861e-01 1.382022798061370850e-01 -1.848547756671905518e-01 3.325026631355285645e-01 -2.354901582002639771e-01 -4.490789398550987244e-02 -6.331786513328552246e-02 -6.366404891014099121e-02 3.402960300445556641e-02 6.527491658926010132e-02 1.270895600318908691e-01 -2.428949326276779175e-01 -3.912162035703659058e-03
4.906077310442924500e-02 -1.603294610977172852e-01 -8.946245163679122925e-02 6.459803879261016846e-02 -5.057824309915304184e-03 -2.134319208562374115e-02 -8.620420098304748535e-02 1.855852901935577393e-01 -2.354613542556762695e-01 6.916891783475875854e-02 -1.818702071905136108e-01 -3.155059516429901123e-01 -2.560529708862304688e-01 9.648158401250839233e-02 2.332090586423873901e-01 -1.161549761891365051e-01 5.299908295273780823e-02 3.932432085275650024e-02 3.322010338306427002e-01 -2.493647187948226929e-01 1.928894221782684326e-01 3.864961117506027222e-02 1.229633167386054993e-01 2.244818806648254395e-01 -3.042957000434398651e-02 -2.998060584068298340e-01 -3.942963778972625732e-01 1.968844681978225708e-01 2.074356004595756531e-02 -9.295928478240966797e-02 -6.399992853403091431e-02 -4.940800368785858154e-02
-3.491989374160766602e-01 9.229351580142974854e-02 -5.140988528728485107e-02 6.369379162788391113e-02 -1.337082497775554657e-02 -4.180145263671875000e-02 -3.868880495429039001e-02 -2.174526825547218323e-02 -1.848123967647552490e-01 -6.610797345638275146e-02 -1.385759562253952026e-01 -2.177444398403167725e-01 -1.362108439207077026e-01 -1.168416887521743774e-01 5.364749208092689514e-02 -1.776021569967269897e-01 -3.310618102550506592e-01 1.348004303872585297e-02 2.621616721153259277e-01 -4.609057605266571045e-01 1.757270693778991699e-01 -1.397013068199157715e-01 1.618897020816802979e-01 1.123556271195411682e-01 1.286500692367553711e-01 -1.507699340581893921e-01 -3.775491416454315186e-01 3.806359320878982544e-02 1.136854737997055054e-01 -5.185206886380910873e-03 -9.798615425825119019e-02 3.429862856864929199e-02
2.090891301631927490e-01 6.135123549029231071e-04 -1.419559866189956665e-01 -4.693557857535779476e-04 5.181820318102836609e-02 -8.679629117250442505e-02 -8.888736367225646973e-02 -1.273170113563537598e-01 1.024336591362953186e-01 5.641396716237068176e-02 -1.627473384141921997e-01 2.720572948455810547e-01 -1.660826951265335083e-01 1.913426518440246582e-01 2.817830741405487061e-01 -3.777938783168792725e-01 -1.630587875843048096e-01 -2.151364535093307495e-01 1.462462544441223145e-01 -1.310703754425048828e-01 -4.186936654150485992e-03 -6.344920396804809570e-02 1.025029346346855164e-01 -1.327620297670364380e-01 -6.355796009302139282e-02 3.546052426099777222e-02 -4.638827145099639893e-01 -1.585587710142135620e-01 -1.472366154193878174e-01 2.413014322519302368e-01 -1.226116046309471130e-01 -1.308391541242599487e-01
2.669619321823120117e-01 1.371253132820129395e-01 1.347797662019729614e-01 -2.740167677402496338e-01 -1.401937156915664673e-01 -4.562232196331024170e-01 -1.594791114330291748e-01 1.086638793349266052e-01 -1.641573756933212280e-01 -4.810492321848869324e-02 -1.706890910863876343e-01 -2.593641579151153564e-01 6.222481280565261841e-02 1.436513196676969528e-02 1.747317761182785034e-01 -3.306426405906677246e-01 2.812364697456359863e-02 1.108116880059242249e-01 4.072070419788360596e-01 2.567872963845729828e-02 8.425318636000156403e-03 7.525306940078735352e-02 1.476671397686004639e-01 -9.033481031656265259e-02 1.299843639135360718e-01 1.203372851014137268e-01 -7.097382843494415283e-02 -2.271861769258975983e-02 -9.316460788249969482e-02 -1.102072894573211670e-01 3.704760968685150146e-02 -8.755664527416229248e-02
-1.697035878896713257e-01 1.214963104575872421e-02 -4.061653912067413330e-01 -4.472833499312400818e-02 -1.436627656221389771e-01 3.006607294082641602e-03 -8.766007609665393829e-03 -2.029926329851150513e-02 -4.099843800067901611e-01 -4.843278601765632629e-02 4.254068806767463684e-02 -3.946438897401094437e-03 -4.371583834290504456e-02 4.464551806449890137e-02 3.523368835449218750e-01 -2.715637385845184326e-01 -2.434563934803009033e-01 -4.954162612557411194e-02 4.488416016101837158e-02 -2.014017850160598755e-02 -1.268978267908096313e-01 1.345382928848266602e-01 2.428522408008575439e-01 1.833982020616531372e-02 -1.993355453014373779e-01 -2.014207392930984497e-01 -8.479719609022140503e-02 2.622570991516113281e-01 -4.019713029265403748e-02 -2.341603189706802368e-01 -1.801647692918777466e-01 -7.779045403003692627e-02
2.380889654159545898e-01 2.682032994925975800e-03 -1.166483908891677856e-01 -2.075000703334808350e-01 -1.089290976524353027e-01 -2.310343086719512939e-01 -4.257579445838928223e-01 7.791838794946670532e-02 -1.267624646425247192e-01 2.148137092590332031e-01 3.002646267414093018e-01 1.750133335590362549e-01 2.541959658265113831e-02 5.741915106773376465e-02 2.027266323566436768e-01 -8.340483903884887695e-02 -5.364878475666046143e-02 8.075400441884994507e-02 2.205425128340721130e-02 -3.714680671691894531e-01 -9.799437224864959717e-02 -3.737578988075256348e-01 6.328160315752029419e-02 -1.220848411321640015e-01 4.269282147288322449e-02 9.506335854530334473e-02 7.076133042573928833e-02 3.989778831601142883e-02 -1.572566479444503784e-01 1.185576170682907104e-01 -1.295039951801300049e-01 9.981543570756912231e-02
-1.002539172768592834e-01 6.396812200546264648e-02 -7.844260334968566895e-02 7.287678867578506470e-02 7.680959999561309814e-02 -7.653558254241943359e-02 -1.112461835145950317e-01 -4.660608619451522827e-02 -2.365985959768295288e-01 -4.265907779335975647e-02 1.420988142490386963e-01 1.237860135734081268e-02 -1.618704944849014282e-01 2.068500220775604248e-01 2.868980765342712402e-01 -4.525959119200706482e-02 -1.672554314136505127e-01 -2.591250836849212646e-01 1.397234201431274414e-01 -3.974935114383697510e-01 1.466934531927108765e-01 -2.523119449615478516e-01 3.277722746133804321e-02 -6.046820431947708130e-02 -1.427732408046722412e-01 -2.964975684881210327e-02 -7.099288702011108398e-02 3.668952286243438721e-01 -4.404966533184051514e-02 -2.285215556621551514e-01 -3.622066080570220947e-01 -8.814382553100585938e-02
-2.702698111534118652e-01 -1.095096468925476074e-01 -6.136870384216308594e-02 1.888422071933746338e-01 9.379207342863082886e-02 -8.331171423196792603e-02 -3.465174511075019836e-02 1.555905491113662720e-01 -2.312528043985366821e-01 -5.441657081246376038e-02 -1.857567131519317627e-01 1.070743277668952942e-01 -6.325314939022064209e-02 4.074245318770408630e-02 3.137630224227905273e-01 -2.502533197402954102e-01 -8.520282804965972900e-02 -3.561057448387145996e-01 2.163825333118438721e-01 -4.994858801364898682e-01 -1.960606575012207031e-01 -7.189272344112396240e-02 8.100897073745727539e-02 9.862845391035079956e-02 1.076285019516944885e-01 -8.706017583608627319e-02 -2.066134475171566010e-02 4.553414136171340942e-02 6.998316198587417603e-02 -1.591151207685470581e-01 -1.344597786664962769e-01 -7.076726108789443970e-02
6.567218154668807983e-02 -2.489327937364578247e-01 -1.212813630700111389e-01 -1.943417936563491821e-01 9.044008329510688782e-03 -2.510996460914611816e-01 1.509418636560440063e-01 -3.204011591151356697e-03 -5.197094380855560303e-02 -7.233446091413497925e-02 -6.816922873258590698e-02 2.271393686532974243e-01 1.089160591363906860e-01 2.521890401840209961e-01 2.412929385900497437e-01 -4.135285615921020508e-01 -1.185939908027648926e-01 -5.230810120701789856e-02 2.391248643398284912e-01 -1.090296879410743713e-01 -1.477212160825729370e-01 -1.811581552028656006e-01 3.335209488868713379e-01 -1.646596379578113556e-02 -1.763735562562942505e-01 -1.287735998630523682e-01 -1.027708724141120911e-01 -3.288440406322479248e-02 -1.038271635770797729e-01 2.539854943752288818e-01 -1.694766283035278320e-01 1.053176224231719971e-01
2.258944958448410034e-01 1.091352552175521851e-01 9.601579606533050537e-02 -2.457929588854312897e-02 -1.373952776193618774e-01 -2.290972322225570679e-02 -1.968805342912673950e-01 2.462929347530007362e-03 -3.358357846736907959e-01 4.280894994735717773e-02 -2.536802887916564941e-01 -3.233174681663513184e-01 -3.097456134855747223e-02 2.026112675666809082e-01 1.660949736833572388e-02 -3.272680938243865967e-02 -3.484483659267425537e-01 3.503113519400358200e-03 2.569163739681243896e-01 -2.752962112426757812e-01 1.782195717096328735e-01 -1.654493063688278198e-01 -9.508116543292999268e-02 -4.851434752345085144e-02 1.090488135814666748e-01 -6.572258472442626953e-02 -2.833209633827209473e-01 2.544957697391510010e-01 -7.874981313943862915e-02 -7.117658108472824097e-02 -1.844373494386672974e-01 4.378278553485870361e-02
-1.276001185178756714e-01 4.295746237039566040e-02 -2.204441875219345093e-01 -3.709198907017707825e-02 -2.173003405332565308e-01 -1.849311590194702148e-01 -4.406661987304687500e-01 -1.461786031723022461e-01 5.021754652261734009e-02 9.963762015104293823e-02 1.211774721741676331e-01 -7.002504169940948486e-02 2.430133819580078125e-01 3.127563297748565674e-01 1.657306253910064697e-01 -1.348209232091903687e-01 -6.580350548028945923e-02 5.725475028157234192e-02 1.487785279750823975e-01 -2.367030680179595947e-01 -2.016306668519973755e-01 -1.078605372458696365e-02 1.292203664779663086e-01 8.916263282299041748e-02 1.245804503560066223e-01 5.455435812473297119e-02 -4.031770862638950348e-03 4.102816283702850342e-01 -1.953964978456497192e-01 1.769204996526241302e-02 -1.391149610280990601e-01 6.704474985599517822e-02
1.625991016626358032e-01 4.971809312701225281e-02 -4.982095677405595779e-03 -6.765734404325485229e-02 5.679882690310478210e-02 -7.285932451486587524e-02 -1.714530140161514282e-01 3.280876278877258301e-01 -1.288183629512786865e-01 3.095271624624729156e-02 5.076420307159423828e-02 -2.433931380510330200e-01 1.275092083960771561e-02 3.441045880317687988e-01 4.672931134700775146e-02 -1.679130643606185913e-01 -3.545606136322021484e-02 -7.162117213010787964e-02 2.957710810005664825e-02 -3.601034879684448242e-01 2.951365709304809570e-02 -1.768122315406799316e-01 3.061382770538330078e-01 2.274937629699707031e-01 -2.936475574970245361e-01 5.431239679455757141e-02 -2.128195166587829590e-01 4.784360155463218689e-02 2.997302711009979248e-01 -6.884340196847915649e-02 -2.127929180860519409e-01 -3.787619620561599731e-02
2.186631709337234497e-01 1.866024732589721680e-01 -2.146057337522506714e-01 -4.351194575428962708e-02 9.920341521501541138e-02 2.656782977283000946e-02 -2.360432893037796021e-01 -1.017458885908126831e-01 -4.473738372325897217e-02 1.002726331353187561e-02 -9.042257070541381836e-02 -1.731762313283979893e-03 -2.580083906650543213e-01 2.624847367405891418e-02 1.243132799863815308e-01 -1.109798848628997803e-01 -2.700264155864715576e-01 2.395054511725902557e-02 3.382284566760063171e-02 -3.367533981800079346e-01 -1.182942017912864685e-01 1.026236042380332947e-01 1.669644564390182495e-01 -1.453138291835784912e-01 2.410458177328109741e-01 -1.850476861000061035e-01 -2.366269230842590332e-01 3.870368599891662598e-01 -9.014234691858291626e-02 2.737023234367370605e-01 -1.788858920335769653e-01 1.129815727472305298e-01
1.336191892623901367e-01 2.116249687969684601e-02 -8.787543326616287231e-02 1.471952348947525024e-02 2.168524563312530518e-01 -3.832978606224060059e-01 -3.285877108573913574e-01 2.391656488180160522e-01 -1.552676856517791748e-01 3.138062953948974609e-01 1.509961783885955811e-01 -1.801976710557937622e-01 6.247865408658981323e-02 -2.478489466011524200e-02 1.871054917573928833e-01 -2.474837303161621094e-01 -2.909623980522155762e-01 3.975806385278701782e-02 4.723545908927917480e-02 -2.212063968181610107e-02 2.353700995445251465e-01 -2.022631019353866577e-01 2.341371774673461914e-01 1.201981678605079651e-01 -4.114736244082450867e-02 -1.238115951418876648e-01 9.661624208092689514e-03 -7.400698494166135788e-03 8.525768667459487915e-02 -1.339714974164962769e-01 1.215194761753082275e-01 1.559694856405258179e-01
1.320895701646804810e-01 -1.750043928623199463e-01 -5.982111766934394836e-02 6.584887206554412842e-02 -9.445443749427795410e-02 -1.265456825494766235e-01 -2.986774444580078125e-01 -2.268082499504089355e-01 -3.396100923418998718e-02 7.427520304918289185e-02 -3.017467446625232697e-02 3.282051384449005127e-01 -1.971987932920455933e-01 2.835943698883056641e-01 2.372104823589324951e-01 -3.650857806205749512e-01 -2.413690239191055298e-01 -1.927806809544563293e-02 1.001768037676811218e-01 1.294755563139915466e-02 6.771389394998550415e-02 2.057578861713409424e-01 1.849581487476825714e-03 -9.336769580841064453e-02 -9.616243839263916016e-02 7.353623211383819580e-02 -2.694018185138702393e-01 1.804918348789215088e-01 -1.514153778553009033e-01 2.920906841754913330e-01 8.568843826651573181e-03 -4.067194089293479919e-02
7.986151427030563354e-02 -6.114228814840316772e-02 -1.237848587334156036e-02 4.566901829093694687e-03 5.421379953622817993e-02 -1.079613268375396729e-01 -6.196364760398864746e-02 4.773000720888376236e-03 -2.234182804822921753e-01 2.063507027924060822e-02 4.626898467540740967e-02 -7.996953278779983521e-02 -2.820226252079010010e-01 -2.564042508602142334e-01 1.353255063295364380e-01 -2.617400288581848145e-01 -1.471614390611648560e-01 2.139615826308727264e-02 -2.280614338815212250e-02 -3.788290917873382568e-01 2.332939654588699341e-01 -2.628543674945831299e-01 1.911487877368927002e-01 1.684097796678543091e-01 1.102512180805206299e-01 -3.060432374477386475e-01 -4.006081819534301758e-01 4.231917113065719604e-02 1.019622478634119034e-02 -1.641761213541030884e-01 -5.359403789043426514e-02 1.663873195648193359e-01
-1.137521788477897644e-01 -3.029938042163848877e-01 -8.388824760913848877e-02 2.120646536350250244e-01 1.869710907340049744e-02 -2.173629701137542725e-01 -1.775707453489303589e-01 -1.131322383880615234e-01 -4.571156576275825500e-02 9.741540253162384033e-02 1.194231063127517700e-01 -7.520970702171325684e-02 -2.422165572643280029e-01 -1.530054025352001190e-02 -4.090169817209243774e-02 -3.319009840488433838e-01 -1.873910278081893921e-01 -9.173902124166488647e-02 1.482666879892349243e-01 -3.284589573740959167e-02 1.685703247785568237e-01 1.700433939695358276e-01 2.373666316270828247e-01 -1.628229469060897827e-01 1.426102519035339355e-01 -1.134145632386207581e-01 -4.736465811729431152e-01 2.598800696432590485e-02 2.622693404555320740e-02 1.007148399949073792e-01 9.690790623426437378e-02 2.527261674404144287e-01
1.186837181448936462e-01 -1.537449359893798828e-01 -2.235537618398666382e-01 -6.107411161065101624e-02 -9.330153465270996094e-02 1.599960625171661377e-01 -1.881984621286392212e-01 -2.311143837869167328e-02 4.506533220410346985e-02 1.637829846004024148e-04 3.148602843284606934e-01 -4.063091799616813660e-02 -1.279268413782119751e-01 8.072094060480594635e-03 3.958837687969207764e-01 -3.010058999061584473e-01 -2.484026700258255005e-01 1.814675051718950272e-03 1.637384295463562012e-01 -2.959730923175811768e-01 2.607977986335754395e-01 -1.465200632810592651e-01 2.809963822364807129e-01 3.725012391805648804e-02 1.153180561959743500e-02 -2.823486328125000000e-01 -8.254349231719970703e-03 1.515113711357116699e-01 1.251243054866790771e-01 -2.057624794542789459e-02 -5.195281654596328735e-02 -6.428113579750061035e-02
-1.157210022211074829e-01 -1.361898630857467651e-01 -1.305703520774841309e-01 -3.161340057849884033e-01 1.659779250621795654e-01 5.246406421065330505e-02 -3.316504955291748047e-01 3.501534759998321533e-01 -2.588545680046081543e-01 -2.555994503200054169e-02 -4.851913079619407654e-02 -2.699197232723236084e-01 1.435184329748153687e-01 1.286517679691314697e-01 4.478653073310852051e-01 -8.035259693861007690e-02 -1.656895428895950317e-01 -2.155986279249191284e-01 1.709156781435012817e-01 -1.148913875222206116e-01 -7.482614368200302124e-02 1.179790273308753967e-01 -2.711294451728463173e-03 5.937348306179046631e-02 -1.408710032701492310e-01 2.308528497815132141e-02 -1.608033329248428345e-01 -4.531537368893623352e-02 6.542761623859405518e-02 3.691115230321884155e-02 -8.808145672082901001e-02 4.890181124210357666e-03
7.511553913354873657e-02 -5.070724338293075562e-02 -1.408772766590118408e-01 1.107069998979568481e-01 -1.668928265571594238e-01 -1.447685956954956055e-01 -8.448167890310287476e-02 -4.062403738498687744e-02 -1.893847733736038208e-01 -8.491717278957366943e-02 -1.692830324172973633e-01 3.398260474205017090e-02 5.589925870299339294e-02 1.458259020000696182e-02 -2.449141256511211395e-02 -2.181315720081329346e-01 -3.693050742149353027e-01 -1.793893873691558838e-01 4.240288138389587402e-01 -4.731020033359527588e-01 3.970865160226821899e-02 -8.265915676020085812e-04 5.829519033432006836e-02 8.320148289203643799e-02 2.992213070392608643e-01 7.617179304361343384e-02 -7.505962159484624863e-03 2.129176557064056396e-01 8.458356559276580811e-02 -8.873881399631500244e-02 -1.751412749290466309e-01 8.460249006748199463e-02
1.162031590938568115e-01 -1.228797212243080139e-01 -6.037072837352752686e-02 2.105614840984344482e-01 4.493898898363113403e-02 8.545457571744918823e-02 -5.139086395502090454e-02 1.731003969907760620e-01 3.700167313218116760e-02 2.682871818542480469e-01 1.179936677217483521e-01 -6.159803643822669983e-02 -4.440324380993843079e-02 -2.002345919609069824e-01 1.608693450689315796e-01 -2.962280809879302979e-01 -1.646376252174377441e-01 -1.493919193744659424e-01 3.388461470603942871e-01 -1.501437723636627197e-01 -1.324624121189117432e-01 1.190560031682252884e-02 3.147206306457519531e-01 -9.783044457435607910e-02 -1.156543046236038208e-01 -2.713849246501922607e-01 -6.731300055980682373e-02 2.571652829647064209e-01 1.372419744729995728e-01 -1.315169781446456909e-01 -2.752073109149932861e-01 -2.282045483589172363e-01
4.217782318592071533e-01 -1.103772521018981934e-01 -2.565109133720397949e-01 -1.445603668689727783e-01 -6.273353099822998047e-02 -1.288126707077026367e-01 -9.270138107240200043e-04 1.496608108282089233e-01 -2.728641629219055176e-01 -1.798769384622573853e-01 -3.832763805985450745e-02 -1.757095158100128174e-01 1.786485761404037476e-01 2.107792347669601440e-01 3.238819539546966553e-02 -2.881786525249481201e-01 -2.735987007617950439e-01 -5.565799027681350708e-02 -8.222920447587966919e-02 -3.688519299030303955e-01 -1.107032001018524170e-01 -3.526216745376586914e-02 1.144265383481979370e-01 -1.376263946294784546e-01 -3.742232918739318848e-02 -2.107052206993103027e-01 -1.138862445950508118e-01 -1.237903372384607792e-03 -2.156937718391418457e-01 6.401895731687545776e-02 6.830763816833496094e-02 -1.863098330795764923e-02
-1.336738616228103638e-01 -9.266974031925201416e-02 3.124396316707134247e-02 -1.771594136953353882e-01 -1.010012999176979065e-01 -2.285307347774505615e-01 -2.604587972164154053e-01 1.652993410825729370e-01 -8.610423654317855835e-02 -1.292203273624181747e-02 -2.125656455755233765e-01 -3.597606346011161804e-02 7.695706933736801147e-02 9.154399484395980835e-02 7.859279960393905640e-02 -3.836194276809692383e-01 -1.408153325319290161e-01 7.616139203310012817e-02 2.332163276150822639e-03 -2.394554316997528076e-01 -5.210053059272468090e-04 -5.838462710380554199e-02 -1.357876509428024292e-01 -1.784375756978988647e-01 -9.514950960874557495e-02 2.748923003673553467e-01 -1.148475259542465210e-01 -1.349790841341018677e-01 -2.552732527256011963e-01 -9.118180721998214722e-02 -4.845873713493347168e-01 -2.992981858551502228e-02
-2.083137333393096924e-01 -2.310926169157028198e-01 8.049516938626766205e-03 -9.565871208906173706e-02 -1.339539512991905212e-02 4.131751880049705505e-02 -2.188675254583358765e-01 -1.982713863253593445e-02 -1.994864940643310547e-01 1.368008852005004883e-01 -1.433757394552230835e-01 -2.433281391859054565e-01 3.606157600879669189e-01 2.506214678287506104e-01 1.693105250597000122e-01 -1.817366033792495728e-01 -3.917235136032104492e-01 2.429392486810684204e-01 1.427640914916992188e-01 -2.068825066089630127e-01 -7.968620955944061279e-02 1.784942150115966797e-01 1.804413348436355591e-01 4.873429611325263977e-02 -1.706691980361938477e-01 -1.257938742637634277e-01 -2.047510296106338501e-01 -3.466122597455978394e-02 5.130454897880554199e-02 -3.828241303563117981e-02 3.582796826958656311e-02 9.342981129884719849e-02
-3.770664706826210022e-02 -1.258285343647003174e-01 -1.145790591835975647e-01 -1.092462688684463501e-01 1.288183592259883881e-02 2.789485268294811249e-02 4.138630628585815430e-02 2.044102698564529419e-01 -2.668819427490234375e-01 9.467197954654693604e-02 -2.214143723249435425e-01 1.560212671756744385e-01 2.855093590915203094e-02 2.133320122957229614e-01 -2.102759433910250664e-03 -2.806287705898284912e-01 -4.810722172260284424e-01 1.273193061351776123e-01 7.778867334127426147e-02 -2.316353023052215576e-01 2.761963605880737305e-01 -1.845405697822570801e-01 7.990647107362747192e-02 -6.631618738174438477e-02 4.293857514858245850e-02 6.942135840654373169e-02 -2.333472371101379395e-01 9.293421357870101929e-02 -1.405253708362579346e-01 -3.477390483021736145e-02 -1.896941103041172028e-02 -3.392153978347778320e-01
-7.343722134828567505e-02 -1.572745591402053833e-01 2.303075343370437622e-01 -3.607561811804771423e-03 -2.108021825551986694e-01 1.540752202272415161e-01 -3.082171380519866943e-01 5.302649736404418945e-02 -3.460154235363006592e-01 6.892918050289154053e-02 6.808144599199295044e-02 -2.973850071430206299e-01 -1.237239688634872437e-01 7.059446722269058228e-02 3.077525198459625244e-01 -3.041649758815765381e-01 -1.293045282363891602e-01 2.784511819481849670e-02 -8.642341010272502899e-03 -3.147718906402587891e-01 2.106700837612152100e-01 -1.166370064020156860e-01 2.837073057889938354e-02 -1.434981077909469604e-01 2.124033495783805847e-02 2.226182259619235992e-02 -1.014588773250579834e-01 1.176053062081336975e-01 5.781847517937421799e-03 6.701533496379852295e-02 -3.148071765899658203e-01 3.205264732241630554e-02
-7.863526046276092529e-02 -1.392468363046646118e-01 1.088396310806274414e-01 -5.797510594129562378e-02 1.641919910907745361e-01 -1.200284361839294434e-01 -1.195750236511230469e-01 -5.974289029836654663e-03 -1.031825765967369080e-01 8.981437236070632935e-02 -2.212291955947875977e-01 3.609552085399627686e-01 -2.400688268244266510e-02 4.919939860701560974e-02 1.885376721620559692e-01 -2.309437990188598633e-01 -4.887930452823638916e-01 1.353063504211604595e-03 9.628530591726303101e-02 -9.490323811769485474e-02 -1.049435883760452271e-01 2.215470820665359497e-01 6.403958797454833984e-02 -1.499206423759460449e-01 -4.682836681604385376e-02 2.270258069038391113e-01 -4.169538617134094238e-01 -3.093025460839271545e-02 -1.614275574684143066e-01 -1.841277256608009338e-02 -1.022889539599418640e-01 6.651359051465988159e-02
1.654210388660430908e-01 3.747948259115219116e-02 -2.167886197566986084e-01 2.958478638902306557e-03 4.989798739552497864e-02 -1.710951775312423706e-01 -2.694467008113861084e-01 -2.438239566981792450e-02 6.994881480932235718e-02 -9.717085212469100952e-02 1.875235885381698608e-01 -7.522071897983551025e-02 2.126865535974502563e-01 1.200407966971397400e-01 -1.184459701180458069e-01 -3.002131581306457520e-01 -3.755152523517608643e-01 2.221273630857467651e-02 3.193089738488197327e-02 -3.313933312892913818e-01 -1.660193353891372681e-01 -1.214356124401092529e-01 -2.377162426710128784e-01 5.071317404508590698e-02 2.229831516742706299e-01 -1.750954240560531616e-01 -3.202838003635406494e-01 4.809640720486640930e-02 -2.102928236126899719e-02 -1.453277654945850372e-02 -1.867856979370117188e-01 -1.604722440242767334e-01
-1.486026644706726074e-01 -1.655484735965728760e-02 -1.829822808504104614e-01 -1.693823486566543579e-01 -1.066776067018508911e-01 1.648084670305252075e-01 -3.504403531551361084e-01 1.940139383077621460e-01 -9.060409665107727051e-02 1.679818034172058105e-01 -8.727455884218215942e-02 8.179590106010437012e-02 4.814366996288299561e-02 2.167192399501800537e-01 1.486202329397201538e-01 -3.298485577106475830e-01 -2.619808614253997803e-01 -1.649320870637893677e-01 -1.368646025657653809e-01 -9.535825252532958984e-02 2.519146203994750977e-01 -3.623963296413421631e-01 1.000810936093330383e-01 2.105327136814594269e-02 2.502264976501464844e-01 2.458463050425052643e-02 -2.026023119688034058e-01 1.001560688018798828e-01 1.168498210608959198e-02 6.428728997707366943e-02 -1.499445289373397827e-01 1.249332726001739502e-01
3.526683524250984192e-02 -1.695755869150161743e-01 1.465101242065429688e-01 -1.959621459245681763e-01 2.485809288918972015e-02 1.903170794248580933e-01 -3.355132937431335449e-01 1.103309467434883118e-01 -2.544180452823638916e-01 1.497177481651306152e-01 -1.047890409827232361e-01 -2.873584628105163574e-01 -1.469797194004058838e-01 4.491822421550750732e-02 1.260112822055816650e-01 -3.431954979896545410e-01 -1.345448344945907593e-01 9.301053732633590698e-02 1.372928638011217117e-02 -3.468743860721588135e-01 -1.821886398829519749e-03 -2.599416375160217285e-01 -3.091455996036529541e-02 5.400728061795234680e-02 1.140673980116844177e-01 -7.307292520999908447e-02 -7.285268604755401611e-02 1.526631861925125122e-01 -2.673757076263427734e-02 -2.161934040486812592e-02 -3.750013113021850586e-01 5.558178573846817017e-02
-2.755220979452133179e-03 -1.483878791332244873e-01 -2.974142432212829590e-01 6.016284599900245667e-02 6.064594164490699768e-02 -3.511904180049896240e-02 -3.628185689449310303e-01 -4.132929816842079163e-02 -2.988845705986022949e-01 -1.003951579332351685e-01 -1.750778965651988983e-02 -3.068733513355255127e-01 -2.144768238067626953e-01 1.044955328106880188e-01 2.376203238964080811e-01 -1.308856457471847534e-01 5.795799195766448975e-03 -9.739957749843597412e-02 1.487268507480621338e-01 -4.076439440250396729e-01 1.618798673152923584e-01 -2.136521041393280029e-01 2.477514557540416718e-02 1.318261772394180298e-01 1.037027686834335327e-01 -7.952146232128143311e-02 -2.564168572425842285e-01 -5.036148056387901306e-02 1.088371947407722473e-01 -1.894585192203521729e-01 -1.526922546327114105e-02 -4.737349972128868103e-02
1.819817125797271729e-01 -1.097857207059860229e-01 9.614236652851104736e-02 -1.813259869813919067e-01 1.114673912525177002e-01 2.816841900348663330e-01 -1.456802785396575928e-01 -8.579070121049880981e-02 -2.516072392463684082e-01 7.823920249938964844e-02 4.887333512306213379e-02 2.117699831724166870e-01 2.553205490112304688e-01 2.365406602621078491e-01 3.180018961429595947e-01 -1.533996760845184326e-01 -2.352715730667114258e-01 1.154677122831344604e-01 9.529183059930801392e-02 -2.143650054931640625e-01 -3.149080276489257812e-02 1.741279363632202148e-01 2.326154112815856934e-01 -1.830154210329055786e-01 -7.600744813680648804e-02 -8.742289990186691284e-02 -2.039137929677963257e-01 -6.836689263582229614e-02 -3.181043565273284912e-01 8.559733629226684570e-03 -8.002318441867828369e-02 -1.411276310682296753e-01
-1.672563850879669189e-01 -7.912014424800872803e-02 -3.027828931808471680e-01 -1.325624287128448486e-01 -3.569804504513740540e-02 1.435064077377319336e-01 -1.662670820951461792e-01 7.092333585023880005e-02 1.270242314785718918e-02 -2.577006630599498749e-02 2.127231955528259277e-01 6.226563081145286560e-02 3.059262223541736603e-02 1.519875079393386841e-01 4.058784246444702148e-01 -1.367109715938568115e-01 -4.388715624809265137e-01 -1.042890176177024841e-01 1.776511371135711670e-01 -2.043024897575378418e-01 -3.098255097866058350e-01 -6.095289811491966248e-02 2.232815176248550415e-01 1.299448162317276001e-01 -1.682698726654052734e-01 -9.351678192615509033e-02 -5.520425364375114441e-02 4.234535619616508484e-02 -3.718192130327224731e-02 1.034810394048690796e-01 -2.126698940992355347e-01 -4.586408659815788269e-02
1.226530000567436218e-01 -2.374471873044967651e-01 -1.143005117774009705e-01 -9.440582245588302612e-02 1.382602602243423462e-01 -1.045172587037086487e-01 -6.832600384950637817e-02 3.191176056861877441e-01 -7.520963996648788452e-02 -2.888523638248443604e-01 4.522794857621192932e-02 -3.189745545387268066e-02 -3.443731367588043213e-01 2.354547530412673950e-01 1.718139052391052246e-01 -1.561659574508666992e-01 -1.840377449989318848e-01 6.603775173425674438e-02 1.269499659538269043e-01 -5.085196495056152344e-01 1.427735947072505951e-02 8.617443591356277466e-02 -4.938099533319473267e-02 1.904472336173057556e-02 -1.478278636932373047e-02 -5.807936191558837891e-02 -1.628184318542480469e-01 1.212225258350372314e-01 -7.524432241916656494e-02 3.687410056591033936e-02 -2.613523602485656738e-01 8.040922880172729492e-02
3.293847441673278809e-01 -1.932812333106994629e-01 -2.069348096847534180e-01 -4.278222098946571350e-02 -1.023099496960639954e-01 -2.612398564815521240e-01 -1.471573114395141602e-01 2.039045691490173340e-01 -6.761236488819122314e-02 -3.117588460445404053e-01 1.833035424351692200e-02 -1.413550376892089844e-01 -1.622335612773895264e-01 1.387385874986648560e-01 7.148317247629165649e-02 -3.075790703296661377e-01 -3.238537013530731201e-01 5.979479476809501648e-02 5.066163092851638794e-02 -2.290737628936767578e-01 1.887712776660919189e-01 -1.280330959707498550e-02 -1.291813254356384277e-01 -1.289573013782501221e-01 2.927393093705177307e-02 3.411559760570526123e-02 -2.493816316127777100e-01 -2.076030476018786430e-03 -4.591685533523559570e-02 1.016160845756530762e-01 -2.663746774196624756e-01 1.412951946258544922e-01
-6.057283654808998108e-02 -5.793708562850952148e-02 -3.818667829036712646e-01 2.016380280256271362e-01 -6.940630078315734863e-02 1.626734063029289246e-02 -2.124458253383636475e-01 6.621367484331130981e-02 -1.271078139543533325e-01 1.254289448261260986e-01 1.307364255189895630e-01 1.358198001980781555e-02 -2.320221811532974243e-01 -4.629833623766899109e-03 3.762645721435546875e-01 -1.678862571716308594e-01 -1.499305516481399536e-01 4.862868227064609528e-03 1.513287425041198730e-01 -1.248164549469947815e-01 -2.889358997344970703e-01 2.010075598955154419e-01 2.987745702266693115e-01 -6.456048041582107544e-02 -1.874235123395919800e-01 -2.077827006578445435e-01 -8.406028896570205688e-02 1.720915585756301880e-01 -3.715214133262634277e-02 -2.128186374902725220e-01 -1.894508600234985352e-01 5.711185559630393982e-02
-9.942185133695602417e-02 -1.127838045358657837e-01 1.262357737869024277e-02 1.195563971996307373e-01 -6.201380398124456406e-03 3.304790854454040527e-01 -2.689922749996185303e-01 7.175575941801071167e-02 -1.913820803165435791e-01 4.382465779781341553e-02 6.316825002431869507e-02 -4.294818267226219177e-02 4.985849559307098389e-02 3.011500835418701172e-01 1.360892057418823242e-01 -4.310944676399230957e-01 -1.203939914703369141e-01 8.615683019161224365e-02 2.063055336475372314e-01 -1.591256558895111084e-01 -1.965414136648178101e-01 -1.581437140703201294e-01 1.812868267297744751e-01 -7.986623793840408325e-02 -5.825893580913543701e-02 -1.914191693067550659e-01 -3.358147740364074707e-01 -6.748856604099273682e-02 -2.782986760139465332e-01 -5.601840093731880188e-02 6.618524435907602310e-03 5.985869094729423523e-02
2.724073529243469238e-01 -7.122762501239776611e-02 -2.151135914027690887e-02 5.275863781571388245e-02 -1.521302461624145508e-01 1.508742719888687134e-01 -1.792727708816528320e-01 -2.378601767122745514e-02 5.485966335982084274e-03 2.976606488227844238e-01 2.069542557001113892e-01 1.278823018074035645e-01 2.370603531599044800e-01 -3.913705796003341675e-02 2.205284684896469116e-01 -3.841489553451538086e-01 -3.374834954738616943e-01 -2.413035035133361816e-01 3.683930933475494385e-01 -9.304080903530120850e-02 2.883912436664104462e-02 -2.900939900428056717e-03 -1.342654824256896973e-01 -1.373200416564941406e-01 7.510913908481597900e-02 -3.111214004456996918e-02 -8.766991645097732544e-02 1.600609421730041504e-01 -6.041347607970237732e-02 -2.825519256293773651e-02 -1.956457644701004028e-01 1.606651023030281067e-02
-6.329128891229629517e-02 -1.821769326925277710e-01 -1.532181799411773682e-01 -1.756052225828170776e-01 -9.198365360498428345e-02 -1.950892060995101929e-01 -1.437699496746063232e-01 -4.981205612421035767e-02 1.259838342666625977e-01 2.679549455642700195e-01 -3.912048041820526123e-02 -4.235977679491043091e-02 1.524112746119499207e-02 1.935050264000892639e-02 3.545456528663635254e-01 -2.902148663997650146e-01 -2.626230418682098389e-01 1.550304740667343140e-01 -1.172646433115005493e-01 -1.171392276883125305e-01 -7.209789752960205078e-02 4.909242689609527588e-02 1.571178287267684937e-01 -3.440480232238769531e-01 -1.579627245664596558e-01 2.722994089126586914e-01 -1.659121811389923096e-01 5.355333164334297180e-02 -1.737360060214996338e-01 1.574460119009017944e-01 -2.295955121517181396e-01 1.701986491680145264e-01
4.165755957365036011e-02 -1.042587086558341980e-01 -2.276886999607086182e-01 -1.525346338748931885e-01 1.362221129238605499e-02 4.841237887740135193e-02 -4.814687073230743408e-01 -2.338588386774063110e-01 9.303101152181625366e-02 5.999080836772918701e-02 1.373152136802673340e-01 -4.753266274929046631e-02 -1.259967237710952759e-01 -6.768026202917098999e-02 1.174840256571769714e-01 -1.577409952878952026e-01 -3.102281987667083740e-01 -2.296616733074188232e-01 4.087781310081481934e-01 -2.514514029026031494e-01 -1.596137881278991699e-01 -1.027465704828500748e-02 2.076391726732254028e-01 -1.371867954730987549e-01 1.050248369574546814e-01 8.453838527202606201e-02 1.578308343887329102e-01 1.033322140574455261e-01 -6.646448373794555664e-02 7.205044478178024292e-02 -2.056904882192611694e-02 1.088725123554468155e-02
1.784181455150246620e-03 -1.071299314498901367e-01 -4.955649748444557190e-02 1.140379756689071655e-01 -6.514465063810348511e-02 -1.965519040822982788e-01 -8.265279233455657959e-02 -9.557583928108215332e-02 -1.520244926214218140e-01 5.123566836118698120e-02 -9.480398148298263550e-02 6.731215119361877441e-02 -1.610166579484939575e-01 -8.875603973865509033e-02 8.447377383708953857e-02 -3.559145331382751465e-01 -2.103614360094070435e-01 -1.953500956296920776e-01 -4.937304556369781494e-02 -3.091615438461303711e-01 -9.529019892215728760e-02 3.611440062522888184e-01 1.095283478498458862e-01 2.421713620424270630e-01 4.330974444746971130e-02 9.710375964641571045e-02 -4.108947813510894775e-01 1.299316883087158203e-01 -2.493686228990554810e-01 -6.099748611450195312e-02 -1.256618946790695190e-01 -1.950585544109344482e-01
7.025405019521713257e-02 -5.719600711017847061e-03 -4.974524490535259247e-03 1.598804593086242676e-01 -4.649320617318153381e-02 -1.392976343631744385e-01 -1.969168186187744141e-01 1.714873164892196655e-01 -1.357440352439880371e-01 1.213540062308311462e-01 -2.275048196315765381e-01 1.091032996773719788e-01 -1.491461098194122314e-01 3.451034128665924072e-01 4.204331934452056885e-01 -1.996151208877563477e-01 -2.892003953456878662e-01 -1.387363225221633911e-01 -1.390929073095321655e-01 -2.334574013948440552e-01 -1.283860653638839722e-01 -3.383899927139282227e-01 2.561760134994983673e-02 -4.824967682361602783e-02 1.364603340625762939e-01 -7.302213460206985474e-02 -1.583154350519180298e-01 3.528348356485366821e-02 1.802380532026290894e-01 7.788800448179244995e-02 -1.567865610122680664e-01 -2.869789116084575653e-02
5.570130050182342529e-02 -2.579125165939331055e-01 -1.197322607040405273e-01 -1.120423600077629089e-01 -1.892888545989990234e-01 6.779602915048599243e-02 1.338930726051330566e-01 3.379732072353363037e-01 8.795128017663955688e-02 -5.065979063510894775e-02 3.199582397937774658e-01 -1.668086796998977661e-01 -6.024814769625663757e-02 -1.222817972302436829e-02 2.990402281284332275e-01 -2.050352394580841064e-01 -3.159290254116058350e-01 -1.266478896141052246e-01 1.495819725096225739e-02 -3.569565117359161377e-01 -1.164680346846580505e-01 7.473570108413696289e-02 8.249250799417495728e-02 -1.284647583961486816e-01 -2.242746390402317047e-02 -4.709907248616218567e-02 -3.794946968555450439e-01 7.942352443933486938e-02 -7.983337342739105225e-02 -7.872021943330764771e-02 -5.783095210790634155e-02 -1.593405567109584808e-02
-1.828901022672653198e-01 -3.278248477727174759e-03 -1.708178371191024780e-01 -1.864535957574844360e-01 -3.627386176958680153e-03 -8.573669940233230591e-02 -2.556159198284149170e-01 2.802284657955169678e-01 2.726917527616024017e-02 1.763823330402374268e-01 6.203093007206916809e-02 -6.712621543556451797e-04 8.082929253578186035e-02 -7.463140785694122314e-02 2.050878405570983887e-01 -4.129773750901222229e-02 -1.627180427312850952e-01 -1.291525065898895264e-01 4.256873130798339844e-01 -1.086837351322174072e-01 -2.602246701717376709e-01 -2.674710750579833984e-01 7.709726691246032715e-02 -2.143558114767074585e-01 -1.094522103667259216e-01 1.728415936231613159e-01 -2.446980327367782593e-01 8.105324208736419678e-02 6.097351759672164917e-02 -1.675136201083660126e-02 -2.942237555980682373e-01 1.832950413227081299e-01
1.671682000160217285e-01 -1.198163256049156189e-01 -1.415171325206756592e-01 -5.927689746022224426e-02 -1.159766167402267456e-01 -2.641572654247283936e-01 -8.788792043924331665e-02 1.954507082700729370e-01 -1.945611983537673950e-01 1.540922522544860840e-01 -4.882102832198143005e-02 -8.852984011173248291e-02 6.317468732595443726e-02 2.142346054315567017e-01 7.035542279481887817e-02 -9.931240975856781006e-02 4.282878711819648743e-02 -9.734891355037689209e-02 3.719570040702819824e-01 -5.320984125137329102e-01 -8.830446749925613403e-03 1.505824625492095947e-01 2.161421030759811401e-01 -1.139696389436721802e-01 2.482048124074935913e-01 1.539218574762344360e-01 6.251398473978042603e-02 -3.765343874692916870e-02 3.209681808948516846e-02 -1.881533712148666382e-01 1.271555125713348389e-01 1.000402867794036865e-01
-2.762480378150939941e-01 5.631998553872108459e-02 -2.653063237667083740e-01 1.632657498121261597e-01 1.486009061336517334e-01 9.000791609287261963e-02 -3.076536059379577637e-01 2.248086333274841309e-01 -1.992847537621855736e-03 2.058066725730895996e-01 1.800269931554794312e-01 8.075029402971267700e-02 -1.012449041008949280e-01 2.354639768600463867e-02 3.173905014991760254e-01 -1.023558378219604492e-01 -2.917525172233581543e-01 1.597793772816658020e-02 2.704166434705257416e-02 -4.542244970798492432e-01 -1.446283049881458282e-02 -1.082352101802825928e-01 2.278499156236648560e-01 1.100980788469314575e-01 -5.346428230404853821e-02 1.592375934123992920e-01 -8.666602522134780884e-02 5.346710607409477234e-02 -5.612509325146675110e-02 -2.305025607347488403e-02 -4.632446914911270142e-02 1.788580268621444702e-01
1.927727274596691132e-02 3.675904870033264160e-02 -2.087052911520004272e-01 4.557767137885093689e-02 1.869042217731475830e-01 -3.053151071071624756e-01 -1.374150812625885010e-01 -1.498975753784179688e-01 -2.403887547552585602e-02 1.437661647796630859e-01 -1.154057309031486511e-01 2.331529110670089722e-01 1.915189027786254883e-01 1.425901204347610474e-01 2.127666622400283813e-01 -2.623448967933654785e-01 -2.534065246582031250e-01 -1.414141654968261719e-01 -9.766780771315097809e-03 -1.489958167076110840e-01 1.484806090593338013e-01 -1.585281640291213989e-02 1.948484331369400024e-01 3.207382932305335999e-02 -7.465410977602005005e-02 -1.256420314311981201e-01 -4.596905410289764404e-01 -1.316605359315872192e-01 6.840175390243530273e-02 2.092121690511703491e-01 -1.154951453208923340e-01 -2.085929214954376221e-01
1.253884434700012207e-01 8.243930526077747345e-03 -1.424228698015213013e-01 -3.555949032306671143e-01 2.482311725616455078e-01 -1.599403680302202702e-03 -2.495210021734237671e-01 3.255736529827117920e-01 -2.198293507099151611e-01 6.464350223541259766e-02 -1.497877947986125946e-02 6.776437908411026001e-02 -3.529265895485877991e-02 2.840918898582458496e-01 -4.256723448634147644e-02 -6.735435873270034790e-02 -1.406249403953552246e-01 4.537776112556457520e-02 9.586089849472045898e-02 -1.991238296031951904e-01 2.478198409080505371e-01 -3.349841833114624023e-01 1.533856093883514404e-01 3.658273443579673767e-02 -2.208273857831954956e-01 3.017072938382625580e-02 -2.079850584268569946e-01 1.262888498604297638e-02 5.971411708742380142e-03 -9.584695100784301758e-03 -2.547415196895599365e-01 1.862611621618270874e-01
1.689215749502182007e-01 -1.518983840942382812e-01 -3.099308162927627563e-02 -1.638010703027248383e-02 -1.007469817996025085e-01 -2.552353143692016602e-01 -1.975438296794891357e-01 -2.581991255283355713e-01 1.126561015844345093e-01 5.116894096136093140e-02 -2.225122600793838501e-01 2.175060659646987915e-01 -1.594295799732208252e-01 -1.767346635460853577e-02 2.688417136669158936e-01 -4.063861370086669922e-01 -1.009406335651874542e-02 -1.838451921939849854e-01 -1.825029589235782623e-02 -2.579368054866790771e-01 -7.253267616033554077e-02 2.034183889627456665e-01 2.864916622638702393e-01 -1.231809183955192566e-01 -5.790611356496810913e-02 2.355376183986663818e-01 -2.263691574335098267e-01 8.905359357595443726e-02 -1.253502368927001953e-01 4.078877344727516174e-02 -1.031995192170143127e-01 1.430277805775403976e-02
1.494362801313400269e-01 -4.749725386500358582e-02 -1.853697448968887329e-01 -1.393834501504898071e-01 1.474001407623291016e-01 -1.949700862169265747e-01 -1.091635972261428833e-01 -2.112744450569152832e-01 -1.968173682689666748e-02 1.232610866427421570e-01 -1.080522872507572174e-02 3.659845292568206787e-01 -3.557316586375236511e-02 1.676968038082122803e-01 2.652828991413116455e-01 -3.939740955829620361e-01 -8.361394703388214111e-02 -9.016232192516326904e-02 9.323790669441223145e-03 9.035721421241760254e-03 -9.322432428598403931e-02 -2.285073883831501007e-02 1.843757480382919312e-01 -2.734845504164695740e-02 -2.523152232170104980e-01 -1.410492509603500366e-01 -4.620322287082672119e-01 -3.348182141780853271e-02 -1.598725616931915283e-01 9.274607151746749878e-02 -7.484307885169982910e-02 -5.957781895995140076e-02
-2.008297890424728394e-01 1.901456117630004883e-01 -4.507317394018173218e-02 -1.108862757682800293e-01 -5.025009438395500183e-02 -9.893735498189926147e-02 -4.298292845487594604e-02 2.663600742816925049e-01 -2.183171957731246948e-01 2.349807769060134888e-01 4.355227947235107422e-02 5.644216388463973999e-02 -2.478953450918197632e-02 3.571883216500282288e-02 4.262149631977081299e-01 -1.216693222522735596e-01 -1.845050454139709473e-01 -1.378669291734695435e-01 5.055626854300498962e-02 -5.781734734773635864e-02 -2.660302519798278809e-01 -1.893389970064163208e-01 1.198981553316116333e-01 -1.223857328295707703e-01 -8.599380403757095337e-02 2.984814345836639404e-01 -3.731038272380828857e-01 1.682575196027755737e-01 -2.868368662893772125e-02 -1.570778787136077881e-01 -1.356414258480072021e-01 1.222307607531547546e-01
2.801429294049739838e-02 1.588934659957885742e-02 3.297273442149162292e-02 -4.136984348297119141e-01 2.797508426010608673e-02 -6.831788271665573120e-02 -1.708974689245223999e-01 2.265237271785736084e-02 -2.507374286651611328e-01 1.142503321170806885e-01 -2.829274237155914307e-01 1.427744925022125244e-01 1.015106774866580963e-02 -1.753783039748668671e-02 8.735558390617370605e-02 -2.288601398468017578e-01 -3.273596465587615967e-01 -5.492129921913146973e-02 -6.778767704963684082e-02 -3.085706569254398346e-02 1.573654413223266602e-01 -6.735566258430480957e-02 2.699072062969207764e-01 -3.826942145824432373e-01 5.636981874704360962e-02 -3.015573322772979736e-01 -2.319308370351791382e-01 1.651982218027114868e-02 -1.568488329648971558e-01 -3.570413962006568909e-02 2.406935766339302063e-02 -1.257711648941040039e-01
6.819511204957962036e-02 -5.423692986369132996e-02 1.748342216014862061e-01 -1.179760601371526718e-02 -2.502076625823974609e-01 -4.798610508441925049e-01 -2.668190002441406250e-01 -5.248842388391494751e-02 -3.903461694717407227e-01 1.550952941179275513e-01 -1.583704203367233276e-01 -1.276244521141052246e-01 -7.473756372928619385e-02 4.545826464891433716e-03 3.644166514277458191e-02 4.387868940830230713e-02 -6.990429759025573730e-02 -2.625012099742889404e-01 1.471590697765350342e-01 6.090310588479042053e-02 1.829691976308822632e-01 9.044651687145233154e-02 1.539933830499649048e-01 4.535218700766563416e-02 -1.661558449268341064e-02 -1.267332881689071655e-01 -3.373535275459289551e-01 -7.531411945819854736e-03 5.881084874272346497e-02 -1.169960852712392807e-02 -2.548360824584960938e-01 5.388816818594932556e-02
-7.024475373327732086e-03 2.513067051768302917e-02 7.769408822059631348e-02 1.415147781372070312e-01 -1.972358822822570801e-01 -1.546831130981445312e-01 -1.442847847938537598e-01 -2.013557404279708862e-01 -1.640764325857162476e-01 1.759326606988906860e-01 1.294190734624862671e-01 -1.472431719303131104e-01 1.012586653232574463e-01 -3.717693313956260681e-02 5.808068066835403442e-02 -4.129379391670227051e-01 -2.293379157781600952e-01 1.688618659973144531e-01 1.128092184662818909e-01 -5.406583100557327271e-02 -3.910011798143386841e-02 -9.033779799938201904e-02 4.071605503559112549e-01 -5.274683609604835510e-02 1.271195262670516968e-01 -7.043871283531188965e-02 -1.097847074270248413e-01 -1.205713972449302673e-01 -1.115934625267982483e-01 -3.000966012477874756e-01 -2.276853770017623901e-01 -3.002691864967346191e-01
1.144396513700485229e-01 -2.377831935882568359e-01 -1.024399623274803162e-01 -5.824455618858337402e-02 4.260600730776786804e-02 1.849485486745834351e-01 -2.279535233974456787e-01 -4.839374870061874390e-02 2.011980488896369934e-02 -3.469576686620712280e-02 4.193602129817008972e-02 -1.135118156671524048e-01 5.850667133927345276e-02 1.534096747636795044e-01 3.727800548076629639e-01 -1.117204055190086365e-01 -2.619412839412689209e-01 -2.433369010686874390e-01 2.999919950962066650e-01 -1.133774220943450928e-01 -1.536394702270627022e-03 -2.279756665229797363e-01 1.735583133995532990e-02 4.558860138058662415e-02 -1.919814199209213257e-01 -1.932652294635772705e-02 -2.646472752094268799e-01 3.058571815490722656e-01 5.811813171021640301e-04 -4.647659510374069214e-02 -1.000739708542823792e-01 -3.653374016284942627e-01
7.985272444784641266e-03 -8.486651815474033356e-03 3.597082570195198059e-02 -1.738512516021728516e-02 1.185981184244155884e-01 -2.075656950473785400e-01 6.531281769275665283e-02 1.946397125720977783e-01 -3.004435300827026367e-01 2.071171104907989502e-01 2.190882861614227295e-01 -1.260579526424407959e-01 1.804598122835159302e-01 2.475917339324951172e-01 1.840234845876693726e-01 -1.711072623729705811e-01 -1.340682357549667358e-01 -1.112610548734664917e-01 -4.592610150575637817e-02 -2.289502769708633423e-01 1.314450353384017944e-01 -3.410138785839080811e-01 3.694436699151992798e-02 1.965041160583496094e-01 -2.888092994689941406e-01 9.733893722295761108e-02 -3.754390776157379150e-01 7.149971276521682739e-02 1.847426444292068481e-01 -3.822260722517967224e-02 -7.956869900226593018e-02 -7.485172897577285767e-02
-2.713193185627460480e-02 -1.614998877048492432e-01 -9.957550093531608582e-03 2.092573493719100952e-01 -4.645381495356559753e-02 3.928927239030599594e-03 -2.585745453834533691e-01 2.044844925403594971e-01 -1.518784910440444946e-01 -1.961120665073394775e-01 5.716017633676528931e-02 -1.029944419860839844e-01 -1.919118165969848633e-01 1.619402766227722168e-01 3.614599704742431641e-01 -6.483697146177291870e-02 -3.017694652080535889e-01 -2.087538540363311768e-01 1.435929387807846069e-01 -1.709672510623931885e-01 1.621182411909103394e-01 -2.466473877429962158e-01 5.559464916586875916e-02 -1.091154068708419800e-01 -2.088527940213680267e-02 6.409603171050548553e-03 -1.685226112604141235e-01 2.530407905578613281e-01 -1.110949739813804626e-02 -2.065984755754470825e-01 -3.469495177268981934e-01 -4.938253387808799744e-02
2.389980107545852661e-01 -9.306403994560241699e-02 -2.487977743148803711e-01 -9.892947971820831299e-03 -1.503748446702957153e-01 -3.230024501681327820e-02 -1.367436498403549194e-01 -5.725979432463645935e-02 -6.733725219964981079e-02 8.712519705295562744e-02 -4.911649972200393677e-02 -3.235968649387359619e-01 -1.993591934442520142e-01 -8.274104446172714233e-02 3.119771778583526611e-01 7.444409653544425964e-03 -8.097340166568756104e-02 5.347557365894317627e-02 8.548440039157867432e-02 -2.362010926008224487e-01 -1.983429193496704102e-01 -2.447960525751113892e-02 2.371109724044799805e-01 3.081942796707153320e-01 1.804384738206863403e-01 -4.936150461435317993e-02 -1.874866336584091187e-01 2.426060438156127930e-01 -2.385689020156860352e-01 3.325720727443695068e-01 -4.550248384475708008e-02 3.327051177620887756e-02
1.006987392902374268e-01 2.026211172342300415e-01 -6.880697607994079590e-02 1.670434474945068359e-01 1.009434983134269714e-01 -2.689096629619598389e-01 -2.613803744316101074e-01 5.028765648603439331e-02 4.784272750839591026e-04 1.092385128140449524e-02 1.115329284220933914e-02 -2.367534190416336060e-01 9.689492732286453247e-02 4.198319837450981140e-02 2.205274552106857300e-01 -5.420308932662010193e-02 -3.562113046646118164e-01 -1.458043158054351807e-01 7.443167269229888916e-02 5.164982378482818604e-02 -1.973877102136611938e-01 -2.841466367244720459e-01 1.318899840116500854e-01 2.145640999078750610e-01 6.648851186037063599e-02 6.354598701000213623e-02 -2.788831591606140137e-01 -6.918624974787235260e-03 -6.267818808555603027e-02 2.409052848815917969e-01 -3.781127035617828369e-01 1.144354194402694702e-01
-2.833870612084865570e-02 4.941563680768013000e-02 -2.359349429607391357e-01 -3.571425676345825195e-01 1.841720491647720337e-01 -5.239391326904296875e-02 -4.368013143539428711e-01 -6.744445860385894775e-02 -5.572520941495895386e-02 -1.087544187903404236e-01 -8.127965033054351807e-02 -2.877584397792816162e-01 -6.837699562311172485e-03 -5.736870318651199341e-02 2.987222671508789062e-01 -8.031027019023895264e-02 -1.359415147453546524e-02 -9.598898142576217651e-02 1.647149175405502319e-01 -6.412491947412490845e-02 -2.233162969350814819e-01 -8.974045515060424805e-02 -8.838536590337753296e-02 1.186127066612243652e-01 7.665678113698959351e-02 -7.830397784709930420e-02 -1.445755511522293091e-01 1.345545202493667603e-01 1.311610937118530273e-01 2.784031927585601807e-01 -2.683741748332977295e-01 -1.999157965183258057e-01
8.081548660993576050e-02 -1.099630817770957947e-01 7.094596326351165771e-02 -1.902065277099609375e-01 -1.447034180164337158e-01 -2.031609229743480682e-02 -1.049528345465660095e-01 -1.523804664611816406e-01 -1.188219860196113586e-01 4.234778583049774170e-01 1.854518353939056396e-01 -2.091512531042098999e-01 -6.742261350154876709e-02 5.437145009636878967e-02 -1.944552932400256395e-04 -5.274884700775146484e-01 -2.286729365587234497e-01 1.271703988313674927e-01 1.889092326164245605e-01 -1.053585931658744812e-01 -9.041753411293029785e-02 -1.510608494281768799e-01 1.243637949228286743e-01 3.344666957855224609e-02 -7.243651896715164185e-02 1.425585895776748657e-01 -7.863747328519821167e-02 -3.447780758142471313e-02 -1.007504165172576904e-01 -2.831740379333496094e-01 -5.641309171915054321e-02 -1.948074400424957275e-01
-5.540228635072708130e-02 -5.464649572968482971e-02 1.772769987583160400e-01 3.256096690893173218e-02 2.143478095531463623e-01 -2.113924920558929443e-01 -1.389238834381103516e-01 8.897867053747177124e-02 -2.429076880216598511e-01 6.325732171535491943e-02 1.818557381629943848e-01 -1.877613216638565063e-01 -2.368566393852233887e-02 3.426431119441986084e-01 -1.029441207647323608e-01 -3.102920949459075928e-01 -4.995651170611381531e-02 -6.122484430670738220e-02 6.050266325473785400e-02 -1.298213899135589600e-01 5.905932188034057617e-02 -3.079302012920379639e-01 2.698675096035003662e-01 3.140243887901306152e-01 -1.676556020975112915e-01 2.304306998848915100e-02 -1.327256858348846436e-01 6.885430216789245605e-02 1.923054605722427368e-01 7.519809901714324951e-02 -3.118625879287719727e-01 5.898087285459041595e-03
6.308823078870773315e-02 -7.114643603563308716e-02 -2.286754399538040161e-01 -2.306092903017997742e-02 -2.306347489356994629e-01 -4.563917219638824463e-02 -1.643873155117034912e-01 -2.208959758281707764e-01 2.363232150673866272e-02 7.167951762676239014e-02 2.128447145223617554e-01 -3.463107347488403320e-01 -9.974363446235656738e-02 1.157049983739852905e-01 4.968597739934921265e-02 -2.392388731241226196e-01 -2.856439054012298584e-01 -2.962602376937866211e-01 1.983027756214141846e-01 -1.855798531323671341e-03 1.830620765686035156e-01 -1.813571453094482422e-01 2.377512753009796143e-01 9.081253781914710999e-03 -3.836082667112350464e-02 1.614078730344772339e-01 -2.651564478874206543e-01 1.898715347051620483e-01 -1.224215030670166016e-01 1.280085593461990356e-01 2.439014241099357605e-02 -2.356218844652175903e-01
6.442505121231079102e-02 -2.493591904640197754e-01 -1.500149071216583252e-01 6.662602722644805908e-02 -1.747201681137084961e-01 -1.860826611518859863e-01 -6.808696314692497253e-03 -6.869351118803024292e-02 -2.554134130477905273e-01 -2.505790591239929199e-01 -1.515900790691375732e-01 -5.957896634936332703e-02 -1.176066771149635315e-01 -3.456861525774002075e-02 2.304173409938812256e-01 -3.190371990203857422e-01 -3.340286016464233398e-01 2.239554305560886860e-04 9.826155006885528564e-02 -3.283376395702362061e-01 3.133290708065032959e-01 -6.244625430554151535e-03 -1.228530984371900558e-02 1.599997878074645996e-01 5.896947160363197327e-02 -1.978618651628494263e-01 -1.426273137331008911e-01 1.535853892564773560e-01 1.350093632936477661e-01 5.646310001611709595e-02 -1.968736648559570312e-01 1.123162209987640381e-01
-1.180049777030944824e-01 1.568743437528610229e-01 1.641764640808105469e-01 -4.833104014396667480e-01 8.296606689691543579e-02 -1.693963408470153809e-01 -1.978442668914794922e-01 -7.590665668249130249e-02 -6.289006769657135010e-02 -6.484865210950374603e-03 1.400208175182342529e-01 -3.212864324450492859e-02 -3.339477777481079102e-01 4.307271540164947510e-02 8.016231656074523926e-02 -2.678803801536560059e-01 -3.781633973121643066e-01 -8.365825563669204712e-02 -1.735154092311859131e-01 -7.411450892686843872e-02 2.033248841762542725e-01 3.962692990899085999e-02 2.889775037765502930e-01 -7.025507092475891113e-02 -4.086396843194961548e-02 -1.474456042051315308e-01 -8.471783995628356934e-02 -4.972766712307929993e-02 -1.432433277368545532e-01 1.638657972216606140e-02 -1.780642718076705933e-01 -4.154803231358528137e-02
1.067093387246131897e-01 -2.092263549566268921e-01 -2.293655425310134888e-01 -4.815014451742172241e-02 2.283870801329612732e-02 1.809337292797863483e-03 -3.764981031417846680e-02 1.135466545820236206e-01 -6.731683015823364258e-02 -4.713242501020431519e-02 -2.004444450139999390e-01 2.884368300437927246e-01 1.641904711723327637e-01 2.780596725642681122e-02 2.585251331329345703e-01 -3.753781318664550781e-01 -2.122880965471267700e-01 -1.572103947401046753e-01 1.895578950643539429e-01 -9.084483981132507324e-02 -2.227309346199035645e-01 2.351833321154117584e-02 3.739033639430999756e-01 -5.589102208614349365e-02 8.479811251163482666e-02 -2.669556997716426849e-02 4.445987753570079803e-03 1.441925466060638428e-01 -1.997867226600646973e-02 2.064887285232543945e-01 -3.497181236743927002e-01 9.144716709852218628e-02
1.714114099740982056e-01 -9.443158656358718872e-02 7.470722496509552002e-02 -2.683772444725036621e-01 -6.008648499846458435e-02 -4.428842291235923767e-02 -1.427010595798492432e-01 9.750987589359283447e-02 -2.947238683700561523e-01 -9.532571583986282349e-02 -2.382232844829559326e-01 -5.252634361386299133e-02 -4.314486309885978699e-02 2.577867358922958374e-02 1.272102147340774536e-01 -2.651593983173370361e-01 1.466647535562515259e-02 2.991942167282104492e-01 3.194614052772521973e-01 -2.915276288986206055e-01 -1.361683160066604614e-01 -1.009413599967956543e-01 -1.987911760807037354e-02 4.442901536822319031e-02 2.338876426219940186e-01 2.414103299379348755e-01 -3.153479695320129395e-01 -2.385407686233520508e-02 -1.615360677242279053e-01 -1.065131723880767822e-01 2.115383371710777283e-02 -2.131076902151107788e-01
3.546572327613830566e-01 6.393317878246307373e-02 1.320708245038986206e-01 -2.087783366441726685e-01 -7.009384781122207642e-02 -1.537086665630340576e-01 -1.315721422433853149e-01 1.925474107265472412e-01 -4.221538901329040527e-01 -2.113556414842605591e-01 7.601118832826614380e-02 7.951523363590240479e-02 -2.215805798768997192e-01 1.216914430260658264e-01 -3.299821540713310242e-02 -1.509878635406494141e-01 -1.371494233608245850e-01 -2.015830874443054199e-01 2.930780649185180664e-01 -1.445956230163574219e-01 -1.922368258237838745e-01 -9.734914451837539673e-02 2.778868936002254486e-02 2.020702660083770752e-01 2.779127359390258789e-01 -8.107459545135498047e-02 -1.243218630552291870e-01 -1.008411273360252380e-01 -1.694667190313339233e-01 3.049181029200553894e-02 -2.978009358048439026e-02 -9.561616927385330200e-02
-1.249209046363830566e-01 -3.540502488613128662e-01 -2.220654785633087158e-01 -1.528203040361404419e-01 9.096726775169372559e-02 -1.246741637587547302e-01 -2.359077930450439453e-01 -3.906080499291419983e-02 3.744828701019287109e-02 4.833684861660003662e-02 -1.386838555335998535e-01 2.265541106462478638e-01 -1.439644694328308105e-01 3.015129268169403076e-01 2.146622538566589355e-01 -4.005616009235382080e-01 -1.134635731577873230e-01 -7.496815174818038940e-02 -1.837595105171203613e-01 -2.389199882745742798e-01 1.258779615163803101e-01 -1.230474635958671570e-01 1.722566187381744385e-01 -1.276687532663345337e-01 1.182683259248733521e-01 1.324684470891952515e-01 -2.383773177862167358e-01 -1.869134157896041870e-01 -1.674357801675796509e-02 4.142348095774650574e-02 -1.540804747492074966e-02 -3.291878104209899902e-02
7.325973361730575562e-02 -3.977445065975189209e-01 7.044267654418945312e-02 -2.050218284130096436e-01 -8.884027600288391113e-02 -9.568905085325241089e-02 -2.714145481586456299e-01 1.048096492886543274e-01 5.953161045908927917e-02 5.505825206637382507e-02 -1.140240952372550964e-01 7.707800716161727905e-02 -1.758875548839569092e-01 3.779912292957305908e-01 2.257764637470245361e-01 -3.049561977386474609e-01 -2.855198085308074951e-01 -8.317033760249614716e-03 -1.500990241765975952e-01 -5.828843638300895691e-02 1.518253982067108154e-01 -9.564319998025894165e-02 9.426824748516082764e-02 -6.913789361715316772e-02 1.061192974448204041e-01 -2.266076952219009399e-01 -2.094820290803909302e-01 2.180743962526321411e-01 -1.954451203346252441e-02 8.693419396877288818e-02 -2.536495402455329895e-02 1.685637682676315308e-01
1.891892589628696442e-02 8.046168088912963867e-02 3.667148575186729431e-02 6.334739923477172852e-02 8.534209430217742920e-02 -2.272440493106842041e-01 -1.104840263724327087e-01 -1.656225323677062988e-01 8.150043338537216187e-02 2.508800290524959564e-02 -1.333918869495391846e-01 -1.913069039583206177e-01 -6.957507133483886719e-02 2.430420368909835815e-01 2.119360268115997314e-01 -1.893607527017593384e-01 -4.127694666385650635e-01 -1.005301326513290405e-01 2.603591680526733398e-01 1.181395351886749268e-01 -9.877922385931015015e-02 -2.314895093441009521e-01 3.808647021651268005e-02 2.230881452560424805e-01 3.389892354607582092e-02 2.062710821628570557e-01 -3.527983427047729492e-01 1.450996249914169312e-01 7.381756603717803955e-02 7.504869997501373291e-02 -3.097388744354248047e-01 9.935870766639709473e-02
2.701458334922790527e-01 1.256361156702041626e-01 1.633975505828857422e-01 1.042314991354942322e-01 8.534407615661621094e-02 -2.342769056558609009e-01 -3.717197179794311523e-01 8.696614950895309448e-02 -1.895951777696609497e-01 -4.239450767636299133e-02 -2.897014319896697998e-01 -1.659090369939804077e-01 -1.000375524163246155e-01 4.010244831442832947e-02 1.355374455451965332e-01 -2.573422789573669434e-01 -1.804640442132949829e-01 -1.043558418750762939e-01 7.662992924451828003e-02 -3.053255975246429443e-01 2.454023361206054688e-01 -1.025135144591331482e-01 3.558705374598503113e-02 -6.898417323827743530e-02 5.189668759703636169e-02 6.701166182756423950e-02 -1.477253586053848267e-01 2.751924395561218262e-01 -6.522884964942932129e-02 -8.838380873203277588e-02 -2.469740957021713257e-01 1.524741947650909424e-01
3.249308168888092041e-01 1.242649331688880920e-01 1.769888103008270264e-01 -2.669713199138641357e-01 -3.820075690746307373e-01 -1.905461251735687256e-01 -5.156305804848670959e-02 1.371590346097946167e-01 -1.772956848144531250e-01 -1.052896827459335327e-01 -1.175961717963218689e-01 -7.337948679924011230e-02 -1.716347187757492065e-01 1.154773756861686707e-01 2.470992803573608398e-01 -2.604683637619018555e-01 -1.523493230342864990e-01 -1.203475147485733032e-01 1.618499159812927246e-01 -1.127848103642463684e-01 -1.058056429028511047e-01 -2.736833691596984863e-01 7.077811658382415771e-02 -1.206995323300361633e-01 2.160657644271850586e-01 -1.998423188924789429e-01 -2.177086472511291504e-01 9.667306393384933472e-02 6.534878909587860107e-02 -6.752488762140274048e-02 5.079580843448638916e-02 -4.671883955597877502e-02
-1.501682400703430176e-01 8.911845088005065918e-02 -2.979047000408172607e-01 -3.089899420738220215e-01 -2.823485247790813446e-02 -2.610860168933868408e-01 -2.135248184204101562e-01 2.171341925859451294e-01 -2.533187866210937500e-01 2.498616576194763184e-01 3.920596465468406677e-02 8.964592963457107544e-02 3.712921962141990662e-02 -1.861712522804737091e-02 2.999639511108398438e-01 1.012775078415870667e-01 -2.796577513217926025e-01 -5.951500311493873596e-02 1.272778809070587158e-01 -8.357769250869750977e-02 -2.298438996076583862e-01 -2.022685259580612183e-01 1.411786079406738281e-01 8.280160278081893921e-02 -1.026594359427690506e-02 5.579629540443420410e-02 -2.622974812984466553e-01 -7.143130153417587280e-02 2.022439539432525635e-01 -1.925918161869049072e-01 -6.534510105848312378e-02 -2.445475943386554718e-02
-4.439677298069000244e-02 1.292633917182683945e-02 -3.451448380947113037e-01 -1.974321752786636353e-01 -2.215231582522392273e-02 8.956722915172576904e-02 -8.208351582288742065e-02 1.093820556998252869e-01 -4.476681947708129883e-01 3.037987351417541504e-01 3.752090781927108765e-02 2.315611988306045532e-01 1.321611255407333374e-01 -1.856831908226013184e-01 2.715434432029724121e-01 -2.145003527402877808e-01 -2.810890972614288330e-01 1.461777389049530029e-01 1.278157681226730347e-01 -1.559602171182632446e-01 -9.722832590341567993e-02 -8.191957324743270874e-02 -2.160919085144996643e-02 1.549113392829895020e-01 -1.266234219074249268e-01 1.359005123376846313e-01 -9.412031620740890503e-02 -9.521100670099258423e-02 4.041853174567222595e-02 8.188466727733612061e-02 -1.534201055765151978e-01 1.647770702838897705e-01
2.214446812868118286e-01 -3.402616083621978760e-02 -8.989151567220687866e-02 3.308588173240423203e-03 2.676495015621185303e-01 -2.477045059204101562e-01 -2.359812855720520020e-01 -7.352572679519653320e-02 3.311551362276077271e-02 1.505688726902008057e-01 -8.154398202896118164e-02 3.424963951110839844e-01 -3.688222542405128479e-02 2.152346968650817871e-01 2.257599234580993652e-01 -2.267436683177947998e-01 -8.604782819747924805e-02 -1.775475293397903442e-01 -2.691352553665637970e-02 -1.623152494430541992e-01 2.973271347582340240e-02 -1.078463047742843628e-01 1.384965479373931885e-01 2.476431988179683685e-02 -2.424979805946350098e-01 -1.267431527376174927e-01 -3.904060721397399902e-01 -3.821974992752075195e-02 -1.533308178186416626e-01 2.085286378860473633e-01 -1.823654472827911377e-01 -1.501096934080123901e-01
1.344290673732757568e-01 -4.593686759471893311e-02 -2.572155296802520752e-01 -2.384852021932601929e-01 -1.106917411088943481e-01 -1.660814583301544189e-01 1.423679739236831665e-01 -1.316524446010589600e-01 -1.710274815559387207e-01 1.477583646774291992e-01 3.534658253192901611e-02 -3.501856327056884766e-01 1.674381271004676819e-02 1.332349479198455811e-01 3.266136050224304199e-01 -2.529972493648529053e-01 -4.953199531883001328e-03 -4.413978010416030884e-02 -8.494115620851516724e-02 -1.364221572875976562e-01 -8.859122544527053833e-02 -3.354640677571296692e-02 9.487167745828628540e-02 2.100432962179183960e-01 1.526445597410202026e-01 -1.639162153005599976e-01 -2.916561663150787354e-01 2.841624021530151367e-01 -1.907342672348022461e-01 1.540280729532241821e-01 -1.325915753841400146e-01 -1.791981160640716553e-01
1.220869794487953186e-01 -3.377263247966766357e-01 -5.994087457656860352e-02 -4.418443515896797180e-02 -8.232812583446502686e-02 -1.570914871990680695e-03 -1.995935142040252686e-01 2.471350729465484619e-01 -1.809660792350769043e-01 2.116895467042922974e-02 -1.406566947698593140e-01 1.771450191736221313e-01 -1.953687965869903564e-01 3.001111149787902832e-01 1.466486304998397827e-01 -3.489621281623840332e-01 -1.915078163146972656e-01 -3.441654518246650696e-02 -2.035971581935882568e-01 -2.048790603876113892e-01 1.906675547361373901e-01 1.402732171118259430e-02 3.710946142673492432e-01 8.153776824474334717e-02 1.988821290433406830e-02 8.385983109474182129e-02 -4.444956406950950623e-02 2.726078629493713379e-01 -6.300050020217895508e-02 -8.339848369359970093e-02 -2.996137365698814392e-02 6.465861946344375610e-02
2.645362401381134987e-03 1.215610057115554810e-01 -8.579534478485584259e-03 -2.332502454519271851e-01 1.299293488264083862e-01 -3.961018323898315430e-01 -2.855133116245269775e-01 2.558513917028903961e-02 -5.050182715058326721e-02 1.057621538639068604e-01 1.460927128791809082e-01 2.199315726757049561e-01 1.333213895559310913e-01 4.255536794662475586e-01 1.981536298990249634e-01 -2.573757767677307129e-01 -3.190156817436218262e-01 2.211227118968963623e-01 6.753721088171005249e-02 -1.807497590780258179e-01 5.440413206815719604e-02 4.736495669931173325e-03 1.385652367025613785e-02 4.105248302221298218e-02 -8.881074190139770508e-02 -1.954986900091171265e-02 7.303326576948165894e-02 2.498537153005599976e-01 -8.092403411865234375e-02 -9.715548157691955566e-02 -2.198272570967674255e-02 4.123399779200553894e-02
1.740504652261734009e-01 -1.491325795650482178e-01 -1.545297652482986450e-01 -2.216546237468719482e-01 -9.472748637199401855e-02 -2.555809617042541504e-01 -2.294690310955047607e-01 5.320022627711296082e-02 -1.489491462707519531e-01 4.859307780861854553e-02 -6.414476037025451660e-02 -1.684952378273010254e-01 1.394974589347839355e-01 -9.057696163654327393e-02 2.587780654430389404e-01 -1.906951814889907837e-01 -2.326369583606719971e-01 1.941369324922561646e-01 5.498336255550384521e-02 -1.009598672389984131e-01 2.517128586769104004e-01 -4.428724050521850586e-01 1.267587691545486450e-01 1.980101019144058228e-01 -6.715255230665206909e-02 1.947017014026641846e-01 -1.906601190567016602e-01 9.189824014902114868e-02 7.919158041477203369e-02 -6.413384526968002319e-02 1.964545994997024536e-01 2.525505609810352325e-02
-1.181657239794731140e-01 -4.080396518111228943e-02 3.727141022682189941e-02 -1.109858155250549316e-01 2.649703025817871094e-01 -1.628184467554092407e-01 -3.037340342998504639e-01 -3.671794384717941284e-02 -2.300946041941642761e-02 2.104373276233673096e-02 -2.270211465656757355e-02 3.479560911655426025e-01 -3.180529177188873291e-01 1.720034331083297729e-01 1.920272558927536011e-01 -2.942505776882171631e-01 -2.471275627613067627e-01 -1.532817333936691284e-01 -1.220769882202148438e-01 -1.676477789878845215e-01 1.177254021167755127e-01 -6.259211897850036621e-02 1.142164990305900574e-01 -1.741419881582260132e-01 -1.663351655006408691e-01 -5.115418694913387299e-03 -1.582547277212142944e-01 1.572377830743789673e-01 -2.143923044204711914e-01 -8.424325287342071533e-02 -2.708468437194824219e-01 -1.047711446881294250e-01
2.012222707271575928e-01 -1.711728125810623169e-01 6.922513991594314575e-02 -3.295473754405975342e-01 5.396836251020431519e-02 -1.562536954879760742e-01 -2.678551673889160156e-01 3.337584435939788818e-01 -1.478108912706375122e-01 2.737220525741577148e-01 5.195895209908485413e-03 6.709195673465728760e-02 2.810484766960144043e-01 4.787821695208549500e-02 -1.261332929134368896e-01 -1.391424834728240967e-01 -8.297003060579299927e-02 9.136390686035156250e-02 1.360108703374862671e-02 -2.413609623908996582e-01 -1.186751648783683777e-01 -1.291812658309936523e-01 1.766168475151062012e-01 -8.844433724880218506e-02 -2.069605737924575806e-01 -1.103814318776130676e-01 -1.805593073368072510e-01 2.782165706157684326e-01 -2.463407665491104126e-01 1.103200688958168030e-01 -5.073696374893188477e-02 -6.771701574325561523e-02
1.140692383050918579e-01 -7.165024429559707642e-02 -2.378475219011306763e-01 -1.706499308347702026e-01 -3.348289430141448975e-02 -1.986745893955230713e-01 4.851039871573448181e-02 7.752498239278793335e-02 -1.304834038019180298e-01 -1.165547519922256470e-01 -1.041893661022186279e-01 2.695360183715820312e-01 1.868933290243148804e-01 2.799195945262908936e-01 3.266423940658569336e-01 -1.132615134119987488e-01 -2.270438671112060547e-01 -1.742642223834991455e-01 1.435554176568984985e-01 -5.087320879101753235e-02 -1.986563503742218018e-01 -5.303057655692100525e-02 3.678195774555206299e-01 -1.341653764247894287e-01 7.146912813186645508e-02 -8.617150038480758667e-02 -1.007262021303176880e-01 -2.217680215835571289e-02 -2.230623066425323486e-01 1.843953132629394531e-01 -3.019126951694488525e-01 3.898717090487480164e-02
2.569445073604583740e-01 -8.970393985509872437e-02 -1.377754062414169312e-01 -1.138511449098587036e-01 -6.780185550451278687e-02 -1.425523608922958374e-01 -1.992147117853164673e-01 1.846591085195541382e-01 -6.010442227125167847e-02 -1.044800356030464172e-01 1.069035474210977554e-02 -2.382486462593078613e-01 -1.435407102108001709e-01 2.395498305559158325e-01 2.754541337490081787e-01 -1.600361764430999756e-01 -7.381987571716308594e-02 -2.540717720985412598e-01 -1.145505812019109726e-02 9.104261547327041626e-02 -8.457408100366592407e-02 -4.265693426132202148e-01 1.424627304077148438e-01 -2.740936353802680969e-02 2.580414116382598877e-01 -1.581201404333114624e-01 -5.832080170512199402e-02 -1.041828542947769165e-01 -2.232349961996078491e-01 -2.691096067428588867e-01 -1.570451408624649048e-01 -5.533760040998458862e-02
-9.439893066883087158e-03 1.928940787911415100e-02 -1.233817562460899353e-01 -1.143538132309913635e-01 -1.123886257410049438e-01 -1.028978228569030762e-01 -3.292194753885269165e-02 -5.199460312724113464e-03 -9.388110786676406860e-02 6.813602894544601440e-02 -3.134732693433761597e-02 2.863984704017639160e-01 5.446588248014450073e-02 2.967103421688079834e-01 2.667504549026489258e-01 -1.596271395683288574e-01 -3.096888363361358643e-01 -1.019105240702629089e-01 1.712766587734222412e-01 -2.299407720565795898e-01 -7.002397626638412476e-02 1.199507489800453186e-01 5.179042816162109375e-01 -8.898905664682388306e-02 6.499195843935012817e-02 -8.205026388168334961e-03 1.304731704294681549e-02 -4.356079176068305969e-02 -9.700569510459899902e-02 1.885493993759155273e-01 -3.072952628135681152e-01 1.819851845502853394e-01
-1.056057810783386230e-01 -7.326384633779525757e-02 -1.331489384174346924e-01 -1.213221698999404907e-01 9.362238645553588867e-02 -1.429338753223419189e-02 -2.459329366683959961e-01 1.357431858777999878e-01 -1.077765040099620819e-02 1.538350135087966919e-01 1.074115559458732605e-01 -3.504125028848648071e-02 -3.981839120388031006e-02 -1.335119754076004028e-01 -3.242523595690727234e-02 -2.358901500701904297e-02 -3.069890737533569336e-01 6.987600028514862061e-02 6.886686086654663086e-01 -1.509022116661071777e-01 -9.839567542076110840e-02 2.102911286056041718e-02 1.740960776805877686e-01 -1.955885440111160278e-01 -6.409880518913269043e-02 7.759632170200347900e-02 -2.227478846907615662e-02 2.062567323446273804e-01 -1.766329258680343628e-01 1.300311535596847534e-01 -4.207141697406768799e-02 -1.664148718118667603e-01
2.411347776651382446e-01 -3.082628250122070312e-01 7.281004637479782104e-02 6.092476844787597656e-02 1.031654030084609985e-01 -1.466183811426162720e-01 4.505361989140510559e-02 5.052796378731727600e-02 -1.198308467864990234e-01 8.777783811092376709e-02 -3.843280300498008728e-02 3.631078451871871948e-02 5.076042935252189636e-02 -1.213360205292701721e-02 4.155048131942749023e-01 -2.082630693912506104e-01 -1.812075823545455933e-01 -1.866290718317031860e-01 2.580487430095672607e-01 -2.591311633586883545e-01 -2.149246186017990112e-01 -9.577807970345020294e-03 2.650872766971588135e-01 8.894470334053039551e-02 -1.314975619316101074e-01 -1.958197802305221558e-01 -6.298447400331497192e-02 7.366131991147994995e-02 2.295477092266082764e-01 -2.067140303552150726e-02 -2.051121890544891357e-01 -2.672047317028045654e-01
-5.516165867447853088e-02 -2.685762196779251099e-02 2.199198752641677856e-01 1.948740705847740173e-02 -2.993126213550567627e-01 3.026218153536319733e-03 -2.468109279870986938e-01 9.164822846651077271e-02 -4.604265838861465454e-02 9.026012569665908813e-02 1.105896160006523132e-01 -1.448861211538314819e-01 1.304144263267517090e-01 6.586173083633184433e-03 3.460582494735717773e-01 -4.781556725502014160e-01 -3.385211229324340820e-01 1.157272700220346451e-02 1.294257640838623047e-01 -1.297205984592437744e-01 7.593557983636856079e-02 6.769308447837829590e-02 2.010740935802459717e-01 7.361184805631637573e-02 -1.309118717908859253e-01 -1.041065230965614319e-01 1.985311321914196014e-02 -2.430832237005233765e-01 -2.465215623378753662e-01 1.323192119598388672e-01 -2.707767300307750702e-02 9.310640394687652588e-02
-3.045883215963840485e-02 9.101001173257827759e-02 2.739292681217193604e-01 -2.745227813720703125e-01 7.968141883611679077e-02 -6.898107822053134441e-04 -1.539655327796936035e-01 7.413226366043090820e-02 2.638272754848003387e-02 5.436456203460693359e-02 4.272868335247039795e-01 5.481129512190818787e-02 -2.168725281953811646e-01 -5.770991742610931396e-02 6.455104798078536987e-02 -4.987864196300506592e-01 -1.793454289436340332e-01 -5.876472592353820801e-02 5.331806372851133347e-03 -1.969907283782958984e-01 2.508553564548492432e-01 -1.154907513409852982e-02 2.805656567215919495e-02 -9.590668231248855591e-02 9.912575781345367432e-02 -1.665454506874084473e-01 -2.153510600328445435e-01 7.126591168344020844e-03 2.327178046107292175e-02 5.555600672960281372e-02 -2.772361636161804199e-01 -1.770089939236640930e-02
4.718202352523803711e-02 -6.270081549882888794e-02 -4.082295671105384827e-02 -1.260960996150970459e-01 -1.164306849241256714e-01 6.198466569185256958e-02 -2.071341127157211304e-01 -1.028515864163637161e-02 -1.360837072134017944e-01 -3.405883908271789551e-02 -4.055170714855194092e-02 -5.301677063107490540e-02 -7.740794122219085693e-02 -3.446888178586959839e-02 2.579810619354248047e-01 -5.618089810013771057e-02 -1.754841655492782593e-01 -2.683968245983123779e-01 2.350328713655471802e-01 -2.725318074226379395e-01 -2.586776018142700195e-01 -6.263914704322814941e-02 -1.900506019592285156e-01 -1.634521335363388062e-01 2.139437794685363770e-01 -3.347516357898712158e-01 -3.798228204250335693e-01 1.233177259564399719e-01 -2.749590873718261719e-01 1.751687228679656982e-01 -1.582538485527038574e-01 -1.375887170433998108e-02
-2.384593784809112549e-01 -1.679114550352096558e-01 1.528489589691162109e-01 -1.108395680785179138e-01 -1.384127736091613770e-01 -3.577766120433807373e-01 -1.738491505384445190e-01 -1.608876287937164307e-01 6.122691184282302856e-02 7.606017589569091797e-02 1.178424060344696045e-02 3.921364247798919678e-02 -1.275884211063385010e-01 -4.684929549694061279e-02 -2.739840187132358551e-03 -4.305567443370819092e-01 -1.281153708696365356e-01 -1.760441958904266357e-01 5.775353312492370605e-02 -2.339389324188232422e-01 3.553654626011848450e-02 9.911361336708068848e-02 5.529644340276718140e-02 1.649452894926071167e-01 4.988028854131698608e-02 -2.376760356128215790e-02 -3.642590939998626709e-01 1.075291857123374939e-01 -3.432497680187225342e-01 5.088353157043457031e-02 -7.602285593748092651e-02 -2.016066014766693115e-01
2.394836246967315674e-01 7.664944976568222046e-02 2.008712738752365112e-01 -1.945069730281829834e-01 -1.173008456826210022e-01 -3.088105618953704834e-01 -3.385244905948638916e-01 1.147133111953735352e-02 -2.562213540077209473e-01 1.273916214704513550e-01 -2.569789811968803406e-02 -9.827568382024765015e-02 1.209676964208483696e-03 6.387565284967422485e-02 -1.003448143601417542e-01 -1.388184428215026855e-01 -7.183604687452316284e-02 -2.284842282533645630e-01 1.068753898143768311e-01 -7.838869839906692505e-02 2.191678062081336975e-02 1.222973242402076721e-01 2.507962286472320557e-01 -5.941271781921386719e-03 -7.949104905128479004e-02 -1.664676517248153687e-01 -5.241969227790832520e-01 -2.394674718379974365e-02 -1.207810011692345142e-03 -1.421396583318710327e-01 1.330139860510826111e-02 1.613903045654296875e-01
9.760709106922149658e-02 -4.085442423820495605e-02 -6.000003591179847717e-02 -4.793622344732284546e-02 1.786738447844982147e-02 1.967820972204208374e-01 -1.687933653593063354e-01 -1.280613392591476440e-01 -2.821378111839294434e-01 3.165362402796745300e-02 2.003074139356613159e-01 -2.106475383043289185e-01 1.859911531209945679e-01 2.734829485416412354e-01 2.645488679409027100e-01 -4.194532334804534912e-01 -1.566368788480758667e-01 -9.536838531494140625e-02 3.987424448132514954e-02 -1.851903647184371948e-01 -5.541911348700523376e-02 -1.255294382572174072e-01 1.345082223415374756e-01 -2.058601975440979004e-01 -4.869737476110458374e-02 -2.625300586223602295e-01 -2.824916243553161621e-01 -1.562324166297912598e-02 -2.692031860351562500e-01 -6.272424757480621338e-02 -1.878932118415832520e-02 4.060243815183639526e-02
-8.557675033807754517e-02 -2.623602449893951416e-01 -1.049076169729232788e-01 -2.712677419185638428e-01 4.169156774878501892e-03 -1.009340360760688782e-01 1.591126248240470886e-02 1.737822294235229492e-01 -2.817272245883941650e-01 1.685986667871475220e-01 1.425349414348602295e-01 -1.864140778779983521e-01 1.452413946390151978e-01 1.624917238950729370e-01 3.208416402339935303e-01 -4.369492828845977783e-01 -1.101170629262924194e-01 -7.388834655284881592e-02 2.180348187685012817e-01 3.539735823869705200e-02 -1.227259784936904907e-01 1.676589250564575195e-01 -1.679316312074661255e-01 1.158347874879837036e-01 9.713213145732879639e-02 1.762564927339553833e-01 -5.746617913246154785e-02 -1.903093755245208740e-01 -3.745570778846740723e-02 -8.199054747819900513e-02 -2.256737500429153442e-01 6.423651427030563354e-02
5.267155915498733521e-02 -7.305264472961425781e-02 -7.646215707063674927e-02 1.254936680197715759e-02 -7.416791468858718872e-02 -3.298473954200744629e-01 -3.808221220970153809e-01 1.012089103460311890e-02 -4.610563814640045166e-02 -6.541471928358078003e-02 -5.343171209096908569e-02 5.184717848896980286e-02 -2.874984778463840485e-02 -1.588766723871231079e-01 -2.183376401662826538e-01 -1.015483513474464417e-01 -2.642367184162139893e-01 -6.941495090723037720e-02 2.409187704324722290e-01 -1.599873304367065430e-01 9.796810895204544067e-02 2.741241455078125000e-01 1.268409490585327148e-01 1.217077746987342834e-01 9.271604567766189575e-02 -1.911510974168777466e-01 -4.449994862079620361e-01 -2.970308996737003326e-02 -9.082838892936706543e-02 3.751239925622940063e-02 -1.621962785720825195e-01 2.766412198543548584e-01
1.066987514495849609e-01 -4.801658540964126587e-02 -2.110947072505950928e-01 -1.667243987321853638e-01 -1.174817681312561035e-01 -1.823629438877105713e-01 -1.177440360188484192e-01 -1.352614630013704300e-02 -3.208333626389503479e-02 1.076807379722595215e-01 -1.089491620659828186e-01 -2.942182309925556183e-02 -1.076373010873794556e-01 5.396489053964614868e-02 2.478642165660858154e-01 -3.447729647159576416e-01 -1.166257709264755249e-01 1.328491568565368652e-01 1.047497689723968506e-01 -1.725756525993347168e-01 -1.168157309293746948e-01 1.627740561962127686e-01 8.217778801918029785e-02 -3.042057752609252930e-01 -2.030631452798843384e-01 3.953570425510406494e-01 -1.354911029338836670e-01 1.603381186723709106e-01 -1.792541891336441040e-01 1.553648561239242554e-01 -2.041151225566864014e-01 2.858348488807678223e-01
4.058881998062133789e-01 7.174582220613956451e-03 1.639751791954040527e-01 6.421060115098953247e-02 7.316631078720092773e-02 -3.050248622894287109e-01 4.645900428295135498e-02 4.588800296187400818e-02 -4.359813630580902100e-01 -7.161507010459899902e-02 2.011350914835929871e-02 -1.043100506067276001e-01 1.230594515800476074e-02 -2.007701620459556580e-02 2.074883580207824707e-01 -1.860554665327072144e-01 -1.631696373224258423e-01 2.561995089054107666e-01 1.447971612215042114e-01 -2.582753598690032959e-01 -1.175115108489990234e-01 -1.392986923456192017e-01 2.592884190380573273e-02 6.683863699436187744e-02 1.685883551836013794e-01 4.219140484929084778e-02 -2.455700933933258057e-01 -6.557376589626073837e-03 -3.210328146815299988e-02 -5.843262746930122375e-02 -5.512370541691780090e-02 -3.170132935047149658e-01
1.326989680528640747e-01 -6.333896517753601074e-02 1.990497261285781860e-01 -1.671262234449386597e-01 -1.564995050430297852e-01 -3.131005465984344482e-01 -2.521023750305175781e-01 3.132347762584686279e-01 6.669348478317260742e-02 -1.178732737898826599e-01 -1.666268408298492432e-01 -1.141422614455223083e-01 -1.830958724021911621e-01 2.282747328281402588e-01 -9.500136226415634155e-02 -1.240057349205017090e-01 -2.336023300886154175e-01 -8.133013546466827393e-02 9.899473190307617188e-02 -2.690118253231048584e-01 2.808080241084098816e-02 8.268117159605026245e-02 7.132179290056228638e-02 -1.558716893196105957e-01 -3.831251338124275208e-02 -9.237209707498550415e-02 -8.943264931440353394e-02 -2.715940959751605988e-02 -2.979012429714202881e-01 1.230089813470840454e-01 -3.764563202857971191e-01 -1.129989922046661377e-01
-2.094803303480148315e-01 5.985107272863388062e-02 6.432164460420608521e-02 -3.738252446055412292e-02 2.762838900089263916e-01 7.079870253801345825e-02 -1.884497106075286865e-01 -1.634332686662673950e-01 1.057768315076828003e-01 -4.310039058327674866e-02 3.113556802272796631e-01 -1.766371726989746094e-01 -2.864487767219543457e-01 8.982422202825546265e-02 3.095919787883758545e-01 -4.048299193382263184e-01 -2.079678922891616821e-01 -1.622707992792129517e-01 -4.964259266853332520e-02 -2.818989157676696777e-01 8.835697174072265625e-02 8.535482734441757202e-02 3.698991611599922180e-02 -1.249364763498306274e-01 1.576622575521469116e-01 4.951686784625053406e-02 -1.129444912075996399e-01 2.447447367012500763e-02 -6.853380799293518066e-02 -7.553925365209579468e-02 -2.771255970001220703e-01 -3.061120957136154175e-02
2.803063392639160156e-01 -4.174101948738098145e-01 -1.963145844638347626e-02 1.347847562283277512e-02 1.265531182289123535e-01 -2.998048365116119385e-01 -3.331573903560638428e-01 1.115826368331909180e-01 -3.301118016242980957e-01 -1.424127072095870972e-01 -7.122434210032224655e-03 -2.212733626365661621e-01 1.636603660881519318e-02 2.526598572731018066e-01 1.361394971609115601e-01 -1.059217751026153564e-01 -1.914669722318649292e-01 9.659647196531295776e-02 8.394646644592285156e-02 -1.360669732093811035e-01 2.945818193256855011e-02 -2.564130723476409912e-01 1.167516112327575684e-01 1.603856831789016724e-01 -1.745752394199371338e-01 -5.532483384013175964e-02 7.408172637224197388e-02 7.388205081224441528e-02 -2.369720116257667542e-02 -8.097875863313674927e-03 -1.381186842918395996e-01 5.874677747488021851e-02
-7.267463952302932739e-02 -6.279872357845306396e-02 2.009338140487670898e-01 -2.571704983711242676e-01 -1.439133733510971069e-01 -1.444832235574722290e-01 -3.243760168552398682e-01 1.627978831529617310e-01 -1.028999015688896179e-01 -1.103430837392807007e-01 -2.513776123523712158e-01 -1.170595735311508179e-02 -3.138441145420074463e-01 2.265742570161819458e-01 2.773040533065795898e-01 -3.773966729640960693e-01 -3.787212818861007690e-02 -2.688679471611976624e-02 3.004182316362857819e-02 -1.375634670257568359e-01 1.516557782888412476e-01 -2.923110127449035645e-01 4.502075910568237305e-02 6.306038796901702881e-02 1.593765802681446075e-02 -1.675070375204086304e-01 -2.801703847944736481e-02 2.323725074529647827e-02 -4.174230620265007019e-02 1.269882172346115112e-01 -1.565438061952590942e-01 -2.173908948898315430e-01
3.089974634349346161e-02 -1.438014209270477295e-01 1.629121368750929832e-03 3.073125146329402924e-02 2.376965135335922241e-01 -5.399687960743904114e-02 2.766673639416694641e-02 -2.173139899969100952e-02 -2.233257442712783813e-01 -1.944447495043277740e-02 -1.039611771702766418e-01 -9.073872864246368408e-02 -2.213540226221084595e-01 -1.393816620111465454e-01 2.279042899608612061e-01 -2.891180515289306641e-01 -2.196334302425384521e-01 1.155842244625091553e-01 1.366998404264450073e-01 -2.926791012287139893e-01 3.206352591514587402e-01 -1.122478395700454712e-01 3.695428669452667236e-01 4.765107482671737671e-02 6.198389455676078796e-02 -2.751457393169403076e-01 -1.858666092157363892e-01 2.403358519077301025e-01 2.110122150043025613e-04 -1.350342929363250732e-01 -9.491873532533645630e-02 1.556720584630966187e-01
2.193235158920288086e-01 -1.070465892553329468e-01 -2.980847358703613281e-01 1.082566380500793457e-02 4.450216889381408691e-02 -2.179029881954193115e-01 8.566488325595855713e-02 1.275882869958877563e-01 -3.848826587200164795e-01 3.081680461764335632e-02 2.544978447258472443e-02 -8.918921649456024170e-02 -2.352448254823684692e-01 1.575070023536682129e-01 6.028541550040245056e-02 -1.674790233373641968e-01 -6.558179855346679688e-02 -6.019119545817375183e-02 -4.500152543187141418e-02 -3.193050026893615723e-01 5.792732909321784973e-02 -1.978376507759094238e-01 9.062970429658889771e-02 6.461232155561447144e-02 6.138176470994949341e-02 -1.272466033697128296e-01 -2.786610126495361328e-01 3.624961078166961670e-01 -1.787949204444885254e-01 1.284534633159637451e-01 -2.101154774427413940e-01 -1.429971456527709961e-01
1.871242821216583252e-01 8.629933744668960571e-02 -2.267022281885147095e-01 -1.319818347692489624e-01 -2.590904831886291504e-01 2.015030533075332642e-01 -1.066737025976181030e-01 -9.768942743539810181e-02 -1.709836274385452271e-01 1.779738254845142365e-02 6.958492845296859741e-02 -1.595666557550430298e-01 1.632273495197296143e-01 1.600543856620788574e-01 5.344636365771293640e-02 -4.374923408031463623e-01 -1.546074915677309036e-02 -1.583745479583740234e-01 2.736288607120513916e-01 -3.567575812339782715e-01 1.595179587602615356e-01 -2.700793445110321045e-01 5.668464303016662598e-02 -1.348360329866409302e-01 7.373333722352981567e-02 1.172052621841430664e-01 -2.764958143234252930e-01 6.526926159858703613e-02 -6.965421885251998901e-02 -2.888293005526065826e-02 -1.825901679694652557e-02 2.327394485473632812e-02
-6.165086850523948669e-02 -4.091685637831687927e-03 -4.223074391484260559e-02 -3.033584058284759521e-01 -7.299780100584030151e-02 -3.386545777320861816e-01 -1.920559704303741455e-01 2.994378507137298584e-01 -6.566449999809265137e-02 8.449152112007141113e-02 -1.368792951107025146e-01 1.036402657628059387e-01 -4.179261624813079834e-02 3.421499729156494141e-01 1.555195897817611694e-01 -2.831400036811828613e-01 -1.061067432165145874e-01 -2.079132199287414551e-01 -1.384523510932922363e-01 -2.567256689071655273e-01 -1.843730807304382324e-01 -2.182572148740291595e-02 1.069802045822143555e-01 -2.235614806413650513e-01 -1.194112300872802734e-01 3.069660067558288574e-01 -1.575936377048492432e-01 1.381715293973684311e-03 -9.974643588066101074e-02 -6.488830596208572388e-02 -6.615781038999557495e-02 6.628209352493286133e-02
-1.513881981372833252e-01 -2.104495316743850708e-01 -6.548836827278137207e-02 6.146303191781044006e-02 2.695754542946815491e-02 -1.124328672885894775e-01 -3.801991939544677734e-01 1.484605371952056885e-01 -1.874135434627532959e-01 9.327065944671630859e-02 -1.472548991441726685e-01 -4.180341362953186035e-01 1.275910139083862305e-01 -3.456244245171546936e-02 1.558236926794052124e-01 -3.540332615375518799e-01 -1.350812762975692749e-01 2.395448973402380943e-04 5.900380015373229980e-02 -3.453231751918792725e-01 -1.515582017600536346e-02 -1.105384081602096558e-01 6.069066375494003296e-02 2.060029506683349609e-01 -2.632917761802673340e-01 -1.413289904594421387e-01 3.476348891854286194e-02 7.396493852138519287e-02 1.650841832160949707e-01 1.007144749164581299e-01 -6.571538001298904419e-02 1.326770987361669540e-02
1.269191503524780273e-01 -2.940092608332633972e-02 1.522206068038940430e-01 -3.015253841876983643e-01 -2.178389579057693481e-01 -4.588464796543121338e-01 -4.688328877091407776e-02 -5.370210856199264526e-02 -2.205760329961776733e-01 8.617765456438064575e-02 -2.059850543737411499e-01 -7.492922246456146240e-02 -1.163018643856048584e-01 -6.145922839641571045e-02 -9.101568907499313354e-02 -2.804773151874542236e-01 3.719359263777732849e-02 -1.805981844663619995e-01 2.578748464584350586e-01 -1.737090647220611572e-01 9.005278348922729492e-02 2.276820242404937744e-01 2.681854963302612305e-01 -1.404472044669091702e-03 1.686343848705291748e-01 -8.473052084445953369e-02 -2.401407361030578613e-01 4.828189965337514877e-03 -1.353236138820648193e-01 -3.420749306678771973e-02 -1.448697876185178757e-02 1.481072604656219482e-01
9.745503775775432587e-03 -6.412792950868606567e-03 -1.872583627700805664e-01 4.001265042461454868e-04 -5.648194998502731323e-02 -3.458365201950073242e-01 -2.449921816587448120e-01 -3.607940673828125000e-02 -2.565283179283142090e-01 3.401904180645942688e-02 4.851887747645378113e-02 1.159744113683700562e-01 8.500303328037261963e-02 -1.980631500482559204e-01 4.799403846263885498e-01 2.261269092559814453e-02 -8.209431171417236328e-02 1.084375008940696716e-01 1.220459118485450745e-01 -7.888943888247013092e-03 -2.009691596031188965e-01 -8.855839818716049194e-02 -1.028971746563911438e-03 -3.613109514117240906e-02 -1.822739839553833008e-01 -2.272067517042160034e-01 -3.831518292427062988e-01 -8.194877952337265015e-02 2.151031643152236938e-01 8.069651573896408081e-02 -1.560273915529251099e-01 1.487229466438293457e-01
3.862648829817771912e-02 -2.168475240468978882e-01 -1.722479313611984253e-01 -6.367418169975280762e-02 -3.529803156852722168e-01 1.812499202787876129e-02 -2.400179356336593628e-01 -1.568176299333572388e-01 -2.652479410171508789e-01 9.071584045886993408e-02 1.579110324382781982e-01 -3.694759607315063477e-01 -3.759551793336868286e-02 -4.107032343745231628e-02 5.441676825284957886e-02 -2.700611650943756104e-01 -3.332056999206542969e-01 -4.244079440832138062e-02 2.609131038188934326e-01 -2.069357223808765411e-02 -7.346863299608230591e-02 -1.800081878900527954e-01 1.030997335910797119e-01 4.558662697672843933e-02 -9.159389138221740723e-02 1.100759580731391907e-01 -2.341136634349822998e-01 2.230672389268875122e-01 1.771311648190021515e-02 4.821881651878356934e-02 1.128860786557197571e-01 -1.389713883399963379e-01
-3.011385723948478699e-02 2.597800269722938538e-02 -1.391124874353408813e-01 5.468037910759449005e-03 1.389274448156356812e-01 -2.740165591239929199e-01 -3.759730160236358643e-01 2.098788619041442871e-01 -3.379881754517555237e-02 -1.024086475372314453e-01 1.732980161905288696e-01 -3.956387937068939209e-02 5.807108432054519653e-02 3.574878871440887451e-01 3.292193412780761719e-01 5.862670764327049255e-02 5.309350788593292236e-02 -4.187232628464698792e-02 2.322264760732650757e-01 -1.239949539303779602e-01 -2.695139646530151367e-01 -3.669466078281402588e-02 1.887406408786773682e-01 -1.539692282676696777e-01 1.327522844076156616e-01 -1.025325655937194824e-01 -8.552283793687820435e-02 1.059318631887435913e-01 -2.886209487915039062e-01 3.769596293568611145e-02 -1.383463144302368164e-01 -2.351617962121963501e-01
5.359001085162162781e-02 -1.708710640668869019e-01 -2.974161207675933838e-01 -2.186978161334991455e-01 -1.716341078281402588e-01 -2.849910855293273926e-01 -1.763149201869964600e-01 8.848106861114501953e-02 -2.635971605777740479e-01 -8.445070683956146240e-02 6.438682973384857178e-02 -6.019299104809761047e-02 -7.507238537073135376e-02 7.799315452575683594e-02 5.613075196743011475e-02 -3.011015355587005615e-01 -2.084043771028518677e-01 1.128898262977600098e-01 1.679974049329757690e-01 -3.698237240314483643e-01 3.042013943195343018e-01 -1.242451183497905731e-02 -3.175056576728820801e-01 5.348434299230575562e-02 1.264365464448928833e-01 6.007468327879905701e-02 -6.102248281240463257e-02 3.291112557053565979e-02 6.698500830680131912e-03 -2.144843488931655884e-01 -6.211876869201660156e-02 1.716270670294761658e-02
8.618567883968353271e-02 -2.956922538578510284e-02 -1.496245265007019043e-01 -5.984971672296524048e-02 1.083071231842041016e-01 -2.847382426261901855e-01 -6.962613761425018311e-02 1.818691492080688477e-01 -1.079980731010437012e-01 -8.205963671207427979e-02 1.990304738283157349e-01 6.325954198837280273e-02 5.349837988615036011e-02 -5.342103913426399231e-02 5.879971012473106384e-02 -5.154965519905090332e-01 -2.223277986049652100e-01 -7.460352033376693726e-02 2.192808389663696289e-01 -4.308989942073822021e-01 -6.601209938526153564e-02 8.844927698373794556e-02 -9.920026361942291260e-02 1.223457828164100647e-01 2.760522961616516113e-01 -1.365117728710174561e-01 -3.038510866463184357e-02 2.183704171329736710e-03 -9.157598018646240234e-02 5.637164041399955750e-02 1.984337717294692993e-01 -1.600749045610427856e-01
-3.628619387745857239e-02 6.803984288126230240e-03 1.063842326402664185e-01 -4.757020175457000732e-01 5.994170159101486206e-02 -1.714090406894683838e-01 -1.822940707206726074e-01 1.678171902894973755e-01 -1.703773140907287598e-01 -5.069546028971672058e-02 2.323483526706695557e-01 2.891494929790496826e-01 8.663043379783630371e-02 2.121849656105041504e-01 3.975499421358108521e-02 -3.181873559951782227e-01 -3.712038323283195496e-02 -3.206788003444671631e-02 4.437542334198951721e-02 -2.785606076940894127e-03 -2.353861629962921143e-01 -9.213730692863464355e-02 2.109563648700714111e-01 -5.771116167306900024e-02 -4.069724120199680328e-03 -1.319967061281204224e-01 -1.389624774456024170e-01 1.745300367474555969e-02 -2.698971331119537354e-01 -5.255862325429916382e-02 -2.508438825607299805e-01 -2.245433926582336426e-01
3.791737183928489685e-02 3.415878489613533020e-02 -7.350048981606960297e-03 -1.556607894599437714e-02 2.166924439370632172e-02 -1.327106058597564697e-01 -3.315890729427337646e-01 -1.007882878184318542e-02 -5.786181241273880005e-02 1.360938698053359985e-01 -3.235270082950592041e-01 -1.450683325529098511e-01 -3.792358189821243286e-02 1.387307345867156982e-01 -4.204240813851356506e-02 -3.370630145072937012e-01 -2.289383858442306519e-01 -2.937135100364685059e-02 1.177624166011810303e-01 -5.481798648834228516e-01 2.261110246181488037e-01 -7.794073969125747681e-02 1.795736141502857208e-02 -5.236318334937095642e-02 1.010171025991439819e-01 -1.943144351243972778e-01 1.606899313628673553e-02 4.662425071001052856e-02 6.959804147481918335e-02 -3.479005768895149231e-02 -2.930487990379333496e-01 1.228027418255805969e-01
2.103914469480514526e-01 -2.864033579826354980e-01 -1.095273494720458984e-01 2.682861639186739922e-03 -1.388335973024368286e-01 -2.878818511962890625e-01 -4.171469211578369141e-01 -2.564880996942520142e-02 1.163856498897075653e-02 6.924445182085037231e-02 2.055952101945877075e-01 8.121220767498016357e-02 -2.985770702362060547e-01 -1.843556165695190430e-01 -9.652898460626602173e-02 -2.473246157169342041e-01 -5.794769898056983948e-02 -1.358299404382705688e-01 6.308972090482711792e-02 -9.450645744800567627e-02 -3.051289357244968414e-03 1.497438699007034302e-01 1.984092742204666138e-01 1.170574054121971130e-01 7.576454896479845047e-03 -3.034353069961071014e-02 -3.455570042133331299e-01 -1.482311636209487915e-02 -1.837590634822845459e-01 2.482843119651079178e-03 -2.386150807142257690e-01 1.262079328298568726e-01
2.053163796663284302e-01 -1.469743549823760986e-01 -6.952755898237228394e-02 -1.648947224020957947e-02 -2.020006775856018066e-01 -2.672427892684936523e-01 7.639186084270477295e-02 -3.611886128783226013e-02 -6.917113810777664185e-02 1.305305510759353638e-01 -1.269028484821319580e-01 2.044372260570526123e-01 -1.678972840309143066e-01 2.181419432163238525e-01 3.846380114555358887e-01 -3.551115691661834717e-01 -2.369109839200973511e-01 2.087863860651850700e-03 3.298757597804069519e-02 5.866370722651481628e-02 1.520431134849786758e-02 -7.609625905752182007e-02 7.315481547266244888e-03 -1.662027984857559204e-01 -1.290858536958694458e-01 8.187410235404968262e-02 -2.598180472850799561e-01 6.729966960847377777e-03 -3.017249405384063721e-01 1.485257893800735474e-01 -2.695956528186798096e-01 1.056896746158599854e-01
-4.665355384349822998e-02 -1.571276336908340454e-01 -3.421448543667793274e-02 -9.933315217494964600e-02 -1.456965971738100052e-02 -3.878319635987281799e-02 -1.103074178099632263e-01 1.297069191932678223e-01 -2.970209419727325439e-01 -9.229849278926849365e-02 -2.394135482609272003e-02 1.154943853616714478e-01 -6.297004967927932739e-02 3.363387659192085266e-03 9.708141535520553589e-02 -2.925118505954742432e-01 -1.132029965519905090e-01 1.179332956671714783e-01 -6.956160068511962891e-02 -2.898291647434234619e-01 3.997731208801269531e-02 1.422828435897827148e-01 -1.438525617122650146e-01 -7.300019264221191406e-02 -8.885905891656875610e-02 -4.048139601945877075e-02 -2.517426013946533203e-01 -2.316514588892459869e-02 -5.249266624450683594e-01 1.696210503578186035e-01 -3.307791948318481445e-01 2.667650580406188965e-01
1.988060325384140015e-01 -1.943299770355224609e-01 -2.465164661407470703e-01 -8.463817834854125977e-02 -6.300414912402629852e-03 2.327928319573402405e-02 -4.079816639423370361e-01 -9.849585592746734619e-02 -1.959650516510009766e-01 -1.650498360395431519e-01 -1.120748892426490784e-01 -2.534781992435455322e-01 1.696864962577819824e-01 6.155926734209060669e-02 3.829984962940216064e-01 -1.674587577581405640e-01 1.284405402839183807e-02 5.883745476603507996e-02 2.396202981472015381e-01 -2.267117798328399658e-01 -1.303123086690902710e-01 -1.226657480001449585e-01 -1.141680963337421417e-02 -2.785526514053344727e-01 1.362567842006683350e-01 5.017806217074394226e-02 -1.544975340366363525e-01 1.110902205109596252e-01 4.891834780573844910e-02 7.266113907098770142e-02 -1.140991002321243286e-01 -1.676256805658340454e-01
2.761135697364807129e-01 1.262884736061096191e-01 5.686940997838973999e-02 1.398514062166213989e-01 -1.365191787481307983e-01 -2.210713177919387817e-01 2.301146462559700012e-02 3.994101881980895996e-01 -1.195272430777549744e-01 9.358737617731094360e-03 2.504282593727111816e-01 8.457410335540771484e-02 1.978362947702407837e-01 -9.634858369827270508e-02 1.550984084606170654e-01 -3.481172323226928711e-01 5.406487360596656799e-02 -1.650563627481460571e-01 1.932237744331359863e-01 -2.979379892349243164e-01 -2.469048351049423218e-01 -1.292218512389808893e-04 8.961176127195358276e-02 -2.526848018169403076e-02 5.974534153938293457e-02 1.402500271797180176e-01 -2.968854308128356934e-01 1.144473068416118622e-02 -7.992493361234664917e-02 -1.069014817476272583e-01 -9.001957625150680542e-02 1.273436248302459717e-01
1.062731817364692688e-01 -1.937401592731475830e-01 2.274851351976394653e-01 -1.988720297813415527e-01 3.153542578220367432e-01 -6.512718647718429565e-02 -4.200151935219764709e-02 -8.990398049354553223e-02 -3.308002054691314697e-01 2.405033558607101440e-01 1.142544765025377274e-02 -1.694890260696411133e-01 4.871438816189765930e-02 1.037420779466629028e-01 4.041244685649871826e-01 -5.583025142550468445e-02 -1.603575497865676880e-01 3.985095024108886719e-02 2.446053624153137207e-01 2.781727910041809082e-02 1.513478606939315796e-01 1.203717067837715149e-01 3.082643747329711914e-01 2.822606451809406281e-02 1.292343437671661377e-01 1.245571076869964600e-01 -1.268446352332830429e-02 -6.990524381399154663e-02 -2.545032799243927002e-01 -1.477986723184585571e-01 -9.195223450660705566e-02 -1.310538351535797119e-01
-1.808900982141494751e-01 -2.377375215291976929e-01 -2.207973739132285118e-03 -3.153548240661621094e-01 -1.875713765621185303e-01 -1.282086521387100220e-01 -3.432919085025787354e-02 2.509797550737857819e-02 2.502978034317493439e-02 -1.102752387523651123e-01 2.169615030288696289e-02 -4.252875968813896179e-02 3.018962740898132324e-01 2.514817416667938232e-01 5.935099720954895020e-02 1.060742363333702087e-01 -1.160584688186645508e-01 -2.436556108295917511e-02 3.371878862380981445e-01 -2.181802541017532349e-01 4.565840214490890503e-02 -4.236882552504539490e-02 3.054415583610534668e-01 -9.630745649337768555e-02 4.833305999636650085e-02 -1.395101249217987061e-01 -2.219049483537673950e-01 2.924206899479031563e-03 -1.207872107625007629e-01 -9.145133942365646362e-02 -4.419699609279632568e-01 -5.001149699091911316e-02
1.447395682334899902e-01 -2.245484888553619385e-01 -2.877112925052642822e-01 2.779920212924480438e-02 -4.550196230411529541e-02 1.358121037483215332e-01 -2.029682993888854980e-01 -9.003417193889617920e-02 -3.754466399550437927e-02 1.928193680942058563e-02 1.858410239219665527e-01 -1.843689382076263428e-01 5.272967368364334106e-02 3.452686592936515808e-02 1.282411366701126099e-01 -4.700375348329544067e-02 -7.471047341823577881e-02 5.064827203750610352e-02 4.689930677413940430e-01 -3.112820684909820557e-01 9.982740134000778198e-02 -1.710269972681999207e-02 1.556752342730760574e-02 -3.857551515102386475e-02 1.235736981034278870e-01 6.404205411672592163e-02 -3.768101930618286133e-01 2.334407567977905273e-01 2.674399316310882568e-01 2.335998862981796265e-01 -5.555326119065284729e-02 1.744799502193927765e-02
1.751430928707122803e-01 1.244862191379070282e-02 -2.133399546146392822e-01 7.078709453344345093e-02 -1.279654949903488159e-01 2.680159918963909149e-02 -2.272263467311859131e-01 -8.925592526793479919e-03 -1.279734969139099121e-01 1.254852861166000366e-02 -3.402812182903289795e-01 -1.868664771318435669e-01 -1.234941855072975159e-01 4.502196982502937317e-02 9.347470849752426147e-02 -1.969183832406997681e-01 -1.709657609462738037e-01 8.782355487346649170e-02 3.092480897903442383e-01 -2.646586894989013672e-01 4.096315801143646240e-01 -2.205859422683715820e-01 9.597694873809814453e-02 9.506954997777938843e-02 -8.605787158012390137e-02 -6.698238849639892578e-02 -3.621205091476440430e-01 2.502420358359813690e-02 1.242726459167897701e-03 -8.175928890705108643e-02 -1.154301092028617859e-01 1.296758204698562622e-01
1.491222381591796875e-01 -4.492168128490447998e-01 -2.500555515289306641e-01 2.525085955858230591e-02 -3.309721648693084717e-01 -1.017182543873786926e-01 -2.678163051605224609e-01 -2.453195601701736450e-01 -3.433660790324211121e-02 9.223723411560058594e-02 1.260978579521179199e-01 -1.414659172296524048e-01 9.588386863470077515e-02 -1.017297059297561646e-02 2.286578901112079620e-02 -2.097055166959762573e-01 -3.294946849346160889e-01 3.172234818339347839e-02 1.847338825464248657e-01 2.469493634998798370e-02 -1.029779762029647827e-01 -2.161446362733840942e-01 9.785937517881393433e-02 5.237594991922378540e-02 6.257719825953245163e-03 1.145525500178337097e-01 -1.895432770252227783e-01 1.225812435150146484e-01 -3.487322106957435608e-02 -2.114207595586776733e-01 -1.681478768587112427e-01 -9.671379625797271729e-02
8.786389231681823730e-02 -2.033522874116897583e-01 -3.789974749088287354e-01 -1.284856796264648438e-01 -2.620998024940490723e-01 1.098598316311836243e-01 -1.164119616150856018e-01 1.612899452447891235e-01 -6.569567322731018066e-02 -2.560639679431915283e-01 2.500994801521301270e-01 2.796908468008041382e-02 -1.610100269317626953e-01 5.966380238533020020e-02 2.522936165332794189e-01 -2.648530304431915283e-01 -2.020559161901473999e-01 -7.223202288150787354e-02 2.860763370990753174e-01 -2.845776677131652832e-01 -4.588052630424499512e-02 -1.043048277497291565e-01 7.465773820877075195e-02 -2.538867061957716942e-03 -2.215355038642883301e-01 -6.069503352046012878e-02 -1.758588850498199463e-01 1.497500669211149216e-02 3.305165097117424011e-02 -1.023101210594177246e-01 -1.263991892337799072e-01 -1.872606426477432251e-01
1.732309609651565552e-01 -2.469502389430999756e-01 1.771544814109802246e-01 -7.200881093740463257e-02 -1.104765161871910095e-01 -4.785320162773132324e-01 -2.222322672605514526e-01 -7.906638830900192261e-02 -2.959263324737548828e-01 5.934603512287139893e-03 -6.241849437355995178e-02 -3.353254497051239014e-02 -2.058812677860260010e-01 -9.513053111732006073e-03 -1.631895303726196289e-01 -6.017677485942840576e-02 -1.828884333372116089e-01 -2.350484728813171387e-01 1.421546339988708496e-01 -1.424429193139076233e-02 4.718195181339979172e-03 9.060595929622650146e-02 1.977897286415100098e-01 5.391161888837814331e-02 -5.628603696823120117e-02 -2.383368313312530518e-01 -4.063428044319152832e-01 6.003299355506896973e-02 -1.145331263542175293e-01 3.421977907419204712e-02 -6.713479757308959961e-02 5.822859331965446472e-02
1.167495325207710266e-01 -1.003163456916809082e-01 2.107009664177894592e-02 5.316441133618354797e-02 1.849909126758575439e-01 -4.158110916614532471e-01 4.080632328987121582e-02 4.039834439754486084e-02 -2.914968132972717285e-01 -8.360788226127624512e-02 1.947490572929382324e-01 -1.269041299819946289e-01 -1.547897309064865112e-01 -1.361108273267745972e-01 1.141122952103614807e-01 -4.643358290195465088e-01 -5.536677315831184387e-02 2.885684557259082794e-02 1.176956072449684143e-01 -3.215809464454650879e-01 -2.574359178543090820e-01 -6.902083405293524265e-04 -9.379964321851730347e-02 -1.616370230913162231e-01 1.599473357200622559e-01 -1.301706433296203613e-01 -1.213080957531929016e-01 -9.821926802396774292e-02 1.519636064767837524e-01 -5.075458437204360962e-03 -7.568058371543884277e-02 -1.655603498220443726e-01
-1.133925393223762512e-01 -4.866291582584381104e-02 -1.858936697244644165e-01 2.121091261506080627e-02 -2.201986685395240784e-02 -3.024320602416992188e-01 -2.001009583473205566e-01 1.239383071660995483e-01 1.811720058321952820e-02 4.690038785338401794e-02 7.847779989242553711e-02 9.359293431043624878e-02 -2.570233941078186035e-01 1.400168836116790771e-01 4.021360576152801514e-01 -3.204503059387207031e-01 -1.785192042589187622e-01 -1.676440797746181488e-02 7.240049075335264206e-03 -2.467849850654602051e-01 1.543563455343246460e-01 -2.485428601503372192e-01 1.144984066486358643e-01 -2.396216839551925659e-01 -1.371946930885314941e-01 -2.579612433910369873e-01 -4.146676510572433472e-02 8.743520081043243408e-02 3.960613533854484558e-02 2.278049290180206299e-01 1.799460798501968384e-01 7.137593626976013184e-02
2.504584193229675293e-01 -6.575311720371246338e-02 3.175408765673637390e-02 -2.383180409669876099e-01 -1.923800259828567505e-01 1.947842091321945190e-01 -1.295615434646606445e-01 -3.236198332160711288e-03 2.064436525106430054e-01 3.102870285511016846e-01 2.305526137351989746e-01 3.153119608759880066e-02 1.527962237596511841e-01 1.415865123271942139e-01 -2.631325460970401764e-02 -5.399268493056297302e-02 -2.398228645324707031e-01 -1.225474849343299866e-01 9.289481490850448608e-02 -1.839857101440429688e-01 8.363762497901916504e-02 -1.287710666656494141e-01 2.875001132488250732e-01 -7.512675970792770386e-02 -8.673512935638427734e-02 -4.399187117815017700e-02 -3.377462029457092285e-01 1.646151244640350342e-01 -3.535039424896240234e-01 -1.393097173422574997e-02 -2.003643661737442017e-01 2.289755828678607941e-02
8.741654455661773682e-02 -1.090748980641365051e-01 -7.151421904563903809e-02 1.045252159237861633e-01 1.698050461709499359e-02 -1.846797466278076172e-01 -4.235696196556091309e-01 -9.266401082277297974e-02 1.087798476219177246e-01 2.330982834100723267e-01 -2.599173970520496368e-02 3.108157515525817871e-01 -7.235124707221984863e-02 2.774296402931213379e-01 1.662368625402450562e-01 -2.601399719715118408e-01 -4.156630486249923706e-02 -4.098220914602279663e-02 -1.302676945924758911e-01 -1.733569204807281494e-01 -4.702272638678550720e-02 1.156913638114929199e-01 1.186837553977966309e-01 -3.968736156821250916e-02 -6.917183101177215576e-02 4.673702642321586609e-02 -3.551014959812164307e-01 4.730352386832237244e-02 -1.087864786386489868e-01 3.556578457355499268e-01 -1.978178173303604126e-01 -8.136413991451263428e-02
8.646067231893539429e-03 -9.492107480764389038e-02 1.610139310359954834e-01 -1.551339477300643921e-01 -3.295824304223060608e-02 -2.403928637504577637e-01 -1.449020653963088989e-01 4.247026890516281128e-02 -1.459216624498367310e-01 -1.054712533950805664e-01 -1.312573403120040894e-01 -2.474985271692276001e-02 -1.589668989181518555e-01 1.498400121927261353e-01 2.739140689373016357e-01 -2.128700911998748779e-01 -3.521228134632110596e-01 -3.432993292808532715e-01 4.809693619608879089e-02 1.637669205665588379e-01 2.387546151876449585e-01 2.078215479850769043e-01 1.588693261146545410e-01 1.698106229305267334e-01 -1.864178292453289032e-02 3.016345202922821045e-01 -2.754774093627929688e-01 1.234986856579780579e-01 -1.415438503026962280e-01 -2.637549489736557007e-02 -1.017519012093544006e-01 -4.608345776796340942e-02
6.003477424383163452e-02 -1.630107611417770386e-01 7.584477216005325317e-02 -1.425555944442749023e-01 -1.990588456392288208e-01 -1.131006330251693726e-01 -2.995963692665100098e-01 -2.722076475620269775e-01 -9.936399757862091064e-02 1.932958364486694336e-01 1.245953738689422607e-01 4.216394573450088501e-02 -3.918893169611692429e-03 1.300723105669021606e-01 7.140733301639556885e-02 -1.876766383647918701e-01 -2.902076542377471924e-01 3.090494871139526367e-01 6.588185578584671021e-02 -1.670686602592468262e-01 -5.949757993221282959e-02 1.041500717401504517e-01 4.677411615848541260e-01 -2.018317952752113342e-02 1.353595703840255737e-01 8.560617570765316486e-04 6.884698569774627686e-02 -8.837363868951797485e-02 2.078377176076173782e-03 -1.495426297187805176e-01 -2.137608081102371216e-01 -2.473645210266113281e-01
9.934496134519577026e-02 -1.208000257611274719e-02 -1.649402379989624023e-01 -1.192179620265960693e-01 -4.585377755574882030e-04 -1.298557668924331665e-01 2.064787298440933228e-01 9.286568313837051392e-02 -1.345240324735641479e-01 3.095727562904357910e-01 1.734472997486591339e-02 -3.664495944976806641e-01 -2.408213540911674500e-02 2.040423452854156494e-01 2.113480120897293091e-02 -1.914786100387573242e-01 -4.269551485776901245e-02 -4.749460145831108093e-02 3.624839335680007935e-02 -3.014137148857116699e-01 -5.763316899538040161e-02 -2.039448916912078857e-01 1.044115349650382996e-01 1.261038631200790405e-01 4.946829006075859070e-02 -1.466759294271469116e-01 -2.681460678577423096e-01 3.662748038768768311e-01 -1.259299516677856445e-01 2.763805687427520752e-01 -1.837428808212280273e-01 -1.691618412733078003e-01
1.427020430564880371e-01 -1.716955453157424927e-01 1.215649172663688660e-01 -2.361699342727661133e-01 2.865564823150634766e-01 -1.827278435230255127e-01 -1.600252538919448853e-01 1.442195624113082886e-01 -1.154291704297065735e-01 2.005931884050369263e-01 -7.866118685342371464e-04 -1.073383018374443054e-01 9.906957298517227173e-02 -5.296241026371717453e-03 4.564222693443298340e-01 -1.417649257928133011e-02 -2.671141922473907471e-01 1.134694963693618774e-01 2.418252527713775635e-01 -3.961770609021186829e-02 -2.334627360105514526e-01 -1.717504411935806274e-01 2.714429497718811035e-01 1.127680763602256775e-01 1.190037652850151062e-01 -1.178643628954887390e-01 -9.161699563264846802e-02 -2.130091935396194458e-01 -3.689959272742271423e-02 -6.892498582601547241e-02 5.901239439845085144e-02 1.677852720022201538e-01
-7.584638148546218872e-02 -2.559791803359985352e-01 9.496460109949111938e-02 -1.842891126871109009e-01 -1.002311185002326965e-01 -3.561397194862365723e-01 -3.755908459424972534e-02 1.154169067740440369e-01 -1.625830680131912231e-01 7.193721085786819458e-02 -2.353121340274810791e-01 -6.713119894266128540e-02 7.446963340044021606e-02 7.051308453083038330e-02 6.739186495542526245e-02 -4.506103098392486572e-01 -2.047641426324844360e-01 7.622507959604263306e-02 9.171813726425170898e-02 -1.335183344781398773e-02 5.540467426180839539e-02 4.169453307986259460e-02 -2.667956985533237457e-02 6.583891808986663818e-02 -1.310615539550781250e-01 1.756768375635147095e-01 -1.218176186084747314e-01 9.511255472898483276e-02 -4.671263694763183594e-01 8.628363162279129028e-02 -2.394166439771652222e-01 5.874127894639968872e-02
9.476011246442794800e-02 6.896789371967315674e-02 -1.950095593929290771e-01 -2.660759352147579193e-02 1.921822130680084229e-01 -2.588874995708465576e-01 -1.750474125146865845e-01 1.150147318840026855e-01 -3.000255823135375977e-01 -2.205490469932556152e-01 -1.010616794228553772e-01 -2.070633880794048309e-02 5.046793445944786072e-02 2.274775654077529907e-01 7.153223454952239990e-02 -3.761340379714965820e-01 -6.906004250049591064e-02 2.053088396787643433e-01 3.263171389698982239e-02 -1.758428663015365601e-01 1.375191956758499146e-01 -1.691316138021647930e-03 1.652595996856689453e-01 -1.230007261037826538e-01 1.066779643297195435e-01 1.496258471161127090e-02 -1.891621053218841553e-01 2.603917419910430908e-01 -3.205549716949462891e-01 1.973953992128372192e-01 -1.271613687276840210e-01 -1.901915818452835083e-01
1.217806488275527954e-01 -3.950738161802291870e-02 8.440452814102172852e-02 -7.402419298887252808e-02 -2.329835593700408936e-01 -2.219595313072204590e-01 -3.181989490985870361e-01 -3.168199062347412109e-01 -5.783829838037490845e-02 1.961149573326110840e-01 3.460499346256256104e-01 -1.882701553404331207e-02 1.078678593039512634e-01 2.570754289627075195e-01 -4.353781789541244507e-02 -2.735505700111389160e-01 -5.684655904769897461e-02 -5.162026733160018921e-02 3.474198281764984131e-02 -1.640015989542007446e-01 -1.626762598752975464e-01 -9.169889986515045166e-02 4.265291094779968262e-01 -7.418721169233322144e-02 9.027750045061111450e-02 -1.243209987878799438e-01 -8.793626725673675537e-02 -2.818741835653781891e-02 3.619956970214843750e-02 -1.092954650521278381e-01 -1.511883288621902466e-01 -1.578684747219085693e-01
-1.970413140952587128e-02 -4.702417179942131042e-02 -3.293604254722595215e-01 -2.002117633819580078e-01 -1.355728060007095337e-01 -5.597638711333274841e-02 -2.141644805669784546e-01 -9.050402790307998657e-02 -2.110536210238933563e-02 9.329103678464889526e-02 1.625724323093891144e-02 -1.024185493588447571e-02 -1.707644760608673096e-01 9.977771341800689697e-02 1.326197385787963867e-01 -1.086410358548164368e-01 -2.085911333560943604e-01 -2.904784381389617920e-01 2.112145572900772095e-01 -2.014510631561279297e-01 -1.707341521978378296e-01 -2.145638316869735718e-01 2.454683631658554077e-01 3.351025581359863281e-01 -9.497200697660446167e-02 -3.975276648998260498e-01 -5.932648479938507080e-02 1.226986423134803772e-01 -4.466129094362258911e-02 -1.828313320875167847e-01 -5.578211322426795959e-02 1.013287603855133057e-01
-5.009658634662628174e-02 2.116798423230648041e-02 7.031113654375076294e-02 -4.794169664382934570e-01 -1.476634591817855835e-01 -2.455549389123916626e-01 -2.512024343013763428e-01 1.149262636899948120e-01 -1.366653591394424438e-01 2.247253954410552979e-01 -1.628270000219345093e-01 1.972854435443878174e-01 1.329490691423416138e-01 -1.738073229789733887e-01 2.434263676404953003e-01 -3.488292396068572998e-01 1.448071897029876709e-01 6.221306324005126953e-02 1.417930573225021362e-01 -2.026162743568420410e-01 -6.933442503213882446e-02 -6.974720209836959839e-02 1.245489120483398438e-01 -1.010742336511611938e-01 4.342924430966377258e-02 -1.422992646694183350e-01 1.318860892206430435e-02 1.032971218228340149e-01 2.971995994448661804e-02 -5.126725137233734131e-02 -2.468338310718536377e-01 -1.469464451074600220e-01
7.672864943742752075e-02 2.312409728765487671e-01 -8.540362864732742310e-02 9.352051466703414917e-02 3.855756297707557678e-02 -1.354196518659591675e-01 -9.391177445650100708e-02 -1.972320079803466797e-01 -4.426241815090179443e-01 3.928280994296073914e-02 3.863928839564323425e-02 9.337446838617324829e-02 -1.782033592462539673e-01 -1.939615607261657715e-01 1.745848953723907471e-01 1.464140135794878006e-03 -1.892080157995223999e-01 1.140116713941097260e-02 2.113125026226043701e-01 -3.995513021945953369e-01 6.530985981225967407e-02 -1.689251810312271118e-01 3.698453903198242188e-01 -8.145865797996520996e-02 5.403933301568031311e-02 -2.240565717220306396e-01 -2.124640643596649170e-01 1.621032208204269409e-01 -4.016517847776412964e-02 -1.350970007479190826e-02 7.792202383279800415e-02 -2.590101212263107300e-02
-5.696086212992668152e-02 -1.516756117343902588e-01 -7.574309408664703369e-02 7.325265556573867798e-02 -6.022538244724273682e-02 9.972044080495834351e-02 -3.015054464340209961e-01 1.492933332920074463e-01 7.408385630697011948e-03 4.956798627972602844e-02 -8.042625337839126587e-02 -1.457652449607849121e-01 1.785219460725784302e-01 -3.224525600671768188e-02 1.602549403905868530e-01 -3.430243730545043945e-01 -1.660529226064682007e-01 -1.720029977150261402e-03 1.396305561065673828e-01 -1.668870449066162109e-01 -1.040864065289497375e-01 -1.770096272230148315e-02 3.286090493202209473e-01 9.569397568702697754e-02 -1.431194394826889038e-01 -1.214565560221672058e-01 -1.855596154928207397e-01 -3.823960125446319580e-01 -3.941887915134429932e-01 -8.161319047212600708e-02 -2.015497982501983643e-01 -8.730372041463851929e-02
8.115640282630920410e-02 -4.224978853017091751e-03 -1.505580544471740723e-02 -1.422814577817916870e-01 -1.656228452920913696e-01 -1.265862733125686646e-01 -1.402397304773330688e-01 1.459421366453170776e-01 -4.697149246931076050e-02 1.703055500984191895e-01 -9.304597228765487671e-02 -3.981717303395271301e-02 -2.645135484635829926e-02 2.834494113922119141e-01 4.633602872490882874e-02 -2.458743900060653687e-01 -1.859554946422576904e-01 4.398530721664428711e-02 1.893660053610801697e-02 7.024345546960830688e-02 2.404791861772537231e-01 -3.069601058959960938e-01 2.360762208700180054e-01 -4.107935130596160889e-01 1.462393552064895630e-01 -3.475800752639770508e-01 -7.584761083126068115e-02 3.618968278169631958e-02 -1.947887986898422241e-01 1.486491262912750244e-01 -2.739838659763336182e-01 -2.634779177606105804e-02
2.374692857265472412e-01 -4.544469341635704041e-02 -1.252645850181579590e-01 -2.702161297202110291e-02 -9.215294569730758667e-02 3.633752698078751564e-03 -3.002958893775939941e-01 -1.537901610136032104e-01 5.996665358543395996e-02 5.233738571405410767e-02 1.927585452795028687e-01 -1.558750569820404053e-01 -1.187108531594276428e-01 1.249545291066169739e-01 9.876406937837600708e-02 -1.886221170425415039e-01 -3.514135777950286865e-01 -2.747791409492492676e-01 3.102312386035919189e-01 -2.511292695999145508e-01 -1.832101941108703613e-01 -1.996312141418457031e-01 1.387600600719451904e-01 2.954725548624992371e-02 -3.143740892410278320e-01 8.627130091190338135e-02 -6.597635895013809204e-02 1.329261064529418945e-01 -1.124283522367477417e-01 2.733899094164371490e-02 -4.488622024655342102e-02 -2.537952661514282227e-01
-2.822789251804351807e-01 -1.888040304183959961e-01 3.906083479523658752e-02 3.535398840904235840e-02 4.058809578418731689e-02 -1.818053424358367920e-01 -2.613991498947143555e-01 -5.540661513805389404e-02 -1.325492411851882935e-01 1.918195001780986786e-02 4.116683080792427063e-02 -1.514401286840438843e-01 -3.536938726902008057e-01 2.482173778116703033e-02 6.952372938394546509e-02 -2.030853778123855591e-01 -6.042637303471565247e-02 -1.065439656376838684e-01 5.025240033864974976e-02 -2.270804941654205322e-01 4.282839968800544739e-02 2.363413721323013306e-01 1.841192366555333138e-03 2.046940028667449951e-01 -6.571436673402786255e-02 5.251720175147056580e-02 -4.649623930454254150e-01 7.590472698211669922e-02 -3.585785627365112305e-01 1.015241369605064392e-01 -1.070793271064758301e-01 -1.156250089406967163e-01
1.234630495309829712e-01 -7.002691924571990967e-02 6.086334958672523499e-02 1.951963156461715698e-01 -2.653666734695434570e-01 -1.545457243919372559e-01 -1.540024429559707642e-01 2.402448467910289764e-02 -1.855130344629287720e-01 9.383534640073776245e-02 9.996195882558822632e-02 -1.064856871962547302e-01 1.895102411508560181e-01 -2.306196466088294983e-02 2.450594455003738403e-01 -2.183068543672561646e-01 -2.547473460435867310e-02 1.997664337977766991e-03 1.804857701063156128e-02 -4.106399714946746826e-01 -1.709303855895996094e-01 7.892221957445144653e-02 3.252533078193664551e-01 9.905247390270233154e-02 -2.646674215793609619e-01 -7.109653204679489136e-02 -9.601981937885284424e-02 -2.555653452873229980e-01 -3.471504151821136475e-01 -4.486317560076713562e-02 -1.076834499835968018e-01 7.956094294786453247e-02
5.048068240284919739e-02 -3.329324722290039062e-01 -5.510311201214790344e-02 -1.339907199144363403e-01 1.544320881366729736e-01 6.635572761297225952e-02 -3.315181136131286621e-01 -9.939125925302505493e-02 2.949200570583343506e-01 7.626730948686599731e-02 9.410454332828521729e-02 -3.689235076308250427e-02 1.314192265272140503e-01 -1.346245557069778442e-01 2.263692766427993774e-01 -2.504848837852478027e-01 8.326859213411808014e-03 -1.170410662889480591e-01 4.692787528038024902e-01 -2.336584478616714478e-01 1.323183625936508179e-01 -1.429086774587631226e-01 1.852145344018936157e-01 -7.696926593780517578e-02 5.437197163701057434e-02 8.528323471546173096e-02 -4.852168262004852295e-02 6.089611724019050598e-02 -2.044025063514709473e-01 3.099811263382434845e-02 -6.118528544902801514e-02 -1.888578832149505615e-01
1.921612471342086792e-01 -1.447924822568893433e-01 -1.593136936426162720e-01 -5.030386522412300110e-02 4.492973163723945618e-02 -1.834096163511276245e-01 -3.340942859649658203e-01 -1.277491450309753418e-01 -9.363696724176406860e-02 -8.426678925752639771e-02 3.212963938713073730e-01 -8.159734308719635010e-02 1.360209286212921143e-01 8.638426661491394043e-02 3.780143260955810547e-01 -1.481812447309494019e-01 4.103601723909378052e-02 4.561630263924598694e-02 2.224695235490798950e-01 -3.346431553363800049e-01 -1.205450855195522308e-02 -1.693193018436431885e-01 7.604853250086307526e-03 -2.395819872617721558e-01 8.203873783349990845e-02 1.663910746574401855e-01 -1.172031164169311523e-01 3.152599334716796875e-01 1.607403717935085297e-02 1.315161287784576416e-01 -1.290214061737060547e-01 -2.771321684122085571e-02
8.087774366140365601e-02 -1.183603778481483459e-01 -8.809288032352924347e-03 1.092370897531509399e-01 -1.463982909917831421e-01 -7.746938616037368774e-02 -1.787934154272079468e-01 1.095902994275093079e-01 -3.186839818954467773e-01 6.938310712575912476e-02 -1.895779520273208618e-01 -1.006707549095153809e-01 -2.161785364151000977e-01 -1.781453937292098999e-02 2.128149121999740601e-01 -1.945191062986850739e-02 -2.657210528850555420e-01 2.582089900970458984e-01 1.871881633996963501e-01 -3.571854829788208008e-01 1.915444284677505493e-01 -2.050236910581588745e-01 1.167330667376518250e-01 1.793059892952442169e-02 9.352008812129497528e-03 -2.807207703590393066e-01 -3.412912189960479736e-01 2.974859206005930901e-03 1.751022487878799438e-01 -6.430400907993316650e-02 -1.114036217331886292e-01 1.253077238798141479e-01
3.326361179351806641e-01 -6.873688101768493652e-02 7.662679255008697510e-02 -2.037501782178878784e-01 -1.183039769530296326e-01 -3.494257330894470215e-01 -2.673930525779724121e-01 2.475058659911155701e-02 -2.135639935731887817e-01 -8.281661570072174072e-02 1.156041212379932404e-02 -1.952454820275306702e-02 -6.627448648214340210e-02 -7.736442983150482178e-02 -6.029906123876571655e-02 -1.190141513943672180e-01 -1.257930696010589600e-01 -1.758088469505310059e-01 2.305893301963806152e-01 6.487100571393966675e-02 -1.203077007085084915e-02 2.585859000682830811e-01 3.189625442028045654e-01 -5.938171967864036560e-02 -1.290608197450637817e-01 -1.108112558722496033e-01 -4.651100933551788330e-01 1.026246845722198486e-01 -2.401919662952423096e-02 3.213239461183547974e-02 -1.183241605758666992e-01 9.165300987660884857e-03
-1.238322854042053223e-01 -1.626140028238296509e-01 -1.667839735746383667e-01 -2.072123289108276367e-01 -3.670972213149070740e-02 -1.225800141692161560e-01 -2.750859558582305908e-01 -1.351175755262374878e-01 1.688204109668731689e-01 5.376368388533592224e-02 3.107576966285705566e-01 -2.388615459203720093e-01 -7.044952362775802612e-02 -2.882075682282447815e-02 1.631002128124237061e-01 -3.717105835676193237e-02 -2.115715295076370239e-01 -3.560074046254158020e-02 4.886068701744079590e-01 -3.607122302055358887e-01 -9.308201819658279419e-02 5.394122004508972168e-02 6.826251000165939331e-02 -2.882387489080429077e-03 -6.457386165857315063e-02 -7.365302741527557373e-02 6.058060750365257263e-02 1.498282700777053833e-01 3.486523404717445374e-02 3.652112185955047607e-02 -2.959146201610565186e-01 3.772018849849700928e-02
1.575378701090812683e-02 -1.717135161161422729e-01 -6.765795499086380005e-02 -7.381951063871383667e-02 -3.335310518741607666e-02 -1.172262653708457947e-01 -2.717597484588623047e-01 5.943815037608146667e-02 1.142415106296539307e-01 3.017464838922023773e-02 9.371569007635116577e-02 -1.886084079742431641e-01 1.572031825780868530e-01 2.774185836315155029e-01 3.284452557563781738e-01 -1.143503189086914062e-01 7.543168962001800537e-02 -4.828856885433197021e-02 3.468504548072814941e-01 -3.198774158954620361e-01 -2.319286912679672241e-01 1.201472897082567215e-02 -2.297191135585308075e-02 5.175948515534400940e-02 2.641465887427330017e-02 1.476485282182693481e-01 -2.397315576672554016e-02 3.160184919834136963e-01 -1.000622957944869995e-01 3.084995150566101074e-01 -2.552066147327423096e-01 -7.752106338739395142e-02
-1.191028580069541931e-01 -2.538629062473773956e-02 -7.781564444303512573e-02 8.536376990377902985e-03 1.195729449391365051e-01 1.640696451067924500e-02 -1.684645712375640869e-01 2.162694931030273438e-01 1.417596936225891113e-01 3.143823146820068359e-02 5.584701150655746460e-02 9.016674011945724487e-02 -1.883624345064163208e-01 2.446084618568420410e-01 3.364156484603881836e-01 -2.562252581119537354e-01 -2.410632222890853882e-01 -1.020165532827377319e-02 4.029697179794311523e-02 -4.103998243808746338e-01 6.206347793340682983e-02 -1.743298023939132690e-01 2.138051688671112061e-01 -5.839389283210039139e-03 1.411609500646591187e-01 -7.151324301958084106e-02 -1.963224858045578003e-01 4.230919182300567627e-01 -1.047294735908508301e-01 5.005145445466041565e-02 8.930163830518722534e-02 1.027309373021125793e-01
4.317531362175941467e-03 -1.470963954925537109e-01 1.004001870751380920e-01 2.662087976932525635e-01 6.117560714483261108e-02 -2.072817981243133545e-01 -4.744075238704681396e-01 6.476250290870666504e-02 -1.496014147996902466e-01 -5.594414100050926208e-02 6.526320427656173706e-02 -2.229346185922622681e-01 1.626633256673812866e-01 -1.559728235006332397e-01 2.404412925243377686e-01 -3.839484453201293945e-01 -2.752451896667480469e-01 -4.127964377403259277e-02 5.085360631346702576e-02 -7.859302312135696411e-02 1.416308730840682983e-01 -3.349962830543518066e-02 4.020168259739875793e-02 1.029992401599884033e-01 -1.378458142280578613e-01 -1.308112293481826782e-01 -1.436703503131866455e-01 -2.343096435070037842e-01 -2.610197756439447403e-03 8.369123935699462891e-02 -2.172252833843231201e-01 -2.145925909280776978e-02
2.075566798448562622e-01 -1.060790792107582092e-01 -4.547246545553207397e-02 -6.370386481285095215e-02 -1.769274026155471802e-01 -9.415509551763534546e-02 -1.049745157361030579e-01 -1.700718402862548828e-01 -5.181607976555824280e-02 1.932961121201515198e-02 2.877817153930664062e-01 -1.419977098703384399e-01 -8.631332963705062866e-02 1.141293868422508240e-01 8.751806616783142090e-02 -1.220658123493194580e-01 -3.987053334712982178e-01 -2.354867160320281982e-01 3.956781625747680664e-01 -1.417716145515441895e-01 1.890665590763092041e-01 -2.298901528120040894e-01 1.084841638803482056e-01 -2.305997768417000771e-03 -2.653352320194244385e-01 -1.618407815694808960e-01 -1.163162440061569214e-01 1.591711640357971191e-01 -1.598870605230331421e-01 1.372074931859970093e-01 4.327587410807609558e-02 -1.928237974643707275e-01
6.482190638780593872e-02 -3.696857392787933350e-02 -9.394539147615432739e-02 -3.342276513576507568e-01 1.257878839969635010e-01 -8.742910623550415039e-02 -5.260446295142173767e-02 1.494684838689863682e-04 -2.306578308343887329e-01 3.214895352721214294e-02 -6.079866364598274231e-02 -1.687637865543365479e-01 -7.779552787542343140e-02 3.442161381244659424e-01 1.501554846763610840e-01 -2.138942033052444458e-01 -1.154747605323791504e-01 3.373245894908905029e-02 5.579947233200073242e-01 -1.737082004547119141e-01 1.862453967332839966e-01 -3.487027809023857117e-02 6.802505254745483398e-02 6.502949446439743042e-02 -2.025330998003482819e-02 1.764352470636367798e-01 1.374925822019577026e-01 1.275640726089477539e-01 -5.227487161755561829e-02 -2.998756468296051025e-01 -7.421602308750152588e-02 5.261677131056785583e-02
-1.210771277546882629e-01 -2.244422882795333862e-01 -1.209108531475067139e-01 -3.737433254718780518e-02 1.870122179388999939e-02 -2.947859466075897217e-01 -4.274617731571197510e-01 9.219337254762649536e-02 4.877551272511482239e-02 -4.657485336065292358e-02 1.344891488552093506e-01 -1.649068444967269897e-01 8.188982307910919189e-02 2.685452401638031006e-01 2.422437667846679688e-01 2.906421385705471039e-02 1.048755794763565063e-01 1.419260054826736450e-01 2.462774068117141724e-01 -6.914817541837692261e-02 -1.485850065946578979e-01 -8.391421288251876831e-02 2.278853058815002441e-01 -1.012756824493408203e-01 1.773166209459304810e-01 -6.694287061691284180e-02 -1.595275402069091797e-01 2.710874974727630615e-01 -1.489162445068359375e-01 1.856909990310668945e-01 -2.073140591382980347e-01 -1.729713082313537598e-01
5.568783264607191086e-03 -2.665572166442871094e-01 2.952541038393974304e-02 -1.725150644779205322e-01 -1.564059853553771973e-01 4.189264774322509766e-02 -1.620633527636528015e-02 -2.090834677219390869e-01 -1.087321154773235321e-02 4.296286702156066895e-01 -2.061879336833953857e-01 3.960984572768211365e-02 -8.922147005796432495e-02 6.043777614831924438e-02 1.227752417325973511e-01 -2.237267047166824341e-01 -7.388937473297119141e-02 1.957034133374691010e-02 -5.399952642619609833e-03 -2.273961156606674194e-01 -4.443595930933952332e-02 6.568539142608642578e-02 1.872561126947402954e-01 -2.451799213886260986e-01 -1.702263765037059784e-02 -1.863788664340972900e-01 -4.524230957031250000e-01 -3.809074312448501587e-02 -2.686830461025238037e-01 -1.190541833639144897e-01 -1.135836914181709290e-01 -1.519425362348556519e-01
2.601586841046810150e-02 2.534111738204956055e-01 -2.451642453670501709e-01 -2.630656063556671143e-01 -1.692114025354385376e-01 -9.606113284826278687e-02 -1.447443664073944092e-01 2.218280732631683350e-02 -1.942449063062667847e-01 1.143008563667535782e-02 1.403205990791320801e-01 -2.573467418551445007e-02 1.394127011299133301e-01 1.811399757862091064e-01 2.798424065113067627e-01 -1.483773887157440186e-01 8.921378105878829956e-02 -9.854907542467117310e-02 3.896090090274810791e-01 -2.245468795299530029e-01 7.527150213718414307e-03 1.259795129299163818e-01 2.456490844488143921e-01 -2.726435065269470215e-01 1.932008862495422363e-01 1.356043815612792969e-01 -9.725287556648254395e-02 2.052684575319290161e-01 -3.178452700376510620e-02 -6.267976015806198120e-02 1.616814546287059784e-02 -2.295711636543273926e-01
2.602075040340423584e-02 -1.542240381240844727e-01 -2.457782179117202759e-01 -1.018458232283592224e-02 7.794439047574996948e-02 -2.106664776802062988e-01 -1.063907146453857422e-02 4.612037166953086853e-02 -1.237487718462944031e-01 3.956576064229011536e-02 -8.168262988328933716e-02 -2.187054306268692017e-01 1.614584177732467651e-01 3.189413994550704956e-02 1.913028427225071937e-05 -3.894273638725280762e-01 -3.578445315361022949e-01 -1.733704470098018646e-02 2.780299186706542969e-01 -1.731004118919372559e-01 -7.918567210435867310e-02 4.975437000393867493e-02 -1.574496030807495117e-01 -2.380330115556716919e-02 4.057132601737976074e-01 -6.579316407442092896e-02 -1.427989453077316284e-01 1.185325533151626587e-01 -2.370565757155418396e-02 -1.312886476516723633e-01 -2.035449445247650146e-01 -2.826391458511352539e-01
-7.591585814952850342e-02 2.105535380542278290e-02 -1.716871261596679688e-01 -2.339174300432205200e-01 -7.453010231256484985e-02 -1.143802255392074585e-01 -1.881535351276397705e-02 -4.540728032588958740e-02 -1.985463052988052368e-01 -6.602903455495834351e-02 3.703632950782775879e-02 -3.677568435668945312e-01 -2.118650227785110474e-01 1.297735273838043213e-01 4.092500731348991394e-02 -5.735947936773300171e-02 -8.800256997346878052e-02 1.841300874948501587e-01 1.649487018585205078e-01 -1.221665292978286743e-01 -2.084655910730361938e-01 -1.265548169612884521e-01 1.126876324415206909e-01 9.624778479337692261e-02 4.253072291612625122e-02 -1.638512760400772095e-01 -3.379459083080291748e-01 1.157331317663192749e-01 -3.468361198902130127e-01 2.215315103530883789e-01 -3.772018551826477051e-01 9.126003831624984741e-02
6.309545040130615234e-02 1.939244009554386139e-02 -9.525651484727859497e-02 3.912835940718650818e-02 -1.443833410739898682e-01 -4.613793790340423584e-01 -4.691691696643829346e-02 2.022994594881311059e-04 -2.972741127014160156e-01 -7.494760304689407349e-02 -1.288880556821823120e-01 2.014400213956832886e-01 -2.829337120056152344e-02 -1.926608085632324219e-01 3.146587610244750977e-01 -3.574393391609191895e-01 -2.341283708810806274e-01 -1.334702521562576294e-01 -6.154477968811988831e-02 -9.092840552330017090e-02 8.236391097307205200e-02 9.909015893936157227e-02 -1.761050429195165634e-03 -4.246308654546737671e-02 -3.176267072558403015e-02 1.057899668812751770e-01 -3.627850711345672607e-01 3.333259373903274536e-02 -2.011994272470474243e-01 1.648866385221481323e-01 -1.190117932856082916e-02 -1.319790482521057129e-01
5.820717290043830872e-02 -1.276942789554595947e-01 -9.241631627082824707e-02 1.854118541814386845e-03 1.541108340024948120e-01 -3.101401329040527344e-01 3.209971357136964798e-03 4.306987673044204712e-02 -9.005645662546157837e-02 6.372825801372528076e-02 -1.898336857557296753e-01 3.458137214183807373e-01 -3.206792101263999939e-02 1.767135560512542725e-01 1.696551442146301270e-01 -3.576020896434783936e-01 -5.819834023714065552e-02 -1.230345070362091064e-01 1.135320961475372314e-01 -1.439117174595594406e-02 7.079451531171798706e-02 2.903184108436107635e-02 2.462788820266723633e-01 -1.254960447549819946e-01 -1.753612309694290161e-01 -5.378335714340209961e-03 -3.797574639320373535e-01 -7.129047065973281860e-02 -2.633868753910064697e-01 1.953739672899246216e-01 -3.024178445339202881e-01 -1.699290238320827484e-02
6.447726488113403320e-02 -1.307009160518646240e-01 -3.805802017450332642e-02 4.574881494045257568e-02 -2.449780553579330444e-01 -3.400084674358367920e-01 -8.755645155906677246e-02 2.434418201446533203e-01 -1.577310413122177124e-01 -1.157215237617492676e-01 -3.479553759098052979e-01 -1.496997624635696411e-01 -1.584853976964950562e-02 3.928637877106666565e-02 9.793233126401901245e-03 -3.077893555164337158e-01 -1.520479619503021240e-01 -1.337770074605941772e-01 3.094624578952789307e-01 -9.346169233322143555e-02 2.064109146595001221e-01 8.728481084108352661e-02 2.781837582588195801e-01 5.732992291450500488e-02 2.024629898369312286e-02 2.377485483884811401e-01 -1.336949616670608521e-01 3.008638508617877960e-02 -2.823267877101898193e-01 -6.091137602925300598e-02 1.280458867549896240e-01 -4.845722019672393799e-02
1.751241534948348999e-01 -1.459145545959472656e-01 -2.240321338176727295e-01 -2.185298651456832886e-01 -7.531931996345520020e-02 6.903731822967529297e-02 -3.298831731081008911e-02 -1.725490093231201172e-01 -7.454216480255126953e-02 -2.103044688701629639e-01 -2.506220713257789612e-02 -5.895732715725898743e-02 -5.619433149695396423e-02 -3.074228763580322266e-02 2.579468190670013428e-01 -4.912120997905731201e-01 -3.605668246746063232e-01 3.678597509860992432e-02 1.242164894938468933e-01 -2.344861477613449097e-01 -1.818388253450393677e-01 1.483583450317382812e-01 8.147060126066207886e-02 -6.766798347234725952e-02 -1.381720900535583496e-01 -2.220869064331054688e-01 -1.213578060269355774e-01 1.724812984466552734e-01 5.967297777533531189e-02 -2.031612247228622437e-01 -7.884564250707626343e-02 -1.047204211354255676e-01
1.664554513990879059e-02 -1.023985967040061951e-01 -7.291342318058013916e-02 -1.802178099751472473e-02 1.233640611171722412e-01 -1.680574268102645874e-01 -3.038091957569122314e-01 8.964817225933074951e-02 -2.030201256275177002e-01 -1.221704781055450439e-01 1.464451402425765991e-01 -1.061453148722648621e-01 2.035748809576034546e-01 2.858938276767730713e-01 2.056280076503753662e-01 -5.858219787478446960e-02 -3.299143165349960327e-02 -3.254821896553039551e-02 2.407676279544830322e-01 -2.138141542673110962e-01 -3.733545541763305664e-01 5.917541217058897018e-03 1.648706197738647461e-01 -3.319860398769378662e-01 2.689841091632843018e-01 -7.872747257351875305e-03 -1.965920031070709229e-01 1.035537794232368469e-01 -2.294102311134338379e-01 -3.156573325395584106e-02 -1.121797040104866028e-01 -1.067423745989799500e-01
-7.469215989112854004e-02 -8.701461553573608398e-02 6.062969937920570374e-02 -2.482855133712291718e-02 -3.547067344188690186e-01 -1.086514666676521301e-01 -2.521321177482604980e-01 -3.894552588462829590e-02 -4.764297604560852051e-02 2.581944763660430908e-01 9.440044313669204712e-02 9.209202229976654053e-02 1.848026663064956665e-01 -1.116965338587760925e-01 3.436216115951538086e-01 -3.479539752006530762e-01 -2.646543681621551514e-01 2.385012954473495483e-01 2.152813524007797241e-01 -3.093891404569149017e-02 -6.772045046091079712e-02 -7.724453508853912354e-02 2.322667688131332397e-01 1.119896844029426575e-01 3.184243291616439819e-02 1.778983175754547119e-01 -1.153257116675376892e-01 -1.507332026958465576e-01 1.074231937527656555e-01 1.731710322201251984e-02 1.975747384130954742e-02 -2.748863399028778076e-01
2.311970293521881104e-01 5.762119591236114502e-02 1.846239715814590454e-02 -3.197052180767059326e-01 -6.265223026275634766e-03 -2.555212974548339844e-01 -3.017679452896118164e-01 -5.659183859825134277e-02 -3.532695174217224121e-01 -6.978566944599151611e-02 -6.671935319900512695e-02 -6.141022592782974243e-02 -1.808867454528808594e-01 4.063126444816589355e-01 7.239739596843719482e-02 -2.007500529289245605e-01 -1.833669990301132202e-01 -5.029365047812461853e-02 4.805766418576240540e-02 -2.463170439004898071e-01 -5.547657143324613571e-03 -2.652848064899444580e-01 1.295401751995086670e-01 1.512226164340972900e-01 -5.145042389631271362e-02 1.002328172326087952e-01 5.950155481696128845e-02 7.141143828630447388e-02 9.321555495262145996e-02 -2.374365031719207764e-01 5.664100125432014465e-02 -3.220244124531745911e-02
-4.461238905787467957e-02 1.198992282152175903e-01 -4.938935488462448120e-02 -2.484867572784423828e-01 -7.848413288593292236e-02 -1.338609755039215088e-01 -3.500686287879943848e-01 -4.872723668813705444e-02 1.561583280563354492e-01 2.287842184305191040e-01 3.501691222190856934e-01 -1.624207943677902222e-01 -4.048642888665199280e-02 -5.201236903667449951e-02 2.790825963020324707e-01 -1.750422120094299316e-01 -1.221701055765151978e-01 -1.116337701678276062e-01 2.426667362451553345e-01 -2.366440929472446442e-02 -1.846448332071304321e-01 -5.770089104771614075e-02 -2.299133315682411194e-02 -5.522354319691658020e-02 2.358702868223190308e-01 1.500279307365417480e-01 -2.755868621170520782e-02 2.013653814792633057e-01 -4.677154496312141418e-02 3.052133321762084961e-01 -2.738692462444305420e-01 -1.192322820425033569e-01
2.398077398538589478e-01 -1.552095357328653336e-02 -1.669635325670242310e-01 -1.307432912290096283e-02 1.408783346414566040e-02 -2.080117613077163696e-01 -2.284640222787857056e-01 -1.768226153217256069e-03 -8.098148554563522339e-02 2.031763270497322083e-02 -1.369118541479110718e-01 1.095851734280586243e-01 -1.840622574090957642e-01 -2.038582228124141693e-02 -4.088332504034042358e-02 -1.372936218976974487e-01 -6.564160436391830444e-02 -1.363807469606399536e-01 1.415935605764389038e-01 3.222397342324256897e-02 -7.987602055072784424e-02 2.875378131866455078e-01 2.131981253623962402e-01 1.152954921126365662e-01 9.405501931905746460e-02 1.234898567199707031e-01 -6.117798686027526855e-01 1.182555686682462692e-02 -1.325434595346450806e-01 -1.240063607692718506e-01 -3.204085826873779297e-01 -8.918873034417629242e-03
9.815986454486846924e-02 6.920450925827026367e-02 -1.874849647283554077e-01 -1.769675165414810181e-01 -1.660813987255096436e-01 -4.834465682506561279e-03 9.828004986047744751e-02 -2.378280460834503174e-02 -1.619296818971633911e-01 -1.845489293336868286e-01 7.968015968799591064e-02 -3.798344135284423828e-01 -3.328114375472068787e-02 1.530079096555709839e-01 1.751355379819869995e-01 -2.304062992334365845e-01 1.525090634822845459e-02 2.587375603616237640e-02 2.583948075771331787e-01 -2.021215856075286865e-01 -9.121076017618179321e-02 1.158246863633394241e-02 9.222015738487243652e-02 5.216421931982040405e-02 1.585253924131393433e-01 -6.783067435026168823e-02 -2.357571572065353394e-01 2.581135928630828857e-01 -3.304936289787292480e-01 6.622307002544403076e-02 -4.058922529220581055e-01 5.997724831104278564e-02
-1.752022504806518555e-01 -1.362692713737487793e-01 -1.108868792653083801e-01 -9.202235937118530273e-02 -1.680992394685745239e-01 -1.597436666488647461e-01 -1.312201172113418579e-01 2.365805804729461670e-01 -3.966444358229637146e-02 1.305051743984222412e-01 -1.674355119466781616e-01 1.094400435686111450e-01 2.429625391960144043e-02 1.002688482403755188e-01 -1.126203089952468872e-01 -3.263304233551025391e-01 -2.123246639966964722e-01 3.386776447296142578e-01 3.497170284390449524e-02 -2.665355801582336426e-01 -2.256179600954055786e-02 -4.581252634525299072e-01 5.252461135387420654e-02 -3.050401248037815094e-02 4.238701611757278442e-02 9.495595842599868774e-02 -2.406886667013168335e-01 1.871168017387390137e-01 -2.068392634391784668e-01 8.418285101652145386e-02 -3.275616839528083801e-02 -1.172419264912605286e-01
1.048601418733596802e-01 -1.515501458197832108e-02 1.216598972678184509e-01 -6.192327663302421570e-02 4.235468804836273193e-02 -2.725413441658020020e-01 7.591021806001663208e-02 7.754293084144592285e-02 7.387249171733856201e-02 2.147634029388427734e-01 5.483641475439071655e-02 3.149249851703643799e-01 -8.236716687679290771e-02 -2.153296209871768951e-02 1.185340583324432373e-01 -2.837333977222442627e-01 -2.720569372177124023e-01 -4.084903299808502197e-01 1.258155107498168945e-01 -5.513580143451690674e-02 1.372633874416351318e-01 -2.771963477134704590e-01 2.522825300693511963e-01 2.529051713645458221e-02 1.186445653438568115e-01 4.978005960583686829e-02 -1.891987919807434082e-01 8.742742985486984253e-02 -2.021121680736541748e-01 3.196026682853698730e-01 -5.820154026150703430e-02 -2.513972669839859009e-02
-1.389049738645553589e-01 -5.029053986072540283e-02 -1.785039007663726807e-01 -8.655457943677902222e-02 4.988206550478935242e-02 -1.256630867719650269e-01 -1.900547929108142853e-02 1.960359215736389160e-01 -2.639257311820983887e-01 2.711800038814544678e-01 -1.347799971699714661e-02 1.769112423062324524e-02 -5.919549614191055298e-02 5.210678558796644211e-03 4.416790902614593506e-01 -5.126130208373069763e-02 -3.115729987621307373e-01 -1.107582896947860718e-01 6.002788990736007690e-02 -9.413468651473522186e-03 -1.049805060029029846e-02 -2.435124367475509644e-01 3.687182962894439697e-01 -1.871468275785446167e-01 -1.710149794816970825e-01 1.406053751707077026e-01 -2.797822356224060059e-01 4.285840690135955811e-02 2.393806278705596924e-01 8.943463908508419991e-04 1.492861006408929825e-02 8.209941536188125610e-02
1.494996845722198486e-01 -4.691029787063598633e-01 5.761063192039728165e-03 -8.153954893350601196e-02 -1.454287618398666382e-01 -8.874026685953140259e-02 -1.401892006397247314e-01 -4.913576319813728333e-02 -3.332011401653289795e-02 -1.237970031797885895e-02 -2.523913979530334473e-01 -1.026994884014129639e-01 -1.649522781372070312e-02 2.728137671947479248e-01 3.280332088470458984e-01 -4.133835732936859131e-01 5.535785481333732605e-02 -1.626066714525222778e-01 3.554334491491317749e-02 -2.684338986873626709e-01 -1.216107308864593506e-01 -1.240760320797562599e-03 5.457526072859764099e-02 -2.322694063186645508e-01 1.216359436511993408e-01 -4.082166776061058044e-02 -9.699902683496475220e-02 1.301849186420440674e-01 3.343182802200317383e-02 -9.296825528144836426e-02 5.617907643318176270e-02 -2.020795047283172607e-01
1.658585816621780396e-01 4.331538081169128418e-02 4.274919629096984863e-02 -3.061717841774225235e-03 1.906606853008270264e-01 -1.323180496692657471e-01 2.293851226568222046e-02 -9.199393098242580891e-04 9.693629294633865356e-02 7.545481622219085693e-02 -1.649343371391296387e-01 -2.772807180881500244e-01 6.574597209692001343e-02 7.559314370155334473e-02 2.458424121141433716e-01 -2.916400432586669922e-01 -1.627154797315597534e-01 3.447407484054565430e-02 3.299387395381927490e-01 7.956495508551597595e-03 -2.396206557750701904e-01 -2.335442006587982178e-01 -5.455967783927917480e-02 1.546253263950347900e-01 -2.952159009873867035e-02 8.181169629096984863e-02 -3.378340005874633789e-01 1.526706218719482422e-01 -2.213736623525619507e-01 -6.331417709589004517e-02 -1.926900148391723633e-01 3.593055307865142822e-01
1.404708623886108398e-01 -6.405846215784549713e-03 -1.813765615224838257e-01 -2.074930667877197266e-01 9.042310714721679688e-02 6.064611673355102539e-02 1.062013357877731323e-01 -3.824284672737121582e-02 -2.060328237712383270e-02 -1.260811835527420044e-01 1.776851266622543335e-01 -3.921008668839931488e-03 -2.924290299415588379e-01 -3.571219742298126221e-02 3.648582100868225098e-01 -2.616181373596191406e-01 -3.991822898387908936e-01 3.575187548995018005e-02 7.014704402536153793e-03 -4.374127984046936035e-01 5.666934419423341751e-03 -1.773402392864227295e-01 4.866402223706245422e-02 3.757433732971549034e-03 -1.932926625013351440e-01 1.076093539595603943e-01 -2.772295475006103516e-01 -1.228803675621747971e-02 5.580872669816017151e-02 -6.456661503762006760e-04 -1.630007177591323853e-01 -4.376636818051338196e-02
-4.205480590462684631e-02 -3.541137874126434326e-01 9.413762390613555908e-02 -1.525256931781768799e-01 5.684965476393699646e-02 -1.719277948141098022e-01 -1.484830956906080246e-02 -1.253655254840850830e-01 -4.916260764002799988e-02 1.181653738021850586e-01 8.776023983955383301e-02 3.989407047629356384e-02 -1.489606648683547974e-01 -1.496638804674148560e-01 1.288103163242340088e-01 -2.510473728179931641e-01 -1.141412854194641113e-01 -2.531577348709106445e-01 6.872175633907318115e-02 -1.706365793943405151e-01 7.821217924356460571e-02 2.565436661243438721e-01 1.542856842279434204e-01 5.811389535665512085e-02 2.432936802506446838e-02 -8.507850766181945801e-02 -4.027259945869445801e-01 2.066887170076370239e-01 -4.589958488941192627e-01 4.191443696618080139e-02 -2.115498296916484833e-02 -8.007484674453735352e-02
1.686552762985229492e-01 -2.146614640951156616e-01 -8.729527890682220459e-02 9.582252800464630127e-02 -1.996089071035385132e-01 -1.751511245965957642e-01 -3.548937737941741943e-01 4.214190691709518433e-02 -7.395398616790771484e-02 7.842994295060634613e-03 1.027919277548789978e-01 8.123648166656494141e-02 -2.217029631137847900e-01 -1.973924636840820312e-01 -1.195833906531333923e-01 -2.788301408290863037e-01 -1.135724782943725586e-01 -1.567822396755218506e-01 9.147693403065204620e-03 -9.303849190473556519e-02 -1.537397205829620361e-01 1.064379215240478516e-01 2.020176649093627930e-01 7.277276366949081421e-02 1.226715445518493652e-01 -3.819145727902650833e-03 -4.260526597499847412e-01 8.803869038820266724e-02 -2.518311440944671631e-01 -1.378440260887145996e-01 -2.116035819053649902e-01 2.207843214273452759e-01
-5.845759063959121704e-02 7.575217634439468384e-02 -1.675979793071746826e-01 -5.221242457628250122e-02 -4.164840281009674072e-02 -2.163837552070617676e-01 -4.447554647922515869e-01 1.843600533902645111e-02 -4.648085683584213257e-02 4.088943600654602051e-01 -3.899355605244636536e-02 -3.798660635948181152e-02 -1.162327751517295837e-01 1.986008882522583008e-01 2.232208847999572754e-01 -1.227836012840270996e-01 -1.554773747920989990e-01 -5.485767498612403870e-02 4.040336012840270996e-01 1.581874638795852661e-01 2.274128422141075134e-02 -8.649610728025436401e-02 1.217579543590545654e-01 2.665075659751892090e-01 -6.169933453202247620e-02 1.372805386781692505e-01 9.543499350547790527e-02 5.661350861191749573e-02 7.639339659363031387e-03 8.375678211450576782e-02 -1.772899925708770752e-01 2.009505331516265869e-01
-2.627902030944824219e-01 -1.201885268092155457e-01 1.921276450157165527e-01 -1.192124634981155396e-01 -1.040862426161766052e-01 -2.516966760158538818e-01 -2.127547264099121094e-01 -5.362997576594352722e-02 1.325777359306812286e-02 8.953133225440979004e-02 -1.157691609114408493e-02 1.257055997848510742e-02 -1.868540495634078979e-01 -3.223554790019989014e-02 4.550940915942192078e-02 -4.996567368507385254e-01 -1.287772059440612793e-01 -2.022781223058700562e-01 2.801316604018211365e-02 -1.918827593326568604e-01 -3.369911760091781616e-02 1.144596487283706665e-01 1.111388653516769409e-01 2.526975274085998535e-01 -5.896899476647377014e-02 -2.582537941634654999e-03 -2.797314524650573730e-01 1.416141241788864136e-01 -3.826162815093994141e-01 1.497092004865407944e-02 3.369762748479843140e-02 -1.085759475827217102e-01
1.628936640918254852e-02 7.531456649303436279e-02 -2.027269005775451660e-01 4.288756847381591797e-02 1.160238608717918396e-01 -3.634161949157714844e-01 -1.941656172275543213e-01 -1.833287775516510010e-01 -2.493600174784660339e-02 1.330797523260116577e-01 -2.124349586665630341e-02 3.049663603305816650e-01 -1.372393369674682617e-01 2.325282692909240723e-01 1.722019761800765991e-01 -1.824674755334854126e-01 -5.291180312633514404e-02 -2.540254890918731689e-01 6.384348869323730469e-02 -1.463681012392044067e-01 6.185601279139518738e-02 -2.426181733608245850e-02 1.868986338376998901e-01 -8.839432895183563232e-02 -1.530570536851882935e-01 -3.032962791621685028e-02 -4.451332092285156250e-01 -2.328466325998306274e-01 -1.606909185647964478e-01 6.164004653692245483e-02 -1.618048846721649170e-01 -1.189344376325607300e-01
-2.866797521710395813e-02 7.417194079607725143e-03 -3.592132031917572021e-01 -3.179800212383270264e-01 -4.490042477846145630e-02 -7.555722445249557495e-02 -4.773926362395286560e-02 -1.674740761518478394e-01 -3.576522767543792725e-01 1.432377994060516357e-01 -1.735504157841205597e-02 -4.711285606026649475e-02 -1.554867997765541077e-02 -7.259339094161987305e-02 3.594278097152709961e-01 -8.755373209714889526e-02 -3.408922851085662842e-01 -8.187053352594375610e-02 -3.736059367656707764e-02 -2.327258437871932983e-01 -2.820892930030822754e-01 1.736869849264621735e-02 -5.986114218831062317e-02 6.491644307971000671e-03 -1.484368890523910522e-01 -7.395707815885543823e-02 -9.755557775497436523e-02 1.033779755234718323e-01 -3.722739219665527344e-02 -2.371971756219863892e-01 -2.598317265510559082e-01 5.263562500476837158e-02
-8.988994359970092773e-02 -8.622621744871139526e-02 1.054664375260472298e-03 2.275395393371582031e-02 4.119540005922317505e-02 5.189271271228790283e-02 -2.396346181631088257e-01 2.115081548690795898e-01 -2.148763835430145264e-01 -1.427634507417678833e-01 6.902431696653366089e-02 6.227489560842514038e-02 -1.235256418585777283e-01 1.613982170820236206e-01 3.106944561004638672e-01 -1.237827315926551819e-01 -2.779681384563446045e-01 -7.432372868061065674e-02 -3.612193837761878967e-02 9.448423981666564941e-03 1.995131671428680420e-01 -1.023001149296760559e-01 2.391409128904342651e-01 -2.500553429126739502e-01 -2.866534702479839325e-02 -1.002464219927787781e-01 -2.359459698200225830e-01 3.360159099102020264e-01 1.841890159994363785e-03 -2.295432239770889282e-01 -3.382531702518463135e-01 -2.198415100574493408e-01
8.786692470312118530e-02 4.323566332459449768e-02 4.685753956437110901e-02 1.491396501660346985e-02 -1.528650987893342972e-02 -4.198212027549743652e-01 5.413578823208808899e-02 -9.069293737411499023e-02 -1.164412274956703186e-01 1.049422249197959900e-01 -2.474704980850219727e-01 1.532374322414398193e-01 5.254599079489707947e-02 5.967694451101124287e-04 2.349125444889068604e-01 -2.712242007255554199e-01 -2.192143052816390991e-01 -6.594022363424301147e-02 7.618608325719833374e-02 -1.139436364173889160e-01 8.373265713453292847e-02 1.867608726024627686e-01 2.094481885433197021e-01 -5.105285346508026123e-02 -2.161782979965209961e-01 6.699142605066299438e-02 -4.884067773818969727e-01 1.376226358115673065e-02 -2.003020793199539185e-01 1.195947378873825073e-01 -4.861698299646377563e-02 -2.307699918746948242e-01
1.092402786016464233e-01 -2.804350256919860840e-01 -1.221259906888008118e-01 -9.081456065177917480e-02 -2.470150589942932129e-01 5.556762591004371643e-02 -5.388678237795829773e-02 1.996732503175735474e-02 -1.149724423885345459e-01 1.337634027004241943e-01 1.913504302501678467e-01 -5.200852826237678528e-02 1.543394327163696289e-01 -1.136617586016654968e-01 3.698317110538482666e-01 -3.496185541152954102e-01 -1.773587465286254883e-01 2.229973524808883667e-01 3.584102392196655273e-01 7.795359939336776733e-02 -4.382061213254928589e-02 9.245201945304870605e-02 1.342120766639709473e-01 5.943946167826652527e-02 7.659688591957092285e-02 1.423578262329101562e-01 -1.991591602563858032e-01 -1.648000478744506836e-01 1.324348300695419312e-01 -1.172245964407920837e-01 -2.041838169097900391e-01 -1.975207775831222534e-01
1.605731248855590820e-01 -2.566800415515899658e-01 7.733356207609176636e-02 -1.540069431066513062e-01 1.801794767379760742e-01 -2.831783592700958252e-01 -1.196605712175369263e-01 -2.799364924430847168e-02 -3.274770379066467285e-01 3.450359702110290527e-01 -1.863848417997360229e-01 -1.231869384646415710e-01 -6.342564709484577179e-03 7.592744380235671997e-02 -3.101196140050888062e-02 -3.073012456297874451e-02 -2.630082070827484131e-01 -1.522753387689590454e-01 3.258858621120452881e-01 7.727743685245513916e-02 1.723619401454925537e-01 9.630654007196426392e-02 2.272434085607528687e-01 2.100168168544769287e-02 -8.745760470628738403e-02 2.542528382036834955e-04 -3.094132430851459503e-02 1.820885390043258667e-01 -2.649987637996673584e-01 1.822019666433334351e-01 2.075042389333248138e-02 1.604550629854202271e-01
-1.599027067422866821e-01 7.091956585645675659e-02 -4.182246327400207520e-01 -1.969633698463439941e-01 2.898186817765235901e-02 -1.374106705188751221e-01 -1.228979378938674927e-01 1.134603843092918396e-01 -2.610184252262115479e-01 1.370051056146621704e-01 -6.006890442222356796e-03 -1.491584777832031250e-01 -3.028626367449760437e-02 -3.186736954376101494e-03 3.345280289649963379e-01 -2.332426160573959351e-01 -1.977166831493377686e-01 -8.429091423749923706e-02 1.146621778607368469e-01 -2.704131007194519043e-01 -3.504486978054046631e-01 5.769103765487670898e-03 1.068217009305953979e-01 1.785479187965393066e-01 -2.243230193853378296e-01 -8.296602219343185425e-02 1.904018968343734741e-02 -8.313136547803878784e-02 -2.871799468994140625e-02 -1.854010522365570068e-01 -1.205937862396240234e-01 1.369247585535049438e-01
-1.082605272531509399e-01 6.074465811252593994e-02 -3.182513415813446045e-01 -1.346318572759628296e-01 -6.798207014799118042e-02 1.561957001686096191e-01 -2.405676543712615967e-01 8.390431851148605347e-02 -1.702354252338409424e-01 -3.050787560641765594e-02 -2.100876569747924805e-01 -2.648074738681316376e-02 1.211979077197611332e-03 7.629738748073577881e-02 2.934609167277812958e-02 -1.889089047908782959e-01 -4.726452231407165527e-01 -1.951409727334976196e-01 1.285048723220825195e-01 -3.438080847263336182e-01 -1.422172784805297852e-01 3.737578913569450378e-02 1.946346610784530640e-01 5.573209002614021301e-02 1.038153246045112610e-01 -1.660752594470977783e-01 -1.045950725674629211e-01 1.104420274496078491e-01 2.463380247354507446e-01 1.997541785240173340e-01 -7.675477862358093262e-02 1.653943508863449097e-01
2.673994004726409912e-01 -7.975169271230697632e-02 -1.709834635257720947e-01 -1.172628998756408691e-01 -4.856688901782035828e-03 -3.646115660667419434e-01 -1.175467148423194885e-01 2.610929012298583984e-01 -8.090576529502868652e-02 4.533329233527183533e-02 1.511322855949401855e-01 9.945211559534072876e-02 3.377851843833923340e-01 1.615643948316574097e-01 1.347474902868270874e-01 -2.463307380676269531e-01 -2.030912786722183228e-01 8.066523075103759766e-02 3.012715838849544525e-02 -3.348782360553741455e-01 -3.334850817918777466e-02 -1.280570775270462036e-01 -4.916460067033767700e-02 -2.155168801546096802e-01 1.387177258729934692e-01 1.145567223429679871e-01 4.351501166820526123e-02 2.290603071451187134e-01 -1.009610295295715332e-01 1.303035113960504532e-02 -2.785373032093048096e-01 4.445028305053710938e-02
-2.403543442487716675e-01 1.018727272748947144e-01 -2.056011408567428589e-01 -1.410583406686782837e-01 1.391706708818674088e-02 -3.435535728931427002e-01 4.643549770116806030e-02 -5.122433230280876160e-02 -2.560761272907257080e-01 3.674488142132759094e-02 -1.075719371438026428e-01 -2.384319156408309937e-01 1.347496062517166138e-01 2.197812944650650024e-01 2.971111536026000977e-01 3.356381133198738098e-02 -3.501582145690917969e-02 2.126469910144805908e-01 1.686566323041915894e-01 -1.876339167356491089e-01 1.461176015436649323e-02 -2.131435275077819824e-01 2.060874551534652710e-01 -5.059368163347244263e-02 2.089557498693466187e-01 1.053568050265312195e-01 -2.568550705909729004e-01 -1.188566815108060837e-02 -1.356911659240722656e-01 8.598825335502624512e-02 -3.039745092391967773e-01 -1.249528974294662476e-01
1.333670457825064659e-03 -1.453916430473327637e-01 -3.895437717437744141e-02 -6.788484752178192139e-03 -2.883192002773284912e-01 -4.789340123534202576e-02 -2.339412719011306763e-01 -2.809616327285766602e-01 -2.516291737556457520e-01 6.364421546459197998e-02 1.047216281294822693e-01 -2.836796641349792480e-01 -1.802406013011932373e-01 3.580950200557708740e-02 2.059210278093814850e-02 -3.798416554927825928e-01 -7.995833456516265869e-02 1.390736550092697144e-01 2.874787449836730957e-01 -2.354314178228378296e-01 1.048933342099189758e-02 -1.997769176959991455e-01 2.814023196697235107e-01 -5.472347885370254517e-02 -1.266673058271408081e-01 1.053865104913711548e-01 -9.089607745409011841e-02 2.628355026245117188e-01 -3.800665214657783508e-02 -1.548193246126174927e-01 -1.545454724691808224e-03 -7.073892652988433838e-02
2.100405544042587280e-01 -4.432715103030204773e-02 7.815978676080703735e-02 -5.753587931394577026e-02 -1.978196501731872559e-01 1.548941284418106079e-01 -4.169394671916961670e-01 1.500232964754104614e-01 -1.701244115829467773e-01 -9.951070696115493774e-02 1.443769484758377075e-01 -8.724819123744964600e-02 -2.403810620307922363e-01 1.687492802739143372e-02 2.172439992427825928e-01 -3.655596822500228882e-02 -1.862686723470687866e-01 2.156888134777545929e-03 1.737126260995864868e-01 -3.014917075634002686e-01 2.485837787389755249e-01 -1.724042445421218872e-01 1.691957563161849976e-01 3.711364418268203735e-02 1.150831282138824463e-01 1.578000783920288086e-01 -2.486977428197860718e-01 1.352123450487852097e-02 3.234568284824490547e-03 -2.456803247332572937e-02 -2.520126402378082275e-01 2.636837065219879150e-01
-1.923582404851913452e-01 -3.354271873831748962e-02 -4.980565980076789856e-02 -1.688061840832233429e-02 -6.962909549474716187e-02 -4.284677803516387939e-01 9.284196794033050537e-02 -1.351577639579772949e-01 -6.960666924715042114e-02 4.641196504235267639e-02 -8.847508579492568970e-03 -2.027467079460620880e-02 1.800616085529327393e-01 -1.573165133595466614e-02 2.002072781324386597e-01 -3.859019875526428223e-01 -1.095554605126380920e-01 -1.845281273126602173e-01 -7.100098580121994019e-02 -4.982822760939598083e-02 1.608081459999084473e-01 4.606867954134941101e-02 1.245342418551445007e-01 3.123214235529303551e-03 -2.927035093307495117e-01 -1.044710278511047363e-01 -4.107804000377655029e-01 2.331458479166030884e-01 -6.782113760709762573e-02 4.767057672142982483e-02 -2.313016206026077271e-01 -1.936214119195938110e-01
-9.965026751160621643e-03 -1.479285955429077148e-01 -5.958148464560508728e-02 -8.390294015407562256e-02 -1.742128282785415649e-01 -7.193302363157272339e-02 -2.046305388212203979e-01 -2.355867326259613037e-01 -7.067146152257919312e-02 1.384519878774881363e-02 2.403853088617324829e-02 -1.893364191055297852e-01 -1.604414917528629303e-02 9.256654977798461914e-02 8.435009419918060303e-02 -1.054037213325500488e-01 -3.655754625797271729e-01 -2.971007525920867920e-01 2.207283675670623779e-01 -2.801801264286041260e-01 -2.601730450987815857e-02 -2.995801568031311035e-01 2.914347350597381592e-01 2.632187120616436005e-02 -2.009482532739639282e-01 -8.020499721169471741e-03 -8.952428400516510010e-02 2.358547896146774292e-01 -8.618475496768951416e-02 3.591120243072509766e-02 5.201758444309234619e-02 -3.537905812263488770e-01
1.397302895784378052e-01 1.060176417231559753e-01 3.727892786264419556e-02 -1.167496442794799805e-01 -1.613688319921493530e-01 1.473039686679840088e-01 -2.492138743400573730e-01 3.892125561833381653e-02 -2.609862387180328369e-01 1.640291213989257812e-01 -3.813624754548072815e-02 -1.627196967601776123e-01 -3.595943450927734375e-01 3.310214029625058174e-03 1.878292709589004517e-01 -3.791593313217163086e-01 -1.700477600097656250e-01 1.127709895372390747e-01 1.654177755117416382e-01 -3.993959426879882812e-01 1.737215518951416016e-01 -2.038770020008087158e-01 -3.636905923485755920e-02 -5.915726721286773682e-02 1.795547455549240112e-01 1.075509861111640930e-01 -3.101084195077419281e-02 6.169016286730766296e-02 -6.115856021642684937e-02 7.357110269367694855e-03 -2.164199054241180420e-01 8.517765998840332031e-02
1.716258227825164795e-01 -7.346387952566146851e-02 -8.200241252779960632e-03 -7.322431355714797974e-02 -2.989548258483409882e-02 3.216075897216796875e-02 -2.004989683628082275e-01 -2.381524294614791870e-01 -2.238205075263977051e-01 4.688155278563499451e-02 2.808141708374023438e-01 -2.082066833972930908e-01 8.095003664493560791e-02 2.237269431352615356e-01 2.169686108827590942e-01 -3.909288346767425537e-02 -2.597639262676239014e-01 -3.963859379291534424e-02 2.530987858772277832e-01 -1.438470631837844849e-01 -8.285231888294219971e-02 1.028183624148368835e-01 3.523905575275421143e-01 -6.008937209844589233e-02 -2.135392725467681885e-01 -1.328871101140975952e-01 -1.560329794883728027e-01 -3.186725452542304993e-02 -2.969386577606201172e-01 2.213250547647476196e-01 1.852830871939659119e-02 -2.366807311773300171e-01
7.921921461820602417e-02 -7.634072098881006241e-03 1.120301410555839539e-01 -1.041968092322349548e-01 8.162186294794082642e-02 1.749543249607086182e-01 -2.313214838504791260e-01 -1.549574732780456543e-01 -1.273774355649948120e-01 4.682459309697151184e-02 3.486393094062805176e-01 -3.009441792964935303e-01 -2.502958178520202637e-01 7.029740512371063232e-02 1.905657202005386353e-01 -2.193569988012313843e-01 -2.500135302543640137e-01 9.482345730066299438e-02 3.078496828675270081e-02 -4.720526039600372314e-01 2.218758910894393921e-01 5.985359847545623779e-02 -4.555267840623855591e-02 -1.546997018158435822e-02 7.810844480991363525e-02 6.903947144746780396e-02 -2.024312466382980347e-01 -2.896990254521369934e-02 -7.728059589862823486e-02 -2.835462801158428192e-03 -2.246424108743667603e-01 1.156458854675292969e-01
8.528238534927368164e-02 1.138352230191230774e-01 -1.447554826736450195e-01 -1.395265804603695869e-03 -1.441131532192230225e-01 -1.858567073941230774e-02 -1.409685760736465454e-01 7.014604751020669937e-03 -2.365736812353134155e-01 1.007294133305549622e-01 -2.945057153701782227e-01 -3.274988830089569092e-01 -3.168179094791412354e-01 3.026665188372135162e-02 -9.138551354408264160e-02 -9.493783116340637207e-02 -2.301374673843383789e-01 3.576809912919998169e-02 2.518521845340728760e-01 -1.979622989892959595e-01 2.072584480047225952e-01 -1.689921617507934570e-01 1.867644190788269043e-01 -2.134683774784207344e-03 4.458563402295112610e-02 -1.155966147780418396e-01 -3.886075019836425781e-01 1.370874643325805664e-01 -4.425177350640296936e-02 -2.484497725963592529e-01 -1.376430094242095947e-01 8.926822990179061890e-02
9.764738380908966064e-02 -2.266056090593338013e-01 2.031545154750347137e-02 -1.651414483785629272e-01 1.375930905342102051e-01 -1.665437370538711548e-01 7.476431131362915039e-02 7.461499422788619995e-02 -1.918089836835861206e-01 2.995627224445343018e-01 7.289320230484008789e-02 -2.154659628868103027e-01 5.159514024853706360e-02 2.942188978195190430e-01 4.126167595386505127e-01 -3.260417655110359192e-02 -6.541873514652252197e-02 -1.052263900637626648e-01 3.674130439758300781e-01 -1.620065048336982727e-02 1.854748427867889404e-01 1.409146636724472046e-01 2.398345172405242920e-01 -2.620179392397403717e-02 1.523660123348236084e-01 1.910100877285003662e-01 -9.697853773832321167e-02 -1.173115372657775879e-01 -2.213411480188369751e-01 -3.088801167905330658e-02 -1.352555751800537109e-01 -2.481378614902496338e-02
-1.481266170740127563e-01 -2.666973136365413666e-02 -2.843348495662212372e-02 -1.296856533735990524e-02 -2.901843786239624023e-01 -1.387041211128234863e-01 -2.740888893604278564e-01 2.156808972358703613e-01 -1.650889664888381958e-01 9.989462792873382568e-02 -3.256198763847351074e-01 2.751624910160899162e-03 2.683863043785095215e-03 3.730903863906860352e-01 1.517955809831619263e-01 -2.196893095970153809e-02 -3.974451720714569092e-01 4.956269636750221252e-02 6.747371051460504532e-03 -2.630590498447418213e-01 4.924172535538673401e-02 -1.083625257015228271e-01 2.443014085292816162e-02 1.270822882652282715e-01 2.498394995927810669e-01 -5.960620194673538208e-02 -2.073965221643447876e-01 7.634641975164413452e-02 1.680622249841690063e-01 -1.507725566625595093e-01 -1.042592227458953857e-01 8.968598395586013794e-02
-1.153832152485847473e-01 1.537335216999053955e-01 -3.922955691814422607e-01 -1.465850025415420532e-01 -1.514043360948562622e-01 -1.571788787841796875e-01 7.776410132646560669e-02 3.622408956289291382e-02 -2.645245790481567383e-01 2.034036070108413696e-01 -5.429228395223617554e-02 -1.572557389736175537e-01 1.326002627611160278e-01 2.361070215702056885e-01 6.090036034584045410e-02 -1.964766681194305420e-01 5.431826785206794739e-02 -7.708724588155746460e-02 1.452656686305999756e-01 -2.682072520256042480e-01 9.741208702325820923e-02 -1.912516206502914429e-01 -4.413873329758644104e-02 5.726220086216926575e-02 2.970460103824734688e-03 -1.840811818838119507e-01 -1.547587960958480835e-01 4.237508028745651245e-02 -2.932865917682647705e-01 3.081030547618865967e-01 -2.901107966899871826e-01 -6.651644129306077957e-03
2.400077879428863525e-01 -1.335688233375549316e-01 -1.500688493251800537e-02 1.625241339206695557e-02 5.293392017483711243e-02 2.570251822471618652e-01 -3.139170408248901367e-01 2.219858169555664062e-01 -1.564770340919494629e-01 1.509259492158889771e-01 -3.254819288849830627e-02 -2.157350480556488037e-01 -4.576370120048522949e-02 3.294992074370384216e-02 1.308053266257047653e-02 -2.969684004783630371e-01 -3.256984651088714600e-01 -5.866675078868865967e-02 2.375236526131629944e-02 -3.507451117038726807e-01 4.817519709467887878e-02 -2.209075987339019775e-01 -7.951472699642181396e-02 -3.105815127491950989e-02 3.929401934146881104e-02 3.640517219901084900e-02 -1.066918671131134033e-01 1.546780467033386230e-01 -1.725689619779586792e-01 5.448858439922332764e-02 -3.637390136718750000e-01 1.619445830583572388e-01
7.621137052774429321e-02 9.467452019453048706e-02 -2.161390185356140137e-01 1.820341050624847412e-01 -1.053563952445983887e-01 -1.859305202960968018e-01 -1.456689685583114624e-01 -6.855090707540512085e-02 -3.135126531124114990e-01 6.272219121456146240e-02 2.020117640495300293e-01 1.019403040409088135e-01 -2.211634069681167603e-01 1.134453620761632919e-02 1.557797193527221680e-01 7.958740741014480591e-02 9.747131913900375366e-02 -3.395130112767219543e-02 1.143659278750419617e-01 -5.123597979545593262e-01 1.162194237112998962e-01 -1.103401929140090942e-01 3.274772167205810547e-01 -5.893074721097946167e-02 9.112334251403808594e-02 -2.275797426700592041e-01 -3.022582530975341797e-01 5.436437577009201050e-02 -1.106584891676902771e-01 2.032761275768280029e-02 -6.372866034507751465e-02 8.334338665008544922e-02
-1.911454461514949799e-02 2.657174691557884216e-02 -2.242067605257034302e-01 -1.618086993694305420e-01 1.227449532598257065e-02 -1.963756829500198364e-01 2.502654865384101868e-02 -7.103518396615982056e-02 -6.435023993253707886e-02 2.056431323289871216e-01 -1.059498935937881470e-01 -2.357110846787691116e-03 -3.553349524736404419e-02 3.155197501182556152e-01 4.025156497955322266e-01 -1.722050160169601440e-01 -4.725407958030700684e-01 -1.473905295133590698e-01 1.941287703812122345e-02 -9.994825720787048340e-02 -1.642812639474868774e-01 5.095078051090240479e-02 2.003976702690124512e-01 4.857190325856208801e-02 2.518968470394611359e-02 1.907631903886795044e-01 -4.111927375197410583e-02 3.198922052979469299e-02 1.437707841396331787e-01 -7.389809191226959229e-02 -3.432907760143280029e-01 1.293641477823257446e-01
2.835038118064403534e-02 -8.350647240877151489e-02 6.175805628299713135e-02 1.813119798898696899e-01 -2.480629980564117432e-01 -1.645163595676422119e-01 -2.546706497669219971e-01 -3.237915411591529846e-02 -2.107722908258438110e-01 1.567091792821884155e-01 9.266120195388793945e-02 1.332664191722869873e-01 -2.902768552303314209e-01 -7.472368329763412476e-02 -7.590547204017639160e-02 -4.595470726490020752e-01 -7.842669636011123657e-02 -7.360945455729961395e-04 1.236207634210586548e-01 -2.007780373096466064e-01 1.210344210267066956e-02 2.640014886856079102e-01 1.136641800403594971e-01 1.498261094093322754e-01 1.007536873221397400e-01 4.231209307909011841e-02 -3.490515947341918945e-01 -4.068597778677940369e-02 -2.394747585058212280e-01 1.230269521474838257e-01 -1.453446149826049805e-01 5.395914241671562195e-02
1.509407460689544678e-01 -2.328563332557678223e-01 8.627704530954360962e-02 7.709383964538574219e-03 2.561251223087310791e-01 -2.328283041715621948e-01 -7.408256828784942627e-02 1.187775507569313049e-01 -1.035547852516174316e-01 1.283446848392486572e-01 -4.401393979787826538e-02 1.089367121458053589e-01 -9.520469605922698975e-02 -7.243017107248306274e-02 -9.281727671623229980e-02 -2.023208886384963989e-01 -2.045267820358276367e-01 -8.135557174682617188e-02 7.063017040491104126e-02 5.065618455410003662e-02 5.256573855876922607e-02 -4.227000474929809570e-02 7.305683195590972900e-02 1.081261262297630310e-01 5.376009643077850342e-02 -5.923102423548698425e-02 -6.673530936241149902e-01 4.873997345566749573e-02 -1.169617697596549988e-01 -1.622028648853302002e-01 -2.964278459548950195e-01 1.079377979040145874e-01
1.106231212615966797e-01 -2.579748332500457764e-01 -8.900666236877441406e-02 -2.088662385940551758e-01 -1.681009829044342041e-01 -2.073328793048858643e-01 -2.579998970031738281e-01 3.362732008099555969e-02 -4.196255281567573547e-02 -6.847172509878873825e-03 -2.594698593020439148e-02 -1.966468431055545807e-02 -1.740572154521942139e-01 -2.240033894777297974e-01 -1.595191657543182373e-01 -1.166822463274002075e-01 -2.760819792747497559e-01 -1.842339038848876953e-01 1.813760548830032349e-01 -1.237493976950645447e-01 2.570394799113273621e-02 3.142890632152557373e-01 8.486679941415786743e-02 5.093776807188987732e-02 5.844891443848609924e-02 -1.126564741134643555e-01 -4.956512153148651123e-01 -4.370219632983207703e-02 -1.439801305532455444e-01 9.507316863164305687e-04 -1.528245508670806885e-01 1.814892441034317017e-01
2.023565471172332764e-01 7.157900929450988770e-02 7.324402686208486557e-03 4.755726456642150879e-02 8.955571055412292480e-02 -3.895382881164550781e-01 2.477479130029678345e-01 1.690847426652908325e-02 -2.109490185976028442e-01 7.079325616359710693e-03 2.172064334154129028e-01 1.066137701272964478e-01 -7.804909348487854004e-02 7.140071690082550049e-02 2.823292315006256104e-01 -2.124404609203338623e-01 -1.645095348358154297e-01 5.777034536004066467e-02 1.299366056919097900e-01 -7.232646644115447998e-02 1.630804268643260002e-03 1.062407642602920532e-01 2.609430253505706787e-01 1.796892099082469940e-02 1.275224685668945312e-01 3.049226701259613037e-01 -4.277874827384948730e-01 1.159404814243316650e-01 1.256095170974731445e-01 -3.436636552214622498e-02 -1.522489637136459351e-01 1.141072213649749756e-01
6.793259829282760620e-02 -6.381757557392120361e-02 -2.438159883022308350e-01 8.252456039190292358e-02 -1.687586456537246704e-01 5.778077617287635803e-02 -2.977164983749389648e-01 -2.238826006650924683e-01 -8.329050987958908081e-02 -1.327031254768371582e-01 2.074208706617355347e-01 5.564116686582565308e-02 3.897876292467117310e-02 1.513983905315399170e-01 1.553756147623062134e-01 -8.201415836811065674e-02 -2.498338222503662109e-01 -8.606906235218048096e-02 2.515435814857482910e-01 -4.222978055477142334e-01 -3.348147124052047729e-02 2.537963911890983582e-02 4.043200910091400146e-01 -9.292509406805038452e-02 -1.149426326155662537e-01 -7.433890551328659058e-02 -1.070386990904808044e-01 1.951292008161544800e-01 1.911512464284896851e-01 3.136856108903884888e-02 -1.925036162137985229e-01 -1.853008009493350983e-02
1.751115471124649048e-01 -4.564370214939117432e-02 -2.127502113580703735e-02 9.215882979333400726e-03 -1.781421154737472534e-01 -1.660904288291931152e-01 -3.407051265239715576e-01 -1.845086514949798584e-01 1.954261958599090576e-02 -7.491007447242736816e-02 1.768859326839447021e-01 8.012975752353668213e-02 1.323907971382141113e-01 -4.890898987650871277e-02 3.570523113012313843e-02 -2.223572432994842529e-01 -1.381632238626480103e-01 -8.199664950370788574e-02 5.258436799049377441e-01 -3.080079853534698486e-01 1.746357679367065430e-01 5.269072577357292175e-02 6.294710934162139893e-02 -1.933703571557998657e-02 -2.488257288932800293e-01 -1.457309722900390625e-01 1.908467523753643036e-02 3.578646853566169739e-02 -1.198251098394393921e-01 -1.176370978355407715e-01 -2.847188413143157959e-01 1.186167374253273010e-01
-4.454932361841201782e-02 8.632645010948181152e-02 -5.067194253206253052e-02 -5.723851174116134644e-02 -2.936405539512634277e-01 -6.691090017557144165e-02 -1.496112644672393799e-01 -2.086145877838134766e-01 -1.360408514738082886e-01 6.946467328816652298e-03 2.749591469764709473e-01 -1.530100554227828979e-01 5.221221968531608582e-02 2.342447787523269653e-01 3.399443626403808594e-01 -5.067930221557617188e-01 -2.143409997224807739e-01 1.037760674953460693e-01 2.097972184419631958e-01 -5.914224684238433838e-02 4.140924289822578430e-02 -5.527280736714601517e-03 3.219080269336700439e-01 -6.812249869108200073e-02 -2.063659206032752991e-02 3.000248223543167114e-02 -6.778309494256973267e-02 1.091122161597013474e-02 9.111382067203521729e-02 -1.756156235933303833e-01 -5.207651760429143906e-03 -1.452638059854507446e-01
3.405260294675827026e-02 1.380030810832977295e-01 3.978772461414337158e-02 6.693314760923385620e-03 4.395706206560134888e-02 -1.320308893918991089e-01 -2.994982004165649414e-01 -8.067937940359115601e-02 -2.838011682033538818e-01 -3.897733613848686218e-02 -1.560255736112594604e-01 -4.944479092955589294e-02 -2.508122026920318604e-01 1.742433756589889526e-01 1.545421127229928970e-02 -2.489166408777236938e-01 1.213349103927612305e-01 -2.233750559389591217e-02 2.642300426959991455e-01 -2.952043414115905762e-01 1.942469626665115356e-01 -1.136513277888298035e-01 1.061808764934539795e-01 1.675710827112197876e-01 2.665680646896362305e-01 -8.974424004554748535e-02 -3.135600388050079346e-01 3.531584739685058594e-01 -1.291993707418441772e-01 -9.252819418907165527e-02 -8.865876495838165283e-02 2.869190275669097900e-02
1.624966859817504883e-01 -1.003336235880851746e-01 -3.420654684305191040e-02 -1.389008909463882446e-01 -6.777907907962799072e-02 -9.485088288784027100e-03 -1.058212891221046448e-01 -1.372228711843490601e-01 -3.431156873703002930e-01 1.407339423894882202e-01 -6.197134498506784439e-03 9.431254118680953979e-03 -2.997012250125408173e-02 1.449819421395659447e-03 8.503042161464691162e-02 -5.820872187614440918e-01 -2.472853474318981171e-02 -2.716875076293945312e-02 5.171731710433959961e-01 -1.034906581044197083e-01 3.814073652029037476e-02 -1.141090393066406250e-01 8.815428614616394043e-02 1.267411112785339355e-01 2.064494788646697998e-01 1.510749906301498413e-01 -5.716358125209808350e-02 3.479462116956710815e-02 1.106812655925750732e-01 -8.781680464744567871e-02 9.011109173297882080e-02 8.883136510848999023e-02
-3.366828560829162598e-01 -7.333532907068729401e-03 -7.433087378740310669e-02 6.433134526014328003e-02 2.658790908753871918e-02 -8.337436616420745850e-02 -4.005284607410430908e-01 1.103476360440254211e-01 2.221534959971904755e-02 -9.205494821071624756e-02 3.442841768264770508e-01 1.072936132550239563e-01 1.683129519224166870e-01 -9.546971321105957031e-02 4.126190245151519775e-01 -1.561638414859771729e-01 -3.604700267314910889e-01 1.156862303614616394e-01 2.287876158952713013e-01 -1.863817125558853149e-01 -1.745781302452087402e-02 -9.999562799930572510e-02 1.007269769906997681e-01 -1.857911236584186554e-02 -1.429646313190460205e-01 -7.387209217995405197e-03 -1.928017139434814453e-01 6.106878072023391724e-02 1.202148478478193283e-02 -3.840742260217666626e-02 -4.858780279755592346e-02 9.485866129398345947e-02
1.068581715226173401e-01 -9.522439539432525635e-02 -5.940648913383483887e-02 3.443648293614387512e-02 -2.545330487191677094e-02 2.156007289886474609e-01 -9.170506894588470459e-02 9.978166222572326660e-02 -3.167431056499481201e-01 2.799461483955383301e-01 -2.405662462115287781e-02 -1.184576228260993958e-01 3.301436547189950943e-03 2.960409820079803467e-01 2.311695218086242676e-01 -4.091906547546386719e-01 -1.390676572918891907e-02 -3.143915906548500061e-02 9.395162016153335571e-02 -1.150124445557594299e-01 -3.267783299088478088e-02 -2.059246152639389038e-01 3.141089081764221191e-01 -8.960116654634475708e-02 -6.597250699996948242e-03 -1.772668808698654175e-01 -2.353377342224121094e-01 -1.528781205415725708e-01 -2.752959132194519043e-01 1.024486497044563293e-01 1.268405765295028687e-01 1.465248018503189087e-01
-9.448188543319702148e-02 -2.434806823730468750e-01 2.377411276102066040e-01 6.345833837985992432e-02 1.571585536003112793e-01 -2.838042080402374268e-01 -1.254583895206451416e-01 1.682954281568527222e-01 -3.599368780851364136e-02 1.232835650444030762e-01 -2.914484739303588867e-01 2.653432451188564301e-02 -2.834300994873046875e-01 -1.329111605882644653e-01 1.762843877077102661e-01 -1.378640681505203247e-01 -5.393070727586746216e-02 2.019995823502540588e-02 1.701716482639312744e-01 -2.772815898060798645e-02 4.200160503387451172e-02 4.867294058203697205e-02 1.027021855115890503e-01 1.137527525424957275e-01 2.277978062629699707e-01 1.184529140591621399e-01 -5.455306172370910645e-01 5.649158731102943420e-02 -1.075010299682617188e-01 -2.830044366419315338e-03 -1.701258122920989990e-01 -6.184524670243263245e-02
9.486789256334304810e-02 -2.417910471558570862e-02 -9.427503496408462524e-02 -2.268143892288208008e-01 -1.324037313461303711e-01 -1.581213176250457764e-01 -2.550997436046600342e-01 4.753242805600166321e-02 -2.221950441598892212e-01 4.198511242866516113e-01 -1.706131249666213989e-01 3.471053838729858398e-01 2.237689793109893799e-01 5.146158114075660706e-02 1.567014493048191071e-02 -8.981017768383026123e-02 4.890617448836565018e-03 2.599105834960937500e-01 7.218790054321289062e-02 -3.457337915897369385e-01 -1.534019708633422852e-01 -9.918335080146789551e-02 1.600905805826187134e-01 6.766954902559518814e-03 -9.995019063353538513e-04 -1.925801783800125122e-01 -2.220601588487625122e-01 1.111476346850395203e-01 -6.626141816377639771e-02 -3.894738107919692993e-02 -1.561119258403778076e-01 -5.958354473114013672e-02
-1.359390616416931152e-01 -1.460268795490264893e-01 1.303384453058242798e-01 -1.471565812826156616e-01 -2.263138741254806519e-01 -3.232659697532653809e-01 -3.045620918273925781e-01 4.432121217250823975e-01 -5.094269663095474243e-02 -1.043150946497917175e-02 6.670279055833816528e-02 7.983714342117309570e-02 -2.872256934642791748e-01 1.635955125093460083e-01 2.115727961063385010e-01 -3.553666174411773682e-01 3.089272975921630859e-02 -1.033156886696815491e-01 7.521667331457138062e-02 -6.790448725223541260e-02 4.180321842432022095e-02 -1.723518073558807373e-01 1.015638262033462524e-01 -1.465938538312911987e-01 -1.147785335779190063e-01 -1.235001012682914734e-01 -7.163417339324951172e-02 4.388590157032012939e-02 -9.361429512500762939e-02 1.119675561785697937e-01 -1.444153785705566406e-01 -1.414469927549362183e-01
1.798337250947952271e-01 -2.722267620265483856e-02 -1.491338312625885010e-01 1.909039914608001709e-02 -1.159317567944526672e-01 4.227275401353836060e-02 -6.812206655740737915e-02 -1.602005511522293091e-01 -9.309552609920501709e-02 2.470362037420272827e-01 1.111508607864379883e-01 -2.824086844921112061e-01 2.863957779482007027e-03 1.718832254409790039e-01 1.430825740098953247e-01 -4.913660585880279541e-01 -3.798332512378692627e-01 8.244743198156356812e-02 3.120239078998565674e-01 2.101265043020248413e-01 -5.239380057901144028e-03 3.948537632822990417e-02 2.199939042329788208e-01 1.642046868801116943e-01 1.864033490419387817e-01 -2.641685493290424347e-02 -2.458389103412628174e-02 2.556454390287399292e-02 -1.402261853218078613e-01 -8.899600803852081299e-02 3.809281438589096069e-02 1.012255623936653137e-01
1.189774945378303528e-01 -7.909585535526275635e-02 -9.452858567237854004e-02 -1.118320822715759277e-01 -3.840569406747817993e-02 6.315629929304122925e-02 -2.015590816736221313e-01 -1.921621710062026978e-01 -2.075042203068733215e-02 9.502435475587844849e-02 1.878147423267364502e-01 2.710696756839752197e-01 2.950457036495208740e-01 1.092748902738094330e-02 3.477127850055694580e-01 -4.121134877204895020e-01 -3.709587156772613525e-01 -1.640554666519165039e-01 2.174408733844757080e-01 -8.263799548149108887e-02 3.521537408232688904e-02 1.597840525209903717e-02 -3.116222470998764038e-02 -1.534678041934967041e-01 -7.986676692962646484e-02 -1.559226214885711670e-01 -6.120104342699050903e-02 9.448675066232681274e-02 -3.230691328644752502e-02 3.346346318721771240e-02 -2.970504164695739746e-01 2.417555078864097595e-02
2.150559127330780029e-01 1.394691467285156250e-01 -3.212938308715820312e-01 -2.066768556833267212e-01 1.755329817533493042e-01 -1.309083700180053711e-01 -1.911387145519256592e-01 -1.195063963532447815e-01 -2.727311551570892334e-01 -9.034465253353118896e-02 3.881904110312461853e-02 -1.274214498698711395e-02 -2.132668718695640564e-02 8.588784188032150269e-02 1.458768397569656372e-01 -2.079302370548248291e-01 1.025346741080284119e-01 2.020932585000991821e-01 1.381471604108810425e-01 -4.540969133377075195e-01 2.708576992154121399e-02 1.046884804964065552e-01 1.663385629653930664e-01 7.289337366819381714e-02 2.107199579477310181e-01 -6.603018194437026978e-02 -2.006720751523971558e-01 9.438595175743103027e-02 -2.621822655200958252e-01 -5.111000686883926392e-02 1.790679693222045898e-01 -1.017467603087425232e-01
2.126158177852630615e-01 -9.658344089984893799e-02 -1.367123574018478394e-01 -1.042898893356323242e-01 -3.341527888551354408e-03 5.470922961831092834e-02 -4.734010398387908936e-01 -5.538919195532798767e-02 -2.277954816818237305e-01 2.831252291798591614e-02 1.592940539121627808e-01 -6.494051963090896606e-02 -2.737746760249137878e-02 -3.065935894846916199e-02 2.061670869588851929e-01 -1.033372730016708374e-01 8.134581148624420166e-02 2.316811233758926392e-01 2.245543599128723145e-01 -3.827251195907592773e-01 1.804047971963882446e-01 -2.336704134941101074e-01 1.429373174905776978e-01 1.720404177904129028e-01 5.436170473694801331e-02 6.895594298839569092e-02 -1.965991407632827759e-01 2.574703991413116455e-01 4.075605422258377075e-02 -1.398342400789260864e-01 -1.084883064031600952e-01 -9.247497469186782837e-02
-9.519905596971511841e-02 1.059520095586776733e-01 3.990881890058517456e-02 -2.842798531055450439e-01 -8.849395066499710083e-02 -1.075235232710838318e-01 -2.545545101165771484e-01 1.223129108548164368e-01 -3.687611520290374756e-01 4.162079393863677979e-01 -1.703629083931446075e-02 2.658724784851074219e-01 2.011010199785232544e-01 1.122871935367584229e-01 -9.599961340427398682e-03 -2.360234856605529785e-01 -1.276226192712783813e-01 -2.279927022755146027e-02 6.332689523696899414e-02 -1.949849128723144531e-01 4.539470002055168152e-02 -1.959030032157897949e-01 -3.913737309630960226e-04 -9.096031635999679565e-02 -1.260846406221389771e-01 -1.852683424949645996e-01 -1.096219047904014587e-01 1.943484246730804443e-01 -2.278504818677902222e-01 1.078879311680793762e-01 -1.021967642009258270e-02 -1.946582645177841187e-01
1.334553807973861694e-01 -8.743078261613845825e-02 1.367300003767013550e-01 -4.649449139833450317e-02 3.295131400227546692e-02 -3.503872752189636230e-01 7.074388861656188965e-02 1.546482592821121216e-01 2.261317893862724304e-02 1.830964833498001099e-01 -9.206730872392654419e-02 2.428565621376037598e-01 -3.239798545837402344e-01 4.194341227412223816e-02 3.618203401565551758e-01 -1.004694700241088867e-01 -2.647478282451629639e-01 -1.083752363920211792e-01 9.697917848825454712e-02 -2.499745339155197144e-01 1.913204193115234375e-01 -1.203926801681518555e-01 1.933863759040832520e-01 3.607138991355895996e-03 1.228493973612785339e-01 1.479165107011795044e-01 -2.619646787643432617e-01 -1.517972052097320557e-01 -2.543310821056365967e-01 4.995149001479148865e-02 -4.277255758643150330e-02 1.086420565843582153e-01
-7.943706959486007690e-02 2.825220581144094467e-04 -3.097537159919738770e-01 9.710885584354400635e-02 -1.728767305612564087e-01 -3.554649651050567627e-01 -1.626718789339065552e-01 2.380019240081310272e-02 -4.175544530153274536e-02 1.426190882921218872e-01 -1.200366988778114319e-01 -3.124771118164062500e-01 -8.300957828760147095e-02 5.924617126584053040e-02 1.556559801101684570e-01 2.842963114380836487e-02 -1.066433340311050415e-01 2.296729944646358490e-02 4.829779863357543945e-01 1.905126124620437622e-02 -6.229439377784729004e-02 1.959087140858173370e-02 2.652055621147155762e-01 1.360654681921005249e-01 3.000709414482116699e-02 -2.958168983459472656e-01 3.960032481700181961e-03 -8.638951182365417480e-02 -7.335700839757919312e-02 1.838904917240142822e-01 -7.589568383991718292e-03 -2.483646273612976074e-01
1.089342162013053894e-01 -2.364666759967803955e-01 5.755034461617469788e-02 -1.278479546308517456e-01 -1.620044112205505371e-01 -6.848046928644180298e-02 -2.464774101972579956e-01 -7.483825087547302246e-02 -2.903559058904647827e-02 1.432132348418235779e-02 -9.020902961492538452e-02 1.933143436908721924e-01 5.746139213442802429e-02 -1.725458502769470215e-01 2.873518764972686768e-01 -2.034140825271606445e-01 1.259443610906600952e-01 1.256244629621505737e-01 2.862317264080047607e-01 -1.490053087472915649e-01 -5.588528513908386230e-02 -1.278973221778869629e-01 3.593263626098632812e-01 -1.211908236145973206e-01 1.007888391613960266e-01 -3.240495547652244568e-02 -1.413806434720754623e-02 -9.220781922340393066e-02 -1.122148409485816956e-01 -1.517281681299209595e-01 -5.070579648017883301e-01 -2.013828139752149582e-03
-1.130794361233711243e-02 -2.569614909589290619e-02 -1.487971097230911255e-01 -9.428995847702026367e-02 5.571778491139411926e-02 -8.602531999349594116e-02 -2.967534661293029785e-01 7.431344687938690186e-02 2.306915260851383209e-02 1.869970709085464478e-01 2.191003859043121338e-01 -2.664735019207000732e-01 -2.201698906719684601e-02 -1.097452864050865173e-01 1.431947350502014160e-01 -1.443180441856384277e-01 -5.364911258220672607e-02 -1.262330859899520874e-01 4.790949523448944092e-01 -2.403146177530288696e-01 7.234956324100494385e-02 -1.602950394153594971e-01 -5.972300842404365540e-02 -1.847465038299560547e-01 -1.444307416677474976e-01 -1.951038092374801636e-01 -2.988492883741855621e-02 3.512332141399383545e-01 -8.654367178678512573e-02 2.177213579416275024e-01 -2.017080038785934448e-01 4.723330959677696228e-02
-8.775128982961177826e-03 -1.179505288600921631e-01 1.431343890726566315e-02 -2.711679637432098389e-01 -6.862031668424606323e-02 -2.718944251537322998e-01 -9.825502336025238037e-02 -7.040403038263320923e-02 1.213565468788146973e-02 1.227050200104713440e-01 8.540760725736618042e-02 5.833058431744575500e-02 2.469603568315505981e-01 1.697243005037307739e-01 2.473900169134140015e-01 -8.852470666170120239e-02 6.756950169801712036e-02 7.969037443399429321e-02 2.849897444248199463e-01 -1.608869582414627075e-01 -1.517981141805648804e-01 -3.597528636455535889e-01 3.634148836135864258e-02 1.670646518468856812e-01 2.611469030380249023e-01 -4.605530202388763428e-02 -1.344732791185379028e-01 1.203353479504585266e-01 -1.728198081254959106e-01 1.855465471744537354e-01 -2.568254172801971436e-01 -3.184977769851684570e-01
1.591853238642215729e-02 -6.821080297231674194e-02 2.753115259110927582e-02 -3.340735565871000290e-03 3.365903720259666443e-02 -7.845402508974075317e-02 5.851427093148231506e-02 1.367537677288055420e-01 -4.588498268276453018e-03 1.284462660551071167e-01 -2.196756303310394287e-01 1.730820983648300171e-01 -2.828236669301986694e-02 2.347463667392730713e-01 2.990051507949829102e-01 -4.494428336620330811e-01 -1.795326024293899536e-01 -3.781820237636566162e-01 6.874819844961166382e-02 2.242573536932468414e-03 -4.104178398847579956e-02 5.409219115972518921e-02 4.035046696662902832e-01 -4.621570929884910583e-03 -3.154462948441505432e-02 5.961503088474273682e-02 -2.589086592197418213e-01 -1.709741055965423584e-01 -1.414319574832916260e-01 9.180121123790740967e-02 -2.066751569509506226e-01 5.895263701677322388e-02
-9.375846385955810547e-02 -6.534695625305175781e-02 -5.988898128271102905e-02 -4.157162904739379883e-01 -4.432902485132217407e-02 -4.675418734550476074e-01 -6.382746994495391846e-02 2.352026700973510742e-01 7.639051973819732666e-02 -1.976053565740585327e-01 -9.849658608436584473e-02 -1.464929282665252686e-01 1.361330896615982056e-01 -1.110780760645866394e-01 1.607642918825149536e-01 -2.789188325405120850e-01 -3.239284753799438477e-01 -1.572613120079040527e-01 1.099069789052009583e-02 -2.070495486259460449e-01 1.141127720475196838e-01 -1.500762403011322021e-01 7.109998911619186401e-02 -7.248158752918243408e-02 -5.079153180122375488e-02 -1.297837793827056885e-01 -9.705860912799835205e-02 8.422433584928512573e-02 -8.234348893165588379e-02 2.206549346446990967e-01 -7.809698116034269333e-03 1.002440974116325378e-01
3.384395539760589600e-01 -1.284052580595016479e-01 9.550217539072036743e-02 -2.430253848433494568e-02 -1.620917618274688721e-01 -3.153953254222869873e-01 -1.454956680536270142e-01 1.167400106787681580e-01 -2.762618362903594971e-01 4.162832722067832947e-02 8.717101812362670898e-02 -8.958188444375991821e-02 -1.428891066461801529e-02 -2.434435673058032990e-02 -7.839065045118331909e-02 -1.538093090057373047e-01 -1.249836310744285583e-01 -2.486479729413986206e-01 2.484740018844604492e-01 6.854856759309768677e-02 -3.223374858498573303e-02 2.627710998058319092e-01 1.298217177391052246e-01 1.692435592412948608e-01 7.196898758411407471e-02 -2.047762507572770119e-03 -5.040624141693115234e-01 -2.955565415322780609e-02 3.732607141137123108e-02 -1.008751317858695984e-01 -2.068990767002105713e-01 2.135292626917362213e-02
-4.260429739952087402e-02 -2.148580104112625122e-01 -2.448553591966629028e-01 -3.390200436115264893e-01 1.010815352201461792e-01 -2.065120786428451538e-01 -3.044468760490417480e-01 -7.759050279855728149e-02 -1.465485710650682449e-02 2.045674175024032593e-01 -4.831723868846893311e-03 -1.685563921928405762e-01 -1.824459284543991089e-01 2.001452893018722534e-01 5.546994879841804504e-02 -9.903609007596969604e-02 1.117204278707504272e-01 3.012168966233730316e-02 5.529386997222900391e-01 1.250908616930246353e-02 -1.163125932216644287e-01 -8.321410417556762695e-02 4.893695190548896790e-02 7.349859178066253662e-02 1.804780098609626293e-03 -6.894769519567489624e-02 -4.471660777926445007e-02 6.305377930402755737e-02 -1.451214402914047241e-01 1.492563486099243164e-01 -1.913807094097137451e-01 1.749264895915985107e-01
5.549714341759681702e-02 -9.279828518629074097e-02 -2.900920435786247253e-02 -1.894659996032714844e-01 1.908427029848098755e-01 -7.829333841800689697e-02 -1.356750577688217163e-01 1.655891239643096924e-01 -2.143069803714752197e-01 -5.862329155206680298e-02 1.222244873642921448e-01 -1.640302240848541260e-01 1.347260549664497375e-02 2.771793007850646973e-01 -1.477756202220916748e-01 -1.306606829166412354e-01 -1.998811364173889160e-01 8.923967182636260986e-02 6.727670133113861084e-02 -1.365689039230346680e-01 7.635635882616043091e-02 -3.083672523498535156e-01 3.274855315685272217e-01 4.427897930145263672e-01 -2.051167488098144531e-01 1.096759364008903503e-01 -3.108840584754943848e-01 -7.177720963954925537e-02 1.810848899185657501e-02 9.483572840690612793e-02 -1.067862287163734436e-01 6.412093341350555420e-02
9.195154160261154175e-02 1.718178689479827881e-01 9.928735345602035522e-02 -2.877203524112701416e-01 -5.441834032535552979e-02 -1.061589643359184265e-01 -3.368998467922210693e-01 9.041952341794967651e-02 -3.312002420425415039e-01 -7.140198349952697754e-02 3.129744157195091248e-02 -2.510783076286315918e-02 1.270195394754409790e-01 2.009995095431804657e-02 1.896440535783767700e-01 -2.776436805725097656e-01 1.501948684453964233e-01 -7.523857802152633667e-02 4.243943691253662109e-01 -3.462627530097961426e-01 1.031734645366668701e-01 1.514810621738433838e-01 1.633706092834472656e-01 -2.084053009748458862e-01 -2.260592579841613770e-02 1.504973769187927246e-01 -1.920974254608154297e-02 9.470932418480515480e-04 -2.869867160916328430e-02 1.539524793624877930e-01 5.477733910083770752e-02 -6.697714328765869141e-02
2.797387540340423584e-02 -5.160669982433319092e-02 -2.701185643672943115e-01 -9.876825660467147827e-02 -5.379902571439743042e-02 4.511741921305656433e-02 -2.122469693422317505e-01 2.436933368444442749e-01 -2.036326825618743896e-01 -1.501618921756744385e-01 6.153887137770652771e-02 -1.720688939094543457e-01 -7.785826921463012695e-02 -3.819566220045089722e-02 1.871416717767715454e-01 -4.818469285964965820e-01 -2.706694006919860840e-01 1.086569577455520630e-01 2.047154456377029419e-01 -1.304470002651214600e-01 -2.184448838233947754e-01 1.004222333431243896e-01 2.767508029937744141e-01 -8.240871876478195190e-02 -2.966127693653106689e-01 -1.170257776975631714e-01 1.831858456134796143e-01 8.441813290119171143e-02 -6.082393229007720947e-02 -1.799376495182514191e-02 1.013992074877023697e-02 2.605972625315189362e-02
-1.857159137725830078e-01 3.514494001865386963e-02 -2.426096498966217041e-01 -1.458573639392852783e-01 3.237286955118179321e-02 -2.743619382381439209e-01 -3.117832541465759277e-01 -2.190365456044673920e-02 -1.177806500345468521e-02 2.773387134075164795e-01 -8.162861317396163940e-02 -1.306874752044677734e-01 -1.388043612241744995e-01 -8.424137718975543976e-03 1.856420636177062988e-01 -1.962595582008361816e-01 -1.508952528238296509e-01 2.759329602122306824e-02 4.909648001194000244e-01 1.844332963228225708e-01 7.516587525606155396e-02 -1.293736398220062256e-01 -2.513405308127403259e-02 1.590739488601684570e-01 -2.930666506290435791e-02 -1.980566419661045074e-03 -1.799646578729152679e-02 -7.507142610847949982e-03 -1.884630881249904633e-03 2.143600769340991974e-02 -3.582848608493804932e-01 2.000563293695449829e-01
-4.674768820405006409e-02 7.429273426532745361e-02 -1.084597855806350708e-01 -2.813739776611328125e-01 2.466979473829269409e-01 -7.605274021625518799e-02 -6.724337488412857056e-02 1.800715625286102295e-01 -3.760323226451873779e-01 2.992541491985321045e-01 9.283048659563064575e-02 -9.770703315734863281e-02 -1.459956075996160507e-02 -7.963459193706512451e-02 3.351145088672637939e-01 -4.555347561836242676e-02 -3.096984028816223145e-01 -8.524223417043685913e-02 2.049441486597061157e-01 -2.059199661016464233e-01 -1.641538441181182861e-01 -1.010167971253395081e-01 8.903914690017700195e-02 -4.901417717337608337e-02 -8.260355889797210693e-02 3.898703679442405701e-02 -2.038628458976745605e-01 -1.666442304849624634e-01 1.323692798614501953e-01 -2.479394823312759399e-01 -1.374776959419250488e-01 1.307084113359451294e-01
2.487685233354568481e-01 -1.071412190794944763e-01 -1.775146573781967163e-01 2.490028366446495056e-02 -2.069074213504791260e-01 -1.217673346400260925e-01 -1.595871597528457642e-01 -8.329416811466217041e-02 -1.106838881969451904e-01 3.926955163478851318e-01 -2.465698570013046265e-01 -4.626711085438728333e-02 -7.344129681587219238e-02 5.905143171548843384e-02 2.874317169189453125e-01 -3.616554737091064453e-01 -1.086540967226028442e-01 -2.420240193605422974e-01 -1.065900772809982300e-01 -8.978202939033508301e-02 -1.035039220005273819e-02 1.271892040967941284e-01 7.394767552614212036e-02 -2.602517604827880859e-01 -1.714076697826385498e-01 6.792577356100082397e-02 -2.393087893724441528e-01 -5.526325106620788574e-02 -1.466411352157592773e-01 8.577504754066467285e-02 -1.946991682052612305e-01 -1.113374754786491394e-01
-1.777087152004241943e-02 -2.768364548683166504e-01 -2.048164606094360352e-02 -2.407522201538085938e-01 -1.062852516770362854e-01 -3.745908141136169434e-01 -2.345352917909622192e-01 1.318003237247467041e-01 -2.067984342575073242e-01 5.081726610660552979e-02 8.038266748189926147e-02 2.698366940021514893e-01 3.806771710515022278e-02 1.057963520288467407e-01 1.362525522708892822e-01 -9.886739403009414673e-02 -1.391934901475906372e-01 -2.566658854484558105e-01 3.866841271519660950e-02 1.174159795045852661e-01 -2.352044582366943359e-01 -1.193021014332771301e-01 9.788084030151367188e-02 -1.155588105320930481e-01 -7.662058621644973755e-02 3.065872788429260254e-01 -3.953001797199249268e-01 9.764320403337478638e-02 6.109932437539100647e-02 5.071005597710609436e-02 1.815199479460716248e-02 -9.873907268047332764e-02
1.059964001178741455e-01 -6.795769929885864258e-02 -1.114801913499832153e-01 -1.711018234491348267e-01 -2.013330608606338501e-01 -1.675707250833511353e-01 -4.414474219083786011e-02 5.886516347527503967e-02 -2.877903282642364502e-01 4.242239519953727722e-02 -2.526623904705047607e-01 3.527541458606719971e-02 -9.097332507371902466e-02 -4.284451529383659363e-02 1.744925826787948608e-01 -2.226022630929946899e-01 -3.072990775108337402e-01 -7.192886620759963989e-02 2.983223833143711090e-02 2.034098375588655472e-03 -1.065360084176063538e-01 -5.526178330183029175e-02 -3.228773549199104309e-02 -3.710941970348358154e-01 3.202794492244720459e-01 -2.819625735282897949e-01 -1.741696298122406006e-01 2.125558257102966309e-01 -2.117145657539367676e-01 -5.129353329539299011e-02 -2.409838289022445679e-01 -1.086983531713485718e-01
4.850331693887710571e-02 1.003500819206237793e-01 -4.406199604272842407e-02 -1.304015219211578369e-01 5.085278674960136414e-02 -1.409507635980844498e-02 -4.283544421195983887e-01 3.480175882577896118e-02 -4.240012168884277344e-02 1.450225561857223511e-01 2.464396357536315918e-01 -2.024125605821609497e-01 5.343526601791381836e-02 1.157788485288619995e-01 6.277281045913696289e-02 -3.473315238952636719e-01 -3.307894468307495117e-01 7.303266972303390503e-02 1.020245626568794250e-01 -1.879975432530045509e-03 2.372115477919578552e-02 4.602516815066337585e-02 3.471011817455291748e-01 -1.456290762871503830e-02 3.558663278818130493e-02 -8.099437691271305084e-03 -1.291965693235397339e-01 -2.037702500820159912e-01 1.292574256658554077e-01 -2.671793401241302490e-01 -5.505842156708240509e-03 -3.457840383052825928e-01
2.805390655994415283e-01 -5.250605195760726929e-02 -6.238950788974761963e-02 1.097840443253517151e-01 -1.355548575520515442e-02 -9.170421212911605835e-02 -6.600147485733032227e-02 -7.398968189954757690e-02 -2.327012121677398682e-01 1.395808160305023193e-01 -2.320245355367660522e-01 -3.093658685684204102e-01 -2.357040941715240479e-01 2.828993136063218117e-03 -8.782214485108852386e-03 -1.971624642610549927e-01 -2.716373205184936523e-01 -7.308638840913772583e-02 1.558524370193481445e-01 -4.385807812213897705e-01 2.352278977632522583e-01 -8.368275314569473267e-02 2.588659822940826416e-01 1.814383715391159058e-01 -8.537427335977554321e-02 -1.426883339881896973e-01 -2.660410404205322266e-01 3.049915283918380737e-02 5.968904495239257812e-02 -6.331565976142883301e-02 -3.377047181129455566e-02 1.936350576579570770e-02
-1.812395602464675903e-01 -1.318755894899368286e-01 -3.320101201534271240e-01 -2.254518717527389526e-01 2.118763513863086700e-02 -2.495123893022537231e-01 -2.850763499736785889e-01 -7.144009321928024292e-02 -5.266989767551422119e-02 1.315056830644607544e-01 9.982283413410186768e-02 -1.960669755935668945e-01 -1.115449741482734680e-01 3.531290590763092041e-01 1.219992116093635559e-01 -8.615601807832717896e-02 7.293765246868133545e-02 7.826077938079833984e-02 2.151923626661300659e-01 -1.446484625339508057e-01 -2.491457462310791016e-01 2.377473860979080200e-01 9.690164029598236084e-02 6.062742695212364197e-02 3.249173611402511597e-02 -1.509052813053131104e-01 -1.506962925195693970e-01 8.046650141477584839e-02 4.387932643294334412e-02 2.717980146408081055e-01 -2.691805064678192139e-01 9.581901133060455322e-03
2.047307342290878296e-01 -4.486028105020523071e-02 -2.143441289663314819e-01 9.908816963434219360e-02 -1.819755584001541138e-01 3.949505090713500977e-02 -2.973178327083587646e-01 1.732476055622100830e-02 -1.653013080358505249e-01 -3.133710846304893494e-02 2.245450019836425781e-01 -1.232786849141120911e-01 2.527168691158294678e-01 1.748572103679180145e-02 1.627511382102966309e-01 -1.387919336557388306e-01 -7.264534384012222290e-02 -2.601390779018402100e-01 4.005658030509948730e-01 -2.095706462860107422e-01 2.234217375516891479e-01 1.788766086101531982e-01 2.597922682762145996e-01 4.100093245506286621e-02 -2.282174080610275269e-01 1.088746339082717896e-01 -7.286535203456878662e-02 1.070087701082229614e-01 -8.657428622245788574e-02 1.161889582872390747e-01 -2.043617665767669678e-01 -3.500439226627349854e-02
9.219972789287567139e-02 -2.539820075035095215e-01 -2.457562461495399475e-02 1.639303565025329590e-02 -2.274706959724426270e-01 -2.434455454349517822e-01 -2.741370201110839844e-01 2.273572981357574463e-02 -1.716974228620529175e-01 -1.259154081344604492e-02 1.704762130975723267e-01 4.641210834961384535e-04 -1.981534808874130249e-01 -1.638272106647491455e-01 -1.232186481356620789e-01 -1.984767764806747437e-01 -7.190260291099548340e-02 -1.959527581930160522e-01 8.523242175579071045e-02 -1.024216860532760620e-01 -3.542837873101234436e-02 1.418159753084182739e-01 2.365955412387847900e-01 1.753701865673065186e-01 6.642808206379413605e-03 5.060397833585739136e-02 -5.260473489761352539e-01 1.309977173805236816e-01 -1.852711737155914307e-01 -4.176908358931541443e-02 -1.678902655839920044e-01 1.728941947221755981e-01
7.381563633680343628e-02 5.475013703107833862e-02 -1.414325684309005737e-01 -5.833485163748264313e-03 -4.049234092235565186e-02 -1.139150708913803101e-01 -9.580155462026596069e-02 -1.271248906850814819e-01 -1.535564213991165161e-01 1.127329394221305847e-01 3.327495753765106201e-01 2.818788634613156319e-03 3.490812480449676514e-01 3.591833114624023438e-01 1.664063781499862671e-01 -3.521580696105957031e-01 -5.318110343068838120e-04 -1.977160573005676270e-01 1.069267392158508301e-01 -1.861667335033416748e-01 -9.657777845859527588e-02 -9.835880249738693237e-02 1.451321989297866821e-01 -1.189710050821304321e-01 -2.297225743532180786e-01 -2.827020883560180664e-01 -1.453685462474822998e-01 3.773364797234535217e-02 -1.023377329111099243e-01 1.314924359321594238e-01 -1.055846586823463440e-01 -2.200082391500473022e-01
2.013762481510639191e-02 -1.336725503206253052e-01 -2.461078613996505737e-01 -9.034606069326400757e-02 -1.412733942270278931e-01 -1.330301910638809204e-01 -2.826617062091827393e-01 5.783970281481742859e-02 1.443546917289495468e-02 9.308489412069320679e-02 1.849955469369888306e-01 9.389958530664443970e-02 2.391948848962783813e-01 8.908255398273468018e-02 3.483265340328216553e-01 -2.305592447519302368e-01 -2.723114192485809326e-01 8.139123022556304932e-02 2.961621284484863281e-01 -1.284332722425460815e-01 9.503941237926483154e-02 3.024176135659217834e-02 1.543463170528411865e-01 1.810132563114166260e-01 1.033319458365440369e-01 2.954452037811279297e-01 7.667455077171325684e-02 -7.889160513877868652e-02 -1.986415982246398926e-01 2.655576728284358978e-02 8.099270612001419067e-02 3.036962151527404785e-01
-2.014698982238769531e-01 -2.268812805414199829e-02 -4.918510094285011292e-02 -4.741007089614868164e-02 2.326458096504211426e-01 -1.796278804540634155e-01 -2.748212814331054688e-01 9.362000972032546997e-02 -2.677623629570007324e-01 2.100294455885887146e-02 1.541546881198883057e-01 -1.558193713426589966e-01 1.388073712587356567e-01 2.806085050106048584e-01 3.397261500358581543e-01 -1.031235754489898682e-01 4.161451011896133423e-02 9.616673737764358521e-02 4.119567275047302246e-01 -9.329803287982940674e-02 -1.548175066709518433e-01 4.931174963712692261e-02 5.189448595046997070e-02 -2.200364917516708374e-01 2.048057317733764648e-01 -8.024898171424865723e-02 -1.641193330287933350e-01 -7.869376800954341888e-03 -2.545340657234191895e-01 -9.321765601634979248e-02 -6.910993903875350952e-02 -1.370078623294830322e-01
1.006023660302162170e-01 -1.201791763305664062e-01 1.518737971782684326e-01 3.626682981848716736e-02 -1.012143027037382126e-02 9.814633429050445557e-02 -3.489359617233276367e-01 7.086063921451568604e-02 -3.359457254409790039e-01 9.256717562675476074e-02 1.638053357601165771e-01 -3.626753985881805420e-01 -5.226948857307434082e-02 -8.925679139792919159e-03 3.349414169788360596e-01 -7.180447131395339966e-02 1.157584488391876221e-01 -8.434853702783584595e-02 -3.166372701525688171e-02 -1.847413480281829834e-01 1.986349672079086304e-01 -9.783875197172164917e-02 1.677612662315368652e-01 -1.711031943559646606e-01 -1.405830234289169312e-01 -6.432092189788818359e-02 -2.501761615276336670e-01 -1.899886690080165863e-02 -1.792185753583908081e-01 1.523550152778625488e-01 -3.250783383846282959e-01 6.813981384038925171e-02
1.181900054216384888e-01 -1.853779554367065430e-01 3.350079059600830078e-02 -4.322412982583045959e-02 3.787295147776603699e-02 -2.862143218517303467e-01 -3.572973310947418213e-01 1.891527771949768066e-01 -7.406149804592132568e-02 2.831094861030578613e-01 3.321279287338256836e-01 -9.244143962860107422e-02 8.914475888013839722e-02 2.563944458961486816e-01 1.311206966638565063e-01 -2.042592130601406097e-02 -3.599850535392761230e-01 2.099379301071166992e-01 1.107092872262001038e-01 -2.690365910530090332e-01 3.851636871695518494e-02 7.671189308166503906e-02 1.067078486084938049e-01 1.307509988546371460e-01 -1.241560354828834534e-01 8.540173061192035675e-03 -1.632590219378471375e-02 -2.341470271348953247e-01 4.484836384654045105e-02 9.406878054141998291e-02 -1.802370883524417877e-02 -1.737301051616668701e-01
1.416969001293182373e-01 -1.604978144168853760e-01 3.558016568422317505e-02 2.010723799467086792e-01 -4.020773991942405701e-02 -2.724259495735168457e-01 2.407456189393997192e-02 2.145649790763854980e-01 -2.461879104375839233e-01 -1.234334781765937805e-01 -1.297854781150817871e-01 1.330711841583251953e-01 1.761552505195140839e-02 1.797186024487018585e-02 2.184437215328216553e-01 -2.955909073352813721e-01 -4.828802123665809631e-02 -1.698842048645019531e-01 4.431166648864746094e-01 -3.565346300601959229e-01 -2.252988666296005249e-01 -4.890815913677215576e-02 -4.419183824211359024e-03 6.929385662078857422e-02 1.195643097162246704e-01 7.245745509862899780e-03 -2.236010134220123291e-01 1.324744075536727905e-01 1.615079194307327271e-01 -7.071039825677871704e-02 8.821756392717361450e-02 -1.024595126509666443e-01
7.213164120912551880e-02 -6.762295216321945190e-02 -1.833859384059906006e-01 -2.552329897880554199e-01 1.810467690229415894e-01 -1.939582824707031250e-01 -2.064540684223175049e-01 2.760774921625852585e-03 -3.219185471534729004e-01 -7.627099752426147461e-02 -1.584031283855438232e-01 3.457003459334373474e-02 2.817044556140899658e-01 -1.596039682626724243e-01 2.539019286632537842e-01 -1.907601356506347656e-01 -5.641656517982482910e-01 7.734359800815582275e-02 2.481270115822553635e-03 -1.486897170543670654e-01 5.073555186390876770e-02 -3.590720891952514648e-02 -1.169438734650611877e-01 -6.776622030884027481e-03 -1.078235283493995667e-01 8.765963721089065075e-04 -4.338054358959197998e-02 -1.927482336759567261e-01 -2.040214370936155319e-03 -5.286529287695884705e-02 -1.102525070309638977e-01 8.613605052232742310e-02
-2.933792769908905029e-01 4.112875554710626602e-03 -6.335068494081497192e-02 -7.262675464153289795e-02 -4.524831846356391907e-02 -2.571868002414703369e-01 -7.178938388824462891e-02 2.322250604629516602e-01 -2.834672294557094574e-02 1.092763617634773254e-03 1.512061059474945068e-01 -6.630556285381317139e-02 -8.159526437520980835e-02 3.256218880414962769e-02 2.330208867788314819e-01 -2.521586120128631592e-01 -2.745757699012756348e-01 7.133051753044128418e-02 3.036703765392303467e-01 -3.714260160923004150e-01 5.634663626551628113e-02 -1.839021295309066772e-01 1.973880380392074585e-01 -1.770722866058349609e-01 1.064408048987388611e-01 -4.071734845638275146e-02 1.207142770290374756e-01 7.314735651016235352e-02 -1.327504985965788364e-03 3.733265697956085205e-01 3.560233488678932190e-02 1.793526262044906616e-01
-5.207316204905509949e-02 1.278546452522277832e-01 7.005794346332550049e-02 -4.394853487610816956e-02 -8.304419927299022675e-03 -8.518393337726593018e-02 -2.266718149185180664e-01 -4.100276622921228409e-03 -2.781969010829925537e-01 2.540335953235626221e-01 -1.235412731766700745e-01 1.474132835865020752e-01 -3.233793377876281738e-02 -2.583144418895244598e-02 -1.302307546138763428e-01 -3.589810729026794434e-01 -1.314671784639358521e-01 -2.267443574965000153e-02 -6.199553608894348145e-02 -1.710606962442398071e-01 9.570804238319396973e-02 2.701117098331451416e-01 2.311673760414123535e-01 2.423463016748428345e-02 5.693802237510681152e-02 -1.807696186006069183e-02 -5.971487760543823242e-01 -7.613368332386016846e-03 -2.008817493915557861e-01 2.952172234654426575e-02 1.228105369955301285e-02 1.677924394607543945e-02
6.208385899662971497e-02 -4.324916377663612366e-02 -7.236164808273315430e-02 -2.070358581840991974e-02 -7.245226949453353882e-02 -8.124832808971405029e-02 -4.238629341125488281e-01 1.004259437322616577e-01 -5.705919489264488220e-02 6.152676790952682495e-02 -1.512432843446731567e-01 -3.629987314343452454e-02 -9.752959012985229492e-02 1.311853080987930298e-01 4.723652601242065430e-01 -1.718555092811584473e-01 -7.637346629053354263e-03 -7.463297992944717407e-02 5.207239463925361633e-02 -1.091977134346961975e-01 -2.561142742633819580e-01 -1.125959493219852448e-02 9.678439050912857056e-02 3.977947533130645752e-01 -1.163646131753921509e-01 3.757426887750625610e-02 -1.984197795391082764e-01 -2.619700133800506592e-01 2.032679766416549683e-01 -4.592236876487731934e-02 -2.277663797140121460e-01 6.743577122688293457e-02
2.454953789710998535e-01 7.203665375709533691e-02 -1.538423895835876465e-01 -3.655810281634330750e-02 6.291520595550537109e-02 -2.177909463644027710e-01 -7.140816003084182739e-02 1.500357836484909058e-01 -1.807637363672256470e-01 -6.490247696638107300e-02 1.402903255075216293e-02 4.591197893023490906e-02 -4.123203456401824951e-02 9.745064377784729004e-02 1.449513286352157593e-01 -3.812442719936370850e-02 7.208766788244247437e-02 3.086730651557445526e-02 2.452570497989654541e-01 -3.996322154998779297e-01 1.722299009561538696e-01 -1.386646628379821777e-01 9.308246523141860962e-02 1.581929922103881836e-01 2.228652238845825195e-01 -8.676941506564617157e-03 -4.701898694038391113e-01 2.368274033069610596e-01 -7.184556871652603149e-02 -1.257431358098983765e-01 -5.244616419076919556e-02 -3.137890398502349854e-01
2.327850162982940674e-01 -8.134801685810089111e-02 -1.147929355502128601e-01 -4.534419625997543335e-02 -6.392458081245422363e-02 -1.065675541758537292e-01 -1.130447089672088623e-01 1.405927389860153198e-01 -1.545359194278717041e-01 1.239627227187156677e-01 -5.886699631810188293e-02 -5.090169981122016907e-02 -7.624220103025436401e-02 1.973085999488830566e-01 -2.370890080928802490e-01 -2.403855770826339722e-01 -3.634629249572753906e-01 2.574060559272766113e-01 5.584062635898590088e-02 -2.907879650592803955e-01 -3.293547034263610840e-02 -2.952880263328552246e-01 3.161986917257308960e-02 -1.255906075239181519e-01 4.626141116023063660e-02 8.540968596935272217e-02 -3.666412532329559326e-01 -2.976488322019577026e-02 1.766961999237537384e-03 7.178681343793869019e-02 -7.318634539842605591e-02 -3.543677031993865967e-01
7.446632534265518188e-02 1.867674142122268677e-01 3.713207691907882690e-02 1.006280928850173950e-01 1.421899944543838501e-01 -2.408033311367034912e-01 -1.277383863925933838e-01 -9.303721785545349121e-02 1.307301782071590424e-02 -4.699493944644927979e-02 -1.675743162631988525e-01 -1.266538947820663452e-01 7.100567966699600220e-02 2.141423523426055908e-01 3.116388618946075439e-01 -2.193167209625244141e-01 -3.314972817897796631e-01 -1.067269742488861084e-01 1.973629742860794067e-01 7.568964362144470215e-02 -1.232636198401451111e-01 -1.962958574295043945e-01 2.529189884662628174e-01 7.327455282211303711e-02 -1.703392565250396729e-01 -2.580274082720279694e-02 -1.661055833101272583e-01 -5.026861652731895447e-02 -5.569648370146751404e-02 1.764421164989471436e-01 -4.672895073890686035e-01 -2.921498566865921021e-02
2.457484453916549683e-01 -3.553727641701698303e-02 5.739558860659599304e-02 -2.904780507087707520e-01 -8.519674092531204224e-02 -1.190116405487060547e-01 -1.660107225179672241e-01 2.044378817081451416e-01 -3.369527459144592285e-01 -1.496073007583618164e-01 -2.389553487300872803e-01 -9.198147058486938477e-02 7.058539986610412598e-02 -8.953548967838287354e-02 1.189964786171913147e-01 -1.265140920877456665e-01 -6.148670241236686707e-02 2.551909387111663818e-01 1.432946026325225830e-01 -3.531305491924285889e-01 1.255900412797927856e-01 -7.033486664295196533e-02 -1.043749153614044189e-01 6.800407171249389648e-02 1.021747961640357971e-01 2.157231420278549194e-01 -4.092521071434020996e-01 -1.019815579056739807e-01 -3.894762694835662842e-02 -4.965515807271003723e-02 -1.063200309872627258e-01 -1.213485449552536011e-01
6.588767468929290771e-02 -5.116854980587959290e-02 -1.417292356491088867e-01 4.044299945235252380e-02 -7.735373824834823608e-02 -2.568377852439880371e-01 2.821623533964157104e-02 2.273686230182647705e-01 -2.546700276434421539e-02 1.863419823348522186e-02 -1.102150902152061462e-01 1.609795093536376953e-01 7.843113690614700317e-02 1.281246840953826904e-01 2.012962996959686279e-01 -3.458519279956817627e-01 1.601065136492252350e-02 2.049928717315196991e-02 1.327057182788848877e-01 -1.711550951004028320e-01 -1.037888675928115845e-01 -1.089435666799545288e-01 4.728996753692626953e-01 -7.368435710668563843e-02 -5.782082676887512207e-02 -9.515748918056488037e-02 6.796503905206918716e-03 1.223619282245635986e-02 -3.138162791728973389e-01 2.435667216777801514e-01 -3.849502801895141602e-01 8.511900901794433594e-02
5.325792729854583740e-02 -8.636199682950973511e-02 -8.946687728166580200e-02 -2.393573522567749023e-01 4.570412039756774902e-01 -2.453857958316802979e-01 -1.729033887386322021e-01 1.996120214462280273e-01 -8.796422183513641357e-02 5.102103203535079956e-02 -1.940384358167648315e-01 -1.765271425247192383e-01 4.255969077348709106e-02 1.688765138387680054e-01 1.514229029417037964e-01 -1.891502737998962402e-01 -1.626819372177124023e-01 1.912454962730407715e-01 3.021331727504730225e-01 -1.831963211297988892e-01 -1.364177167415618896e-01 3.115969598293304443e-01 5.800135433673858643e-02 -1.635912805795669556e-01 1.003750860691070557e-01 -1.585489511489868164e-02 -9.321723878383636475e-02 4.796731099486351013e-02 -7.747912406921386719e-02 1.742118895053863525e-01 -7.353325188159942627e-02 1.434771269559860229e-01
-1.133236289024353027e-01 -1.045457124710083008e-01 -3.828034177422523499e-02 1.336644887924194336e-01 -7.914381474256515503e-02 -1.854662299156188965e-01 -1.903896927833557129e-01 7.436187565326690674e-02 -1.847249567508697510e-01 9.599953889846801758e-02 1.607130318880081177e-01 -1.050693169236183167e-02 -2.038323879241943359e-01 -4.977779835462570190e-02 -5.333694443106651306e-02 -4.051841199398040771e-01 -9.212139993906021118e-02 -1.876887083053588867e-01 -1.221921108663082123e-02 -6.756383925676345825e-02 -4.356025159358978271e-02 2.347236126661300659e-01 2.146953940391540527e-01 1.226190030574798584e-01 1.354870200157165527e-01 1.335434522479772568e-02 -4.691732525825500488e-01 -4.523420706391334534e-02 -3.539816439151763916e-01 2.264917641878128052e-01 -9.768845885992050171e-02 2.711450681090354919e-02
1.480343341827392578e-01 -7.528743892908096313e-02 -1.071465536952018738e-01 -3.347162529826164246e-02 -1.320503652095794678e-01 -4.232600629329681396e-01 -1.996454037725925446e-02 -7.762359920889139175e-03 -2.304946482181549072e-01 7.299813628196716309e-02 -1.318547278642654419e-01 2.203290164470672607e-01 1.030860468745231628e-01 -1.903577893972396851e-01 3.903146684169769287e-01 -2.411583065986633301e-01 -2.199822366237640381e-01 -1.736081987619400024e-01 -2.065422572195529938e-02 -4.794421046972274780e-02 1.175635680556297302e-01 9.876561909914016724e-02 3.701910004019737244e-02 -8.652897179126739502e-02 -1.177680119872093201e-02 1.195774301886558533e-01 -3.981183171272277832e-01 9.781501442193984985e-02 -1.100672632455825806e-01 1.374146938323974609e-01 -1.252360492944717407e-01 -1.953028142452239990e-01
3.800136968493461609e-02 3.253778442740440369e-02 -2.409831136465072632e-01 -1.525104790925979614e-01 -8.597833663225173950e-02 -2.191103696823120117e-01 2.425654083490371704e-01 -1.763058304786682129e-01 1.406428962945938110e-01 1.191216781735420227e-01 -1.552641242742538452e-01 1.405907869338989258e-01 -1.992781646549701691e-02 1.731657236814498901e-01 1.832354515790939331e-01 -2.339893430471420288e-01 -3.104231953620910645e-01 -5.701831728219985962e-02 1.535456776618957520e-01 -1.378990709781646729e-01 1.301541924476623535e-02 -8.064500987529754639e-02 3.319413959980010986e-01 -6.639886647462844849e-02 -1.642768383026123047e-01 -1.581809967756271362e-01 -2.671938836574554443e-01 7.998262532055377960e-03 -2.282707393169403076e-01 3.004352152347564697e-01 -1.843039244413375854e-01 1.049484685063362122e-01
3.062809407711029053e-01 -2.210647016763687134e-01 -7.524208724498748779e-02 -2.472262233495712280e-01 7.502335309982299805e-02 -2.846760749816894531e-01 -1.323100477457046509e-01 7.772672176361083984e-02 -1.051382645964622498e-01 -2.345642745494842529e-01 -1.210764572024345398e-01 9.789295494556427002e-02 7.625357806682586670e-02 3.761103376746177673e-02 -8.915970474481582642e-02 -3.228898048400878906e-01 -3.423469066619873047e-01 7.684801518917083740e-02 3.416439145803451538e-02 -4.571580290794372559e-01 -8.138361573219299316e-02 -1.722174435853958130e-01 -3.715621307492256165e-02 -8.616762608289718628e-02 1.167719885706901550e-01 4.607213288545608521e-02 -8.114454150199890137e-02 1.122634187340736389e-01 -5.373777076601982117e-02 5.152650177478790283e-02 -1.076965704560279846e-01 2.003193795680999756e-01
6.915386021137237549e-02 -7.934112101793289185e-02 -2.809123396873474121e-01 -4.566437378525733948e-02 -1.001036074012517929e-02 -1.558618992567062378e-01 1.310453861951828003e-01 -4.492564126849174500e-02 8.572400361299514771e-02 2.028328180313110352e-01 -3.474558889865875244e-02 6.939045339822769165e-02 7.849668152630329132e-03 3.426506519317626953e-01 3.751172125339508057e-01 -8.416019380092620850e-02 -2.735068500041961670e-01 1.020059175789356232e-02 4.571704566478729248e-02 -1.669503897428512573e-01 -1.917101792059838772e-03 -5.515034496784210205e-02 4.417234957218170166e-01 -7.812248915433883667e-02 4.551091417670249939e-02 1.009665951132774353e-01 -1.351579874753952026e-01 6.734509766101837158e-02 -1.199767217040061951e-01 5.983279645442962646e-02 -4.122055172920227051e-01 1.116495430469512939e-01
4.890596121549606323e-02 -9.156143665313720703e-02 -8.309176564216613770e-02 -2.969743311405181885e-02 4.707599873654544353e-04 1.042728498578071594e-01 -2.107551991939544678e-01 1.512453258037567139e-01 -2.195799350738525391e-01 1.441172063350677490e-01 -1.039824932813644409e-01 -1.642141677439212799e-02 -3.164190798997879028e-02 3.372277617454528809e-01 1.794354915618896484e-01 -2.748430073261260986e-01 -8.531799912452697754e-02 -2.070481702685356140e-02 4.461943730711936951e-02 -1.876796633005142212e-01 -2.397458814084529877e-02 -3.804860711097717285e-01 3.021228909492492676e-01 -1.021268665790557861e-01 -6.108929216861724854e-02 -1.952392309904098511e-01 -2.505914866924285889e-01 -1.949612349271774292e-01 -2.308083176612854004e-01 1.343901753425598145e-01 2.299744039773941040e-01 2.046785950660705566e-01
2.407090067863464355e-01 1.189970821142196655e-01 -4.465989172458648682e-01 -9.929887950420379639e-02 -4.317975044250488281e-02 -1.300230026245117188e-01 -2.076103687286376953e-01 3.502728044986724854e-02 -1.083819717168807983e-01 -8.202119171619415283e-02 -1.310016363859176636e-01 -4.775859788060188293e-02 -1.184073612093925476e-01 7.318845484405755997e-03 2.194995433092117310e-01 -1.606717705726623535e-01 -1.029643490910530090e-01 8.420833200216293335e-02 1.767898499965667725e-01 -3.087759912014007568e-01 -3.375102579593658447e-02 -1.183293852955102921e-02 -1.884743804112076759e-03 -4.278512671589851379e-02 3.119790256023406982e-01 -3.102475702762603760e-01 -1.476690918207168579e-01 2.887859344482421875e-01 -2.127417474985122681e-01 -1.378471590578556061e-02 -1.435838490724563599e-01 1.313245147466659546e-01
-1.095567122101783752e-01 -8.750895038247108459e-03 -2.372427843511104584e-02 -8.942254632711410522e-02 -8.103804290294647217e-02 -4.951949045062065125e-02 -1.856920570135116577e-01 3.092539608478546143e-01 1.424998790025711060e-01 -2.598410658538341522e-02 1.634887307882308960e-01 1.713053584098815918e-01 -1.506988108158111572e-01 3.299444019794464111e-01 3.187033534049987793e-01 -2.849243283271789551e-01 -5.506688728928565979e-03 2.705074846744537354e-01 8.193271607160568237e-02 -2.106398940086364746e-01 6.311716139316558838e-02 -1.737406402826309204e-01 3.907082676887512207e-01 -5.951416864991188049e-02 1.427981704473495483e-01 -1.055849194526672363e-01 -1.086624339222908020e-01 2.517240643501281738e-01 -1.451546102762222290e-01 -1.665879413485527039e-02 -7.656443119049072266e-02 1.634404994547367096e-02
3.209000527858734131e-01 -1.463260948657989502e-01 -2.673534154891967773e-01 1.510982215404510498e-02 -1.368225924670696259e-02 -1.732861846685409546e-01 -1.259503141045570374e-02 6.799077987670898438e-02 -1.855592131614685059e-01 -3.012289293110370636e-03 1.097052395343780518e-01 -4.573294147849082947e-02 -2.151617258787155151e-01 9.019721299409866333e-02 8.159813284873962402e-02 -2.061703987419605255e-02 -1.212081313133239746e-01 -1.357698142528533936e-01 9.374795109033584595e-02 -1.875384002923965454e-01 1.941842436790466309e-01 -2.220744192600250244e-01 1.214249506592750549e-01 1.576496958732604980e-01 6.376595795154571533e-02 -1.420462131500244141e-01 -2.771123051643371582e-01 4.839816391468048096e-01 -6.320223957300186157e-02 1.711756587028503418e-01 -2.324154824018478394e-01 -1.803777068853378296e-01
4.930781200528144836e-02 -1.445529907941818237e-01 8.990387618541717529e-02 -1.809655688703060150e-02 -4.217277467250823975e-02 -2.425708621740341187e-01 -8.893933892250061035e-02 1.718010455369949341e-01 -3.216341510415077209e-02 1.773152053356170654e-01 -1.277856379747390747e-01 -1.912988573312759399e-01 -2.268452495336532593e-01 1.741810888051986694e-01 -4.517667740583419800e-02 -2.756138145923614502e-01 -1.582231074571609497e-01 4.934005066752433777e-02 1.988875716924667358e-01 -1.245410833507776260e-02 -1.762849651277065277e-02 -1.095992419868707657e-02 1.154428049921989441e-01 2.873552739620208740e-01 -1.563324332237243652e-01 5.284076929092407227e-02 -4.231459498405456543e-01 -2.928771376609802246e-01 1.789210289716720581e-01 1.916134655475616455e-01 -2.809675931930541992e-01 1.475554555654525757e-01
-1.887334585189819336e-01 7.840788364410400391e-02 -9.389317780733108521e-02 -2.753100693225860596e-01 -1.516024172306060791e-01 3.660480678081512451e-02 -1.107904911041259766e-01 6.965468078851699829e-02 -1.763661652803421021e-01 2.972024679183959961e-01 -1.502555161714553833e-01 -2.197959572076797485e-01 -1.569793522357940674e-01 6.807973235845565796e-02 4.570010602474212646e-01 -7.630138844251632690e-02 -1.144241318106651306e-01 -2.267586737871170044e-01 2.128812372684478760e-01 -1.111672148108482361e-01 -2.283137738704681396e-01 7.858368009328842163e-02 1.702922582626342773e-01 9.521735459566116333e-02 -1.155457720160484314e-01 -1.693136096000671387e-01 -4.645044356584548950e-02 9.341973066329956055e-02 -7.473269104957580566e-02 -2.939380109310150146e-01 -1.835429817438125610e-01 -2.770641073584556580e-02
-2.400855161249637604e-02 -6.811249256134033203e-02 -3.568643927574157715e-01 7.145595550537109375e-02 -5.349074676632881165e-02 -2.012613266706466675e-01 -1.672313809394836426e-01 1.039613038301467896e-01 5.842330679297447205e-02 -9.907877445220947266e-02 -1.934477873146533966e-02 -7.407387346029281616e-02 1.523435674607753754e-02 -1.190514862537384033e-02 -1.450606733560562134e-01 -3.062645792961120605e-01 -2.272630482912063599e-01 2.415018230676651001e-01 8.437453955411911011e-02 -7.267762720584869385e-02 1.698270887136459351e-01 3.748572617769241333e-02 6.474010646343231201e-02 -5.612120777368545532e-02 2.899237163364887238e-02 6.445475667715072632e-02 -6.018767952919006348e-01 1.507205963134765625e-01 -1.151678264141082764e-01 2.717862725257873535e-01 8.312131464481353760e-02 4.371654614806175232e-02
1.446106135845184326e-01 -2.710095345973968506e-01 -5.520290508866310120e-02 -5.631893873214721680e-02 -6.945480126887559891e-03 -7.523886859416961670e-02 -3.998283147811889648e-01 2.491614408791065216e-02 -8.949474245309829712e-02 9.538826346397399902e-02 1.973148435354232788e-01 -1.162725612521171570e-01 1.283573508262634277e-01 2.221805509179830551e-03 2.996739745140075684e-01 -2.509129941463470459e-01 -2.347506582736968994e-01 -1.243314221501350403e-01 3.868996798992156982e-01 -3.377258405089378357e-02 1.643860787153244019e-01 -1.877942383289337158e-01 3.058615326881408691e-01 2.787616848945617676e-01 7.533264905214309692e-02 -9.163955226540565491e-03 4.868858680129051208e-02 3.463692590594291687e-02 -1.146016567945480347e-01 -6.224895641207695007e-02 8.523051440715789795e-02 7.666565477848052979e-02
-9.071547538042068481e-02 -2.515984177589416504e-01 -3.697106242179870605e-02 9.389711171388626099e-02 1.042422354221343994e-01 -1.336852312088012695e-01 -3.496840298175811768e-01 2.391489297151565552e-01 -3.021554350852966309e-01 -4.744357895106077194e-03 1.382908076047897339e-01 -1.697210967540740967e-02 -2.523808777332305908e-01 2.251331955194473267e-01 6.225013360381126404e-02 -2.034857720136642456e-01 -3.022262752056121826e-01 1.305724531412124634e-01 1.516902893781661987e-01 -1.381074637174606323e-01 2.255297005176544189e-01 -1.990124881267547607e-01 1.462486833333969116e-01 -9.562476724386215210e-02 -1.547885090112686157e-01 1.845783181488513947e-02 7.331810891628265381e-03 1.875688731670379639e-01 3.764243051409721375e-02 -1.832074820995330811e-01 -1.964632123708724976e-01 1.873207241296768188e-01
-1.216176226735115051e-01 1.547725498676300049e-01 -2.790198326110839844e-01 -1.580467671155929565e-01 -2.448567748069763184e-02 -1.474968492984771729e-01 -3.983980417251586914e-01 -1.879294216632843018e-01 -1.430635154247283936e-01 -1.376339793205261230e-02 1.511014699935913086e-01 8.624131232500076294e-02 1.952329427003860474e-01 2.691221535205841064e-01 3.500268161296844482e-01 -1.581359654664993286e-01 -3.564613685011863708e-02 2.624399960041046143e-01 1.743841916322708130e-01 -1.690618395805358887e-01 -1.198601424694061279e-01 -3.183858841657638550e-02 1.684901416301727295e-01 1.229370236396789551e-01 -1.425243355333805084e-02 5.415067076683044434e-02 -6.050343811511993408e-02 3.345273435115814209e-01 -2.410830184817314148e-02 1.164386197924613953e-01 -1.010723635554313660e-01 -4.423789307475090027e-02
-4.883082956075668335e-02 1.649256795644760132e-02 -5.620135366916656494e-02 -2.600244879722595215e-01 -5.417107418179512024e-02 4.316719621419906616e-02 -1.680396199226379395e-01 -1.724776066839694977e-02 -2.099899202585220337e-01 9.944457560777664185e-02 5.694834887981414795e-02 7.930564880371093750e-02 4.030055925250053406e-02 3.558351695537567139e-01 2.417895197868347168e-01 -2.032227516174316406e-01 -1.147945746779441833e-01 9.850367158651351929e-02 7.451189309358596802e-02 -1.420151293277740479e-01 4.438448697328567505e-02 -3.916732966899871826e-01 3.070775866508483887e-01 -1.588126569986343384e-01 1.898336559534072876e-01 -1.921745836734771729e-01 -1.582669466733932495e-01 -1.597428321838378906e-01 -3.320198953151702881e-01 6.095301359891891479e-02 1.032158210873603821e-01 1.734366118907928467e-01
-1.022344082593917847e-01 5.771753937005996704e-02 2.428150773048400879e-01 -3.379150032997131348e-01 -1.015252619981765747e-01 -2.067011445760726929e-01 -4.292614161968231201e-01 1.104236394166946411e-01 -2.085956186056137085e-01 -6.438702694140374660e-04 -2.877715043723583221e-02 1.834686100482940674e-01 -1.075509339570999146e-01 -2.066942304372787476e-02 3.412021696567535400e-02 -1.649565845727920532e-01 -2.425985336303710938e-01 -2.349726483225822449e-02 1.718171872198581696e-02 -8.952660113573074341e-02 -2.058369666337966919e-01 -5.081029608845710754e-02 9.842009842395782471e-02 -1.649555265903472900e-01 -1.045345664024353027e-01 -2.251239269971847534e-01 -8.711902052164077759e-02 4.079556092619895935e-02 -1.987836211919784546e-01 -1.106611564755439758e-01 -3.550520539283752441e-01 -2.167029976844787598e-01
-1.579585224390029907e-01 -9.675451368093490601e-02 -1.666837483644485474e-01 2.143187820911407471e-01 3.840929642319679260e-02 8.641025051474571228e-03 -1.553844809532165527e-01 1.946525461971759796e-02 3.674076497554779053e-02 -5.318563058972358704e-02 5.194326862692832947e-02 1.112863123416900635e-01 -1.493937671184539795e-01 2.049846015870571136e-02 2.392468005418777466e-01 -3.550589680671691895e-01 -2.579366862773895264e-01 -1.571659892797470093e-01 3.757131993770599365e-01 -4.026869237422943115e-01 -1.183843985199928284e-01 3.675324842333793640e-02 6.165909767150878906e-02 1.056081578135490417e-01 1.114060878753662109e-01 -3.850496709346771240e-01 -5.913756415247917175e-02 1.915212487801909447e-03 1.256248056888580322e-01 -1.059578135609626770e-01 -1.511136591434478760e-01 -4.126552119851112366e-02
-3.577347844839096069e-02 -2.707923352718353271e-01 -9.318272024393081665e-02 3.672071173787117004e-02 -2.524105459451675415e-02 1.247983202338218689e-01 -2.398780733346939087e-01 2.283780649304389954e-02 -2.572176754474639893e-01 5.449421703815460205e-02 1.592713780701160431e-02 -3.285345137119293213e-01 1.750110983848571777e-01 -1.679972708225250244e-01 9.800592809915542603e-02 -3.799819946289062500e-01 -1.024685576558113098e-01 1.458779815584421158e-02 3.277333974838256836e-01 -1.577190160751342773e-01 2.296220362186431885e-01 -1.374304592609405518e-01 2.603404819965362549e-01 1.283032149076461792e-01 -1.679583489894866943e-01 -9.541696310043334961e-02 -3.890183195471763611e-02 -1.172733381390571594e-01 -2.296194881200790405e-01 8.433770388364791870e-02 -1.394884884357452393e-01 1.421183496713638306e-01
1.334536224603652954e-01 -4.241785034537315369e-02 -7.193828374147415161e-02 -1.757052093744277954e-01 1.807893812656402588e-01 -7.155937701463699341e-02 -1.609959155321121216e-01 -2.020082436501979828e-02 -2.281587123870849609e-01 3.064748048782348633e-01 -3.409031033515930176e-01 8.183641731739044189e-02 -2.159631550312042236e-01 -4.661162570118904114e-02 1.037913709878921509e-01 -3.274504840373992920e-01 -1.445767581462860107e-01 -1.525751948356628418e-01 4.475622624158859253e-02 1.075766514986753464e-02 -2.111892588436603546e-02 1.582670398056507111e-02 6.935365963727235794e-04 -3.071774840354919434e-01 -1.763165146112442017e-01 -2.649164944887161255e-02 -3.971739411354064941e-01 -4.623626172542572021e-02 -2.919153273105621338e-01 5.694497749209403992e-02 -1.369352936744689941e-01 -6.532447785139083862e-02
-2.319109439849853516e-01 2.048241347074508667e-01 -1.546123772859573364e-01 -5.964782461524009705e-02 -4.347852990031242371e-02 -3.788869976997375488e-01 1.824339032173156738e-01 5.511832982301712036e-02 -1.825723201036453247e-01 8.395686000585556030e-02 -6.809570640325546265e-02 -2.949815392494201660e-01 1.348925381898880005e-01 3.804169595241546631e-01 1.546250134706497192e-01 -1.170130521059036255e-01 -4.372535273432731628e-02 1.252775937318801880e-01 1.732809096574783325e-01 -2.126640379428863525e-01 -5.589763075113296509e-02 -1.240810826420783997e-01 1.522994488477706909e-01 -8.899718523025512695e-02 1.436593234539031982e-01 7.156714797019958496e-02 -2.950111329555511475e-01 -1.633064746856689453e-01 -4.735588654875755310e-02 3.630175814032554626e-02 -2.609441578388214111e-01 -9.424161165952682495e-02
2.153866365551948547e-02 -1.114629283547401428e-01 -8.068291842937469482e-02 2.379959076642990112e-01 -1.742589324712753296e-01 -2.893821597099304199e-01 -2.269768863916397095e-01 -8.476141840219497681e-02 -3.382622897624969482e-01 -1.598692126572132111e-02 1.800209134817123413e-01 1.738956868648529053e-01 -1.844294220209121704e-01 -1.348188221454620361e-01 -4.263758286833763123e-02 -2.954513430595397949e-01 -2.398803979158401489e-01 -5.547180026769638062e-02 3.098335303366184235e-02 -1.078554019331932068e-01 1.801130361855030060e-02 1.022318452596664429e-01 2.958061397075653076e-01 7.596071809530258179e-02 2.344233244657516479e-01 -4.099451377987861633e-02 -3.269294202327728271e-01 -1.195061132311820984e-01 -2.158286571502685547e-01 1.164582893252372742e-01 -8.638785779476165771e-02 9.929045289754867554e-02
4.078602651134133339e-04 -1.186975315213203430e-01 -3.201430663466453552e-02 -2.037538439035415649e-01 1.330659836530685425e-01 -1.712621599435806274e-01 -8.416937291622161865e-02 1.317839026451110840e-01 -2.384284734725952148e-01 4.034424722194671631e-01 1.088744848966598511e-01 -1.091548427939414978e-02 3.535709902644157410e-02 2.872234582901000977e-01 9.459210187196731567e-02 -1.490260362625122070e-01 -9.146156720817089081e-03 -1.281051337718963623e-01 3.906277418136596680e-01 2.296788245439529419e-01 3.189776837825775146e-01 1.192322075366973877e-01 9.787092357873916626e-02 -1.159529760479927063e-01 -1.845914870500564575e-02 6.889452040195465088e-02 -3.553793728351593018e-01 9.327311068773269653e-02 -1.296033263206481934e-01 -1.208238583058118820e-02 -8.492868393659591675e-02 1.815151609480381012e-02
-8.844702690839767456e-02 -6.045521050691604614e-02 -1.825255006551742554e-01 -1.466432362794876099e-01 2.351362444460391998e-02 8.837713301181793213e-02 -2.979336082935333252e-01 1.476097479462623596e-02 3.679196536540985107e-02 2.864802777767181396e-01 3.000844717025756836e-01 -1.903407722711563110e-01 -7.858878374099731445e-02 -9.454270452260971069e-02 7.696438580751419067e-02 -1.919645816087722778e-01 -1.130036115646362305e-01 -1.193819716572761536e-01 5.317586064338684082e-01 -3.005226254463195801e-01 -5.876059830188751221e-02 1.200887709856033325e-01 5.802385043352842331e-03 -3.727007657289505005e-02 -5.022840574383735657e-02 1.321595460176467896e-01 5.002508312463760376e-02 2.329028248786926270e-01 -7.378877699375152588e-02 2.268333882093429565e-01 -9.572341293096542358e-02 -8.103829622268676758e-02
7.815565913915634155e-02 -6.163791567087173462e-02 -9.804964810609817505e-02 9.442599862813949585e-02 -7.126073539257049561e-02 5.579884350299835205e-02 -2.373104095458984375e-01 -1.621103659272193909e-02 -3.113710284233093262e-01 -9.156934916973114014e-02 -2.773107588291168213e-01 -3.455519676208496094e-01 -2.605797052383422852e-01 8.810709696263074875e-04 9.686388820409774780e-02 -8.522130548954010010e-02 -7.935903221368789673e-02 9.137264639139175415e-02 2.044016420841217041e-01 -2.739295065402984619e-01 1.347988396883010864e-01 -8.067692816257476807e-02 2.571305334568023682e-01 7.143756747245788574e-02 -5.041587725281715393e-02 -1.422840058803558350e-01 -5.029339790344238281e-01 3.137011826038360596e-02 6.115618720650672913e-02 1.353851519525051117e-02 -8.856390416622161865e-02 -6.896731257438659668e-02
1.675553470849990845e-01 1.604050248861312866e-01 -2.590996921062469482e-01 -1.198881585150957108e-02 2.596426010131835938e-02 -9.778421372175216675e-02 -2.150529772043228149e-01 -8.728259801864624023e-02 4.805861040949821472e-02 5.480552092194557190e-02 -2.564644627273082733e-02 -1.603606194257736206e-01 -1.901891976594924927e-01 1.039928570389747620e-02 2.340538799762725830e-01 -6.185675039887428284e-02 -1.685252487659454346e-01 -1.049999427050352097e-02 6.425017863512039185e-02 -3.631258308887481689e-01 -1.497510448098182678e-02 -7.319989055395126343e-02 7.495646178722381592e-02 8.548458106815814972e-03 2.472811043262481689e-01 -3.098819553852081299e-01 -3.078227937221527100e-01 4.006661772727966309e-01 -2.985676527023315430e-01 7.234207540750503540e-02 -5.032998044043779373e-03 7.486747205257415771e-02
-1.948000341653823853e-01 -1.021422818303108215e-01 4.104090109467506409e-02 -1.332206428050994873e-01 1.883299206383526325e-03 -1.723686307668685913e-01 -2.152474783360958099e-02 8.058629184961318970e-02 7.467688620090484619e-02 9.788259118795394897e-02 -1.183835044503211975e-01 -1.298428624868392944e-01 -2.660438120365142822e-01 -1.894353516399860382e-02 -4.873398691415786743e-03 -3.460181057453155518e-01 -3.452883362770080566e-01 -2.162378430366516113e-01 1.521958261728286743e-01 -2.090535610914230347e-01 -6.641485542058944702e-02 1.548907756805419922e-01 2.141278535127639771e-01 9.527979046106338501e-02 -2.847782894968986511e-02 2.157882302999496460e-01 -2.426408082246780396e-01 1.946029365062713623e-01 -2.853779196739196777e-01 -1.422015428543090820e-01 5.989201739430427551e-02 -3.050305843353271484e-01
-1.571726053953170776e-02 -8.542541414499282837e-02 -1.448996067047119141e-01 -7.233766373246908188e-03 7.062560319900512695e-02 8.196657150983810425e-02 -2.889742851257324219e-01 1.680269837379455566e-01 -9.672683477401733398e-02 8.471481502056121826e-02 -1.645554415881633759e-02 2.087369328364729881e-03 -2.142665721476078033e-02 2.768943011760711670e-01 1.329629719257354736e-01 -2.851422727108001709e-01 -2.497477233409881592e-01 2.310976386070251465e-01 -6.906237453222274780e-03 -4.586201906204223633e-01 1.902003437280654907e-01 1.115977540612220764e-01 -9.351448714733123779e-02 -5.827391892671585083e-02 -9.807089716196060181e-02 -2.226547524333000183e-02 -1.787938773632049561e-01 2.384365946054458618e-01 4.668015614151954651e-02 5.586072057485580444e-02 -3.703071475028991699e-01 1.635470241308212280e-01
-3.982741385698318481e-02 6.877637654542922974e-02 -6.681616604328155518e-02 3.161838278174400330e-02 1.735107302665710449e-01 6.622802466154098511e-02 9.458645363338291645e-04 -6.166119873523712158e-02 -3.422698378562927246e-01 2.459995448589324951e-01 -1.390758454799652100e-01 -1.283479034900665283e-01 2.511970698833465576e-01 2.598194777965545654e-01 2.334732748568058014e-02 -2.618908882141113281e-01 -6.323544681072235107e-02 7.728194445371627808e-02 2.968434095382690430e-01 7.359676808118820190e-02 1.914686113595962524e-01 -2.402533143758773804e-01 1.801925599575042725e-01 1.158306822180747986e-01 8.162218332290649414e-02 2.339757680892944336e-01 -3.633291125297546387e-01 -8.107736706733703613e-02 1.006179377436637878e-01 -1.876784116029739380e-02 -2.870663702487945557e-01 -7.953440770506858826e-03
1.146000474691390991e-01 5.358183383941650391e-02 -2.862395532429218292e-02 3.880260884761810303e-02 -9.800031781196594238e-02 -4.148300364613533020e-02 -4.372564852237701416e-01 5.253343284130096436e-02 -9.358617663383483887e-02 -1.063641998916864395e-02 -2.241317331790924072e-01 -1.237023323774337769e-01 -2.326683551073074341e-01 8.745084702968597412e-02 -6.241184100508689880e-02 -4.154627919197082520e-01 -2.149374783039093018e-01 5.674301832914352417e-02 2.047631591558456421e-01 -2.814046740531921387e-01 -1.111947596073150635e-01 -1.619119346141815186e-01 1.755205565132200718e-03 -5.539772659540176392e-02 1.148047149181365967e-01 -2.439050376415252686e-01 -9.222818911075592041e-02 -5.399145558476448059e-02 8.033710718154907227e-02 -1.539561599493026733e-01 -2.964706122875213623e-01 2.221913486719131470e-01
2.949120104312896729e-01 5.502153933048248291e-02 1.649399995803833008e-01 1.035707369446754456e-01 -1.068733334541320801e-01 -3.354262411594390869e-01 7.018780708312988281e-02 1.419163942337036133e-01 -2.206357419490814209e-01 -5.583902075886726379e-02 2.193002104759216309e-01 -1.108080148696899414e-01 1.127455085515975952e-01 4.063848778605461121e-02 2.283410280942916870e-01 -4.487314224243164062e-01 7.973339408636093140e-03 -2.865928709506988525e-01 2.508916556835174561e-01 -7.116991281509399414e-02 -6.718258559703826904e-02 1.017718836665153503e-01 1.834358572959899902e-01 9.180860221385955811e-02 2.856273949146270752e-02 5.392753332853317261e-02 -7.966935634613037109e-02 -1.591942459344863892e-01 -2.319736182689666748e-01 7.539043575525283813e-02 -7.870017737150192261e-02 1.864771693944931030e-01
7.916527986526489258e-02 -5.906131118535995483e-02 -1.201371997594833374e-01 8.224650472402572632e-02 1.397423166781663895e-02 -9.029901027679443359e-02 -1.338562220335006714e-01 1.331569552421569824e-01 -1.898153722286224365e-01 -8.680603653192520142e-02 -1.039408370852470398e-01 -3.727864027023315430e-01 -2.230204343795776367e-01 -8.108368143439292908e-03 2.610358893871307373e-01 -2.278113216161727905e-01 -1.332459896802902222e-01 -1.030617207288742065e-02 2.148866951465606689e-01 -2.472026199102401733e-01 3.484688699245452881e-01 -7.693504448980093002e-03 1.962535679340362549e-01 1.940979659557342529e-01 -2.042141184210777283e-02 -3.155713379383087158e-01 -3.086076676845550537e-01 1.736573278903961182e-01 7.550065964460372925e-02 -5.379874631762504578e-02 -7.096713036298751831e-02 3.922637552022933960e-03
5.219445098191499710e-03 -1.434911191463470459e-01 -1.859373599290847778e-01 -8.322803676128387451e-02 6.304861605167388916e-02 4.101054742932319641e-02 -2.065938115119934082e-01 1.321341246366500854e-01 -5.745515227317810059e-02 1.708216220140457153e-01 1.996546685695648193e-01 1.981711536645889282e-01 2.592170536518096924e-01 -2.056262269616127014e-02 2.044905573129653931e-01 -1.538200303912162781e-02 -4.220308363437652588e-01 -1.283672899007797241e-01 2.264426648616790771e-01 -2.959516346454620361e-01 -3.760538697242736816e-01 -2.070601880550384521e-01 1.134860292077064514e-01 1.174798831343650818e-01 -1.368070393800735474e-01 -1.656581610441207886e-01 -1.367170661687850952e-01 1.154067143797874451e-01 1.435770280659198761e-02 1.296801567077636719e-01 -1.057682782411575317e-01 1.003111319732852280e-04
-1.102602947503328323e-02 -3.913761377334594727e-01 -8.140990138053894043e-02 -8.522855490446090698e-02 6.990677118301391602e-02 -1.972859958186745644e-03 -3.972851932048797607e-01 -7.544061541557312012e-02 -4.995772987604141235e-02 4.254626482725143433e-02 1.120748072862625122e-01 1.149074826389551163e-02 -2.874667942523956299e-01 3.715048134326934814e-01 1.759815961122512817e-01 -2.884779274463653564e-01 -2.311179339885711670e-01 -2.897810377180576324e-02 -1.101064905524253845e-01 -1.031664758920669556e-01 -9.192485362291336060e-02 -5.798397958278656006e-02 7.875689864158630371e-02 -1.199819892644882202e-01 -2.379330620169639587e-02 -8.336462825536727905e-02 -9.430121630430221558e-02 3.982099592685699463e-01 5.761485919356346130e-02 3.607578808441758156e-03 -1.411874145269393921e-01 -6.981807202100753784e-02
1.465154290199279785e-01 -2.039181068539619446e-02 -3.719770014286041260e-01 -1.319033503532409668e-01 -4.945760592818260193e-02 -1.156349331140518188e-01 2.556180357933044434e-01 2.922286093235015869e-02 -1.566347479820251465e-01 2.395838201045989990e-01 -2.350836805999279022e-02 -3.515802323818206787e-01 -6.860644370317459106e-02 4.882291331887245178e-02 1.732951104640960693e-01 -4.407866671681404114e-02 -1.382314413785934448e-01 8.644114248454570770e-03 1.160516813397407532e-01 -8.812923729419708252e-02 1.545310318470001221e-01 -2.094394713640213013e-01 2.334388792514801025e-01 3.345451550558209419e-04 9.201221913099288940e-02 -1.729228198528289795e-01 -3.049823045730590820e-01 2.157095670700073242e-01 -8.762913197278976440e-02 2.327829003334045410e-01 -3.045232594013214111e-01 -2.943895058706402779e-03
-3.240912258625030518e-01 1.535420715808868408e-01 -2.236708812415599823e-02 -1.035620793700218201e-01 1.842310130596160889e-01 1.593121327459812164e-02 -1.947440207004547119e-01 -1.266768276691436768e-01 -2.725161314010620117e-01 3.164413869380950928e-01 7.921068370342254639e-02 6.493469327688217163e-02 -1.016613747924566269e-02 -3.351384401321411133e-02 9.123247116804122925e-02 -3.081612884998321533e-01 -2.447954267263412476e-01 -1.071009710431098938e-01 3.631188869476318359e-01 -3.248330205678939819e-02 1.218087449669837952e-01 -1.189829111099243164e-01 2.002598196268081665e-01 -5.254968255758285522e-02 3.140202164649963379e-02 -1.761960834264755249e-01 -2.013209909200668335e-01 1.541886180639266968e-01 1.715234518051147461e-01 2.837918996810913086e-01 5.964921438135206699e-04 -1.153548061847686768e-02
-5.715270712971687317e-02 -4.356738645583391190e-03 1.570295393466949463e-01 -1.370237916707992554e-01 6.123401969671249390e-02 -3.113603293895721436e-01 -1.205775886774063110e-01 3.748956322669982910e-01 -1.531949788331985474e-01 2.947522103786468506e-01 7.061319053173065186e-02 -7.233768701553344727e-02 6.144302897155284882e-03 1.923640221357345581e-01 2.197912633419036865e-01 -1.513215005397796631e-01 -1.529940217733383179e-01 2.928130328655242920e-02 3.599961996078491211e-01 3.919384628534317017e-02 1.661054342985153198e-01 2.285871952772140503e-01 -2.182181552052497864e-02 9.254530072212219238e-02 9.912025183439254761e-02 2.477259337902069092e-01 -7.251903414726257324e-02 2.833139300346374512e-01 4.667943809181451797e-03 1.075922623276710510e-01 -2.224979847669601440e-01 -8.112764358520507812e-02
-1.876295804977416992e-01 4.363425821065902710e-02 -2.150354534387588501e-01 -1.425485610961914062e-01 1.786563098430633545e-01 -1.639936864376068115e-01 1.002419069409370422e-01 -8.712972514331340790e-03 -5.349400639533996582e-02 1.952374130487442017e-01 1.840427964925765991e-01 -1.224876567721366882e-01 -5.833490565419197083e-02 1.165938377380371094e-01 3.329895138740539551e-01 -2.981820404529571533e-01 -6.276109069585800171e-02 -1.160544902086257935e-01 1.691871583461761475e-01 -2.902788519859313965e-01 8.787916600704193115e-02 -3.077490627765655518e-01 -6.255138665437698364e-02 -1.155184507369995117e-01 3.141706809401512146e-02 -3.269310295581817627e-01 -1.104985252022743225e-01 2.536990866065025330e-02 -4.401969909667968750e-02 2.473095357418060303e-01 -1.664967536926269531e-01 2.433521151542663574e-01
1.669427007436752319e-02 -5.531962960958480835e-03 -2.468464374542236328e-01 -7.331162691116333008e-02 1.430261135101318359e-02 -9.146870672702789307e-02 1.661049872636795044e-01 -1.260165572166442871e-01 1.068196073174476624e-01 8.475450426340103149e-02 -1.465832442045211792e-01 9.848980605602264404e-02 -1.565690636634826660e-01 2.216404974460601807e-01 1.801365613937377930e-01 -2.371171414852142334e-01 -2.924867570400238037e-01 -3.407232463359832764e-02 1.063951551914215088e-01 -1.041548103094100952e-01 7.101661711931228638e-02 -1.331012398004531860e-01 4.979900717735290527e-01 -6.378907710313796997e-02 -1.863997802138328552e-02 -5.921768397092819214e-02 -2.040873169898986816e-01 -4.738768935203552246e-02 -3.381300568580627441e-01 2.641550600528717041e-01 -2.286629378795623779e-01 -3.742103651165962219e-02
-9.635172039270401001e-02 -3.501391410827636719e-02 -1.351670473814010620e-01 1.263942867517471313e-01 -6.665802001953125000e-02 -1.957472860813140869e-01 -7.779679447412490845e-02 -1.015113107860088348e-02 -2.970485091209411621e-01 -6.269887834787368774e-02 8.897444605827331543e-02 1.106442138552665710e-01 1.020497530698776245e-01 1.973488479852676392e-01 3.636191189289093018e-01 -3.494254052639007568e-01 -1.788357347249984741e-01 -2.671352922916412354e-01 2.255633473396301270e-01 -2.941258549690246582e-01 -2.787525355815887451e-01 -5.681060254573822021e-03 2.945381961762905121e-02 -1.071607694029808044e-01 5.936673283576965332e-02 6.834794580936431885e-02 -1.139429863542318344e-02 -1.978294253349304199e-01 2.167024314403533936e-01 -2.085967510938644409e-01 2.511392161250114441e-02 1.447062939405441284e-01
1.656207144260406494e-01 -7.541215419769287109e-02 8.665128797292709351e-02 -7.363934069871902466e-02 -1.528972685337066650e-01 -5.013534426689147949e-01 -2.356464862823486328e-01 3.760544583201408386e-02 -2.199241369962692261e-01 -5.084373056888580322e-03 -1.731928139925003052e-01 1.202648598700761795e-02 -1.094227191060781479e-02 -6.602904945611953735e-02 1.072213873267173767e-01 -2.700974419713020325e-02 7.170303910970687866e-02 -2.415805011987686157e-01 2.324446588754653931e-01 -2.393142506480216980e-02 -4.220486804842948914e-02 8.040658384561538696e-02 3.867076337337493896e-01 4.172543063759803772e-02 -1.477417796850204468e-01 -1.843580454587936401e-01 -3.521605730056762695e-01 1.718497276306152344e-02 -9.630072116851806641e-02 -1.417734622955322266e-01 -1.927162259817123413e-01 5.253595858812332153e-02
-2.396838068962097168e-01 -3.411067724227905273e-01 5.017257481813430786e-02 -8.766317367553710938e-02 -2.940552532672882080e-01 -1.821619570255279541e-01 -2.105472534894943237e-01 -9.406582266092300415e-02 -1.618516743183135986e-01 1.921497434377670288e-01 1.031071245670318604e-01 -1.238040402531623840e-01 1.137041077017784119e-01 1.357683688402175903e-01 2.634551525115966797e-01 -3.821044862270355225e-01 -9.807536751031875610e-02 -5.905492603778839111e-02 5.942087154835462570e-03 4.270289093255996704e-03 5.603715404868125916e-02 -5.905414745211601257e-02 1.024777367711067200e-01 2.242896258831024170e-01 3.681652620434761047e-02 2.859104275703430176e-01 -9.263127297163009644e-02 3.564961254596710205e-02 4.345438629388809204e-02 -1.978810876607894897e-01 -1.523632556200027466e-01 -2.636459767818450928e-01
3.807864710688591003e-02 -1.259328573942184448e-01 -1.047622561454772949e-01 1.194086521863937378e-01 -1.219723671674728394e-01 9.490298479795455933e-02 6.654758006334304810e-02 1.934375241398811340e-02 -2.535453736782073975e-01 -5.206177383661270142e-02 -5.131252855062484741e-02 -2.367365509271621704e-01 -2.106468379497528076e-01 -4.046056047081947327e-02 1.327668726444244385e-01 -1.396949291229248047e-01 -3.341075778007507324e-01 -8.732718974351882935e-02 1.199811920523643494e-01 -3.986799716949462891e-01 -3.546490520238876343e-02 -3.105504997074604034e-02 4.127605557441711426e-01 1.908985227346420288e-01 1.435089111328125000e-01 -2.461392581462860107e-01 -3.031931817531585693e-01 -9.702294319868087769e-02 2.984627708792686462e-02 -6.350372731685638428e-02 -1.637412309646606445e-01 6.373861432075500488e-02
1.928226202726364136e-01 1.953237317502498627e-02 -2.489387094974517822e-01 -1.712251305580139160e-01 -1.447469890117645264e-01 3.188576996326446533e-01 -3.590288758277893066e-01 1.127253398299217224e-01 -1.180771645158529282e-02 3.035101294517517090e-01 -4.181687906384468079e-02 -8.386384695768356323e-02 -1.466763168573379517e-01 -1.080168969929218292e-02 2.278936356306076050e-01 -3.596344292163848877e-01 -1.452980488538742065e-01 7.515304721891880035e-03 -1.345585472881793976e-02 -1.592547446489334106e-01 1.792194992303848267e-01 -1.626329421997070312e-01 5.444828048348426819e-02 -3.187474012374877930e-01 5.167136713862419128e-02 -2.109926193952560425e-03 -2.055039256811141968e-01 1.436148285865783691e-01 1.568293198943138123e-02 6.579987704753875732e-02 -1.515963524580001831e-01 -6.550736259669065475e-03
2.063707076013088226e-02 -9.084980934858322144e-03 -2.742200791835784912e-01 -1.801161766052246094e-01 -3.414741531014442444e-02 -2.488355040550231934e-01 1.016023084521293640e-01 -4.884431883692741394e-02 3.982462361454963684e-02 2.369907051324844360e-01 -6.474696844816207886e-02 1.001720055937767029e-01 -3.268095478415489197e-02 3.714998662471771240e-01 3.740037083625793457e-01 -9.774965047836303711e-02 -3.173206448554992676e-01 4.850870370864868164e-02 -8.147125132381916046e-03 -1.358536630868911743e-01 -2.196385711431503296e-01 1.288985740393400192e-02 3.499183952808380127e-01 -1.482921391725540161e-01 1.468425691127777100e-01 9.902381151914596558e-02 -9.894980490207672119e-02 5.723616853356361389e-02 -5.593900755047798157e-02 -2.427006326615810394e-02 -2.568748295307159424e-01 1.643804907798767090e-01
1.410026103258132935e-01 -1.443705111742019653e-01 -1.698027551174163818e-01 -1.883053034543991089e-01 2.947794087231159210e-02 -5.255921185016632080e-02 -7.475802302360534668e-02 5.158384889364242554e-02 -3.202271461486816406e-02 -4.958067834377288818e-02 -1.563508808612823486e-01 -1.305344253778457642e-01 5.621521919965744019e-02 7.951623201370239258e-02 1.356653869152069092e-01 -2.752136290073394775e-01 -9.844139963388442993e-02 1.661118865013122559e-01 1.368947327136993408e-01 -1.323009431362152100e-01 -1.994183808565139771e-01 1.616136282682418823e-01 1.774485409259796143e-01 -2.208105921745300293e-01 -1.914886236190795898e-01 3.706712424755096436e-01 -2.325955480337142944e-01 3.102711737155914307e-01 -2.371709346771240234e-01 2.564357817173004150e-01 -1.611322313547134399e-01 2.060019969940185547e-01
9.890570491552352905e-02 1.582765281200408936e-01 5.339043214917182922e-02 1.443255245685577393e-01 1.207167804241180420e-01 -1.877917908132076263e-02 -4.099314212799072266e-01 -3.592097386717796326e-02 -4.879960790276527405e-02 -4.748839512467384338e-02 -1.753581315279006958e-01 3.070635721087455750e-02 -1.732082664966583252e-01 1.162104234099388123e-01 5.461816862225532532e-02 -3.901329934597015381e-01 -2.471792101860046387e-01 1.187394261360168457e-01 1.373608559370040894e-01 -1.848528087139129639e-01 6.918280851095914841e-03 -2.057210542261600494e-03 1.064271405339241028e-01 6.396536529064178467e-02 1.032067760825157166e-01 5.277502909302711487e-02 -1.966656744480133057e-01 4.361300170421600342e-01 -2.774492800235748291e-01 -1.547260731458663940e-01 -1.814748495817184448e-01 4.819949343800544739e-02
1.449301093816757202e-02 -1.516114473342895508e-01 -2.205531746149063110e-01 1.120750233530998230e-01 1.069583073258399963e-01 -4.101255908608436584e-02 -2.239763364195823669e-02 9.464079886674880981e-02 -7.371219992637634277e-02 6.504300236701965332e-02 -1.122085563838481903e-02 -6.581884622573852539e-02 -2.032207548618316650e-01 -3.339078649878501892e-02 4.950406253337860107e-01 -1.097763329744338989e-01 -2.815412878990173340e-01 -1.304816827178001404e-02 1.474276632070541382e-01 -5.144704878330230713e-02 3.184439986944198608e-02 1.335674971342086792e-01 3.731722831726074219e-01 2.641538083553314209e-01 -1.761802881956100464e-01 -3.436227794736623764e-03 -3.328803554177284241e-02 1.634995490312576294e-01 2.370466142892837524e-01 6.339494138956069946e-02 -3.308205306529998779e-01 -1.382627934217453003e-01
-4.544615279883146286e-03 1.491000354290008545e-01 -2.818863093852996826e-01 3.924911096692085266e-02 8.003822714090347290e-02 -2.581208646297454834e-01 -1.896060407161712646e-01 -4.853716120123863220e-02 -2.837870083749294281e-02 -3.059065528213977814e-02 1.318509783595800400e-02 5.880944058299064636e-02 -1.931858956813812256e-01 1.521337032318115234e-01 5.276265144348144531e-01 -1.855400055646896362e-01 -1.739304810762405396e-01 -3.718581423163414001e-02 -1.186084225773811340e-01 -2.091730013489723206e-03 2.256259508430957794e-02 4.505841061472892761e-02 1.638961732387542725e-01 -1.578270643949508667e-01 1.143920049071311951e-01 2.844318151473999023e-01 -3.156653642654418945e-01 1.014093309640884399e-01 7.775117456912994385e-02 1.444272547960281372e-01 -2.632780373096466064e-01 8.125520497560501099e-02
1.260451227426528931e-01 -1.245518103241920471e-01 -2.226287424564361572e-01 -8.619825541973114014e-02 -1.008817702531814575e-01 -7.180960476398468018e-02 1.622314304113388062e-01 2.944645285606384277e-01 -2.379713207483291626e-01 3.030988574028015137e-01 1.093226224184036255e-01 -1.702732145786285400e-01 -1.449494361877441406e-01 8.525866270065307617e-02 1.492595076560974121e-01 -1.780491471290588379e-01 -1.108852103352546692e-01 -2.000735998153686523e-01 -1.085606813430786133e-01 -2.562550902366638184e-01 1.961388885974884033e-01 3.529483824968338013e-02 8.124303817749023438e-02 1.358518749475479126e-01 2.098109722137451172e-01 -1.449685394763946533e-01 -3.087587058544158936e-01 1.303595155477523804e-01 -1.070095747709274292e-01 2.012023925781250000e-01 -2.623186111450195312e-01 -1.374210268259048462e-01
5.462934449315071106e-02 5.004787072539329529e-02 -1.534722596406936646e-01 -3.095587529242038727e-02 -2.029101848602294922e-01 -5.941484868526458740e-02 -6.087559834122657776e-02 5.662089586257934570e-02 -1.361162811517715454e-01 -1.284758001565933228e-01 -1.375585943460464478e-01 -2.147072404623031616e-01 3.289038315415382385e-02 1.768200099468231201e-02 -6.901306100189685822e-03 -1.669938117265701294e-01 -2.658689618110656738e-01 -1.726608425378799438e-01 4.422115981578826904e-01 -3.671764135360717773e-01 -1.015342846512794495e-01 6.271658837795257568e-02 2.668252587318420410e-02 4.135854542255401611e-02 1.809596866369247437e-01 -7.422493398189544678e-02 -3.299773335456848145e-01 3.747268319129943848e-01 1.360596269369125366e-01 -7.705802470445632935e-02 1.918953657150268555e-02 1.705521196126937866e-01
-1.341953575611114502e-01 9.918574988842010498e-02 -2.848818600177764893e-01 -1.116719022393226624e-01 -1.037265658378601074e-01 -2.534215152263641357e-01 1.631049811840057373e-01 3.621983528137207031e-02 -2.469853460788726807e-01 1.893589645624160767e-01 7.817198336124420166e-02 -6.579614430665969849e-02 1.149012818932533264e-01 2.458479553461074829e-01 1.348145157098770142e-01 -2.062039673328399658e-01 -4.622389096766710281e-03 4.912052676081657410e-02 1.259371042251586914e-01 -2.006788700819015503e-01 -7.594995945692062378e-02 -1.875116825103759766e-01 -3.851489350199699402e-02 5.416001006960868835e-02 2.504124678671360016e-02 -2.194835394620895386e-01 -2.353899031877517700e-01 2.150663882493972778e-01 -2.582106292247772217e-01 2.250610589981079102e-01 -3.898355364799499512e-01 -1.015908941626548767e-01
3.733260035514831543e-01 3.268034011125564575e-02 -1.039891541004180908e-01 -6.469612568616867065e-02 2.893233001232147217e-01 -2.121290415525436401e-01 -1.217020228505134583e-01 1.153341084718704224e-01 -1.999046057462692261e-01 4.250062704086303711e-01 -1.125848963856697083e-01 -1.025366187095642090e-01 4.308815300464630127e-02 3.602308407425880432e-02 3.537867069244384766e-01 -9.330558776855468750e-02 -2.906799614429473877e-01 -3.848045691847801208e-02 1.673612296581268311e-01 -3.741408884525299072e-02 -7.140679657459259033e-02 1.069980114698410034e-01 1.797795593738555908e-01 5.378959327936172485e-02 -6.052223220467567444e-02 -4.173455387353897095e-02 2.374934405088424683e-02 -2.426285296678543091e-02 4.047002643346786499e-02 -2.247915565967559814e-01 -8.669886738061904907e-02 2.711895406246185303e-01
1.880218535661697388e-01 -1.347623616456985474e-01 -2.014606744050979614e-01 -5.496781319379806519e-02 6.494741886854171753e-02 -1.779880672693252563e-01 -4.343392550945281982e-01 -2.617745101451873779e-01 -1.214886009693145752e-01 -4.205276072025299072e-02 2.227118909358978271e-01 -9.488903731107711792e-02 5.685880314558744431e-03 1.907145790755748749e-02 3.574903309345245361e-01 -6.715980172157287598e-02 1.252837032079696655e-01 1.104309037327766418e-01 1.825800240039825439e-01 -2.521621584892272949e-01 -4.747951030731201172e-02 -1.316477358341217041e-01 1.501405686140060425e-01 -2.160528153181076050e-01 1.127104386687278748e-01 2.211980670690536499e-01 -9.852381050586700439e-02 2.948299646377563477e-01 3.183800727128982544e-02 1.093828901648521423e-01 -1.305722296237945557e-01 -7.509780582040548325e-03
1.672782748937606812e-01 -2.162189632654190063e-01 2.276451699435710907e-02 -1.229141205549240112e-01 -9.402020275592803955e-02 1.017175614833831787e-01 -3.016832172870635986e-01 -7.931877672672271729e-02 3.328119218349456787e-02 1.762760132551193237e-01 2.010410875082015991e-01 -2.912626229226589203e-02 1.766717731952667236e-01 1.096174269914627075e-01 2.554479241371154785e-01 -6.449834257364273071e-02 -2.043731510639190674e-01 -6.933567672967910767e-02 4.566773772239685059e-01 -2.972593605518341064e-01 -2.247154340147972107e-02 -7.781930267810821533e-02 2.177713215351104736e-01 -1.074461340904235840e-01 1.277919560670852661e-01 1.063285246491432190e-01 1.068676933646202087e-01 1.893548667430877686e-01 -2.710540294647216797e-01 -5.271486565470695496e-02 -2.025052011013031006e-01 -7.660565525293350220e-02
1.366210877895355225e-01 -3.663167655467987061e-01 7.745880167931318283e-03 -3.394448459148406982e-01 3.244807720184326172e-01 -1.726099997758865356e-01 -1.384188532829284668e-01 2.922756783664226532e-02 -6.759899854660034180e-02 5.216050520539283752e-02 -1.760390847921371460e-01 -7.220880687236785889e-02 4.052586853504180908e-02 -9.957256168127059937e-02 3.020551204681396484e-01 -2.259236127138137817e-01 -1.638020873069763184e-01 2.078903168439865112e-01 2.337560951709747314e-01 -1.059664636850357056e-01 -1.744579225778579712e-01 5.835782364010810852e-02 2.734503746032714844e-01 -3.616265952587127686e-02 -1.269565522670745850e-01 2.539642900228500366e-02 -3.844087570905685425e-02 1.456362903118133545e-01 -5.073606222867965698e-02 -7.995229214429855347e-02 -3.205481916666030884e-02 2.900840044021606445e-01
-7.658935338258743286e-02 2.132803201675415039e-01 6.394562125205993652e-02 -1.401540189981460571e-01 2.878204546868801117e-02 -9.844130277633666992e-02 -4.509159624576568604e-01 -4.960269480943679810e-02 -1.536434888839721680e-01 1.023971885442733765e-01 -1.217080000787973404e-02 2.766779996454715729e-02 1.852853298187255859e-01 -1.730339378118515015e-01 2.655015587806701660e-01 -2.378977835178375244e-01 -4.179717004299163818e-01 -1.920885741710662842e-01 2.086628079414367676e-01 -1.341198980808258057e-01 -5.509461089968681335e-02 -1.287767291069030762e-01 -4.829734191298484802e-02 -9.093318134546279907e-02 -2.115136533975601196e-01 4.793410748243331909e-02 -1.975432634353637695e-01 -3.111058613285422325e-03 2.519861459732055664e-01 -3.731453046202659607e-02 -6.079791486263275146e-02 1.557059288024902344e-01
9.010260552167892456e-02 -3.864412605762481689e-01 -4.144410043954849243e-02 -3.019005358219146729e-01 1.474632024765014648e-01 -9.435170888900756836e-02 -2.142563760280609131e-01 1.266754884272813797e-02 6.313557922840118408e-02 8.761186897754669189e-02 -3.007037043571472168e-01 -1.775313913822174072e-01 1.184231936931610107e-01 -6.083199009299278259e-02 1.977768391370773315e-01 -2.100087106227874756e-01 -3.876679763197898865e-02 1.205670535564422607e-01 1.422214508056640625e-01 -1.482698321342468262e-01 -1.060208603739738464e-01 7.798083871603012085e-02 3.120770156383514404e-01 -1.873099952936172485e-01 -1.593500822782516479e-01 2.447874397039413452e-01 -1.924374103546142578e-01 1.613384485244750977e-01 -4.262315109372138977e-03 -1.697842776775360107e-02 -1.215484291315078735e-01 2.586862444877624512e-01
-3.956702351570129395e-02 -1.207345947623252869e-01 6.707153469324111938e-02 9.157074987888336182e-02 -4.760760068893432617e-02 -4.897706210613250732e-02 -3.222902417182922363e-01 6.531381607055664062e-02 -1.591963469982147217e-01 -3.444444015622138977e-02 2.969382517039775848e-02 -1.404358297586441040e-01 -2.594121098518371582e-01 -8.690302073955535889e-02 3.490107953548431396e-01 -3.822564184665679932e-01 -9.815569967031478882e-02 9.825386852025985718e-02 2.492782771587371826e-01 -5.945035815238952637e-02 -1.246201545000076294e-01 -1.408501118421554565e-01 -5.400402098894119263e-02 2.771617174148559570e-01 -6.017142534255981445e-02 -6.651615351438522339e-02 -1.422275900840759277e-01 -3.136502206325531006e-01 1.260709315538406372e-01 1.959663480520248413e-01 -2.850221097469329834e-01 -7.753521949052810669e-02
1.397646814584732056e-01 -1.443217992782592773e-01 5.561366677284240723e-02 5.488729104399681091e-02 -2.140391385182738304e-03 -4.801148474216461182e-01 -6.148015707731246948e-02 1.007447168231010437e-01 1.026788875460624695e-01 1.984866708517074585e-01 -6.043503060936927795e-03 2.295608669519424438e-01 -2.693913578987121582e-01 -2.654723450541496277e-02 4.080300331115722656e-01 -1.109727546572685242e-01 -1.293843239545822144e-01 -1.894242763519287109e-01 4.030646756291389465e-03 -1.220843717455863953e-01 6.174701824784278870e-02 -8.157796412706375122e-02 1.878816485404968262e-01 -3.179067373275756836e-02 9.464835375547409058e-02 1.703416854143142700e-01 -3.208991885185241699e-01 -9.128797054290771484e-02 -1.928193718194961548e-01 1.668094396591186523e-01 -1.491961330175399780e-01 5.885237827897071838e-02
-8.776253461837768555e-02 -6.092927604913711548e-02 8.567820303142070770e-03 2.191075235605239868e-01 -3.114904742687940598e-03 -2.319810390472412109e-01 -1.676543653011322021e-01 -1.231844164431095123e-02 8.748810738325119019e-03 2.544328868389129639e-01 1.262678802013397217e-01 -6.935348361730575562e-02 -2.916484773159027100e-01 -5.635546520352363586e-02 7.382004708051681519e-02 -4.268108904361724854e-01 -1.261911690235137939e-01 -1.124918833374977112e-02 2.360303252935409546e-01 -5.156990513205528259e-02 1.414739936590194702e-01 1.532359272241592407e-01 7.548449933528900146e-02 -2.116140127182006836e-01 1.319803893566131592e-01 -7.056570798158645630e-02 -4.996421337127685547e-01 -8.255117386579513550e-02 -1.273526996374130249e-01 -8.172829449176788330e-02 9.625813364982604980e-02 1.326166540384292603e-01
-2.200600355863571167e-01 -8.579310774803161621e-02 2.606326341629028320e-02 -1.949783861637115479e-01 -1.080151349306106567e-01 -1.834663450717926025e-01 -2.642126083374023438e-01 2.082142420113086700e-02 -2.212456166744232178e-01 3.423874378204345703e-01 1.332622915506362915e-01 2.352618239820003510e-02 -2.012054473161697388e-01 -1.686925254762172699e-02 3.154124915599822998e-01 1.689414530992507935e-01 -3.384881615638732910e-01 -1.406536847352981567e-01 2.952467799186706543e-01 -8.074755966663360596e-02 -2.259629517793655396e-01 -1.380383819341659546e-01 3.807134926319122314e-02 3.175431862473487854e-02 -1.511742011643946171e-04 -3.419272601604461670e-02 -2.630848884582519531e-01 -2.724468708038330078e-03 -4.358820244669914246e-02 -4.344297945499420166e-02 9.658845141530036926e-03 2.485395222902297974e-01
7.167258765548467636e-03 -2.277357727289199829e-01 -2.842821180820465088e-01 1.848697103559970856e-02 1.014823317527770996e-01 -2.449460923671722412e-01 -1.394917070865631104e-01 -1.289287507534027100e-01 -4.993551969528198242e-02 -1.700962777249515057e-03 7.596827298402786255e-02 -1.722462177276611328e-01 1.607480198144912720e-01 1.241277456283569336e-01 -8.159005641937255859e-02 -3.649947345256805420e-01 -2.251720726490020752e-01 9.972511231899261475e-02 1.782995313405990601e-01 -3.017884194850921631e-01 -1.412657201290130615e-01 1.535709798336029053e-01 2.666569873690605164e-02 -8.985178917646408081e-02 3.100932836532592773e-01 -3.078360557556152344e-01 -7.871299982070922852e-02 -1.361959427595138550e-02 -1.025785207748413086e-01 -8.222094178199768066e-02 -1.894949972629547119e-01 -2.348508983850479126e-01
-2.917792648077011108e-03 -4.855780303478240967e-02 -2.421792298555374146e-01 -3.712305799126625061e-03 1.114225611090660095e-01 1.052127312868833542e-02 -1.595800071954727173e-01 2.107074111700057983e-01 2.342190407216548920e-02 4.027506336569786072e-02 3.073965907096862793e-01 1.368260532617568970e-01 2.002358287572860718e-01 3.501919656991958618e-02 3.469792604446411133e-01 -2.055493146181106567e-01 -3.481254875659942627e-01 -3.628893988206982613e-03 2.910396456718444824e-01 -1.631580293178558350e-01 -3.533871471881866455e-01 -1.528389453887939453e-01 3.710564598441123962e-02 3.176164254546165466e-02 1.074028573930263519e-02 -1.546632498502731323e-01 -1.615304648876190186e-01 2.344504296779632568e-01 1.339811459183692932e-02 9.444947540760040283e-02 -1.911215633153915405e-01 -5.787630006670951843e-02
6.674532592296600342e-02 -2.658290416002273560e-02 1.692073643207550049e-01 -5.688340589404106140e-02 8.395983278751373291e-02 -4.205381274223327637e-01 4.114170372486114502e-02 9.302549809217453003e-02 1.963190287351608276e-01 2.433966696262359619e-01 -1.501093804836273193e-01 1.633039861917495728e-01 -3.389987647533416748e-01 -1.017685160040855408e-01 3.223902881145477295e-01 -1.663751900196075439e-01 -1.852796375751495361e-01 -3.514133766293525696e-02 4.503313452005386353e-02 -5.370470136404037476e-02 1.286039650440216064e-01 -1.589147448539733887e-01 2.411340475082397461e-01 5.965257529169321060e-03 1.453957557678222656e-01 1.998787187039852142e-02 -3.341951668262481689e-01 -6.100676022469997406e-03 -2.466306835412979126e-01 -3.049340285360813141e-02 -7.964550703763961792e-02 1.517686694860458374e-01
1.837853044271469116e-01 -1.723914593458175659e-01 1.747822314500808716e-01 3.706365823745727539e-02 -4.105053097009658813e-02 1.368354856967926025e-01 -3.351457417011260986e-01 6.690651178359985352e-02 -2.390079349279403687e-01 1.381792724132537842e-01 -3.418337181210517883e-02 -1.777533739805221558e-01 -3.891510516405105591e-02 5.602380633354187012e-02 8.757474273443222046e-02 -3.475300967693328857e-01 -2.141730487346649170e-01 -1.030547767877578735e-01 -1.334297060966491699e-01 -3.327015936374664307e-01 3.676320612430572510e-02 -2.498409152030944824e-01 2.030780911445617676e-02 -9.081735461950302124e-02 -5.036628618836402893e-02 -1.144231576472520828e-02 -2.215926349163055420e-01 1.705697029829025269e-01 1.246845722198486328e-02 2.516484446823596954e-02 -3.716737926006317139e-01 2.192695140838623047e-01
-2.913183867931365967e-01 -2.154518365859985352e-01 -1.036832779645919800e-01 -3.490653634071350098e-02 1.066411435604095459e-01 -3.122692704200744629e-01 -1.299037933349609375e-01 -5.388392880558967590e-02 -9.680230170488357544e-02 1.734011173248291016e-01 1.186532378196716309e-01 1.093570888042449951e-02 -1.128293350338935852e-01 -3.727677837014198303e-02 3.202294185757637024e-02 -2.188353538513183594e-01 -1.769294291734695435e-01 -1.218755617737770081e-01 2.483053877949714661e-02 -2.234249711036682129e-01 2.710467018187046051e-02 2.006578445434570312e-01 1.846363544464111328e-01 3.797773420810699463e-01 1.205189824104309082e-01 9.486784785985946655e-02 -3.307159245014190674e-01 -2.173665538430213928e-02 -2.653917670249938965e-01 1.380872875452041626e-01 2.679042518138885498e-02 -2.679739594459533691e-01
-7.344865798950195312e-02 9.645605832338333130e-02 -2.949500381946563721e-01 -1.352988481521606445e-01 -7.074863463640213013e-02 2.331926673650741577e-02 -2.700936794281005859e-01 -1.471145898103713989e-01 -3.577390015125274658e-01 7.146598398685455322e-02 9.315752424299716949e-03 -3.305576741695404053e-01 -4.837315529584884644e-02 -8.484607934951782227e-02 3.725390136241912842e-01 -1.925228536128997803e-01 -1.172204613685607910e-01 -1.641377359628677368e-01 8.614920824766159058e-02 -2.368872910737991333e-01 -1.501357257366180420e-01 -4.514072835445404053e-02 1.072969883680343628e-01 -1.363791972398757935e-01 -1.518365293741226196e-01 -1.629378348588943481e-01 8.481486886739730835e-02 1.683377027511596680e-01 -1.348286867141723633e-01 -2.119842469692230225e-01 -1.969996094703674316e-01 7.784848660230636597e-02
-1.558990310877561569e-02 -1.037435233592987061e-01 1.896138861775398254e-02 9.492614865303039551e-02 2.518144249916076660e-01 -2.977014183998107910e-01 -1.204541996121406555e-01 2.019073069095611572e-01 -1.898889243602752686e-01 -2.781559713184833527e-02 5.415014177560806274e-02 1.962374299764633179e-01 -3.384916186332702637e-01 -3.776555135846138000e-02 -7.920625805854797363e-02 -1.581027358770370483e-01 -1.261284649372100830e-01 -6.433304399251937866e-02 1.997932642698287964e-01 -1.345492154359817505e-02 5.057178437709808350e-03 -6.144991144537925720e-02 1.154872328042984009e-01 -3.763706609606742859e-02 -7.617502007633447647e-03 -8.438186720013618469e-03 -5.609939098358154297e-01 -4.573877528309822083e-02 -2.616686522960662842e-01 -2.084885537624359131e-01 -1.976591199636459351e-01 1.104591693729162216e-02
-9.301871061325073242e-02 -1.839321255683898926e-01 8.664135634899139404e-02 -4.210028052330017090e-01 -2.514519914984703064e-02 -2.946951091289520264e-01 -1.411053091287612915e-01 1.551703959703445435e-01 3.381669148802757263e-02 1.093459129333496094e-02 -8.596916496753692627e-02 3.227669373154640198e-02 -1.237619146704673767e-01 2.641942501068115234e-01 1.379713267087936401e-01 -9.604564309120178223e-02 -3.148529306054115295e-02 -2.671548128128051758e-01 1.315387487411499023e-01 -2.386179268360137939e-01 -2.077509462833404541e-01 -2.364245504140853882e-01 3.429574966430664062e-01 -2.363153696060180664e-01 -1.078720167279243469e-01 1.214359477162361145e-01 -1.288892328739166260e-01 -7.078094035387039185e-02 -1.652559638023376465e-02 -6.259946525096893311e-02 -7.965792715549468994e-02 2.013953626155853271e-01
2.047255486249923706e-01 -8.215967565774917603e-02 -4.881366714835166931e-02 -1.939598843455314636e-02 -5.548629909753799438e-02 -3.674888312816619873e-01 -1.477778106927871704e-01 -1.300749182701110840e-01 -3.443512320518493652e-02 -5.732686817646026611e-02 -2.167191058397293091e-01 5.185117572546005249e-02 6.187857687473297119e-02 -4.462262615561485291e-02 2.660423815250396729e-01 -4.430088698863983154e-01 -2.559105455875396729e-01 -1.390850394964218140e-01 -2.404068261384963989e-01 -9.098351001739501953e-02 1.361948698759078979e-01 -9.091622196137905121e-03 1.803375780582427979e-01 -1.670242846012115479e-01 5.409704893827438354e-02 1.025700718164443970e-01 -3.137030303478240967e-01 9.933727979660034180e-02 -1.830415576696395874e-01 1.910203695297241211e-01 -8.887398988008499146e-02 -1.230262443423271179e-01
1.349491029977798462e-01 1.237217485904693604e-01 1.871698051691055298e-01 5.960394628345966339e-03 -1.480725593864917755e-02 -3.215765208005905151e-02 -2.220343798398971558e-01 1.880958527326583862e-01 -2.266276329755783081e-01 7.947581261396408081e-02 -2.332935333251953125e-01 -2.679632604122161865e-01 -1.289426982402801514e-01 6.666781008243560791e-02 8.999133110046386719e-02 -3.156938552856445312e-01 -1.481268107891082764e-01 -8.681089431047439575e-02 1.189036965370178223e-01 -2.648192346096038818e-01 2.087361961603164673e-01 -1.276493370532989502e-01 -9.124098345637321472e-03 -1.541590243577957153e-01 1.740986406803131104e-01 -2.045352943241596222e-02 -2.759650349617004395e-01 3.383193314075469971e-01 5.286072939634323120e-02 -1.676133871078491211e-01 -2.809389829635620117e-01 6.421393156051635742e-02
1.297399997711181641e-01 1.794764585793018341e-02 -3.238190114498138428e-01 -1.579611301422119141e-01 -1.276074647903442383e-01 -1.236098557710647583e-01 -1.679391115903854370e-01 -3.949206694960594177e-02 -5.942755937576293945e-02 -4.119427874684333801e-02 -2.010840177536010742e-01 -8.670176565647125244e-02 -8.974208682775497437e-02 -1.510089933872222900e-01 1.568116545677185059e-01 -2.140632867813110352e-01 -2.337849438190460205e-01 6.181120499968528748e-02 3.215405046939849854e-01 -4.710163772106170654e-01 -9.717710316181182861e-02 -1.920848488807678223e-01 -1.603859476745128632e-02 1.160473749041557312e-01 -8.422853052616119385e-02 -1.331607401371002197e-01 -3.695025295019149780e-02 2.054295390844345093e-01 6.277549266815185547e-02 -2.823981046676635742e-01 -5.403035134077072144e-02 1.961411535739898682e-01
1.548563390970230103e-01 -6.717433221638202667e-03 1.757557541131973267e-01 -7.437425851821899414e-02 -1.729554384946823120e-01 5.438972264528274536e-02 -8.962565660476684570e-02 -2.189577221870422363e-01 -1.618452370166778564e-01 1.533613204956054688e-01 8.899667114019393921e-02 -2.427062690258026123e-01 1.229745373129844666e-01 1.238139718770980835e-01 7.924920320510864258e-02 -3.599266409873962402e-01 -2.001805007457733154e-01 4.344970732927322388e-02 2.410682290792465210e-01 -9.455157816410064697e-02 7.067490369081497192e-02 -1.692795567214488983e-02 4.747096896171569824e-01 9.940421581268310547e-02 -1.666405238211154938e-02 -7.638207823038101196e-02 1.376348268240690231e-02 -2.248377054929733276e-01 -1.750781834125518799e-01 -8.706205338239669800e-02 -2.474043220281600952e-01 -2.491281330585479736e-01
-5.941079556941986084e-02 -3.702954053878784180e-01 -2.261640727519989014e-01 -8.875720202922821045e-02 1.709639281034469604e-01 -2.625529170036315918e-01 1.753619499504566193e-02 -7.111444324254989624e-02 -1.721148341894149780e-01 4.672110546380281448e-03 -2.403871119022369385e-01 -3.210388869047164917e-02 1.820135861635208130e-01 1.897391676902770996e-01 -8.129835128784179688e-02 -2.201442569494247437e-01 -1.671712696552276611e-01 -2.827516058459877968e-03 3.835901319980621338e-01 1.447775512933731079e-01 1.421243250370025635e-01 -1.358335763216018677e-01 1.777352988719940186e-01 -8.994122594594955444e-02 -1.105329617857933044e-01 1.531250178813934326e-01 -2.715232372283935547e-01 5.679636076092720032e-02 -1.838930100202560425e-01 -9.074168652296066284e-02 -1.741921454668045044e-01 1.572790890932083130e-01
2.701782286167144775e-01 3.307866156101226807e-01 -1.774625629186630249e-01 6.896417587995529175e-02 7.075981050729751587e-02 -1.703722774982452393e-01 -2.426411025226116180e-02 3.184095025062561035e-02 -1.395734250545501709e-01 2.035706043243408203e-01 3.347435593605041504e-02 -1.096517741680145264e-01 1.484696567058563232e-01 -9.946585446596145630e-02 2.033450752496719360e-01 1.008768007159233093e-02 -3.556094765663146973e-01 -3.588899075984954834e-01 3.612638264894485474e-02 -3.318025469779968262e-01 -6.134516559541225433e-03 9.760633111000061035e-03 1.702758818864822388e-01 3.622337058186531067e-02 2.663316726684570312e-01 -4.603992216289043427e-03 -1.312905848026275635e-01 -6.690211594104766846e-02 -8.496586978435516357e-02 -2.186135388910770416e-02 -3.101306259632110596e-01 -6.784714013338088989e-02
1.745481044054031372e-02 2.973164804279804230e-02 -9.756498970091342926e-03 -9.800721704959869385e-02 3.073671273887157440e-02 -4.311753511428833008e-01 -3.269361853599548340e-01 1.710877865552902222e-01 -1.555572003126144409e-01 2.689722478389739990e-01 3.091769516468048096e-01 7.669916003942489624e-02 2.901387214660644531e-01 2.335861772298812866e-01 2.343031018972396851e-01 -2.319544926285743713e-02 6.364749372005462646e-02 -1.169793307781219482e-01 1.564171463251113892e-01 -2.212195694446563721e-01 -5.186076089739799500e-02 -7.780002057552337646e-02 1.683719903230667114e-01 -1.445098072290420532e-01 1.125007402151823044e-03 -8.127508312463760376e-02 7.103141397237777710e-02 2.429759055376052856e-01 2.585011348128318787e-02 8.327338844537734985e-03 -2.303683608770370483e-01 1.698671840131282806e-02
2.128913253545761108e-01 -1.201430037617683411e-01 4.497235640883445740e-02 -7.610277272760868073e-03 -1.471089869737625122e-01 1.046404987573623657e-01 -4.587479531764984131e-01 4.560283944010734558e-02 -1.587365269660949707e-01 1.040977835655212402e-01 9.790349006652832031e-02 -2.654411792755126953e-01 -1.773796826601028442e-01 -5.112294107675552368e-02 1.869316846132278442e-01 -1.030405536293983459e-01 -2.612954378128051758e-01 -1.435533910989761353e-02 -1.192007958889007568e-01 -2.949336469173431396e-01 2.439209818840026855e-01 -2.858083546161651611e-01 4.526759311556816101e-02 4.785168543457984924e-02 1.419438514858484268e-02 1.343320161104202271e-01 -2.246760725975036621e-01 8.430761098861694336e-02 -7.904217392206192017e-02 7.226116955280303955e-02 -2.814479172229766846e-01 1.249485313892364502e-01
2.363474369049072266e-01 1.464620381593704224e-01 6.443165987730026245e-02 1.666035503149032593e-01 5.983716994524002075e-02 -8.828020840883255005e-02 -2.473173290491104126e-01 1.136013269424438477e-01 -2.424160689115524292e-01 9.961201250553131104e-02 -2.964291870594024658e-01 -9.590964764356613159e-02 -9.833568334579467773e-02 7.020431756973266602e-02 4.538160562515258789e-02 -2.358322441577911377e-01 -2.527916729450225830e-01 -1.519570965319871902e-02 9.946324676275253296e-02 -2.096418440341949463e-01 1.051808521151542664e-02 -9.754693508148193359e-02 1.846749931573867798e-01 1.221925020217895508e-01 1.610061675310134888e-01 -2.142792195081710815e-01 -1.446870863437652588e-01 4.600892066955566406e-01 -2.798130512237548828e-01 -5.177342891693115234e-02 -4.835611209273338318e-02 -5.380876362323760986e-02
6.787680834531784058e-02 1.382630616426467896e-01 -5.222793295979499817e-02 -1.878066807985305786e-01 1.559805404394865036e-02 1.434006989002227783e-01 -2.527526319026947021e-01 1.684506088495254517e-01 -9.913707524538040161e-02 -2.768492698669433594e-02 6.484297569841146469e-03 -7.295358926057815552e-02 -2.975717782974243164e-01 2.576215267181396484e-01 3.266001939773559570e-01 -2.831690013408660889e-01 -2.174154967069625854e-01 1.695269197225570679e-01 1.934309899806976318e-01 -2.765587568283081055e-01 8.327486366033554077e-02 -1.967499703168869019e-01 1.636098772287368774e-01 1.599901542067527771e-02 3.174191713333129883e-01 2.854697406291961670e-01 -4.957482591271400452e-02 1.275457441806793213e-01 -7.323530036956071854e-03 2.770879864692687988e-02 -4.438862204551696777e-02 3.372829034924507141e-02
-8.251295238733291626e-02 -7.426522672176361084e-02 -7.279972732067108154e-02 1.756745576858520508e-01 1.099125593900680542e-01 -2.523427307605743408e-01 3.386674821376800537e-02 -6.494388729333877563e-02 -1.424427628517150879e-01 3.182686865329742432e-01 -4.778170958161354065e-02 1.265820488333702087e-02 -1.289014667272567749e-01 1.949905790388584137e-02 2.425824552774429321e-01 -3.081741333007812500e-01 -7.854992151260375977e-02 -8.928319066762924194e-02 1.963989734649658203e-01 -3.088530525565147400e-02 7.043255865573883057e-02 2.211348414421081543e-01 -2.236483991146087646e-02 -3.808215958997607231e-03 4.071699082851409912e-02 3.357771784067153931e-02 -5.906732678413391113e-01 -6.433786451816558838e-02 2.945026941597461700e-02 -8.702822029590606689e-02 -9.424573183059692383e-02 3.071869909763336182e-01
9.404832124710083008e-02 1.919911243021488190e-02 -9.248990565538406372e-02 -1.890722103416919708e-02 -1.711052283644676208e-02 -1.445865929126739502e-01 -1.879152953624725342e-01 -6.279651075601577759e-03 -2.531795799732208252e-01 7.132821530103683472e-02 -3.168236911296844482e-01 -2.496855556964874268e-01 -1.591788232326507568e-01 1.431794762611389160e-01 1.054565683007240295e-01 -3.497659564018249512e-01 -2.207813560962677002e-01 -8.136463910341262817e-02 1.586393713951110840e-01 -3.654614984989166260e-01 9.976267069578170776e-02 -2.089575827121734619e-01 5.900152958929538727e-03 -9.441048651933670044e-02 1.522709727287292480e-01 -3.060638606548309326e-01 -1.383787393569946289e-01 -1.234484389424324036e-01 9.796753525733947754e-02 -2.321800887584686279e-01 -9.088612347841262817e-02 1.202040538191795349e-01
1.518887132406234741e-01 -6.979083269834518433e-02 1.220511943101882935e-01 -1.738373041152954102e-01 -1.182521730661392212e-01 -2.233464121818542480e-01 -4.098169878125190735e-02 1.851831525564193726e-01 -5.612316727638244629e-02 -7.004793733358383179e-02 -1.124378815293312073e-01 -9.932173788547515869e-02 -1.716320775449275970e-02 8.220661431550979614e-02 2.110127508640289307e-01 -2.723105847835540771e-01 -2.778514027595520020e-01 -6.077643483877182007e-02 2.171442806720733643e-01 1.638800501823425293e-01 2.170810550451278687e-01 3.371667265892028809e-01 3.117140531539916992e-01 2.297501266002655029e-01 6.207714322954416275e-03 6.134204566478729248e-02 -2.146483659744262695e-01 1.783356256783008575e-02 -3.776194453239440918e-01 1.213685492984950542e-03 -3.059274144470691681e-02 -1.068700999021530151e-01
-3.664730489253997803e-02 -1.577462852001190186e-01 -9.617235511541366577e-02 -1.615603268146514893e-01 8.935561031103134155e-02 -1.575400382280349731e-01 -2.448530793190002441e-01 -1.734153032302856445e-01 8.292502164840698242e-02 9.088078141212463379e-02 -1.885308027267456055e-01 3.230882585048675537e-01 -4.893074184656143188e-02 3.459789156913757324e-01 1.690238863229751587e-01 -1.930056959390640259e-01 -2.678830027580261230e-01 -2.070791274309158325e-01 8.609231561422348022e-03 -1.672994494438171387e-01 -4.325162246823310852e-02 4.224792495369911194e-02 1.690761595964431763e-01 8.163175545632839203e-03 -7.821728289127349854e-02 -5.355367809534072876e-02 -4.132814109325408936e-01 -1.094463691115379333e-01 1.296432130038738251e-02 1.949317604303359985e-01 -1.867318749427795410e-01 -1.810939013957977295e-01
2.997770309448242188e-01 -4.317925274372100830e-01 -1.435700356960296631e-01 -3.399502113461494446e-02 1.950164884328842163e-01 -1.588889509439468384e-01 -3.376722633838653564e-01 4.811956360936164856e-02 4.280605935491621494e-05 2.121841907501220703e-02 9.070745855569839478e-02 -5.786515399813652039e-02 1.664124578237533569e-01 -3.925335127860307693e-03 2.240483164787292480e-01 -1.482596248388290405e-01 -2.994047999382019043e-01 -1.105799898505210876e-01 3.683418929576873779e-01 8.489332161843776703e-03 6.863789260387420654e-02 -1.610015332698822021e-01 2.077284455299377441e-01 2.041796445846557617e-01 4.853195324540138245e-02 4.696246981620788574e-02 3.738103061914443970e-02 9.169109910726547241e-02 -1.875891834497451782e-01 -5.831952393054962158e-02 3.424087911844253540e-02 5.631607770919799805e-02
1.384803652763366699e-01 -4.970062524080276489e-02 -1.327146291732788086e-01 5.383792147040367126e-02 -1.751279225572943687e-03 -1.089313700795173645e-01 -1.013538539409637451e-01 -2.134490609169006348e-01 -1.504048109054565430e-01 1.540462821722030640e-01 3.259972035884857178e-01 -1.839719116687774658e-01 2.245603688061237335e-02 2.860805392265319824e-01 1.987087167799472809e-02 -8.688648045063018799e-02 -3.904657363891601562e-01 -1.650184839963912964e-01 1.775673478841781616e-01 -1.603065729141235352e-01 4.824718832969665527e-02 -1.560325026512145996e-01 1.654281914234161377e-01 -7.957138121128082275e-02 -4.499436542391777039e-02 -1.638208627700805664e-01 -1.018712371587753296e-01 3.821109980344772339e-02 -3.894398212432861328e-01 2.824809849262237549e-01 1.002296656370162964e-01 -1.840580552816390991e-01
3.080968856811523438e-01 1.209557428956031799e-01 -1.150546893477439880e-01 -1.187402009963989258e-02 1.849076896905899048e-01 -2.859337627887725830e-01 -6.739283353090286255e-02 -2.754223346710205078e-01 -1.247503459453582764e-01 1.718310862779617310e-01 5.367818847298622131e-02 -1.409185379743576050e-01 8.274430781602859497e-02 3.387657180428504944e-02 1.241723299026489258e-01 1.808116398751735687e-02 -2.745002806186676025e-01 -3.539503514766693115e-01 7.956768572330474854e-02 -4.207280874252319336e-01 6.530352681875228882e-02 7.187624275684356689e-02 9.568093717098236084e-02 1.906024664640426636e-01 2.262564599514007568e-01 -8.972743898630142212e-02 -1.656643301248550415e-01 8.505335450172424316e-02 2.933190762996673584e-02 2.313147932291030884e-01 -3.450335562229156494e-02 2.798021771013736725e-02
3.087573051452636719e-01 9.235044568777084351e-02 -9.955354034900665283e-02 -2.215452194213867188e-01 7.030101120471954346e-02 -4.376018792390823364e-02 -1.298622786998748779e-01 -1.854548305273056030e-01 -7.300895452499389648e-02 -1.460248511284589767e-02 -8.244886249303817749e-02 -2.560800015926361084e-01 -2.981306314468383789e-01 -6.755518913269042969e-02 2.416021823883056641e-01 -3.065952099859714508e-02 -1.757005751132965088e-01 6.734545528888702393e-02 1.250861585140228271e-01 -2.291956543922424316e-01 -1.572294980287551880e-01 1.088181734085083008e-01 2.072211354970932007e-01 8.605237305164337158e-02 1.891275346279144287e-01 -2.924076318740844727e-01 -2.842398285865783691e-01 2.576188743114471436e-01 -2.360660880804061890e-01 1.257313787937164307e-01 -5.133615061640739441e-02 1.235445365309715271e-01
-8.179379999637603760e-02 1.247272044420242310e-01 1.061413660645484924e-01 -3.970303833484649658e-01 -7.908381521701812744e-03 -1.364593803882598877e-01 -3.107030689716339111e-01 2.388942092657089233e-01 -2.849171161651611328e-01 1.886427551507949829e-01 -1.348733436316251755e-02 2.561003863811492920e-01 -8.911772072315216064e-02 1.141577139496803284e-01 -6.696979515254497528e-03 -1.559182703495025635e-01 -2.122570872306823730e-01 2.881939150393009186e-02 -1.106264651753008366e-03 -3.094314038753509521e-01 -9.793487936258316040e-02 -7.603746652603149414e-02 9.938034415245056152e-02 -1.527387648820877075e-01 -1.023901775479316711e-01 -2.450922131538391113e-01 -9.544935077428817749e-03 7.806898653507232666e-02 -1.195727139711380005e-01 2.052066326141357422e-01 -2.767528891563415527e-01 -9.354292601346969604e-02
1.882424354553222656e-01 -6.554039567708969116e-02 -2.107553780078887939e-01 -1.016415134072303772e-01 -1.249161884188652039e-01 -1.156185381114482880e-02 -3.404936790466308594e-01 -1.150459200143814087e-01 -4.481294751167297363e-02 -1.658069640398025513e-01 2.839262783527374268e-01 1.308332532644271851e-01 1.434685438871383667e-01 6.961320340633392334e-02 -7.614593952894210815e-02 -1.535523682832717896e-01 -2.559952735900878906e-01 -3.000160455703735352e-01 3.674615919589996338e-01 -3.230512142181396484e-01 6.356603652238845825e-02 2.403335571289062500e-01 1.789366602897644043e-01 8.400025963783264160e-02 -1.787694692611694336e-01 -1.592245697975158691e-02 -1.742430031299591064e-01 6.757427006959915161e-02 3.477513045072555542e-02 1.057348027825355530e-01 3.152104793116450310e-03 -5.680789798498153687e-02
3.485440313816070557e-01 -3.111817315220832825e-02 5.829943343997001648e-02 -6.207450479269027710e-02 -3.328538732603192329e-03 -2.747070789337158203e-01 -2.654916234314441681e-02 -2.039889842271804810e-01 6.974068284034729004e-02 1.792719960212707520e-01 -1.530821174383163452e-01 2.325473427772521973e-01 -1.597000062465667725e-01 -3.918618336319923401e-02 1.152141913771629333e-01 -3.483618795871734619e-01 -2.629872560501098633e-01 -1.164323911070823669e-01 -6.667131185531616211e-02 -2.579055428504943848e-01 4.095643758773803711e-02 1.472590863704681396e-01 1.644975692033767700e-01 4.974317550659179688e-02 -1.184345856308937073e-01 -1.006053909659385681e-01 -2.396123558282852173e-01 2.131717093288898468e-02 -2.980572581291198730e-01 2.481361180543899536e-01 -1.795466691255569458e-01 -7.128632068634033203e-02
[truncated: 3,282,149 more chars]
