# Supplementary material for: The Language of Innovation
Source: PLoS One. 2020 Apr 30;15(4):e0230107. doi: 10.1371/journal.pone.0230107 (PMC7194493; doi:10.1371/journal.pone.0230107)
Supplement: S5 File — (GZ) [file pone.0230107.s005.tar.gz › 1983-1987/V2Run_20_VS_4500_embeddings1983-1987ED32.txt]

2.593581192195415497e-02 1.535380929708480835e-01 -1.382150948047637939e-01 -1.299957558512687683e-02 1.154970750212669373e-01 -8.176372945308685303e-02 7.058756798505783081e-02 3.761172294616699219e-02 1.261140257120132446e-01 5.636155232787132263e-02 -7.025739550590515137e-02 3.553920984268188477e-01 -1.275385469198226929e-01 -1.795977354049682617e-01 -1.204890757799148560e-01 8.416234701871871948e-02 -1.153525784611701965e-01 -3.849148750305175781e-02 -2.308783121407032013e-03 1.928430050611495972e-02 3.183669149875640869e-01 1.870798617601394653e-01 4.098738357424736023e-02 2.517418563365936279e-01 5.141792073845863342e-02 2.136198580265045166e-01 3.152618408203125000e-01 -3.835852146148681641e-01 -2.615070641040802002e-01 -2.749265432357788086e-01 1.453938782215118408e-01 1.820034831762313843e-01
2.450052499771118164e-01 -1.200961023569107056e-01 -3.814707994461059570e-01 1.583281755447387695e-01 -6.288772076368331909e-02 -7.530327886343002319e-03 -6.987448036670684814e-02 -2.267669141292572021e-01 -3.642798215150833130e-02 3.173888325691223145e-01 -2.405819594860076904e-01 3.364107012748718262e-01 -6.895089149475097656e-02 -4.942772909998893738e-02 -2.214116230607032776e-02 -5.835253372788429260e-02 -1.266750842332839966e-01 -2.339349687099456787e-01 -9.878540784120559692e-02 -1.495560556650161743e-01 4.276118054986000061e-02 5.143211223185062408e-03 1.996175050735473633e-01 8.745721727609634399e-02 -1.562797725200653076e-01 1.449235975742340088e-01 -4.598777368664741516e-02 -1.165099814534187317e-01 -3.689934313297271729e-01 1.574414074420928955e-01 9.160140901803970337e-02 1.665481030941009521e-01
-1.300275325775146484e-01 -7.949520647525787354e-02 -4.004528522491455078e-01 8.722877502441406250e-02 -6.801368296146392822e-02 -2.264000661671161652e-02 2.588879466056823730e-01 -9.323527663946151733e-02 -4.627682641148567200e-02 1.697233766317367554e-01 -1.516188830137252808e-01 3.927432596683502197e-01 -2.146252542734146118e-01 2.702075242996215820e-02 -6.175629049539566040e-02 9.280905127525329590e-02 1.675205677747726440e-01 -2.528464198112487793e-01 -2.387781590223312378e-01 -7.362507283687591553e-02 1.794386208057403564e-01 2.682415544986724854e-01 -2.338956855237483978e-02 1.183749958872795105e-01 1.083313450217247009e-01 1.315364390611648560e-01 3.588636219501495361e-02 1.618209667503833771e-02 -1.136002540588378906e-01 1.423240154981613159e-01 1.703722961246967316e-02 -3.512306511402130127e-01
4.611096978187561035e-01 -7.871783524751663208e-02 -2.685208916664123535e-01 2.827487289905548096e-01 -9.789165109395980835e-03 3.344674110412597656e-01 2.904766052961349487e-02 -1.139299646019935608e-01 -1.817033141851425171e-01 1.255626082420349121e-01 -1.563703864812850952e-01 2.897560298442840576e-01 -1.495555490255355835e-01 -1.002910826355218887e-02 -1.251746863126754761e-01 2.130281478166580200e-01 -6.198033317923545837e-02 -9.448435157537460327e-02 6.705584377050399780e-02 -4.803351592272520065e-03 -8.729983866214752197e-02 -1.677119880914688110e-01 -1.767687201499938965e-01 2.717115357518196106e-02 8.624817244708538055e-03 2.958208881318569183e-02 7.744820415973663330e-02 -2.726867198944091797e-01 -2.322815656661987305e-01 -7.522610574960708618e-02 1.612096577882766724e-01 -1.034554392099380493e-01
1.454825699329376221e-01 -6.950911134481430054e-02 -4.041410982608795166e-01 -9.006141871213912964e-02 -2.092583924531936646e-01 -5.530795827507972717e-02 9.712420403957366943e-02 -1.077662128955125809e-02 2.482680231332778931e-01 2.662184238433837891e-01 -1.075339913368225098e-01 2.753761112689971924e-01 -5.179350450634956360e-02 -1.815905570983886719e-01 -1.012428402900695801e-01 3.418874442577362061e-01 1.698423326015472412e-01 -1.191459149122238159e-01 -3.399507328867912292e-02 3.528079390525817871e-02 1.238178908824920654e-01 2.710130531340837479e-03 -9.751480817794799805e-02 9.298585355281829834e-03 1.554001569747924805e-01 7.577511668205261230e-02 -1.975952088832855225e-01 -2.963962852954864502e-01 -1.825443357229232788e-01 -2.807365953922271729e-01 1.532387733459472656e-01 -2.618441544473171234e-02
1.360114067792892456e-01 -6.479448080062866211e-02 -3.042347133159637451e-01 1.466953456401824951e-01 8.400339633226394653e-02 1.377570182085037231e-01 4.377025663852691650e-01 -1.131063401699066162e-01 -5.298345908522605896e-02 1.747177541255950928e-01 -1.682128459215164185e-01 1.397000551223754883e-01 9.580196812748908997e-03 -5.692033097147941589e-02 2.159172594547271729e-01 -2.918800711631774902e-02 2.320822626352310181e-01 -1.644266992807388306e-01 5.064711347222328186e-02 -9.920150041580200195e-04 1.775813251733779907e-01 3.886630386114120483e-02 -5.493347067385911942e-03 1.536520421504974365e-01 1.772975474596023560e-01 9.426958113908767700e-02 -1.838677078485488892e-01 -2.266384214162826538e-01 -3.144602179527282715e-01 -2.360611706972122192e-01 2.267116904258728027e-01 -1.709214597940444946e-01
2.621319293975830078e-01 -5.808266252279281616e-02 -2.763318121433258057e-01 2.539112567901611328e-01 4.039385169744491577e-02 2.133653759956359863e-01 1.651568710803985596e-01 -2.534999698400497437e-02 2.573374658823013306e-02 1.509090811014175415e-01 -2.191445976495742798e-01 3.980453610420227051e-01 -8.497964590787887573e-03 2.913775853812694550e-02 -1.005346179008483887e-01 -8.512061834335327148e-02 -7.910986244678497314e-02 8.987583965063095093e-02 -1.062543913722038269e-01 5.020279809832572937e-02 -7.190861273556947708e-03 -3.417997360229492188e-01 -1.313300132751464844e-01 9.329462796449661255e-02 7.887803018093109131e-02 -2.691266536712646484e-01 -1.373195201158523560e-01 -1.797267347574234009e-01 -3.516142070293426514e-01 1.226625666022300720e-01 9.615959227085113525e-02 -1.229711323976516724e-01
-2.787510305643081665e-02 -3.178298473358154297e-01 -4.965834617614746094e-01 -1.535623222589492798e-01 -3.463384509086608887e-02 -7.032855600118637085e-02 2.898333370685577393e-01 -6.676930934190750122e-02 4.114687815308570862e-02 4.092472419142723083e-02 1.135546062141656876e-02 2.811448276042938232e-01 -1.883916854858398438e-01 -1.773267537355422974e-01 -8.042377978563308716e-02 -6.774191558361053467e-02 -3.667178377509117126e-02 -1.674350798130035400e-01 1.928925863467156887e-03 -5.977162718772888184e-02 1.307496726512908936e-01 1.108942776918411255e-01 2.147442474961280823e-02 1.694459170103073120e-01 3.012804090976715088e-01 9.245146065950393677e-02 -2.669937536120414734e-02 -3.001329004764556885e-01 -2.948638200759887695e-01 2.488203719258308411e-02 5.903322994709014893e-02 1.452314015477895737e-02
2.506785094738006592e-01 -5.497178435325622559e-02 -2.859671711921691895e-01 3.399930596351623535e-01 1.081929355859756470e-01 1.496433317661285400e-01 1.777124702930450439e-01 -8.446799963712692261e-02 3.536417614668607712e-03 2.004228383302688599e-01 1.910954117774963379e-01 3.557957708835601807e-01 4.280926659703254700e-03 1.313817799091339111e-01 -6.227809190750122070e-02 1.312496066093444824e-01 -1.681199222803115845e-01 -2.282509580254554749e-02 -3.088352978229522705e-01 -5.690979957580566406e-02 -4.214860498905181885e-02 -9.554690122604370117e-02 -2.363712042570114136e-01 1.236718893051147461e-01 -2.510051615536212921e-02 2.540066093206405640e-02 3.108570724725723267e-02 7.255869358777999878e-02 -3.902446627616882324e-01 1.045996993780136108e-01 1.926920264959335327e-01 7.023090869188308716e-02
3.011129498481750488e-01 -2.562054693698883057e-01 -2.208787389099597931e-02 1.262569427490234375e-01 1.614030301570892334e-01 -1.171896513551473618e-02 -6.716146320104598999e-02 -2.295719385147094727e-01 1.127026453614234924e-01 9.318884462118148804e-02 -9.437971748411655426e-03 8.715990185737609863e-02 -8.245416730642318726e-02 -3.552617132663726807e-01 -6.601867079734802246e-02 1.779889315366744995e-01 1.111335232853889465e-01 -1.391479969024658203e-01 5.346746742725372314e-02 1.584829837083816528e-01 3.613589107990264893e-01 -2.650660574436187744e-01 -1.233776956796646118e-01 6.076676771044731140e-02 -1.379527151584625244e-01 -6.849177926778793335e-02 -1.676000207662582397e-01 -9.493525326251983643e-02 -3.964076340198516846e-01 1.588302664458751678e-02 9.630057960748672485e-02 1.969919502735137939e-01
8.303926885128021240e-02 -1.211046427488327026e-02 -2.043718844652175903e-01 1.794295012950897217e-01 1.855435520410537720e-01 -9.924335405230522156e-03 1.962295174598693848e-01 -1.740375012159347534e-01 1.610966473817825317e-01 2.474624216556549072e-01 -1.217419281601905823e-01 3.535318076610565186e-01 -2.153044193983078003e-01 -1.715350002050399780e-01 -1.987144201993942261e-01 3.366310894489288330e-02 -4.893831536173820496e-02 -7.258589845150709152e-03 -1.012733764946460724e-02 -1.165137737989425659e-01 -1.318937689065933228e-01 -2.770546078681945801e-01 -6.110817193984985352e-03 -1.623257994651794434e-01 1.904743611812591553e-01 -2.221135646104812622e-01 -4.177719727158546448e-02 -3.807454407215118408e-01 1.296686679124832153e-01 -2.457380145788192749e-01 1.549839675426483154e-01 4.540875554084777832e-02
1.276833415031433105e-01 -1.271950155496597290e-01 -8.208493888378143311e-02 1.995947808027267456e-01 -2.097765542566776276e-02 -1.022650022059679031e-02 1.797976046800613403e-01 -1.558179259300231934e-01 -2.116923034191131592e-02 9.406111389398574829e-02 -3.722687065601348877e-01 3.742056787014007568e-01 1.269679218530654907e-01 -1.051507145166397095e-01 -2.953661978244781494e-02 1.669288128614425659e-01 -2.589470446109771729e-01 -1.241460666060447693e-01 -3.141043782234191895e-01 -4.253666847944259644e-02 1.539273411035537720e-01 -3.598010912537574768e-02 -2.656552493572235107e-01 1.951528787612915039e-01 2.514193207025527954e-02 1.958485394716262817e-01 -7.221207767724990845e-02 -8.050126582384109497e-02 -1.667931973934173584e-01 3.677740693092346191e-02 2.033873498439788818e-01 2.866382002830505371e-01
-5.455694347620010376e-02 -3.196248710155487061e-01 -1.242210566997528076e-01 3.841521143913269043e-01 1.053481474518775940e-01 -1.667338423430919647e-02 -4.683136194944381714e-02 -1.908165663480758667e-01 1.481858640909194946e-01 1.569005697965621948e-01 -1.038980558514595032e-01 5.079863220453262329e-02 -2.346273213624954224e-01 1.103109344840049744e-01 -3.826558887958526611e-01 -1.906202584505081177e-01 -1.969199478626251221e-01 3.016700595617294312e-02 -7.423565536737442017e-02 1.624419912695884705e-02 -2.049660868942737579e-02 -7.091844081878662109e-02 -6.826108694076538086e-02 -1.252186894416809082e-01 4.584564268589019775e-02 -1.116395182907581329e-02 1.822863370180130005e-01 -2.555778026580810547e-01 -3.104801476001739502e-01 -2.893659472465515137e-01 1.001157835125923157e-01 -9.883051365613937378e-02
4.046563506126403809e-01 -1.681771315634250641e-02 -3.121795356273651123e-01 9.355628490447998047e-02 1.274832487106323242e-01 1.016342192888259888e-01 -3.990695998072624207e-02 -7.533448189496994019e-02 2.854353487491607666e-01 -2.466135621070861816e-01 -7.255803793668746948e-02 7.413385808467864990e-02 -1.967605799436569214e-01 4.856802150607109070e-02 1.052224263548851013e-01 -2.641675295308232307e-03 -9.047146141529083252e-02 -1.881646923720836639e-02 -2.238750606775283813e-01 5.034477915614843369e-03 1.913002431392669678e-01 -7.496401667594909668e-02 -1.277861148118972778e-01 -6.473602354526519775e-02 1.689917445182800293e-01 8.633456379175186157e-02 4.463329538702964783e-02 -3.908739387989044189e-01 -3.235603272914886475e-01 -1.065670996904373169e-01 2.379838079214096069e-01 -7.627078145742416382e-02
4.803076758980751038e-02 -4.383924603462219238e-01 -1.758463978767395020e-01 -2.904467470943927765e-02 -2.668245695531368256e-02 1.725824475288391113e-01 7.292762398719787598e-02 -2.027695178985595703e-01 2.225711643695831299e-01 1.054607182741165161e-01 -5.321989953517913818e-02 2.999975979328155518e-01 -2.421049624681472778e-01 2.186674475669860840e-01 -2.207603901624679565e-01 6.163251772522926331e-02 1.984421610832214355e-01 -8.161105960607528687e-02 -1.740502417087554932e-01 1.740027815103530884e-01 1.360092218965291977e-02 8.230574429035186768e-02 2.075711265206336975e-02 4.841107130050659180e-02 8.551260828971862793e-02 1.583836078643798828e-01 -6.172058358788490295e-02 -2.922718524932861328e-01 -1.642290353775024414e-01 4.906913638114929199e-02 3.188714981079101562e-01 -1.237832233309745789e-01
-4.192591831088066101e-02 -1.438434720039367676e-01 -3.748057782649993896e-01 7.584685832262039185e-02 1.512016505002975464e-01 6.301846355199813843e-02 5.829888209700584412e-02 -7.923146337270736694e-02 -1.223522052168846130e-02 -6.485732644796371460e-02 -4.260252714157104492e-01 9.471923112869262695e-02 2.059852145612239838e-02 -2.631929516792297363e-02 2.159687690436840057e-02 9.339132159948348999e-02 -1.195404771715402603e-02 6.392680853605270386e-02 -3.949829563498497009e-02 -2.936153113842010498e-01 2.493566125631332397e-01 4.597190767526626587e-02 -1.153463572263717651e-01 -2.804578244686126709e-01 4.284763336181640625e-02 -2.363613434135913849e-02 2.544592320919036865e-02 -9.032767266035079956e-02 -5.204973220825195312e-01 1.844488531351089478e-01 3.253659605979919434e-02 -1.556501984596252441e-01
2.335112988948822021e-01 -8.131860941648483276e-02 -1.379689425230026245e-01 7.197949290275573730e-02 -5.774902179837226868e-02 1.174958944320678711e-01 2.320961654186248779e-01 -3.336353600025177002e-01 1.056644767522811890e-01 -4.176056012511253357e-03 4.027297254651784897e-03 4.324672818183898926e-01 6.021008640527725220e-02 -9.831382334232330322e-02 -7.320811599493026733e-02 2.526733875274658203e-01 -2.038487046957015991e-01 9.612509608268737793e-02 -1.008283868432044983e-01 -1.443521827459335327e-01 1.100504100322723389e-01 -1.770898401737213135e-01 -1.099051907658576965e-01 -8.568410575389862061e-02 1.626143902540206909e-01 2.584306336939334869e-02 -2.434490323066711426e-01 -3.213654085993766785e-02 -4.531829059123992920e-01 -9.336522780358791351e-03 5.820112675428390503e-02 1.031953990459442139e-01
-9.624447673559188843e-02 1.415841188281774521e-02 3.134857863187789917e-02 3.264656364917755127e-01 1.328978687524795532e-01 3.027541637420654297e-01 -6.978834420442581177e-02 1.929791644215583801e-02 -2.010173909366130829e-02 1.827404648065567017e-02 5.533394217491149902e-02 2.345738857984542847e-01 5.929457768797874451e-02 -6.349092721939086914e-02 -1.114759743213653564e-01 3.523240089416503906e-01 -1.445207595825195312e-01 -3.589124977588653564e-01 -2.198469042778015137e-01 -1.540904343128204346e-01 -5.987740308046340942e-02 -3.276324868202209473e-01 -1.247904226183891296e-01 -1.684715002775192261e-01 -1.403224170207977295e-01 1.003184318542480469e-01 3.063079416751861572e-01 -9.845841675996780396e-02 -1.897787153720855713e-01 -1.053969338536262512e-01 7.368868589401245117e-02 -5.465006455779075623e-02
1.164204180240631104e-01 -1.688657104969024658e-01 -2.501798272132873535e-01 9.501617401838302612e-02 3.255088031291961670e-01 2.199458181858062744e-01 -1.800778657197952271e-01 -1.992373317480087280e-01 7.740475237369537354e-02 7.921529561281204224e-02 -1.356168240308761597e-01 6.371115893125534058e-02 -1.298079341650009155e-01 -2.881378531455993652e-01 -1.575416177511215210e-01 -9.324223548173904419e-02 2.419293969869613647e-01 -2.309916019439697266e-01 -1.305408030748367310e-01 -4.109222441911697388e-03 3.471195399761199951e-01 5.366384610533714294e-02 -1.944356858730316162e-01 9.870199114084243774e-02 -3.385178744792938232e-02 4.342012479901313782e-02 -1.614158153533935547e-01 -2.351350933313369751e-01 -3.154504299163818359e-01 1.409405842423439026e-02 -8.736266940832138062e-02 -1.318628527224063873e-02
1.685385555028915405e-01 -1.619557738304138184e-01 -2.119763046503067017e-01 1.118367314338684082e-01 2.970435917377471924e-01 -2.079153433442115784e-02 1.301245093345642090e-01 1.610619872808456421e-01 1.238940954208374023e-01 1.535176765173673630e-02 -2.990262806415557861e-01 1.774916499853134155e-01 6.552058458328247070e-02 -1.422197818756103516e-01 -2.708302736282348633e-01 -2.496605068445205688e-01 6.502604484558105469e-02 8.778740651905536652e-03 -8.237605541944503784e-02 4.272721335291862488e-02 -7.915741950273513794e-02 -2.690968811511993408e-01 1.528209149837493896e-01 3.974852338433265686e-02 1.633891314268112183e-01 -1.265581101179122925e-01 3.394577205181121826e-01 -3.808514773845672607e-02 -2.660244703292846680e-01 -1.456806063652038574e-02 3.327834308147430420e-01 4.503028839826583862e-02
8.754489570856094360e-02 -8.736599236726760864e-02 -3.654327094554901123e-01 9.313382208347320557e-02 -7.303486019372940063e-02 3.350791633129119873e-01 2.416034340858459473e-01 -1.787744015455245972e-01 2.057806700468063354e-01 9.675445966422557831e-03 2.823681384325027466e-02 1.104650646448135376e-01 3.281365334987640381e-02 9.241231530904769897e-02 -1.046989411115646362e-01 -1.028785035014152527e-01 -1.442461162805557251e-01 -9.212891012430191040e-02 3.892865777015686035e-02 1.216249093413352966e-01 8.087036013603210449e-02 5.352007225155830383e-02 -3.242481052875518799e-01 -9.616869688034057617e-02 4.134731739759445190e-02 2.122797518968582153e-01 -4.775013308972120285e-03 -1.782326102256774902e-01 -4.241092205047607422e-01 -1.696034371852874756e-01 2.919428944587707520e-01 7.824717462062835693e-02
1.974990367889404297e-01 -1.760691553354263306e-01 -2.658098638057708740e-01 2.833008468151092529e-01 -1.149630993604660034e-01 5.924006551504135132e-02 -1.269754022359848022e-01 1.189594790339469910e-01 -6.054898351430892944e-02 9.220204502344131470e-02 -6.364669650793075562e-02 5.372168421745300293e-01 3.216173946857452393e-01 5.509598925709724426e-02 -4.563765972852706909e-02 5.328493565320968628e-02 1.494994163513183594e-01 -7.182685285806655884e-02 -6.694484502077102661e-02 4.390110075473785400e-02 2.155881971120834351e-01 2.528280764818191528e-02 -1.362609863281250000e-01 1.724787950515747070e-01 -6.514411419630050659e-02 1.345718093216419220e-02 -1.273555904626846313e-01 -1.907374709844589233e-01 -3.468169867992401123e-01 -9.118893742561340332e-02 2.978971786797046661e-02 -1.571647124364972115e-03
2.389636635780334473e-01 3.857587650418281555e-02 -3.581808209419250488e-01 6.045201048254966736e-02 -3.912379592657089233e-02 -3.812986239790916443e-02 1.454677246510982513e-02 -1.912909001111984253e-02 1.934828907251358032e-01 -9.184806048870086670e-02 -3.542606532573699951e-02 2.470192313194274902e-01 -3.451392427086830139e-02 8.085751533508300781e-02 -1.893264651298522949e-01 1.383256614208221436e-01 2.379027307033538818e-01 -1.494065076112747192e-01 7.731982320547103882e-02 7.127013057470321655e-02 -2.983690239489078522e-02 -1.428703870624303818e-02 2.055233903229236603e-02 1.916168034076690674e-01 4.098277091979980469e-01 -3.822923451662063599e-02 -5.765198171138763428e-02 -3.276901543140411377e-01 -3.611448109149932861e-01 -2.293396145105361938e-01 1.786132156848907471e-01 1.085543483495712280e-01
2.327173948287963867e-02 -1.392387747764587402e-01 -1.305238753557205200e-01 2.758618891239166260e-01 -1.870232075452804565e-01 2.946107983589172363e-01 8.885581046342849731e-02 -1.201795041561126709e-01 1.285869032144546509e-01 -1.562029272317886353e-01 -4.063062742352485657e-02 4.049519002437591553e-01 1.656334847211837769e-02 1.638422509131487459e-05 2.626249194145202637e-01 2.197263091802597046e-01 8.086525648832321167e-02 -2.689915895462036133e-02 -4.202443640679121017e-03 3.149445727467536926e-02 -1.716092079877853394e-01 -1.307512968778610229e-01 1.801992021501064301e-02 2.930257320404052734e-01 -2.050627619028091431e-01 1.033618971705436707e-01 -3.515302017331123352e-02 -2.791006565093994141e-01 -3.226425349712371826e-01 2.627796307206153870e-02 2.026390135288238525e-01 9.629282867535948753e-04
2.863632142543792725e-01 -2.120525985956192017e-01 -2.171989679336547852e-01 -2.157374322414398193e-01 5.736568570137023926e-02 1.028195619583129883e-01 7.615153491497039795e-02 -2.480511367321014404e-02 -6.509600579738616943e-02 -3.243496874347329140e-03 -1.534287780523300171e-01 1.493232995271682739e-01 1.726146191358566284e-01 3.255431354045867920e-02 -2.643970549106597900e-01 9.988769143819808960e-02 1.637085825204849243e-01 7.920958846807479858e-02 5.339976865798234940e-03 -1.396326720714569092e-01 1.890572309494018555e-01 6.438753753900527954e-02 8.106129616498947144e-02 8.263681828975677490e-02 1.272213160991668701e-01 2.052198909223079681e-02 3.389477133750915527e-01 -7.461635023355484009e-02 -3.799825906753540039e-01 -2.311011403799057007e-01 3.950513303279876709e-01 3.743806481361389160e-02
-5.371116846799850464e-02 -2.769778370857238770e-01 -4.161020517349243164e-01 -9.274053387343883514e-03 -1.710354834794998169e-01 2.248389273881912231e-01 2.785395681858062744e-01 -1.191918104887008667e-01 -7.927726209163665771e-02 -1.471856888383626938e-02 -6.401404738426208496e-02 2.339166253805160522e-01 -3.082654438912868500e-02 -1.056355908513069153e-01 -3.734835237264633179e-02 -6.241706013679504395e-02 -1.986361667513847351e-02 -3.984647393226623535e-01 -1.295339912176132202e-01 1.257063001394271851e-01 1.317284703254699707e-01 1.398615986108779907e-01 -5.439653992652893066e-02 8.728429675102233887e-02 -5.841496959328651428e-02 -1.368542462587356567e-01 1.525599658489227295e-01 -3.252282142639160156e-01 -1.393102258443832397e-01 -2.229183912277221680e-02 2.350992709398269653e-01 -1.650829613208770752e-01
4.865402728319168091e-02 3.183693438768386841e-02 -3.970267474651336670e-01 2.170094698667526245e-01 -2.748882174491882324e-01 -1.828685170039534569e-03 1.907864585518836975e-02 -7.465183734893798828e-02 -1.774079352617263794e-01 1.062025204300880432e-01 -1.332958191633224487e-01 1.797721236944198608e-01 9.683074802160263062e-02 -1.192484200000762939e-01 -1.933278143405914307e-01 1.268609017133712769e-01 2.663908526301383972e-03 -1.322135329246520996e-01 -2.408563494682312012e-01 -7.188419252634048462e-02 -8.204859681427478790e-03 1.155870258808135986e-01 2.599659748375415802e-02 2.489223033189773560e-01 -8.798085153102874756e-02 -2.386374324560165405e-01 3.455005884170532227e-01 8.932724595069885254e-02 -2.074148505926132202e-01 -3.046059906482696533e-01 1.585909873247146606e-01 1.753862202167510986e-01
-4.259061813354492188e-02 -1.674077361822128296e-01 -4.615014493465423584e-01 6.296146195381879807e-03 -6.809951364994049072e-02 -5.000766739249229431e-02 4.738957062363624573e-02 2.173840766772627831e-03 -5.645520612597465515e-02 -4.554329067468643188e-02 -7.863316684961318970e-02 3.112941086292266846e-01 -2.659409046173095703e-01 1.266802847385406494e-01 2.707836031913757324e-02 1.683413535356521606e-01 -4.332317784428596497e-02 -2.337847054004669189e-01 -3.843436837196350098e-01 7.195366919040679932e-02 3.352749645709991455e-01 1.728026270866394043e-01 1.127637252211570740e-01 4.872309416532516479e-02 1.269712001085281372e-01 7.905652374029159546e-02 -1.789228804409503937e-02 -1.871019005775451660e-01 -2.065991610288619995e-01 -1.377615481615066528e-01 1.358626633882522583e-01 -1.376491785049438477e-01
-6.043511256575584412e-02 -8.627352863550186157e-02 -4.312820434570312500e-01 2.337942719459533691e-01 7.112102210521697998e-02 6.180547550320625305e-02 -1.573977768421173096e-01 3.820684738457202911e-03 9.295891225337982178e-02 2.078176438808441162e-01 -1.870914399623870850e-01 3.273341953754425049e-01 -1.878440380096435547e-02 3.825871646404266357e-02 -3.096940368413925171e-02 9.714631736278533936e-02 3.860893100500106812e-02 -2.540602684020996094e-01 -7.910756021738052368e-02 1.848356127738952637e-01 -1.273798048496246338e-01 -3.891486907377839088e-03 -7.864231616258621216e-02 2.229728996753692627e-01 2.074443548917770386e-01 -8.285982161760330200e-02 -2.432255595922470093e-01 -2.287017703056335449e-01 -2.917622625827789307e-01 -2.681612968444824219e-01 8.106008917093276978e-02 -6.935504823923110962e-02
3.124283850193023682e-01 -4.109418764710426331e-02 -1.370859295129776001e-01 7.829820364713668823e-02 2.828204929828643799e-01 1.661707609891891479e-01 2.450928390026092529e-01 -2.639880180358886719e-01 1.001191958785057068e-01 -5.357198044657707214e-02 -1.397426426410675049e-01 2.091685086488723755e-01 1.708342507481575012e-02 1.230456307530403137e-01 -3.326890170574188232e-01 -5.253162980079650879e-02 -1.350835114717483521e-01 -2.587227523326873779e-01 2.673724852502346039e-02 -1.584038436412811279e-01 2.847296595573425293e-01 2.950429916381835938e-01 -3.593540191650390625e-02 4.131717234849929810e-02 2.848443575203418732e-02 -1.055912747979164124e-01 1.111191287636756897e-01 -1.319384425878524780e-01 -2.991592586040496826e-01 -1.218610182404518127e-01 7.103029638528823853e-02 -1.225617155432701111e-02
1.973500251770019531e-01 -4.894885420799255371e-02 -3.313814103603363037e-01 6.593933701515197754e-02 8.069685846567153931e-02 -5.392654985189437866e-02 2.002607285976409912e-01 -5.949351564049720764e-02 1.053232923150062561e-01 1.109474152326583862e-01 -7.664514333009719849e-02 2.146061062812805176e-01 -2.097662687301635742e-01 2.830490993801504374e-04 -9.379012137651443481e-02 2.168555259704589844e-01 7.975157350301742554e-03 -2.011242657899856567e-01 1.102970838546752930e-01 2.369330078363418579e-01 2.437736466526985168e-02 -1.225484609603881836e-01 -2.434715479612350464e-01 2.508910931646823883e-02 4.821978509426116943e-01 7.794466614723205566e-02 1.749427765607833862e-01 -1.301363706588745117e-01 -3.163450658321380615e-01 -1.156416460871696472e-01 1.733300536870956421e-01 -4.811838641762733459e-02
1.108160167932510376e-01 -2.329537272453308105e-01 -8.224401623010635376e-02 2.671379148960113525e-01 1.685838401317596436e-01 -6.047178804874420166e-02 -1.928271800279617310e-01 -2.176784276962280273e-01 1.177665293216705322e-01 6.882849335670471191e-02 1.220185961574316025e-02 5.277698636054992676e-01 -8.590978384017944336e-02 -2.407229095697402954e-01 -8.912765234708786011e-02 2.987817861139774323e-02 -2.838288843631744385e-01 2.486944943666458130e-02 4.943607002496719360e-02 -1.401539295911788940e-01 5.856658145785331726e-02 2.960298210382461548e-02 -3.034799098968505859e-01 1.074209692887961864e-03 1.465534865856170654e-01 -5.335225164890289307e-02 2.003791779279708862e-01 -2.310408651828765869e-01 -2.043904364109039307e-01 -7.466465979814529419e-02 4.788009077310562134e-02 -7.114316336810588837e-03
-7.332453876733779907e-02 -3.243248164653778076e-02 -2.872781157493591309e-01 1.930328756570816040e-01 -6.590013951063156128e-02 -6.379413604736328125e-02 -4.617227241396903992e-02 1.984791830182075500e-02 3.343228623270988464e-02 -1.777071133255958557e-02 -1.253153085708618164e-01 3.547210991382598877e-01 -2.985338270664215088e-01 4.539035726338624954e-03 -9.188960492610931396e-02 2.605122923851013184e-01 1.171382293105125427e-01 -1.157745942473411560e-01 1.382909715175628662e-01 -1.149789337068796158e-02 1.008100714534521103e-02 8.037134259939193726e-02 -2.565912008285522461e-01 8.480923622846603394e-02 3.197346031665802002e-01 5.580282211303710938e-02 -2.017099857330322266e-01 -2.473938912153244019e-01 -4.278126955032348633e-01 -1.548131555318832397e-01 8.547928184270858765e-02 8.317545801401138306e-02
1.194284856319427490e-01 1.395711023360490799e-02 -4.268110990524291992e-01 2.413163036108016968e-01 -1.983580412343144417e-03 3.414683742448687553e-03 -7.274862378835678101e-02 2.868809103965759277e-01 1.822699010372161865e-01 -1.956146582961082458e-02 -3.387723118066787720e-02 2.007655203342437744e-01 -1.124178394675254822e-01 -3.031657449901103973e-02 -4.145491402596235275e-03 1.960543543100357056e-01 -1.393645722419023514e-02 -1.298382580280303955e-01 4.436089098453521729e-02 6.685937941074371338e-02 6.855756044387817383e-02 -6.035646796226501465e-02 -1.541619896888732910e-01 8.721757680177688599e-02 2.027927786111831665e-01 -1.373305171728134155e-01 -5.477568879723548889e-02 -3.801337480545043945e-01 -3.507042229175567627e-01 -1.762933433055877686e-01 8.243989944458007812e-02 3.144827783107757568e-01
3.177926689386367798e-02 5.666906479746103287e-03 -3.383620977401733398e-01 3.727000057697296143e-01 -2.107356116175651550e-02 -5.525169544853270054e-04 3.518072422593832016e-03 5.227077379822731018e-02 1.300453096628189087e-01 1.214370429515838623e-01 -1.212317422032356262e-01 3.153826594352722168e-01 2.162900753319263458e-02 8.170539885759353638e-02 -1.522576361894607544e-01 3.140272498130798340e-01 1.084365323185920715e-01 -5.518985912203788757e-02 2.795731425285339355e-01 1.783041507005691528e-01 -1.350661665201187134e-01 1.507148295640945435e-01 -9.676654636859893799e-02 4.745374619960784912e-02 2.086941748857498169e-01 -4.809515923261642456e-02 -5.708660185337066650e-02 -2.817483544349670410e-01 -1.619970798492431641e-01 -2.851196825504302979e-01 1.995476931333541870e-01 1.200797185301780701e-01
1.975341141223907471e-01 -1.895322836935520172e-02 -3.124044835567474365e-01 1.393316984176635742e-01 -8.023330569267272949e-02 -2.639041841030120850e-01 1.537811607122421265e-01 -1.620605438947677612e-01 1.532191485166549683e-01 5.748856067657470703e-02 -1.358315199613571167e-01 2.199910283088684082e-01 -2.114998549222946167e-01 -6.817535031586885452e-04 1.513263676315546036e-02 6.894781440496444702e-02 4.976813495159149170e-02 -3.902552127838134766e-01 2.230533212423324585e-01 5.462653189897537231e-02 6.681476533412933350e-02 -6.860513985157012939e-02 -5.143602564930915833e-02 1.098247021436691284e-01 1.626841276884078979e-01 3.044903576374053955e-01 2.055579796433448792e-02 -2.852193713188171387e-01 -2.468412220478057861e-01 -9.483686089515686035e-02 2.585891485214233398e-01 -7.166869938373565674e-02
-1.124268993735313416e-01 1.010493841022253036e-02 -1.684251278638839722e-01 1.562868058681488037e-01 -1.302760690450668335e-01 2.397515773773193359e-01 -2.206976115703582764e-01 -2.534004151821136475e-01 1.575607657432556152e-01 -1.057824268937110901e-01 -1.276696026325225830e-01 2.488728761672973633e-01 1.518963277339935303e-01 -1.120312735438346863e-01 -4.955677688121795654e-02 2.243898361921310425e-01 1.808589398860931396e-01 -9.811146557331085205e-02 1.690050363540649414e-01 -2.257992923259735107e-01 1.828873902559280396e-01 1.105189509689807892e-02 -2.565315067768096924e-01 2.471230626106262207e-01 1.435328423976898193e-01 -2.847034931182861328e-01 1.076877564191818237e-01 2.269960823468863964e-04 -2.971401512622833252e-01 -1.332407258450984955e-02 2.456600666046142578e-01 2.455457579344511032e-03
9.060647338628768921e-02 -1.926740407943725586e-01 -2.305478602647781372e-01 1.963608562946319580e-01 2.204197198152542114e-01 -1.401368379592895508e-01 5.996035411953926086e-02 -1.644807010889053345e-01 -8.727604150772094727e-02 1.298484653234481812e-01 1.827526688575744629e-01 1.141566634178161621e-01 8.006872981786727905e-02 -1.261664479970932007e-01 -8.175527304410934448e-02 2.386826574802398682e-01 7.916815578937530518e-02 -1.090934127569198608e-01 3.135493099689483643e-01 2.506074309349060059e-01 1.794271022081375122e-01 -2.881557121872901917e-02 1.047747489064931870e-02 1.279778033494949341e-01 3.456340357661247253e-02 -2.476628310978412628e-02 -7.626009732484817505e-02 -2.623683214187622070e-01 -4.005298018455505371e-01 -1.099296063184738159e-01 3.124601542949676514e-01 -1.783117949962615967e-01
-5.878429487347602844e-02 -4.002673551440238953e-02 -3.105054199695587158e-01 1.540490984916687012e-01 -1.720904000103473663e-02 5.688050389289855957e-02 -1.423861831426620483e-02 1.381283551454544067e-01 2.323053032159805298e-01 2.620216906070709229e-01 -1.769861578941345215e-01 2.893519997596740723e-01 6.742413341999053955e-02 -8.668677508831024170e-02 -1.462174952030181885e-01 2.005694359540939331e-01 -5.107865855097770691e-02 -3.831088170409202576e-02 7.565467804670333862e-02 1.848747432231903076e-01 3.548707440495491028e-02 1.169189885258674622e-01 7.932629436254501343e-03 3.711450099945068359e-01 2.311187237501144409e-01 1.110908165574073792e-01 -9.373228251934051514e-02 -3.484697341918945312e-01 -3.455750942230224609e-01 -1.427072137594223022e-01 8.921634405851364136e-02 1.430955808609724045e-02
2.365762442350387573e-01 -1.331143546849489212e-02 -3.714679777622222900e-01 1.887979507446289062e-01 1.737166047096252441e-01 2.158617973327636719e-01 1.001156195998191833e-01 -1.003434322774410248e-02 -8.779886364936828613e-02 -1.915543824434280396e-01 1.557279936969280243e-02 3.113155364990234375e-01 -5.086843669414520264e-02 1.874091178178787231e-01 -1.799309551715850830e-01 -1.645009405910968781e-02 -1.977547854185104370e-01 -2.392653673887252808e-01 -1.147794127464294434e-01 -1.285866349935531616e-01 1.758454591035842896e-01 -1.170800477266311646e-01 -4.437834396958351135e-02 5.842227488756179810e-02 -1.180938035249710083e-01 1.134103685617446899e-01 -2.009852230548858643e-01 -3.431861996650695801e-01 -2.567065060138702393e-01 4.997647553682327271e-02 1.772583425045013428e-01 -1.026393324136734009e-01
2.177837342023849487e-01 -1.708848774433135986e-01 8.739483542740345001e-03 -5.287021026015281677e-02 1.115031726658344269e-02 2.490669339895248413e-01 -2.109240591526031494e-01 1.121786162257194519e-01 1.101617291569709778e-01 1.085566282272338867e-01 -1.821232438087463379e-01 2.297067940235137939e-01 1.204178333282470703e-01 8.931151777505874634e-02 -1.493039727210998535e-01 4.616023506969213486e-03 1.743189245462417603e-02 -3.344434499740600586e-02 -2.690006420016288757e-02 1.402966231107711792e-01 2.823861837387084961e-01 -1.947598159313201904e-01 -2.516455203294754028e-02 -8.182258903980255127e-02 1.002395898103713989e-01 2.311182618141174316e-01 2.839099764823913574e-01 -1.103859394788742065e-01 -3.282913565635681152e-01 -2.064949870109558105e-01 3.707398772239685059e-01 2.359523177146911621e-01
8.891963958740234375e-02 -1.771373152732849121e-01 -4.189041852951049805e-01 4.475420340895652771e-02 1.847543120384216309e-01 1.674668118357658386e-02 1.524132192134857178e-01 -2.606942355632781982e-01 1.240416662767529488e-03 -7.160572707653045654e-02 2.497329376637935638e-02 6.235264614224433899e-02 1.892269551753997803e-01 -1.100813678931444883e-04 7.021385431289672852e-02 8.279910683631896973e-02 1.322071403264999390e-01 -1.009022966027259827e-01 -1.345085650682449341e-01 -8.254137635231018066e-02 1.572677344083786011e-01 -6.073699146509170532e-02 -2.587911188602447510e-01 7.981929928064346313e-02 1.064277216792106628e-01 -6.860507279634475708e-02 3.381253182888031006e-01 -3.807875812053680420e-01 -1.453828662633895874e-01 1.263333559036254883e-01 2.633337676525115967e-01 -2.534938454627990723e-01
3.883429989218711853e-02 -2.368369549512863159e-01 -2.294140309095382690e-01 1.951464563608169556e-01 -2.012203037738800049e-01 -1.292928159236907959e-01 -1.307284832000732422e-01 -5.690891295671463013e-02 1.265230774879455566e-01 1.851498633623123169e-01 -1.999992728233337402e-01 1.378117352724075317e-01 1.226593628525733948e-01 9.642569720745086670e-02 -1.889351159334182739e-01 1.903247237205505371e-01 8.797734230756759644e-02 -1.460864543914794922e-01 -3.548773750662803650e-02 1.299193948507308960e-01 9.100387245416641235e-02 -5.051159113645553589e-02 1.035871952772140503e-01 2.016304135322570801e-01 6.557136029005050659e-02 -1.855317354202270508e-01 1.029541343450546265e-01 -4.245811700820922852e-01 -4.250652492046356201e-01 -1.147978454828262329e-01 -1.856435686349868774e-01 -3.546840324997901917e-02
7.815827429294586182e-02 -1.057843938469886780e-01 -6.035391706973314285e-03 1.506235683336853981e-03 1.591000258922576904e-01 2.195779606699943542e-02 2.474019527435302734e-01 -8.011884987354278564e-02 -1.290564984083175659e-01 -1.034722942858934402e-02 -4.232193529605865479e-02 3.537226319313049316e-01 -1.069155037403106689e-01 1.000307593494653702e-02 5.511452257633209229e-02 1.364921331405639648e-01 -1.561824977397918701e-02 -1.126683279871940613e-01 6.534601002931594849e-02 3.299890086054801941e-02 4.939626902341842651e-02 -1.838549524545669556e-01 -4.041241016238927841e-03 1.394626796245574951e-01 -5.311268195509910583e-02 8.383100479841232300e-02 -3.107687532901763916e-01 -3.310811817646026611e-01 -5.139774680137634277e-01 -3.900401890277862549e-01 4.378367215394973755e-02 -6.403598189353942871e-02
-1.115038171410560608e-01 -1.253006309270858765e-01 -6.182375177741050720e-02 3.127497732639312744e-01 -8.029990643262863159e-02 -1.593303680419921875e-02 -1.485709249973297119e-01 -1.317812353372573853e-01 3.548283129930496216e-02 -1.023340448737144470e-01 -2.137646377086639404e-01 4.792856574058532715e-01 6.264559924602508545e-02 -1.981527358293533325e-02 -8.829259872436523438e-02 -1.541700959205627441e-01 -1.006417125463485718e-01 1.558950841426849365e-01 1.105492841452360153e-02 -1.676499396562576294e-01 1.530240774154663086e-01 -1.033173277974128723e-01 2.557119429111480713e-01 1.241606399416923523e-01 7.679952681064605713e-02 1.105563044548034668e-01 4.351413547992706299e-01 4.821846634149551392e-02 -5.349177494645118713e-02 -1.001150235533714294e-01 5.070072365924715996e-04 -3.175428211688995361e-01
1.490570325404405594e-02 -1.401525642722845078e-02 -3.732044994831085205e-01 -8.757140487432479858e-03 7.325827330350875854e-02 -8.566579222679138184e-02 1.035438328981399536e-01 -3.564973473548889160e-01 -1.865685433149337769e-01 1.027611084282398224e-02 6.261507421731948853e-02 9.925085306167602539e-02 -2.549605369567871094e-01 -2.030888348817825317e-01 1.599420011043548584e-01 2.197861969470977783e-01 9.179215133190155029e-02 7.900589145720005035e-03 6.240196898579597473e-02 1.650634557008743286e-01 1.863674372434616089e-01 -6.188210844993591309e-02 -2.513895630836486816e-01 2.689566910266876221e-01 -2.859165333211421967e-02 -3.165866807103157043e-02 -3.390945121645927429e-02 -2.804965972900390625e-01 -3.858216702938079834e-01 -1.726380288600921631e-01 -5.780696123838424683e-02 5.921989679336547852e-02
1.372069865465164185e-01 -8.829263597726821899e-02 -1.197889521718025208e-01 4.328421056270599365e-01 1.144052743911743164e-01 -1.692708134651184082e-01 -2.893922850489616394e-02 -1.708618849515914917e-01 5.878033861517906189e-02 -2.378322333097457886e-01 -5.424633622169494629e-02 3.285627961158752441e-01 -5.014300718903541565e-02 1.242053508758544922e-01 7.417333126068115234e-02 -3.653366118669509888e-02 -9.804060310125350952e-02 -2.129194587469100952e-01 6.731521338224411011e-02 -8.834400773048400879e-02 1.376313120126724243e-01 -8.402762562036514282e-02 2.561424970626831055e-01 -5.419351905584335327e-02 -6.731388717889785767e-02 4.687334597110748291e-02 1.947536021471023560e-01 -1.760144084692001343e-01 -1.258573830127716064e-01 -2.490860521793365479e-01 4.301906228065490723e-01 -6.159140914678573608e-02
6.556859007105231285e-04 -1.455273199826478958e-02 -6.357102096080780029e-02 1.441439241170883179e-01 3.066002726554870605e-01 2.007397711277008057e-01 7.399389892816543579e-02 -1.760435551404953003e-01 2.349235862493515015e-01 -2.124127596616744995e-01 -1.065167016349732876e-03 4.132727980613708496e-01 -1.204221248626708984e-01 -2.246715724468231201e-01 2.276968657970428467e-01 1.674765497446060181e-01 -1.831261366605758667e-01 -1.570561528205871582e-01 -2.003968805074691772e-01 -1.497451812028884888e-01 6.453610211610794067e-02 1.669867634773254395e-01 -8.986409008502960205e-02 1.297289729118347168e-01 1.903741508722305298e-01 2.799072675406932831e-02 1.387877911329269409e-01 7.878420874476432800e-03 -2.700836360454559326e-01 -1.568599939346313477e-01 1.904366463422775269e-01 -1.425492614507675171e-01
9.399554878473281860e-02 -4.108516275882720947e-01 -3.513666987419128418e-01 1.859896443784236908e-02 1.069088205695152283e-01 -4.133982211351394653e-02 1.106070354580879211e-01 2.736158668994903564e-02 -1.015212610363960266e-01 -1.757389493286609650e-02 -2.720238268375396729e-01 1.083000004291534424e-01 6.518771499395370483e-02 -2.796088904142379761e-02 -9.440910816192626953e-02 6.008989363908767700e-02 2.677807211875915527e-01 -8.376335352659225464e-02 -9.952947497367858887e-02 -1.421113312244415283e-01 1.099324673414230347e-01 -7.566075026988983154e-02 -1.716964989900588989e-01 2.788806855678558350e-01 7.811992615461349487e-02 -1.479583829641342163e-01 2.895540297031402588e-01 -1.673598736524581909e-01 -3.663751482963562012e-01 1.491949707269668579e-01 1.665430366992950439e-01 2.416081540286540985e-02
7.032717019319534302e-02 3.944121673703193665e-02 -2.536820173263549805e-01 3.233468234539031982e-01 8.370452374219894409e-02 1.078077554702758789e-01 7.024603337049484253e-02 -4.734630696475505829e-03 2.828336507081985474e-02 -3.391442298889160156e-01 -1.667369343340396881e-02 3.464180827140808105e-01 -1.571492291986942291e-02 -3.580195009708404541e-01 5.327466875314712524e-02 -3.809884656220674515e-03 4.540794715285301208e-02 -2.598745934665203094e-02 -1.860973536968231201e-01 -2.931911870837211609e-02 2.561237104237079620e-02 1.127806305885314941e-01 1.467331498861312866e-01 3.740991950035095215e-01 -1.881797984242439270e-02 -2.552954554557800293e-01 3.995195776224136353e-02 -5.709351226687431335e-02 -3.651184439659118652e-01 -4.856219515204429626e-02 -7.517711818218231201e-02 -9.398145228624343872e-02
5.701472517102956772e-03 -1.146741658449172974e-01 -2.263552248477935791e-01 1.947535276412963867e-01 -7.926042377948760986e-02 -1.477172672748565674e-01 1.229239925742149353e-01 -2.005189359188079834e-01 3.769997134804725647e-02 2.513312101364135742e-01 -1.363218575716018677e-01 1.095714122056961060e-01 -1.927292793989181519e-01 -4.604067206382751465e-01 1.480178236961364746e-01 -1.452610269188880920e-02 -3.251430764794349670e-02 -2.344024032354354858e-01 -1.486424170434474945e-02 -2.092719525098800659e-01 -9.417195618152618408e-02 -1.163890659809112549e-01 3.462463915348052979e-01 -3.877463936805725098e-02 1.476924866437911987e-01 5.992966890335083008e-02 2.191160172224044800e-01 -7.860151678323745728e-02 -4.673097655177116394e-02 -2.891493737697601318e-01 1.046679317951202393e-01 1.662835776805877686e-01
1.465217620134353638e-01 -3.845435380935668945e-01 -1.098348945379257202e-01 1.833673715591430664e-01 3.024738430976867676e-01 -5.043514445424079895e-02 -2.972992882132530212e-02 -1.475591510534286499e-01 8.406752347946166992e-02 8.121687918901443481e-02 1.006238609552383423e-01 1.525856405496597290e-01 -1.478039175271987915e-01 -1.482187807559967041e-01 3.007352538406848907e-02 1.994892209768295288e-01 -3.873855993151664734e-02 1.426357869058847427e-02 -2.392326891422271729e-01 -2.515096366405487061e-01 2.679363191127777100e-01 -8.004767447710037231e-02 -1.656063646078109741e-01 8.443879336118698120e-02 -4.168818518519401550e-02 -5.866552889347076416e-02 -1.328350976109504700e-02 6.771005690097808838e-02 -2.060394734144210815e-01 -4.176635146141052246e-01 2.666830122470855713e-01 -6.156644597649574280e-02
1.855213791131973267e-01 -2.227879315614700317e-01 -2.463735938072204590e-01 1.401816606521606445e-01 1.248018369078636169e-01 -1.674194820225238800e-02 1.188745349645614624e-01 -3.691929876804351807e-01 3.043188154697418213e-01 8.388770744204521179e-03 4.947055876255035400e-02 5.715148895978927612e-02 -6.837796419858932495e-02 -2.098771780729293823e-01 -2.300004512071609497e-01 3.438963294029235840e-01 -4.200683161616325378e-02 -1.216913908720016479e-01 -6.309340894222259521e-02 -5.633429810404777527e-02 1.905088573694229126e-01 2.047605663537979126e-01 1.106209587305784225e-02 -2.878038883209228516e-01 1.512434184551239014e-01 -6.970953941345214844e-02 1.174277961254119873e-01 -1.653847843408584595e-01 -8.178821206092834473e-02 3.802078217267990112e-02 2.339161634445190430e-01 -1.854581236839294434e-01
1.134079173207283020e-01 -1.933533251285552979e-01 -3.568642213940620422e-02 3.125492930412292480e-01 3.299206495285034180e-02 8.940468728542327881e-02 -1.387826055288314819e-01 -1.872417777776718140e-01 -5.465181171894073486e-02 5.296969413757324219e-02 -7.585915178060531616e-02 4.969201683998107910e-01 -1.885249018669128418e-01 8.528780937194824219e-02 -4.833139479160308838e-02 1.076323837041854858e-01 1.962214857339859009e-01 3.269187510013580322e-01 -1.976070553064346313e-01 -3.656572401523590088e-01 1.452846378087997437e-01 2.269834652543067932e-02 3.465474769473075867e-02 1.854138821363449097e-01 6.537153571844100952e-02 1.211291104555130005e-01 1.370143890380859375e-01 -1.085077449679374695e-01 6.994289904832839966e-02 -6.015619635581970215e-02 1.762122213840484619e-01 -8.825437724590301514e-02
-7.872813876019790769e-05 -1.831320375204086304e-01 -2.630756497383117676e-01 -8.776281774044036865e-02 2.658920884132385254e-01 -8.439807221293449402e-03 2.461132556200027466e-01 -4.294422641396522522e-02 -6.228442117571830750e-02 -9.347453713417053223e-03 -3.239181637763977051e-02 2.647998332977294922e-01 1.542333960533142090e-01 -1.555932126939296722e-02 2.248639985918998718e-02 8.028693497180938721e-02 4.085157066583633423e-02 -3.971376717090606689e-01 1.520324200391769409e-01 -8.478299714624881744e-03 1.578693538904190063e-01 -1.209461987018585205e-01 -1.587840467691421509e-01 -1.751695573329925537e-01 2.248992174863815308e-01 1.483866721391677856e-01 -1.122701987624168396e-01 -3.551417589187622070e-01 -3.196049630641937256e-01 -1.915411055088043213e-01 1.468539983034133911e-01 2.233482152223587036e-02
-2.535796165466308594e-01 -7.559352368116378784e-02 -3.396924138069152832e-01 1.513399481773376465e-01 -1.454181969165802002e-01 7.564296573400497437e-02 1.159665640443563461e-02 -1.185009256005287170e-01 2.894135117530822754e-01 9.879603981971740723e-02 -2.904351949691772461e-01 1.925360858440399170e-01 -1.328976750373840332e-01 9.624054282903671265e-02 7.196430116891860962e-02 1.153206825256347656e-02 3.170654773712158203e-01 -2.193285152316093445e-02 -9.262739121913909912e-02 1.708896458148956299e-01 -8.311121910810470581e-02 -3.365782201290130615e-01 -1.033816784620285034e-01 -2.058670297265052795e-02 -3.716427087783813477e-02 -3.461731970310211182e-02 2.652315497398376465e-01 -6.524107605218887329e-02 -3.665297478437423706e-02 -3.876465559005737305e-01 6.461106240749359131e-02 -1.982805691659450531e-02
-1.301882266998291016e-01 -1.084570214152336121e-01 -2.617888152599334717e-01 5.922243371605873108e-02 1.766764372587203979e-01 1.773366518318653107e-02 -1.766195595264434814e-01 -1.560446470975875854e-01 2.119255810976028442e-01 3.066246211528778076e-02 1.697102785110473633e-01 7.054443359375000000e-01 2.562823146581649780e-02 -1.965144127607345581e-01 -9.411039203405380249e-02 -3.400133550167083740e-02 -1.990557312965393066e-01 7.676105201244354248e-02 -5.124298855662345886e-02 -1.062004789710044861e-01 3.709030151367187500e-02 1.085375100374221802e-01 -1.297547221183776855e-01 7.265289872884750366e-02 -1.528204418718814850e-02 -2.881495840847492218e-02 1.700028032064437866e-01 -7.006304711103439331e-02 -1.148445233702659607e-01 -1.828768700361251831e-01 1.183539330959320068e-01 -1.937361061573028564e-02
1.215378046035766602e-01 -1.400675922632217407e-01 2.644949220120906830e-02 1.001548543572425842e-01 1.306611150503158569e-01 2.460143566131591797e-01 -1.141374092549085617e-02 -2.811923921108245850e-01 2.779049277305603027e-01 1.719037629663944244e-02 1.465959250926971436e-01 3.338616788387298584e-01 -2.355794757604598999e-01 1.769431494176387787e-02 2.402349710464477539e-01 3.003658056259155273e-01 -1.793869435787200928e-01 -9.321028739213943481e-02 -1.843784153461456299e-01 -1.519309431314468384e-01 3.653012588620185852e-02 9.404941648244857788e-02 4.972606152296066284e-02 2.263297736644744873e-01 7.318551093339920044e-02 8.310330659151077271e-02 2.262175828218460083e-01 -1.398041546344757080e-01 -2.964224815368652344e-01 -5.274498835206031799e-02 2.198202013969421387e-01 -9.249000810086727142e-03
-7.897979021072387695e-02 -1.543856263160705566e-01 -1.430692970752716064e-01 1.936772018671035767e-01 -5.735165998339653015e-02 -1.894861310720443726e-01 5.887287855148315430e-02 1.092956885695457458e-01 -1.409528702497482300e-01 -2.676194719970226288e-02 -6.292540580034255981e-02 4.115916192531585693e-01 -5.695500597357749939e-02 8.755113184452056885e-02 -3.661935627460479736e-01 3.123019356280565262e-03 1.105526387691497803e-01 4.593828320503234863e-02 -1.064096018671989441e-01 2.823583781719207764e-01 2.219340801239013672e-01 -4.848866462707519531e-01 -9.910832345485687256e-02 1.780212372541427612e-01 3.414439782500267029e-02 -6.297823041677474976e-02 2.426122874021530151e-02 -1.537677794694900513e-01 -1.131006106734275818e-01 -2.031259238719940186e-01 2.026185952126979828e-02 -5.727993324398994446e-02
-3.692489862442016602e-02 -1.376037448644638062e-01 -3.231021761894226074e-01 1.693645715713500977e-01 -1.147596463561058044e-01 3.216921687126159668e-01 6.717344373464584351e-02 5.464440956711769104e-02 -1.586544513702392578e-01 3.138533234596252441e-01 -1.037791445851325989e-01 2.370988130569458008e-01 2.760918252170085907e-02 2.238427847623825073e-01 1.373862326145172119e-01 1.976381242275238037e-01 8.541831374168395996e-02 -4.572245478630065918e-02 5.829045921564102173e-02 1.621182262897491455e-01 9.792996942996978760e-02 3.566501289606094360e-02 -2.175477147102355957e-02 7.334618270397186279e-02 3.680597990751266479e-02 1.360437572002410889e-01 7.299061119556427002e-02 -4.082065224647521973e-01 -3.756001293659210205e-01 9.876738302409648895e-03 1.846761554479598999e-01 1.097305305302143097e-02
-4.420696292072534561e-03 -7.099958509206771851e-02 -6.872805953025817871e-02 3.208417296409606934e-01 1.761622726917266846e-01 -7.076738774776458740e-02 -4.683681949973106384e-02 -1.746609508991241455e-01 4.372100532054901123e-02 1.467460095882415771e-01 -4.833653941750526428e-02 1.367197781801223755e-01 -3.352997079491615295e-02 -4.105162918567657471e-01 -3.590101301670074463e-01 -1.499368995428085327e-01 -6.117545813322067261e-02 -1.655925512313842773e-01 7.154405117034912109e-02 -1.994464099407196045e-01 -5.209313705563545227e-02 -2.455320507287979126e-01 -5.106815695762634277e-02 2.800982594490051270e-01 -1.243816595524549484e-02 -3.100575320422649384e-02 1.814909130334854126e-01 -2.488490939140319824e-01 1.613812404684722424e-03 -1.508042365312576294e-01 2.541511058807373047e-01 -2.227145880460739136e-01
6.574597209692001343e-02 7.074026018381118774e-02 -1.452597882598638535e-02 2.391424477100372314e-01 3.411433398723602295e-01 -1.106815561652183533e-01 1.219044923782348633e-01 -1.929290890693664551e-01 1.158337220549583435e-01 1.458044499158859253e-01 -9.297420084476470947e-02 1.903542503714561462e-02 -1.035952866077423096e-01 -1.788409426808357239e-02 -1.172974184155464172e-01 3.176162019371986389e-02 1.397282332181930542e-01 -1.796470135450363159e-01 8.707151561975479126e-02 4.697198420763015747e-02 3.336438536643981934e-02 -1.109333559870719910e-01 1.505059450864791870e-01 -1.579453945159912109e-01 2.185616642236709595e-01 -3.488827049732208252e-01 2.905426621437072754e-01 -2.624756395816802979e-01 -2.818722128868103027e-01 -3.348240256309509277e-01 2.145612686872482300e-01 -8.001527749001979828e-03
1.145605817437171936e-01 -1.454664468765258789e-01 -1.979928910732269287e-01 1.949249804019927979e-01 3.503852784633636475e-01 9.564784169197082520e-02 -1.880590170621871948e-01 -1.024889498949050903e-01 1.343532204627990723e-01 -7.581822574138641357e-02 1.362906098365783691e-01 5.334375500679016113e-01 -4.793645441532135010e-02 -2.764469981193542480e-01 -2.344365045428276062e-02 9.746621549129486084e-02 -1.155570745468139648e-01 1.114544495940208435e-01 1.260370854288339615e-02 -1.489753276109695435e-01 1.802558451890945435e-01 1.369670778512954712e-01 -1.662702858448028564e-01 2.790718525648117065e-02 1.289574056863784790e-01 -8.586949855089187622e-02 2.500249147415161133e-01 -8.368439972400665283e-02 -1.520560532808303833e-01 -2.180208265781402588e-01 -5.511868000030517578e-02 -3.733373712748289108e-03
1.411832123994827271e-01 -1.605501621961593628e-01 -2.718998789787292480e-01 -1.122895181179046631e-01 1.697799563407897949e-01 2.689148783683776855e-01 3.641785383224487305e-01 -6.086444109678268433e-02 1.866128742694854736e-01 6.265781819820404053e-02 -1.294081956148147583e-01 1.073191389441490173e-01 6.909343600273132324e-02 -1.452594846487045288e-01 6.695296615362167358e-02 -9.118141978979110718e-02 -4.348227009177207947e-02 -1.868490576744079590e-01 -1.808714866638183594e-01 -1.485045850276947021e-01 2.376331537961959839e-01 -1.049037128686904907e-01 -2.024935036897659302e-01 -7.247106730937957764e-02 -3.376106917858123779e-02 -7.136613130569458008e-02 1.218791604042053223e-01 -2.080925405025482178e-01 -3.479656279087066650e-01 9.851448237895965576e-02 2.529409229755401611e-01 -2.452357560396194458e-01
-2.123637199401855469e-01 -4.620995745062828064e-02 -1.813035756349563599e-01 3.572705015540122986e-02 2.038520574569702148e-01 -1.060176491737365723e-01 1.913435161113739014e-01 -3.042197227478027344e-01 6.713259965181350708e-02 2.494258135557174683e-01 1.300433725118637085e-01 4.046048223972320557e-01 -1.077414155006408691e-01 7.497851550579071045e-02 1.860471628606319427e-02 3.290404975414276123e-01 -1.168748084455728531e-02 -2.608967423439025879e-01 9.481090307235717773e-02 -1.195301953703165054e-02 9.309118986129760742e-02 -2.387330830097198486e-01 -9.344173967838287354e-02 2.166586816310882568e-01 -2.865328192710876465e-01 1.680779010057449341e-01 1.702761948108673096e-01 -3.325636684894561768e-02 -9.224998205900192261e-02 9.227091073989868164e-02 1.201367564499378204e-02 -8.481862396001815796e-02
-9.040167182683944702e-02 -1.957671046257019043e-01 -4.147936403751373291e-02 3.378868848085403442e-02 3.889090418815612793e-01 8.404284715652465820e-02 -2.357193231582641602e-01 -4.461036622524261475e-01 1.822737604379653931e-01 -6.555253267288208008e-02 -1.456581801176071167e-01 4.680414199829101562e-01 4.015078395605087280e-02 3.208275884389877319e-02 1.221492793411016464e-02 8.949279785156250000e-02 -1.593594849109649658e-01 -1.510643064975738525e-01 -3.667034953832626343e-02 -6.251472234725952148e-02 1.041226536035537720e-01 -8.589736185967922211e-03 -1.437658816576004028e-01 -2.082829736173152924e-02 6.484001874923706055e-02 1.550012677907943726e-01 4.127387702465057373e-02 3.979093581438064575e-02 -2.594415247440338135e-01 -1.873146593570709229e-01 1.724755167961120605e-01 2.881199354305863380e-03
1.412741374224424362e-03 -3.964471518993377686e-01 -1.833242774009704590e-01 1.981738060712814331e-01 1.882167607545852661e-01 9.276486933231353760e-03 -1.313496083021163940e-01 -1.965455263853073120e-01 1.564166396856307983e-01 -1.303505897521972656e-01 -2.583942562341690063e-02 5.273735523223876953e-01 -3.444871306419372559e-02 -2.225330322980880737e-01 -5.304493755102157593e-02 -3.937346860766410828e-03 -1.499307155609130859e-01 2.991695143282413483e-02 -1.706464216113090515e-02 -1.367187201976776123e-01 2.022093832492828369e-01 1.212005969136953354e-02 -2.445418536663055420e-01 1.684790402650833130e-01 1.236460432410240173e-01 5.362940207123756409e-02 1.964091360569000244e-01 -3.059090580791234970e-03 -2.169378995895385742e-01 -1.336751878261566162e-01 4.250354319810867310e-02 9.849307686090469360e-02
-2.279531359672546387e-01 3.176746889948844910e-02 -3.428294509649276733e-02 1.447440236806869507e-01 -2.731702104210853577e-02 2.300391942262649536e-01 -6.190817058086395264e-02 -3.332021236419677734e-01 1.850157678127288818e-01 -1.327501982450485229e-01 -7.417242974042892456e-02 4.572488367557525635e-01 1.454797666519880295e-02 -1.309745609760284424e-01 3.503967775031924248e-03 2.178084803745150566e-03 1.203127279877662659e-01 -2.195878922939300537e-01 2.450949512422084808e-02 -1.814163029193878174e-01 8.281170576810836792e-02 1.059549599885940552e-01 -3.142329454421997070e-01 6.679871678352355957e-02 2.623644471168518066e-01 9.135607630014419556e-03 2.969338744878768921e-02 1.116502657532691956e-01 -3.024660050868988037e-01 -1.166134625673294067e-01 2.369658797979354858e-01 1.075564920902252197e-01
-1.044296398758888245e-01 -5.138996988534927368e-02 3.853562474250793457e-02 -6.867785751819610596e-02 4.026138037443161011e-02 -5.928558111190795898e-02 -4.111538827419281006e-02 -3.423182964324951172e-01 6.759046018123626709e-02 -1.784382909536361694e-01 2.077457867562770844e-02 4.631186127662658691e-01 -1.785108149051666260e-01 2.750701308250427246e-01 -4.694684222340583801e-02 5.500444094650447369e-04 1.431725770235061646e-01 -4.689805209636688232e-02 -6.606187671422958374e-02 -2.802526056766510010e-01 1.755413711071014404e-01 -2.478725165128707886e-01 4.414079710841178894e-02 2.593103051185607910e-01 -1.687882393598556519e-01 -3.986519575119018555e-02 1.024696007370948792e-01 -8.848250657320022583e-02 -4.206266999244689941e-01 9.032843634486198425e-03 4.478153586387634277e-02 -2.683247998356819153e-02
2.540526390075683594e-01 -1.136527284979820251e-01 -2.603976726531982422e-01 7.463224977254867554e-02 3.152603283524513245e-02 -1.030059065669775009e-02 8.101806044578552246e-02 -1.324368566274642944e-01 -1.533806622028350830e-01 6.984547525644302368e-02 -2.087414115667343140e-01 1.750660985708236694e-01 6.096687912940979004e-02 -6.384729593992233276e-02 -3.075995445251464844e-01 2.703082859516143799e-01 3.104105293750762939e-01 -2.892450988292694092e-01 2.467781491577625275e-02 -4.988097772002220154e-02 1.062897294759750366e-01 -1.085428521037101746e-01 1.158086284995079041e-01 -3.057640977203845978e-02 3.624840378761291504e-01 3.260002285242080688e-02 -1.004730816930532455e-02 -3.208189606666564941e-01 -2.812358438968658447e-01 -5.492601916193962097e-02 8.716613054275512695e-02 1.119852066040039062e-02
2.894395403563976288e-02 -9.853821992874145508e-02 -2.916169166564941406e-01 5.359830856323242188e-01 1.362050175666809082e-01 -1.832195073366165161e-01 7.834287732839584351e-02 -2.716015279293060303e-01 2.737259864807128906e-01 1.113153025507926941e-01 -2.975407056510448456e-02 1.817211359739303589e-01 -3.024231195449829102e-01 4.422300308942794800e-02 -9.053116291761398315e-02 -7.307324558496475220e-02 -1.075931042432785034e-01 1.840488314628601074e-01 -1.404324769973754883e-01 -2.789166755974292755e-03 -1.921355724334716797e-02 -1.391884088516235352e-01 7.509589940309524536e-02 -7.825385779142379761e-02 2.271674871444702148e-01 -9.756053239107131958e-02 3.565698629245162010e-03 -1.541010588407516479e-01 -1.180224865674972534e-01 -2.053517848253250122e-01 5.386067554354667664e-02 -1.279243528842926025e-01
5.588921904563903809e-02 -1.398425400257110596e-01 -3.044370114803314209e-01 -4.880769550800323486e-02 3.132075071334838867e-01 -2.522064931690692902e-02 1.252239197492599487e-01 6.244942545890808105e-02 2.799433469772338867e-01 2.846673429012298584e-01 -2.763919234275817871e-01 3.644458055496215820e-01 2.095241844654083252e-01 -6.437069177627563477e-02 1.569790095090866089e-01 6.027577817440032959e-02 1.471986919641494751e-01 -3.392209112644195557e-02 -1.005701273679733276e-01 1.626084297895431519e-01 -1.750479266047477722e-02 -8.741925656795501709e-02 2.099239528179168701e-01 -1.746563464403152466e-01 1.512307673692703247e-01 2.142287790775299072e-01 2.313997447490692139e-01 -1.949808299541473389e-01 -7.259226590394973755e-02 -5.243796482682228088e-02 7.900326699018478394e-02 5.019264668226242065e-02
1.847690530121326447e-02 -1.647198051214218140e-01 -2.397491335868835449e-01 1.750220060348510742e-01 -1.282394975423812866e-01 2.360783964395523071e-01 1.588926911354064941e-01 -1.240375712513923645e-01 9.600059688091278076e-02 -1.792661994695663452e-01 5.493511632084846497e-02 3.970887362957000732e-01 5.783689022064208984e-02 -1.491762697696685791e-01 1.679422110319137573e-01 3.681732118129730225e-01 2.160776406526565552e-01 -1.448343247175216675e-01 -6.907875090837478638e-02 -7.346279174089431763e-02 -6.612837314605712891e-03 -3.153422176837921143e-01 -7.201710343360900879e-02 1.461278349161148071e-01 5.079366266727447510e-02 1.422144472599029541e-01 -1.240541562438011169e-01 -9.577712416648864746e-02 -3.336732387542724609e-01 -1.159324776381254196e-02 -4.153609648346900940e-02 -1.255949735641479492e-01
1.753330230712890625e-02 -9.837895631790161133e-02 -2.740741968154907227e-01 3.796710073947906494e-01 2.354130148887634277e-02 -7.615038007497787476e-02 1.835912279784679413e-02 4.136747866868972778e-02 4.775181878358125687e-03 4.197653755545616150e-02 -1.538349092006683350e-01 3.102757632732391357e-01 -4.581536725163459778e-02 1.061482131481170654e-01 -1.737207174301147461e-02 3.790444135665893555e-01 -1.068006176501512527e-02 -1.702281385660171509e-01 -1.025124862790107727e-01 1.342957168817520142e-01 1.234382838010787964e-01 -5.030070245265960693e-02 2.281635254621505737e-02 1.425324827432632446e-01 1.965476870536804199e-01 1.208126917481422424e-01 -3.015304207801818848e-01 -2.679851949214935303e-01 -3.835578560829162598e-01 -1.240419968962669373e-01 -6.672929972410202026e-02 -6.421577185392379761e-02
-1.127661988139152527e-01 1.850139945745468140e-01 -3.978753834962844849e-02 1.411008089780807495e-02 -1.439651548862457275e-01 6.749603897333145142e-02 2.429704219102859497e-01 1.565015763044357300e-01 7.695326209068298340e-02 -6.583181209862232208e-03 -1.555297225713729858e-01 4.694063365459442139e-01 2.544387802481651306e-02 1.996002048254013062e-01 5.996972694993019104e-02 -1.084345802664756775e-01 1.880240589380264282e-01 7.317514717578887939e-02 -2.611094117164611816e-01 2.702820301055908203e-01 1.684731990098953247e-01 -1.064047217369079590e-01 -1.326058991253376007e-02 1.396870911121368408e-01 1.495271362364292145e-02 -2.049828879535198212e-02 3.500509858131408691e-01 -3.215682208538055420e-01 -8.126606792211532593e-02 -1.674725711345672607e-01 1.618455052375793457e-01 -8.579740673303604126e-02
1.734953373670578003e-01 -2.048042044043540955e-02 -3.639442324638366699e-01 2.294674366712570190e-01 -3.897724673151969910e-02 9.637859184294939041e-04 5.821214988827705383e-02 -2.747871875762939453e-01 -7.818040996789932251e-02 -1.801240071654319763e-02 -2.052119523286819458e-01 2.823741137981414795e-01 2.932133376598358154e-01 8.015146851539611816e-02 1.005931049585342407e-01 1.180669963359832764e-01 -7.369996607303619385e-02 -1.870649158954620361e-01 -4.094941318035125732e-01 1.213137581944465637e-01 -5.382143706083297729e-02 -6.789370626211166382e-02 1.661067456007003784e-02 -5.690365657210350037e-02 1.006909236311912537e-01 -5.818642675876617432e-02 1.222396716475486755e-01 -1.033196225762367249e-01 -2.515461742877960205e-01 -8.473925292491912842e-02 8.061760663986206055e-02 3.305552005767822266e-01
9.484793990850448608e-02 -1.449459493160247803e-01 -2.628359794616699219e-01 2.257613539695739746e-01 1.053960472345352173e-01 -4.926519002765417099e-03 1.607937961816787720e-01 -2.227668017148971558e-01 -1.648268401622772217e-01 1.087856143712997437e-01 1.741919666528701782e-02 1.634574979543685913e-01 -1.226366311311721802e-01 -3.947419673204421997e-02 1.907048225402832031e-01 -6.372732669115066528e-02 1.812599003314971924e-01 -2.898986935615539551e-01 2.187988162040710449e-02 -6.029924750328063965e-02 1.931280493736267090e-01 -2.804707176983356476e-02 -2.461025267839431763e-01 2.567510493099689484e-02 2.774308621883392334e-01 2.674496769905090332e-01 -9.719672054052352905e-02 -2.390462458133697510e-01 -2.884764969348907471e-01 -8.175623416900634766e-02 3.073721826076507568e-01 -1.431428790092468262e-01
1.819128841161727905e-01 3.581070899963378906e-02 -1.691998690366744995e-01 2.127706706523895264e-01 1.942515671253204346e-01 2.529046833515167236e-01 9.770158678293228149e-02 -2.378802001476287842e-01 5.281676724553108215e-02 2.614964544773101807e-01 -1.492571979761123657e-01 2.797731757164001465e-01 -4.381668195128440857e-02 3.810125961899757385e-02 -3.370843827724456787e-02 2.854752354323863983e-02 -1.107189655303955078e-01 1.486182361841201782e-01 -6.924443691968917847e-02 -1.150606349110603333e-01 3.741249740123748779e-01 2.107575237751007080e-01 2.872778661549091339e-02 3.832750618457794189e-01 5.409489199519157410e-02 4.966408386826515198e-02 1.594820767641067505e-01 -2.904403768479824066e-02 -1.437534987926483154e-01 7.113610208034515381e-02 3.138861060142517090e-01 -8.025563508272171021e-02
-8.157159388065338135e-02 -3.413183242082595825e-02 -4.414568841457366943e-01 1.470170356333255768e-02 1.751419529318809509e-02 1.817270815372467041e-01 1.470968574285507202e-01 -8.131419122219085693e-02 8.431701362133026123e-02 -2.580191008746623993e-02 -1.086090803146362305e-01 3.253881335258483887e-01 6.335926055908203125e-02 6.272397935390472412e-02 -1.889108568429946899e-01 -9.989520162343978882e-02 1.841493546962738037e-01 -2.180422246456146240e-01 -4.220851659774780273e-01 1.695656478404998779e-01 9.643191844224929810e-02 2.809323370456695557e-01 4.284921661019325256e-02 1.527752578258514404e-01 7.128985226154327393e-02 -1.784479022026062012e-01 4.331333562731742859e-02 -2.080079168081283569e-03 -1.547604948282241821e-01 -2.879353761672973633e-01 9.483964741230010986e-02 -4.199441522359848022e-03
-3.011164069175720215e-02 -2.119062095880508423e-01 -4.936590492725372314e-01 7.662256807088851929e-02 -1.162768453359603882e-01 4.604790732264518738e-02 1.402741670608520508e-01 -1.753081828355789185e-01 1.658957749605178833e-01 -6.731642782688140869e-02 -7.503996044397354126e-02 3.290228843688964844e-01 -5.932377651333808899e-02 -1.863388530910015106e-02 -1.718743443489074707e-01 7.889027148485183716e-02 5.677821114659309387e-02 -1.956891566514968872e-01 1.069523394107818604e-01 2.802084982395172119e-01 1.342268586158752441e-01 1.545047014951705933e-02 -5.196481943130493164e-02 2.572300657629966736e-02 3.270392715930938721e-01 -6.879065185785293579e-03 -1.126054748892784119e-01 -1.998627930879592896e-01 -2.133611142635345459e-01 7.656559348106384277e-02 2.833003103733062744e-01 -9.292288124561309814e-02
8.619227260351181030e-02 -1.806928068399429321e-01 -5.045793652534484863e-01 2.170382440090179443e-01 1.874378882348537445e-03 -2.304646223783493042e-01 -5.744878202676773071e-02 -3.723258972167968750e-01 -6.146144866943359375e-02 1.312080956995487213e-02 3.251047804951667786e-02 7.703511416912078857e-02 1.696509495377540588e-02 -1.705718785524368286e-01 6.831521540880203247e-02 1.054080724716186523e-01 3.630450963973999023e-01 2.512117475271224976e-02 1.051302105188369751e-01 3.075803630053997040e-02 2.707854509353637695e-01 4.231501743197441101e-02 -9.757038950920104980e-02 1.266528367996215820e-01 -9.367598593235015869e-02 7.052364759147167206e-03 1.179589983075857162e-02 -3.422650098800659180e-01 -9.217926859855651855e-02 -1.641252189874649048e-01 2.034817263484001160e-02 2.074873074889183044e-03
-2.210439145565032959e-01 2.370869554579257965e-02 -2.000081166625022888e-02 1.137646958231925964e-01 4.950863774865865707e-03 -8.602002635598182678e-03 5.211881175637245178e-02 -2.646476328372955322e-01 2.882902324199676514e-01 -1.473493874073028564e-01 3.624500334262847900e-02 4.367093369364738464e-02 -8.445535600185394287e-02 1.495759934186935425e-01 5.478847306221723557e-03 1.758645176887512207e-01 1.920043975114822388e-01 -3.216826021671295166e-01 -6.638029217720031738e-02 -1.593923270702362061e-01 1.550348699092864990e-01 -1.764649450778961182e-01 -1.492327749729156494e-01 1.842315644025802612e-01 7.006063824519515038e-04 9.592866152524948120e-02 3.364166021347045898e-01 2.802721038460731506e-02 -3.996295332908630371e-01 -2.809081375598907471e-01 1.207391396164894104e-01 -1.948674023151397705e-01
-2.707574665546417236e-01 5.255486816167831421e-02 -3.959874436259269714e-02 2.244322150945663452e-01 -2.225619107484817505e-01 2.616722136735916138e-02 1.054202914237976074e-01 -1.315340027213096619e-02 1.275931764394044876e-02 -1.529304385185241699e-01 1.639458835124969482e-01 3.842217922210693359e-01 5.491931457072496414e-03 1.935162097215652466e-01 -1.600067615509033203e-01 2.852173745632171631e-01 7.263280451297760010e-02 -2.195513099431991577e-01 -9.348982572555541992e-02 -1.883936673402786255e-01 2.178522348403930664e-01 -1.278552263975143433e-01 4.945871233940124512e-02 6.704083085060119629e-02 1.231711581349372864e-01 4.447476938366889954e-02 2.149634063243865967e-01 -2.058681994676589966e-01 -1.796956211328506470e-01 -1.844787783920764923e-02 1.535715460777282715e-01 -3.709277212619781494e-01
-2.219896316528320312e-01 -1.179990768432617188e-01 -5.305225774645805359e-02 -6.608200073242187500e-02 -2.711219899356365204e-02 9.442540258169174194e-02 1.289971321821212769e-01 -3.471960127353668213e-01 2.154715172946453094e-02 -2.700615860521793365e-02 -2.829090058803558350e-01 3.763507902622222900e-01 2.091197967529296875e-01 -2.524475157260894775e-01 1.186728477478027344e-01 1.390358209609985352e-01 -1.088920701295137405e-02 -1.286199837923049927e-01 -1.916127800941467285e-01 -1.533195823431015015e-01 -3.141843527555465698e-02 -2.183656208217144012e-02 -1.031081900000572205e-01 2.067116349935531616e-01 2.690772116184234619e-01 -1.101902499794960022e-01 2.646721005439758301e-01 3.205410903319716454e-04 -2.803602814674377441e-01 -3.255754336714744568e-02 2.225707620382308960e-01 -5.939912796020507812e-02
-2.197975814342498779e-01 1.080026850104331970e-01 -1.224377676844596863e-01 6.462918221950531006e-02 3.215759992599487305e-01 2.571043074131011963e-01 1.412517577409744263e-01 -2.404451668262481689e-01 2.382159084081649780e-01 -1.241631582379341125e-01 -1.403889507055282593e-01 3.178012669086456299e-01 -2.141785621643066406e-02 -1.769442707300186157e-01 -1.512563135474920273e-02 3.321143090724945068e-01 -1.433973908424377441e-01 -7.598377019166946411e-02 5.558406189084053040e-02 -2.764028310775756836e-01 -4.494290053844451904e-02 5.569773167371749878e-02 -1.552311796694993973e-02 1.048046201467514038e-01 5.237007886171340942e-02 1.125117316842079163e-01 1.733476966619491577e-01 1.136685684323310852e-01 -2.992100715637207031e-01 -1.181112751364707947e-01 2.329278141260147095e-01 1.161354780197143555e-02
1.677640825510025024e-01 2.098922990262508392e-02 -4.531033337116241455e-01 -1.426927596330642700e-01 5.217278376221656799e-02 -1.294966787099838257e-01 -3.212094679474830627e-02 -1.177340969443321228e-01 -7.831412553787231445e-02 1.237871795892715454e-01 2.255643159151077271e-02 2.419385313987731934e-01 1.566898971796035767e-01 1.380406469106674194e-01 -1.030711829662322998e-01 2.658878266811370850e-01 2.561500370502471924e-01 4.826020076870918274e-02 -1.067487616091966629e-02 6.578353792428970337e-02 3.495455980300903320e-01 -2.090415507555007935e-01 -8.798386156558990479e-02 -2.823471091687679291e-02 -1.442753821611404419e-01 4.935279488563537598e-02 3.563876450061798096e-02 -3.495380282402038574e-01 -1.921861767768859863e-01 1.660368219017982483e-02 2.692618668079376221e-01 5.221578851342201233e-02
1.964844912290573120e-01 -4.180513620376586914e-01 -1.802963316440582275e-01 1.995576918125152588e-01 2.030001282691955566e-01 2.467761039733886719e-01 7.415378838777542114e-02 -2.650870680809020996e-01 -8.649656176567077637e-02 -7.739047287032008171e-04 -3.311931341886520386e-02 2.467734515666961670e-01 9.808863699436187744e-02 -1.969763934612274170e-01 -2.490753382444381714e-01 -6.209229305386543274e-02 -7.124837487936019897e-02 -1.202229112386703491e-01 -1.215657964348793030e-01 -1.734611019492149353e-02 1.528675556182861328e-01 1.287114024162292480e-01 -7.220552861690521240e-02 -2.303063422441482544e-01 7.573104649782180786e-02 -2.167095988988876343e-01 1.994381248950958252e-01 -1.220621764659881592e-01 -1.480566561222076416e-01 -8.715759962797164917e-02 1.967891007661819458e-01 -2.102689594030380249e-01
-4.180221259593963623e-02 -1.638254672288894653e-01 -3.250690400600433350e-01 1.122967824339866638e-01 1.573637574911117554e-01 1.836230456829071045e-01 1.638269573450088501e-01 -1.480745673179626465e-01 7.435000687837600708e-02 6.532109528779983521e-02 -7.443820685148239136e-02 2.250276207923889160e-01 2.784379720687866211e-01 -2.360220551490783691e-01 -2.874902784824371338e-01 2.804392576217651367e-01 -3.896396607160568237e-02 1.743669621646404266e-02 -1.127898842096328735e-01 3.150177374482154846e-02 -1.557768043130636215e-02 1.422570049762725830e-01 1.701430790126323700e-02 8.076523244380950928e-02 2.037423402070999146e-01 -6.028896197676658630e-02 -3.342410624027252197e-01 -1.121819987893104553e-01 -3.057670593261718750e-01 -1.638089716434478760e-01 1.680172681808471680e-01 -1.566855609416961670e-01
-1.550838202238082886e-01 -1.791950911283493042e-01 -1.528374701738357544e-01 1.158839613199234009e-01 -4.215469956398010254e-02 5.336179211735725403e-02 4.067065566778182983e-02 -8.801403641700744629e-02 2.757603526115417480e-01 7.457821071147918701e-02 -4.855331405997276306e-02 2.034589201211929321e-01 -2.700989246368408203e-01 2.689613262191414833e-03 -4.187117144465446472e-02 -2.868119440972805023e-02 7.451429963111877441e-02 -4.396505951881408691e-01 -2.117940783500671387e-02 1.267335563898086548e-01 1.527629327028989792e-02 -2.577923834323883057e-01 -1.724823564291000366e-01 2.212862968444824219e-01 -3.679995834827423096e-01 -5.051581934094429016e-02 7.807610183954238892e-02 -7.633819431066513062e-02 -1.358569562435150146e-01 -3.664305508136749268e-01 1.279111206531524658e-01 1.112563908100128174e-01
-7.228679209947586060e-02 3.007802367210388184e-01 -5.259229987859725952e-02 4.615113884210586548e-02 -1.436186023056507111e-02 3.248975276947021484e-01 -1.083615422248840332e-01 -2.039702981710433960e-01 2.665102779865264893e-01 -1.487101763486862183e-01 -1.909491121768951416e-01 3.990877866744995117e-01 6.307130306959152222e-02 -3.125648247078061104e-03 4.862383753061294556e-02 1.788402497768402100e-01 -5.573577247560024261e-03 -2.029071301221847534e-01 -4.486203566193580627e-02 -7.989472150802612305e-02 2.019802778959274292e-01 1.752651184797286987e-01 -2.340077757835388184e-01 2.412340044975280762e-01 1.384892314672470093e-01 -1.343047320842742920e-01 1.237245928496122360e-02 -9.051918983459472656e-02 -2.877307534217834473e-01 -1.750970035791397095e-01 1.367422789335250854e-01 3.623139113187789917e-02
-4.585934057831764221e-02 -2.492628097534179688e-01 -1.794057339429855347e-01 1.811552941799163818e-01 1.606181412935256958e-01 -8.942817151546478271e-02 -1.204755455255508423e-01 -1.016010567545890808e-01 1.118664517998695374e-01 6.819484382867813110e-02 1.143686026334762573e-01 6.087403893470764160e-01 -4.864366725087165833e-02 -1.947133094072341919e-01 1.112925540655851364e-02 -3.438609186559915543e-03 -1.731159836053848267e-01 -1.315263658761978149e-01 9.791336022317409515e-03 -1.253332942724227905e-01 1.419662237167358398e-01 1.421958506107330322e-01 -3.382172584533691406e-01 6.668245792388916016e-02 -5.837390571832656860e-02 3.602016344666481018e-02 3.051964044570922852e-01 -5.861149728298187256e-02 -9.472472220659255981e-02 -1.857986450195312500e-01 -2.584303915500640869e-02 -5.632863566279411316e-02
1.347313970327377319e-01 1.790786236524581909e-01 -1.423283815383911133e-01 1.888654232025146484e-01 6.954833120107650757e-02 2.501272559165954590e-01 3.643124178051948547e-02 -1.440513134002685547e-01 1.955180764198303223e-01 -1.132633686065673828e-01 1.439646631479263306e-01 2.666505277156829834e-01 -1.313527822494506836e-01 -3.544378876686096191e-01 9.276810288429260254e-02 -2.648484706878662109e-02 -8.179760538041591644e-03 -2.205270081758499146e-01 -1.867880076169967651e-01 7.440806366503238678e-03 1.308036446571350098e-01 -1.283700615167617798e-01 4.330088198184967041e-01 1.365475077182054520e-02 1.055201441049575806e-01 -1.519618034362792969e-01 1.053845584392547607e-01 -3.112284839153289795e-02 -3.777315616607666016e-01 -7.263895124197006226e-02 1.006070151925086975e-01 2.086207503452897072e-03
9.625242650508880615e-02 -1.389798969030380249e-01 -1.002088114619255066e-01 -6.476619839668273926e-02 -3.225747346878051758e-01 4.873705804347991943e-01 6.275163590908050537e-02 8.611588925123214722e-02 2.541271448135375977e-01 -2.368171364068984985e-01 -1.170196905732154846e-01 3.473389446735382080e-01 -1.440195292234420776e-01 -1.368217170238494873e-01 -6.082852184772491455e-02 1.632494479417800903e-01 -5.046870186924934387e-02 1.058977767825126648e-01 -3.059238195419311523e-02 -9.649138152599334717e-02 1.527565121650695801e-01 -9.129912406206130981e-02 8.156987279653549194e-02 4.766893386840820312e-02 1.793227642774581909e-01 1.157493963837623596e-01 2.352483868598937988e-01 -1.009741500020027161e-01 -1.365672349929809570e-01 -1.219950020313262939e-01 2.049652040004730225e-01 1.679046452045440674e-01
-1.523752063512802124e-01 -2.801276277750730515e-03 8.185182511806488037e-02 -1.273946017026901245e-01 -2.489333786070346832e-02 1.779879331588745117e-01 3.935263026505708694e-03 -1.063722893595695496e-01 2.827492654323577881e-01 -5.385933071374893188e-02 -1.263724565505981445e-01 2.076354026794433594e-01 1.466292738914489746e-01 -2.432765066623687744e-01 -1.066083386540412903e-01 1.743126809597015381e-01 -5.047718062996864319e-02 -3.295710384845733643e-01 -8.222966641187667847e-02 -4.166700318455696106e-02 1.243145167827606201e-01 -2.467571198940277100e-01 -2.325673848390579224e-01 2.374617159366607666e-01 -7.087614387273788452e-02 1.409262269735336304e-01 2.470526844263076782e-01 -7.525051385164260864e-02 -4.074463248252868652e-01 -1.176765337586402893e-01 2.527871727943420410e-01 -6.345117092132568359e-02
-7.701673358678817749e-02 -9.736452996730804443e-02 -2.881332039833068848e-01 2.275675535202026367e-01 -2.556390874087810516e-02 -9.692808613181114197e-03 -4.700592905282974243e-02 6.232257559895515442e-02 -9.442454576492309570e-02 7.899304479360580444e-02 -2.919291518628597260e-02 3.959671258926391602e-01 -2.394729554653167725e-01 -2.971866540610790253e-02 -2.462386488914489746e-01 1.434270571917295456e-02 2.708176076412200928e-01 -1.254267990589141846e-01 2.002356499433517456e-01 1.852218806743621826e-01 6.800737977027893066e-02 3.435092419385910034e-02 -5.623075738549232483e-02 -2.355171144008636475e-01 1.121524423360824585e-01 8.677397668361663818e-02 -1.542955189943313599e-01 -4.008657038211822510e-01 -3.225425183773040771e-01 -1.085728853940963745e-01 -5.118410289287567139e-02 1.055363845080137253e-02
1.034737974405288696e-01 8.341444656252861023e-03 -3.279609084129333496e-01 3.722739219665527344e-01 1.784664019942283630e-02 3.013306260108947754e-01 5.868590995669364929e-02 3.292411193251609802e-02 -4.093789681792259216e-02 2.861183881759643555e-01 -1.112698465585708618e-01 2.141635864973068237e-01 4.041457548737525940e-02 -8.812010288238525391e-02 -2.439086139202117920e-02 2.224750816822052002e-01 -5.642266944050788879e-02 -1.937096863985061646e-01 1.468481570482254028e-01 1.973110996186733246e-02 1.718884557485580444e-01 -1.638461649417877197e-01 -1.023703888058662415e-01 1.684646010398864746e-01 2.232573777437210083e-01 -6.786965578794479370e-02 -2.150924801826477051e-01 -1.447135359048843384e-01 -2.297937721014022827e-01 4.205510392785072327e-02 3.341831266880035400e-01 -1.828529685735702515e-02
-1.152987927198410034e-01 1.007990911602973938e-01 -1.336240917444229126e-01 2.604116201400756836e-01 -1.610176563262939453e-01 3.292741179466247559e-01 3.007811307907104492e-01 7.797194272279739380e-02 2.023965865373611450e-01 -1.391105353832244873e-02 -1.494782119989395142e-01 3.058725595474243164e-01 2.736848592758178711e-02 3.328251466155052185e-02 -1.340640634298324585e-01 5.558608099818229675e-02 1.499702185392379761e-01 -1.049174591898918152e-01 3.543041273951530457e-02 2.248205840587615967e-01 2.473900616168975830e-01 -2.452721595764160156e-01 -1.567206233739852905e-01 2.109594345092773438e-01 -8.635470271110534668e-02 1.335885226726531982e-01 3.094834685325622559e-01 7.057891786098480225e-02 -1.836552619934082031e-01 8.136124163866043091e-02 7.889665663242340088e-02 -1.778697967529296875e-01
1.069032028317451477e-02 -9.703364968299865723e-02 -1.076786369085311890e-01 2.192584723234176636e-01 2.720830142498016357e-01 3.025795333087444305e-03 -1.323851943016052246e-01 -7.775895297527313232e-02 1.818915829062461853e-02 1.548209488391876221e-01 -2.081890404224395752e-01 4.453717768192291260e-01 -1.195659711956977844e-01 -1.338299512863159180e-01 -1.144710928201675415e-01 -1.233062297105789185e-01 -2.709995508193969727e-01 1.973468996584415436e-02 -1.680622249841690063e-01 -2.317291311919689178e-02 1.203909441828727722e-01 2.748478055000305176e-01 -7.897236943244934082e-02 -1.094308868050575256e-01 -1.087596789002418518e-01 -1.602495908737182617e-01 1.351263839751482010e-02 -1.823692172765731812e-01 -2.435085326433181763e-01 -9.802418947219848633e-02 3.947714865207672119e-01 -1.088471896946430206e-02
-1.025356873869895935e-01 -5.974534526467323303e-02 -4.102801680564880371e-01 4.254956170916557312e-02 -1.500859707593917847e-01 1.783431768417358398e-01 4.643258079886436462e-02 -1.931597478687763214e-02 4.169068485498428345e-02 -8.362145721912384033e-02 8.063213527202606201e-02 4.176540672779083252e-01 1.825155466794967651e-01 -1.110557001084089279e-03 2.729533016681671143e-01 2.220603823661804199e-01 -8.195905014872550964e-03 1.530408263206481934e-01 -5.867753922939300537e-02 -9.698026627302169800e-02 8.993088454008102417e-02 1.719656027853488922e-02 -1.396902948617935181e-01 1.333153545856475830e-01 5.953497020527720451e-04 1.489341706037521362e-01 -3.809598833322525024e-02 -2.637821733951568604e-01 -3.298392593860626221e-01 -2.386528253555297852e-01 1.464255005121231079e-01 2.229588776826858521e-01
1.245053572347387671e-04 -2.691466510295867920e-01 -1.233008578419685364e-01 1.869302392005920410e-01 3.346082568168640137e-01 9.954377263784408569e-02 -2.622706890106201172e-01 2.721525356173515320e-02 1.211967989802360535e-01 8.322102576494216919e-02 1.142977327108383179e-01 5.032272934913635254e-01 -7.150492817163467407e-02 -2.261065393686294556e-01 -5.606124922633171082e-02 -3.235697001218795776e-02 -1.699818074703216553e-01 1.582310162484645844e-02 -1.503133773803710938e-01 -1.342153102159500122e-01 9.105293452739715576e-02 -2.011232450604438782e-02 -2.400898486375808716e-01 4.419613257050514221e-02 4.338974133133888245e-02 -1.253896951675415039e-01 1.919631958007812500e-01 -1.119771003723144531e-01 -2.359287440776824951e-01 -2.127374559640884399e-01 1.730127483606338501e-01 -4.221815988421440125e-02
1.246436610817909241e-01 -2.124668508768081665e-01 2.033240906894207001e-02 7.990350574254989624e-02 -1.155710890889167786e-01 1.477760635316371918e-02 2.594273351132869720e-02 -1.030650213360786438e-01 -3.588907048106193542e-02 8.441666513681411743e-02 -2.656120359897613525e-01 3.393887877464294434e-01 -7.773557305335998535e-02 3.285320475697517395e-02 -1.940830945968627930e-01 1.325108557939529419e-01 3.322166800498962402e-01 -2.525506019592285156e-01 -2.030994370579719543e-02 9.035365283489227295e-02 9.701626747846603394e-02 4.001939669251441956e-02 -1.844622939825057983e-01 -3.875488787889480591e-02 -1.366986185312271118e-01 -1.705043613910675049e-01 2.129446864128112793e-01 -2.452059090137481689e-01 -3.647220730781555176e-01 -7.310356199741363525e-02 -1.475009620189666748e-01 3.294457197189331055e-01
1.622334420680999756e-01 -2.069937437772750854e-01 -4.323046803474426270e-01 -9.112674742937088013e-02 1.285958886146545410e-01 8.300657570362091064e-02 1.461483389139175415e-01 -1.091927736997604370e-01 1.142462641000747681e-01 -1.441843509674072266e-01 -2.216914445161819458e-01 8.878970146179199219e-02 7.698631286621093750e-02 -5.645083636045455933e-02 -4.012475535273551941e-02 8.832918852567672729e-02 8.491824567317962646e-02 -1.616504937410354614e-01 -4.398795962333679199e-02 -3.441265597939491272e-02 2.313627451658248901e-01 1.383190602064132690e-01 -1.796016693115234375e-01 -3.896743059158325195e-02 3.146168589591979980e-02 1.400826573371887207e-01 1.976406425237655640e-01 -3.786296546459197998e-01 -2.681461572647094727e-01 3.074130229651927948e-02 3.044092059135437012e-01 -2.410200536251068115e-01
1.957647688686847687e-02 -4.420708119869232178e-02 -2.000023275613784790e-01 9.720405936241149902e-02 1.297182291746139526e-01 3.170626610517501831e-02 3.147270381450653076e-01 -8.223491907119750977e-02 4.467992857098579407e-02 -1.054917052388191223e-01 -1.785619854927062988e-01 3.274858593940734863e-01 -6.540440768003463745e-02 -4.041732102632522583e-02 -4.530287161469459534e-02 2.529831230640411377e-01 1.991869062185287476e-01 -7.993549853563308716e-02 1.517305374145507812e-01 -5.958433263003826141e-03 1.671104878187179565e-02 1.919610947370529175e-01 1.729234494268894196e-02 -1.402881890535354614e-01 -1.375903487205505371e-01 3.705884814262390137e-01 -2.927333712577819824e-01 -1.777289509773254395e-01 -3.311194479465484619e-01 -2.673331201076507568e-01 1.240434423089027405e-01 6.381920725107192993e-02
-9.127918630838394165e-02 -1.848384141921997070e-01 -4.939278215169906616e-02 1.541997343301773071e-01 3.467198610305786133e-01 1.397462636232376099e-01 2.064239829778671265e-01 -1.305803358554840088e-01 6.925109028816223145e-02 2.923176586627960205e-01 -1.228976920247077942e-01 2.544624209403991699e-01 -2.155882306396961212e-02 -4.423651695251464844e-01 -1.855081915855407715e-01 -1.585884541273117065e-01 2.130857408046722412e-01 4.916623607277870178e-02 5.217394977807998657e-02 -2.954523861408233643e-01 5.934679135680198669e-02 -3.419164335355162621e-03 1.020961478352546692e-01 2.331961505115032196e-02 1.955017894506454468e-01 -1.509332507848739624e-01 1.934105306863784790e-01 -3.673257306218147278e-02 -4.711911082267761230e-02 -2.055790275335311890e-01 2.677843905985355377e-02 -9.363318234682083130e-02
-2.087691128253936768e-01 6.465233862400054932e-02 -2.416042387485504150e-01 2.675380408763885498e-01 -1.695092171430587769e-01 2.693534195423126221e-01 2.873395681381225586e-01 2.266622930765151978e-01 -1.740839704871177673e-02 -1.361186057329177856e-01 -1.731494963169097900e-01 3.924544155597686768e-01 -1.472637504339218140e-01 -4.016062989830970764e-02 1.487953960895538330e-01 3.661821037530899048e-02 9.891362488269805908e-02 1.858989335596561432e-02 1.422671526670455933e-01 1.167666986584663391e-01 1.474605351686477661e-01 7.550482451915740967e-02 1.186532154679298401e-02 -7.129889726638793945e-02 8.948088437318801880e-02 4.834644496440887451e-02 2.434948682785034180e-01 2.226789714768528938e-03 -9.782655537128448486e-02 -1.003928855061531067e-01 4.118555486202239990e-01 -4.315578192472457886e-02
1.519485265016555786e-01 -3.170134723186492920e-01 -3.917205929756164551e-01 -5.104084312915802002e-02 9.228804707527160645e-02 8.548448234796524048e-02 2.028266899287700653e-02 -1.003220304846763611e-01 -9.813899546861648560e-02 -3.687108168378472328e-03 -4.379284977912902832e-01 2.449344545602798462e-01 -4.403121396899223328e-02 -1.779194921255111694e-01 -1.799658536911010742e-01 2.594060003757476807e-01 2.072171121835708618e-01 -2.912336289882659912e-01 8.379631489515304565e-02 -1.324485056102275848e-02 -5.928974132984876633e-03 -7.733409851789474487e-02 3.075755387544631958e-02 1.269820034503936768e-01 1.130777448415756226e-01 3.607593709602952003e-03 9.477568790316581726e-03 -1.142297834157943726e-01 -2.238368541002273560e-01 -2.185314744710922241e-01 1.035010740160942078e-01 -8.259778469800949097e-02
3.001403212547302246e-01 -8.581114560365676880e-02 -3.420207798480987549e-01 1.136665511876344681e-02 -4.700887948274612427e-02 2.343601137399673462e-01 5.271771177649497986e-02 -1.124994829297065735e-02 -1.446015089750289917e-01 2.288026660680770874e-01 -1.050937175750732422e-01 3.953410089015960693e-01 7.241190224885940552e-02 -8.231111615896224976e-02 -3.993224352598190308e-02 -1.876680180430412292e-02 3.680085763335227966e-02 -1.975656151771545410e-01 7.642715424299240112e-02 -1.283088177442550659e-01 4.672059118747711182e-01 -1.171089485287666321e-01 5.201106145977973938e-02 1.138509716838598251e-02 -6.715562939643859863e-02 -3.023951947689056396e-01 4.071879759430885315e-02 -3.077435307204723358e-03 -1.344918012619018555e-01 -7.081126421689987183e-02 2.120713144540786743e-01 8.730112761259078979e-02
-8.440043032169342041e-02 -1.850045919418334961e-01 -2.944614887237548828e-01 6.460268050432205200e-02 -5.645272135734558105e-02 1.565372347831726074e-01 6.846722960472106934e-02 -2.067924141883850098e-01 -1.212806254625320435e-01 -1.450232565402984619e-01 -1.797856837511062622e-01 3.822059929370880127e-01 -1.453128159046173096e-01 1.460368931293487549e-01 -3.526784479618072510e-01 6.478367000818252563e-02 1.049145683646202087e-01 -1.952959448099136353e-01 -3.724208474159240723e-01 1.414111405611038208e-01 8.909322321414947510e-02 2.302081435918807983e-01 -1.225298941135406494e-01 1.084390953183174133e-01 8.318373560905456543e-02 -3.466350957751274109e-02 7.562538981437683105e-02 2.502273768186569214e-03 -1.401437222957611084e-01 -2.791214883327484131e-01 -2.267699129879474640e-02 1.615371438674628735e-03
-6.976518034934997559e-02 -7.106935977935791016e-02 5.027788877487182617e-02 8.198344707489013672e-02 1.455684006214141846e-01 -4.759922623634338379e-02 4.005874693393707275e-02 -3.073181807994842529e-01 -1.175532713532447815e-01 2.047322988510131836e-01 1.973322629928588867e-01 3.115126192569732666e-01 -3.255249261856079102e-01 -2.412141673266887665e-02 7.486204802989959717e-02 6.371730566024780273e-02 1.268305778503417969e-01 1.536612659692764282e-01 -1.604742407798767090e-01 -2.144242264330387115e-02 4.652175903320312500e-01 -1.283298581838607788e-01 -8.231907337903976440e-02 1.163685098290443420e-01 1.883178204298019409e-01 -6.007150188088417053e-02 9.832961857318878174e-02 -1.425139755010604858e-01 -3.111086487770080566e-01 2.116869986057281494e-01 1.534780859947204590e-01 8.411717601120471954e-03
-5.648396536707878113e-02 -2.257909923791885376e-01 -4.297620952129364014e-01 2.518670260906219482e-02 2.501569688320159912e-02 7.083526253700256348e-02 2.791580855846405029e-01 -5.971719697117805481e-02 2.675632238388061523e-01 1.872356794774532318e-02 -1.008627191185951233e-01 3.498319685459136963e-01 -2.565923035144805908e-01 -5.655208369717001915e-04 -3.353086113929748535e-01 2.554408907890319824e-01 2.490464784204959869e-02 -1.701984107494354248e-01 -6.208539754152297974e-02 2.503533661365509033e-01 1.465069651603698730e-01 -3.079975582659244537e-02 -2.270360104739665985e-02 2.233648002147674561e-01 3.230022266507148743e-02 1.260090172290802002e-01 -8.719035238027572632e-02 -7.753580063581466675e-02 -9.970141947269439697e-02 7.382307946681976318e-02 3.431496396660804749e-02 -9.642914682626724243e-02
4.532629996538162231e-02 2.437566407024860382e-02 -1.510139107704162598e-01 1.861972957849502563e-01 3.425095602869987488e-02 -2.784594334661960602e-02 1.053675934672355652e-01 -2.552990317344665527e-01 -6.789247971028089523e-03 -5.657328292727470398e-03 2.938603758811950684e-01 1.185710132122039795e-01 8.402838557958602905e-02 -6.680148094892501831e-02 1.336124986410140991e-01 2.885178625583648682e-01 3.303760290145874023e-01 -1.544414758682250977e-01 -9.494624286890029907e-02 3.856158256530761719e-02 2.507495582103729248e-01 1.298299897462129593e-02 -1.059494093060493469e-01 2.634823918342590332e-01 -2.412689104676246643e-02 1.996473073959350586e-01 -1.245004534721374512e-01 -1.846841275691986084e-01 -3.995463848114013672e-01 -1.991559118032455444e-01 2.187469005584716797e-01 -1.553847193717956543e-01
1.218531206250190735e-01 4.257924109697341919e-02 -2.096253037452697754e-01 3.374714851379394531e-01 -2.988046966493129730e-02 1.456656157970428467e-01 -5.206444114446640015e-02 -2.535949945449829102e-01 2.013587206602096558e-01 1.847541630268096924e-01 -1.215888420119881630e-03 2.604431211948394775e-01 -3.220963180065155029e-01 3.168435022234916687e-02 -3.382795155048370361e-01 -3.683201223611831665e-02 -2.444406896829605103e-01 2.423287630081176758e-01 4.059567302465438843e-02 1.546034514904022217e-01 1.394607126712799072e-01 -1.559939235448837280e-01 1.728333681821823120e-01 -7.756450772285461426e-02 8.056658506393432617e-02 5.557511746883392334e-02 1.566662043333053589e-01 -1.711720228195190430e-01 -1.398233473300933838e-01 -2.130833864212036133e-01 4.109379276633262634e-02 -1.398653537034988403e-01
-6.177867576479911804e-02 4.936833307147026062e-02 -3.322182297706604004e-01 3.515722602605819702e-02 -2.660011686384677887e-02 1.070176884531974792e-01 1.930432915687561035e-01 -4.497287049889564514e-02 -2.113267183303833008e-01 -7.972911745309829712e-02 1.372744590044021606e-01 3.460033833980560303e-01 -4.199653491377830505e-02 4.525025933980941772e-02 -3.498865962028503418e-01 -2.507905848324298859e-02 7.649544626474380493e-02 -1.859222203493118286e-01 -2.041072100400924683e-01 1.687045246362686157e-01 1.816868335008621216e-01 2.979046702384948730e-01 1.288744211196899414e-01 2.709382176399230957e-01 9.576155990362167358e-02 -8.180757611989974976e-02 7.663852721452713013e-02 -1.625747680664062500e-01 -2.399185895919799805e-01 -2.911369502544403076e-01 7.357778493314981461e-03 3.738775476813316345e-02
-2.176983952522277832e-01 -2.573866955935955048e-02 -1.131031662225723267e-01 1.228369846940040588e-01 7.336071133613586426e-02 1.063453480601310730e-01 1.430147141218185425e-01 -2.426588721573352814e-02 2.188949882984161377e-01 -2.280534356832504272e-01 4.680071026086807251e-02 8.866905421018600464e-02 -1.230523921549320221e-02 -9.732628613710403442e-02 -1.327419579029083252e-01 2.528964579105377197e-01 -8.404925465583801270e-02 -2.159578204154968262e-01 -3.027846217155456543e-01 -1.507112681865692139e-01 1.843925863504409790e-01 -2.039926350116729736e-01 -2.057499019429087639e-03 -5.302102118730545044e-02 2.811384797096252441e-01 2.611753642559051514e-01 3.743981420993804932e-01 -1.841692179441452026e-01 -3.408186733722686768e-01 2.666110172867774963e-03 -9.862385923042893410e-04 3.348125144839286804e-02
-2.788439579308032990e-02 -1.703717261552810669e-01 -1.740745604038238525e-01 3.960923291742801666e-03 2.414763718843460083e-01 -6.270594894886016846e-02 -1.097308024764060974e-01 -1.639760136604309082e-01 1.058282032608985901e-01 1.793951094150543213e-01 1.395595818758010864e-01 5.374205708503723145e-01 -2.833180688321590424e-02 -2.223922759294509888e-01 -1.561895757913589478e-01 6.884080916643142700e-02 -1.677237600088119507e-01 1.373267769813537598e-01 -9.974689781665802002e-02 -3.340910375118255615e-02 6.708310544490814209e-02 9.605655819177627563e-02 -2.475318759679794312e-01 -1.152815483510494232e-02 1.109862774610519409e-01 1.555677596479654312e-02 4.030183255672454834e-01 -1.207926077768206596e-03 -2.303822487592697144e-01 -1.749154925346374512e-01 8.765394985675811768e-02 9.002266079187393188e-02
6.069345027208328247e-02 -9.835322946310043335e-02 -2.671608030796051025e-01 1.979004889726638794e-01 2.217251658439636230e-01 -2.428684681653976440e-01 1.066807508468627930e-01 -1.890495866537094116e-01 -1.584086683578789234e-03 -3.665102645754814148e-02 -8.941545337438583374e-02 1.762944906949996948e-01 1.464816480875015259e-01 -2.663157880306243896e-01 7.204438000917434692e-02 3.572205305099487305e-01 2.579398751258850098e-01 -2.156642526388168335e-01 1.187067553400993347e-01 1.997822374105453491e-01 1.793803572654724121e-01 -4.338632524013519287e-02 -2.133263647556304932e-01 7.208574563264846802e-02 7.494819164276123047e-02 3.624122962355613708e-02 -1.027490273118019104e-01 -1.968173235654830933e-01 -2.717875838279724121e-01 -1.136955246329307556e-01 2.243603020906448364e-01 -1.003356873989105225e-01
6.838541477918624878e-02 -2.546314895153045654e-01 -4.600660800933837891e-01 -3.903987631201744080e-02 1.334103494882583618e-01 -1.271319389343261719e-01 7.347584515810012817e-02 -3.442952036857604980e-02 8.313568681478500366e-02 6.325079500675201416e-02 -1.925231963396072388e-01 2.045356482267379761e-01 1.255206018686294556e-01 1.778301596641540527e-01 -1.478575021028518677e-01 3.086869418621063232e-01 2.771645486354827881e-01 1.361506134271621704e-01 -9.517647325992584229e-02 -6.161827594041824341e-03 2.697329521179199219e-01 -2.030111253261566162e-01 -1.067453399300575256e-01 2.453853487968444824e-01 -1.678320206701755524e-02 -5.740728601813316345e-02 1.579660773277282715e-01 -1.089667826890945435e-01 -2.425988912582397461e-01 -5.434993654489517212e-02 6.583834439516067505e-02 1.607387661933898926e-01
-1.786557585000991821e-01 -4.065704345703125000e-02 -5.660175532102584839e-02 8.314677327871322632e-02 -1.007720082998275757e-01 2.956724166870117188e-01 -2.819480895996093750e-01 -2.483628988265991211e-01 1.796079874038696289e-01 3.784765675663948059e-02 -2.064587175846099854e-01 3.033201396465301514e-01 1.224300041794776917e-01 -2.421378344297409058e-01 -7.673794031143188477e-02 2.043815329670906067e-02 9.054701775312423706e-02 -1.981542110443115234e-01 -8.136340230703353882e-02 -1.728716194629669189e-01 3.855435848236083984e-01 5.303419381380081177e-02 -2.211155444383621216e-01 1.438793689012527466e-01 2.040787935256958008e-01 -1.124372556805610657e-01 -1.738187670707702637e-02 -8.509318530559539795e-02 -2.194148153066635132e-01 -2.270392775535583496e-01 2.866949513554573059e-02 4.412258416414260864e-02
-1.630481034517288208e-01 1.868239492177963257e-01 3.333596745505928993e-03 4.885398745536804199e-01 -9.116847068071365356e-02 9.194728732109069824e-02 9.499024599790573120e-02 5.114395916461944580e-02 1.853283494710922241e-02 -1.640935838222503662e-01 -1.994890719652175903e-02 4.428359866142272949e-01 5.739099811762571335e-03 -3.253947943449020386e-02 -1.245982572436332703e-01 9.992661885917186737e-03 2.561193332076072693e-02 -1.547446250915527344e-01 -9.893365204334259033e-02 5.082649365067481995e-02 1.467626690864562988e-01 -3.308595716953277588e-01 -9.626269340515136719e-02 -5.831398535519838333e-03 4.987829364836215973e-03 1.799946278333663940e-01 7.252175360918045044e-02 2.215354330837726593e-02 -3.215914368629455566e-01 2.050328254699707031e-01 1.046626865863800049e-01 -2.430414706468582153e-01
1.385729610919952393e-01 -7.368371635675430298e-02 -3.937076032161712646e-01 1.169067993760108948e-01 1.829503923654556274e-01 4.161400347948074341e-02 1.134606674313545227e-01 -5.302001833915710449e-01 1.344888806343078613e-01 9.101261198520660400e-02 3.909558057785034180e-02 1.329001039266586304e-01 1.710560470819473267e-01 -3.201139271259307861e-01 1.127907782793045044e-01 1.496219635009765625e-01 2.819502651691436768e-01 -6.927201151847839355e-02 -7.597292959690093994e-02 1.157554686069488525e-01 1.504086554050445557e-01 4.576733335852622986e-02 5.235552042722702026e-02 1.041165888309478760e-01 3.886177018284797668e-02 2.260765992105007172e-03 -7.969298213720321655e-02 -4.874943755567073822e-03 -2.274383157491683960e-01 -1.713863909244537354e-01 1.850522160530090332e-01 1.017650309950113297e-02
-7.929732650518417358e-02 -5.040793213993310928e-03 -6.257540732622146606e-02 7.529507577419281006e-02 2.442272603511810303e-01 4.137895256280899048e-02 2.562242746353149414e-01 -1.201470196247100830e-01 1.518498957157135010e-01 1.447148323059082031e-01 -2.440791577100753784e-01 1.398268193006515503e-01 -8.207763731479644775e-02 -1.125522051006555557e-02 -1.897549331188201904e-01 -7.564773410558700562e-02 1.058317571878433228e-01 -8.096449077129364014e-02 -5.625075474381446838e-02 -1.943425238132476807e-01 -7.776962220668792725e-02 -1.519806236028671265e-01 -1.721712644211947918e-03 -1.836366355419158936e-01 1.529756486415863037e-01 -9.387121349573135376e-02 1.687770783901214600e-01 -1.396464109420776367e-01 -1.129693835973739624e-01 -4.353863894939422607e-01 5.119153857231140137e-01 6.924592703580856323e-02
1.385006457567214966e-01 -1.791767179965972900e-01 -3.116771876811981201e-01 2.606445848941802979e-01 -2.256254851818084717e-01 1.047237887978553772e-01 2.744699716567993164e-01 -8.074139803647994995e-02 2.118406444787979126e-01 7.586205843836069107e-03 -1.743199378252029419e-01 1.141430959105491638e-01 -1.284984946250915527e-01 -1.326001528650522232e-02 -1.830625720322132111e-02 -1.006768271327018738e-01 -5.128130689263343811e-02 -1.995360702276229858e-01 1.322145760059356689e-01 2.272294759750366211e-01 9.849254973232746124e-03 -1.704529486596584320e-02 -2.860793471336364746e-01 1.396461483091115952e-02 -5.787170678377151489e-02 9.819132089614868164e-02 -3.218023572117090225e-03 -1.873421221971511841e-01 -4.596411585807800293e-01 -6.361585110425949097e-02 2.541459202766418457e-01 -4.911059513688087463e-02
-5.782663822174072266e-02 -2.642831504344940186e-01 -9.397280961275100708e-02 3.846006467938423157e-02 8.189840614795684814e-02 1.356680095195770264e-01 8.526878431439399719e-03 4.407258331775665283e-02 7.075880467891693115e-02 -4.371365159749984741e-02 -1.421263068914413452e-01 3.919393122196197510e-01 -1.515727788209915161e-01 -3.640207275748252869e-02 -9.495647996664047241e-02 1.824075579643249512e-01 2.667084336280822754e-01 -8.096351474523544312e-02 7.509825378656387329e-02 2.491502314805984497e-01 -7.859231531620025635e-02 1.704348772764205933e-01 5.866859853267669678e-02 -1.759739965200424194e-01 1.121380180120468140e-01 -6.432858854532241821e-02 -4.687906056642532349e-02 -3.476312160491943359e-01 -4.534440338611602783e-01 -2.024940997362136841e-01 -9.388364106416702271e-02 -1.783929765224456787e-01
-1.708350032567977905e-01 -1.373289227485656738e-01 -2.273964583873748779e-01 -2.325097739230841398e-04 -7.567809522151947021e-02 -7.200856506824493408e-02 1.970566362142562866e-01 -1.187022104859352112e-01 -1.609511822462081909e-01 -7.278220355510711670e-02 -1.000940799713134766e-01 3.927893042564392090e-01 9.790258109569549561e-02 -1.448036283254623413e-01 -2.922682166099548340e-01 5.553727224469184875e-02 -1.840735785663127899e-02 -2.893532216548919678e-01 -4.044785797595977783e-01 1.780351847410202026e-01 2.352393269538879395e-01 1.549612134695053101e-01 -3.971746191382408142e-02 5.666920170187950134e-02 1.848895847797393799e-01 -1.226039528846740723e-01 5.950076505541801453e-03 -8.236300200223922729e-03 -1.643703430891036987e-01 -2.650467157363891602e-01 1.078954860568046570e-01 -1.091731339693069458e-02
1.288180202245712280e-01 1.240748614072799683e-01 -2.731282822787761688e-02 1.104298830032348633e-01 1.233184337615966797e-01 1.764808595180511475e-01 9.730911999940872192e-02 5.263081565499305725e-02 2.396662533283233643e-01 3.826294541358947754e-01 -1.437176465988159180e-01 1.761432588100433350e-01 -2.068628072738647461e-01 -7.170864194631576538e-02 -1.138750314712524414e-01 -7.353121042251586914e-02 1.062480583786964417e-01 -4.078554734587669373e-02 4.162276536226272583e-02 -2.820055186748504639e-01 -4.923699051141738892e-02 -7.353263348340988159e-02 8.344158530235290527e-03 -1.313615404069423676e-02 1.471043378114700317e-01 -1.807050257921218872e-01 1.712909191846847534e-01 -3.590273857116699219e-01 -7.118476182222366333e-02 -3.475642800331115723e-01 3.655046522617340088e-01 1.900312304496765137e-02
-1.665976047515869141e-01 9.674222767353057861e-02 -7.415854372084140778e-03 1.228437051177024841e-01 -1.180674997158348560e-03 1.007339954376220703e-01 6.256316602230072021e-02 3.269597142934799194e-02 5.369834229350090027e-02 -5.277027841657400131e-03 4.367903247475624084e-02 2.953807413578033447e-01 -1.305613517761230469e-01 -2.354556173086166382e-01 -8.771962672472000122e-02 3.394924700260162354e-01 -1.627982109785079956e-01 -2.545290291309356689e-01 -3.169476091861724854e-01 -2.219790667295455933e-01 -7.541388273239135742e-02 -2.417401522397994995e-01 -1.761547625064849854e-01 -1.229282319545745850e-01 6.743270903825759888e-02 2.216127663850784302e-01 3.093385696411132812e-02 -1.157065033912658691e-01 -2.353977859020233154e-01 -5.153456330299377441e-02 3.942380249500274658e-01 1.110060438513755798e-01
8.086768537759780884e-02 -7.496994733810424805e-02 -8.683121949434280396e-02 -2.282550744712352753e-02 2.611864209175109863e-01 4.362695515155792236e-01 1.222329586744308472e-01 -2.407527714967727661e-01 2.041258215904235840e-01 -1.523558050394058228e-01 2.184909023344516754e-02 4.165618717670440674e-01 -9.647205471992492676e-02 -1.985183656215667725e-01 1.657444089651107788e-01 7.941485196352005005e-02 -2.057986855506896973e-01 -7.828725874423980713e-02 -1.797823905944824219e-01 -1.014653146266937256e-01 2.049857191741466522e-02 4.890473932027816772e-02 -1.713473908603191376e-02 1.303074806928634644e-01 -1.193762384355068207e-02 1.493635177612304688e-01 1.632812321186065674e-01 -2.639700472354888916e-02 -2.455593645572662354e-01 -1.168963015079498291e-01 3.028531968593597412e-01 -1.654384285211563110e-02
3.593374416232109070e-02 -1.484898775815963745e-01 -1.600074321031570435e-01 4.240846335887908936e-01 -5.910958349704742432e-02 -1.588772982358932495e-01 3.254699110984802246e-01 -1.479204744100570679e-02 -1.612873226404190063e-01 2.562185227870941162e-01 -6.584966927766799927e-02 4.886107742786407471e-01 9.601823403500020504e-04 -4.930509626865386963e-02 2.300815880298614502e-01 1.985708922147750854e-01 -4.062575101852416992e-02 -2.046030610799789429e-01 -6.239508092403411865e-02 6.613330543041229248e-02 9.687916934490203857e-02 -3.168421238660812378e-02 -8.582856506109237671e-02 -1.045193299651145935e-01 -1.329142600297927856e-01 -6.455381959676742554e-02 -8.733304275665432215e-05 -1.818488091230392456e-01 -1.960176229476928711e-01 1.598340570926666260e-01 -3.064860589802265167e-02 -8.071135729551315308e-02
-1.327064782381057739e-01 -1.426356881856918335e-01 -1.304615437984466553e-01 1.208417341113090515e-01 -6.270415335893630981e-02 -7.125408202409744263e-02 -1.479189656674861908e-02 -9.441959112882614136e-02 1.436655968427658081e-01 -4.273962974548339844e-02 -1.921737492084503174e-01 2.631748616695404053e-01 -2.716759741306304932e-01 -1.585367023944854736e-01 5.690603330731391907e-02 1.150970160961151123e-01 2.207141220569610596e-01 8.669812232255935669e-02 -1.986509412527084351e-01 2.564874589443206787e-01 6.306646019220352173e-02 -3.221102654933929443e-01 -2.265623062849044800e-01 2.168448120355606079e-01 -1.795658469200134277e-01 6.286992132663726807e-02 2.378089874982833862e-01 2.813848108053207397e-02 -1.592193692922592163e-01 -4.117011725902557373e-01 6.553467363119125366e-02 -8.912992477416992188e-02
-5.840446799993515015e-02 -1.054761409759521484e-01 -1.097557917237281799e-01 1.270845234394073486e-01 -3.980054706335067749e-02 1.502757072448730469e-01 2.169743925333023071e-01 -1.071519404649734497e-01 -2.786160632967948914e-02 3.660567998886108398e-01 -1.586933284997940063e-01 1.482826769351959229e-01 -3.868238031864166260e-01 -1.566192507743835449e-01 -7.207622751593589783e-03 -2.790830098092556000e-02 1.359340548515319824e-01 1.682959944009780884e-01 -3.599286377429962158e-01 7.299458235502243042e-02 2.585069835186004639e-01 -1.515621244907379150e-01 -5.693187192082405090e-02 1.333803236484527588e-01 -1.062309592962265015e-01 -1.323678940534591675e-01 1.850365549325942993e-01 2.606510743498802185e-02 -2.787925899028778076e-01 1.111393719911575317e-01 1.996267735958099365e-01 1.773220598697662354e-01
7.199598103761672974e-02 -9.025397896766662598e-02 -8.186318911612033844e-03 1.127806678414344788e-01 1.652006804943084717e-01 -8.008106797933578491e-02 2.601684629917144775e-01 -4.614598117768764496e-03 -2.120644086971879005e-03 2.398847341537475586e-01 -2.276151776313781738e-01 1.785026341676712036e-01 -1.458728313446044922e-02 1.806360296905040741e-02 -1.470761746168136597e-01 1.544732600450515747e-01 -2.333101443946361542e-02 1.785387471318244934e-02 3.437140956521034241e-02 -5.762307345867156982e-02 -9.965509921312332153e-02 1.122905462980270386e-01 2.042071819305419922e-01 -4.016570374369621277e-02 1.148375496268272400e-01 -2.856905460357666016e-01 3.693601787090301514e-01 -2.029762566089630127e-01 -1.653254628181457520e-01 -4.593639373779296875e-01 3.212203979492187500e-01 -5.940482486039400101e-03
-1.899908855557441711e-02 -1.237597316503524780e-01 -2.385612577199935913e-01 8.268345892429351807e-02 5.674087256193161011e-02 2.816351950168609619e-01 3.940831422805786133e-01 -7.566330581903457642e-02 1.925949156284332275e-01 -5.150261521339416504e-02 -4.518817737698554993e-02 4.265526235103607178e-01 1.281703412532806396e-01 4.042557999491691589e-02 3.094755411148071289e-01 2.014118582010269165e-01 4.903891310095787048e-02 7.827370613813400269e-02 -2.407819628715515137e-01 -1.711098402738571167e-01 9.070461988449096680e-02 4.511386156082153320e-02 -1.442571729421615601e-01 8.816295117139816284e-02 -7.486729323863983154e-02 3.433490172028541565e-02 -7.754644751548767090e-02 -1.136890128254890442e-01 -2.345255613327026367e-01 -2.051008194684982300e-01 1.414663344621658325e-01 1.464115083217620850e-01
8.095233142375946045e-02 -1.817047446966171265e-01 -4.652990400791168213e-01 -2.837157621979713440e-02 1.523374468088150024e-01 -4.046963155269622803e-02 1.894524879753589630e-02 -7.555489987134933472e-02 7.579831033945083618e-02 4.883061721920967102e-02 -1.080623790621757507e-01 1.229737773537635803e-01 1.928532272577285767e-01 1.876586228609085083e-01 -1.268303841352462769e-01 2.897615134716033936e-01 3.188611268997192383e-01 -4.814942181110382080e-02 -2.031992971897125244e-01 -2.350602857768535614e-02 1.151129975914955139e-01 -1.135071516036987305e-01 -1.582883149385452271e-01 1.529692858457565308e-01 5.009040702134370804e-03 -1.077483668923377991e-01 2.534471452236175537e-01 -1.581235378980636597e-01 -8.940464258193969727e-02 -2.022973895072937012e-01 2.043479532003402710e-01 3.047173619270324707e-01
-5.184959620237350464e-02 -1.396804898977279663e-01 -4.735494256019592285e-01 2.461287379264831543e-01 4.438385367393493652e-02 2.961570210754871368e-02 1.683135926723480225e-01 -2.001756429672241211e-01 -4.317541420459747314e-02 -5.134364962577819824e-02 1.069945693016052246e-01 -8.364976383745670319e-03 5.134386941790580750e-02 -2.528776526451110840e-01 5.760805681347846985e-02 1.483693867921829224e-01 2.740373313426971436e-01 -4.128899797797203064e-02 1.760191470384597778e-01 1.778880655765533447e-01 2.247894257307052612e-01 -1.361459307372570038e-02 -1.446608603000640869e-01 2.528325915336608887e-01 3.919701650738716125e-02 -1.516685932874679565e-01 -5.964640155434608459e-02 -2.809816300868988037e-01 -2.844235897064208984e-01 -5.619536340236663818e-02 1.310470104217529297e-01 1.747033447027206421e-01
-6.969302147626876831e-02 1.653742790222167969e-01 -1.086059734225273132e-01 2.552461624145507812e-02 1.246026158332824707e-01 8.981608599424362183e-02 5.591085064224898815e-04 -9.036950021982192993e-02 1.102666556835174561e-02 -2.120462357997894287e-01 1.400696933269500732e-01 3.022555112838745117e-01 -7.810742128640413284e-03 -1.167158111929893494e-01 1.983897536993026733e-01 3.867283090949058533e-02 1.235721930861473083e-01 -5.574810877442359924e-02 -2.113153934478759766e-01 1.087527871131896973e-01 1.321771461516618729e-02 -1.369815021753311157e-01 2.745687365531921387e-01 4.594455957412719727e-01 1.446969211101531982e-01 -1.361645292490720749e-02 1.125738993287086487e-01 -1.706165373325347900e-01 -4.343357682228088379e-01 -7.349435985088348389e-02 2.708982229232788086e-01 -4.868889600038528442e-02
5.267229676246643066e-02 2.306461101397871971e-03 -2.974363863468170166e-01 -1.981423422694206238e-02 -4.238718375563621521e-02 1.295817941427230835e-01 1.443794835358858109e-02 -1.843902282416820526e-02 2.215055227279663086e-01 2.027284651994705200e-01 -2.550233602523803711e-01 4.936573207378387451e-01 -8.714213222265243530e-02 -1.068510115146636963e-01 4.438489675521850586e-02 2.069844156503677368e-01 4.485003650188446045e-02 2.117166966199874878e-01 -3.112305104732513428e-01 -2.263414710760116577e-01 1.601831614971160889e-01 1.598637700080871582e-01 -1.603868231177330017e-02 1.755883172154426575e-02 -9.855305403470993042e-02 -6.218053773045539856e-02 -2.241115830838680267e-02 2.180033177137374878e-01 -1.902583241462707520e-01 5.696207284927368164e-02 2.805858552455902100e-01 3.497438738122582436e-03
-1.725455075502395630e-01 -1.890514940023422241e-01 -1.523995399475097656e-01 1.693602502346038818e-01 -1.102476567029953003e-02 -7.425137609243392944e-02 6.462109833955764771e-02 1.639536768198013306e-01 1.064718142151832581e-02 5.478492006659507751e-02 -8.149041980504989624e-02 3.748021721839904785e-01 -1.744322776794433594e-01 8.697468042373657227e-02 1.483628340065479279e-02 1.562913954257965088e-01 1.394457519054412842e-01 -1.749693155288696289e-01 5.255813896656036377e-02 8.573779463768005371e-02 5.146299302577972412e-02 1.986478120088577271e-01 1.552345324307680130e-02 -1.471167653799057007e-01 2.191988378763198853e-01 -3.573123365640640259e-02 -2.408479899168014526e-01 -4.206597208976745605e-01 -3.356244266033172607e-01 -2.618200778961181641e-01 2.034503072500228882e-01 -4.447502642869949341e-02
-7.697807997465133667e-02 -1.460406631231307983e-01 -2.422890961170196533e-01 8.041910082101821899e-02 1.480545848608016968e-01 -3.994918614625930786e-02 1.307503432035446167e-01 5.543591454625129700e-02 -1.970646828413009644e-01 -3.277876228094100952e-02 3.190427273511886597e-02 4.989371299743652344e-01 -5.388299375772476196e-02 -1.255673766136169434e-01 -6.303638219833374023e-02 -1.513661723583936691e-02 1.190680265426635742e-01 9.360411018133163452e-02 -2.769675664603710175e-02 2.876752614974975586e-02 -1.669214367866516113e-01 -1.197781041264533997e-01 -3.958232328295707703e-02 -3.469483554363250732e-02 4.625838249921798706e-02 5.407430976629257202e-02 -1.745486706495285034e-01 -2.860023677349090576e-01 -4.338080286979675293e-01 -2.941688895225524902e-01 -1.374883502721786499e-01 -2.658607661724090576e-01
-1.976101426407694817e-03 -2.170744836330413818e-01 -2.923683822154998779e-01 1.080288365483283997e-01 3.962701559066772461e-01 2.593126613646745682e-03 -1.579360812902450562e-01 -3.255842030048370361e-01 1.667996793985366821e-01 2.195562422275543213e-02 8.431768417358398438e-02 5.117539167404174805e-01 -5.649372190237045288e-02 -1.236875355243682861e-01 -5.879484489560127258e-02 4.689441993832588196e-02 -8.160994946956634521e-02 6.780366599559783936e-02 -1.819408312439918518e-02 -1.115860044956207275e-01 5.789749696850776672e-02 6.654652301222085953e-03 -2.407349050045013428e-01 7.522271573543548584e-02 8.392245322465896606e-02 -2.149104773998260498e-01 -3.955205529928207397e-02 4.176797717809677124e-02 -2.373659312725067139e-01 -1.715933680534362793e-01 9.106562286615371704e-02 -6.798229366540908813e-02
2.384896874427795410e-01 7.713767886161804199e-02 -1.985302269458770752e-01 6.840787827968597412e-02 1.888988465070724487e-01 -9.421230107545852661e-02 -3.873001411557197571e-02 -3.241576254367828369e-02 2.140915021300315857e-02 8.076034486293792725e-02 -3.585090339183807373e-01 2.276089489459991455e-01 2.670381963253021240e-01 5.450945347547531128e-02 -1.918044388294219971e-01 -3.252727538347244263e-02 1.440205872058868408e-01 1.396649051457643509e-02 -3.321285545825958252e-02 -1.503435373306274414e-01 3.178507089614868164e-01 -1.671583950519561768e-01 2.048165500164031982e-01 1.410434991121292114e-01 1.896884143352508545e-01 3.220724314451217651e-02 3.231387138366699219e-01 1.422043889760971069e-02 -2.180139571428298950e-01 -1.860561221837997437e-01 2.713337838649749756e-01 1.168758273124694824e-01
-2.102715820074081421e-01 -6.334367394447326660e-02 -2.603647485375404358e-02 5.488612875342369080e-02 -8.703160285949707031e-02 2.027982771396636963e-01 2.060800939798355103e-01 -2.534489631652832031e-01 -6.311209499835968018e-02 -3.117514774203300476e-02 -2.206121981143951416e-01 7.427470386028289795e-02 -6.817445904016494751e-02 -3.223643824458122253e-02 1.058129072189331055e-01 8.568958146497607231e-04 -8.513740450143814087e-02 -2.264629155397415161e-01 -8.031181991100311279e-02 -2.849395945668220520e-02 3.623209297657012939e-01 -8.117919415235519409e-02 -1.904364675283432007e-01 1.646751910448074341e-02 5.232278257608413696e-02 3.214949667453765869e-01 4.263872206211090088e-01 -9.767473489046096802e-02 -3.527375459671020508e-01 -2.128256410360336304e-01 -8.482069522142410278e-02 -4.577023908495903015e-02
4.239667579531669617e-02 1.343773007392883301e-01 -6.806406378746032715e-02 -7.444018032401800156e-03 2.661668136715888977e-02 8.910646289587020874e-02 1.444333642721176147e-01 -1.301977783441543579e-01 -5.840364471077919006e-02 2.517895698547363281e-01 -5.978919193148612976e-02 1.462673991918563843e-01 6.152952089905738831e-03 4.638359323143959045e-02 1.226432844996452332e-01 2.388171553611755371e-01 4.496499523520469666e-02 -7.729768753051757812e-02 -6.263211369514465332e-02 2.198230847716331482e-02 3.307507038116455078e-01 9.423525631427764893e-02 3.322742506861686707e-02 -1.961267180740833282e-02 -1.254677176475524902e-01 -1.121658384799957275e-01 3.733208775520324707e-01 -3.450152575969696045e-01 -3.990129232406616211e-01 2.082152664661407471e-01 1.543248593807220459e-01 3.430418968200683594e-01
-3.561547398567199707e-02 -7.032676041126251221e-02 -2.472799867391586304e-01 2.486569806933403015e-02 -1.146493479609489441e-01 7.967215031385421753e-02 2.108979970216751099e-02 -3.286057710647583008e-01 1.780066788196563721e-01 -4.384541884064674377e-02 -2.618285119533538818e-01 2.790280282497406006e-01 -8.464040607213973999e-02 2.751320302486419678e-01 1.180111914873123169e-01 3.768622279167175293e-01 -1.699992455542087555e-02 6.398030091077089310e-03 -4.087315464857965708e-04 2.417616993188858032e-01 2.201739326119422913e-02 -4.837116599082946777e-02 2.551343291997909546e-02 -3.559636650606989861e-03 7.349926233291625977e-02 2.914183735847473145e-01 5.769557505846023560e-02 -1.978739798069000244e-01 -4.122224152088165283e-01 -1.399451047182083130e-01 4.812418017536401749e-03 -2.562362328171730042e-02
1.094093248248100281e-01 8.316664397716522217e-02 -1.813762485980987549e-01 1.792145371437072754e-01 4.479449689388275146e-01 1.924451440572738647e-01 1.751839220523834229e-01 -1.620920002460479736e-01 1.046332046389579773e-01 -2.092153951525688171e-02 5.926839262247085571e-02 1.940551996231079102e-01 2.328936010599136353e-02 9.534884989261627197e-02 3.746080771088600159e-02 1.643595844507217407e-01 1.872464269399642944e-01 1.025780364871025085e-01 8.455058932304382324e-02 -2.084928750991821289e-02 -2.477923929691314697e-01 -5.302452668547630310e-02 -6.791461259126663208e-02 2.359002232551574707e-01 1.029006671160459518e-02 3.146090209484100342e-01 1.590158343315124512e-01 -2.378504425287246704e-01 -3.543359935283660889e-01 -2.083178013563156128e-01 -3.297439590096473694e-02 -4.706551134586334229e-02
-3.399476110935211182e-01 -6.024534627795219421e-02 -1.418884396553039551e-01 -5.974418297410011292e-02 8.648185059428215027e-03 9.069791436195373535e-02 -1.031056493520736694e-01 -3.078981041908264160e-01 7.149124890565872192e-02 -1.423411220312118530e-01 -2.384699881076812744e-01 4.495113790035247803e-01 7.396703958511352539e-02 -1.906656920909881592e-01 8.231019228696823120e-02 -8.475542813539505005e-02 4.067584499716758728e-02 1.602606661617755890e-02 -1.034933254122734070e-01 -1.370894163846969604e-01 2.667233645915985107e-01 1.005974411964416504e-01 -8.807303756475448608e-02 4.989663138985633850e-02 1.980775892734527588e-01 2.753241546452045441e-02 9.274346381425857544e-02 1.234795004129409790e-01 -2.177209705114364624e-01 -1.558085680007934570e-01 3.739377260208129883e-01 7.081867009401321411e-02
9.869764000177383423e-02 -6.663450598716735840e-02 -2.231229543685913086e-01 1.897537410259246826e-01 1.056145876646041870e-01 -2.664287947118282318e-02 8.494140207767486572e-02 1.929681450128555298e-01 -1.715635508298873901e-01 2.648101747035980225e-01 1.789464033208787441e-03 3.690989911556243896e-01 -8.176488429307937622e-02 9.920008480548858643e-03 9.520921856164932251e-02 2.419293522834777832e-01 5.009922757744789124e-02 -1.263722330331802368e-01 -2.686876244843006134e-02 1.544352173805236816e-01 2.478071860969066620e-02 -6.417666375637054443e-02 -3.502055406570434570e-01 2.643580955918878317e-04 7.661929726600646973e-02 -9.174475073814392090e-02 -8.545864373445510864e-02 -2.993586063385009766e-01 -3.830116391181945801e-01 4.217424243688583374e-02 3.195965290069580078e-01 -3.583911433815956116e-02
-9.827630594372749329e-03 1.927832700312137604e-02 -3.673225268721580505e-02 1.228107810020446777e-01 7.887102663516998291e-03 -1.383487135171890259e-01 8.987556397914886475e-02 -3.017070293426513672e-01 -1.159077957272529602e-01 2.212574891746044159e-02 -1.357835531234741211e-02 3.726159632205963135e-01 1.814429908990859985e-01 1.844464540481567383e-01 3.499149531126022339e-02 2.082453221082687378e-01 7.420815527439117432e-02 -1.948262900114059448e-01 -1.778800338506698608e-01 1.295768562704324722e-02 1.536726802587509155e-01 1.692136563360691071e-02 7.560668140649795532e-02 2.856422960758209229e-01 -9.375373274087905884e-02 -1.570031493902206421e-01 2.960449457168579102e-01 -7.996045053005218506e-02 -3.596699535846710205e-01 -1.965953856706619263e-01 -2.873257733881473541e-02 3.428003489971160889e-01
-8.936908841133117676e-02 7.727617025375366211e-02 -1.259551942348480225e-01 1.638877987861633301e-01 -4.244220256805419922e-01 -5.401230975985527039e-02 2.789448499679565430e-01 1.321278214454650879e-01 6.578665226697921753e-03 1.138291805982589722e-01 -1.808499246835708618e-01 3.453834056854248047e-01 -8.406788110733032227e-02 -2.416489422321319580e-01 -1.900568231940269470e-02 1.009654700756072998e-01 2.099515795707702637e-01 1.395424008369445801e-01 -1.884993463754653931e-01 -2.173411697149276733e-01 1.036670655012130737e-01 -3.149184584617614746e-02 1.426421999931335449e-01 4.290973022580146790e-02 1.676073968410491943e-01 1.735766083002090454e-01 -8.057170547544956207e-03 -1.458782255649566650e-01 -3.618282973766326904e-01 -3.457150608301162720e-02 1.789779216051101685e-01 4.757104441523551941e-03
1.619928479194641113e-01 -1.730335503816604614e-01 -4.662418961524963379e-01 2.997639179229736328e-01 6.355810165405273438e-02 3.124952316284179688e-01 -2.831820212304592133e-02 -8.315706998109817505e-02 -1.549783255904912949e-02 -3.704642876982688904e-04 -5.449255183339118958e-02 1.999134868383407593e-01 9.721477329730987549e-02 -3.433606624603271484e-01 -7.789623737335205078e-02 2.762124836444854736e-01 5.529876798391342163e-02 -6.809738278388977051e-02 1.194107681512832642e-01 1.079428046941757202e-01 6.512062251567840576e-02 2.526437640190124512e-01 3.497244790196418762e-03 1.440995931625366211e-01 4.166816547513008118e-02 1.355952173471450806e-01 -6.773514300584793091e-02 -1.141086891293525696e-01 -1.912912875413894653e-01 -2.134347707033157349e-01 1.762474924325942993e-01 2.984921075403690338e-02
-3.698463141918182373e-01 -1.301970481872558594e-01 -1.351559758186340332e-01 3.387234210968017578e-01 -1.569740772247314453e-01 2.083661854267120361e-01 2.911649942398071289e-01 1.793229579925537109e-01 1.985718905925750732e-01 -1.667560338973999023e-01 -2.058068513870239258e-01 3.587446212768554688e-01 -1.737544871866703033e-02 1.232465431094169617e-01 1.288088038563728333e-02 9.487611055374145508e-02 1.835369318723678589e-01 1.404528766870498657e-01 -1.281865835189819336e-01 2.864663116633892059e-02 -2.650194056332111359e-02 -5.153246596455574036e-02 2.711233794689178467e-01 -5.985714867711067200e-02 1.416839659214019775e-02 -4.205060377717018127e-02 1.400963515043258667e-01 -3.053402155637741089e-02 -1.661652773618698120e-01 -1.277606636285781860e-01 2.176266610622406006e-01 -1.954272575676441193e-02
1.501423418521881104e-01 -1.642265468835830688e-01 -2.719401121139526367e-01 1.749985069036483765e-01 2.479727864265441895e-01 -4.578183218836784363e-02 1.682235114276409149e-02 -3.635495901107788086e-01 1.992685347795486450e-01 -1.026066318154335022e-01 -1.949286609888076782e-01 3.453532159328460693e-01 -4.614707827568054199e-02 -7.534382492303848267e-02 -5.717707797884941101e-02 7.950039207935333252e-02 -4.207167029380798340e-01 9.321171045303344727e-02 9.434144198894500732e-02 -2.127530127763748169e-01 -2.314862050116062164e-02 -8.493593335151672363e-02 -1.614201813936233521e-01 4.704405739903450012e-02 -1.053594946861267090e-01 -1.545007228851318359e-01 2.801757305860519409e-02 -2.416160702705383301e-01 -2.083961218595504761e-01 -9.054704010486602783e-02 7.878643460571765900e-03 5.723937228322029114e-02
-1.092256158590316772e-01 -5.875374004244804382e-02 -3.544547259807586670e-01 2.304575033485889435e-02 1.465986818075180054e-01 1.751162856817245483e-02 1.971519738435745239e-02 7.565390318632125854e-02 -3.408378735184669495e-02 9.702686220407485962e-03 -1.684059202671051025e-01 5.044347047805786133e-01 -2.722149789333343506e-01 -6.768910586833953857e-02 1.405328065156936646e-01 9.583441913127899170e-02 2.274867445230484009e-01 5.776895582675933838e-02 1.165823563933372498e-01 1.947048157453536987e-01 8.287280797958374023e-03 1.994039863348007202e-01 1.253324002027511597e-01 -8.027218282222747803e-02 -2.591100893914699554e-02 1.312338858842849731e-01 -1.341563314199447632e-01 -2.591317296028137207e-01 -3.698745369911193848e-01 -1.591192930936813354e-01 1.617792062461376190e-02 6.965122371912002563e-02
-1.108124386519193649e-02 -1.418709456920623779e-01 -4.255109280347824097e-02 2.701253294944763184e-01 3.005517087876796722e-02 -1.885918527841567993e-01 1.221708357334136963e-01 -8.103345334529876709e-02 2.590296864509582520e-01 -9.841330349445343018e-02 -2.960534691810607910e-01 2.486015558242797852e-01 -5.010475218296051025e-02 -1.889427453279495239e-01 -6.729069352149963379e-02 9.198958426713943481e-02 -1.007238849997520447e-01 -1.722644269466400146e-01 -1.229688525199890137e-01 -1.951928585767745972e-01 4.617458581924438477e-02 -2.572746574878692627e-01 2.827743533998727798e-03 -3.117974102497100830e-01 3.602354973554611206e-02 -1.559833884239196777e-01 4.952915757894515991e-02 -4.995631575584411621e-01 4.165345430374145508e-02 -1.709983795881271362e-01 2.982635237276554108e-02 -3.843716159462928772e-02
-8.604048192501068115e-02 5.485839769244194031e-02 -2.484491914510726929e-01 7.253737747669219971e-02 -7.632990181446075439e-02 2.745024561882019043e-01 1.257598251104354858e-01 1.171891614794731140e-01 2.282854765653610229e-01 -1.388607919216156006e-02 -1.229868084192276001e-01 3.008587360382080078e-01 7.515292614698410034e-02 8.910819888114929199e-02 1.247929558157920837e-01 3.357697725296020508e-01 6.808970868587493896e-02 -2.044111192226409912e-01 1.974069327116012573e-01 3.189172968268394470e-02 1.689068377017974854e-01 -7.348289340734481812e-02 -2.564018964767456055e-01 1.717157810926437378e-01 -2.232499420642852783e-01 1.296126991510391235e-01 -3.047571890056133270e-02 -2.696841489523649216e-03 -3.101973235607147217e-01 -3.216453492641448975e-01 1.657174229621887207e-01 -4.171279445290565491e-02
-2.208278328180313110e-01 2.025789916515350342e-01 -1.457322109490633011e-02 3.460734188556671143e-01 -1.153092235326766968e-01 1.042187958955764771e-01 -1.086559370160102844e-01 2.240419089794158936e-01 1.095948517322540283e-01 -5.638093128800392151e-02 1.183826476335525513e-01 3.870472013950347900e-01 1.615069620311260223e-02 1.346692293882369995e-01 -2.906804680824279785e-01 7.598785310983657837e-02 5.742962285876274109e-02 -1.450100541114807129e-01 -2.717413008213043213e-01 -9.454140812158584595e-02 2.170148044824600220e-01 -9.167044423520565033e-03 8.600132167339324951e-02 6.566256284713745117e-02 -9.122956544160842896e-03 8.817601948976516724e-02 6.042538955807685852e-02 -5.540188029408454895e-02 -4.492762684822082520e-01 1.501059830188751221e-01 3.399170190095901489e-02 -1.013559177517890930e-01
-1.531007140874862671e-02 -8.312407135963439941e-02 -1.787378937005996704e-01 1.343194842338562012e-01 2.320021539926528931e-01 1.231701821088790894e-01 2.371271252632141113e-01 1.341486126184463501e-01 -2.147035300731658936e-01 3.065103292465209961e-01 -1.955867111682891846e-01 1.984104067087173462e-01 3.340499848127365112e-02 4.983161389827728271e-02 -1.088313832879066467e-01 1.208596974611282349e-01 2.887520790100097656e-01 -1.118307113647460938e-01 -1.151075735688209534e-01 -1.444917470216751099e-01 2.381483651697635651e-02 -1.602474004030227661e-01 -2.531657814979553223e-01 9.934131801128387451e-02 1.270246058702468872e-01 3.068158626556396484e-01 -9.093606844544410706e-03 -1.779623031616210938e-01 -1.575048714876174927e-01 -3.116947412490844727e-01 9.485571086406707764e-02 -2.207389622926712036e-01
6.950552016496658325e-02 7.763198018074035645e-02 -1.094876676797866821e-01 -2.542957477271556854e-02 -1.185084506869316101e-01 2.676995284855365753e-02 2.197534739971160889e-01 -1.398777514696121216e-01 3.465098142623901367e-01 1.866957098245620728e-01 -3.281669691205024719e-02 1.632666438817977905e-01 -2.792710624635219574e-02 -2.967117428779602051e-01 -1.548265218734741211e-01 2.540332376956939697e-01 1.506414711475372314e-01 -1.466926038265228271e-01 1.699455082416534424e-01 -1.275527849793434143e-02 1.680730879306793213e-01 -1.969934701919555664e-01 -2.072677388787269592e-02 2.633965313434600830e-01 -7.429688423871994019e-02 5.371063575148582458e-02 3.643955886363983154e-01 5.240102857351303101e-02 -3.082408607006072998e-01 -2.416424751281738281e-01 -1.225747689604759216e-01 -1.069095358252525330e-01
1.890250444412231445e-01 -1.205316185951232910e-01 -3.590666055679321289e-01 -2.563318237662315369e-02 -6.132563576102256775e-02 2.434851974248886108e-01 1.498070061206817627e-01 -3.831015899777412415e-03 -5.514194723218679428e-03 -5.384068563580513000e-02 -1.393405944108963013e-01 1.034436896443367004e-01 -1.591759473085403442e-01 -7.406007498502731323e-02 -7.546968013048171997e-02 2.810967564582824707e-01 3.023816049098968506e-01 -1.144442036747932434e-01 1.731945946812629700e-02 -1.033518239855766296e-01 3.024572134017944336e-01 8.116620033979415894e-02 -1.572115421295166016e-01 -1.006942894309759140e-02 -8.925444632768630981e-02 1.883113011717796326e-02 1.017592549324035645e-01 -4.381015300750732422e-01 -1.638133823871612549e-02 7.125438004732131958e-02 3.204738795757293701e-01 -1.703463941812515259e-01
1.698585450649261475e-01 -7.668638229370117188e-02 -2.022055685520172119e-01 2.982154786586761475e-01 -1.041007041931152344e-01 1.037927418947219849e-01 -1.788016855716705322e-01 -8.890663832426071167e-02 -7.633273303508758545e-02 2.594552338123321533e-01 -2.737470269203186035e-01 1.951380670070648193e-01 -2.441198825836181641e-01 1.937190443277359009e-01 -7.882098108530044556e-02 9.166686236858367920e-02 -1.536824554204940796e-01 1.087129935622215271e-01 -1.080829799175262451e-01 -2.323544770479202271e-01 3.474370539188385010e-01 7.023584097623825073e-02 -2.415351010859012604e-02 1.907998770475387573e-01 -9.746829979121685028e-03 -1.421943604946136475e-01 1.778112053871154785e-01 -1.704970896244049072e-01 -2.086687386035919189e-01 3.945551812648773193e-03 2.651357650756835938e-01 -1.321736872196197510e-01
-2.752322256565093994e-01 2.240481972694396973e-02 -7.552563399076461792e-02 2.316152751445770264e-01 -1.217752844095230103e-01 2.632592618465423584e-01 1.599924862384796143e-01 5.005418322980403900e-03 1.949183642864227295e-02 2.318948507308959961e-02 2.148260734975337982e-02 4.169364273548126221e-01 -1.292244046926498413e-01 8.083505183458328247e-02 -1.497325114905834198e-02 2.083242312073707581e-02 4.047660827636718750e-01 -2.376468181610107422e-01 1.853283345699310303e-01 -3.218759894371032715e-01 5.732981488108634949e-02 -2.399971336126327515e-01 -8.376658707857131958e-02 7.623942941427230835e-02 -3.689734265208244324e-02 -2.089996933937072754e-01 -5.529610440135002136e-03 -1.327125430107116699e-01 -8.334007859230041504e-02 6.628241389989852905e-02 2.201246023178100586e-01 3.279283270239830017e-02
3.135713934898376465e-01 -5.847627297043800354e-03 -6.579320132732391357e-02 -1.082872375845909119e-01 -1.951213032007217407e-01 2.239017039537429810e-01 1.761002987623214722e-01 -8.826158940792083740e-02 -8.580445311963558197e-03 2.318176329135894775e-01 1.248345747590065002e-01 3.058778047561645508e-01 -9.152971953153610229e-02 -3.555327355861663818e-01 6.746479868888854980e-02 -7.716618478298187256e-02 -4.411108791828155518e-02 -2.402597218751907349e-01 -8.049151301383972168e-02 6.325197964906692505e-02 2.779292762279510498e-01 -1.859098374843597412e-01 -1.872164756059646606e-01 -2.911662496626377106e-02 2.189604565501213074e-02 6.522531807422637939e-02 1.630154699087142944e-01 -1.706608831882476807e-01 -1.974539756774902344e-01 -4.633288457989692688e-02 3.616457581520080566e-01 -1.106467004865407944e-02
2.280275374650955200e-01 -8.082846552133560181e-02 -2.934565246105194092e-01 4.219741821289062500e-01 -3.649232536554336548e-02 5.631063506007194519e-02 2.124032080173492432e-01 1.556086689233779907e-01 2.334370091557502747e-02 1.646076589822769165e-01 1.504541654139757156e-02 3.379430770874023438e-01 1.699500903487205505e-02 -5.327577143907546997e-02 1.129552796483039856e-01 3.124256730079650879e-01 4.639610648155212402e-02 -1.423711180686950684e-01 1.003794446587562561e-01 1.593716442584991455e-02 3.092551231384277344e-01 -5.869266390800476074e-02 4.311237484216690063e-02 -1.844816282391548157e-02 -2.642537057399749756e-01 3.636466106399893761e-03 1.362742185592651367e-01 -2.601339221000671387e-01 -1.989592462778091431e-01 7.065973430871963501e-02 -8.553782850503921509e-02 7.667058706283569336e-02
-1.040445789694786072e-01 -3.026257753372192383e-01 1.183759514242410660e-02 1.508805602788925171e-01 2.435505241155624390e-01 1.330014020204544067e-01 3.631091862916946411e-02 -4.771366342902183533e-02 2.013010680675506592e-01 -7.959433645009994507e-02 -4.793148860335350037e-02 3.444744050502777100e-01 2.895945683121681213e-02 -1.814085096120834351e-01 -1.431874781847000122e-01 -1.344328224658966064e-01 -2.234655469655990601e-01 -7.396363466978073120e-02 6.511924415826797485e-02 -4.448476731777191162e-01 3.045660257339477539e-01 -2.863803319633007050e-02 -1.051552072167396545e-01 1.325455307960510254e-01 -6.930212676525115967e-02 1.186491847038269043e-01 3.220941498875617981e-02 -1.446944028139114380e-01 -6.767722219228744507e-02 -2.446825057268142700e-01 2.115000933408737183e-01 1.554534584283828735e-01
-7.874700240790843964e-03 -3.703787922859191895e-02 -3.440546095371246338e-01 2.767864614725112915e-02 8.715016394853591919e-02 1.237436085939407349e-01 2.332570403814315796e-01 -4.512767791748046875e-01 -1.216706484556198120e-01 1.118379235267639160e-01 -1.861574500799179077e-01 2.761242091655731201e-01 2.052410691976547241e-01 -6.106730177998542786e-02 -4.881566762924194336e-02 -4.685777425765991211e-02 4.723847284913063049e-02 -1.911784410476684570e-01 5.429173260927200317e-02 8.262153714895248413e-02 1.429204940795898438e-01 -6.727518141269683838e-02 -1.864506117999553680e-02 1.805704832077026367e-01 -5.942733213305473328e-02 3.316991031169891357e-01 1.835622265934944153e-02 -3.037652969360351562e-01 -3.721928223967552185e-02 -1.105195358395576477e-01 4.525006935000419617e-02 -2.855578362941741943e-01
1.847263611853122711e-02 -2.553787231445312500e-01 -1.349977403879165649e-01 3.751201033592224121e-01 4.725049063563346863e-02 6.718032062053680420e-02 2.327648401260375977e-01 -1.306536197662353516e-01 9.140654653310775757e-02 -3.643840784206986427e-03 -6.976243108510971069e-02 3.721014559268951416e-01 3.209881484508514404e-02 -7.238834351301193237e-02 4.225417077541351318e-01 2.596350312232971191e-01 2.121000923216342926e-02 5.119274929165840149e-02 1.107979118824005127e-01 1.183523014187812805e-01 2.422833889722824097e-01 -9.597345441579818726e-02 -1.320377439260482788e-01 7.299531996250152588e-02 2.690023928880691528e-02 1.931518167257308960e-01 1.807901710271835327e-01 -1.044815778732299805e-01 -1.455450206995010376e-01 1.140839457511901855e-01 1.618132442235946655e-01 1.776097863912582397e-01
1.339829564094543457e-01 -2.786009311676025391e-01 -2.687820792198181152e-01 2.896044850349426270e-01 -9.158612042665481567e-02 1.447674334049224854e-01 1.755248606204986572e-01 2.344441115856170654e-01 7.771645905449986458e-04 3.481013774871826172e-01 -3.856500983238220215e-02 3.942995071411132812e-01 -1.172011420130729675e-01 -4.398401826620101929e-02 1.854186505079269409e-01 2.034064978361129761e-01 5.435169115662574768e-02 -1.714791357517242432e-01 -2.787607535719871521e-02 1.050115600228309631e-01 1.290393769741058350e-01 9.133218973875045776e-02 -2.851093001663684845e-02 1.744006723165512085e-01 -1.764773577451705933e-01 1.533631235361099243e-02 1.292216926813125610e-01 -2.272732108831405640e-01 -2.243383973836898804e-01 1.775142736732959747e-02 3.321690112352371216e-02 -1.085156053304672241e-01
-2.426552325487136841e-01 -3.050151467323303223e-01 -1.301994472742080688e-01 1.360219269990921021e-01 -1.073691546916961670e-01 -7.336177676916122437e-02 1.182312816381454468e-01 5.657827109098434448e-02 7.166940718889236450e-02 -3.711748868227005005e-02 3.445629402995109558e-02 2.437517493963241577e-01 2.278538793325424194e-01 2.007257007062435150e-02 -6.463478505611419678e-02 1.193293705582618713e-01 1.590478718280792236e-01 -1.540903300046920776e-01 1.497023850679397583e-01 1.574667692184448242e-01 1.561671644449234009e-01 -7.692819088697433472e-02 -1.016025617718696594e-01 -9.418413043022155762e-02 -2.253731712698936462e-02 3.790483996272087097e-02 -1.356358677148818970e-01 -4.795675873756408691e-01 -4.860587120056152344e-01 -7.010944187641143799e-02 2.227426879107952118e-02 -5.430196225643157959e-02
-1.353878676891326904e-01 6.762291491031646729e-02 -1.390398740768432617e-01 6.114112213253974915e-03 1.168641000986099243e-01 1.303986608982086182e-01 1.738295257091522217e-01 -3.908368349075317383e-01 2.356634587049484253e-01 1.191102862358093262e-01 2.120856940746307373e-01 3.390211164951324463e-01 -4.708759114146232605e-02 -6.196035817265510559e-02 -1.206396073102951050e-01 -1.387064158916473389e-02 1.713845878839492798e-01 7.585054729133844376e-03 3.542814031243324280e-02 -1.639424562454223633e-01 4.287403225898742676e-01 -9.648520499467849731e-02 -1.034560576081275940e-01 2.062281519174575806e-01 -2.621804177761077881e-01 -1.062679514288902283e-01 -2.079613879323005676e-02 4.856632149312645197e-04 -7.782259490340948105e-03 -7.176465541124343872e-02 1.554766893386840820e-01 2.826351225376129150e-01
-3.877046108245849609e-01 7.853927463293075562e-02 -2.874806523323059082e-01 1.250288486480712891e-01 4.402216896414756775e-02 3.075987696647644043e-01 1.039754450321197510e-01 -1.408607363700866699e-01 2.411313205957412720e-01 -5.398442596197128296e-02 -2.706249477341771126e-03 2.319997847080230713e-01 1.535979062318801880e-01 7.531581073999404907e-02 7.194104790687561035e-02 2.313005924224853516e-01 1.626143045723438263e-02 -6.269881129264831543e-02 -1.769541651010513306e-01 -1.201820671558380127e-01 -3.621212020516395569e-02 -4.345132037997245789e-02 -6.999091804027557373e-02 2.948614358901977539e-01 -5.208212882280349731e-03 1.842634528875350952e-01 3.670141994953155518e-01 -1.362278759479522705e-01 -2.635768353939056396e-01 -1.029968932271003723e-01 -2.662161178886890411e-02 4.670087620615959167e-02
3.026489019393920898e-01 2.344083040952682495e-02 -3.095616698265075684e-01 1.529451012611389160e-01 -1.818195283412933350e-01 2.201022356748580933e-01 1.395288039930164814e-03 1.750604249536991119e-02 8.616960048675537109e-02 -1.696608960628509521e-01 -9.156869351863861084e-02 2.531582713127136230e-01 -7.741431891918182373e-02 -8.096133172512054443e-02 -1.116916686296463013e-01 2.605818212032318115e-01 -1.337939649820327759e-01 -8.317066729068756104e-02 -2.455977946519851685e-01 -1.152919307351112366e-01 1.966633796691894531e-01 1.125880423933267593e-02 -1.602482050657272339e-01 9.938523918390274048e-02 -1.336818933486938477e-01 7.664380967617034912e-02 6.679169600829482079e-04 -3.280109465122222900e-01 -4.048947691917419434e-01 6.890201568603515625e-02 7.361173629760742188e-02 -1.642583906650543213e-01
2.024973183870315552e-01 -1.181123629212379456e-01 -4.748905897140502930e-01 1.218226626515388489e-01 2.851868048310279846e-02 2.865523993968963623e-01 1.249052658677101135e-01 1.240712106227874756e-01 8.673547953367233276e-02 -8.496608585119247437e-02 -1.423074305057525635e-01 1.788177192211151123e-01 -9.361743927001953125e-03 -3.180351108312606812e-02 -1.426968723535537720e-01 1.123763844370841980e-01 -5.526161566376686096e-02 1.151774674654006958e-01 1.026959568262100220e-01 -1.490498930215835571e-01 5.109185352921485901e-02 9.210267663002014160e-02 -8.893077261745929718e-03 4.123605787754058838e-03 -1.333496421575546265e-01 -2.270113527774810791e-01 4.728059098124504089e-02 -4.350680112838745117e-01 -2.572490572929382324e-01 1.125988885760307312e-01 2.800100147724151611e-01 -1.064616069197654724e-01
-2.482034415006637573e-01 -4.024048522114753723e-02 1.823512837290763855e-02 1.042415723204612732e-01 3.471909789368510246e-03 3.962343931198120117e-02 5.184774100780487061e-02 -1.877679824829101562e-01 1.656805276870727539e-01 -1.029608249664306641e-01 -1.008266210556030273e-01 4.928028956055641174e-02 -1.411024183034896851e-01 -1.165341436862945557e-01 5.393206328153610229e-02 2.191041707992553711e-01 9.807633608579635620e-02 -2.674741744995117188e-01 -6.786157190799713135e-02 -1.409666687250137329e-01 3.315728008747100830e-01 -1.141083166003227234e-01 -1.715340316295623779e-01 1.597423106431961060e-01 6.539399921894073486e-02 2.724998593330383301e-01 3.048988282680511475e-01 -4.081294685602188110e-02 -4.977952241897583008e-01 -1.121673882007598877e-01 -1.184067055583000183e-01 -1.410488188266754150e-01
3.674908727407455444e-02 2.212982624769210815e-01 -1.778393238782882690e-01 2.803753316402435303e-01 3.136234357953071594e-02 1.268009543418884277e-01 8.414090424776077271e-02 -3.331754803657531738e-01 9.000768512487411499e-02 -6.376186758279800415e-02 2.442553490400314331e-01 2.844420671463012695e-01 -1.359698176383972168e-01 2.388585060834884644e-01 2.450203150510787964e-01 4.997369274497032166e-02 2.813714444637298584e-01 -6.371979415416717529e-02 1.702867299318313599e-01 -1.066969409584999084e-01 3.218316137790679932e-01 -1.346027851104736328e-01 3.525971248745918274e-02 4.764096438884735107e-02 -5.327535420656204224e-02 -4.035932570695877075e-02 -1.181179732084274292e-01 -2.989311218261718750e-01 -1.746685057878494263e-01 -1.331559866666793823e-01 6.528794020414352417e-02 6.621345877647399902e-02
-7.568699121475219727e-02 9.679863601922988892e-02 -2.313879579305648804e-01 -1.621214859187602997e-02 3.232043683528900146e-01 -9.435307234525680542e-02 2.498349696397781372e-01 -1.135930120944976807e-01 2.680142223834991455e-01 -9.041927009820938110e-02 -1.669113151729106903e-02 3.112486004829406738e-01 -1.041516736149787903e-01 1.834342479705810547e-01 -4.257828742265701294e-02 4.025250375270843506e-01 1.018767245113849640e-02 -1.263708770275115967e-01 -1.781885474920272827e-01 -3.775345534086227417e-02 2.305495142936706543e-01 -7.514542341232299805e-02 -5.653482861816883087e-03 2.546746432781219482e-01 -2.226313352584838867e-01 2.859495766460895538e-02 1.605929732322692871e-01 -1.910375058650970459e-01 3.155660629272460938e-02 -2.307792305946350098e-01 -1.263094544410705566e-01 3.315885365009307861e-02
4.969508852809667587e-03 -2.036152780055999756e-01 1.875602900981903076e-01 1.383403986692428589e-01 1.584955155849456787e-01 1.638672649860382080e-01 -4.008109495043754578e-02 -1.673511713743209839e-01 1.307580918073654175e-01 7.038728892803192139e-02 -1.176531463861465454e-01 1.793174594640731812e-01 -1.702439486980438232e-01 -4.510563984513282776e-02 -1.103448960930109024e-02 1.656174659729003906e-01 -8.032135665416717529e-02 -1.780343055725097656e-01 -3.238398432731628418e-01 -9.702411293983459473e-02 1.736935526132583618e-01 -2.610593102872371674e-02 -8.007969707250595093e-02 3.635987266898155212e-02 -1.091143339872360229e-01 -1.367371976375579834e-01 5.735687166452407837e-02 6.310186535120010376e-02 -4.265877902507781982e-01 -5.609394982457160950e-02 5.299943089485168457e-01 -3.292348980903625488e-02
-1.683415025472640991e-01 -7.741903513669967651e-02 -9.073257446289062500e-02 -3.921332582831382751e-02 8.303157240152359009e-02 5.376479774713516235e-02 2.356147468090057373e-01 -1.305231451988220215e-01 1.293344050645828247e-01 -2.668958008289337158e-01 -2.535040378570556641e-01 1.516457349061965942e-01 -1.666346639394760132e-01 1.213825345039367676e-01 -1.081623136997222900e-01 1.837176531553268433e-01 3.383661210536956787e-01 -9.959021210670471191e-02 3.549604862928390503e-02 8.799336850643157959e-02 9.536007046699523926e-02 -1.135846823453903198e-01 -1.297168731689453125e-01 -1.053566262125968933e-01 -3.973707258701324463e-01 2.015244774520397186e-02 2.381887137889862061e-01 -1.100979149341583252e-01 -1.976069062948226929e-01 -2.916251718997955322e-01 1.411031782627105713e-01 2.364008426666259766e-01
-1.661899536848068237e-01 -2.589921653270721436e-01 -2.318534404039382935e-01 2.626222074031829834e-01 2.127466648817062378e-01 6.141299754381179810e-02 1.635484397411346436e-01 -1.520372331142425537e-01 3.398520350456237793e-01 1.200012713670730591e-01 3.743341891095042229e-03 2.788630872964859009e-02 -9.952104091644287109e-02 -2.044165730476379395e-01 -1.983669400215148926e-01 -1.619186997413635254e-01 -1.400863677263259888e-01 1.775190681219100952e-01 -1.656912639737129211e-02 -1.181057319045066833e-01 1.971045732498168945e-01 -1.548258662223815918e-01 -9.428846836090087891e-02 -1.687845885753631592e-01 1.748100668191909790e-01 -1.033287122845649719e-01 6.861709803342819214e-02 -1.449137330055236816e-01 -2.838468551635742188e-01 -1.737310886383056641e-01 2.157156020402908325e-01 -2.143444120883941650e-01
5.569733679294586182e-02 -2.076721340417861938e-01 -1.501056551933288574e-01 9.628016501665115356e-02 1.327324509620666504e-01 7.879045605659484863e-02 6.344981491565704346e-02 -1.474855244159698486e-01 2.375653386116027832e-02 5.388674885034561157e-02 -3.951519262045621872e-03 4.099471271038055420e-01 9.074899367988109589e-03 -1.956008523702621460e-01 2.797151505947113037e-01 2.699240446090698242e-01 -1.078910604119300842e-01 7.372750341892242432e-02 -9.162233769893646240e-02 -1.210226193070411682e-01 1.221097931265830994e-01 -1.404243409633636475e-01 2.943021943792700768e-03 1.339407265186309814e-01 1.930328011512756348e-01 3.796205520629882812e-01 2.257653512060642242e-02 9.837232530117034912e-03 -4.784821569919586182e-01 6.346605718135833740e-02 4.407609999179840088e-02 -4.232488945126533508e-02
-1.409240812063217163e-01 1.670931428670883179e-01 -2.753371894359588623e-01 -2.553210221230983734e-02 -1.237015575170516968e-01 2.786529362201690674e-01 3.806086629629135132e-02 -1.924083977937698364e-01 1.557110100984573364e-01 1.843165606260299683e-01 8.848483860492706299e-02 1.744387596845626831e-01 -1.675047725439071655e-02 1.573372930288314819e-01 5.260598659515380859e-02 -5.228258669376373291e-02 -3.763376176357269287e-02 -2.583230286836624146e-02 -9.964954107999801636e-02 -2.516695261001586914e-01 8.820325881242752075e-02 -4.044536501169204712e-02 1.543909311294555664e-02 2.486460097134113312e-02 -4.533877596259117126e-02 -2.467064186930656433e-02 6.927686184644699097e-02 -3.346560597419738770e-01 -4.650038182735443115e-01 -2.104194015264511108e-01 1.065232455730438232e-01 -3.746887445449829102e-01
-2.905990481376647949e-01 1.468674391508102417e-01 -1.831153482198715210e-01 1.705761849880218506e-01 1.875868290662765503e-01 2.747421860694885254e-01 -3.017565235495567322e-02 -5.887360870838165283e-02 -1.778607219457626343e-01 -3.581274300813674927e-02 1.091656163334846497e-01 2.112000882625579834e-01 -1.108885779976844788e-01 -4.562528803944587708e-02 -1.979807466268539429e-01 2.172657847404479980e-01 2.111509591341018677e-01 -9.485777467489242554e-02 -3.395247459411621094e-01 -2.151640504598617554e-01 9.678407013416290283e-02 -5.838407948613166809e-02 -8.290139585733413696e-02 -1.729917526245117188e-01 -3.140734136104583740e-01 7.188966125249862671e-02 6.054657697677612305e-02 7.233121991157531738e-02 -3.120049238204956055e-01 2.606106456369161606e-03 1.631439179182052612e-01 1.570983827114105225e-01
1.301433742046356201e-01 -1.778174191713333130e-01 -5.499434098601341248e-02 1.855043172836303711e-01 3.454436063766479492e-01 -2.550289034843444824e-01 1.030122861266136169e-01 1.330588310956954956e-01 6.250552088022232056e-02 1.906389892101287842e-01 -1.363519430160522461e-01 2.805345356464385986e-01 2.449150383472442627e-01 8.628090471029281616e-02 -1.630016602575778961e-02 2.077879905700683594e-01 3.407194018363952637e-01 -1.189844384789466858e-01 -8.916520327329635620e-02 -1.794941425323486328e-01 1.063010096549987793e-01 -3.191420435905456543e-02 -4.922445118427276611e-02 2.334135323762893677e-01 7.696794718503952026e-02 2.462881803512573242e-01 3.214766383171081543e-01 -9.137453138828277588e-02 -1.149124503135681152e-01 -9.689281880855560303e-02 1.050555258989334106e-01 -3.690705820918083191e-02
-2.296171486377716064e-01 -1.643200665712356567e-01 -3.082218468189239502e-01 1.637617647647857666e-01 -3.028338542208075523e-03 9.986759722232818604e-02 1.369227096438407898e-02 -6.543707102537155151e-02 2.252675220370292664e-02 -2.161908000707626343e-01 -3.992192447185516357e-02 4.262685477733612061e-01 1.393735557794570923e-01 1.540455520153045654e-01 2.161015868186950684e-01 4.000654220581054688e-01 1.273798197507858276e-01 5.408665537834167480e-02 -2.131944298744201660e-01 -2.087631225585937500e-01 -1.078190356492996216e-01 -1.191224828362464905e-01 -1.024613901972770691e-01 -4.675928503274917603e-02 4.297308158129453659e-03 1.101180836558341980e-01 2.060121446847915649e-01 1.820380985736846924e-02 -1.979689002037048340e-01 -1.710711270570755005e-01 -7.187367230653762817e-02 -1.683087199926376343e-01
-5.367622524499893188e-02 -1.096052601933479309e-01 -1.734756976366043091e-01 1.617110669612884521e-01 3.480070829391479492e-01 -3.003417514264583588e-02 -1.630813479423522949e-01 -3.738886862993240356e-02 1.137589886784553528e-01 2.835092321038246155e-02 1.466443389654159546e-01 5.732329487800598145e-01 -5.827771965414285660e-03 -3.094869554042816162e-01 -1.047308519482612610e-01 -1.317418813705444336e-01 -7.366044819355010986e-02 8.260925859212875366e-02 -9.762598574161529541e-02 1.853982172906398773e-02 9.030690044164657593e-02 -2.130818925797939301e-02 -3.286376893520355225e-01 6.357306987047195435e-02 -4.562734067440032959e-02 -5.914546549320220947e-02 2.255224436521530151e-01 -5.320589244365692139e-02 -2.850918471813201904e-01 1.082643680274486542e-02 6.338550895452499390e-02 -5.838491022586822510e-02
1.472279280424118042e-01 -1.905630975961685181e-01 -8.653695136308670044e-02 1.686192154884338379e-01 -2.819603085517883301e-01 9.491156041622161865e-02 7.974205166101455688e-02 6.888869404792785645e-02 7.504708319902420044e-02 6.173085048794746399e-02 -1.237316057085990906e-03 4.096945524215698242e-01 -5.436519160866737366e-02 -2.832285165786743164e-01 1.833631545305252075e-01 3.123786449432373047e-01 9.619583189487457275e-02 6.370513141155242920e-02 -1.392754376865923405e-03 -1.386139634996652603e-02 2.447931319475173950e-01 2.210913598537445068e-02 2.865987122058868408e-01 6.481218151748180389e-03 2.495805323123931885e-01 1.102488934993743896e-01 1.983720064163208008e-01 -3.451250120997428894e-02 -3.144465386867523193e-01 -3.786343336105346680e-02 1.107107251882553101e-01 1.764925569295883179e-01
8.998626843094825745e-03 -5.513122677803039551e-02 1.180504821240901947e-02 1.295406967401504517e-01 2.514881193637847900e-01 -9.262321144342422485e-02 -9.098446369171142578e-02 -3.035666644573211670e-01 5.007846951484680176e-01 -1.222549304366111755e-01 -2.343118935823440552e-01 2.434751987457275391e-01 -1.725364290177822113e-02 -7.578546181321144104e-03 -2.471323311328887939e-01 7.485185563564300537e-02 -6.495604664087295532e-02 1.182975247502326965e-01 -9.126208722591400146e-02 -2.279977202415466309e-01 1.617231667041778564e-01 7.031078636646270752e-02 -2.631457448005676270e-01 5.381216760724782944e-03 2.352104522287845612e-02 -5.252597108483314514e-02 9.093569591641426086e-03 -1.149609163403511047e-01 -1.574810296297073364e-01 -2.674211859703063965e-01 2.622725665569305420e-01 1.211934536695480347e-02
2.096252143383026123e-02 -1.411451995372772217e-01 -2.847804725170135498e-01 2.073158174753189087e-01 2.560011744499206543e-01 5.676480010151863098e-02 -1.324225962162017822e-01 -1.208181455731391907e-01 2.725262045860290527e-01 8.159223943948745728e-02 1.043770983815193176e-01 4.594613015651702881e-01 -7.612653076648712158e-02 -3.679644763469696045e-01 -2.397881634533405304e-02 -2.705800905823707581e-02 -1.288926005363464355e-01 8.434842526912689209e-02 -1.406674273312091827e-02 -2.202040851116180420e-01 5.282560735940933228e-02 1.307698339223861694e-01 -1.615823805332183838e-01 8.798166364431381226e-02 -9.255780279636383057e-02 -3.484977036714553833e-02 1.642325073480606079e-01 4.507385566830635071e-02 -2.202591150999069214e-01 -2.368863373994827271e-01 1.374903023242950439e-01 1.441010236740112305e-01
-2.578973174095153809e-01 4.271795228123664856e-02 -8.524205535650253296e-02 3.272606134414672852e-01 1.402995139360427856e-01 2.557965815067291260e-01 8.037542551755905151e-02 8.602824807167053223e-02 7.622623443603515625e-02 1.159637197852134705e-01 1.388916373252868652e-01 2.733280658721923828e-01 -1.248750165104866028e-01 -1.923586726188659668e-01 -8.616084605455398560e-02 1.559287160634994507e-01 -5.884429439902305603e-02 -1.909569948911666870e-01 -4.453646540641784668e-01 -3.944485187530517578e-01 -5.048783961683511734e-03 -7.836249470710754395e-02 -8.834066241979598999e-02 3.772918507456779480e-02 -4.569256305694580078e-02 1.545768231153488159e-01 5.169127881526947021e-02 3.678017109632492065e-02 -1.958533525466918945e-01 -1.204476505517959595e-01 1.652105301618576050e-01 -3.610792383551597595e-02
1.451721042394638062e-01 -4.014800116419792175e-02 -1.174999251961708069e-01 4.514566808938980103e-02 4.251776263117790222e-02 1.652524620294570923e-01 -1.189590394496917725e-01 -1.603211611509323120e-01 5.489644780755043030e-02 2.223687320947647095e-01 1.498829424381256104e-01 2.971929013729095459e-01 -2.382013201713562012e-01 -2.184200733900070190e-01 3.375501837581396103e-04 2.268096804618835449e-01 -6.414286792278289795e-02 2.964591979980468750e-01 -7.806874811649322510e-02 1.032990664243698120e-01 5.057509541511535645e-01 -1.154257804155349731e-01 -1.711161732673645020e-01 2.115209847688674927e-01 5.168974399566650391e-02 5.514465644955635071e-02 6.997845321893692017e-02 -1.702293157577514648e-01 -7.291472703218460083e-02 -1.110751554369926453e-01 2.513909041881561279e-01 -3.197509050369262695e-02
3.742002323269844055e-02 4.098445177078247070e-02 -9.394968301057815552e-02 1.499324291944503784e-01 1.584566533565521240e-01 -2.116269767284393311e-01 1.386476904153823853e-01 -7.871890440583229065e-03 1.997035369277000427e-02 4.041335731744766235e-02 -7.100553717464208603e-03 2.211287766695022583e-01 -2.041516304016113281e-01 2.641978859901428223e-02 -1.305517256259918213e-01 -4.049761965870857239e-02 -4.402070492506027222e-02 -1.183762177824974060e-01 2.565469592809677124e-02 -1.852707564830780029e-01 -2.161300480365753174e-01 -1.583478450775146484e-01 2.038899064064025879e-01 -2.085447460412979126e-01 2.061706781387329102e-01 -2.923641204833984375e-01 3.684699833393096924e-01 -1.506897062063217163e-01 -3.310402929782867432e-01 -2.900004386901855469e-01 2.729614675045013428e-01 4.421517252922058105e-02
-1.705625206232070923e-01 1.103049740195274353e-01 -2.276645153760910034e-01 2.208672314882278442e-01 2.170580029487609863e-01 1.134870946407318115e-02 -1.191287636756896973e-01 -4.004495590925216675e-02 1.135690659284591675e-01 -9.376610629260540009e-03 7.195291668176651001e-02 2.371063232421875000e-01 -2.650009989738464355e-01 7.404582947492599487e-02 -1.547138392925262451e-01 1.748750954866409302e-01 -6.698320806026458740e-02 -4.020469635725021362e-02 1.372541338205337524e-01 2.866385579109191895e-01 4.068698361515998840e-02 -2.976910471916198730e-01 -2.067424952983856201e-01 2.812939286231994629e-01 -2.319439128041267395e-02 -6.328839808702468872e-02 2.303603440523147583e-01 -4.098140001296997070e-01 -5.976735800504684448e-02 1.096466928720474243e-01 1.318727880716323853e-01 1.126574203372001648e-01
-2.134549617767333984e-01 -2.238504886627197266e-01 -1.017719432711601257e-01 -4.210746288299560547e-02 -3.119962811470031738e-01 -5.064021050930023193e-02 1.632242649793624878e-01 -2.054193168878555298e-01 3.884365558624267578e-01 -7.763351500034332275e-02 -1.536087691783905029e-01 1.948329508304595947e-01 -1.799075864255428314e-02 -8.437775820493698120e-02 -1.980144530534744263e-02 2.577088773250579834e-01 2.354286164045333862e-01 4.486715048551559448e-02 -1.665859017521142960e-03 1.499729305505752563e-01 1.969757676124572754e-01 -3.336036205291748047e-01 -1.154044494032859802e-01 2.642568759620189667e-02 -1.921527832746505737e-01 8.501710742712020874e-02 1.105902940034866333e-01 -1.078199148178100586e-01 -2.863496243953704834e-01 -1.742784082889556885e-01 4.939002543687820435e-02 -6.230136379599571228e-02
3.799273073673248291e-02 2.636114358901977539e-01 -2.000886350870132446e-01 1.771352440118789673e-01 -3.907933533191680908e-01 2.709880471229553223e-02 1.847185567021369934e-02 4.918321222066879272e-02 1.537634879350662231e-01 -8.168914914131164551e-02 -1.183049976825714111e-01 3.860465586185455322e-01 -2.932015061378479004e-01 -1.652333289384841919e-01 -1.140705421566963196e-01 2.166121602058410645e-01 1.203360334038734436e-01 2.008298337459564209e-01 -2.431933879852294922e-01 -6.039521470665931702e-02 -5.043548997491598129e-03 -1.716150194406509399e-01 1.501438915729522705e-01 -1.218181475996971130e-01 6.883685290813446045e-02 1.651913821697235107e-01 1.472107768058776855e-01 -6.703247874975204468e-02 -2.884859740734100342e-01 -7.393635809421539307e-02 1.148784533143043518e-02 -5.843797698616981506e-02
2.179703116416931152e-02 -1.981427818536758423e-01 -2.004439979791641235e-01 1.305624693632125854e-01 -1.251722872257232666e-01 5.710030347108840942e-02 2.131247818470001221e-01 -1.051939129829406738e-01 1.666637063026428223e-01 3.114178031682968140e-02 -2.054667621850967407e-01 2.124951630830764771e-01 6.021931767463684082e-03 3.289432823657989502e-02 6.990747153759002686e-02 4.569236338138580322e-01 -6.770065426826477051e-02 5.326564610004425049e-02 1.595371812582015991e-01 1.603240496478974819e-03 2.321180701255798340e-01 -1.329609453678131104e-01 4.936406761407852173e-02 7.563544064760208130e-02 -2.185609638690948486e-01 3.518898785114288330e-01 5.589883774518966675e-02 -2.744114696979522705e-01 -3.021426796913146973e-01 -1.665832400321960449e-01 -8.537017554044723511e-02 8.821278065443038940e-02
-3.261460363864898682e-01 3.146516159176826477e-02 -4.080472290515899658e-01 3.248231858015060425e-02 1.479072961956262589e-02 2.356746047735214233e-01 1.899938136339187622e-01 -6.474772840738296509e-02 -1.265791803598403931e-01 3.157213330268859863e-01 -1.447875201702117920e-01 2.272019237279891968e-01 -8.888755738735198975e-02 -2.007625550031661987e-01 -2.246283441781997681e-01 6.305868178606033325e-02 1.079599782824516296e-01 -2.373853176832199097e-01 -6.456891447305679321e-02 2.989839911460876465e-01 6.480440497398376465e-02 6.511026620864868164e-02 8.720145374536514282e-02 1.744686663150787354e-01 1.658394187688827515e-01 1.027409210801124573e-01 -6.538978964090347290e-02 -2.705349400639533997e-02 -2.518765628337860107e-01 -8.165469765663146973e-02 8.633069694042205811e-02 9.707752615213394165e-02
2.445342950522899628e-02 2.327740192413330078e-01 -2.211273759603500366e-01 1.673905849456787109e-01 1.246987059712409973e-01 2.987611107528209686e-02 -3.364659473299980164e-02 -1.887039840221405029e-01 2.905845083296298981e-02 1.364865340292453766e-02 7.572749257087707520e-02 2.558662295341491699e-01 7.455205917358398438e-02 -4.097380042076110840e-01 9.709122776985168457e-02 1.568129509687423706e-01 1.075600609183311462e-01 -8.908687531948089600e-02 -4.119387865066528320e-01 9.599877521395683289e-03 -1.177627667784690857e-01 -9.730168431997299194e-02 1.524889618158340454e-01 1.866914927959442139e-01 -1.582578010857105255e-02 -1.453338265419006348e-01 1.795920580625534058e-01 -1.527762711048126221e-01 -2.073292732238769531e-01 -1.349247992038726807e-01 2.559337913990020752e-01 -2.470476478338241577e-01
1.673420965671539307e-01 9.308773279190063477e-02 -2.580818533897399902e-01 1.881256252527236938e-01 -2.036686390638351440e-01 1.103926151990890503e-01 1.199985817074775696e-01 -1.153518259525299072e-01 -5.672039464116096497e-02 4.813351482152938843e-02 4.242685437202453613e-02 2.979908585548400879e-01 2.501782476902008057e-01 1.028515747748315334e-03 -3.196105062961578369e-01 2.286564409732818604e-01 1.132106184959411621e-01 -4.020870923995971680e-01 -1.441974341869354248e-01 1.229021400213241577e-01 -3.811377659440040588e-02 4.801680333912372589e-03 3.726508468389511108e-02 -3.311350569128990173e-02 -7.605436444282531738e-02 -1.436392217874526978e-01 2.002096921205520630e-01 1.686397790908813477e-01 -3.402801156044006348e-01 -1.859219074249267578e-01 7.637838274240493774e-02 3.637078031897544861e-02
-2.249020636081695557e-01 1.247599273920059204e-01 -2.048205584287643433e-01 4.601477086544036865e-02 -6.232146918773651123e-02 5.846905522048473358e-03 -5.559389293193817139e-02 4.254840314388275146e-02 3.303695470094680786e-02 -1.161813177168369293e-02 2.678112871944904327e-02 3.992720544338226318e-01 -1.474543660879135132e-01 -5.035032704472541809e-02 -2.114328742027282715e-01 -7.851999253034591675e-02 2.813108824193477631e-02 2.076429277658462524e-01 1.975453346967697144e-01 1.205518394708633423e-01 3.825826942920684814e-01 -3.156237900257110596e-01 -1.414528638124465942e-01 2.324578016996383667e-01 1.083376929163932800e-01 1.564003080129623413e-01 2.252742052078247070e-01 -2.036199867725372314e-01 -1.048232391476631165e-01 -1.861398369073867798e-01 1.622166782617568970e-01 1.631009578704833984e-01
1.817713826894760132e-01 2.357847541570663452e-01 6.033080443739891052e-02 1.314964741468429565e-01 -1.179492697119712830e-01 9.016966819763183594e-02 3.051928877830505371e-01 1.678353995084762573e-01 4.568121861666440964e-03 -6.390500813722610474e-02 -7.945135980844497681e-02 2.639280855655670166e-01 -2.907924354076385498e-01 -2.126900255680084229e-01 -9.015892632305622101e-03 6.287392228841781616e-02 1.781405210494995117e-01 1.067895814776420593e-01 -2.751841247081756592e-01 -1.098083332180976868e-01 1.932096332311630249e-01 -1.157852783799171448e-01 2.897411882877349854e-01 3.084658645093441010e-02 1.990691525861620903e-03 9.157896041870117188e-03 -2.212514914572238922e-02 -2.511533498764038086e-01 -4.073009490966796875e-01 -1.589921265840530396e-01 3.572389110922813416e-02 1.025120988488197327e-01
-1.694667935371398926e-01 -1.723513603210449219e-01 -2.381101399660110474e-01 -1.810631901025772095e-02 -8.697045594453811646e-02 -3.322117496281862259e-03 -5.337062105536460876e-02 3.101014718413352966e-02 9.728607535362243652e-02 2.103804796934127808e-01 -2.025601565837860107e-01 2.295820116996765137e-01 -3.443082273006439209e-01 -2.159659713506698608e-01 -1.103693712502717972e-02 -1.392922457307577133e-02 1.982480585575103760e-01 -8.353882282972335815e-02 -9.689370170235633850e-03 1.394408047199249268e-01 1.506739407777786255e-01 -4.344551861286163330e-01 -1.577669233083724976e-01 9.564175456762313843e-02 -1.944082081317901611e-01 -1.698956489562988281e-01 1.767897307872772217e-01 -1.706550419330596924e-01 -1.060910001397132874e-01 -2.487959116697311401e-01 5.746109038591384888e-02 -2.130606472492218018e-01
-2.248510345816612244e-02 -9.596763551235198975e-02 -3.247584998607635498e-01 4.821614921092987061e-02 -3.185769170522689819e-02 1.148877665400505066e-01 1.318040490150451660e-01 1.921011507511138916e-01 -1.304419785737991333e-01 1.359037309885025024e-01 -5.153228715062141418e-02 2.884935736656188965e-01 -7.973171770572662354e-02 -1.054434031248092651e-01 -6.065826117992401123e-02 -7.602388411760330200e-02 1.960370540618896484e-01 1.226535290479660034e-01 5.174005404114723206e-02 -5.117940157651901245e-02 1.425604820251464844e-01 1.454124301671981812e-01 -1.336551606655120850e-01 -1.547660492360591888e-02 -1.755436062812805176e-01 3.892607614398002625e-02 -8.561307936906814575e-02 -3.186219334602355957e-01 -5.862836837768554688e-01 3.647001087665557861e-02 1.592389941215515137e-01 -1.891051232814788818e-01
-8.282287418842315674e-02 -7.106686383485794067e-02 -1.552703827619552612e-01 4.041765034198760986e-01 6.267884373664855957e-02 4.657343402504920959e-02 -2.094046324491500854e-01 -1.241958811879158020e-01 1.576517373323440552e-01 2.692840397357940674e-01 -6.030083447694778442e-02 3.632009029388427734e-01 1.680972985923290253e-02 7.531922310590744019e-03 -1.429317984730005264e-02 -4.073691740632057190e-02 5.004059150815010071e-02 1.093877628445625305e-01 -4.086010754108428955e-01 -7.406610529869794846e-03 3.934843540191650391e-01 2.435445599257946014e-02 -2.368276193737983704e-02 -4.173595085740089417e-02 -3.787981718778610229e-02 2.266683578491210938e-01 -1.449539661407470703e-01 9.565237164497375488e-02 -1.822397559881210327e-01 -1.075822338461875916e-01 -5.755471810698509216e-02 -1.727715581655502319e-01
-2.150678448379039764e-02 1.718400269746780396e-01 -1.723165661096572876e-01 -3.640352189540863037e-02 -8.585008233785629272e-02 2.430200427770614624e-01 -5.660531669855117798e-02 -2.596949338912963867e-01 1.843100786209106445e-01 2.103514969348907471e-02 -1.737546920776367188e-01 2.299316823482513428e-01 2.339204847812652588e-01 -2.328788340091705322e-01 -6.418016552925109863e-02 1.048222929239273071e-01 -2.568178996443748474e-02 -1.869758963584899902e-01 1.172648295760154724e-01 -3.045370876789093018e-01 3.118003308773040771e-01 3.111937083303928375e-02 -2.135792374610900879e-01 1.453485339879989624e-01 2.400835156440734863e-01 -4.520279169082641602e-02 2.082391381263732910e-01 1.786996982991695404e-02 -2.129983305931091309e-01 -2.296519428491592407e-01 2.164201587438583374e-01 7.091969251632690430e-02
3.581085801124572754e-01 -1.552736759185791016e-01 -2.402153015136718750e-01 -7.941608875989913940e-02 -5.903235450387001038e-02 -2.317421138286590576e-02 -6.128194183111190796e-02 -5.711466073989868164e-02 -9.913787245750427246e-02 1.353975981473922729e-01 -1.613192558288574219e-01 4.205013513565063477e-01 2.002016641199588776e-02 -7.256474345922470093e-02 -1.573343575000762939e-01 -2.057580649852752686e-01 1.984386891126632690e-01 -2.154888212680816650e-01 3.993800282478332520e-02 -9.605836123228073120e-02 2.136539220809936523e-01 -2.002136260271072388e-01 -3.659059759229421616e-03 3.282292187213897705e-02 2.314998209476470947e-01 -4.736974090337753296e-02 2.747557759284973145e-01 -1.137631908059120178e-01 -3.474690020084381104e-01 -1.193271279335021973e-01 -7.527604699134826660e-02 -2.160044945776462555e-02
1.041260436177253723e-01 -2.173531055450439453e-01 -8.445475250482559204e-02 -1.026811823248863220e-01 2.396366000175476074e-01 1.397374123334884644e-01 1.213555559515953064e-01 1.913074986077845097e-03 2.851770073175430298e-02 2.063696086406707764e-01 -1.744141578674316406e-01 4.474129676818847656e-01 1.196336075663566589e-01 -1.890647113323211670e-01 1.435257792472839355e-01 -1.119754510000348091e-03 4.267778098583221436e-01 -5.707931704819202423e-03 -8.718635886907577515e-02 3.493304178118705750e-02 -4.096530005335807800e-02 -2.093212902545928955e-01 6.416305899620056152e-02 -1.456505507230758667e-01 2.431298047304153442e-01 1.726769357919692993e-01 2.149553596973419189e-01 -1.836623251438140869e-01 -4.053092002868652344e-02 -9.585024416446685791e-02 1.862550079822540283e-01 1.081248298287391663e-01
1.851882934570312500e-01 -8.756707608699798584e-02 -1.580510884523391724e-01 3.035974502563476562e-01 2.173409461975097656e-01 -4.045242071151733398e-02 9.253118932247161865e-02 -2.315929085016250610e-01 1.790611296892166138e-01 -1.050124615430831909e-01 -2.379681915044784546e-02 4.717178046703338623e-01 4.021743685007095337e-02 -3.999279439449310303e-02 -1.974388025701045990e-03 1.839613169431686401e-01 -1.081236973404884338e-01 2.222117185592651367e-01 1.653961986303329468e-01 -1.849757879972457886e-01 1.812403947114944458e-01 -5.119688063859939575e-02 -2.972896099090576172e-01 -1.318785846233367920e-01 1.160289943218231201e-01 1.070540249347686768e-01 1.666669175028800964e-02 1.556710749864578247e-01 -1.787839829921722412e-01 -2.897498756647109985e-02 2.407451868057250977e-01 1.499956846237182617e-01
2.397278994321823120e-01 -2.037618011236190796e-01 -2.900210320949554443e-01 2.659146189689636230e-01 -3.759299218654632568e-02 3.240393102169036865e-02 1.018466129899024963e-01 -1.678071320056915283e-01 3.053009808063507080e-01 1.285829842090606689e-01 1.031322628259658813e-01 5.268220305442810059e-01 -7.249154895544052124e-02 9.846367174759507179e-04 1.102723181247711182e-01 1.120785847306251526e-01 -2.897929586470127106e-02 1.400213539600372314e-01 -9.924335777759552002e-02 -1.002060249447822571e-01 6.525748968124389648e-02 -2.543752491474151611e-01 -1.924984008073806763e-01 1.137779653072357178e-01 1.747965812683105469e-01 6.773190200328826904e-02 -5.404498055577278137e-02 -1.553668081760406494e-02 -1.480460315942764282e-01 3.522844985127449036e-02 1.868400126695632935e-01 1.470436304807662964e-01
-1.082493290305137634e-01 -4.103490710258483887e-02 -2.285946905612945557e-01 1.590954959392547607e-01 1.128058359026908875e-01 2.121447324752807617e-01 4.151587560772895813e-02 -1.204548254609107971e-01 3.220203891396522522e-02 2.392226364463567734e-03 6.446471810340881348e-02 2.803724110126495361e-01 -3.559283912181854248e-02 -4.259056150913238525e-01 9.880162030458450317e-02 -7.022468745708465576e-02 8.134568110108375549e-03 -2.061573863029479980e-01 -1.481124162673950195e-01 1.176548749208450317e-02 -6.020547449588775635e-02 -2.166697829961776733e-01 3.902095556259155273e-01 1.055570244789123535e-01 1.160461232066154480e-01 -1.725749820470809937e-01 1.000685840845108032e-01 -1.131221726536750793e-01 -4.115991890430450439e-01 1.217537894845008850e-01 1.413543224334716797e-01 -7.076746970415115356e-02
1.811211556196212769e-01 8.386669307947158813e-02 -2.246633172035217285e-01 2.073553949594497681e-01 2.179073095321655273e-01 1.240937113761901855e-01 1.069402173161506653e-01 2.667801082134246826e-01 -1.110704019665718079e-01 1.991850137710571289e-01 -1.626709997653961182e-01 3.956469893455505371e-01 -4.748209565877914429e-02 4.732069745659828186e-02 -5.718974024057388306e-02 1.730013787746429443e-01 -2.032251209020614624e-01 -8.071651309728622437e-02 1.150827389210462570e-02 1.634149998426437378e-01 3.005825355648994446e-02 -1.348744928836822510e-01 1.541135180741548538e-02 8.183421194553375244e-02 7.729345560073852539e-02 -3.632070869207382202e-02 -1.304758936166763306e-01 -2.870112657546997070e-01 -4.208678901195526123e-01 5.526738613843917847e-02 2.466372102499008179e-01 -1.044042501598596573e-02
1.646461896598339081e-02 -8.726888149976730347e-02 -2.467262893915176392e-01 3.605505079030990601e-02 2.351373434066772461e-01 4.891669377684593201e-02 1.748322248458862305e-01 -3.467410802841186523e-02 -6.811771541833877563e-02 3.741748929023742676e-01 -3.227024674415588379e-01 3.762800097465515137e-01 2.377558499574661255e-01 -1.061775162816047668e-01 3.233678638935089111e-02 -3.127540694549679756e-03 2.556357979774475098e-01 2.321678549051284790e-01 -1.131304819136857986e-02 1.039832159876823425e-01 3.006650209426879883e-01 -1.271392703056335449e-01 -1.323310434818267822e-01 6.555603444576263428e-02 1.427767574787139893e-01 7.545474916696548462e-02 -5.841406807303428650e-02 5.013292655348777771e-02 -2.224278450012207031e-01 -1.292242202907800674e-02 1.528126448392868042e-01 -1.330371946096420288e-01
-1.949587315320968628e-01 1.699344813823699951e-01 -2.331288307905197144e-01 2.882573306560516357e-01 -5.254719778895378113e-02 2.204236686229705811e-01 1.294488757848739624e-01 -8.363144099712371826e-02 7.251356542110443115e-02 -4.011032730340957642e-02 2.573763430118560791e-01 2.381483018398284912e-01 -2.164330147206783295e-02 -2.290204614400863647e-01 -5.471138283610343933e-02 3.708240091800689697e-01 -5.066975578665733337e-02 -1.705371886491775513e-01 -2.203101515769958496e-01 -1.157630309462547302e-01 8.632010221481323242e-02 -1.609439104795455933e-01 2.522830851376056671e-02 -1.806730479001998901e-01 -6.049763038754463196e-02 3.293718695640563965e-01 1.943512707948684692e-01 -1.842598617076873779e-01 -7.518006116151809692e-02 -6.653435528278350830e-03 1.580867767333984375e-01 1.501569300889968872e-01
-2.713915705680847168e-01 2.604360633995383978e-04 -2.644020318984985352e-01 1.383849885314702988e-02 -1.885677427053451538e-01 2.654303312301635742e-01 6.687642633914947510e-02 2.163245901465415955e-02 3.982874751091003418e-02 -6.015910580754280090e-02 -2.055677324533462524e-01 1.972575783729553223e-01 -1.690012812614440918e-01 -1.135279983282089233e-01 -1.131964996457099915e-01 2.592888176441192627e-01 -2.556785345077514648e-01 -1.624115556478500366e-01 -2.059471309185028076e-01 -2.772255241870880127e-01 -8.787382394075393677e-03 -2.417921870946884155e-01 1.274310946464538574e-01 -2.331561744213104248e-01 -2.182453721761703491e-01 2.536225691437721252e-02 2.028789371252059937e-01 -1.521053314208984375e-01 -2.153878211975097656e-01 -9.582987986505031586e-03 1.557380855083465576e-01 -1.181536167860031128e-01
1.263750642538070679e-01 -2.527294754981994629e-01 -2.092629373073577881e-01 6.712025403976440430e-02 1.610383093357086182e-01 5.627506226301193237e-02 -2.010757029056549072e-01 -1.958085447549819946e-01 1.203729957342147827e-01 2.013442851603031158e-02 8.349635452032089233e-02 5.247485637664794922e-01 -4.496333748102188110e-02 -2.406816333532333374e-01 -1.192898303270339966e-01 5.548396613448858261e-03 -1.320605874061584473e-01 1.213228330016136169e-01 9.562555700540542603e-02 -7.011007983237504959e-03 1.346625089645385742e-01 2.848762320354580879e-03 -2.196065187454223633e-01 7.235384732484817505e-02 1.068609654903411865e-01 -6.760818511247634888e-02 3.210809528827667236e-01 4.325854033231735229e-02 -3.057218194007873535e-01 -2.532295584678649902e-01 1.818836480379104614e-02 -2.678515017032623291e-02
-1.786312907934188843e-01 -1.623618751764297485e-01 -4.771578013896942139e-01 4.367032647132873535e-02 5.044597759842872620e-02 2.535403706133365631e-02 3.153037428855895996e-01 -2.132660299539566040e-01 6.371351331472396851e-02 6.746958941221237183e-02 1.385009586811065674e-01 3.192779123783111572e-01 -2.148977071046829224e-01 2.252011373639106750e-02 -2.428008466958999634e-01 1.517910510301589966e-01 -2.213956043124198914e-02 -2.833520174026489258e-01 -2.678478956222534180e-01 2.522589564323425293e-01 9.240281581878662109e-02 6.206973269581794739e-02 -6.326305121183395386e-02 -4.417565464973449707e-02 1.332411766052246094e-01 -2.317837253212928772e-02 -5.958348512649536133e-02 -9.525466710329055786e-02 -1.443768590688705444e-01 7.283803075551986694e-02 7.217828929424285889e-02 9.417518228292465210e-02
2.615752816200256348e-01 -2.096202373504638672e-01 -2.372460812330245972e-01 2.386369407176971436e-01 -3.158518113195896149e-03 3.598857298493385315e-02 3.381693661212921143e-01 4.303723201155662537e-02 3.695458173751831055e-01 3.415092080831527710e-02 -5.477568879723548889e-02 4.438376426696777344e-01 7.224730215966701508e-03 -3.334066644310951233e-02 -9.554789215326309204e-02 1.729511320590972900e-01 4.088554158806800842e-02 3.036210127174854279e-02 -1.738040447235107422e-01 -1.295635104179382324e-01 2.219251394271850586e-01 -9.034124016761779785e-02 -1.221192479133605957e-01 -1.009170934557914734e-01 5.888270214200019836e-03 2.255745977163314819e-01 -1.141666155308485031e-02 9.482107311487197876e-02 -2.482047118246555328e-02 8.964709192514419556e-02 1.023452505469322205e-01 2.601842284202575684e-01
4.330838099122047424e-02 -2.636649310588836670e-01 4.616658017039299011e-02 5.309700220823287964e-02 -1.478053927421569824e-01 1.749015897512435913e-01 1.634877622127532959e-01 -2.310559004545211792e-01 8.194604516029357910e-02 4.347554966807365417e-02 2.052232809364795685e-02 3.981833457946777344e-01 -2.931398153305053711e-02 1.664152294397354126e-01 -4.308996722102165222e-02 -1.738772541284561157e-02 -5.716273188591003418e-02 -2.679670229554176331e-02 -1.878435611724853516e-01 -6.089012697339057922e-02 4.129690676927566528e-02 -8.542130887508392334e-02 9.943873435258865356e-02 1.114083975553512573e-01 4.428183287382125854e-02 1.632958650588989258e-02 2.471777200698852539e-01 -1.944010555744171143e-01 -4.264145195484161377e-01 1.878072172403335571e-01 2.589935362339019775e-01 3.650183379650115967e-01
2.298064902424812317e-02 7.439918071031570435e-02 -2.161095887422561646e-01 1.585102975368499756e-01 -4.629206284880638123e-02 9.752595424652099609e-02 3.074948787689208984e-01 1.469202339649200439e-01 -5.610675737261772156e-02 -1.836772859096527100e-01 -1.445632874965667725e-01 1.920540183782577515e-01 -1.868629306554794312e-01 3.152016401290893555e-01 -2.026286125183105469e-01 2.570128738880157471e-01 1.437404453754425049e-01 2.649692595005035400e-01 4.263301193714141846e-02 8.693862706422805786e-02 2.699058353900909424e-01 -3.655046224594116211e-02 1.642153263092041016e-01 -8.629921823740005493e-02 1.216528862714767456e-01 3.934951499104499817e-02 1.196622550487518311e-01 -9.356717020273208618e-02 -2.839836776256561279e-01 -2.649521231651306152e-01 2.362565100193023682e-01 5.772443488240242004e-02
1.172352507710456848e-01 -1.685862988233566284e-01 -5.193797871470451355e-02 3.520659804344177246e-01 -2.430636249482631683e-02 1.519676446914672852e-01 -9.820747375488281250e-02 -3.035617768764495850e-01 1.957821846008300781e-01 3.390188515186309814e-02 7.098747789859771729e-02 4.219881296157836914e-01 -1.267499774694442749e-01 6.529122591018676758e-03 -1.281974911689758301e-01 1.625032573938369751e-01 -1.983303129673004150e-01 1.215272396802902222e-01 -8.231917023658752441e-02 -6.677734106779098511e-02 2.454631030559539795e-01 1.370323300361633301e-01 -2.123038917779922485e-01 -1.551934182643890381e-01 -7.482276111841201782e-02 1.826597005128860474e-01 -6.464226543903350830e-02 6.018700823187828064e-02 -3.614171743392944336e-01 -1.524779666215181351e-02 1.689416617155075073e-01 6.690421700477600098e-02
-9.723764960654079914e-04 1.018302440643310547e-01 -1.618671976029872894e-02 1.830836981534957886e-01 -1.140497103333473206e-01 1.091889739036560059e-01 1.173676177859306335e-01 -2.135205864906311035e-01 -1.940772682428359985e-01 5.330951213836669922e-01 -9.006980061531066895e-02 1.924925148487091064e-01 -1.332067400217056274e-01 1.870486303232610226e-03 -7.338072359561920166e-02 6.514088809490203857e-02 5.268846079707145691e-02 1.564426571130752563e-01 -3.033984005451202393e-01 4.906994104385375977e-02 3.284867703914642334e-01 -1.588246822357177734e-01 -4.167902097105979919e-02 -1.728705829009413719e-03 1.917096525430679321e-01 5.105171352624893188e-02 3.031981885433197021e-01 5.192270502448081970e-02 -2.506557404994964600e-01 1.025789417326450348e-02 1.465559452772140503e-01 4.669364914298057556e-02
-1.990015804767608643e-01 -2.566032344475388527e-03 8.713806979358196259e-03 -3.422221168875694275e-02 -7.312685251235961914e-02 1.957737803459167480e-01 -5.274263024330139160e-02 -4.271653890609741211e-01 1.708632707595825195e-01 1.501014223322272301e-03 -6.274845451116561890e-02 2.947854101657867432e-01 1.095476672053337097e-01 -1.881895661354064941e-01 -4.680198431015014648e-02 2.105447202920913696e-01 1.181816235184669495e-01 -3.874681144952774048e-02 -3.749199956655502319e-02 -2.334988564252853394e-01 1.915728896856307983e-01 1.025800630450248718e-01 -2.186874300241470337e-01 1.139418408274650574e-01 2.951771914958953857e-01 -7.044570893049240112e-02 8.689038455486297607e-02 -4.251014068722724915e-02 -2.486929744482040405e-01 -1.922665834426879883e-01 3.503443896770477295e-01 1.175553277134895325e-01
1.400644481182098389e-01 -7.297044992446899414e-02 -6.971231102943420410e-02 -1.215285807847976685e-02 2.973957359790802002e-02 1.009412780404090881e-01 3.064884804189205170e-02 -6.957595795392990112e-02 1.090380549430847168e-01 -5.409182235598564148e-02 -3.401012122631072998e-01 3.294853866100311279e-01 8.736968040466308594e-02 -2.218653708696365356e-01 -2.218893356621265411e-02 3.385944962501525879e-01 1.663025021553039551e-01 4.913976788520812988e-02 -7.979102432727813721e-02 2.614631354808807373e-01 5.281444787979125977e-01 -9.716636687517166138e-02 8.697298169136047363e-02 2.421002686023712158e-01 2.976410835981369019e-02 8.249237388372421265e-02 1.088544651865959167e-01 -1.677217334508895874e-01 4.168168455362319946e-02 -5.592786893248558044e-02 -1.618312299251556396e-01 -6.382901966571807861e-02
-2.285852581262588501e-01 1.971735209226608276e-01 -7.358402758836746216e-02 1.088340859860181808e-02 -2.724431641399860382e-02 1.166861429810523987e-01 6.946838926523923874e-03 -5.189355611801147461e-01 7.889790832996368408e-02 8.390291035175323486e-02 -1.415145546197891235e-01 3.959904611110687256e-01 -1.115482598543167114e-01 -1.091714724898338318e-01 1.779880374670028687e-01 2.097867280244827271e-01 -8.536416292190551758e-02 -1.358394175767898560e-01 1.245996914803981781e-02 -1.731220036745071411e-01 8.080629259347915649e-02 -9.434181265532970428e-03 -3.111126124858856201e-01 -1.646425016224384308e-02 1.211535632610321045e-01 3.452654927968978882e-02 1.555981338024139404e-01 1.143575832247734070e-02 -2.132462263107299805e-01 -4.379491135478019714e-02 2.463172972202301025e-01 1.471883207559585571e-01
-3.618934750556945801e-01 -1.552452594041824341e-01 -2.009331881999969482e-01 3.312698006629943848e-02 -3.968280926346778870e-02 -1.541122980415821075e-02 2.093372941017150879e-01 -1.083351224660873413e-01 4.158850759267807007e-02 1.169285699725151062e-01 -1.576513051986694336e-01 1.740617454051971436e-01 8.743000030517578125e-02 -6.365633010864257812e-02 -1.604234986007213593e-02 -3.909200429916381836e-02 4.014206826686859131e-01 -3.230926021933555603e-02 5.818666517734527588e-02 -8.705551922321319580e-02 2.578553259372711182e-01 3.987293317914009094e-02 -4.273647069931030273e-02 -2.735609114170074463e-01 -3.435716331005096436e-01 -4.150646179914474487e-02 3.034383654594421387e-01 8.642939478158950806e-02 -1.652803421020507812e-01 -2.211468815803527832e-01 1.876028180122375488e-01 1.159276589751243591e-01
-1.124061346054077148e-01 1.047737225890159607e-01 3.185611590743064880e-02 2.736353576183319092e-01 -5.208557099103927612e-02 1.170036941766738892e-01 2.975434064865112305e-01 -9.895455837249755859e-02 2.551690042018890381e-01 2.908728457987308502e-02 -2.154022008180618286e-01 2.395302206277847290e-01 -4.440256580710411072e-02 -2.649891972541809082e-01 -2.107974290847778320e-01 2.526920735836029053e-01 1.975230425596237183e-01 -1.342472881078720093e-01 3.028630092740058899e-02 -2.259563654661178589e-01 -3.926031291484832764e-02 -1.507793813943862915e-01 -1.980479806661605835e-01 1.022660285234451294e-01 9.222313016653060913e-02 5.706184078007936478e-03 6.749173253774642944e-02 -4.501375928521156311e-02 -2.964590787887573242e-01 -1.130819618701934814e-01 -3.186216950416564941e-01 -1.878209710121154785e-01
-3.429042175412178040e-02 2.568058073520660400e-01 -1.029141247272491455e-02 2.756964564323425293e-01 3.728355839848518372e-02 2.028118073940277100e-01 1.043906956911087036e-01 -1.596525162458419800e-01 3.145835995674133301e-01 5.320374295115470886e-02 -9.944091737270355225e-02 3.967585563659667969e-01 -1.869041174650192261e-01 1.773978024721145630e-01 -1.484447121620178223e-01 3.316659629344940186e-01 7.492680568248033524e-03 -1.461267918348312378e-01 2.029720544815063477e-01 7.642267737537622452e-03 2.006148695945739746e-01 -1.476207524538040161e-01 1.505036503076553345e-01 1.051716953516006470e-01 -2.767308354377746582e-01 -2.384185194969177246e-01 8.110576122999191284e-02 -6.878300011157989502e-02 1.961000263690948486e-02 -1.016556844115257263e-02 7.941205799579620361e-02 1.918954029679298401e-02
2.496408373117446899e-01 1.559779644012451172e-01 -2.155085802078247070e-01 3.270797431468963623e-01 -1.008793711662292480e-01 7.632959634065628052e-02 -9.298131614923477173e-02 5.205770209431648254e-02 9.152384102344512939e-02 1.939993947744369507e-01 -1.695820502936840057e-02 4.509824812412261963e-01 -1.674487739801406860e-01 -7.670447975397109985e-02 2.971673943102359772e-02 -3.946682065725326538e-02 -3.299560397863388062e-02 -7.352036237716674805e-02 -2.447400093078613281e-01 4.352751374244689941e-02 1.603139042854309082e-01 -9.304359555244445801e-02 1.369837578386068344e-02 -4.323751106858253479e-02 -3.383328914642333984e-01 2.160115092992782593e-01 -1.821195781230926514e-01 3.184939175844192505e-02 -1.380405873060226440e-01 -3.355799019336700439e-01 8.318674564361572266e-02 8.897282928228378296e-02
-8.773069083690643311e-02 -4.541784524917602539e-02 -4.504252374172210693e-01 2.269179522991180420e-01 2.104130536317825317e-01 -4.185194894671440125e-02 1.190847679972648621e-01 -2.173401862382888794e-01 -6.680067628622055054e-02 -5.831308662891387939e-02 1.062280759215354919e-01 1.657936871051788330e-01 1.503225415945053101e-01 -2.102458924055099487e-01 -1.424167603254318237e-01 1.584610790014266968e-01 3.318434953689575195e-01 -8.422891795635223389e-02 -2.207169309258460999e-02 5.628169327974319458e-02 2.927230298519134521e-01 7.099955528974533081e-02 -2.024650573730468750e-01 2.032936662435531616e-01 -1.101796329021453857e-01 -9.859258681535720825e-02 -2.266134172677993774e-01 -1.170081198215484619e-01 -2.809493541717529297e-01 -8.491435647010803223e-02 3.511806204915046692e-02 -3.737493976950645447e-02
-1.610668189823627472e-02 -1.170392055064439774e-02 -2.188162654638290405e-01 3.270658552646636963e-01 1.062079966068267822e-01 -4.237145185470581055e-02 3.371391817927360535e-02 -3.817685842514038086e-01 1.133610680699348450e-01 1.316392123699188232e-01 -4.329187795519828796e-02 2.833498120307922363e-01 -2.342289239168167114e-01 -2.043846249580383301e-02 -2.240177392959594727e-01 -7.144836336374282837e-02 -3.636837601661682129e-01 1.597765535116195679e-01 2.751430729404091835e-03 6.724517047405242920e-02 1.488395631313323975e-01 -1.530731171369552612e-01 -7.702911738306283951e-03 -2.888345420360565186e-01 5.890484899282455444e-02 4.037232324481010437e-02 8.794453740119934082e-02 -2.619042396545410156e-01 -8.540299534797668457e-02 -2.121118754148483276e-01 1.559881567955017090e-01 -1.115459948778152466e-01
-1.480290293693542480e-02 -4.792253673076629639e-02 -1.720085144042968750e-01 1.832137107849121094e-01 4.715360328555107117e-02 4.648753628134727478e-02 9.114366769790649414e-02 -4.595493897795677185e-02 2.589132487773895264e-01 2.452134639024734497e-01 -4.245537891983985901e-02 1.184853613376617432e-01 -4.204100463539361954e-03 -3.106801956892013550e-02 -2.678548730909824371e-02 5.679031461477279663e-02 1.393180489540100098e-01 -7.332874089479446411e-02 9.560924023389816284e-02 -9.914708137512207031e-02 -1.308322101831436157e-01 -8.630635589361190796e-02 1.144053116440773010e-01 -3.262440115213394165e-02 2.558866739273071289e-01 -1.802047491073608398e-01 3.464765250682830811e-01 -1.663936972618103027e-01 -9.914410114288330078e-02 -4.499103128910064697e-01 4.608861505985260010e-01 1.369956880807876587e-01
-9.622226469218730927e-03 3.476722538471221924e-02 -2.165400832891464233e-01 2.768546342849731445e-01 -4.461358860135078430e-02 1.130454838275909424e-01 1.772755533456802368e-01 -2.767679393291473389e-01 1.566451229155063629e-02 4.601439088582992554e-02 1.434053033590316772e-01 2.715414166450500488e-01 -1.928724944591522217e-01 9.881556779146194458e-02 6.750118732452392578e-02 -1.539881154894828796e-02 3.936865925788879395e-01 -1.560165435075759888e-01 6.946408748626708984e-02 -6.003805249929428101e-02 3.880509734153747559e-01 -2.143757641315460205e-01 -1.231385469436645508e-01 2.398491948843002319e-01 -9.774761646986007690e-02 -1.248196810483932495e-01 -3.483185544610023499e-02 -1.997532993555068970e-01 -1.357850432395935059e-01 -1.224647313356399536e-01 -1.620960831642150879e-01 -1.448884010314941406e-01
-8.861820399761199951e-02 1.007187068462371826e-01 -7.713060081005096436e-02 2.997195422649383545e-01 -1.878166496753692627e-01 -3.261810913681983948e-02 -1.897274702787399292e-01 -4.029731824994087219e-02 3.761480329558253288e-03 -7.808035612106323242e-02 -3.978807479143142700e-02 4.922821521759033203e-01 5.567894876003265381e-02 5.808413773775100708e-02 -3.296271860599517822e-01 6.649273633956909180e-02 1.293900161981582642e-01 -5.281268432736396790e-02 3.013221919536590576e-02 -1.376846581697463989e-01 8.051346987485885620e-02 -1.574675887823104858e-01 1.315096765756607056e-01 2.641474306583404541e-01 -1.393969357013702393e-02 1.940098702907562256e-01 2.890022397041320801e-01 2.227199031040072441e-03 -1.804995089769363403e-01 1.323914229869842529e-01 2.815498113632202148e-01 -1.849192678928375244e-01
5.720898136496543884e-02 6.585890799760818481e-02 -1.080180630087852478e-01 2.765967547893524170e-01 1.297213733196258545e-01 -1.332375407218933105e-01 3.373955488204956055e-01 -1.890912950038909912e-01 1.885262429714202881e-01 1.763979494571685791e-01 -7.284885214176028967e-05 2.313556969165802002e-01 1.054339259862899780e-01 -2.060086578130722046e-01 -9.437695145606994629e-02 -1.319071501493453979e-01 -6.686343252658843994e-02 -7.860158383846282959e-02 5.771975219249725342e-02 -1.508556306362152100e-01 -1.723765023052692413e-02 -4.205303266644477844e-02 -5.400439351797103882e-02 -1.321895271539688110e-01 7.994666695594787598e-02 -2.241420149803161621e-01 2.833602726459503174e-01 -4.590955674648284912e-01 -4.549810290336608887e-02 -9.155800938606262207e-02 3.102388083934783936e-01 8.006747812032699585e-02
9.718917310237884521e-02 -2.654247581958770752e-01 7.914213836193084717e-02 2.954516708850860596e-01 2.006377279758453369e-01 2.810256779193878174e-01 -1.909732003696262836e-03 -2.499602586030960083e-01 1.585894823074340820e-02 -3.975541144609451294e-02 -3.077304363250732422e-01 7.718476653099060059e-02 -2.149582356214523315e-01 -5.516409501433372498e-02 8.562891185283660889e-02 1.907707303762435913e-01 -3.832418099045753479e-02 -3.350697755813598633e-01 -1.698770970106124878e-01 -1.418875455856323242e-01 2.146963626146316528e-01 1.151841506361961365e-01 -4.845879971981048584e-02 4.345137625932693481e-02 -6.852440536022186279e-02 -1.184063032269477844e-01 1.656347364187240601e-01 -4.837381094694137573e-02 -2.012545764446258545e-01 -7.041937112808227539e-02 3.333091735839843750e-01 -1.341408640146255493e-01
1.784483194351196289e-01 -5.505979806184768677e-02 -3.854994773864746094e-01 -3.026112727820873260e-02 4.179193824529647827e-02 1.524233669042587280e-01 2.184620201587677002e-01 -1.679380834102630615e-01 -1.609405316412448883e-02 2.006221711635589600e-01 -1.252590715885162354e-01 4.587639570236206055e-01 1.471951901912689209e-01 -1.656418442726135254e-01 -1.107976511120796204e-01 -1.443126201629638672e-01 2.347330302000045776e-01 -3.171074092388153076e-01 1.578137576580047607e-01 2.230541408061981201e-02 -1.425238698720932007e-01 -1.387961208820343018e-01 -2.375713549554347992e-02 -8.006396144628524780e-02 1.313197612762451172e-01 2.579383254051208496e-01 1.855339705944061279e-01 2.042752131819725037e-02 -9.853675961494445801e-02 7.650782819837331772e-03 7.347108423709869385e-02 -6.654068827629089355e-02
3.930496871471405029e-01 2.446006052196025848e-02 -2.812171578407287598e-01 1.378390043973922729e-01 9.343753755092620850e-02 2.751672565937042236e-01 -6.769411265850067139e-05 -2.193802446126937866e-01 -1.417790055274963379e-01 1.164013221859931946e-01 -2.334005087614059448e-01 3.063873946666717529e-01 -3.356248438358306885e-01 2.301978506147861481e-02 -1.159540861845016479e-01 8.319099992513656616e-02 1.328445132821798325e-02 2.711195647716522217e-01 -1.029548123478889465e-01 -8.845820277929306030e-02 1.434351652860641479e-01 -6.384688615798950195e-02 1.359580010175704956e-01 1.170560568571090698e-01 -1.077959164977073669e-01 -1.599402427673339844e-01 1.122463867068290710e-01 -9.882064163684844971e-02 -9.406375885009765625e-02 -1.180846095085144043e-01 2.218304723501205444e-01 -1.349294185638427734e-01
7.800724823027849197e-03 -3.252849727869033813e-02 -1.592986732721328735e-01 3.758983016014099121e-01 8.346546441316604614e-02 2.220449745655059814e-01 -2.064720541238784790e-01 -1.334950029850006104e-01 7.106594741344451904e-02 -3.782257810235023499e-02 1.072517931461334229e-01 2.392335087060928345e-01 -1.698546856641769409e-02 1.900098025798797607e-01 1.589618921279907227e-01 4.705962166190147400e-02 -1.356421317905187607e-02 -1.258134990930557251e-01 -2.044240832328796387e-01 1.693615019321441650e-01 1.937406361103057861e-01 5.747402831912040710e-02 -5.225500091910362244e-02 8.606000244617462158e-02 -1.682000458240509033e-01 2.999456524848937988e-01 -4.701147973537445068e-02 -1.688127368688583374e-01 -4.291628897190093994e-01 -3.196012973785400391e-01 -5.472704023122787476e-02 -2.534739114344120026e-02
1.053435727953910828e-01 -8.431020192801952362e-03 -1.680708378553390503e-01 2.372145652770996094e-01 -3.152679502964019775e-01 8.457751572132110596e-02 2.253046482801437378e-01 2.748166024684906006e-01 8.970282226800918579e-02 -2.057511508464813232e-01 -2.201296985149383545e-01 2.899275124073028564e-01 -1.167237386107444763e-02 -2.130558528006076813e-02 3.598071262240409851e-02 1.624216735363006592e-01 7.143422216176986694e-02 -4.035971313714981079e-02 -2.677399478852748871e-02 8.145279437303543091e-02 3.406706452369689941e-01 3.928023856133222580e-03 8.822315931320190430e-02 1.624786555767059326e-01 2.956596575677394867e-02 2.199208177626132965e-02 2.553398311138153076e-01 -4.154379367828369141e-01 -8.352337032556533813e-02 2.471906505525112152e-02 1.844990104436874390e-01 1.233249083161354065e-01
1.966170817613601685e-01 -2.548549324274063110e-02 -3.035246133804321289e-01 7.663930207490921021e-02 1.031917855143547058e-01 2.807496190071105957e-01 -3.994359821081161499e-02 -1.043482795357704163e-01 1.535293646156787872e-02 1.222643852233886719e-01 -1.777362525463104248e-01 5.089335441589355469e-01 -7.770215626806020737e-03 1.088715568184852600e-01 7.918422669172286987e-02 3.871356844902038574e-01 -6.050399690866470337e-02 1.357969939708709717e-01 -2.950980886816978455e-02 -1.012552604079246521e-01 2.144381701946258545e-01 -1.042931303381919861e-01 2.410129010677337646e-01 -1.917994767427444458e-01 1.811331808567047119e-01 -2.802854403853416443e-02 -1.334796845912933350e-01 -8.200677484273910522e-02 -1.143733263015747070e-01 4.737168923020362854e-02 1.680402457714080811e-01 -1.528324279934167862e-02
-1.120555549860000610e-01 -2.971015498042106628e-02 -3.424609601497650146e-01 -1.108355727046728134e-02 2.361074537038803101e-01 4.721089452505111694e-02 1.555730998516082764e-01 1.515197008848190308e-01 1.317209303379058838e-01 -9.819897823035717010e-03 -1.642675846815109253e-01 5.272769331932067871e-01 -1.359447687864303589e-01 -1.062203869223594666e-01 -9.285514056682586670e-02 1.310975998640060425e-01 1.167068704962730408e-01 5.779550969600677490e-02 3.007318824529647827e-02 2.527996338903903961e-02 1.758404821157455444e-02 3.809871524572372437e-02 -7.645225524902343750e-02 -1.851999200880527496e-02 -2.571243979036808014e-02 -1.999339647591114044e-02 -3.126557171344757080e-01 -3.855327069759368896e-01 -3.143205642700195312e-01 3.146902844309806824e-02 -1.069435030221939087e-01 -2.950245141983032227e-02
4.993845894932746887e-02 -2.586262524127960205e-01 -3.976103961467742920e-01 3.571548685431480408e-02 -2.259749546647071838e-02 7.859766483306884766e-02 1.617393642663955688e-01 -1.110127270221710205e-01 2.301444113254547119e-01 -4.221495985984802246e-02 -1.602886319160461426e-01 2.081321030855178833e-01 -1.684733778238296509e-01 -9.545663744211196899e-02 -2.831143736839294434e-01 1.725944727659225464e-01 9.493309259414672852e-02 -2.467468529939651489e-01 -9.947485476732254028e-02 2.671480774879455566e-01 1.967871338129043579e-01 2.433565817773342133e-02 -4.115268960595130920e-02 -1.233097072690725327e-02 2.417028099298477173e-01 -4.011451825499534607e-02 -6.708169728517532349e-02 -2.978587448596954346e-01 -2.367382943630218506e-01 1.290820688009262085e-01 1.298423856496810913e-01 -1.405035406351089478e-01
8.304011821746826172e-02 -7.664379477500915527e-02 -4.319031834602355957e-01 1.136436834931373596e-01 6.761027127504348755e-02 -1.215611025691032410e-02 -3.455958887934684753e-02 -4.552655853331089020e-03 5.206188187003135681e-02 2.137927263975143433e-01 -6.719573587179183960e-02 6.306558102369308472e-02 8.474183827638626099e-02 9.587319940328598022e-02 7.787356525659561157e-02 2.055729925632476807e-01 2.621650397777557373e-01 -9.287794679403305054e-02 -9.580026566982269287e-02 2.033557556569576263e-02 3.670257925987243652e-01 -4.490465223789215088e-01 -1.724290400743484497e-01 7.894354313611984253e-02 -3.248462826013565063e-02 -1.747907102108001709e-01 2.609105408191680908e-02 -2.278053760528564453e-01 -2.462338954210281372e-01 -1.808600723743438721e-01 5.902298539876937866e-02 -1.412878334522247314e-01
1.753400713205337524e-01 -1.445687115192413330e-01 -8.099497854709625244e-02 2.888968586921691895e-01 1.378933191299438477e-01 2.328966557979583740e-01 -7.382890908047556877e-05 -1.707510352134704590e-01 1.046412661671638489e-01 2.365614287555217743e-02 -1.609844416379928589e-01 2.912933826446533203e-01 -1.126957237720489502e-01 9.354359353892505169e-04 -5.709658190608024597e-02 3.472135365009307861e-01 -7.116741687059402466e-02 1.130291074514389038e-01 -1.318291127681732178e-01 -4.505291879177093506e-01 1.888603717088699341e-01 -2.956563141196966171e-03 1.114011332392692566e-01 1.184937208890914917e-01 -1.143369674682617188e-01 9.336203336715698242e-02 1.541884392499923706e-01 -4.227092117071151733e-02 2.123584970831871033e-02 1.568524166941642761e-03 3.614785671234130859e-01 1.353989392518997192e-01
-7.452418655157089233e-02 -8.636952936649322510e-02 -4.755285754799842834e-02 4.310798048973083496e-01 -2.861056625843048096e-01 1.863375306129455566e-01 1.289607584476470947e-01 2.130170166492462158e-01 -7.325250655412673950e-02 -1.051933839917182922e-01 -1.372133642435073853e-01 3.371928334236145020e-01 -3.438918292522430420e-02 -2.215419226558879018e-05 -1.083923429250717163e-01 1.962673515081405640e-01 3.896498680114746094e-02 -1.571687310934066772e-01 3.181229531764984131e-01 2.390924654901027679e-02 1.480513662099838257e-01 -1.834294348955154419e-01 -2.013227902352809906e-02 -5.437510833144187927e-02 1.932529546320438385e-02 -9.500040858983993530e-02 1.744512170553207397e-01 -1.871473789215087891e-01 -3.136067986488342285e-01 6.719258613884449005e-03 -1.735005527734756470e-02 -2.437760382890701294e-01
1.122324466705322266e-01 -5.010054633021354675e-02 -1.032141149044036865e-01 7.834472507238388062e-02 2.969835102558135986e-01 -2.118112444877624512e-01 1.267243623733520508e-01 4.714205116033554077e-02 2.023864984512329102e-01 2.171030342578887939e-01 -1.278498917818069458e-01 1.492699235677719116e-01 1.782454401254653931e-01 -3.855771198868751526e-02 -1.605191826820373535e-01 -1.347329914569854736e-01 2.640035748481750488e-02 3.233324363827705383e-02 -1.766228228807449341e-01 -2.939391881227493286e-02 1.614047288894653320e-01 -7.653769850730895996e-02 2.539626061916351318e-01 -3.643417730927467346e-02 1.852006912231445312e-01 -1.758573800325393677e-01 2.026444673538208008e-01 -2.401315122842788696e-01 -2.521992325782775879e-01 -2.365053445100784302e-01 4.202585518360137939e-01 1.456510871648788452e-01
-2.327922880649566650e-01 -1.300379913300275803e-02 -1.915461122989654541e-01 3.179881870746612549e-01 -5.435684323310852051e-02 1.028209477663040161e-01 -5.201690271496772766e-02 -2.345539815723896027e-02 1.931892782449722290e-01 -2.761380672454833984e-01 1.326898038387298584e-01 2.417372167110443115e-01 2.325273156166076660e-01 -1.671890020370483398e-01 -7.116506248712539673e-02 -4.530867561697959900e-02 -2.769904732704162598e-01 -3.554250001907348633e-01 -5.132397264242172241e-02 -1.711411774158477783e-02 2.696755155920982361e-02 -1.121491640806198120e-01 1.107310689985752106e-02 -2.127541452646255493e-01 -7.528389245271682739e-02 -8.036436885595321655e-02 2.064111381769180298e-01 -9.258322417736053467e-02 -3.903577029705047607e-01 5.766958370804786682e-02 8.756705373525619507e-02 1.447331905364990234e-01
-2.226577699184417725e-01 -1.161971911787986755e-01 -1.603115797042846680e-01 1.400479674339294434e-01 -1.321676522493362427e-01 1.272362470626831055e-01 4.049646109342575073e-02 7.407340407371520996e-02 2.523131843190640211e-04 1.555164605379104614e-01 -1.744197607040405273e-01 2.531653046607971191e-01 -5.482659861445426941e-02 8.020243793725967407e-02 -1.560650765895843506e-01 5.348061770200729370e-02 6.776174157857894897e-02 -7.811868190765380859e-02 1.015962362289428711e-01 1.944270581007003784e-01 2.708108425140380859e-01 -3.068961203098297119e-01 -3.445535004138946533e-01 1.528378925286233425e-04 -1.469919830560684204e-01 -1.146396398544311523e-01 2.622862458229064941e-01 -1.697665154933929443e-01 -1.179308295249938965e-01 -4.378687143325805664e-01 3.331444412469863892e-02 -1.063021570444107056e-01
-3.547421470284461975e-02 5.115941166877746582e-02 -6.111050397157669067e-02 3.253622055053710938e-01 -6.768176704645156860e-02 1.478044223040342331e-02 6.118001043796539307e-02 -2.212112247943878174e-01 -9.022998064756393433e-02 2.429388463497161865e-01 -2.286084294319152832e-01 3.010198771953582764e-01 2.994601130485534668e-01 -2.260489203035831451e-02 -1.663227975368499756e-01 7.061123102903366089e-02 1.540537625551223755e-01 5.881781131029129028e-02 -1.361420899629592896e-01 -9.933564066886901855e-02 -3.300137817859649658e-02 1.441233605146408081e-01 -1.365000903606414795e-01 3.568461239337921143e-01 -1.687224507331848145e-01 -2.155966609716415405e-01 2.895937860012054443e-01 -2.164877504110336304e-01 -2.459962368011474609e-01 -4.560992121696472168e-02 3.299264609813690186e-02 5.822872743010520935e-02
1.028781309723854065e-01 -2.318665236234664917e-01 -4.121174216270446777e-01 2.803443185985088348e-02 5.741362646222114563e-02 2.079625874757766724e-01 1.161286234855651855e-01 2.807365655899047852e-01 -6.475210934877395630e-02 6.927531678229570389e-03 -6.525675207376480103e-02 1.672517210245132446e-01 2.083414494991302490e-01 -1.540642045438289642e-02 -1.346196979284286499e-01 6.068655848503112793e-02 -6.225835066288709641e-03 9.918421506881713867e-03 -3.988565132021903992e-02 -1.337574273347854614e-01 3.345523476600646973e-01 -1.398185193538665771e-01 -1.239766031503677368e-01 1.360147595405578613e-01 1.719388216733932495e-01 1.759810149669647217e-01 1.906242072582244873e-01 -3.671679794788360596e-01 -2.065807431936264038e-01 -2.083743549883365631e-02 2.014490664005279541e-01 -1.546776145696640015e-01
2.192330732941627502e-02 -9.683138132095336914e-02 -1.391742676496505737e-01 -1.896394300274550915e-03 2.445893585681915283e-01 2.098085731267929077e-02 8.345896005630493164e-02 -1.527368277311325073e-01 -4.523358121514320374e-02 -1.296597123146057129e-01 -3.105157911777496338e-01 2.306728065013885498e-01 -1.261535007506608963e-02 -6.639224011451005936e-04 1.565850377082824707e-01 -1.763941943645477295e-01 1.639803498983383179e-01 -1.054803729057312012e-01 -4.475532099604606628e-02 -1.485802885144948959e-02 6.927453726530075073e-02 -3.656924143433570862e-02 3.168176114559173584e-02 2.587053179740905762e-02 1.266789995133876801e-02 3.026716709136962891e-01 2.912790179252624512e-01 -5.112473964691162109e-01 -3.169785439968109131e-01 1.508875489234924316e-01 1.899012029170989990e-01 -1.029039546847343445e-01
-1.284476667642593384e-01 -6.514005362987518311e-02 7.121147215366363525e-02 1.378272771835327148e-01 6.583224236965179443e-02 2.467655539512634277e-01 1.470131799578666687e-02 -1.949423104524612427e-01 1.679639667272567749e-01 2.176709026098251343e-01 3.374616056680679321e-02 3.836267292499542236e-01 -1.665396392345428467e-01 -2.472761319950222969e-03 -3.132458627223968506e-01 2.017487138509750366e-01 2.802342176437377930e-01 1.908880174160003662e-01 -9.943947941064834595e-02 -8.633545786142349243e-02 4.479573965072631836e-01 6.197163462638854980e-02 6.778176408261060715e-03 8.607798814773559570e-02 8.875381201505661011e-02 4.837857559323310852e-02 -6.733607500791549683e-02 9.900120645761489868e-02 -8.777868002653121948e-02 -1.446737255901098251e-02 8.225227147340774536e-02 2.788743078708648682e-01
2.034667879343032837e-01 -3.003344535827636719e-01 -1.348379105329513550e-01 3.452120721340179443e-01 8.763086050748825073e-02 9.969785064458847046e-02 1.610096246004104614e-01 -1.637077331542968750e-02 -1.865378618240356445e-01 1.993477046489715576e-01 -8.925767242908477783e-02 3.410383462905883789e-01 -1.056647896766662598e-01 4.842247813940048218e-02 7.950152456760406494e-02 1.520711034536361694e-01 1.427898257970809937e-01 7.530202716588973999e-02 3.728439286351203918e-02 3.070572949945926666e-02 -5.358876660466194153e-02 -1.344812065362930298e-01 2.577168494462966919e-02 1.183641850948333740e-01 -9.365287423133850098e-02 -2.214700356125831604e-02 -1.516496390104293823e-01 -3.314740955829620361e-01 -4.145515263080596924e-01 2.127193845808506012e-02 2.131212949752807617e-01 -1.469261944293975830e-01
-4.923111945390701294e-02 -1.180388107895851135e-01 -1.123556792736053467e-01 3.366297185420989990e-01 1.881782561540603638e-01 1.015001684427261353e-01 1.232467740774154663e-01 -8.168691396713256836e-02 2.402194589376449585e-01 1.015903204679489136e-01 -6.890042126178741455e-02 1.518855541944503784e-01 -1.442250162363052368e-01 -1.296356022357940674e-01 -6.927163153886795044e-02 -2.370166331529617310e-01 2.246559597551822662e-02 3.998178243637084961e-02 -1.166148930788040161e-01 -6.938956677913665771e-02 -6.290733069181442261e-02 -7.375659793615341187e-02 -8.687190711498260498e-02 5.760252010077238083e-03 1.329689621925354004e-01 -1.793243139982223511e-01 1.205223128199577332e-01 -6.041639447212219238e-01 -6.707854103296995163e-03 -2.020462453365325928e-01 2.165268212556838989e-01 2.026724517345428467e-01
9.475461393594741821e-02 -2.947434186935424805e-01 -9.728259593248367310e-02 -4.389279056340456009e-03 2.196598649024963379e-01 1.451511383056640625e-01 -6.566664576530456543e-02 -2.039139121770858765e-01 3.054160773754119873e-01 6.258694082498550415e-02 -1.961912214756011963e-01 2.767595648765563965e-01 -1.225803643465042114e-01 -1.863853037357330322e-01 2.980330772697925568e-02 6.717482954263687134e-02 -2.484234571456909180e-01 -1.517189294099807739e-01 2.764387615025043488e-02 -1.644676029682159424e-01 1.955073922872543335e-01 1.801079511642456055e-01 -8.079109102254733443e-05 9.880571067333221436e-02 1.196310110390186310e-02 -4.109942167997360229e-02 1.690895259380340576e-01 1.179818361997604370e-01 -3.522859513759613037e-01 -1.058970391750335693e-01 3.633484244346618652e-01 -8.571624010801315308e-02
1.935279667377471924e-01 -3.973312675952911377e-01 -2.005816698074340820e-01 1.693806648254394531e-01 -2.270967662334442139e-01 1.726583689451217651e-01 5.881708487868309021e-02 5.204520374536514282e-02 3.871494159102439880e-02 5.824555829167366028e-02 -1.320223957300186157e-01 1.335012465715408325e-01 -2.290390580892562866e-01 -2.495528459548950195e-01 -3.617324829101562500e-01 7.357847644016146660e-04 -1.171107962727546692e-01 -2.287029102444648743e-02 -1.209589540958404541e-01 -1.781958937644958496e-01 2.558449804782867432e-01 4.134957864880561829e-02 5.949669331312179565e-02 1.543064117431640625e-01 -1.102906391024589539e-01 -2.629340887069702148e-01 3.612554818391799927e-02 -1.470116227865219116e-01 -1.796981543302536011e-01 -1.136175096035003662e-01 1.616477034986019135e-03 -2.406480312347412109e-01
1.843294203281402588e-01 -2.000415027141571045e-01 -2.655161023139953613e-01 1.822339594364166260e-01 4.059543833136558533e-02 -1.600814163684844971e-01 2.964948117733001709e-01 -6.897844374179840088e-02 -1.768403686583042145e-02 -3.119126195088028908e-04 -2.245497703552246094e-01 4.806410893797874451e-02 2.562772296369075775e-02 1.476419568061828613e-01 -8.454108983278274536e-02 1.408604979515075684e-01 2.301377803087234497e-01 -9.976270794868469238e-02 -1.628266181796789169e-04 8.386695384979248047e-02 2.524798810482025146e-01 1.290078908205032349e-01 -2.798157334327697754e-01 2.291820198297500610e-01 -1.136526688933372498e-01 -2.640368044376373291e-01 2.881860435009002686e-01 -2.406434118747711182e-01 -2.840549349784851074e-01 -1.042751818895339966e-01 5.620580166578292847e-02 1.987644843757152557e-02
-1.190084591507911682e-01 1.762575656175613403e-01 -1.058230996131896973e-01 2.170783877372741699e-01 3.865830302238464355e-01 -3.783714724704623222e-03 4.654327407479286194e-02 -1.649652570486068726e-01 -3.639780217781662941e-03 3.214994966983795166e-01 -3.431873619556427002e-01 3.187582790851593018e-01 5.936154350638389587e-02 -1.066591665148735046e-01 5.085946992039680481e-02 -1.175301074981689453e-01 2.712082564830780029e-01 5.800005793571472168e-02 3.364090248942375183e-02 -9.755256772041320801e-02 -1.542600840330123901e-01 -9.232705086469650269e-02 -1.323031494393944740e-03 -6.806827336549758911e-02 1.556657850742340088e-01 1.332807540893554688e-01 1.871981769800186157e-01 -2.444126307964324951e-01 -2.355690896511077881e-01 1.774187982082366943e-01 9.870434552431106567e-02 -7.441861927509307861e-02
-1.457879841327667236e-01 1.566125005483627319e-01 1.304972916841506958e-01 2.678617835044860840e-01 -1.274218708276748657e-01 -9.871068596839904785e-02 -8.211596310138702393e-02 -1.047129509970545769e-03 1.261721849441528320e-01 -1.059200763702392578e-01 -1.309412270784378052e-01 3.915581107139587402e-01 1.109063774347305298e-01 -1.664122641086578369e-01 3.369240090250968933e-02 -2.823705971240997314e-02 8.491900563240051270e-02 -4.573107138276100159e-02 1.275797337293624878e-01 1.508314758539199829e-01 2.081256955862045288e-01 -3.252663612365722656e-01 1.276975423097610474e-01 -9.336208924651145935e-03 -8.150791376829147339e-02 1.342599093914031982e-01 9.538926184177398682e-02 -1.012196540832519531e-01 -1.150901615619659424e-01 -1.303063482046127319e-01 5.097154378890991211e-01 2.128388285636901855e-01
-1.421673744916915894e-01 1.320767998695373535e-01 -5.072837322950363159e-02 -3.722874820232391357e-02 -7.560297101736068726e-02 2.003695517778396606e-01 -3.154609203338623047e-01 -3.800793886184692383e-01 2.875512093305587769e-02 1.074281781911849976e-01 -7.838781923055648804e-02 2.856658697128295898e-01 -3.776592016220092773e-02 8.704739063978195190e-02 -2.914309799671173096e-01 2.717779576778411865e-01 2.172438949346542358e-01 1.738875359296798706e-01 -1.793110370635986328e-01 1.090746298432350159e-01 -1.092811748385429382e-01 -5.080169066786766052e-03 6.697809696197509766e-02 8.123644627630710602e-03 5.442779511213302612e-02 -1.861328333616256714e-01 5.569773912429809570e-02 -1.757679581642150879e-01 -3.148193061351776123e-01 -1.640774756669998169e-01 1.031735390424728394e-01 2.331211268901824951e-01
1.300800219178199768e-02 -6.065447255969047546e-02 -5.587821602821350098e-01 7.304470241069793701e-02 -1.933029666543006897e-02 -1.279517412185668945e-01 -1.012631971389055252e-02 1.624731123447418213e-01 -5.871542170643806458e-02 3.336716815829277039e-02 -7.368130236864089966e-02 6.542282551527023315e-02 -3.109212033450603485e-02 -1.468975991010665894e-01 -7.792696356773376465e-02 1.427209079265594482e-01 2.571319937705993652e-01 -6.363396346569061279e-02 1.058286055922508240e-01 -1.152396798133850098e-01 3.599194437265396118e-02 8.734212070703506470e-02 -2.117445170879364014e-01 2.029966115951538086e-01 -1.838641613721847534e-01 -1.318599935621023178e-02 3.533709645271301270e-01 -2.136366218328475952e-01 -2.995984852313995361e-01 -2.821793854236602783e-01 -7.948336750268936157e-02 4.763533547520637512e-02
4.741756245493888855e-03 -2.866849005222320557e-01 -1.415892094373703003e-01 2.104528248310089111e-01 6.656754016876220703e-02 1.315170675516128540e-01 -1.644115298986434937e-01 2.127716839313507080e-01 -4.653978720307350159e-02 1.131314709782600403e-01 -1.009925231337547302e-01 3.294311165809631348e-01 -1.169580221176147461e-01 -1.463654488325119019e-01 9.590977430343627930e-02 1.068986207246780396e-01 8.508961647748947144e-02 -1.107216104865074158e-01 1.950028389692306519e-01 1.259510368108749390e-01 2.144652456045150757e-01 -1.078507229685783386e-01 -6.742874532938003540e-02 -1.544129997491836548e-01 9.346386045217514038e-02 -3.663848340511322021e-02 -1.901175975799560547e-01 -2.876947224140167236e-01 -4.671296179294586182e-01 -1.490213721990585327e-01 1.828484386205673218e-01 -8.806423097848892212e-02
-2.994520962238311768e-01 7.251305133104324341e-02 -1.779356747865676880e-01 9.535424411296844482e-02 -1.110535338521003723e-01 -4.461715742945671082e-02 -3.043496981263160706e-02 3.110609762370586395e-02 -2.768234908580780029e-02 1.854829937219619751e-01 -2.658283412456512451e-01 2.774973213672637939e-01 -1.042589098215103149e-01 8.645059168338775635e-02 -2.110622674226760864e-01 1.344620585441589355e-01 -1.200652122497558594e-02 1.223776265978813171e-01 -1.071920245885848999e-01 2.538397610187530518e-01 5.224153399467468262e-02 -4.795979559421539307e-01 -1.959655433893203735e-01 6.099935621023178101e-02 -8.404254168272018433e-02 -1.477865129709243774e-01 2.518550455570220947e-01 -2.718137502670288086e-01 -2.004186213016510010e-01 -7.180042564868927002e-02 7.217586040496826172e-02 -4.033413529396057129e-02
-6.080202385783195496e-02 1.252341121435165405e-01 -3.047083616256713867e-01 -8.025100082159042358e-02 -1.063839048147201538e-01 1.341025829315185547e-01 1.669898629188537598e-01 -9.604021906852722168e-02 2.548356354236602783e-01 1.575699299573898315e-01 -1.239935532212257385e-01 1.684280037879943848e-01 -1.421258226037025452e-02 5.637303367257118225e-02 1.695082336664199829e-02 1.111726537346839905e-01 -4.995249584317207336e-02 -1.051367744803428650e-01 1.879787743091583252e-01 -1.459840387105941772e-01 1.433396637439727783e-01 -2.132478803396224976e-01 -3.434824049472808838e-01 1.242997869849205017e-01 -5.596180260181427002e-02 1.623220145702362061e-01 3.223330676555633545e-01 -1.550286710262298584e-01 -4.169839322566986084e-01 -9.543049335479736328e-02 2.698474191129207611e-02 -2.336920648813247681e-01
1.854235306382179260e-03 -1.394046545028686523e-01 -6.620129942893981934e-02 1.441684514284133911e-01 2.728257179260253906e-01 7.021947205066680908e-02 1.058485507965087891e-01 -7.702416181564331055e-02 2.030528783798217773e-01 3.658338636159896851e-02 -1.951603591442108154e-01 8.012790232896804810e-02 -1.158256232738494873e-01 -7.944367080926895142e-02 -2.321732193231582642e-01 9.658797830343246460e-02 4.762377217411994934e-02 6.522722542285919189e-02 1.465462148189544678e-01 -2.380539774894714355e-01 -1.156696230173110962e-01 -1.759840548038482666e-01 2.827832102775573730e-01 -1.229088753461837769e-01 1.177876815199851990e-01 -1.601814776659011841e-01 2.016184478998184204e-01 -3.078698813915252686e-01 -2.122019529342651367e-01 -3.387280702590942383e-01 3.481862843036651611e-01 9.381078928709030151e-02
9.658467769622802734e-02 -4.436336748767644167e-04 -6.781788170337677002e-02 -3.557883575558662415e-02 2.971116686239838600e-03 1.096634939312934875e-01 6.543859839439392090e-02 -2.548068165779113770e-01 2.127803675830364227e-02 2.456322461366653442e-01 -1.851327717304229736e-01 3.190056979656219482e-01 2.824373543262481689e-01 -8.164215087890625000e-02 1.832886412739753723e-02 3.807940706610679626e-02 2.185542881488800049e-01 -1.038303747773170471e-01 1.974674314260482788e-01 -2.166288346052169800e-02 -9.544178843498229980e-02 3.345115482807159424e-02 7.100541144609451294e-02 -1.171658746898174286e-02 7.356938719749450684e-02 1.470879167318344116e-01 2.717771828174591064e-01 -3.831030130386352539e-01 -2.912938594818115234e-01 9.363515675067901611e-02 2.949107885360717773e-01 -2.771766185760498047e-01
4.369267821311950684e-02 -1.294279992580413818e-01 -2.047791779041290283e-01 7.786586880683898926e-02 1.524742692708969116e-01 1.317941099405288696e-01 -2.727996930480003357e-02 -1.093567311763763428e-01 1.648679971694946289e-01 -3.185494542121887207e-01 -1.067690551280975342e-01 4.374444782733917236e-01 -5.537997558712959290e-02 -4.226821288466453552e-02 1.675359755754470825e-01 2.020196318626403809e-01 5.065262317657470703e-02 3.187767863273620605e-01 -1.586698740720748901e-01 -1.464449465274810791e-01 1.481613665819168091e-01 5.345154926180839539e-02 -2.219868898391723633e-01 5.708056315779685974e-02 -1.168026104569435120e-01 1.338896751403808594e-01 7.050026953220367432e-02 -5.475401878356933594e-02 -3.940386772155761719e-01 -1.546987053006887436e-02 2.090159952640533447e-01 8.939538896083831787e-02
-3.263443708419799805e-02 2.446795441210269928e-02 -3.191941231489181519e-02 -4.059262573719024658e-02 7.653738558292388916e-02 3.162584006786346436e-01 -7.281759381294250488e-02 -1.398534029722213745e-01 5.470588803291320801e-02 2.327678352594375610e-01 -8.978704363107681274e-02 3.977056741714477539e-01 -2.408388257026672363e-01 3.965790383517742157e-03 1.539662331342697144e-01 -1.391811370849609375e-01 4.549526423215866089e-02 -1.306798607110977173e-01 -1.749909073114395142e-01 -4.426606371998786926e-02 2.384210824966430664e-01 -3.639869987964630127e-01 -8.681998588144779205e-03 3.214206174015998840e-02 -1.678334325551986694e-01 1.130661927163600922e-02 1.611982882022857666e-01 -1.936796009540557861e-01 -1.274415403604507446e-01 -3.016191720962524414e-01 -2.616022527217864990e-01 1.755509376525878906e-01
1.957643479108810425e-01 -1.726033538579940796e-01 3.549266979098320007e-02 2.492187172174453735e-01 2.302425503730773926e-01 5.028672143816947937e-02 9.949358180165290833e-03 -4.238785803318023682e-01 5.459772795438766479e-02 -9.446267038583755493e-02 -7.231725007295608521e-02 5.325906276702880859e-01 2.514293603599071503e-02 -1.368621587753295898e-01 -8.297670632600784302e-02 -6.121700629591941833e-02 -2.159294188022613525e-01 9.612075239419937134e-02 4.699648544192314148e-02 -1.124447733163833618e-01 2.765923738479614258e-02 -1.686607673764228821e-02 -1.997675150632858276e-01 8.650701493024826050e-02 -1.348849087953567505e-01 -5.862434580922126770e-02 1.398542374372482300e-01 -2.039255648851394653e-01 -2.609505355358123779e-01 -1.799455583095550537e-01 -3.052471904084086418e-03 -1.347165904007852077e-03
1.384788304567337036e-01 -4.906740039587020874e-03 -9.656513482332229614e-02 2.991129644215106964e-02 2.146057039499282837e-01 1.451555043458938599e-01 -1.205357983708381653e-01 -6.969218701124191284e-02 1.810927838087081909e-01 9.287917613983154297e-02 5.752912908792495728e-02 4.566858708858489990e-01 -2.676923573017120361e-01 -2.887271530926227570e-02 -1.208972334861755371e-01 -1.273679435253143311e-01 -5.407568067312240601e-02 -1.136807575821876526e-01 7.053510844707489014e-02 -8.960257470607757568e-02 1.805386394262313843e-01 -1.393769383430480957e-01 2.970782816410064697e-01 -1.433864384889602661e-01 1.823525577783584595e-01 1.358191967010498047e-01 2.964588105678558350e-01 6.193188484758138657e-03 -8.487521111965179443e-02 -2.820380032062530518e-01 2.583122849464416504e-01 -2.113232910633087158e-01
-2.793619334697723389e-01 -5.937271937727928162e-02 -1.081802621483802795e-01 2.359644472599029541e-01 4.887419566512107849e-02 6.969238072633743286e-02 -7.071062177419662476e-02 -2.631621062755584717e-01 -6.682955473661422729e-02 4.181947559118270874e-02 -2.539667487144470215e-02 1.254287064075469971e-01 -1.203823536634445190e-01 1.306365877389907837e-01 -1.577122807502746582e-01 1.154097914695739746e-01 -1.833253204822540283e-01 7.647569477558135986e-02 -8.030614256858825684e-02 9.281251579523086548e-03 1.850281059741973877e-01 -4.501819610595703125e-01 2.056707255542278290e-02 2.994645535945892334e-01 3.946394100785255432e-02 8.078430779278278351e-03 3.469524979591369629e-01 -2.641052305698394775e-01 -2.967657707631587982e-02 -1.226661428809165955e-01 1.309351772069931030e-01 2.817651927471160889e-01
-1.846321672201156616e-01 -1.721146255731582642e-01 -4.455787241458892822e-01 -4.195164947304874659e-04 -1.174515187740325928e-01 -7.049507647752761841e-02 8.658942580223083496e-02 -2.883007824420928955e-01 1.018140390515327454e-01 -6.274379044771194458e-02 -8.366303890943527222e-02 3.537751436233520508e-01 -2.065619528293609619e-01 -1.349096149206161499e-01 -3.753536045551300049e-01 1.321759670972824097e-01 2.385752201080322266e-01 -1.304172873497009277e-01 -2.451020181179046631e-01 1.811401844024658203e-01 1.341242492198944092e-01 -2.551048621535301208e-02 -7.101235538721084595e-02 -3.053930960595607758e-02 1.671140789985656738e-01 1.546276509761810303e-01 -4.545836523175239563e-02 -8.091458678245544434e-02 -1.406443864107131958e-02 9.233178943395614624e-02 2.911434508860111237e-02 3.505320101976394653e-02
-2.062684297561645508e-01 1.445327550172805786e-01 5.175804346799850464e-02 1.516117453575134277e-01 1.541277766227722168e-02 1.584533601999282837e-01 1.525188423693180084e-02 1.352478563785552979e-01 1.318271160125732422e-01 -1.722152829170227051e-01 -1.463042795658111572e-01 4.205781519412994385e-01 1.520342826843261719e-01 1.199092641472816467e-01 -9.378857910633087158e-03 3.985079526901245117e-01 1.131492927670478821e-01 -1.748075336217880249e-01 -3.282401263713836670e-01 5.191840603947639465e-02 2.598292566835880280e-02 -1.611675769090652466e-01 1.606547683477401733e-01 -2.810279466211795807e-02 8.899968862533569336e-02 -2.030795998871326447e-02 3.461919724941253662e-02 -1.156260147690773010e-01 -4.841767996549606323e-02 -3.545492887496948242e-01 2.584771513938903809e-01 -2.244833298027515411e-02
9.622060507535934448e-02 -6.828977912664413452e-02 -6.031733378767967224e-02 1.876602023839950562e-01 -9.086285717785358429e-03 2.442761510610580444e-01 -9.194419533014297485e-02 -6.508516520261764526e-02 1.192044094204902649e-02 7.197317481040954590e-02 -1.409911811351776123e-01 3.339001238346099854e-01 -2.119690030813217163e-01 6.759939342737197876e-02 -2.489434629678726196e-01 -2.269274443387985229e-01 -2.442457526922225952e-01 -1.423134189099073410e-02 3.269123286008834839e-02 -1.227667331695556641e-01 3.653990030288696289e-01 7.656725496053695679e-02 3.179269134998321533e-01 8.666736632585525513e-02 1.183952093124389648e-01 -7.732775062322616577e-02 2.000673115253448486e-01 -5.827445164322853088e-02 -2.965611815452575684e-01 -1.228772774338722229e-01 2.828211188316345215e-01 -6.855142861604690552e-02
2.810369133949279785e-01 -2.415741235017776489e-01 -2.232556790113449097e-01 1.739942133426666260e-01 7.183241657912731171e-03 9.354269504547119141e-02 1.512176841497421265e-01 -1.972924917936325073e-01 -9.666071832180023193e-02 1.115172728896141052e-01 -3.320883214473724365e-01 2.767511010169982910e-01 1.690170168876647949e-01 -7.206992595456540585e-04 -3.487355113029479980e-01 1.353039592504501343e-01 -2.704163640737533569e-02 -3.346088826656341553e-01 -4.015991091728210449e-02 -5.149149522185325623e-02 1.566988229751586914e-01 -1.033538766205310822e-02 -3.935535624623298645e-02 -6.509820371866226196e-02 1.404674649238586426e-01 -1.432758718729019165e-01 -2.466219943016767502e-03 -1.488932371139526367e-01 -2.197666168212890625e-01 9.541662782430648804e-02 2.589368820190429688e-01 -2.269881218671798706e-02
-6.409657001495361328e-02 4.520033299922943115e-02 -3.636726364493370056e-02 1.143194362521171570e-01 1.296227890998125076e-02 1.847639232873916626e-01 -2.775903046131134033e-02 -3.563964068889617920e-01 -1.109934896230697632e-01 4.512899369001388550e-02 -1.917455159127712250e-02 1.921875774860382080e-01 -2.120971232652664185e-01 -2.798718214035034180e-02 -5.775647982954978943e-02 2.071510702371597290e-01 2.468679472804069519e-02 4.820167669095098972e-04 7.794119417667388916e-02 2.286768555641174316e-01 8.952316641807556152e-02 -3.474488258361816406e-01 -1.441124826669692993e-01 3.190852403640747070e-01 3.922866657376289368e-02 -2.721906006336212158e-01 3.578225970268249512e-01 -2.652426660060882568e-01 -8.542700111865997314e-02 -1.088505238294601440e-01 1.523081213235855103e-01 2.168610095977783203e-01
-3.635920882225036621e-01 1.349321007728576660e-02 -2.224343717098236084e-01 -1.448882669210433960e-01 7.205975055694580078e-02 1.640399545431137085e-01 1.960039883852005005e-01 -5.636528506875038147e-02 2.233261018991470337e-01 3.229501890018582344e-03 -1.324530392885208130e-01 1.008201614022254944e-01 -4.079598188400268555e-02 -7.247653603553771973e-02 -7.997602224349975586e-02 2.062564641237258911e-01 1.178945079445838928e-01 -1.670129895210266113e-01 8.509733527898788452e-02 9.026781655848026276e-03 3.247720599174499512e-01 -7.086038589477539062e-02 2.455960363149642944e-01 1.476698517799377441e-01 2.747345156967639923e-02 2.325713932514190674e-01 1.891203671693801880e-01 -2.311744987964630127e-01 -3.784257173538208008e-01 -1.987336277961730957e-01 -1.420600563287734985e-01 3.649998456239700317e-02
-7.393979467451572418e-03 -8.204174228012561798e-03 -2.513627409934997559e-01 1.159623712301254272e-01 9.900128841400146484e-02 1.307732313871383667e-01 -6.666912138462066650e-02 -1.862262487411499023e-01 -7.028591353446245193e-03 1.593168824911117554e-01 -1.306665688753128052e-01 6.454551219940185547e-02 -3.123505413532257080e-01 1.354611013084650040e-02 -1.478343755006790161e-01 3.006577789783477783e-01 2.639752924442291260e-01 1.903386041522026062e-02 -2.374379485845565796e-01 -1.030763611197471619e-01 3.799674808979034424e-01 -1.993200927972793579e-01 1.135834455490112305e-01 -1.275224387645721436e-01 1.631865203380584717e-01 -1.977213025093078613e-01 1.937933117151260376e-01 -2.819179743528366089e-02 -2.045054286718368530e-01 1.996535956859588623e-01 3.986255079507827759e-02 2.507810592651367188e-01
-8.670458942651748657e-02 -1.940408945083618164e-01 -3.426175415515899658e-01 -4.217619076371192932e-02 1.671111285686492920e-01 -1.288209706544876099e-01 9.247354418039321899e-02 1.438897550106048584e-01 2.954427897930145264e-01 4.724314063787460327e-02 -1.093035414814949036e-01 1.774854511022567749e-01 -8.190022781491279602e-03 -1.356530934572219849e-01 8.379101008176803589e-02 3.182463049888610840e-01 1.280118525028228760e-01 -2.321545779705047607e-01 1.308541893959045410e-01 1.349110901355743408e-01 -1.043635979294776917e-01 -2.797018364071846008e-02 2.045360356569290161e-01 7.059615105390548706e-02 -4.986565932631492615e-02 -9.642255306243896484e-02 -2.940409630537033081e-02 -1.911025047302246094e-01 -4.281488358974456787e-01 -2.322265952825546265e-01 2.267212718725204468e-01 1.548168156296014786e-02
-2.338512390851974487e-01 9.912008047103881836e-02 -8.818236738443374634e-02 2.255624979734420776e-01 -3.100452013313770294e-02 8.543464541435241699e-02 1.101059988141059875e-01 -3.357134759426116943e-01 2.271962612867355347e-01 1.881610006093978882e-01 -6.797710806131362915e-02 2.594019174575805664e-01 -9.420864284038543701e-02 1.878023743629455566e-01 1.802599756047129631e-03 -3.643928095698356628e-02 -9.194701910018920898e-02 -2.423487007617950439e-01 2.564271092414855957e-01 8.118680864572525024e-02 3.065748810768127441e-01 -1.382115669548511505e-02 8.169068396091461182e-02 -1.811932213604450226e-02 -2.163791507482528687e-01 -1.641175597906112671e-01 2.063922733068466187e-01 -3.395927548408508301e-01 -1.118146255612373352e-01 1.073966920375823975e-01 1.881328672170639038e-01 -8.670511841773986816e-02
1.970073580741882324e-01 2.218003384768962860e-02 -1.580556035041809082e-01 4.339297860860824585e-02 1.701271906495094299e-02 1.144612208008766174e-01 -8.770169317722320557e-02 -2.825534641742706299e-01 -2.686854079365730286e-02 2.382692098617553711e-01 3.853376209735870361e-02 5.220640897750854492e-01 1.098173484206199646e-02 -1.597429513931274414e-01 2.325955182313919067e-01 1.757615655660629272e-01 1.430702656507492065e-01 9.026058763265609741e-02 -1.283724308013916016e-01 1.042440533638000488e-01 4.679524302482604980e-01 3.084732778370380402e-02 -2.828075177967548370e-02 1.498095542192459106e-01 7.776245183777064085e-05 -5.938640609383583069e-02 -7.815489917993545532e-02 -1.522162854671478271e-01 -1.525809764862060547e-01 6.662169843912124634e-02 1.560574322938919067e-01 8.208230882883071899e-02
-1.675049215555191040e-01 -1.478226631879806519e-01 -2.320709228515625000e-01 -6.024568527936935425e-02 -2.490209192037582397e-01 1.167842447757720947e-01 2.511859312653541565e-02 -1.559301614761352539e-01 1.670336276292800903e-01 -1.061254814267158508e-01 -3.419574797153472900e-01 3.095900118350982666e-01 -2.749209702014923096e-01 -1.279408335685729980e-01 3.505286946892738342e-02 1.917986124753952026e-01 1.441601812839508057e-01 -1.661880165338516235e-01 4.493663832545280457e-02 6.280940026044845581e-02 1.163995414972305298e-01 -2.908819615840911865e-01 -1.883696019649505615e-01 9.501610696315765381e-02 -1.990785896778106689e-01 -4.760802257806062698e-03 1.649582535028457642e-01 -2.835018560290336609e-02 -1.165186911821365356e-01 -3.563503623008728027e-01 6.322317570447921753e-02 -2.886120043694972992e-02
-1.524099521338939667e-02 -1.395576000213623047e-01 -1.824537217617034912e-01 3.866621255874633789e-01 2.717487514019012451e-02 1.817419752478599548e-02 1.123940944671630859e-01 -2.723758518695831299e-01 1.187956109642982483e-01 1.230781599879264832e-01 3.337099775671958923e-02 2.210338860750198364e-01 -1.641056239604949951e-01 -2.528832852840423584e-01 -1.616143435239791870e-01 -2.611344158649444580e-01 -8.510076254606246948e-02 6.203508004546165466e-02 -1.448352634906768799e-01 6.037572864443063736e-03 1.142077520489692688e-01 -2.795772254467010498e-01 1.365104913711547852e-01 -2.549916207790374756e-01 2.666029632091522217e-01 -5.353567376732826233e-02 -5.164198111742734909e-03 -2.117318212985992432e-01 -2.455306351184844971e-01 -1.617776900529861450e-01 -2.701628766953945160e-02 -1.795243471860885620e-01
-1.799082756042480469e-01 6.621944904327392578e-02 -5.238291621208190918e-02 1.972706615924835205e-01 4.205094184726476669e-03 8.127124607563018799e-02 5.623254459351301193e-03 -1.844589263200759888e-01 2.588638067245483398e-01 2.537975311279296875e-01 7.153128087520599365e-02 3.752146959304809570e-01 -2.028399147093296051e-02 -1.147263273596763611e-01 -1.540643721818923950e-01 -3.362878412008285522e-02 7.430023699998855591e-02 -3.790113031864166260e-01 2.113015204668045044e-01 1.276894658803939819e-01 3.667494058609008789e-01 2.502789534628391266e-02 2.119277231395244598e-02 9.658483415842056274e-02 -1.442868709564208984e-01 -3.720899224281311035e-01 1.604591906070709229e-01 -9.740319848060607910e-02 3.462302498519420624e-03 -1.938268542289733887e-03 7.073202729225158691e-02 1.028930172324180603e-01
-2.290686815977096558e-01 -1.670394539833068848e-01 -4.130261763930320740e-02 9.179255366325378418e-02 -1.317140311002731323e-01 -1.031893417239189148e-01 3.266227617859840393e-02 -4.808456078171730042e-02 2.498550564050674438e-01 1.159552391618490219e-02 -2.135889530181884766e-01 2.682877182960510254e-01 6.678873300552368164e-02 1.168727278709411621e-01 -1.592078357934951782e-01 1.561742275953292847e-01 2.498550117015838623e-01 7.389429211616516113e-02 -5.328432470560073853e-02 1.560212075710296631e-01 1.883145719766616821e-01 7.043224573135375977e-02 1.045776307582855225e-01 8.553490042686462402e-02 -4.169197678565979004e-01 -1.413613855838775635e-01 3.200625181198120117e-01 -1.450029015541076660e-01 -1.276194006204605103e-01 -3.618959784507751465e-01 1.084334477782249451e-01 8.378198370337486267e-03
1.567278951406478882e-01 -2.456460893154144287e-01 -1.666727811098098755e-01 1.470330916345119476e-02 5.399765819311141968e-02 2.055510282516479492e-01 -3.143696859478950500e-02 -1.011249348521232605e-01 5.394251644611358643e-02 1.171638965606689453e-01 -2.337395548820495605e-01 2.554929256439208984e-01 1.246868669986724854e-01 5.256604030728340149e-02 -4.482699185609817505e-02 1.583725512027740479e-01 3.634889125823974609e-01 -1.901185959577560425e-01 -4.305264726281166077e-02 6.626316159963607788e-02 8.525178581476211548e-02 1.560405045747756958e-01 -5.498913675546646118e-02 6.569275259971618652e-02 -2.095175087451934814e-01 -6.325459480285644531e-02 3.585355877876281738e-01 -2.921398878097534180e-01 -3.350059688091278076e-01 -1.455131024122238159e-01 -8.834195137023925781e-02 1.797182708978652954e-01
2.745246328413486481e-02 -2.327129989862442017e-01 -2.063344568014144897e-01 3.671290352940559387e-02 1.929312497377395630e-01 -4.514868557453155518e-02 1.592090725898742676e-01 7.619437575340270996e-02 6.531723588705062866e-02 4.469305649399757385e-02 5.443955585360527039e-02 4.608108103275299072e-01 -5.716827139258384705e-02 2.417808212339878082e-02 2.139443904161453247e-01 6.510646641254425049e-02 6.956963241100311279e-02 9.273858368396759033e-02 1.909489482641220093e-01 8.080736547708511353e-02 4.581446573138237000e-02 -2.284889575093984604e-03 -6.752543151378631592e-02 -9.869249165058135986e-02 1.918757148087024689e-02 -1.185273230075836182e-01 -6.488483399152755737e-02 -3.543945252895355225e-01 -5.541198253631591797e-01 -9.494774043560028076e-02 1.366155445575714111e-01 -5.942611023783683777e-02
4.002239927649497986e-02 -6.011808291077613831e-02 4.715208895504474640e-03 1.486430317163467407e-01 1.476649045944213867e-01 -9.011417627334594727e-02 1.094499379396438599e-01 -1.413880754262208939e-02 3.074896335601806641e-01 3.550554215908050537e-01 -3.460831940174102783e-01 1.431086212396621704e-01 -2.217437140643596649e-02 -1.201117709279060364e-01 -1.933707296848297119e-01 1.168729364871978760e-02 7.838393002748489380e-02 2.231809496879577637e-02 4.869236797094345093e-02 -1.407432109117507935e-01 6.055402010679244995e-02 -1.107940450310707092e-01 8.523462712764739990e-02 -2.450020518153905869e-03 2.341620028018951416e-01 -1.264227181673049927e-01 2.513008117675781250e-01 -1.161266416311264038e-01 -2.053779959678649902e-01 -2.283403277397155762e-01 4.632978737354278564e-01 9.378676861524581909e-02
-1.692451089620590210e-01 1.773201376199722290e-01 -2.939091026782989502e-01 1.206431984901428223e-01 -3.411144390702247620e-02 -1.762741804122924805e-02 -5.903918668627738953e-02 5.700763780623674393e-03 5.777168273925781250e-02 -1.673190593719482422e-01 -4.978493228554725647e-02 1.810859888792037964e-01 -1.310188621282577515e-01 -9.709654375910758972e-03 -2.223435789346694946e-01 1.586680561304092407e-01 3.185775578022003174e-01 -9.083709865808486938e-02 -1.291954219341278076e-01 9.036654978990554810e-02 1.204695180058479309e-01 3.709204122424125671e-02 -9.117855876684188843e-02 1.577715724706649780e-01 -3.804621100425720215e-01 5.872881505638360977e-03 3.648639321327209473e-01 1.757313869893550873e-02 -4.374882876873016357e-01 -1.460434645414352417e-01 -5.420031957328319550e-03 2.895240299403667450e-02
2.095511369407176971e-02 -8.007514476776123047e-02 -2.033622115850448608e-01 1.517580151557922363e-01 -1.032345220446586609e-01 1.607502400875091553e-01 4.558492079377174377e-02 -4.169205427169799805e-01 -1.420604735612869263e-01 -6.303674727678298950e-02 -1.970022916793823242e-01 2.044944465160369873e-01 1.450027972459793091e-01 1.294958405196666718e-02 -2.618787586688995361e-01 7.835816591978073120e-02 1.127877309918403625e-01 -1.388850212097167969e-01 5.399166792631149292e-02 1.460817903280258179e-01 2.036965042352676392e-01 8.738303929567337036e-02 1.284985691308975220e-01 1.899757236242294312e-01 -1.739263385534286499e-01 -1.767816692590713501e-01 2.839870750904083252e-01 -8.106861263513565063e-02 -3.528542220592498779e-01 -5.811358988285064697e-02 -5.058465525507926941e-02 2.801890671253204346e-01
2.112676762044429779e-02 -2.723434865474700928e-01 -2.205703407526016235e-01 3.310533761978149414e-01 -1.660443693399429321e-01 2.251523882150650024e-01 7.548188418149948120e-02 -4.693644121289253235e-02 2.224390655755996704e-01 -1.009792176773771644e-04 -6.064342334866523743e-03 1.761591732501983643e-01 1.163236722350120544e-01 -4.407184943556785583e-02 2.481259107589721680e-01 2.689074575901031494e-01 6.273300200700759888e-02 -5.578793212771415710e-02 -2.192944884300231934e-01 -1.786756515502929688e-01 7.171608507633209229e-02 2.560460381209850311e-02 -2.039747089147567749e-01 7.218129187822341919e-02 6.138334050774574280e-02 7.599826902151107788e-02 -4.598928242921829224e-02 -1.291485130786895752e-01 -3.220822513103485107e-01 -3.613024950027465820e-01 8.186800777912139893e-02 2.051264643669128418e-01
-2.028722316026687622e-01 1.781504899263381958e-01 -1.182759106159210205e-01 5.189142227172851562e-01 -1.507596671581268311e-01 -4.905866226181387901e-04 3.514043688774108887e-01 -5.242412164807319641e-02 7.154726237058639526e-02 2.369786240160465240e-02 -1.507213264703750610e-01 3.689444065093994141e-01 -8.824182301759719849e-02 1.731931269168853760e-01 -9.966611117124557495e-02 5.979981273412704468e-02 -1.773405969142913818e-01 -2.733531594276428223e-01 3.624046221375465393e-02 1.854861080646514893e-01 -3.894032537937164307e-02 -1.673972755670547485e-01 7.715021073818206787e-02 1.796173118054866791e-02 -3.967230021953582764e-02 -1.701672524213790894e-01 9.294396266341209412e-03 -2.496059387922286987e-01 -2.320934087038040161e-02 -4.970332980155944824e-02 -1.092913793399930000e-03 -7.375013828277587891e-02
-1.321607232093811035e-01 -1.298968046903610229e-01 -2.937938570976257324e-01 -6.573621183633804321e-02 -7.894968241453170776e-02 -1.316344439983367920e-01 1.018529832363128662e-01 -9.982154518365859985e-02 2.364909350872039795e-01 -4.025827348232269287e-02 -2.003940343856811523e-01 4.381298720836639404e-01 -1.989144235849380493e-01 6.111009046435356140e-02 6.580650061368942261e-02 3.398568555712699890e-02 1.237282976508140564e-01 -1.623729020357131958e-01 -5.947524681687355042e-02 4.257566481828689575e-02 8.852092176675796509e-02 -3.272165358066558838e-01 -2.493821680545806885e-01 4.478235915303230286e-02 -2.073220908641815186e-01 8.865586668252944946e-02 1.435719877481460571e-01 -3.531407192349433899e-02 -5.729075148701667786e-02 -3.699215650558471680e-01 1.094532459974288940e-01 -2.043044120073318481e-01
1.283474080264568329e-02 -8.044534176588058472e-02 -2.088741064071655273e-01 -6.402884423732757568e-02 -8.141760528087615967e-02 -2.015899680554866791e-02 -4.800696671009063721e-02 1.891253590583801270e-01 -5.338950082659721375e-02 -3.137795254588127136e-02 1.220718771219253540e-01 2.523701488971710205e-01 1.016420498490333557e-02 2.132012397050857544e-01 4.654229269362986088e-05 1.033734381198883057e-01 3.116412758827209473e-01 -3.423076868057250977e-02 -1.270549148321151733e-01 -1.458686888217926025e-01 2.697428762912750244e-01 -2.590909600257873535e-01 2.664514482021331787e-01 2.177516669034957886e-01 6.236135587096214294e-02 2.170673906803131104e-01 1.979925334453582764e-01 -2.613315582275390625e-01 -2.567032873630523682e-01 -1.682601720094680786e-01 3.254361152648925781e-01 9.603612869977951050e-02
8.839025348424911499e-02 1.112689971923828125e-01 -2.546153590083122253e-02 3.561196923255920410e-01 4.619202762842178345e-02 -9.303113073110580444e-02 -8.357368409633636475e-02 -2.612672150135040283e-01 -8.052682876586914062e-02 6.707981973886489868e-02 -1.971305906772613525e-01 2.324818670749664307e-01 1.479392200708389282e-01 -8.517473936080932617e-03 -2.494295090436935425e-01 5.697881057858467102e-02 9.422897547483444214e-02 -1.468006372451782227e-01 -3.194133043289184570e-01 1.757802516222000122e-01 1.158506702631711960e-02 1.257029920816421509e-01 -6.861026585102081299e-02 1.872701793909072876e-01 -1.695724427700042725e-01 -1.422126740217208862e-01 2.253268063068389893e-01 -1.974359601736068726e-01 -3.376330137252807617e-01 -1.595398187637329102e-01 -7.267697155475616455e-02 2.691859006881713867e-01
-5.079147219657897949e-02 -1.657508462667465210e-01 -1.886888891458511353e-01 1.409037262201309204e-01 1.651564985513687134e-01 -2.149672359228134155e-01 1.744576692581176758e-01 -2.651914954185485840e-01 2.033460885286331177e-01 2.198978066444396973e-01 1.312124431133270264e-01 3.334143161773681641e-01 -1.185220554471015930e-01 -1.553711444139480591e-01 -4.000023007392883301e-02 2.209348082542419434e-01 -1.888645142316818237e-01 2.152768373489379883e-01 7.611797004938125610e-02 -1.443564705550670624e-02 2.354023456573486328e-01 2.156927064061164856e-02 5.456696823239326477e-02 1.372292935848236084e-01 -1.139146089553833008e-01 -2.004202753305435181e-01 -5.265065282583236694e-02 -3.037313371896743774e-02 -6.494887918233871460e-02 -2.685190439224243164e-01 3.667648732662200928e-01 1.310359686613082886e-02
-3.506385907530784607e-02 -5.918965116143226624e-02 -4.238242208957672119e-01 -2.743651904165744781e-02 1.303832530975341797e-01 -2.684671990573406219e-02 1.945161633193492889e-02 5.603523459285497665e-04 1.465662568807601929e-01 1.137570813298225403e-01 -1.192421615123748779e-01 1.740589886903762817e-01 2.149564176797866821e-01 -1.677404344081878662e-02 -2.217890620231628418e-01 2.638594508171081543e-01 3.358843028545379639e-01 -3.702258691191673279e-03 -2.182334959506988525e-01 -1.290388405323028564e-01 1.009144037961959839e-01 -4.795766621828079224e-02 -1.529379040002822876e-01 2.896806299686431885e-01 -1.262616962194442749e-01 -4.228555038571357727e-02 1.897998899221420288e-01 -1.428856402635574341e-01 -1.455544084310531616e-01 4.778940975666046143e-02 2.878096699714660645e-01 2.741870880126953125e-01
-4.820687323808670044e-02 -1.893705502152442932e-02 -3.651650846004486084e-01 7.297899574041366577e-02 1.680122911930084229e-01 2.466515451669692993e-01 1.622436344623565674e-01 -2.246110290288925171e-01 -1.217796951532363892e-01 -7.330711930990219116e-02 -2.104033529758453369e-01 1.663819104433059692e-01 1.059496328234672546e-01 -1.554661989212036133e-01 -7.915819296613335609e-04 -2.252928912639617920e-02 1.775034517049789429e-01 -1.352499127388000488e-01 3.629893437027931213e-02 5.488317832350730896e-02 6.955574452877044678e-02 -1.028341129422187805e-01 -3.243300318717956543e-01 2.278511226177215576e-01 1.324262320995330811e-01 1.254346817731857300e-01 2.008559554815292358e-01 -4.989769458770751953e-01 -9.234104305505752563e-03 7.227669702842831612e-04 1.241795420646667480e-01 9.607893298380076885e-04
-2.059543877840042114e-01 -2.228762209415435791e-02 -4.150066375732421875e-01 3.867300599813461304e-02 -7.992991805076599121e-02 1.250524520874023438e-01 2.085005044937133789e-01 -3.982107341289520264e-02 -1.938102841377258301e-01 -1.127372682094573975e-01 -1.067972108721733093e-01 2.409705221652984619e-01 -6.590361148118972778e-02 -6.110054254531860352e-02 -3.204630315303802490e-01 1.240090355277061462e-01 7.224860787391662598e-02 -3.321159780025482178e-01 -3.741975724697113037e-01 2.384757809340953827e-02 9.104851633310317993e-02 1.670380383729934692e-01 -1.788440160453319550e-02 4.143526311963796616e-03 1.392546445131301880e-01 -1.557642370462417603e-01 2.747177891433238983e-02 -5.091378465294837952e-02 -1.534469574689865112e-01 -2.683659791946411133e-01 1.700440645217895508e-01 7.908393442630767822e-02
2.049430161714553833e-01 -5.416150018572807312e-02 -7.414448261260986328e-02 1.257075071334838867e-01 3.862019181251525879e-01 1.914623752236366272e-02 -1.066364571452140808e-01 -9.661711007356643677e-02 1.246426552534103394e-01 1.622487157583236694e-01 -9.690878912806510925e-03 3.159407675266265869e-01 -9.067036211490631104e-02 -2.012525796890258789e-01 -1.461327672004699707e-01 -7.035952061414718628e-02 -1.268155872821807861e-01 5.196841806173324585e-02 -1.141291409730911255e-01 -2.152477651834487915e-01 2.659943997859954834e-01 1.577255129814147949e-01 -1.316117867827415466e-02 -2.116472572088241577e-01 -8.396194875240325928e-02 -1.074217557907104492e-01 3.267876431345939636e-02 -2.462315708398818970e-01 -2.392067760229110718e-01 -1.899032294750213623e-01 3.152913749217987061e-01 -2.345677316188812256e-01
9.754016995429992676e-03 -1.869601309299468994e-01 -6.958764791488647461e-02 2.009147405624389648e-01 1.732339113950729370e-01 -5.665952712297439575e-02 -1.591238230466842651e-01 -1.427119374275207520e-01 9.933572262525558472e-02 3.751555923372507095e-04 -3.981467336416244507e-02 5.020985007286071777e-01 -2.025251239538192749e-01 -2.316875606775283813e-01 -1.634717136621475220e-01 -1.051052957773208618e-01 -1.439215093851089478e-01 -7.176233828067779541e-02 5.858736112713813782e-03 -2.066966146230697632e-01 1.620776206254959106e-01 1.919919699430465698e-01 -2.288343757390975952e-01 4.961324110627174377e-02 1.520291715860366821e-01 -1.808862574398517609e-02 1.464112251996994019e-01 9.600508213043212891e-02 -2.746267914772033691e-01 -1.514007449150085449e-01 3.085026144981384277e-01 1.030815988779067993e-01
7.444471865892410278e-02 -1.914264112710952759e-01 -2.202297896146774292e-01 2.258657217025756836e-01 4.425576925277709961e-01 -3.508647158741950989e-02 -2.841160073876380920e-02 1.089261248707771301e-01 2.531065940856933594e-01 1.484255492687225342e-01 -1.543203592300415039e-01 1.426735073328018188e-01 3.335524350404739380e-02 5.272348225116729736e-02 -1.278571337461471558e-01 -1.936038136482238770e-01 3.047723323106765747e-02 -3.131448477506637573e-02 1.766244471073150635e-01 7.344444841146469116e-02 3.043923974037170410e-01 -1.226640045642852783e-01 2.297845333814620972e-01 4.862105473875999451e-02 -2.628001943230628967e-02 5.828213691711425781e-02 2.963584661483764648e-01 -1.547343432903289795e-01 -1.322428137063980103e-01 -2.448689378798007965e-02 3.527849614620208740e-01 -2.795644663274288177e-02
4.427490383386611938e-02 -8.716189302504062653e-03 -1.782430857419967651e-01 4.095342010259628296e-02 -7.892850041389465332e-02 2.992357611656188965e-01 1.166165396571159363e-01 -1.666832864284515381e-01 3.639965876936912537e-02 1.091070994734764099e-01 -1.576955914497375488e-01 3.776844218373298645e-02 -2.451114952564239502e-01 4.553688690066337585e-03 1.257275193929672241e-01 -9.631267748773097992e-03 2.954355776309967041e-01 -2.041278183460235596e-01 1.664856076240539551e-01 -2.038918882608413696e-01 1.735086590051651001e-01 -5.092782154679298401e-02 -1.966954767704010010e-01 3.251235187053680420e-02 -7.641496509313583374e-02 3.196766972541809082e-01 3.889531195163726807e-01 -2.307266443967819214e-01 -2.907118797302246094e-01 -1.392236202955245972e-01 1.778944954276084900e-02 -1.561659425497055054e-01
1.027510315179824829e-02 8.647453039884567261e-02 -1.973833143711090088e-01 3.432869315147399902e-01 6.363436579704284668e-02 1.290378998965024948e-02 6.960063241422176361e-03 -3.301936388015747070e-01 -8.590749651193618774e-02 1.449280977249145508e-01 -1.554382592439651489e-01 2.153982371091842651e-01 2.106141149997711182e-01 1.703744679689407349e-01 -1.771429777145385742e-01 -3.013433329761028290e-02 3.186728060245513916e-01 -3.364446759223937988e-02 -1.300228685140609741e-01 -1.154753118753433228e-01 2.405011467635631561e-02 1.177174374461174011e-01 -2.015262842178344727e-01 2.809411883354187012e-01 -2.235107868909835815e-01 -1.244306862354278564e-01 2.592056095600128174e-01 -2.977208793163299561e-01 -1.336352080106735229e-01 -5.985372886061668396e-02 3.743971884250640869e-02 8.181668072938919067e-02
-2.608866691589355469e-01 -7.817310094833374023e-02 -1.686185747385025024e-01 -3.439549356698989868e-02 6.138530373573303223e-02 1.548718959093093872e-01 3.799289837479591370e-02 -2.912321984767913818e-01 1.243401840329170227e-01 5.843015387654304504e-02 -5.128681659698486328e-02 1.789888143539428711e-01 -5.360102280974388123e-02 2.256454229354858398e-01 -2.813202142715454102e-01 4.009599983692169189e-01 -1.373720616102218628e-01 5.641466006636619568e-02 1.297940164804458618e-01 -1.021694242954254150e-01 2.300467342138290405e-01 -2.992655634880065918e-01 7.792287319898605347e-02 5.884773656725883484e-02 -7.087906450033187866e-02 -1.685087829828262329e-01 3.658289909362792969e-01 5.431530624628067017e-02 -1.103567034006118774e-01 -7.670612633228302002e-02 1.548012793064117432e-01 -1.462084203958511353e-01
1.807903945446014404e-01 -2.045603543519973755e-01 -1.250284016132354736e-01 1.883136183023452759e-01 -1.108634173870086670e-01 2.703180313110351562e-01 8.830972015857696533e-02 8.180031925439834595e-02 6.055876985192298889e-02 -1.721490919589996338e-02 -1.224376633763313293e-01 2.419869303703308105e-01 1.263956278562545776e-01 8.226750046014785767e-02 -1.588834822177886963e-01 7.358641177415847778e-02 3.800374865531921387e-01 1.957673728466033936e-01 -1.106842700392007828e-02 2.872713841497898102e-02 2.135240584611892700e-01 -3.348221480846405029e-01 1.362012475728988647e-01 -8.670942485332489014e-02 1.269751638174057007e-01 2.018096148967742920e-01 1.302955497521907091e-04 -1.930834949016571045e-01 -3.237833380699157715e-01 -2.951401658356189728e-02 2.361041903495788574e-01 1.433752179145812988e-01
-9.814985096454620361e-03 -6.102940440177917480e-02 -2.222143411636352539e-01 2.422231994569301605e-02 8.597291260957717896e-02 6.661386787891387939e-02 1.474609822034835815e-01 -1.845705807209014893e-01 -1.206500604748725891e-01 -1.619377434253692627e-01 1.886849105358123779e-02 3.165515065193176270e-01 4.300987347960472107e-02 -1.314119845628738403e-01 -9.971939027309417725e-02 -3.189655765891075134e-02 1.736097037792205811e-01 -1.287785172462463379e-01 -3.225970566272735596e-01 9.024465456604957581e-03 1.223516464233398438e-01 -2.371412003412842751e-03 1.875207573175430298e-01 -5.982462689280509949e-02 -4.901275336742401123e-01 -1.064496934413909912e-01 3.298797011375427246e-01 -5.876076966524124146e-02 -3.123258352279663086e-01 -6.274366378784179688e-02 6.303050089627504349e-03 1.928854882717132568e-01
-1.203890144824981689e-01 -1.462826579809188843e-01 1.153124645352363586e-01 2.143741548061370850e-01 2.472835481166839600e-01 -1.141037866473197937e-01 3.657645732164382935e-02 -2.510333806276321411e-02 1.545636355876922607e-01 2.999503612518310547e-01 -1.491510719060897827e-01 2.884715199470520020e-01 -2.310391366481781006e-01 -3.166322708129882812e-01 -1.991213709115982056e-01 -1.517807990312576294e-01 3.979265317320823669e-02 -6.059212237596511841e-02 3.606295958161354065e-02 -1.369110047817230225e-01 1.300888415426015854e-02 -6.903274357318878174e-02 -7.956554740667343140e-02 6.507873535156250000e-02 2.944034039974212646e-01 -1.595384925603866577e-01 2.079602926969528198e-01 -2.867189347743988037e-01 -8.585315197706222534e-02 -9.980745613574981689e-02 3.105612099170684814e-01 3.019162453711032867e-02
-2.441422939300537109e-01 -1.892350763082504272e-01 -4.089600741863250732e-01 -1.065841838717460632e-01 -9.639266878366470337e-02 2.875646390020847321e-02 2.501318156719207764e-01 -7.368922233581542969e-02 -1.353524774312973022e-01 2.616748958826065063e-02 -9.326958656311035156e-02 3.410754203796386719e-01 1.124058514833450317e-01 1.086996793746948242e-01 -4.360698163509368896e-01 1.307711750268936157e-01 1.391136795282363892e-01 -6.658992171287536621e-02 -2.613882124423980713e-01 1.225747466087341309e-01 1.132219955325126648e-01 1.827085167169570923e-01 1.634400151669979095e-02 3.542599081993103027e-02 1.003833487629890442e-01 -7.665473222732543945e-02 6.979146599769592285e-02 -1.621080636978149414e-01 -2.341977506875991821e-01 -4.528142884373664856e-02 1.117974296212196350e-01 2.751540765166282654e-02
2.380528748035430908e-01 -6.710316985845565796e-02 -1.777162551879882812e-01 -1.027240883558988571e-02 -2.449794113636016846e-01 -9.296257793903350830e-02 2.797075212001800537e-01 -3.532589673995971680e-01 -1.600133031606674194e-01 1.698505431413650513e-01 -1.241379305720329285e-01 1.266667097806930542e-01 -1.203003823757171631e-01 -1.807284653186798096e-01 1.178568154573440552e-01 -2.699621766805648804e-02 -1.631909310817718506e-01 -1.376211047172546387e-01 -1.919096149504184723e-02 -1.095362380146980286e-01 3.443078994750976562e-01 -1.401772797107696533e-01 -1.323343813419342041e-01 7.079490926116704941e-03 3.931952640414237976e-02 2.845660969614982605e-02 2.953930795192718506e-01 -4.170873388648033142e-02 -2.310714721679687500e-01 -8.247114717960357666e-02 3.208639025688171387e-01 1.399750113487243652e-01
-9.888070821762084961e-02 -9.545479901134967804e-03 -6.299621611833572388e-02 2.133248746395111084e-01 -2.349804341793060303e-02 -6.510718166828155518e-02 -1.213656142354011536e-01 -2.591963112354278564e-01 4.493784531950950623e-02 7.340817898511886597e-02 -1.592210978269577026e-01 4.373158812522888184e-01 -4.952674359083175659e-02 -4.212529361248016357e-01 -2.220610380172729492e-01 1.686387062072753906e-01 4.319486021995544434e-02 1.866183429956436157e-02 2.644666433334350586e-01 -6.713691353797912598e-02 1.287338882684707642e-01 -2.159533277153968811e-02 -1.123990193009376526e-01 -2.794863283634185791e-01 -6.684634368866682053e-03 -3.202953143045306206e-03 -4.012152925133705139e-02 1.376984268426895142e-01 -2.628642618656158447e-01 -1.575699448585510254e-02 1.783101409673690796e-01 -2.570511400699615479e-01
-1.338590085506439209e-01 1.253002509474754333e-02 9.013681113719940186e-02 2.216834872961044312e-01 1.843530684709548950e-02 3.311389684677124023e-01 7.381887733936309814e-02 1.352307200431823730e-01 8.298830687999725342e-02 -4.766059666872024536e-02 8.530446141958236694e-02 4.368014633655548096e-01 -1.056421399116516113e-01 -2.196383327245712280e-01 -1.428609788417816162e-01 4.805054664611816406e-01 2.597780898213386536e-03 -1.223370432853698730e-01 -1.497044563293457031e-01 -1.645459830760955811e-01 -8.437231183052062988e-02 4.350252449512481689e-02 -1.179038211703300476e-01 -4.438490793108940125e-02 -8.736193180084228516e-02 1.807218492031097412e-01 1.089689731597900391e-01 -1.170138716697692871e-01 -2.421273738145828247e-01 -7.028251420706510544e-03 2.282342463731765747e-01 8.386247605085372925e-02
1.737755089998245239e-01 -9.677916765213012695e-02 -3.313727676868438721e-01 1.458926051855087280e-01 2.773199081420898438e-01 6.980019807815551758e-02 -3.371876850724220276e-02 -2.037238031625747681e-01 1.300593912601470947e-01 8.337455987930297852e-02 -2.398370504379272461e-01 3.582153320312500000e-01 -1.832880079746246338e-01 1.907465159893035889e-01 -5.001790449023246765e-02 2.149143368005752563e-01 2.530995011329650879e-01 2.273509800434112549e-01 -1.084566339850425720e-01 4.606715962290763855e-02 1.026823595166206360e-01 -1.252023428678512573e-01 -2.351016253232955933e-01 2.542942762374877930e-01 1.509895920753479004e-01 1.739138364791870117e-01 3.696282953023910522e-02 -1.825364977121353149e-01 1.003123726695775986e-02 1.074478998780250549e-01 2.000766806304454803e-02 -3.135123476386070251e-02
-9.561795741319656372e-02 -9.580762684345245361e-02 1.487897150218486786e-02 9.656888991594314575e-02 1.085391491651535034e-01 2.068219184875488281e-01 2.164574861526489258e-01 -1.282781809568405151e-01 -5.235875025391578674e-02 -1.950073838233947754e-01 3.280997276306152344e-02 3.124175071716308594e-01 1.341780275106430054e-01 -2.236468344926834106e-01 -1.210165355587378144e-04 3.283506957814097404e-03 2.214066684246063232e-01 -2.108356654644012451e-01 -1.998571306467056274e-01 1.580219268798828125e-01 7.826457917690277100e-02 -1.023569107055664062e-01 3.629915118217468262e-01 2.467482835054397583e-01 1.385561078786849976e-01 -2.792867422103881836e-01 -2.352832071483135223e-02 -1.202011853456497192e-01 -2.378970831632614136e-01 -1.455668956041336060e-01 2.567286789417266846e-01 -1.524849385023117065e-01
1.038983538746833801e-01 8.667645603418350220e-02 -1.972489655017852783e-01 4.597810655832290649e-02 -1.259206533432006836e-01 2.243999838829040527e-01 2.680130302906036377e-01 -1.563245654106140137e-01 1.990671306848526001e-01 -4.691912978887557983e-02 -8.535627275705337524e-02 1.190490946173667908e-01 -7.941878587007522583e-02 6.524167023599147797e-03 1.409483980387449265e-02 1.348284184932708740e-01 -4.167567566037178040e-02 -1.738072186708450317e-02 -7.839223742485046387e-02 4.584209620952606201e-02 -1.583361923694610596e-01 7.794348150491714478e-02 -1.502541452646255493e-01 -4.589440301060676575e-02 -1.343461871147155762e-01 2.377465665340423584e-01 9.240660071372985840e-02 -2.209915220737457275e-01 -5.100800991058349609e-01 -2.114582657814025879e-01 3.485357165336608887e-01 -2.563995718955993652e-01
-2.244413793087005615e-01 -1.555137634277343750e-01 -2.507447004318237305e-01 3.793757855892181396e-01 3.925446420907974243e-02 5.246097967028617859e-02 5.021974816918373108e-02 -2.166595458984375000e-01 2.115264385938644409e-01 6.311784684658050537e-02 4.643041267991065979e-02 2.049621641635894775e-01 -1.506650000810623169e-01 -7.987526059150695801e-02 -2.278278917074203491e-01 -2.304666936397552490e-01 -2.154244184494018555e-01 2.273653894662857056e-01 -7.802874594926834106e-02 -1.577094793319702148e-01 7.520033419132232666e-02 -2.211071401834487915e-01 1.931138783693313599e-01 -1.814003586769104004e-01 3.201573714613914490e-02 -4.726518318057060242e-02 -3.078666143119335175e-02 -2.305601090192794800e-01 -1.725554764270782471e-01 -1.675958335399627686e-01 2.607972919940948486e-01 2.904340252280235291e-02
-4.315476864576339722e-02 -2.088099531829357147e-02 -8.440212905406951904e-02 3.315648436546325684e-01 2.227006405591964722e-01 4.207419231534004211e-03 3.124291896820068359e-01 -1.437633335590362549e-01 2.215914279222488403e-01 1.228041425347328186e-01 -1.300794631242752075e-01 1.929536759853363037e-01 -2.916465401649475098e-01 -8.490769565105438232e-02 -7.513846457004547119e-02 -2.751781940460205078e-01 3.647818416357040405e-02 1.256818324327468872e-01 -1.231853067874908447e-01 -1.782551258802413940e-01 -7.081619650125503540e-02 -1.050538346171379089e-01 -1.051421165466308594e-01 -3.268231451511383057e-02 5.195116996765136719e-02 -9.592733532190322876e-02 2.048463374376296997e-01 -4.646180868148803711e-01 -6.203233450651168823e-02 -9.793893247842788696e-02 1.737620085477828979e-01 1.231331750750541687e-01
-3.635119795799255371e-01 1.127365007996559143e-01 -1.674819439649581909e-01 5.874067172408103943e-02 1.878985017538070679e-01 -4.590324312448501587e-02 6.937205046415328979e-02 9.299636632204055786e-02 -1.645304821431636810e-02 7.384703308343887329e-02 1.470582932233810425e-01 2.945527136325836182e-01 4.550948739051818848e-02 -6.183487549424171448e-02 1.221158504486083984e-01 8.345774561166763306e-02 1.708329617977142334e-01 -1.561168581247329712e-01 -3.483642339706420898e-01 -7.598819583654403687e-02 2.870503365993499756e-01 -1.332608014345169067e-01 2.579342424869537354e-01 4.264678433537483215e-02 -4.015245474874973297e-03 -3.275747597217559814e-02 2.682882845401763916e-01 1.166956499218940735e-01 -2.872041463851928711e-01 -5.187742039561271667e-02 3.314040601253509521e-01 -2.464587101712822914e-03
-3.834243118762969971e-02 -4.631698131561279297e-02 -2.346253544092178345e-01 4.481787979602813721e-01 1.117708347737789154e-02 5.138213932514190674e-02 -8.765289932489395142e-02 -2.774163186550140381e-01 7.883705943822860718e-02 7.499914616346359253e-02 -2.789218537509441376e-02 1.808920353651046753e-01 -2.971555888652801514e-01 -1.402702834457159042e-02 -3.433825969696044922e-01 -1.252721995115280151e-01 -2.358642965555191040e-01 1.622355431318283081e-01 -2.547302655875682831e-02 -9.803161956369876862e-04 2.296783775091171265e-01 -2.250647991895675659e-01 4.310640692710876465e-02 -1.630688905715942383e-01 8.773063868284225464e-02 1.422408968210220337e-01 1.651185154914855957e-01 -2.251522839069366455e-01 -7.935376465320587158e-02 -1.957928091287612915e-01 5.119339749217033386e-02 -1.342496424913406372e-01
-2.540270611643791199e-02 -1.637537032365798950e-01 -2.404543943703174591e-02 1.055138707160949707e-01 1.266177594661712646e-01 -1.630715876817703247e-01 -1.691821366548538208e-01 -6.669986248016357422e-02 1.171839386224746704e-01 -8.494181185960769653e-02 2.024906277656555176e-01 5.860878229141235352e-01 -1.459159255027770996e-01 -2.340477854013442993e-01 -8.106344938278198242e-02 -1.419117487967014313e-02 -1.489399075508117676e-01 9.444678574800491333e-02 -1.240461599081754684e-02 -1.773271858692169189e-01 1.071800142526626587e-01 1.401779949665069580e-01 -1.716013550758361816e-01 1.088547632098197937e-01 1.645165830850601196e-01 -1.695232838392257690e-01 2.593061923980712891e-01 -1.537334173917770386e-01 -2.897407710552215576e-01 -1.524719595909118652e-01 8.704171329736709595e-02 1.593558117747306824e-02
-1.881010830402374268e-01 1.890514492988586426e-01 -2.158359587192535400e-01 8.498705923557281494e-02 -7.436016201972961426e-02 3.370465338230133057e-01 1.710418611764907837e-01 -1.345088332891464233e-01 1.505541801452636719e-01 -1.159477978944778442e-01 -1.615513861179351807e-02 1.120326519012451172e-01 -1.415969878435134888e-01 -1.067484961822628975e-03 -8.838885277509689331e-02 1.951532810926437378e-01 -1.075413227081298828e-01 -4.025830924510955811e-01 -2.428130060434341431e-01 4.364648088812828064e-02 2.282011210918426514e-01 8.187993662431836128e-04 -8.350572735071182251e-02 -2.316540330648422241e-01 3.218903020024299622e-02 2.222569584846496582e-01 2.251267284154891968e-01 -2.901260554790496826e-01 -2.422408759593963623e-01 -2.227067016065120697e-02 3.973872587084770203e-02 2.146724052727222443e-02
1.273072212934494019e-01 -1.567506194114685059e-01 -1.306529343128204346e-01 1.614914834499359131e-02 -8.336503803730010986e-02 5.037281662225723267e-02 1.981718540191650391e-01 -2.894471883773803711e-01 1.901153326034545898e-01 1.788097769021987915e-01 -1.529987007379531860e-01 1.338870376348495483e-01 -4.024919867515563965e-02 7.141479849815368652e-02 -3.839262644760310650e-04 4.452684223651885986e-01 -1.207013353705406189e-01 3.021355569362640381e-01 -9.371861070394515991e-02 -4.676559567451477051e-02 3.202929198741912842e-01 -1.186934560537338257e-01 5.011175572872161865e-02 -1.336794905364513397e-02 -8.819140493869781494e-02 1.472009718418121338e-01 4.369651153683662415e-02 -2.293787449598312378e-01 -2.542610466480255127e-01 -2.719439268112182617e-01 -1.434209346771240234e-01 1.248387247323989868e-01
5.755132809281349182e-02 -1.055223271250724792e-01 -2.055123448371887207e-01 1.772759556770324707e-01 3.093912601470947266e-01 -6.842615455389022827e-02 -9.683636575937271118e-02 -4.382178187370300293e-02 1.357139647006988525e-01 1.984442770481109619e-01 -1.782183200120925903e-01 4.444855749607086182e-01 -5.872629582881927490e-02 -1.653058826923370361e-01 4.026444163173437119e-03 -9.001460671424865723e-02 -3.443219959735870361e-01 -1.917622424662113190e-02 -5.156504362821578979e-02 -6.188460439443588257e-02 6.948884576559066772e-02 2.001376748085021973e-01 -9.742154181003570557e-02 -1.369039863348007202e-01 1.606447435915470123e-02 -5.129829794168472290e-02 2.029719352722167969e-01 -1.563388668000698090e-02 -1.669027209281921387e-01 -2.333857268095016479e-01 3.835966289043426514e-01 -4.280161485075950623e-02
-3.632529973983764648e-01 1.836083531379699707e-01 -1.544771939516067505e-01 7.590638846158981323e-02 1.782931089401245117e-01 1.401992142200469971e-01 -3.145442157983779907e-02 -2.434611767530441284e-01 4.079184308648109436e-02 8.961316198110580444e-02 -1.831615865230560303e-01 1.369077414274215698e-01 4.855322837829589844e-02 1.270717531442642212e-01 -3.280789554119110107e-01 1.606811434030532837e-01 5.201181024312973022e-02 -1.852220296859741211e-02 7.916467636823654175e-02 6.523609906435012817e-02 1.794641762971878052e-01 -4.227882325649261475e-01 6.947667896747589111e-02 1.423426419496536255e-01 8.764235302805900574e-03 -1.105622053146362305e-01 3.627183735370635986e-01 -2.050897479057312012e-02 -1.006133183836936951e-01 2.264968678355216980e-02 1.577772200107574463e-01 -2.227681130170822144e-01
-1.105653122067451477e-01 1.048807799816131592e-01 -4.666711390018463135e-02 1.143965795636177063e-01 -6.231402046978473663e-03 -7.253175973892211914e-02 -2.501454576849937439e-02 -4.055642988532781601e-03 -8.588158339262008667e-02 -8.489608019590377808e-02 6.786283105611801147e-02 3.768101930618286133e-01 -8.278736844658851624e-03 3.597171977162361145e-02 -1.124750673770904541e-01 -5.504528433084487915e-02 -1.462164670228958130e-01 -1.375480294227600098e-01 1.490198969841003418e-01 5.807378515601158142e-02 2.241141051054000854e-01 3.924829140305519104e-02 2.868362963199615479e-01 -1.618582159280776978e-01 1.053373515605926514e-01 -9.116149693727493286e-02 1.170610636472702026e-01 -9.603614360094070435e-02 -2.292289137840270996e-01 -4.020911753177642822e-01 5.118963718414306641e-01 1.806624680757522583e-01
-2.676247656345367432e-01 1.029335428029298782e-02 -1.403057426214218140e-01 5.620924010872840881e-02 -1.931337267160415649e-02 2.141678929328918457e-01 1.254792660474777222e-01 1.814147830009460449e-02 2.117644995450973511e-01 -1.395416408777236938e-01 -3.048597089946269989e-02 3.156356215476989746e-01 -3.692430630326271057e-02 -1.218426227569580078e-02 -1.282041966915130615e-01 9.477455914020538330e-02 -7.736726105213165283e-02 -3.623066544532775879e-01 -1.557798534631729126e-01 -5.853505432605743408e-02 5.291200801730155945e-02 -1.093260869383811951e-01 3.426575288176536560e-02 -8.228345960378646851e-02 1.399241983890533447e-01 3.703004121780395508e-01 3.847699761390686035e-01 -1.480192691087722778e-01 -3.509041070938110352e-01 5.325523763895034790e-02 5.296128615736961365e-02 -9.073869884014129639e-02
-1.668445914983749390e-01 -1.269928216934204102e-01 -1.337535977363586426e-01 2.649749070405960083e-02 1.261704564094543457e-01 1.233894526958465576e-01 5.594639182090759277e-01 3.987711295485496521e-02 -3.278784826397895813e-02 7.364616263657808304e-03 6.494050472974777222e-02 3.171831071376800537e-01 5.391094088554382324e-02 -1.623215340077877045e-02 6.925689429044723511e-02 5.141435936093330383e-02 3.811016678810119629e-02 1.062790229916572571e-01 -1.422505229711532593e-01 -3.183694556355476379e-02 -9.137805551290512085e-02 -7.683214545249938965e-02 -3.574946224689483643e-01 -3.787840483710169792e-03 7.234898954629898071e-02 2.396938651800155640e-01 1.157745122909545898e-01 -9.364321827888488770e-03 -2.697328627109527588e-01 -3.217670619487762451e-01 2.152000367641448975e-01 1.737538538873195648e-02
9.012942761182785034e-02 -6.415051966905593872e-02 -4.608546569943428040e-02 -1.445438899099826813e-02 -1.042574271559715271e-01 2.755386829376220703e-01 9.011533856391906738e-02 -2.149937450885772705e-01 6.440766155719757080e-02 1.618454903364181519e-01 -1.591235995292663574e-01 1.924823522567749023e-01 -3.514239192008972168e-02 2.440145239233970642e-02 -1.493155360221862793e-01 4.923284426331520081e-02 1.646033078432083130e-01 1.066047418862581253e-02 -1.040719449520111084e-01 -1.130585074424743652e-01 1.569495946168899536e-01 1.313185244798660278e-01 4.645139444619417191e-03 1.532752066850662231e-01 8.266068249940872192e-02 -1.432599872350692749e-02 2.303447872400283813e-01 -5.018975138664245605e-01 -2.714614868164062500e-01 3.517915010452270508e-01 2.614239156246185303e-01 1.761539876461029053e-01
-1.346891373395919800e-01 -1.225969288498163223e-02 -1.061662957072257996e-01 -3.314458951354026794e-02 -8.001832664012908936e-02 -9.263805299997329712e-02 7.333529740571975708e-02 -3.916995525360107422e-01 -1.044736504554748535e-01 -3.258446231484413147e-02 -2.837809622287750244e-01 3.332271277904510498e-01 -9.254122525453567505e-02 -1.020656824111938477e-01 -3.160609900951385498e-01 1.861773878335952759e-01 1.511960029602050781e-01 2.555888844653964043e-03 -3.407167792320251465e-01 -1.781305372714996338e-01 -8.235476166009902954e-02 1.326599419116973877e-01 7.159453630447387695e-02 -7.247920148074626923e-03 6.305731832981109619e-02 -6.316839903593063354e-02 -1.439235806465148926e-01 -3.120597004890441895e-01 -2.521100938320159912e-01 -4.672993719577789307e-02 5.383829027414321899e-02 2.085981518030166626e-01
-8.665110170841217041e-02 -7.239497452974319458e-02 -4.421980977058410645e-01 6.639332324266433716e-02 -8.458832278847694397e-03 3.937178850173950195e-02 -1.183776333928108215e-01 2.131596356630325317e-01 -1.280509587377309799e-02 1.264118254184722900e-01 -1.215742379426956177e-01 3.632890880107879639e-01 -5.297647044062614441e-02 1.456072479486465454e-01 -1.938073933124542236e-01 8.198004215955734253e-02 1.298016607761383057e-01 2.673061564564704895e-03 1.273021250963211060e-01 2.339859753847122192e-01 1.498015969991683960e-01 -3.833808004856109619e-01 -1.982140988111495972e-01 1.984725445508956909e-01 -6.609349697828292847e-02 -9.296556562185287476e-02 1.679251044988632202e-01 -1.771153807640075684e-01 -1.810000389814376831e-01 -1.577966362237930298e-01 1.698042005300521851e-01 -7.206807378679513931e-03
1.364121139049530029e-01 -8.349819481372833252e-02 -2.093206644058227539e-01 3.100752830505371094e-01 1.216226071119308472e-02 -1.200968027114868164e-01 1.624268293380737305e-01 2.147815078496932983e-01 -4.094209987670183182e-03 4.070795699954032898e-02 -3.510677814483642578e-01 5.591682195663452148e-01 3.262189775705337524e-02 1.330401748418807983e-02 2.541383504867553711e-01 1.125499755144119263e-01 -2.275049500167369843e-02 -1.019969061017036438e-01 8.232159167528152466e-02 1.102680340409278870e-01 1.248090863227844238e-01 -8.529005944728851318e-02 -9.646164625883102417e-02 4.588643088936805725e-02 -3.990809246897697449e-02 7.109192758798599243e-02 7.364533841609954834e-02 -2.044415920972824097e-01 -2.755244672298431396e-01 -9.514130651950836182e-02 -1.550632417201995850e-01 6.550484895706176758e-02
-2.064501307904720306e-02 7.212004810571670532e-02 -3.365335464477539062e-01 2.139834016561508179e-01 3.101765811443328857e-01 -1.534985601902008057e-01 -9.576585888862609863e-02 -1.221811920404434204e-01 2.166812121868133545e-01 2.625522017478942871e-01 -1.481530964374542236e-01 3.514524698257446289e-01 -1.888242065906524658e-01 -1.823396235704421997e-01 -1.567473560571670532e-01 -3.760969266295433044e-02 -1.833227276802062988e-01 4.391784220933914185e-02 -2.356197685003280640e-01 3.731773793697357178e-02 1.180633455514907837e-01 1.463876813650131226e-01 -3.211917355656623840e-03 -2.854236066341400146e-01 -6.732807308435440063e-02 -1.730416864156723022e-01 1.841604411602020264e-01 7.753559201955795288e-02 -1.471276581287384033e-01 -5.905958637595176697e-02 5.901232734322547913e-02 -1.513539254665374756e-01
-1.913283467292785645e-01 -8.093141019344329834e-02 -2.586814463138580322e-01 2.395492978394031525e-02 -1.622077375650405884e-01 -4.318207874894142151e-02 6.581051647663116455e-02 -1.098973378539085388e-01 6.310811638832092285e-02 1.356924325227737427e-01 -4.027780592441558838e-01 3.014889359474182129e-01 -1.722694188356399536e-01 -8.424091339111328125e-02 1.575138717889785767e-01 2.013986185193061829e-02 1.070223748683929443e-01 -8.339555561542510986e-02 -7.950008660554885864e-02 2.906594872474670410e-01 1.653399169445037842e-01 -3.330259323120117188e-01 -1.329129785299301147e-01 1.193912774324417114e-01 -1.201293244957923889e-01 1.890176720917224884e-02 1.893756836652755737e-01 3.695725649595260620e-02 -2.078611254692077637e-01 -3.382752537727355957e-01 5.548125132918357849e-02 -1.230918169021606445e-01
2.805688083171844482e-01 -1.266919970512390137e-01 -3.130403161048889160e-01 2.652568519115447998e-01 9.283556789159774780e-02 7.429726421833038330e-02 5.322518199682235718e-02 2.715970575809478760e-01 -1.380431056022644043e-01 6.679138541221618652e-02 3.048233874142169952e-02 3.694990277290344238e-01 4.473388567566871643e-02 -1.608566567301750183e-02 1.426217406988143921e-01 2.176173031330108643e-02 1.068300083279609680e-01 -6.428483128547668457e-02 -8.130488544702529907e-02 1.884396821260452271e-01 2.741846442222595215e-01 -8.728592842817306519e-02 -1.409115195274353027e-01 5.428789556026458740e-02 -1.012956798076629639e-01 1.648117750883102417e-01 5.067880451679229736e-02 -3.071233928203582764e-01 -3.100949525833129883e-01 -1.652058362960815430e-01 7.007487863302230835e-02 1.901173591613769531e-01
-1.114756464958190918e-01 1.275039613246917725e-01 -3.042923212051391602e-01 6.470686942338943481e-02 -4.968585819005966187e-02 6.856694072484970093e-02 2.201447933912277222e-01 -2.629785239696502686e-01 1.984094828367233276e-01 1.150093600153923035e-01 4.228326957672834396e-03 3.452524542808532715e-01 -1.444437950849533081e-01 -5.269496887922286987e-02 8.628635853528976440e-02 -1.277436167001724243e-01 2.150675207376480103e-01 -9.035804867744445801e-02 -5.569842457771301270e-02 7.918949425220489502e-02 3.525796905159950256e-02 -1.704134941101074219e-01 -5.873577669262886047e-02 3.624113798141479492e-01 -3.037864863872528076e-01 -7.918815314769744873e-02 1.853669881820678711e-01 -1.050120964646339417e-01 1.399605721235275269e-01 -2.915072143077850342e-01 2.268523573875427246e-01 4.108435660600662231e-02
5.395990610122680664e-02 -4.746218770742416382e-02 -3.598829507827758789e-01 3.997715711593627930e-01 -4.516639932990074158e-02 6.645362824201583862e-02 1.112063452601432800e-01 2.674726545810699463e-01 6.695248186588287354e-02 2.316093295812606812e-01 -5.016913637518882751e-02 2.069090157747268677e-01 1.062232721596956253e-02 -6.423626840114593506e-02 1.780574917793273926e-01 8.421666175127029419e-02 -1.256824582815170288e-01 -1.713682562112808228e-01 -1.084209606051445007e-01 1.199556663632392883e-01 2.766525149345397949e-01 -5.930091813206672668e-02 -1.482157558202743530e-01 9.981129318475723267e-02 -1.853894740343093872e-01 9.672848135232925415e-02 1.087466347962617874e-02 -1.221966966986656189e-01 -3.084207177162170410e-01 -3.154103159904479980e-01 -1.785156279802322388e-01 -1.031583640724420547e-02
-1.322946250438690186e-01 7.042598724365234375e-02 -2.295924574136734009e-01 8.616898208856582642e-02 6.480787694454193115e-02 8.295985311269760132e-02 -9.413071721792221069e-02 1.517903059720993042e-01 -2.280528694391250610e-01 1.088769212365150452e-01 8.038204908370971680e-02 3.854001462459564209e-01 -1.547152847051620483e-01 -1.417778134346008301e-01 1.065696701407432556e-01 -3.044387884438037872e-02 5.454300343990325928e-02 -2.319414354860782623e-02 1.017505526542663574e-01 1.270085722208023071e-01 5.236725136637687683e-02 -6.323489546775817871e-02 -1.473016589879989624e-01 -8.540413528680801392e-02 1.896530240774154663e-01 7.766713201999664307e-02 -1.324375122785568237e-01 -4.787046611309051514e-01 -3.590496182441711426e-01 -2.379747629165649414e-01 2.380441874265670776e-01 -5.095873028039932251e-02
-6.147009506821632385e-02 3.224330842494964600e-01 -1.012154594063758850e-01 2.432225942611694336e-01 -5.871892720460891724e-02 -5.868482589721679688e-02 -2.985547780990600586e-01 -1.686336100101470947e-01 2.905856072902679443e-02 -1.419504582881927490e-01 -1.716944277286529541e-01 3.331876695156097412e-01 -6.129329651594161987e-02 -5.684631690382957458e-02 -2.439417503774166107e-02 -2.871902845799922943e-02 1.473675370216369629e-01 -7.282264530658721924e-02 -2.165896445512771606e-02 1.315029920078814030e-03 6.040182337164878845e-02 -1.623095273971557617e-01 2.092939019203186035e-01 -7.112941145896911621e-02 -5.799133330583572388e-02 -1.768529228866100311e-02 1.892823874950408936e-01 -1.910566389560699463e-01 -5.286215990781784058e-02 -1.040867622941732407e-02 5.724368691444396973e-01 1.247267648577690125e-01
-5.567377060651779175e-02 -3.313963115215301514e-01 -1.559307277202606201e-01 5.639034882187843323e-02 -1.359234191477298737e-02 1.525987535715103149e-01 3.009577393531799316e-01 -7.756849378347396851e-02 -2.493937313556671143e-01 1.423842757940292358e-01 -3.981769084930419922e-03 5.338748693466186523e-01 5.524954944849014282e-02 7.517152279615402222e-02 5.861086025834083557e-02 7.875765115022659302e-02 -6.768472492694854736e-02 1.561674177646636963e-01 1.507298201322555542e-01 -2.082091420888900757e-01 -4.347597714513540268e-03 -1.971332430839538574e-01 -5.099077895283699036e-02 6.921894848346710205e-02 8.733872324228286743e-03 1.693997830152511597e-01 -7.469125837087631226e-02 -1.040247455239295959e-01 -2.750167250633239746e-01 -1.316605508327484131e-01 2.723846435546875000e-01 -4.757363814860582352e-03
6.488308310508728027e-02 -3.373311832547187805e-02 -1.550403982400894165e-01 -1.152160167694091797e-01 3.600891306996345520e-02 7.718918472528457642e-02 2.536444067955017090e-01 -4.050949811935424805e-01 -8.543549478054046631e-02 -1.762458868324756622e-02 -1.517048180103302002e-01 3.236652910709381104e-01 -8.664600551128387451e-02 -6.908446550369262695e-02 -1.524908989667892456e-01 2.224539816379547119e-01 3.115670084953308105e-01 -8.658128231763839722e-02 -3.829651772975921631e-01 3.030275404453277588e-01 1.892334818840026855e-01 1.522725075483322144e-02 -3.543234616518020630e-02 -3.236306831240653992e-02 1.669345200061798096e-01 -1.725174039602279663e-01 -3.690742701292037964e-02 -1.579593122005462646e-02 -3.931878134608268738e-02 -1.471673250198364258e-01 1.884424537420272827e-01 4.343625903129577637e-02
9.480274468660354614e-02 -1.801287382841110229e-01 -2.945120334625244141e-01 2.471028715372085571e-01 9.254807233810424805e-02 1.356996297836303711e-01 2.294636070728302002e-01 9.769921004772186279e-02 -1.249030530452728271e-01 1.937489062547683716e-01 -1.094045713543891907e-01 4.647948443889617920e-01 -1.121856179088354111e-02 3.495819866657257080e-02 2.443898171186447144e-01 1.877493113279342651e-01 -1.109421625733375549e-01 -2.563451826572418213e-01 -7.290809601545333862e-02 2.255158722400665283e-01 2.136908024549484253e-01 -4.380800947546958923e-02 -8.811464905738830566e-02 1.372457761317491531e-02 -5.845480039715766907e-02 -2.715428546071052551e-02 3.486208245158195496e-02 -3.120214045047760010e-01 -1.504344195127487183e-01 1.048942059278488159e-01 -3.650429472327232361e-02 -1.292326152324676514e-01
-1.030723378062248230e-01 -2.601595818996429443e-01 -4.983935952186584473e-01 -9.396736510097980499e-03 1.142624095082283020e-01 3.453909419476985931e-03 -4.336812347173690796e-02 -6.489444524049758911e-02 2.906975448131561279e-01 4.008989408612251282e-02 -1.823544055223464966e-01 1.677395999431610107e-01 -5.171921476721763611e-02 -4.544182121753692627e-02 -3.543703258037567139e-02 1.820426434278488159e-01 1.403445899486541748e-01 -9.752080775797367096e-03 2.243010252714157104e-01 1.606722734868526459e-02 -2.006082683801651001e-01 -6.904540210962295532e-02 2.245611995458602905e-01 -1.306710541248321533e-01 4.460366442799568176e-02 -6.539575755596160889e-02 9.813552349805831909e-02 -6.713453680276870728e-02 -4.644719958305358887e-01 -2.125554531812667847e-01 -5.544907972216606140e-02 -1.203593984246253967e-02
-1.594178974628448486e-01 4.115507751703262329e-02 -5.382980406284332275e-02 1.533464491367340088e-01 2.926316261291503906e-01 3.242053687572479248e-01 1.484479755163192749e-01 -2.215551286935806274e-01 1.931241005659103394e-01 -1.255364567041397095e-01 8.264138363301753998e-03 3.455383479595184326e-01 1.985415816307067871e-02 -2.113842815160751343e-01 1.416122615337371826e-01 2.607867419719696045e-01 -1.596770137548446655e-01 -1.668694317340850830e-01 -2.133800983428955078e-01 -1.746677011251449585e-01 -2.615331672132015228e-02 -1.429517008364200592e-02 3.182758809998631477e-03 1.150180324912071228e-01 1.737163960933685303e-01 1.371976882219314575e-01 2.935443818569183350e-01 8.948355913162231445e-03 -2.295211851596832275e-01 -6.363902986049652100e-02 2.084016203880310059e-01 -5.579360760748386383e-03
9.867805987596511841e-02 -1.261092126369476318e-01 -1.226484403014183044e-01 3.188384175300598145e-01 -3.797933459281921387e-03 -1.027826219797134399e-03 6.747138500213623047e-02 -1.221049875020980835e-01 2.072143852710723877e-01 1.140538826584815979e-01 -1.187774240970611572e-01 2.538442611694335938e-01 -1.204777508974075317e-01 -1.606414318084716797e-01 -2.268658876419067383e-01 -2.231497764587402344e-01 -5.804061889648437500e-02 5.747924000024795532e-02 -1.170084327459335327e-01 -6.165732443332672119e-02 1.425553858280181885e-01 -1.024243980646133423e-01 -1.996416598558425903e-01 -2.493522018194198608e-01 2.461726218461990356e-01 -2.242747247219085693e-01 1.900461465120315552e-01 -4.402156770229339600e-01 -1.112505570054054260e-01 -2.085644602775573730e-01 9.139305353164672852e-02 7.614605128765106201e-03
-2.049086838960647583e-01 -1.573033928871154785e-01 -5.797682795673608780e-03 3.452392518520355225e-01 2.957168221473693848e-01 3.698546439409255981e-02 4.612326622009277344e-02 -5.759598687291145325e-02 1.535714864730834961e-01 3.290185332298278809e-01 1.378605514764785767e-01 2.486283034086227417e-01 1.376784685999155045e-02 -2.238721251487731934e-01 -3.192192018032073975e-01 -8.181086927652359009e-02 6.092718243598937988e-02 -2.587992846965789795e-01 1.717851012945175171e-01 -2.732124328613281250e-01 -2.830305136740207672e-03 -1.213559061288833618e-01 3.961828351020812988e-02 8.333167433738708496e-02 1.684702634811401367e-01 -1.156521365046501160e-01 2.193566597998142242e-02 -2.195764482021331787e-01 -1.132392659783363342e-01 -1.279523670673370361e-01 1.745879948139190674e-01 4.136758216191083193e-04
-5.525269731879234314e-02 -9.534971415996551514e-02 -1.871387287974357605e-02 2.845636904239654541e-01 2.746875882148742676e-01 -6.548764556646347046e-02 3.227949738502502441e-01 -1.903338581323623657e-01 1.752455830574035645e-01 2.178115844726562500e-01 -9.759219735860824585e-02 1.971776634454727173e-01 -1.152683142572641373e-02 -1.188121810555458069e-01 -9.305808693170547485e-02 -2.182045727968215942e-01 -1.323345303535461426e-01 -3.195514157414436340e-02 -8.637662231922149658e-02 -4.273964464664459229e-02 3.746881708502769470e-02 -1.969723105430603027e-01 -1.393360272049903870e-02 -6.641986221075057983e-02 1.894345283508300781e-01 -1.728201210498809814e-01 2.969480752944946289e-01 -4.047434329986572266e-01 -3.158349916338920593e-02 -9.543689340353012085e-02 2.927040159702301025e-01 5.591901764273643494e-02
-1.279548108577728271e-01 1.309612952172756195e-02 -2.569133043289184570e-02 1.579713821411132812e-01 4.466824233531951904e-01 7.740654051303863525e-02 8.721181005239486694e-02 -1.413557529449462891e-01 1.729398369789123535e-01 2.777808345854282379e-02 -3.409272134304046631e-01 4.441317915916442871e-01 -4.053286463022232056e-02 -4.775643348693847656e-01 -1.108272299170494080e-01 -9.410037100315093994e-02 2.625659108161926270e-02 -1.044560745358467102e-01 3.828486427664756775e-02 -3.233953192830085754e-02 -1.338312923908233643e-01 5.577751994132995605e-02 7.799802720546722412e-02 4.867722839117050171e-02 -3.832893818616867065e-02 6.470490992069244385e-02 1.379517614841461182e-01 -1.218143403530120850e-01 -1.617798954248428345e-01 1.426342576742172241e-01 -8.619894273579120636e-03 -4.530097823590040207e-03
-3.776850178837776184e-02 3.981040790677070618e-02 -1.456368267536163330e-01 -9.185280650854110718e-02 -9.290374070405960083e-02 -3.059940179809927940e-03 -8.091532438993453979e-02 -2.648349106311798096e-01 6.239824369549751282e-02 -1.001155003905296326e-01 -1.474979668855667114e-01 1.837559044361114502e-01 -2.213893085718154907e-02 4.874597489833831787e-02 -5.663606524467468262e-02 3.524706661701202393e-01 1.420046687126159668e-01 -2.880401611328125000e-01 1.462423205375671387e-01 -2.338676303625106812e-01 1.921195089817047119e-01 -2.199001610279083252e-01 -2.915883660316467285e-01 1.914997100830078125e-01 -2.105275690555572510e-01 6.946398317813873291e-02 5.361001566052436829e-02 -1.176325008273124695e-01 -3.554984927177429199e-01 -3.219630122184753418e-01 -9.129201993346214294e-03 -1.056859456002712250e-02
-4.656012728810310364e-02 1.591449528932571411e-01 -1.699861586093902588e-01 -8.694283664226531982e-02 2.137760221958160400e-01 -2.188383638858795166e-01 -4.333978146314620972e-02 -2.313625067472457886e-02 1.706922799348831177e-01 1.859896183013916016e-01 -2.083125412464141846e-01 2.001431286334991455e-01 -3.076550662517547607e-01 3.163711130619049072e-01 -6.565676629543304443e-02 2.204551845788955688e-01 6.067978590726852417e-02 -2.937306463718414307e-01 -1.572950482368469238e-01 2.794777043163776398e-02 2.672318220138549805e-01 -1.073466092348098755e-01 3.937658853828907013e-03 4.170036688446998596e-02 -3.039675354957580566e-01 5.815077573060989380e-03 1.130078732967376709e-02 -8.763980865478515625e-02 -3.101645410060882568e-01 -1.963270157575607300e-01 1.000780537724494934e-01 6.331191398203372955e-03
-2.206025719642639160e-01 4.545080661773681641e-02 -3.212051093578338623e-01 1.488412767648696899e-01 1.499784588813781738e-01 2.516557276248931885e-01 -8.930588513612747192e-02 5.223165731877088547e-03 -3.727181255817413330e-02 2.850262634456157684e-02 -6.019961461424827576e-02 2.514246404170989990e-01 -1.443021446466445923e-01 2.146399468183517456e-01 -7.182922214269638062e-02 1.817132234573364258e-01 2.109098881483078003e-01 -2.435354748740792274e-03 6.116380915045738220e-02 2.942947670817375183e-02 1.402898430824279785e-01 -4.162140786647796631e-01 -2.198520451784133911e-01 3.662826120853424072e-01 -4.344534873962402344e-02 1.443282365798950195e-01 9.811059385538101196e-02 -1.335472017526626587e-01 -1.568255126476287842e-01 2.079723216593265533e-02 2.351308315992355347e-01 3.165001422166824341e-02
-1.545906625688076019e-02 -3.106719069182872772e-02 -3.081289827823638916e-01 8.979815989732742310e-02 -1.420555450022220612e-02 -1.853042393922805786e-01 -2.904821187257766724e-02 1.015098392963409424e-02 -3.905175253748893738e-02 1.664790660142898560e-01 -1.808527112007141113e-01 4.235455393791198730e-01 -1.295148488134145737e-02 -2.865126170217990875e-02 -9.889736771583557129e-02 3.380278646945953369e-01 2.672856114804744720e-02 -9.546422958374023438e-02 1.705572307109832764e-01 1.134110335260629654e-02 -8.561424165964126587e-02 -1.146114841103553772e-01 -1.278728991746902466e-01 1.162779256701469421e-01 3.236382901668548584e-01 -3.010345622897148132e-02 -1.673833578824996948e-01 -3.309339880943298340e-01 -2.661411464214324951e-01 -3.168729320168495178e-02 2.675206661224365234e-01 1.340245902538299561e-01
-9.342425316572189331e-02 1.686885254457592964e-03 -1.343698054552078247e-01 1.112030148506164551e-01 1.557762622833251953e-01 5.839806422591209412e-02 -1.768185794353485107e-01 1.554760038852691650e-01 -6.725744158029556274e-02 1.184438392519950867e-01 -1.386401206254959106e-01 2.965145409107208252e-01 1.762769818305969238e-01 1.929309219121932983e-01 -1.770768612623214722e-01 1.947809308767318726e-01 4.235106706619262695e-01 3.215155750513076782e-02 -2.537459693849086761e-02 -1.223873812705278397e-02 2.220435142517089844e-01 -2.546171545982360840e-01 2.093454450368881226e-02 5.833474174141883850e-02 1.578700244426727295e-01 -2.948247268795967102e-02 9.735370054841041565e-03 -2.301435768604278564e-01 -1.282664686441421509e-01 -1.327272951602935791e-01 3.960849046707153320e-01 -2.132583558559417725e-01
-2.946581244468688965e-01 2.940605580806732178e-02 -1.444643884897232056e-01 3.832498490810394287e-01 1.366514712572097778e-01 9.529555100016295910e-04 6.015967205166816711e-02 -8.726704120635986328e-02 1.192044466733932495e-01 -9.266912937164306641e-02 -5.903673544526100159e-02 1.980072557926177979e-01 1.430393904447555542e-01 2.640230953693389893e-01 1.032048463821411133e-01 3.338257372379302979e-01 -1.235949527472257614e-02 3.886922448873519897e-02 -1.613258570432662964e-01 -1.455405205488204956e-01 7.119449973106384277e-02 -2.865687608718872070e-01 -6.280931830406188965e-02 3.813249990344047546e-02 -2.720859646797180176e-01 7.216282188892364502e-02 2.244484275579452515e-01 8.563914895057678223e-02 -3.943423330783843994e-01 -2.880359068512916565e-03 5.455977842211723328e-02 1.359021523967385292e-03
2.321792766451835632e-02 2.523347735404968262e-01 -2.754830121994018555e-01 4.125497937202453613e-01 8.712371811270713806e-03 6.708079949021339417e-03 1.990761905908584595e-01 -2.989773750305175781e-01 7.603306323289871216e-02 2.038750350475311279e-01 -1.553615741431713104e-02 2.900608479976654053e-01 -1.391788125038146973e-01 -4.271825775504112244e-02 1.641758233308792114e-01 1.429555416107177734e-01 2.181039005517959595e-01 1.078769266605377197e-01 1.097604036331176758e-01 -1.458179801702499390e-01 3.278285264968872070e-01 -2.168065309524536133e-01 -1.512593477964401245e-01 1.465980261564254761e-01 9.131834656000137329e-02 -1.600912064313888550e-01 -7.533056288957595825e-02 -1.129937916994094849e-01 -4.079782962799072266e-02 -7.606269419193267822e-02 -9.257177263498306274e-02 2.139959856867790222e-02
-1.302190423011779785e-01 -2.991977035999298096e-01 1.198298335075378418e-01 1.230311542749404907e-01 1.204761788249015808e-01 4.646463785320520401e-03 -6.587816029787063599e-02 -1.068816259503364563e-01 6.165053695440292358e-02 1.801281869411468506e-01 2.169551514089107513e-02 2.799480557441711426e-01 -2.276821061968803406e-02 -1.401502545922994614e-02 -3.637876510620117188e-01 -1.465425938367843628e-01 -4.756885394454002380e-02 -2.348504364490509033e-01 -5.436430685222148895e-03 -2.174854278564453125e-01 2.939730882644653320e-02 -1.123779639601707458e-01 7.778068631887435913e-02 2.494390308856964111e-02 1.236819922924041748e-01 -2.405164204537868500e-02 -1.180498898029327393e-01 -2.380085438489913940e-01 -2.468805015087127686e-01 -3.794085979461669922e-01 2.478714734315872192e-01 -2.939317822456359863e-01
3.340694308280944824e-02 -1.891447901725769043e-01 -2.282246500253677368e-01 8.675575256347656250e-02 -1.283880323171615601e-02 1.633217632770538330e-01 1.490782946348190308e-01 -2.367060482501983643e-01 -1.186108440160751343e-01 2.751728594303131104e-01 1.864262968301773071e-01 1.971275508403778076e-01 -6.320142745971679688e-02 -1.998523920774459839e-01 -5.716233048588037491e-03 2.463290989398956299e-01 5.543099250644445419e-03 2.004230022430419922e-01 -3.979743421077728271e-01 2.589492127299308777e-02 1.173188760876655579e-01 -2.672336399555206299e-01 5.358653143048286438e-03 -5.469800531864166260e-02 8.261828124523162842e-02 -3.232904970645904541e-01 2.631573081016540527e-01 -1.110006868839263916e-01 -5.477220192551612854e-02 -1.086631491780281067e-01 1.145685091614723206e-01 1.484989523887634277e-01
-6.022009253501892090e-02 -1.172326877713203430e-01 -3.756707012653350830e-01 1.663498133420944214e-01 7.805501669645309448e-02 4.075827598571777344e-01 -1.381911188364028931e-01 -8.766654878854751587e-02 2.265506535768508911e-01 8.749367296695709229e-02 -2.817227244377136230e-01 4.208709895610809326e-01 -6.892190873622894287e-02 4.584184661507606506e-02 2.304970100522041321e-02 2.027723044157028198e-01 3.026297548785805702e-03 2.561010718345642090e-01 -2.375541329383850098e-01 -1.167484149336814880e-01 1.598521322011947632e-01 -1.557530462741851807e-01 7.191001623868942261e-02 -9.601400792598724365e-02 6.532156467437744141e-02 -8.566477894783020020e-02 -9.765514731407165527e-02 -2.334939315915107727e-02 5.729936435818672180e-02 9.576178342103958130e-02 1.293730437755584717e-01 -1.058605872094631195e-02
-3.639418482780456543e-01 2.488375902175903320e-01 -3.299801349639892578e-01 1.237840726971626282e-01 1.658040136098861694e-01 8.662106841802597046e-02 -5.053588002920150757e-02 -3.786423057317733765e-02 1.784524470567703247e-01 -1.519900113344192505e-01 -1.166549772024154663e-01 2.979337275028228760e-01 -5.806921795010566711e-02 1.453892886638641357e-01 -4.974959418177604675e-02 -7.385829091072082520e-02 2.905499935150146484e-01 -2.253002021461725235e-03 1.112575009465217590e-01 8.811566978693008423e-02 1.429000496864318848e-01 -3.413799405097961426e-01 8.435089141130447388e-02 1.730458289384841919e-01 8.388829231262207031e-02 -1.664129644632339478e-01 -5.260388180613517761e-02 -8.849664032459259033e-02 -3.848082944750785828e-02 -1.406406909227371216e-01 2.896271049976348877e-01 -1.536700278520584106e-01
-4.481937736272811890e-02 1.455378383398056030e-01 -1.699138581752777100e-01 -2.040425129234790802e-02 2.333764880895614624e-01 6.269806623458862305e-02 -1.245343405753374100e-02 -3.612571656703948975e-01 1.957560330629348755e-01 4.352866113185882568e-02 9.088096767663955688e-02 2.476455867290496826e-01 -1.140399128198623657e-01 1.783392392098903656e-02 -5.941101163625717163e-02 4.201757311820983887e-01 -5.591125786304473877e-02 -1.760791093111038208e-01 -1.219765543937683105e-01 -3.098584711551666260e-02 3.255585134029388428e-01 -7.442142069339752197e-02 -7.712131738662719727e-02 3.130727410316467285e-01 -2.757089138031005859e-01 1.149665191769599915e-01 2.233326435089111328e-01 -1.226700544357299805e-01 -6.335299462080001831e-02 -1.272131949663162231e-01 -6.457071006298065186e-02 -1.062103807926177979e-01
1.972368955612182617e-01 -2.329936623573303223e-01 -2.795704901218414307e-01 -9.429304301738739014e-02 -2.664945833384990692e-02 -8.100245147943496704e-02 1.517614871263504028e-01 1.933793909847736359e-02 -5.663132295012474060e-02 1.772269308567047119e-01 -1.874919086694717407e-01 2.327285110950469971e-01 5.074982345104217529e-02 -2.113834470510482788e-01 -2.300021350383758545e-01 3.003821969032287598e-01 2.775144577026367188e-01 -3.255490958690643311e-01 8.489428437314927578e-04 -1.742155700922012329e-01 -9.658304974436759949e-03 -5.165286362171173096e-02 1.117743849754333496e-01 5.062710121273994446e-02 2.043491899967193604e-01 -4.310040920972824097e-02 1.058377102017402649e-01 -1.331057101488113403e-01 -3.739559948444366455e-01 -1.035085096955299377e-01 1.424204856157302856e-01 1.484599616378545761e-02
1.096921712160110474e-01 -1.410195529460906982e-01 -1.694017052650451660e-01 1.863578557968139648e-01 -2.525156736373901367e-01 -1.705186963081359863e-01 3.737480193376541138e-02 2.091500461101531982e-01 2.424858659505844116e-01 7.776353508234024048e-02 -1.837970614433288574e-01 3.006083369255065918e-01 3.194306418299674988e-02 1.881563365459442139e-01 -1.065094545483589172e-01 2.056821733713150024e-01 2.201068848371505737e-01 -1.374386399984359741e-01 1.499368250370025635e-01 1.141619086265563965e-01 2.603297531604766846e-01 5.598575994372367859e-02 -1.391316950321197510e-01 1.805486828088760376e-01 1.136571094393730164e-01 -2.827695198357105255e-02 1.062562465667724609e-01 -2.276304066181182861e-01 -3.569730520248413086e-01 -2.283148616552352905e-01 6.179407984018325806e-02 4.118839651346206665e-02
-1.202915236353874207e-01 -2.402341812849044800e-01 -1.612354367971420288e-01 -1.584454812109470367e-02 -1.576724229380488396e-03 1.593662351369857788e-01 1.471287161111831665e-01 -1.644052416086196899e-01 1.450508739799261093e-02 4.473978877067565918e-01 1.045993566513061523e-01 2.181707769632339478e-01 -2.438879907131195068e-01 -1.244601160287857056e-01 1.422365754842758179e-01 2.637569606304168701e-01 5.158725008368492126e-02 1.544139087200164795e-01 -2.143664360046386719e-01 9.497817605733871460e-02 2.892184853553771973e-01 -1.187961474061012268e-01 1.485153287649154663e-01 1.339115947484970093e-01 1.482497304677963257e-01 -1.511461585760116577e-01 1.120014637708663940e-01 -7.543451339006423950e-02 -2.753295898437500000e-01 -9.421218931674957275e-02 8.329729735851287842e-02 1.729215234518051147e-01
-1.701967865228652954e-01 -1.878932118415832520e-01 1.320568919181823730e-01 8.666999638080596924e-02 4.834010824561119080e-02 1.978561580181121826e-01 8.243975788354873657e-02 -2.018569111824035645e-01 1.627435162663459778e-02 8.372160047292709351e-02 -2.644021213054656982e-01 3.926058709621429443e-01 -1.256431490182876587e-01 -3.363412022590637207e-01 -2.780108749866485596e-01 9.731093794107437134e-02 -1.614597588777542114e-01 3.735534846782684326e-02 1.128905043005943298e-01 -8.427853882312774658e-02 2.117413282394409180e-01 -1.065385937690734863e-01 -1.161759495735168457e-01 -1.669199466705322266e-01 -3.420272842049598694e-02 1.176794022321701050e-01 -1.161634698510169983e-01 6.805656850337982178e-02 -3.407067060470581055e-01 -1.895004957914352417e-01 1.544630825519561768e-01 -1.445999294519424438e-01
-4.331070482730865479e-01 -6.693384051322937012e-02 -3.083499670028686523e-01 7.159128040075302124e-02 -8.857322484254837036e-02 -3.549087047576904297e-01 7.975022494792938232e-02 -4.462919384241104126e-02 -1.334605216979980469e-01 1.150770187377929688e-01 -1.965549290180206299e-01 9.833032637834548950e-02 -1.961027234792709351e-01 -1.977356076240539551e-01 -6.395842414349317551e-03 1.406632512807846069e-01 2.550217695534229279e-02 -1.559852808713912964e-01 -2.436163090169429779e-02 -8.414156734943389893e-03 7.279550284147262573e-02 -2.345846742391586304e-01 1.370662897825241089e-01 3.553335368633270264e-02 -4.938702657818794250e-02 -1.440567970275878906e-01 7.670034468173980713e-02 1.815516203641891479e-01 -3.573993444442749023e-01 -2.499755285680294037e-02 2.667638361454010010e-01 -1.457859426736831665e-01
-9.155465289950370789e-03 2.507837414741516113e-01 -1.460072100162506104e-01 1.389834880828857422e-01 -2.237006276845932007e-01 1.055802628397941589e-01 -2.444253414869308472e-01 -1.757753789424896240e-01 3.034749031066894531e-01 5.382776632905006409e-02 -1.818913519382476807e-01 2.213439494371414185e-01 -1.983336508274078369e-01 1.976924948394298553e-02 9.936226904392242432e-02 -1.464426051825284958e-02 2.231711000204086304e-01 -9.251210093498229980e-02 -1.117417290806770325e-01 -5.139783769845962524e-02 3.285746872425079346e-01 -4.631665721535682678e-02 -1.573931053280830383e-02 1.972453743219375610e-01 2.458737045526504517e-01 -1.317171305418014526e-01 1.363776773214340210e-01 -1.625088751316070557e-01 -2.217149585485458374e-01 -1.203763410449028015e-01 1.792173087596893311e-02 3.288473188877105713e-01
-1.293887346982955933e-01 -1.494309902191162109e-01 -3.698191344738006592e-01 4.409445822238922119e-02 -2.089239284396171570e-02 8.919313549995422363e-02 1.311478763818740845e-01 -3.509227186441421509e-02 -4.261024668812751770e-02 -4.612691327929496765e-02 -1.430262327194213867e-01 2.171972841024398804e-01 -1.360154431313276291e-02 -1.204113811254501343e-01 -1.706997901201248169e-01 9.229449927806854248e-02 3.229964971542358398e-01 8.156047202646732330e-03 -3.613639250397682190e-02 1.424301415681838989e-01 2.047172337770462036e-01 4.665284603834152222e-02 -2.465554513037204742e-02 -1.278066486120223999e-01 -4.681039750576019287e-01 -6.738999485969543457e-02 2.691112458705902100e-01 1.004052534699440002e-01 -4.014166295528411865e-01 -1.084390133619308472e-01 -6.444299221038818359e-02 3.541978076100349426e-02
-1.367162168025970459e-01 1.682827621698379517e-02 -9.112320095300674438e-02 6.325050489977002144e-04 -2.165576070547103882e-01 -7.215109188109636307e-03 -1.608145609498023987e-02 -3.148293197154998779e-01 -1.557944458909332752e-03 2.341293990612030029e-01 4.694560170173645020e-02 4.343702793121337891e-01 1.785793602466583252e-01 6.562320142984390259e-02 -3.305893540382385254e-01 8.999501913785934448e-02 2.339625209569931030e-01 -6.353272590786218643e-03 -3.176841735839843750e-01 1.009075492620468140e-01 3.944706916809082031e-02 1.818218529224395752e-01 -6.766419112682342529e-02 2.377877570688724518e-02 1.661689728498458862e-01 -1.171835586428642273e-01 2.379189878702163696e-01 -1.549727469682693481e-01 -2.203399389982223511e-01 -1.568065285682678223e-01 -8.250501006841659546e-02 1.398418098688125610e-01
4.377013817429542542e-02 9.953671693801879883e-02 -1.504282467067241669e-02 1.046875417232513428e-01 1.534487158060073853e-01 1.369617879390716553e-02 -2.327501475811004639e-01 -2.178457230329513550e-01 1.959758102893829346e-01 -4.876109585165977478e-02 -2.105149477720260620e-01 5.167880654335021973e-01 -3.816052153706550598e-02 -1.118112429976463318e-01 -1.136122494935989380e-01 1.205981969833374023e-01 -2.000628262758255005e-01 -1.492898166179656982e-01 -6.427785009145736694e-02 -2.302554249763488770e-01 8.106265962123870850e-02 -3.394832462072372437e-02 -1.446143686771392822e-01 6.573807448148727417e-02 2.696260213851928711e-01 -6.560935080051422119e-02 1.600984930992126465e-01 1.398660987615585327e-01 -1.303586363792419434e-01 -3.336863219738006592e-01 2.025335431098937988e-01 -1.186178773641586304e-01
1.732837222516536713e-02 1.170920431613922119e-01 -2.165429592132568359e-01 5.063252151012420654e-02 -6.373316049575805664e-02 2.034868113696575165e-02 -1.218076869845390320e-01 -2.185290753841400146e-01 -1.397294998168945312e-01 -2.648996114730834961e-01 -2.479990124702453613e-01 2.052440941333770752e-01 -1.659690290689468384e-01 -2.690898776054382324e-01 -1.267897188663482666e-01 -3.729449957609176636e-02 8.372591435909271240e-02 3.254837393760681152e-01 -3.763481229543685913e-02 -1.890891641378402710e-01 3.197563588619232178e-01 -1.084441244602203369e-01 -2.052107080817222595e-02 -3.226245567202568054e-02 -1.210167109966278076e-01 9.814539551734924316e-02 6.224358454346656799e-02 -1.774038523435592651e-01 -2.850468754768371582e-01 1.234116703271865845e-01 3.671995997428894043e-01 -4.681305214762687683e-02
-6.529474194394424558e-05 7.732144091278314590e-03 1.394067704677581787e-01 1.276663690805435181e-01 1.179961264133453369e-01 -4.687007050961256027e-03 2.037917971611022949e-01 -2.188174575567245483e-01 2.690660655498504639e-01 2.663559019565582275e-01 -1.423983126878738403e-01 3.242518305778503418e-01 -7.239228487014770508e-02 -2.046160548925399780e-01 -1.515115201473236084e-01 -1.367267519235610962e-01 1.908958703279495239e-01 -4.481411725282669067e-02 3.833835944533348083e-02 -1.675634384155273438e-01 -1.361223906278610229e-01 -1.036820262670516968e-01 1.687754541635513306e-01 -1.945263892412185669e-02 1.022521704435348511e-01 -1.585590243339538574e-01 2.778140008449554443e-01 -1.683878302574157715e-01 -7.379849255084991455e-02 -3.349302709102630615e-01 3.260239362716674805e-01 1.102085933089256287e-01
-2.008387297391891479e-01 -9.053841233253479004e-03 -2.029451280832290649e-01 1.116749346256256104e-01 -7.566249370574951172e-02 -1.613564044237136841e-01 7.645704597234725952e-02 1.281556580215692520e-02 -2.581581175327301025e-01 -6.103476509451866150e-03 6.927494425326585770e-03 1.533526480197906494e-01 1.347189676016569138e-02 -1.088275164365768433e-01 -7.168685644865036011e-02 7.735802978277206421e-02 1.218159422278404236e-01 -1.429596543312072754e-01 -2.863236665725708008e-01 5.784168839454650879e-02 2.129950374364852905e-01 -9.720109403133392334e-03 1.567761003971099854e-01 1.980293095111846924e-01 -3.595251590013504028e-02 -5.938770622014999390e-02 3.171536028385162354e-01 1.305837780237197876e-01 -3.861551284790039062e-01 -3.105613887310028076e-01 2.980367243289947510e-01 2.608641088008880615e-01
4.975333437323570251e-02 1.159738078713417053e-01 -9.338985383510589600e-02 2.621873319149017334e-01 -2.832171618938446045e-01 -2.186700515449047089e-02 1.594161987304687500e-01 1.208046227693557739e-01 7.827429473400115967e-02 -1.513480395078659058e-01 -2.460325807332992554e-01 2.066252678632736206e-01 -1.979946047067642212e-01 -3.886539340019226074e-01 -3.326939791440963745e-02 2.452097833156585693e-02 2.738793194293975830e-01 4.418061673641204834e-02 -1.125067621469497681e-01 -1.486175358295440674e-01 1.850767135620117188e-01 1.151214763522148132e-01 2.726270258426666260e-01 -9.424519538879394531e-02 3.300065174698829651e-02 1.068102866411209106e-01 9.217016398906707764e-02 -1.478559225797653198e-01 -3.485172986984252930e-01 -1.887517422437667847e-01 1.861823163926601410e-02 1.377655863761901855e-01
1.185029745101928711e-01 -6.576527655124664307e-02 -1.594925373792648315e-01 2.312496118247509003e-02 2.700262367725372314e-01 8.578341454267501831e-02 -1.754187345504760742e-01 9.287510067224502563e-02 1.719213128089904785e-01 2.320660501718521118e-01 -1.845601201057434082e-01 2.756216824054718018e-01 1.978658437728881836e-01 7.303713262081146240e-02 -1.851920038461685181e-01 2.285549789667129517e-01 2.511788606643676758e-01 4.122748970985412598e-02 -8.765859529376029968e-03 -6.446726154536008835e-03 1.134687215089797974e-01 -7.850091159343719482e-02 6.840258836746215820e-02 1.083484962582588196e-01 -2.175950109958648682e-01 -3.082277439534664154e-02 2.647691071033477783e-01 -1.811396330595016479e-02 -1.906239390373229980e-01 -1.314707398414611816e-01 2.779653072357177734e-01 4.019313752651214600e-01
3.468467667698860168e-02 -8.055139333009719849e-02 -3.909400478005409241e-02 1.865662932395935059e-01 -4.840178415179252625e-02 5.987077951431274414e-02 3.153756260871887207e-01 -2.877089753746986389e-02 1.849582195281982422e-01 -9.795053303241729736e-02 -3.123037815093994141e-01 9.620952606201171875e-02 1.057581417262554169e-02 7.473099045455455780e-03 1.116314679384231567e-01 6.006787717342376709e-02 2.225683927536010742e-01 -2.238651067018508911e-01 2.485299110412597656e-02 -2.088317871093750000e-01 3.834163844585418701e-01 -1.993380635976791382e-01 -1.051076129078865051e-01 2.321553081274032593e-01 -8.020135760307312012e-02 1.719004362821578979e-01 3.751660585403442383e-01 -7.230491936206817627e-02 -2.161046266555786133e-01 7.503897696733474731e-02 1.193463504314422607e-01 -1.970322281122207642e-01
-3.408133983612060547e-01 1.315806061029434204e-01 -2.083790302276611328e-01 1.498841047286987305e-01 7.791720330715179443e-02 -1.362125724554061890e-01 1.451454162597656250e-01 2.563233114778995514e-02 -3.080074675381183624e-02 3.732530400156974792e-02 1.620837450027465820e-01 1.964906752109527588e-01 -3.701899573206901550e-02 -1.352269053459167480e-01 7.694182544946670532e-02 1.099313125014305115e-01 1.644774079322814941e-01 -2.552734315395355225e-01 -2.164088785648345947e-01 -6.726074963808059692e-02 1.654150187969207764e-01 -2.596659213304519653e-02 2.866086065769195557e-01 6.645932048559188843e-02 2.696239389479160309e-02 -1.223523467779159546e-01 3.352217078208923340e-01 1.844307929277420044e-01 -3.580219745635986328e-01 -1.069748699665069580e-01 2.956498265266418457e-01 -4.608551412820816040e-02
-1.973944008350372314e-01 1.647570580244064331e-01 -1.814760416746139526e-01 9.911819547414779663e-02 1.102234870195388794e-01 2.084649056196212769e-01 1.596030294895172119e-01 2.670175433158874512e-01 5.485744401812553406e-02 -2.676786296069622040e-02 1.390794217586517334e-01 4.309639930725097656e-01 -5.173875018954277039e-02 -1.627557128667831421e-01 -4.746778681874275208e-02 2.009819597005844116e-01 1.933826692402362823e-02 -2.305665761232376099e-01 -2.885409295558929443e-01 -1.743625104427337646e-02 -1.487280428409576416e-01 -1.006588861346244812e-01 1.286135911941528320e-01 -9.270759671926498413e-02 -7.406106591224670410e-02 3.253865540027618408e-01 1.619408875703811646e-01 -2.603018879890441895e-01 -1.984936892986297607e-01 -5.643579736351966858e-02 1.132501587271690369e-01 5.389999225735664368e-02
1.542434990406036377e-01 -3.983401693403720856e-03 -5.293537303805351257e-02 1.182275637984275818e-01 9.679005295038223267e-02 -2.072981297969818115e-01 -5.851023271679878235e-02 -2.489535063505172729e-01 1.284769177436828613e-01 1.026035621762275696e-01 -1.683611869812011719e-01 2.232888340950012207e-01 -2.217206805944442749e-01 -2.246215790510177612e-01 -6.722225248813629150e-02 3.050809800624847412e-01 -1.504423618316650391e-01 1.029254496097564697e-01 -2.091185897588729858e-01 -1.245401352643966675e-01 7.719060778617858887e-02 -1.848629326559603214e-04 -2.179461568593978882e-01 1.266067475080490112e-01 -1.216070130467414856e-01 -2.423162907361984253e-01 -4.812338948249816895e-02 -8.681668341159820557e-02 -1.470975428819656372e-01 -3.656572997570037842e-01 3.613351583480834961e-01 -8.947382867336273193e-02
-2.342430315911769867e-02 -1.069262921810150146e-01 -1.172307729721069336e-01 3.314826786518096924e-01 1.869489550590515137e-01 8.222144842147827148e-02 -1.054977998137474060e-01 1.480455603450536728e-02 -1.697247624397277832e-01 1.264140009880065918e-02 6.029046699404716492e-02 4.011042416095733643e-01 -2.585918605327606201e-01 -9.713958948850631714e-02 -1.387458443641662598e-01 2.589127123355865479e-01 1.094551309943199158e-01 -2.631671354174613953e-02 -3.055491484701633453e-02 -4.164575636386871338e-01 3.614611178636550903e-02 -2.404729425907135010e-01 -9.640192985534667969e-02 -2.260881513357162476e-01 -9.099799208343029022e-03 -4.282507672905921936e-02 1.271163076162338257e-01 6.299886107444763184e-02 1.646909490227699280e-02 -1.017322242259979248e-01 3.389326930046081543e-01 3.362283110618591309e-02
5.150879174470901489e-02 -3.210093379020690918e-01 -3.309878110885620117e-01 1.183015108108520508e-01 1.148567944765090942e-01 1.584738641977310181e-01 -8.226723968982696533e-02 -2.386257946491241455e-01 -2.647053822875022888e-02 2.431788891553878784e-01 8.657389134168624878e-02 1.216262727975845337e-01 -1.453292816877365112e-01 -3.377415239810943604e-01 1.917155273258686066e-02 1.341774165630340576e-01 2.289042919874191284e-01 -6.357365101575851440e-02 -4.117339849472045898e-02 -8.996275812387466431e-02 4.004323780536651611e-01 1.027157530188560486e-01 -5.809458717703819275e-02 8.785856515169143677e-02 -8.764930069446563721e-02 2.877832762897014618e-02 -8.168029040098190308e-02 -2.145962119102478027e-01 -1.256636828184127808e-01 1.071718409657478333e-01 3.021337985992431641e-01 -7.096512615680694580e-02
-2.256762087345123291e-01 -4.255273845046758652e-03 -2.541170120239257812e-01 2.292556762695312500e-01 1.688073128461837769e-01 1.505657881498336792e-01 2.478544712066650391e-01 1.932837441563606262e-02 2.244318090379238129e-02 -1.422209590673446655e-01 8.372717350721359253e-02 1.698264777660369873e-01 -3.883478939533233643e-01 1.725807338953018188e-01 -3.614670410752296448e-02 4.812061786651611328e-03 8.732833899557590485e-03 -6.785275787115097046e-02 1.466995477676391602e-01 6.159596145153045654e-02 6.479935348033905029e-02 -2.275494933128356934e-01 -1.438042521476745605e-02 3.333249688148498535e-01 -5.639611929655075073e-02 -1.311740726232528687e-01 3.917124867439270020e-01 -1.765636056661605835e-01 -1.572832465171813965e-01 -3.374703228473663330e-02 2.017981410026550293e-01 1.074823811650276184e-01
-5.703500285744667053e-02 -9.542506188154220581e-02 -1.637656539678573608e-01 5.261083692312240601e-02 2.512493729591369629e-01 -2.853009849786758423e-02 7.089489698410034180e-02 1.533462107181549072e-01 -2.957448922097682953e-02 2.433965057134628296e-01 -1.752404421567916870e-01 3.384259343147277832e-01 -2.130324989557266235e-01 -7.227048277854919434e-02 -4.058796539902687073e-02 -9.429582394659519196e-03 7.514788210391998291e-02 -3.931623697280883789e-02 1.804325282573699951e-01 1.581864506006240845e-01 4.682434722781181335e-02 6.506809592247009277e-02 -1.325143724679946899e-01 -1.539203673601150513e-01 3.601739183068275452e-02 -4.043114557862281799e-02 -1.274058222770690918e-01 -3.150204718112945557e-01 -5.771768689155578613e-01 -1.907711774110794067e-01 8.588078618049621582e-02 1.089554745703935623e-02
6.358239799737930298e-03 -4.300340265035629272e-02 -2.150769829750061035e-01 3.042125701904296875e-01 -1.615414023399353027e-01 -6.060463562607765198e-02 1.921651884913444519e-02 -2.261032313108444214e-01 -1.700748801231384277e-01 1.061609908938407898e-01 -1.024317145347595215e-01 1.475655734539031982e-01 7.013652357272803783e-04 -1.175601556897163391e-01 -1.136541590094566345e-01 7.550652325153350830e-02 1.444328874349594116e-01 -2.535120546817779541e-01 -3.830214142799377441e-01 -1.776195317506790161e-02 8.568351715803146362e-02 9.589014947414398193e-02 6.065325066447257996e-02 1.010588556528091431e-01 -1.482567656785249710e-02 9.921527467668056488e-03 3.210837543010711670e-01 1.431775391101837158e-01 -3.906749486923217773e-01 -3.407881259918212891e-01 1.414690073579549789e-02 1.329984962940216064e-01
-9.391486644744873047e-02 -4.995712637901306152e-02 -3.289400935173034668e-01 -6.488952040672302246e-02 7.137827575206756592e-02 -2.362521179020404816e-02 -1.136326417326927185e-01 -2.446278557181358337e-02 1.693139076232910156e-01 -2.517979033291339874e-02 7.731930911540985107e-02 3.602649271488189697e-01 -5.268191546201705933e-02 2.419843822717666626e-01 1.559726744890213013e-01 1.116994917392730713e-01 2.116074413061141968e-01 -2.817545235157012939e-01 -2.641132473945617676e-02 9.738206118345260620e-02 2.448028028011322021e-01 -3.738885745406150818e-02 -1.225133016705513000e-01 -3.399109002202749252e-03 -1.612645685672760010e-01 -3.631668984889984131e-01 2.333861291408538818e-01 -1.790219545364379883e-01 -1.578087657690048218e-01 -3.014592528343200684e-01 1.284335553646087646e-01 8.074270188808441162e-02
1.112032495439052582e-02 -1.757971495389938354e-01 -1.019948944449424744e-01 2.747293412685394287e-01 3.014178872108459473e-01 3.979163244366645813e-02 2.004083245992660522e-01 -1.090093925595283508e-01 1.527006328105926514e-01 2.103376388549804688e-01 -8.926042914390563965e-02 1.733563244342803955e-01 -2.909248173236846924e-01 -1.025126725435256958e-01 -1.593615114688873291e-01 -1.745690554380416870e-01 9.665160626173019409e-02 1.244136365130543709e-03 -2.698764950037002563e-02 -1.095698922872543335e-01 1.197417639195919037e-02 -1.168269962072372437e-01 5.784674547612667084e-03 -1.425930559635162354e-01 1.323605775833129883e-01 -1.576275527477264404e-01 9.314969927072525024e-02 -5.072677731513977051e-01 -6.802198290824890137e-02 -2.146045267581939697e-01 2.523662447929382324e-01 5.518245697021484375e-02
-1.359656155109405518e-01 -5.711140483617782593e-02 -1.542055010795593262e-01 1.825803369283676147e-01 -1.227173805236816406e-01 2.280451655387878418e-01 -1.135424301028251648e-01 -3.928874135017395020e-01 5.260053649544715881e-02 9.902049601078033447e-02 1.734721362590789795e-01 1.679808199405670166e-01 -1.463492065668106079e-01 4.821487516164779663e-02 1.075666118413209915e-02 5.694542452692985535e-02 1.975035965442657471e-01 -2.345324158668518066e-01 -2.244187444448471069e-01 2.343365997076034546e-01 2.231693118810653687e-01 -8.444204926490783691e-02 -2.769002616405487061e-01 2.974186837673187256e-01 -1.353823393583297729e-01 -2.827774360775947571e-02 2.460740357637405396e-01 -2.317178100347518921e-01 -3.891080245375633240e-02 -1.508116573095321655e-01 7.867042720317840576e-02 -6.048955023288726807e-02
-1.620279699563980103e-01 -1.474514696747064590e-02 6.394754350185394287e-02 1.161329075694084167e-01 2.217742651700973511e-01 7.961726188659667969e-02 5.675932765007019043e-02 -6.207961589097976685e-02 3.232477605342864990e-02 -1.137853190302848816e-01 -2.648614048957824707e-01 4.667190313339233398e-01 1.335255801677703857e-01 3.922712206840515137e-01 3.179057687520980835e-02 2.080686390399932861e-01 1.539241969585418701e-01 -1.495560854673385620e-01 -1.873970925807952881e-01 -1.505596190690994263e-01 1.116572692990303040e-01 -1.503175944089889526e-01 -3.215123713016510010e-02 -4.866778478026390076e-02 -6.696404516696929932e-02 -1.593512296676635742e-01 3.058589696884155273e-01 -3.350070863962173462e-02 -1.783012002706527710e-01 -8.769503235816955566e-02 2.458976358175277710e-01 -9.256970882415771484e-02
-5.130995810031890869e-02 1.487326174974441528e-01 1.436656713485717773e-02 3.969377875328063965e-01 -8.655165880918502808e-02 -2.341632246971130371e-01 5.004252120852470398e-02 -3.061625063419342041e-01 -1.635763049125671387e-02 1.100206747651100159e-01 -3.116080462932586670e-01 2.063920348882675171e-01 8.590758591890335083e-02 2.093142122030258179e-01 -2.749099135398864746e-01 1.654873192310333252e-01 2.705221474170684814e-01 -7.058452814817428589e-02 9.339655749499797821e-03 -8.150388300418853760e-02 4.782510176301002502e-02 1.212542727589607239e-01 5.487061291933059692e-02 2.418194264173507690e-01 -1.864970624446868896e-01 1.640770584344863892e-02 1.187099516391754150e-01 -1.763439923524856567e-01 -1.368028372526168823e-01 -5.725629162043333054e-03 2.437543272972106934e-01 1.758341938257217407e-01
-3.961997479200363159e-02 2.254251576960086823e-02 -4.807269871234893799e-01 3.658555150032043457e-01 1.222584675997495651e-02 8.438259363174438477e-03 1.476746052503585815e-01 2.142660319805145264e-02 1.021174062043428421e-02 4.218488931655883789e-02 -5.640026181936264038e-02 3.199070394039154053e-01 7.021549344062805176e-02 -6.984253227710723877e-02 9.214117377996444702e-02 2.576903998851776123e-01 -3.335240483283996582e-02 -2.058568745851516724e-01 1.686409413814544678e-01 2.242522686719894409e-01 2.365548312664031982e-01 -1.247913017868995667e-01 5.736833065748214722e-02 -1.060266885906457901e-02 -7.696837186813354492e-02 -1.759504079818725586e-01 2.718825042247772217e-01 -8.879709988832473755e-02 -1.484790891408920288e-01 1.362183988094329834e-01 -2.085538357496261597e-01 -1.357973217964172363e-01
-2.661274075508117676e-01 -1.506994068622589111e-01 -9.189647436141967773e-02 2.881449460983276367e-01 -1.990789026021957397e-01 -5.556153133511543274e-02 2.431900501251220703e-01 -1.503071486949920654e-01 2.791584096848964691e-02 3.626242280006408691e-02 8.916442282497882843e-03 2.883214652538299561e-01 -1.711110235191881657e-03 5.466688796877861023e-02 1.884167194366455078e-01 1.766371577978134155e-01 -1.673291027545928955e-01 -2.035889327526092529e-01 -4.817797243595123291e-02 6.783124525099992752e-03 1.947590112686157227e-01 -2.053468525409698486e-01 5.766560882329940796e-02 1.413073688745498657e-01 8.313409984111785889e-02 -4.948277026414871216e-02 4.269856810569763184e-01 3.405119478702545166e-02 -5.371237918734550476e-02 9.819412976503372192e-02 3.850091993808746338e-01 8.211562782526016235e-02
2.157933311536908150e-03 3.959969803690910339e-02 -1.106985285878181458e-01 5.463894829154014587e-02 3.055027127265930176e-01 2.034507691860198975e-02 -2.919511497020721436e-02 -3.758713975548744202e-02 7.902992516756057739e-02 2.734278440475463867e-01 -2.527038455009460449e-01 3.898479640483856201e-01 1.444858759641647339e-01 1.610134840011596680e-01 -9.682300686836242676e-02 -1.442249417304992676e-01 2.152279168367385864e-01 -1.644612848758697510e-01 -2.514247223734855652e-02 -6.926381587982177734e-02 -1.808970868587493896e-01 -1.695211976766586304e-01 -8.223658055067062378e-02 1.243280842900276184e-01 2.279924899339675903e-01 3.617667555809020996e-01 1.575656048953533173e-02 -2.277181595563888550e-01 -2.636680006980895996e-01 -1.963188946247100830e-01 4.272717237472534180e-02 -7.760033011436462402e-02
-1.687952131032943726e-01 -7.500810921192169189e-02 -2.592292428016662598e-01 2.116852402687072754e-01 -7.909625023603439331e-02 3.337605297565460205e-01 2.188632488250732422e-01 2.485544979572296143e-01 1.266457140445709229e-02 -1.442048847675323486e-01 -2.835316359996795654e-01 2.140617072582244873e-01 -2.123789489269256592e-01 -1.129572861827909946e-03 4.697939381003379822e-03 -3.385000675916671753e-02 -2.189136743545532227e-01 -1.406116485595703125e-01 -1.229805722832679749e-01 -1.755602657794952393e-01 1.440401375293731689e-01 -4.698302224278450012e-02 4.991381242871284485e-02 6.975243240594863892e-02 -1.573722213506698608e-01 2.670132517814636230e-01 1.495881229639053345e-01 -2.992319762706756592e-01 -6.894404441118240356e-02 6.934832036495208740e-02 2.647179961204528809e-01 -3.909013047814369202e-02
-1.930465921759605408e-02 1.325915753841400146e-01 -2.568213343620300293e-01 -6.070555746555328369e-02 -4.433640465140342712e-02 -5.245603621006011963e-02 1.224369108676910400e-01 -1.188578307628631592e-01 -2.762187644839286804e-02 -2.182969897985458374e-01 -1.079510748386383057e-01 3.606114387512207031e-01 3.474551066756248474e-02 -2.276303060352802277e-02 1.465521007776260376e-01 6.303595006465911865e-02 2.094513475894927979e-01 1.003276333212852478e-01 -1.548620164394378662e-01 -2.525185346603393555e-01 1.761887818574905396e-01 1.761541515588760376e-01 -2.035629898309707642e-01 -1.329066604375839233e-01 -2.335170954465866089e-01 -2.084359712898731232e-02 1.485388725996017456e-01 -1.496754735708236694e-01 -4.026126265525817871e-01 6.443680822849273682e-02 2.299215644598007202e-01 2.826300263404846191e-01
-1.351996790617704391e-03 -2.458247840404510498e-01 -1.157049387693405151e-01 2.970766127109527588e-01 1.042416766285896301e-01 -2.930379807949066162e-01 1.364530473947525024e-01 -3.762472793459892273e-02 2.324283570051193237e-01 2.129237204790115356e-01 -6.964147835969924927e-02 2.841923236846923828e-01 -3.763581067323684692e-02 -1.667464077472686768e-01 -2.300150990486145020e-01 -1.828329414129257202e-01 -2.060448825359344482e-01 7.985692471265792847e-02 9.302657097578048706e-02 -1.394418030977249146e-01 4.634959995746612549e-02 -1.627612262964248657e-01 -1.219103932380676270e-01 -6.379817426204681396e-02 1.190305054187774658e-01 -4.040306806564331055e-02 2.975644767284393311e-01 -2.454495579004287720e-01 -8.917015045881271362e-02 -7.087075710296630859e-02 3.000963926315307617e-01 1.688168048858642578e-01
-1.577060073614120483e-01 1.444203108549118042e-01 -4.060376062989234924e-02 2.623176872730255127e-01 -9.701396524906158447e-02 8.927864581346511841e-02 6.386252492666244507e-02 -3.077009879052639008e-02 1.824851706624031067e-02 -1.063723936676979065e-01 -1.203800812363624573e-01 1.813634783029556274e-01 -9.948126971721649170e-02 -2.189030349254608154e-01 -7.096510846167802811e-03 2.385735362768173218e-01 -1.641647070646286011e-01 -3.038263320922851562e-01 -1.446558162569999695e-02 -2.315689921379089355e-01 2.220894992351531982e-01 -3.482352495193481445e-01 1.945196986198425293e-01 2.282382845878601074e-01 2.419767826795578003e-01 2.327116131782531738e-01 1.054452955722808838e-01 -1.884595602750778198e-01 -2.979616820812225342e-01 -1.787126623094081879e-02 -5.439956113696098328e-02 5.070169642567634583e-02
1.222253739833831787e-01 -1.304290443658828735e-01 -4.103701412677764893e-01 1.816905885934829712e-01 -3.934700787067413330e-02 -1.058857217431068420e-01 9.787024557590484619e-02 -7.942694425582885742e-02 9.711883217096328735e-02 -6.118437275290489197e-02 -2.561935484409332275e-01 1.961941272020339966e-01 1.505940780043601990e-02 -1.053602062165737152e-02 -5.970622226595878601e-02 1.547686755657196045e-01 2.118276953697204590e-01 -2.834548056125640869e-01 1.134766489267349243e-01 1.338595151901245117e-01 -2.720098756253719330e-02 -1.160213351249694824e-01 -8.570431917905807495e-02 1.062774751335382462e-02 4.589918851852416992e-01 1.660708338022232056e-01 9.947003424167633057e-02 -2.294965237379074097e-01 -1.084366217255592346e-01 -2.144345343112945557e-01 2.362312823534011841e-01 2.818202413618564606e-02
2.754611372947692871e-01 2.059075422585010529e-02 -2.727959156036376953e-01 6.353141367435455322e-02 -5.614665895700454712e-02 3.481463994830846786e-03 3.034337162971496582e-01 -2.739270627498626709e-01 -1.391179859638214111e-01 -2.114388532936573029e-02 1.926822215318679810e-01 2.806779742240905762e-01 -2.481249421834945679e-01 4.673318937420845032e-02 -2.751208283007144928e-02 -2.019839733839035034e-01 -5.492091923952102661e-02 -1.782449930906295776e-01 7.287552580237388611e-03 1.051727235317230225e-01 1.631855964660644531e-01 -3.894418850541114807e-02 -1.944491267204284668e-01 2.735886164009571075e-02 8.435750752687454224e-02 1.806111186742782593e-01 1.240118369460105896e-01 -1.297334581613540649e-01 -2.830647230148315430e-01 -1.358825266361236572e-01 3.790452182292938232e-01 -8.450169861316680908e-02
-3.694378584623336792e-02 2.201183140277862549e-01 -1.834637224674224854e-01 1.255242824554443359e-01 2.036465406417846680e-01 7.995335757732391357e-02 -1.399711370468139648e-01 -2.241325378417968750e-01 1.936968117952346802e-01 3.557206690311431885e-02 9.044180065393447876e-02 2.896330356597900391e-01 9.209274500608444214e-02 -3.015982806682586670e-01 2.068058401346206665e-01 1.752528697252273560e-01 9.785584360361099243e-02 -5.207601934671401978e-02 -2.007908970117568970e-01 -1.254586726427078247e-01 6.708373874425888062e-02 -1.942588090896606445e-01 1.804605126380920410e-01 1.778662204742431641e-01 2.561297118663787842e-01 -2.299286574125289917e-01 4.657261818647384644e-02 4.592075478285551071e-03 -3.463141024112701416e-01 -8.198369294404983521e-02 2.179853469133377075e-01 -9.841105341911315918e-02
2.783206403255462646e-01 -1.042223572731018066e-01 -2.750635743141174316e-01 6.233416125178337097e-02 -1.811100691556930542e-01 -4.091245681047439575e-02 1.420713495463132858e-02 2.376363426446914673e-02 -1.917267143726348877e-01 1.874603629112243652e-01 -1.114964336156845093e-01 3.969820141792297363e-01 1.108895167708396912e-01 -1.770545355975627899e-02 -1.784138381481170654e-01 -1.337329894304275513e-01 8.502375334501266479e-02 -1.807841360569000244e-01 -1.934231445193290710e-02 -2.511995732784271240e-01 1.407536715269088745e-01 -1.694472134113311768e-01 2.311176061630249023e-02 -2.595290243625640869e-01 2.128050476312637329e-01 7.276735454797744751e-02 1.551972329616546631e-01 -8.488562703132629395e-02 -3.630552887916564941e-01 -1.252837032079696655e-01 9.304538369178771973e-02 -1.865473985671997070e-01
-1.853785961866378784e-01 -1.138884499669075012e-01 -1.165099143981933594e-01 2.495815232396125793e-02 -1.117294952273368835e-01 2.011072486639022827e-01 -2.015085518360137939e-01 -3.770745992660522461e-01 1.158095225691795349e-01 2.072074413299560547e-01 -2.824456393718719482e-01 3.193865716457366943e-01 -2.930121123790740967e-02 -1.074730008840560913e-01 8.939466625452041626e-02 9.546083956956863403e-02 6.413933634757995605e-02 -2.158266305923461914e-01 2.778492122888565063e-02 -1.413822472095489502e-01 2.244810014963150024e-01 2.558418810367584229e-01 -1.465942412614822388e-01 -1.010975986719131470e-01 1.917327344417572021e-01 -8.242319338023662567e-03 1.904489845037460327e-01 -8.099731057882308960e-03 -2.820884585380554199e-01 -5.505293235182762146e-02 2.324924916028976440e-01 7.917327433824539185e-02
7.151780277490615845e-02 -3.633118793368339539e-02 1.606651768088340759e-02 3.820474445819854736e-01 1.740315407514572144e-01 4.449543356895446777e-02 1.669823229312896729e-01 -7.706497609615325928e-02 -9.215712547302246094e-03 -6.384619325399398804e-02 -1.529701799154281616e-01 2.597861588001251221e-01 1.598386019468307495e-01 3.038413226604461670e-01 -1.062220707535743713e-01 -4.542193934321403503e-02 1.890728026628494263e-01 -3.126614391803741455e-01 -3.649914264678955078e-02 -1.999925673007965088e-01 1.172164604067802429e-01 2.253479808568954468e-01 2.244366109371185303e-01 1.199052184820175171e-01 8.074789494276046753e-02 -3.753191232681274414e-02 1.702299155294895172e-02 -4.550710320472717285e-02 -3.028833866119384766e-01 -6.770468503236770630e-02 3.791677057743072510e-01 -2.254622243344783783e-02
2.245248109102249146e-02 -8.809692412614822388e-02 -1.502707451581954956e-01 4.146907925605773926e-01 1.691919714212417603e-01 4.028309509158134460e-02 5.508706718683242798e-02 -1.590257436037063599e-01 7.083835080265998840e-03 1.000747922807931900e-02 -7.007360458374023438e-02 1.916427910327911377e-01 -1.831450015306472778e-01 -2.078114897012710571e-01 -3.175305128097534180e-01 -1.114823147654533386e-01 -1.192162483930587769e-01 1.057121455669403076e-01 -4.416235163807868958e-02 -6.641538441181182861e-02 1.106617972254753113e-01 -1.863372325897216797e-01 -4.187421128153800964e-02 -2.185904979705810547e-01 2.468860298395156860e-01 -1.441933214664459229e-01 2.667774856090545654e-01 -4.536662101745605469e-01 -8.766214549541473389e-02 -9.513217210769653320e-02 3.402553871273994446e-02 4.440169408917427063e-02
7.426121830940246582e-02 -8.736234903335571289e-02 -7.053843885660171509e-02 1.817596331238746643e-02 3.066456615924835205e-01 -1.370965242385864258e-01 -7.923430204391479492e-02 5.718169361352920532e-02 1.146189942955970764e-01 1.607908606529235840e-01 -4.723771661520004272e-02 3.506021499633789062e-01 -8.935724198818206787e-02 -2.728313505649566650e-01 -8.384351432323455811e-02 -9.650623798370361328e-02 -1.859560310840606689e-01 -5.732115730643272400e-02 -1.269120275974273682e-01 -2.609447538852691650e-01 2.547230422496795654e-01 1.798562109470367432e-01 -3.775619342923164368e-02 -1.320004761219024658e-01 -1.771983653306961060e-01 -3.549124673008918762e-02 6.982824951410293579e-02 -2.366445660591125488e-01 -2.234472781419754028e-01 -2.049036324024200439e-01 3.782419860363006592e-01 -1.720467805862426758e-01
-6.743080168962478638e-02 -1.206872053444385529e-02 -1.204167976975440979e-01 -7.695879787206649780e-03 1.917822360992431641e-01 -4.262642562389373779e-02 -4.902494698762893677e-02 -3.900924026966094971e-01 2.275291271507740021e-02 -8.940368890762329102e-02 -8.283511549234390259e-02 5.981912016868591309e-01 -1.606036424636840820e-01 -2.869605422019958496e-01 1.322454363107681274e-01 1.296242773532867432e-01 -1.858036033809185028e-02 -1.697176396846771240e-01 -3.452073037624359131e-02 7.089120149612426758e-02 1.061347723007202148e-01 9.901700168848037720e-02 -1.540103852748870850e-01 -6.367902457714080811e-02 1.908337920904159546e-01 -2.101335823535919189e-01 -1.515959482640028000e-02 7.409286499023437500e-02 -1.837416589260101318e-01 -1.998159568756818771e-03 2.601347267627716064e-01 -7.822143379598855972e-04
1.133599802851676941e-01 -2.089947015047073364e-01 -2.401188462972640991e-01 -2.060935460031032562e-02 -7.089652586728334427e-03 2.535345256328582764e-01 -1.181493140757083893e-02 6.078983098268508911e-02 -1.243965029716491699e-01 1.862093955278396606e-01 -2.259328514337539673e-01 3.675054609775543213e-01 -1.405207216739654541e-01 7.035578787326812744e-02 -8.214898407459259033e-02 -8.045209944248199463e-02 -7.382403127849102020e-03 -5.155174434185028076e-02 -6.477878242731094360e-02 -1.358379423618316650e-01 1.700201630592346191e-01 6.044383160769939423e-03 -2.887217104434967041e-01 -4.205915331840515137e-02 4.909020848572254181e-03 2.196008339524269104e-02 2.627934217453002930e-01 -4.446120560169219971e-01 -1.972918510437011719e-01 2.512147426605224609e-01 1.704534292221069336e-01 -7.270392775535583496e-02
-1.905510574579238892e-01 -6.134565919637680054e-02 3.772076964378356934e-02 -5.257364362478256226e-02 1.248002201318740845e-01 2.344788014888763428e-01 -4.627151414752006531e-02 -3.735851645469665527e-01 1.772410422563552856e-01 -8.194920420646667480e-02 -6.693191081285476685e-02 4.757573902606964111e-01 2.879948168992996216e-02 -1.471919715404510498e-01 2.856902591884136200e-02 2.765341699123382568e-01 4.179128154646605253e-04 -2.826131284236907959e-01 -1.943191513419151306e-02 -7.891348749399185181e-02 1.148568466305732727e-01 1.056402921676635742e-01 -5.964440852403640747e-02 1.153656542301177979e-01 2.485709935426712036e-01 -1.177877634763717651e-01 4.663216322660446167e-02 -7.452812790870666504e-02 -2.750423252582550049e-01 -1.139317173510789871e-02 2.808901965618133545e-01 9.475578367710113525e-02
1.137259751558303833e-01 1.333582699298858643e-01 -2.069157063961029053e-01 4.435318112373352051e-01 -2.374299243092536926e-02 -1.717112399637699127e-02 1.657029092311859131e-01 -3.390916585922241211e-01 1.468368917703628540e-01 1.796040385961532593e-01 5.870193988084793091e-02 2.977178990840911865e-01 -6.908515468239784241e-03 -3.071401081979274750e-02 2.659335732460021973e-01 2.207315713167190552e-01 1.711888611316680908e-01 1.344286650419235229e-01 2.275946438312530518e-01 -1.336281448602676392e-01 3.351444005966186523e-01 -1.932177245616912842e-01 -6.026240065693855286e-02 7.364095002412796021e-02 7.762776315212249756e-02 -8.471705764532089233e-02 -6.352671235799789429e-02 -3.625928983092308044e-02 -1.552187055349349976e-01 -2.646270021796226501e-02 3.001562785357236862e-03 3.187591582536697388e-02
-1.915701478719711304e-02 -2.716885209083557129e-01 -4.786321520805358887e-01 1.665672510862350464e-01 5.150831118226051331e-02 8.838545531034469604e-02 -4.586725682020187378e-02 -3.500796854496002197e-02 -7.310213148593902588e-02 1.180445849895477295e-01 -9.526333212852478027e-02 1.373798549175262451e-01 1.553185284137725830e-01 -8.759828656911849976e-02 -8.285438269376754761e-02 2.237047851085662842e-01 4.081887006759643555e-01 -1.148516535758972168e-01 -9.252966195344924927e-02 1.584176719188690186e-02 1.244921907782554626e-01 2.515924274921417236e-01 -4.871642589569091797e-02 3.295350447297096252e-02 2.179161012172698975e-01 8.327410370111465454e-02 -4.793472588062286377e-02 -1.171944290399551392e-01 -3.925457298755645752e-01 -1.044800058007240295e-01 1.026784330606460571e-01 -4.872849956154823303e-02
8.278957009315490723e-02 -1.245075929909944534e-02 -1.546828001737594604e-01 2.044446617364883423e-01 -1.183063536882400513e-01 1.830032914876937866e-01 1.543093472719192505e-01 -3.175747096538543701e-01 4.065192118287086487e-02 7.586993277072906494e-03 -2.025952190160751343e-01 2.647168636322021484e-01 1.051381602883338928e-01 2.150275371968746185e-02 3.110440373420715332e-01 7.018239051103591919e-02 2.199049443006515503e-01 1.552511155605316162e-01 -3.510576784610748291e-01 -1.728006452322006226e-01 1.369319111108779907e-01 6.719350069761276245e-02 -7.641865313053131104e-02 -1.469842903316020966e-02 2.735826000571250916e-02 4.225083068013191223e-02 5.217554047703742981e-02 -7.838108390569686890e-02 -2.789464890956878662e-01 -2.298240959644317627e-01 5.432320386171340942e-02 3.594854176044464111e-01
-1.318386793136596680e-01 -2.278584837913513184e-01 -3.699985444545745850e-01 1.947127133607864380e-01 -2.349222153425216675e-01 1.776258274912834167e-02 5.401442572474479675e-02 -1.007239818572998047e-01 2.655811309814453125e-01 1.152580529451370239e-01 -1.799518167972564697e-01 1.126976460218429565e-01 -2.028313428163528442e-01 -8.600809425115585327e-02 -1.713373512029647827e-01 3.607667386531829834e-01 4.819776117801666260e-02 -2.235498279333114624e-01 -5.220648646354675293e-02 2.848423421382904053e-01 1.331187039613723755e-01 3.104407899081707001e-02 -7.696340233087539673e-02 -4.721381887793540955e-02 2.337408810853958130e-01 1.337165385484695435e-01 -2.157864905893802643e-02 -1.779992133378982544e-01 -2.277652174234390259e-01 -2.177318092435598373e-03 1.483185738325119019e-01 -9.398197382688522339e-02
1.927575469017028809e-01 6.575106084346771240e-02 -1.618585921823978424e-02 3.960645794868469238e-01 -1.009162887930870056e-01 -5.656892433762550354e-02 1.259655058383941650e-01 2.576981112360954285e-02 1.048924122005701065e-02 2.384613081812858582e-02 -8.889529109001159668e-02 3.100109696388244629e-01 -1.711902767419815063e-01 -3.647376894950866699e-01 -6.457053124904632568e-02 2.035562135279178619e-02 -1.425229907035827637e-01 -2.092441171407699585e-01 -7.292220741510391235e-02 -2.004318088293075562e-01 -1.446936163119971752e-03 -2.321098446846008301e-01 3.204138875007629395e-01 6.455878913402557373e-02 2.160719782114028931e-01 -8.472750335931777954e-02 2.348887324333190918e-01 -7.761878892779350281e-03 -2.459306865930557251e-01 -2.001359611749649048e-01 1.135651916265487671e-01 -8.388577401638031006e-02
-2.895148098468780518e-01 -2.315497584640979767e-02 -4.618413373827934265e-02 6.853154394775629044e-03 8.905299752950668335e-02 3.705013543367385864e-02 3.326066136360168457e-01 5.794485914520919323e-04 1.508338451385498047e-01 -1.436839103698730469e-01 -1.193750798702239990e-01 2.220865339040756226e-01 -8.208046108484268188e-02 -2.068116329610347748e-03 -6.600160268135368824e-04 1.183313727378845215e-01 2.164429798722267151e-02 -4.742059409618377686e-01 -2.200919240713119507e-01 -2.048097230726853013e-04 1.136448010802268982e-01 -1.866569668054580688e-01 4.885393008589744568e-02 -1.195114701986312866e-01 1.486151218414306641e-01 2.483553290367126465e-01 2.483682483434677124e-01 -1.969404518604278564e-01 -3.526446819305419922e-01 -9.642951935529708862e-02 -5.585385859012603760e-02 8.124043792486190796e-02
2.229303419589996338e-01 -6.735523790121078491e-02 -1.656709462404251099e-01 1.846051067113876343e-01 2.152529358863830566e-01 2.351747900247573853e-01 3.624337315559387207e-01 -2.552440762519836426e-01 1.686271280050277710e-02 -6.825091689825057983e-02 -6.162092089653015137e-02 3.740074932575225830e-01 9.944613091647624969e-03 -1.254464536905288696e-01 -1.949725300073623657e-01 -1.234969496726989746e-01 -1.053673103451728821e-01 -1.976459622383117676e-01 -1.866429299116134644e-02 1.246721763163805008e-02 1.405370384454727173e-01 1.185553371906280518e-01 -1.625200919806957245e-02 -3.490909636020660400e-01 -1.476203054189682007e-01 -4.304340109229087830e-02 -1.164456177502870560e-02 -2.570797801017761230e-01 9.074044227600097656e-02 -1.943581700325012207e-01 1.234685927629470825e-01 1.031490713357925415e-01
-1.430381089448928833e-01 7.927134633064270020e-02 7.742998003959655762e-02 1.245900616049766541e-01 -4.118961840867996216e-02 -4.157949611544609070e-02 2.745431661605834961e-02 2.278807908296585083e-01 2.330773323774337769e-01 -6.699872761964797974e-02 -5.122419819235801697e-02 4.571686983108520508e-01 7.188481278717517853e-03 1.649456173181533813e-01 1.395977437496185303e-01 1.088321357965469360e-01 2.609638869762420654e-01 3.888978064060211182e-02 -1.652813702821731567e-01 2.549607157707214355e-01 2.322529256343841553e-01 -1.485966891050338745e-01 1.454556267708539963e-02 1.230966597795486450e-01 -3.940248489379882812e-02 -1.557905077934265137e-01 2.659506499767303467e-01 -2.097497433423995972e-01 -1.593748927116394043e-01 -1.178698986768722534e-01 3.258048892021179199e-01 -1.651753932237625122e-01
-4.620634764432907104e-02 -1.950884312391281128e-01 -2.485092133283615112e-01 2.427440434694290161e-01 -3.483172655105590820e-01 3.357319235801696777e-01 2.200138419866561890e-01 -3.036436066031455994e-02 1.600004434585571289e-01 3.131267800927162170e-02 -1.598177552223205566e-01 2.753030359745025635e-01 2.361391335725784302e-01 5.864148214459419250e-02 6.299203634262084961e-02 1.591048687696456909e-01 -3.831323608756065369e-02 8.602701872587203979e-02 4.525924474000930786e-02 9.153705835342407227e-02 3.267596960067749023e-01 -1.178864613175392151e-01 1.195930242538452148e-01 -1.737907528877258301e-01 2.526721917092800140e-02 1.528263837099075317e-01 1.718828082084655762e-01 -1.933556795120239258e-01 -1.766439825296401978e-01 -1.188318505883216858e-01 2.639906946569681168e-03 1.364987194538116455e-01
6.901800632476806641e-02 -6.513897329568862915e-02 -1.407947242259979248e-01 1.572559326887130737e-01 -5.726096406579017639e-02 -1.739364862442016602e-01 5.401222780346870422e-02 -2.401828914880752563e-01 7.403344660997390747e-02 -2.003884911537170410e-01 2.925726212561130524e-02 2.991739213466644287e-01 6.505056470632553101e-02 3.898634016513824463e-02 -4.340492188930511475e-02 8.315018564462661743e-02 6.298231333494186401e-02 -2.238459736108779907e-01 -7.108477503061294556e-02 -1.379409618675708771e-02 4.534175619482994080e-02 5.541918054223060608e-02 -1.653265208005905151e-01 3.608322143554687500e-01 2.894890494644641876e-03 1.055371668189764023e-02 4.175315797328948975e-01 -1.467332392930984497e-01 -3.349525928497314453e-01 1.253215968608856201e-02 1.115911919623613358e-02 4.139096438884735107e-01
2.356626093387603760e-01 2.043772786855697632e-01 -5.672691017389297485e-02 2.711154222488403320e-01 -1.170405671000480652e-01 4.235573578625917435e-03 2.244811803102493286e-01 -3.744366168975830078e-01 1.093873828649520874e-01 1.437992304563522339e-01 -1.923800446093082428e-02 2.431159019470214844e-01 -1.389041244983673096e-01 -4.871770273894071579e-03 1.907638907432556152e-01 3.324247002601623535e-01 2.184749096632003784e-01 -3.690036386251449585e-02 6.056855618953704834e-02 -1.155700087547302246e-01 3.458904922008514404e-01 -8.291991800069808960e-02 -2.354387640953063965e-01 3.396971849724650383e-03 2.634901553392410278e-02 -2.467383742332458496e-01 7.746261358261108398e-02 -1.142734959721565247e-01 -1.280427426099777222e-01 -7.810442242771387100e-03 9.065590053796768188e-02 9.970986843109130859e-02
-1.254828721284866333e-01 -1.929100155830383301e-01 -1.705009937286376953e-01 2.901473939418792725e-01 1.143157556653022766e-01 2.231972664594650269e-01 -1.411316394805908203e-01 -2.801175415515899658e-01 -3.940092027187347412e-02 5.860697478055953979e-02 9.792780131101608276e-02 3.085223734378814697e-01 -2.052084803581237793e-01 1.490739583969116211e-01 5.115602165460586548e-03 1.476156860589981079e-01 4.890463873744010925e-02 2.453026324510574341e-01 -1.539245545864105225e-01 -7.495868206024169922e-02 4.921866059303283691e-01 2.931046858429908752e-02 6.141729652881622314e-02 3.242899477481842041e-02 1.113071218132972717e-01 -2.271619625389575958e-03 9.612293541431427002e-02 -2.164216339588165283e-01 -1.434872150421142578e-01 5.447186529636383057e-02 8.174211531877517700e-02 1.951520889997482300e-01
-3.418644890189170837e-02 2.377374470233917236e-02 -8.910594135522842407e-02 1.390797197818756104e-01 2.256685495376586914e-01 1.959803849458694458e-01 3.664276003837585449e-01 -6.277128309011459351e-02 6.718465685844421387e-02 1.560223102569580078e-02 -5.093446467071771622e-03 1.243772134184837341e-01 -4.259468615055084229e-02 -5.819839984178543091e-02 6.147426739335060120e-02 2.761551924049854279e-02 2.250742316246032715e-01 -1.250640302896499634e-01 2.616232447326183319e-02 -9.265118092298507690e-02 3.345276042819023132e-02 -9.022460132837295532e-02 -7.861544936895370483e-02 3.394209146499633789e-01 -9.637320041656494141e-02 2.744549810886383057e-01 2.856791019439697266e-02 -6.292194873094558716e-02 -5.451009273529052734e-01 -3.017131388187408447e-01 -6.584714353084564209e-02 -1.591808944940567017e-01
-2.080217301845550537e-01 1.125280000269412994e-02 -5.825857073068618774e-02 2.038267701864242554e-01 -1.954403966665267944e-01 -7.417277991771697998e-02 1.572713702917098999e-01 4.605924338102340698e-02 1.631640195846557617e-01 -7.086444646120071411e-02 -1.131161674857139587e-01 4.895950853824615479e-01 1.084889769554138184e-01 5.927235260605812073e-02 9.460324048995971680e-02 -5.819513648748397827e-02 1.988880783319473267e-01 -1.319230943918228149e-01 3.062000274658203125e-01 2.292339801788330078e-01 3.603613078594207764e-01 -9.936518222093582153e-02 3.488775715231895447e-02 -4.917776584625244141e-02 -1.672738641500473022e-01 -2.212663739919662476e-01 7.594109326601028442e-02 -1.437810361385345459e-01 -2.661573886871337891e-01 -2.907245792448520660e-02 8.703652769327163696e-02 8.265058510005474091e-03
1.143217682838439941e-01 -3.029130697250366211e-01 4.424624890089035034e-02 3.410749733448028564e-01 2.974175214767456055e-01 -1.432039588689804077e-01 -1.530153602361679077e-01 -2.091521322727203369e-01 -1.814649067819118500e-02 -3.251387551426887512e-02 -5.318779870867729187e-02 2.557980120182037354e-01 -2.250248789787292480e-01 -2.273862212896347046e-01 -1.933498680591583252e-01 2.914265394210815430e-01 -5.834189057350158691e-02 9.268055856227874756e-02 -1.806178092956542969e-01 9.449669159948825836e-04 2.582907974720001221e-01 3.495826572179794312e-02 -5.523455515503883362e-02 2.028432041406631470e-01 -6.443557143211364746e-02 -7.562085986137390137e-02 -3.157320618629455566e-02 -1.417227983474731445e-01 -8.931487053632736206e-02 -1.785721480846405029e-01 2.672478854656219482e-01 -8.643098920583724976e-02
-2.163065373897552490e-01 9.781689941883087158e-02 -1.744281500577926636e-01 1.734814979135990143e-02 -1.534596178680658340e-02 -1.353760361671447754e-01 1.643216311931610107e-01 -3.207075595855712891e-01 -6.520526856184005737e-02 -1.008922904729843140e-01 -2.101851552724838257e-01 3.271815180778503418e-01 -2.073215544223785400e-01 -1.342393010854721069e-01 -1.683738231658935547e-01 1.406527906656265259e-01 2.015386670827865601e-01 -5.670771002769470215e-02 -2.474355995655059814e-01 -2.077194005250930786e-01 2.007205737754702568e-03 2.089944779872894287e-01 5.082111060619354248e-02 6.551116239279508591e-03 8.192667365074157715e-02 -1.442977786064147949e-01 -2.232591658830642700e-01 -3.043970167636871338e-01 -8.949319273233413696e-02 1.397825125604867935e-02 2.435058206319808960e-01 2.401225119829177856e-01
1.352140456438064575e-01 -1.018774881958961487e-01 -2.358955442905426025e-01 2.296734601259231567e-01 2.939706668257713318e-02 -3.360724449157714844e-02 5.408894643187522888e-02 -4.355379194021224976e-02 8.648093789815902710e-02 3.874116390943527222e-02 -1.323091536760330200e-01 4.058902561664581299e-01 -1.869330108165740967e-01 -1.876298487186431885e-01 -2.146767973899841309e-01 -1.901901960372924805e-01 1.030107215046882629e-01 1.237574964761734009e-01 -1.700495779514312744e-01 -4.833247140049934387e-02 -4.156126454472541809e-02 -2.004851400852203369e-02 -2.403818368911743164e-01 -8.401025831699371338e-02 1.462609022855758667e-01 -1.042069867253303528e-01 3.001229166984558105e-01 -4.427423775196075439e-01 8.299470692873001099e-02 -2.253037989139556885e-01 3.497211262583732605e-02 1.054332256317138672e-01
-8.948630094528198242e-02 3.919145464897155762e-02 -7.998762279748916626e-02 3.014898300170898438e-01 1.717572510242462158e-01 -8.442507684230804443e-02 -1.271567344665527344e-01 -1.074186861515045166e-01 -1.295654177665710449e-01 -2.921847105026245117e-01 4.145655781030654907e-02 3.721475601196289062e-01 -6.942151486873626709e-02 -8.259918540716171265e-03 -1.972001343965530396e-01 -9.993577003479003906e-02 1.330318599939346313e-01 -1.330901682376861572e-01 4.946312867105007172e-03 2.267476543784141541e-02 1.231785281561315060e-03 -7.149378955364227295e-02 8.405090868473052979e-02 -1.848121881484985352e-01 1.744808107614517212e-01 1.743523478507995605e-01 3.039408326148986816e-01 -4.937675967812538147e-02 -7.913104444742202759e-02 -3.474417328834533691e-01 3.612094223499298096e-01 1.931316703557968140e-01
-1.719260215759277344e-01 -1.997994780540466309e-01 -1.878430545330047607e-01 6.444177776575088501e-02 8.363386988639831543e-02 9.110046178102493286e-02 1.238626018166542053e-01 -7.500329613685607910e-02 9.393955022096633911e-02 -5.865269526839256287e-02 9.710413962602615356e-02 1.769087612628936768e-01 -9.527827054262161255e-02 5.890942644327878952e-03 -1.445175409317016602e-01 -1.189030706882476807e-02 3.139870762825012207e-01 -1.260057985782623291e-01 -1.372529100626707077e-02 6.376035511493682861e-02 1.140693053603172302e-01 6.669601798057556152e-02 -6.186160445213317871e-02 -4.689908772706985474e-02 -4.682241976261138916e-01 -1.025994122028350830e-01 4.861859977245330811e-01 2.570444159209728241e-02 -3.560346066951751709e-01 -1.331059038639068604e-01 1.041858419775962830e-01 8.576679229736328125e-02
-3.388023376464843750e-02 -1.890928000211715698e-01 -2.469192743301391602e-01 1.841866225004196167e-01 7.894209772348403931e-02 4.210995137691497803e-02 -5.560164153575897217e-02 1.506020277738571167e-01 -8.051566034555435181e-02 1.406481862068176270e-01 3.442805632948875427e-02 2.659885287284851074e-01 -1.791097372770309448e-01 -1.379780191928148270e-02 -1.473988145589828491e-01 1.133687421679496765e-01 2.079989761114120483e-01 6.192621216177940369e-02 2.434452772140502930e-01 6.067247316241264343e-02 1.339081395417451859e-02 3.012583404779434204e-02 -1.440238505601882935e-01 -1.383592039346694946e-01 1.057062596082687378e-01 7.300433516502380371e-02 -2.036399394273757935e-01 -3.512489199638366699e-01 -4.088943302631378174e-01 -3.207566142082214355e-01 2.414543330669403076e-01 -9.289120882749557495e-02
-1.055690199136734009e-01 -1.983222365379333496e-01 -5.208214521408081055e-01 1.846837103366851807e-01 -2.832833863794803619e-02 1.960318386554718018e-01 -1.555681135505437851e-02 -7.707761973142623901e-02 -7.206597179174423218e-02 9.273907542228698730e-02 -1.044962480664253235e-01 1.989312916994094849e-01 3.977906703948974609e-02 -2.700128853321075439e-01 -8.555646985769271851e-02 4.158233404159545898e-01 1.827720850706100464e-01 -8.117371052503585815e-02 3.045870177447795868e-02 6.802221387624740601e-02 5.819815024733543396e-02 1.939166784286499023e-01 -4.155140370130538940e-02 8.270218223333358765e-02 1.412111073732376099e-01 8.670777827501296997e-02 -1.589411497116088867e-01 -1.003735437989234924e-01 -2.829263806343078613e-01 -1.620375365018844604e-01 1.177380532026290894e-01 4.089904204010963440e-02
-2.551003992557525635e-01 2.588618546724319458e-02 -4.038791358470916748e-01 3.428097665309906006e-01 2.372028678655624390e-01 6.238646805286407471e-03 1.088975518941879272e-01 -2.537901103496551514e-01 1.819683313369750977e-01 6.595059484243392944e-02 -1.135367751121520996e-01 2.321424484252929688e-01 -1.096345856785774231e-01 3.556276857852935791e-02 -1.815529167652130127e-01 -1.462615877389907837e-01 -1.656692326068878174e-01 1.300411224365234375e-01 1.062278449535369873e-01 1.134131941944360733e-02 2.270608395338058472e-01 7.290136814117431641e-02 1.006936505436897278e-01 5.000492557883262634e-02 2.394215464591979980e-01 7.477419078350067139e-02 9.795189648866653442e-02 -4.788742959499359131e-02 -4.410377144813537598e-02 -2.478632032871246338e-01 3.952716663479804993e-02 -2.900641262531280518e-01
2.425086647272109985e-01 -2.764852344989776611e-01 -3.971116840839385986e-01 4.715285301208496094e-01 -5.613800510764122009e-02 2.355640083551406860e-01 8.051881194114685059e-02 1.497408561408519745e-02 3.948043659329414368e-02 -2.358547411859035492e-02 1.810818724334239960e-02 3.343265354633331299e-01 -2.404694072902202606e-02 5.309578031301498413e-02 3.483689576387405396e-02 1.543191224336624146e-01 -1.560032516717910767e-01 -1.217079535126686096e-02 -1.400380283594131470e-01 -1.450746506452560425e-01 -8.394320309162139893e-02 -1.568880118429660797e-02 3.903546929359436035e-02 2.161760926246643066e-01 -2.359662577509880066e-02 1.067415103316307068e-01 7.362814247608184814e-02 -2.160094380378723145e-01 -2.776355147361755371e-01 -2.461537159979343414e-02 2.854239381849765778e-02 -1.161548048257827759e-01
-9.189622104167938232e-02 2.025338411331176758e-01 -2.216348052024841309e-01 1.935458481311798096e-01 -2.054276168346405029e-01 1.480855792760848999e-02 3.190745785832405090e-02 -1.686809360980987549e-01 -1.080725267529487610e-01 3.184664994478225708e-02 -5.707094073295593262e-02 3.082037568092346191e-01 -2.558499574661254883e-01 -2.198670506477355957e-01 3.810895979404449463e-02 7.045398652553558350e-02 3.258944749832153320e-01 3.831755742430686951e-02 -4.989532381296157837e-02 -2.191880792379379272e-01 -3.785782307386398315e-02 1.483847387135028839e-02 4.477195143699645996e-01 1.237821206450462341e-01 -7.362867146730422974e-02 4.225357621908187866e-02 -7.267863303422927856e-02 -3.030328452587127686e-01 -5.187454819679260254e-02 -1.825058460235595703e-01 6.465790420770645142e-02 2.019170373678207397e-01
1.050841510295867920e-01 -2.925637960433959961e-01 -1.497178077697753906e-01 3.822639882564544678e-01 1.654227972030639648e-01 1.723583787679672241e-01 2.131011039018630981e-01 4.804553091526031494e-02 -1.953896284103393555e-01 2.290354818105697632e-01 -1.105769649147987366e-01 2.718119919300079346e-01 5.944665521383285522e-02 -2.569509111344814301e-02 2.272301316261291504e-01 7.451261579990386963e-02 1.890676468610763550e-01 -3.178142383694648743e-02 -7.842604070901870728e-02 1.134053841233253479e-01 -1.126878559589385986e-01 -1.415392905473709106e-01 -3.076526708900928497e-02 -1.505819056183099747e-02 -1.429202705621719360e-01 -7.162003219127655029e-02 -8.323973417282104492e-02 -2.727253437042236328e-01 -3.597285151481628418e-01 -1.233723461627960205e-01 2.219309210777282715e-01 3.862021863460540771e-02
4.548586905002593994e-02 1.578684449195861816e-01 1.329441927373409271e-02 1.481232047080993652e-01 2.959243059158325195e-01 -2.264026924967765808e-02 3.439532965421676636e-02 -1.940005272626876831e-01 1.916277557611465454e-01 1.386907249689102173e-01 -4.854640960693359375e-01 4.515028893947601318e-01 -5.904265213757753372e-03 -7.591435313224792480e-02 8.883789926767349243e-02 -1.393809467554092407e-01 1.636271327733993530e-01 -2.549563162028789520e-02 2.290321737527847290e-01 -3.346500545740127563e-02 7.136704027652740479e-02 -2.043364346027374268e-01 1.315785795450210571e-01 -3.896952793002128601e-02 8.321958035230636597e-02 7.714114035479724407e-04 1.351191699504852295e-01 -3.280538320541381836e-02 -1.064950674772262573e-01 -3.703244403004646301e-02 3.271601200103759766e-01 5.197327211499214172e-02
-2.152450978755950928e-01 -1.499226540327072144e-01 -2.849922478199005127e-01 1.299258172512054443e-01 1.113095581531524658e-01 1.228971034288406372e-01 6.440642476081848145e-02 1.616493165493011475e-01 -4.333485662937164307e-02 8.619968593120574951e-02 -2.472690343856811523e-01 3.659969568252563477e-01 -1.119701489806175232e-01 1.752490736544132233e-02 -1.710480079054832458e-02 1.035123318433761597e-01 1.822787821292877197e-01 -8.884727954864501953e-02 2.453251779079437256e-01 1.778106018900871277e-02 -3.250083327293395996e-02 7.805883884429931641e-02 -8.344908058643341064e-02 -1.567045003175735474e-01 1.783567108213901520e-02 2.026278153061866760e-02 -2.388034313917160034e-01 -4.327755868434906006e-01 -3.144333958625793457e-01 -2.433829456567764282e-01 5.798971652984619141e-02 -1.602725125849246979e-02
-3.909059762954711914e-01 2.074931114912033081e-01 -2.463968694210052490e-01 -7.324643433094024658e-02 -5.109044536948204041e-02 1.272006332874298096e-01 2.171012759208679199e-01 -2.669649720191955566e-01 1.065950095653533936e-01 4.899754002690315247e-02 8.104190975427627563e-02 2.707209587097167969e-01 1.124280169606208801e-01 2.489875443279743195e-02 -6.302459537982940674e-02 2.445914447307586670e-01 6.335800513625144958e-03 3.684499114751815796e-02 -2.087563127279281616e-01 -2.268882691860198975e-01 -7.562611997127532959e-02 -1.840491741895675659e-01 3.334313258528709412e-02 2.464700446580536664e-05 -2.070568799972534180e-01 2.246509492397308350e-01 2.234442979097366333e-01 -2.870186269283294678e-01 -1.914416700601577759e-01 -1.321599930524826050e-01 5.090192705392837524e-02 1.033237800002098083e-01
8.506371825933456421e-02 -2.411920279264450073e-01 -1.464242041110992432e-01 3.241567313671112061e-01 -3.685283362865447998e-01 -7.701937109231948853e-02 1.638182699680328369e-01 -3.539567291736602783e-01 1.453891098499298096e-01 -9.133835881948471069e-02 8.331142365932464600e-03 4.204733371734619141e-01 1.070047989487648010e-01 2.074251919984817505e-01 1.448954083025455475e-02 1.649602651596069336e-01 -1.440771017223596573e-02 -4.871502146124839783e-02 -4.339758306741714478e-02 -6.678622961044311523e-02 1.757109016180038452e-01 -1.841522604227066040e-01 -1.683326363563537598e-01 -1.211968529969453812e-02 4.232529923319816589e-02 2.354912906885147095e-01 -2.206117473542690277e-02 -1.323731839656829834e-01 -8.838234096765518188e-02 -8.984136581420898438e-02 1.698964685201644897e-01 6.134022399783134460e-02
-1.925158798694610596e-01 2.454906888306140900e-02 -3.937821388244628906e-01 -3.240529447793960571e-02 -5.595849081873893738e-02 -5.483244732022285461e-02 2.907389104366302490e-01 -2.092605084180831909e-01 1.728227436542510986e-01 -8.304055780172348022e-02 -1.685433834791183472e-01 3.134310245513916016e-01 -2.307047992944717407e-01 -1.133378371596336365e-01 -3.365261852741241455e-01 1.431172341108322144e-01 1.404917836189270020e-01 -2.759460546076297760e-02 -3.166272342205047607e-01 2.821730971336364746e-01 3.442566096782684326e-02 4.476619511842727661e-02 -1.112690567970275879e-01 8.535103872418403625e-03 8.888002485036849976e-02 -8.036205917596817017e-02 -6.762002408504486084e-02 -3.266003727912902832e-02 -1.428764313459396362e-01 2.481650561094284058e-02 2.216891348361968994e-01 -4.860712215304374695e-02
-3.181400895118713379e-01 1.174837723374366760e-01 -5.239574983716011047e-02 9.702896326780319214e-02 1.946593821048736572e-01 -6.698223203420639038e-02 2.132477313280105591e-01 5.437649413943290710e-02 -8.442323654890060425e-03 -2.066663205623626709e-01 1.286644339561462402e-01 2.054842561483383179e-01 -4.180656000971794128e-02 -1.711504459381103516e-01 -4.688983783125877380e-02 1.860455572605133057e-01 1.289960592985153198e-01 2.030338495969772339e-01 -9.041779488325119019e-02 -9.629148989915847778e-02 2.226235866546630859e-01 1.245775446295738220e-01 -1.027211993932723999e-01 7.677800208330154419e-02 -2.202347964048385620e-01 -1.658448874950408936e-01 2.181075215339660645e-01 -9.928165376186370850e-02 -3.341593444347381592e-01 -4.057680964469909668e-01 1.063627824187278748e-01 -1.862937510013580322e-01
-4.214945435523986816e-02 6.535749882459640503e-02 -1.383569091558456421e-01 2.748582661151885986e-01 7.378384470939636230e-02 8.510373532772064209e-02 -7.424256950616836548e-02 -2.008816450834274292e-01 -2.198667824268341064e-02 9.663032367825508118e-03 -9.451237320899963379e-02 3.485978245735168457e-01 1.541610658168792725e-01 9.215709567070007324e-02 -1.646606773138046265e-01 -2.879690937697887421e-02 1.939652711153030396e-01 -3.322381377220153809e-01 -6.061593070626258850e-02 -1.418071091175079346e-01 4.021134674549102783e-01 -1.613715291023254395e-01 2.452024221420288086e-01 -2.641245722770690918e-01 9.489730000495910645e-02 2.009353637695312500e-01 1.682050824165344238e-01 1.386452019214630127e-01 -1.595476269721984863e-02 -9.871958196163177490e-02 2.181653827428817749e-01 7.467794418334960938e-02
-4.721574485301971436e-02 9.786392003297805786e-02 -1.108905524015426636e-01 9.878254681825637817e-02 -2.652138285338878632e-02 1.421048492193222046e-01 2.213717848062515259e-01 -2.554658651351928711e-01 -2.637935429811477661e-02 -3.605322241783142090e-01 2.892813831567764282e-02 3.946601450443267822e-01 1.234209630638360977e-02 -1.613847315311431885e-01 4.386617988348007202e-02 1.866630762815475464e-01 3.835981786251068115e-01 6.139677390456199646e-02 -1.812139451503753662e-01 1.549365818500518799e-01 8.279370516538619995e-02 1.922588646411895752e-01 -7.902057468891143799e-02 -6.590315699577331543e-02 -5.614787340164184570e-02 -9.550111740827560425e-02 1.227355077862739563e-01 -7.456997781991958618e-02 -3.855397403240203857e-01 1.043550744652748108e-01 1.254874318838119507e-01 -1.019480079412460327e-01
-1.494926959276199341e-01 -7.884509861469268799e-03 -1.208974197506904602e-01 4.395124316215515137e-02 2.102715820074081421e-01 1.364900469779968262e-01 -7.228121906518936157e-02 -2.595429420471191406e-01 1.085811629891395569e-01 -4.373263195157051086e-02 -5.771381780505180359e-02 4.877479970455169678e-01 -1.706126183271408081e-01 -2.436461299657821655e-01 9.397569298744201660e-02 7.881902903318405151e-02 -7.417491823434829712e-02 -2.067563086748123169e-01 9.686789661645889282e-02 9.153085947036743164e-02 2.490675449371337891e-01 2.512112259864807129e-01 -1.595006436109542847e-01 3.202097117900848389e-02 2.598873972892761230e-01 -2.007827013731002808e-01 1.082369238138198853e-01 5.556687712669372559e-02 -2.138602882623672485e-01 -6.146093830466270447e-03 2.752804160118103027e-01 7.303048670291900635e-02
-7.816538959741592407e-02 1.111081317067146301e-01 -8.751545101404190063e-02 -5.248481407761573792e-03 3.456848859786987305e-01 5.473060905933380127e-02 9.046224504709243774e-02 9.718809276819229126e-02 9.858271479606628418e-02 9.516403079032897949e-02 1.957622170448303223e-01 3.952527642250061035e-01 -1.627795994281768799e-01 1.138715147972106934e-01 -5.083057656884193420e-02 2.795823514461517334e-01 2.044776231050491333e-01 -9.275954216718673706e-02 -6.056806538254022598e-03 -2.707601189613342285e-01 -1.147225871682167053e-01 -7.179503887891769409e-02 -1.289855241775512695e-01 2.567791938781738281e-01 6.662008911371231079e-02 2.954618036746978760e-01 1.718392968177795410e-01 -6.510856002569198608e-02 -2.874092459678649902e-01 1.223956346511840820e-01 1.703896075487136841e-01 -1.530586481094360352e-01
1.122533306479454041e-01 1.184553578495979309e-01 3.462555631995201111e-02 4.685865342617034912e-02 1.378668695688247681e-01 -1.277942657470703125e-01 2.545535862445831299e-01 -1.421858519315719604e-01 1.883555501699447632e-01 1.008938774466514587e-01 -1.761099249124526978e-01 1.271557360887527466e-01 -6.224916502833366394e-02 -9.991583973169326782e-02 -1.700969636440277100e-01 4.514127969741821289e-02 -8.316319435834884644e-02 -4.709858447313308716e-02 1.346829384565353394e-01 -1.587525755167007446e-01 -3.625918552279472351e-02 -2.375634200870990753e-02 9.580258280038833618e-02 -1.886575669050216675e-01 1.581735908985137939e-01 -1.883151978254318237e-01 4.185517430305480957e-01 -1.335584372282028198e-01 -3.048072457313537598e-01 -1.162027269601821899e-01 4.550747275352478027e-01 2.140486985445022583e-01
-2.267846763134002686e-01 1.887660287320613861e-02 -1.542037166655063629e-02 8.633425086736679077e-02 -1.580181121826171875e-01 -1.470077689737081528e-02 -1.150787174701690674e-01 -1.194184422492980957e-01 -1.020446270704269409e-01 1.444781124591827393e-01 -8.333689719438552856e-02 2.622805833816528320e-01 -3.107731640338897705e-01 1.540852934122085571e-01 -3.403835892677307129e-01 1.071363389492034912e-01 -2.825929550454020500e-03 1.625025570392608643e-01 4.180348664522171021e-02 -5.263929814100265503e-02 2.943840622901916504e-01 -3.409804403781890869e-01 5.127894133329391479e-02 -9.918478317558765411e-03 6.238121539354324341e-02 7.156659662723541260e-02 3.549621105194091797e-01 -9.677658975124359131e-02 -1.508211493492126465e-01 2.435188554227352142e-02 2.570061981678009033e-01 -2.505726218223571777e-01
-8.056506514549255371e-02 -1.169627979397773743e-01 -8.052856475114822388e-02 1.245573163032531738e-01 2.745490968227386475e-01 1.386918723583221436e-01 3.147813975811004639e-01 1.384994834661483765e-01 9.409361332654953003e-02 2.704698219895362854e-02 -5.925400182604789734e-03 2.490042001008987427e-01 -1.660367399454116821e-01 1.537980162538588047e-03 -1.202746108174324036e-01 1.016328409314155579e-01 1.737503111362457275e-01 1.191849708557128906e-01 2.232818119227886200e-02 2.844857275485992432e-01 -7.369554787874221802e-02 -1.742253452539443970e-02 -1.357325613498687744e-01 -1.517073810100555420e-01 3.445164114236831665e-02 1.022370904684066772e-01 -5.510605871677398682e-02 -3.047097027301788330e-01 -4.849629700183868408e-01 -3.234126865863800049e-01 -1.612820476293563843e-02 1.978045888245105743e-02
4.978016391396522522e-02 -7.958361506462097168e-02 -3.316257894039154053e-01 2.114932686090469360e-01 1.164175122976303101e-01 3.635745123028755188e-02 3.007847368717193604e-01 -1.747786439955234528e-02 1.549205277115106583e-02 7.873173058032989502e-02 9.629293531179428101e-02 4.275119900703430176e-01 1.713757663965225220e-01 -6.846702191978693008e-03 2.037410736083984375e-01 9.316290915012359619e-02 1.055805757641792297e-02 1.186600551009178162e-01 1.223198175430297852e-01 2.385903149843215942e-01 3.512585461139678955e-01 1.107800081372261047e-01 -1.192705780267715454e-01 2.904698252677917480e-01 -3.228872641921043396e-02 5.388787016272544861e-02 1.136952266097068787e-02 -2.189264893531799316e-01 6.534801423549652100e-02 -1.621025800704956055e-01 1.773463487625122070e-01 1.356896460056304932e-01
-1.322800368070602417e-01 -3.892796486616134644e-02 4.518506303429603577e-02 -9.434063732624053955e-02 1.323532164096832275e-01 3.013011515140533447e-01 1.462413221597671509e-01 -3.692320585250854492e-01 1.215003207325935364e-01 -5.804830044507980347e-02 -4.471897706389427185e-02 3.194144666194915771e-01 9.697749465703964233e-02 -1.720814406871795654e-01 -8.642734587192535400e-02 2.850446999073028564e-01 -1.648976951837539673e-01 -2.150844186544418335e-01 -1.261270791292190552e-01 -2.244245260953903198e-01 3.927674144506454468e-02 8.116238564252853394e-02 -6.001091748476028442e-02 5.332800745964050293e-02 2.370869517326354980e-01 -3.833024576306343079e-02 -4.464517813175916672e-03 -1.071309596300125122e-01 -2.233775407075881958e-01 -1.595172435045242310e-01 3.472156822681427002e-01 1.864171475172042847e-01
8.399106562137603760e-02 -3.044795393943786621e-01 7.247033715248107910e-02 2.103304564952850342e-01 1.111237108707427979e-01 1.207912862300872803e-01 -2.361611835658550262e-02 -2.359614968299865723e-01 -3.072628080844879150e-01 -3.093994781374931335e-02 -2.464915066957473755e-01 3.227207064628601074e-01 2.284773066639900208e-02 -8.748259395360946655e-02 -1.541477721184492111e-02 1.252197921276092529e-01 8.588099479675292969e-02 -2.945038378238677979e-01 -2.452569752931594849e-01 3.943905606865882874e-02 2.743991315364837646e-01 6.249320134520530701e-02 3.268336877226829529e-02 9.257979691028594971e-03 -3.431455418467521667e-02 -2.242080271244049072e-01 6.499034166336059570e-02 9.958469308912754059e-04 -1.481103599071502686e-01 -3.739366307854652405e-02 3.757711946964263916e-01 -1.637865304946899414e-01
1.308152973651885986e-01 3.007543832063674927e-02 -3.568613529205322266e-01 2.178425192832946777e-01 4.833239689469337463e-02 3.412849903106689453e-01 -6.109747290611267090e-02 5.089595168828964233e-02 6.655073165893554688e-02 2.097728699445724487e-01 -5.908989533782005310e-02 1.073274016380310059e-01 -5.712632462382316589e-02 2.668880857527256012e-03 -1.017993092536926270e-01 3.034967780113220215e-01 -9.357883036136627197e-02 -9.935805946588516235e-02 -5.919252336025238037e-02 -6.015354394912719727e-02 7.195819169282913208e-02 -1.403945535421371460e-01 5.263180285692214966e-02 1.992664486169815063e-01 1.422663480043411255e-01 -1.090418100357055664e-01 -2.375840246677398682e-01 -2.757244408130645752e-01 -4.035738706588745117e-01 -1.356062442064285278e-01 2.308517247438430786e-01 1.434701234102249146e-01
-9.512226283550262451e-02 1.087623834609985352e-01 -3.652512282133102417e-02 3.771645203232765198e-02 -6.692561507225036621e-02 2.750951647758483887e-01 2.295433580875396729e-01 -1.137539222836494446e-01 1.524566709995269775e-01 -3.887626826763153076e-01 3.269482031464576721e-02 2.726469337940216064e-01 2.761063724756240845e-02 -2.213024944067001343e-01 -1.746423393487930298e-01 2.507920004427433014e-02 1.364471018314361572e-01 -1.156137287616729736e-01 -2.806078642606735229e-03 -1.452474296092987061e-01 7.874193042516708374e-02 -1.551833152770996094e-01 -1.510454863309860229e-01 3.439505994319915771e-01 1.953679621219635010e-01 1.411245465278625488e-01 1.815547645092010498e-01 -4.309784621000289917e-02 -2.426712960004806519e-01 -3.287910223007202148e-01 4.384801536798477173e-02 -1.167084276676177979e-01
1.086961328983306885e-01 -2.150147408246994019e-01 -1.863597333431243896e-02 1.775171458721160889e-01 3.757447898387908936e-01 1.823064386844635010e-01 1.496224552392959595e-01 -6.382610648870468140e-02 2.856062352657318115e-01 -6.722251325845718384e-02 -2.219958901405334473e-01 4.077558517456054688e-01 1.703552007675170898e-01 -2.620820105075836182e-01 -8.389597386121749878e-02 1.255713701248168945e-01 -9.679856896400451660e-02 -1.290544271469116211e-01 -2.631761133670806885e-01 -1.190293505787849426e-01 -6.764502078294754028e-02 7.803712785243988037e-02 -7.454657554626464844e-02 7.226312905550003052e-02 -5.388756096363067627e-02 -6.129435077309608459e-02 1.228212192654609680e-01 5.240007862448692322e-02 -3.283985555171966553e-01 4.506077244877815247e-02 1.306294649839401245e-01 -6.878311187028884888e-02
8.145955950021743774e-02 -1.301431059837341309e-01 -9.083773195743560791e-02 1.911312043666839600e-01 1.454805023968219757e-02 -9.683573734946548939e-04 2.604611515998840332e-01 -2.481244504451751709e-01 3.135459721088409424e-01 -1.099441647529602051e-01 4.759830608963966370e-02 2.979510128498077393e-01 -2.689396440982818604e-01 -9.319660067558288574e-02 -3.698374927043914795e-01 2.079594880342483521e-01 2.017613649368286133e-01 -1.784764826297760010e-01 -1.628141552209854126e-01 2.819961905479431152e-01 6.833939254283905029e-02 3.837132453918457031e-02 -9.760238975286483765e-02 6.021322309970855713e-02 1.557747721672058105e-01 1.514844447374343872e-01 1.210178434848785400e-01 -2.027126103639602661e-01 -2.409617044031620026e-02 5.799592658877372742e-02 1.635531783103942871e-01 -8.952435851097106934e-02
-1.055242419242858887e-01 -1.114782318472862244e-01 -2.925019562244415283e-01 -7.903881371021270752e-02 1.239183768630027771e-01 -1.651532351970672607e-01 1.412601023912429810e-01 1.262522041797637939e-01 -2.005852013826370239e-01 3.142677545547485352e-01 5.955892056226730347e-02 3.069911301136016846e-01 1.292284429073333740e-01 -7.683704607188701630e-03 -8.522161096334457397e-02 -1.053646113723516464e-02 1.012671887874603271e-01 -2.475086227059364319e-02 -9.769916534423828125e-02 2.675897069275379181e-02 -9.905450278893113136e-04 -9.438377618789672852e-02 -3.161771595478057861e-01 5.669044703245162964e-02 1.075045838952064514e-01 2.792999148368835449e-01 1.813742220401763916e-01 -1.256622076034545898e-01 -3.332547843456268311e-01 -3.331516981124877930e-01 1.406859904527664185e-01 -1.785239577293395996e-01
6.238096859306097031e-03 -4.104536771774291992e-02 -1.322794109582901001e-01 -8.023507893085479736e-02 -3.445791080594062805e-02 6.814843416213989258e-02 2.705324292182922363e-01 -4.823335707187652588e-01 -2.904139086604118347e-02 -5.297821015119552612e-02 -1.549549251794815063e-01 3.214839398860931396e-01 -1.546127945184707642e-01 -9.318840689957141876e-03 -1.958772391080856323e-01 1.073165237903594971e-01 2.079882472753524780e-01 -1.099130809307098389e-01 -3.502472639083862305e-01 2.699328660964965820e-01 2.717843651771545410e-02 1.598241329193115234e-01 4.180850833654403687e-02 1.394671499729156494e-01 1.615399569272994995e-01 -9.619867801666259766e-02 -3.329541906714439392e-02 -5.334234610199928284e-02 -1.817573010921478271e-01 -1.820331513881683350e-01 2.187896668910980225e-01 7.799892127513885498e-02
-1.172857061028480530e-01 1.955663114786148071e-01 -2.457039430737495422e-03 1.259256303310394287e-01 2.406170666217803955e-01 4.199624657630920410e-01 2.725445032119750977e-01 6.467122584581375122e-02 1.005397215485572815e-01 -2.815411984920501709e-01 -1.598881185054779053e-01 4.052642881870269775e-01 -1.320798099040985107e-01 5.570973269641399384e-03 -7.854561321437358856e-03 1.287987232208251953e-01 1.629166454076766968e-01 -1.863363385200500488e-01 -5.989457294344902039e-02 -3.352466970682144165e-02 -3.456766158342361450e-02 -2.782248891890048981e-02 2.197659909725189209e-01 -9.222569316625595093e-02 3.788949176669120789e-02 2.108814120292663574e-01 1.213951855897903442e-01 -1.543013602495193481e-01 1.621978916227817535e-02 -2.547051608562469482e-01 1.680766493082046509e-01 5.930335074663162231e-02
2.401179373264312744e-01 -1.163275465369224548e-01 -1.580602824687957764e-01 9.754604101181030273e-02 -8.991283923387527466e-02 3.657326847314834595e-02 -1.087074517272412777e-03 -3.722380101680755615e-02 1.485215127468109131e-01 6.951738893985748291e-02 -3.100878000259399414e-01 1.585199534893035889e-01 6.245685275644063950e-03 -7.175064831972122192e-02 -1.227035596966743469e-01 2.629246711730957031e-01 2.784656286239624023e-01 -2.223928719758987427e-01 -1.426393389701843262e-01 1.136345863342285156e-01 1.330044418573379517e-01 1.189466416835784912e-01 -9.450955688953399658e-02 9.254315868020057678e-03 -1.820511817932128906e-01 -1.580596566200256348e-01 3.076246082782745361e-01 -3.174463808536529541e-01 -2.817540764808654785e-01 -1.714221537113189697e-01 -1.511381417512893677e-01 2.443280816078186035e-01
-1.219405159354209900e-01 -2.768510207533836365e-02 3.214695723727345467e-03 -1.254995167255401611e-01 -4.974753782153129578e-02 -1.816920377314090729e-02 1.076610237360000610e-01 -5.325352028012275696e-02 1.937944144010543823e-01 1.118413209915161133e-01 -2.170799523591995239e-01 3.797541558742523193e-01 -1.253250390291213989e-01 1.571089327335357666e-01 -1.340657770633697510e-01 2.511377334594726562e-01 2.342669963836669922e-01 4.874252155423164368e-02 -1.688840985298156738e-01 1.176985502243041992e-01 1.510229706764221191e-01 -1.436014920473098755e-01 7.428647577762603760e-02 2.278042584657669067e-01 -3.526200056076049805e-01 -3.832932561635971069e-02 2.337041497230529785e-01 -2.386613488197326660e-01 -1.285312920808792114e-01 -2.243356704711914062e-01 4.167569056153297424e-02 2.865170836448669434e-01
-1.686617732048034668e-02 -5.526198446750640869e-02 3.164330720901489258e-01 2.576137185096740723e-01 -1.501353457570075989e-02 3.757902085781097412e-01 4.637906327843666077e-02 -1.317971851676702499e-03 -7.107140868902206421e-02 -3.394616395235061646e-02 -2.177646607160568237e-01 1.888411939144134521e-01 6.907456368207931519e-02 -9.127978980541229248e-02 7.285764813423156738e-02 1.517011374235153198e-01 2.390765994787216187e-01 -1.745382100343704224e-01 -1.441214233636856079e-02 5.028607323765754700e-02 2.295729368925094604e-01 -2.610027603805065155e-02 1.792424172163009644e-01 -2.610148303210735321e-02 -4.967277124524116516e-02 -6.867421418428421021e-02 3.427222669124603271e-01 -1.336818486452102661e-01 -2.786559164524078369e-01 -1.979068815708160400e-01 3.452885150909423828e-01 2.747369743883609772e-02
-2.469265013933181763e-01 2.620426118373870850e-01 -8.125703036785125732e-02 3.157305717468261719e-01 1.234572976827621460e-01 2.396532297134399414e-01 6.975807994604110718e-02 1.648634672164916992e-01 2.387100309133529663e-01 5.933110043406486511e-02 4.627479985356330872e-02 2.594874203205108643e-01 -2.254648655652999878e-01 1.455225646495819092e-01 -1.429352462291717529e-01 2.395367622375488281e-01 8.742561936378479004e-02 -2.005356699228286743e-01 -2.704581916332244873e-01 -1.015283092856407166e-01 1.593854576349258423e-01 -7.344796508550643921e-02 -1.581122130155563354e-01 -1.182878613471984863e-01 -2.931087017059326172e-01 2.207767665386199951e-01 7.491336017847061157e-02 -1.059591621160507202e-01 -5.229180678725242615e-02 -5.747494846582412720e-02 1.446284800767898560e-01 -7.953307358548045158e-04
-1.261234134435653687e-01 -8.568385988473892212e-02 2.797391414642333984e-01 2.469331622123718262e-01 1.159352660179138184e-01 3.520143926143646240e-01 -5.602115561487153172e-05 -6.056625396013259888e-02 -1.168260499835014343e-01 5.347117781639099121e-02 -2.659790515899658203e-01 5.310147255659103394e-02 -4.932133480906486511e-03 -1.607306301593780518e-01 5.409925431013107300e-02 -4.207172617316246033e-02 1.995037794113159180e-01 -1.163725033402442932e-01 -7.090301811695098877e-02 -7.855831831693649292e-02 4.550002217292785645e-01 -1.043564826250076294e-01 1.376729309558868408e-01 -6.717581301927566528e-03 4.653511568903923035e-02 -1.754448711872100830e-01 2.207688987255096436e-01 -7.294157147407531738e-02 -3.553549349308013916e-01 -8.084347099065780640e-02 2.314621508121490479e-01 -3.193038702011108398e-02
-8.860437572002410889e-02 2.070321291685104370e-01 -2.046848386526107788e-01 3.283408582210540771e-01 -2.721906304359436035e-01 2.224147766828536987e-01 1.908226609230041504e-01 -2.657675929367542267e-02 -2.286461368203163147e-02 -9.946742653846740723e-02 -1.422484815120697021e-01 1.189076155424118042e-01 6.753454357385635376e-02 -2.722185254096984863e-01 -1.879468709230422974e-01 1.379836648702621460e-01 -1.601308882236480713e-01 -1.492560505867004395e-01 1.079555004835128784e-01 -3.290060162544250488e-02 2.749537229537963867e-01 -3.510365784168243408e-01 2.299527376890182495e-01 1.956965476274490356e-01 1.749238115735352039e-03 2.401410974562168121e-02 1.306413561105728149e-01 -8.921940624713897705e-02 -2.356725633144378662e-01 -1.613999158143997192e-01 4.620806127786636353e-02 -3.314414992928504944e-02
-6.065925210714340210e-02 -1.484521627426147461e-01 6.079501286149024963e-02 5.939504504203796387e-02 2.553591430187225342e-01 4.424672946333885193e-02 2.298776805400848389e-02 -1.788003593683242798e-01 4.157395660877227783e-02 4.789718613028526306e-02 -2.270177304744720459e-01 3.751590549945831299e-01 -1.772342473268508911e-01 -2.873291373252868652e-01 -3.017813563346862793e-01 2.520534098148345947e-01 -2.321419715881347656e-01 -6.244946271181106567e-02 1.525951176881790161e-01 -1.439393907785415649e-01 7.050691545009613037e-02 -5.008436739444732666e-02 -2.198142707347869873e-01 -1.117997318506240845e-01 -3.272442892193794250e-02 1.378195434808731079e-01 6.276237964630126953e-02 7.844378054141998291e-02 -2.227280735969543457e-01 -2.759469747543334961e-01 1.834887266159057617e-01 -2.069943249225616455e-01
-1.942943967878818512e-02 -6.621620804071426392e-02 1.187451183795928955e-03 3.323363661766052246e-01 -5.562865361571311951e-02 -2.251407057046890259e-01 9.872692823410034180e-02 6.498862057924270630e-02 3.382225036621093750e-01 -2.742953412234783173e-02 -2.017972022294998169e-01 2.788458764553070068e-01 2.967446111142635345e-02 -2.062069624662399292e-01 -2.277496904134750366e-01 3.139049187302589417e-02 -6.314338743686676025e-02 -5.065906420350074768e-02 -2.197835594415664673e-01 -1.131729856133460999e-01 1.328999698162078857e-01 -1.314053684473037720e-01 -8.026736229658126831e-02 -2.192577421665191650e-01 -9.755870699882507324e-02 -1.843833625316619873e-01 -6.933803856372833252e-02 -4.100300669670104980e-01 -1.797710545361042023e-02 -3.285094499588012695e-01 5.571630969643592834e-02 -4.741504415869712830e-02
-3.022941648960113525e-01 -2.406980656087398529e-02 -1.135693266987800598e-01 8.956630527973175049e-02 1.189402267336845398e-01 8.122026920318603516e-02 -2.562382444739341736e-02 1.136484593152999878e-01 -8.923032134771347046e-02 -1.767853647470474243e-01 1.258596181869506836e-01 2.111402899026870728e-01 -1.547453850507736206e-01 -2.250549383461475372e-02 1.155449599027633667e-01 3.777655065059661865e-01 1.880667507648468018e-01 -2.044093310832977295e-01 -2.468369156122207642e-01 -1.633571833372116089e-01 1.967145353555679321e-01 -3.820970281958580017e-02 7.825722545385360718e-02 -3.868730664253234863e-01 6.710241083055734634e-03 -4.677288979291915894e-02 2.261555194854736328e-01 -1.782232671976089478e-01 -2.475914508104324341e-01 -2.411822080612182617e-01 7.129719108343124390e-02 4.735594615340232849e-02
3.714175894856452942e-02 -8.762921392917633057e-02 -2.661748826503753662e-01 7.686758786439895630e-02 3.202702477574348450e-02 1.559796780347824097e-01 8.227694034576416016e-02 -3.588929772377014160e-01 -2.287352383136749268e-01 6.944248825311660767e-02 -3.042225837707519531e-01 -1.950025185942649841e-02 -4.761590436100959778e-02 -1.403877586126327515e-01 -5.560890212655067444e-02 8.186864852905273438e-02 1.860974431037902832e-01 -2.436367049813270569e-02 -9.386067837476730347e-02 -4.416561126708984375e-02 1.259722709655761719e-01 -2.135609388351440430e-01 -2.558654546737670898e-02 2.813882529735565186e-01 1.415818631649017334e-01 1.255670487880706787e-01 2.119835764169692993e-01 -4.988288283348083496e-01 -1.179511547088623047e-01 -1.122074648737907410e-01 5.632942914962768555e-02 -1.576610803604125977e-01
-3.507010340690612793e-01 9.812241792678833008e-02 -1.689428836107254028e-01 1.300220489501953125e-01 8.121603727340698242e-02 1.659970283508300781e-01 9.815128892660140991e-02 -2.930963635444641113e-01 1.582153141498565674e-01 -2.857632562518119812e-02 -2.375906333327293396e-02 2.305129021406173706e-01 2.985170185565948486e-01 9.540236555039882660e-03 5.890156701207160950e-02 2.437298446893692017e-01 1.611750870943069458e-01 1.373863816261291504e-01 -1.971896737813949585e-01 -5.238563939929008484e-02 -7.479114830493927002e-02 -1.117581129074096680e-01 -3.137167543172836304e-02 1.617213189601898193e-01 -2.517467439174652100e-01 2.239920645952224731e-01 3.048984408378601074e-01 -1.390923261642456055e-01 -3.012503683567047119e-01 -6.156830862164497375e-02 8.895031362771987915e-02 2.452651411294937134e-02
-1.032977625727653503e-01 -1.978715807199478149e-01 1.460493355989456177e-01 2.456679195165634155e-01 2.171858996152877808e-01 5.802533030509948730e-02 1.823350088670849800e-03 -1.984322667121887207e-01 8.972103148698806763e-02 1.268539577722549438e-01 -2.963995337486267090e-01 2.790897786617279053e-01 -1.610286384820938110e-01 -2.782972455024719238e-01 -2.775452435016632080e-01 1.811155378818511963e-01 -1.638161689043045044e-01 -2.773675508797168732e-02 1.879160851240158081e-01 -1.776632219552993774e-01 5.282761901617050171e-02 -2.079343982040882111e-02 -1.344502121210098267e-01 -1.267293989658355713e-01 -7.537516951560974121e-02 1.528408825397491455e-01 -2.796548418700695038e-03 -2.815865911543369293e-02 -2.621006965637207031e-01 -2.875882089138031006e-01 5.979740619659423828e-02 -2.425166368484497070e-01
1.733598858118057251e-01 -1.454125940799713135e-01 -2.843535840511322021e-01 2.847397029399871826e-01 4.596202075481414795e-02 4.527169466018676758e-02 2.462049871683120728e-01 -2.439025789499282837e-02 -1.090574637055397034e-01 1.974086165428161621e-01 -1.097117587924003601e-01 4.271323084831237793e-01 -1.135503873229026794e-01 1.673365011811256409e-02 2.762770950794219971e-01 3.380843400955200195e-01 -1.617281436920166016e-01 -1.289406120777130127e-01 -1.095987274311482906e-03 1.733724474906921387e-01 1.862475872039794922e-01 -7.413219660520553589e-02 1.238894909620285034e-01 -6.529299169778823853e-02 -5.203468352556228638e-02 7.336739450693130493e-02 1.201332360506057739e-01 -2.692720890045166016e-01 -1.841666102409362793e-01 5.239598453044891357e-02 -7.771545648574829102e-02 -4.448969662189483643e-02
-2.461643666028976440e-01 -2.080725580453872681e-01 -1.430978327989578247e-01 4.256452620029449463e-01 9.587398171424865723e-02 1.320944428443908691e-01 8.401402831077575684e-02 -3.468631803989410400e-01 3.141945004463195801e-01 6.677889730781316757e-03 1.536056548357009888e-01 1.928869336843490601e-01 -1.878923475742340088e-01 -2.142107486724853516e-02 -8.298610895872116089e-02 -1.878179758787155151e-01 -6.858398765325546265e-02 6.414213031530380249e-02 5.767127498984336853e-02 1.065302193164825439e-01 1.627924852073192596e-02 -6.164795905351638794e-02 1.468302160501480103e-01 -1.395919173955917358e-01 1.752018779516220093e-01 7.859396189451217651e-02 1.476219892501831055e-01 -2.171264290809631348e-01 -2.949924767017364502e-02 -2.889773547649383545e-01 2.081787437200546265e-01 -2.878844179213047028e-02
-2.034578770399093628e-01 3.253515809774398804e-02 -2.231652289628982544e-01 8.274856954813003540e-02 2.466571703553199768e-02 1.803640723228454590e-01 1.400131136178970337e-01 -1.009206175804138184e-01 1.151250451803207397e-01 -1.318592280149459839e-01 -1.225662007927894592e-01 1.819390654563903809e-01 -5.780548974871635437e-02 2.295725643634796143e-01 -7.993179559707641602e-02 2.034957855939865112e-01 1.745608448982238770e-01 -3.771416246891021729e-01 -8.280459791421890259e-02 1.324622333049774170e-01 1.871421784162521362e-01 -4.560354724526405334e-02 -1.049425005912780762e-01 -1.543492376804351807e-01 -6.831945385783910751e-03 3.091253042221069336e-01 3.083081245422363281e-01 -3.212818801403045654e-01 -2.308999300003051758e-01 6.467303633689880371e-02 -1.477341502904891968e-01 1.144816353917121887e-01
-1.578700244426727295e-01 -2.124822586774826050e-01 -5.644105002284049988e-02 3.211115002632141113e-01 2.299307882785797119e-01 1.090547721832990646e-02 -3.484271699562668800e-03 -5.461728200316429138e-02 2.924582362174987793e-01 2.575846612453460693e-01 1.091852411627769470e-01 1.964767128229141235e-01 -7.081836462020874023e-02 -1.671403944492340088e-01 -4.059177637100219727e-01 3.162989020347595215e-02 1.457206308841705322e-01 -1.925031393766403198e-01 1.804733276367187500e-01 -1.679594665765762329e-01 3.551286179572343826e-03 -1.097342893481254578e-01 -1.005589812994003296e-01 1.819773316383361816e-01 1.528713852167129517e-01 -9.731816500425338745e-02 2.954394184052944183e-02 -1.544251143932342529e-01 -4.350410774350166321e-02 -2.812601029872894287e-01 1.770502328872680664e-01 -1.491933315992355347e-01
1.171422190964221954e-02 1.676691770553588867e-01 -9.457071870565414429e-02 2.949816286563873291e-01 1.510135531425476074e-01 2.178420424461364746e-01 -6.175541505217552185e-02 -2.228371948003768921e-01 -7.286657392978668213e-02 -8.149454742670059204e-02 -9.991861134767532349e-02 4.072406589984893799e-01 -8.991338312625885010e-02 -1.140636578202247620e-01 4.528189450502395630e-02 3.223071992397308350e-01 1.952134370803833008e-01 6.563834100961685181e-02 -2.227625399827957153e-01 -3.508246839046478271e-01 1.421112120151519775e-01 5.158315226435661316e-02 2.116397209465503693e-02 -1.249208394438028336e-02 1.780417375266551971e-02 9.353722631931304932e-02 6.375118345022201538e-02 -1.228472450748085976e-03 1.391860395669937134e-01 -7.345391064882278442e-02 3.405709862709045410e-01 2.116314321756362915e-01
2.609930038452148438e-01 -7.355477660894393921e-02 -9.804992377758026123e-02 1.816184967756271362e-01 2.449398785829544067e-01 -1.305078268051147461e-01 -1.573596745729446411e-01 -1.651959568262100220e-01 2.663676142692565918e-01 1.793328858911991119e-02 -6.734865158796310425e-02 3.523544967174530029e-01 4.614335298538208008e-02 -9.005622565746307373e-02 -1.447138786315917969e-01 -5.995835736393928528e-02 -9.265673905611038208e-02 -9.039237350225448608e-02 -1.735222935676574707e-01 -2.021075636148452759e-01 1.769578456878662109e-01 1.905048824846744537e-02 -2.081337273120880127e-01 -2.209585309028625488e-01 -1.333623677492141724e-01 -1.624584197998046875e-01 -3.951152414083480835e-02 -1.187975630164146423e-01 -3.802725076675415039e-01 -9.012877196073532104e-02 3.093221783638000488e-01 -1.608297042548656464e-02
1.421837955713272095e-01 7.012934982776641846e-02 -1.621696799993515015e-01 2.772425711154937744e-01 1.298075765371322632e-01 6.923661381006240845e-02 4.578821361064910889e-02 1.393056362867355347e-01 -1.979449987411499023e-01 3.731804490089416504e-01 -9.907744079828262329e-02 3.881670236587524414e-01 -7.744165509939193726e-02 8.184132725000381470e-02 7.919098436832427979e-02 1.619397997856140137e-01 -4.895398393273353577e-03 -8.097623288631439209e-02 -6.295943260192871094e-02 1.835653185844421387e-01 4.594434052705764771e-02 -6.146220490336418152e-02 -1.336572021245956421e-01 5.423063412308692932e-02 2.001326829195022583e-01 1.309443563222885132e-01 -3.040853142738342285e-02 -3.641079366207122803e-01 -3.918961286544799805e-01 8.512920141220092773e-02 1.438687443733215332e-01 3.561657294631004333e-02
-4.300623387098312378e-02 -6.401897966861724854e-02 -1.273212134838104248e-01 -9.322691708803176880e-02 1.705688238143920898e-01 2.491397559642791748e-01 1.228357851505279541e-01 7.589121907949447632e-02 -1.177938878536224365e-01 4.886322095990180969e-02 -1.736478321254253387e-02 1.299584656953811646e-01 8.956769108772277832e-02 2.977795898914337158e-02 -2.055051922798156738e-01 1.602718979120254517e-01 1.514682024717330933e-01 -7.409048825502395630e-02 2.811149694025516510e-02 5.169736593961715698e-02 3.047847151756286621e-01 -2.774710953235626221e-02 4.315077885985374451e-02 8.579961024224758148e-03 1.145006567239761353e-01 3.433484137058258057e-01 1.508175432682037354e-01 -2.467862367630004883e-01 -5.955101847648620605e-01 -1.917005330324172974e-01 -5.652762949466705322e-02 -1.006810814142227173e-01
-2.564373612403869629e-01 7.409038487821817398e-03 -1.509170532226562500e-01 2.544392347335815430e-01 9.966585040092468262e-02 1.522757764905691147e-02 4.989860579371452332e-02 -9.901168942451477051e-02 2.195339202880859375e-01 -5.445411428809165955e-02 1.456826925277709961e-01 3.170845210552215576e-01 -7.199042290449142456e-02 1.001776084303855896e-01 -5.252333357930183411e-02 3.544253855943679810e-02 2.282452732324600220e-01 1.873289048671722412e-02 2.924672663211822510e-01 1.959778964519500732e-01 -5.261715501546859741e-02 -2.355011850595474243e-01 5.062947422266006470e-02 2.696331441402435303e-01 -2.354523167014122009e-02 -1.759322583675384521e-01 2.988375127315521240e-01 -2.907269597053527832e-01 -4.203201830387115479e-02 -7.220378518104553223e-02 1.871850192546844482e-01 2.735230624675750732e-01
-1.333129256963729858e-01 6.473533809185028076e-02 -1.512825191020965576e-01 5.191950872540473938e-02 7.264836132526397705e-02 -1.988676935434341431e-02 -9.990977495908737183e-02 -1.743297129869461060e-01 -2.090221494436264038e-01 -2.337977439165115356e-01 -1.932211071252822876e-01 1.539056003093719482e-01 -3.164684474468231201e-01 -8.799467235803604126e-02 4.028631374239921570e-02 -1.216456666588783264e-01 -7.392783463001251221e-02 -2.109352797269821167e-01 6.984807550907135010e-02 -1.272911131381988525e-01 2.817082107067108154e-01 -4.658691759686917067e-04 2.093843370676040649e-01 -2.270254492759704590e-02 -2.061547152698040009e-02 -3.298354148864746094e-02 -2.639979124069213867e-02 -1.067616119980812073e-01 -3.596113026142120361e-01 -3.299497365951538086e-01 2.827187478542327881e-01 3.102213442325592041e-01
-2.771872282028198242e-01 1.387278735637664795e-02 -2.335274964570999146e-01 2.470828890800476074e-01 3.070553541183471680e-01 6.523327529430389404e-02 -1.048277318477630615e-02 -3.824877366423606873e-02 2.829813361167907715e-01 -7.187084108591079712e-02 -2.489165812730789185e-01 -1.900666020810604095e-02 1.350099444389343262e-01 -2.210109382867813110e-01 -1.684266515076160431e-02 3.335273861885070801e-01 4.286587983369827271e-02 -8.377522975206375122e-02 -2.881696820259094238e-01 2.061593681573867798e-01 1.222096607089042664e-01 3.969818353652954102e-02 1.627051830291748047e-02 -7.665976881980895996e-02 -2.646706439554691315e-02 9.390840679407119751e-02 -1.148451939225196838e-01 -3.257453441619873047e-01 -1.861792802810668945e-01 -2.013742178678512573e-01 1.283819228410720825e-01 -5.957723781466484070e-02
-1.230689957737922668e-01 -1.361220031976699829e-01 7.145351171493530273e-02 1.853090077638626099e-01 -6.740612909197807312e-03 1.331472694873809814e-01 7.781709730625152588e-02 -3.835023343563079834e-01 3.205705806612968445e-02 1.196855232119560242e-01 -2.120352089405059814e-01 7.691483199596405029e-02 1.037339940667152405e-01 1.517614424228668213e-01 -1.679129153490066528e-01 1.441893279552459717e-01 4.659955203533172607e-02 -4.575116559863090515e-03 -3.277210891246795654e-01 -5.747010465711355209e-03 1.040301993489265442e-01 -3.678784519433975220e-02 4.826483502984046936e-02 -1.273711174726486206e-01 -1.170524805784225464e-01 -1.044173091650009155e-01 4.010967016220092773e-01 -2.752084136009216309e-01 -3.980068862438201904e-01 7.555814832448959351e-02 -1.010773181915283203e-01 1.762360781431198120e-01
2.620333991944789886e-02 -3.543759882450103760e-01 -2.400400340557098389e-01 3.986778557300567627e-01 -8.662992715835571289e-02 -1.557620428502559662e-02 1.679559946060180664e-01 1.838110834360122681e-01 -1.090508103370666504e-01 -1.044049393385648727e-02 -1.028584837913513184e-01 4.242065548896789551e-01 -3.275198116898536682e-02 -3.371510282158851624e-02 3.079277873039245605e-01 1.514802724123001099e-01 -8.837720006704330444e-02 -1.108108535408973694e-01 -3.478502854704856873e-02 1.629403680562973022e-01 1.526156663894653320e-01 -4.032070934772491455e-02 -3.459351882338523865e-02 1.711303181946277618e-02 -4.357196018099784851e-02 -1.373057365417480469e-01 9.652140736579895020e-02 -3.143587410449981689e-01 -1.777341216802597046e-01 -8.885075151920318604e-02 -1.492814272642135620e-01 1.828195177949965000e-03
7.136072218418121338e-02 6.123856827616691589e-02 -3.521666228771209717e-01 1.170949116349220276e-01 2.158324420452117920e-01 2.249039411544799805e-01 8.605258166790008545e-02 -6.236795708537101746e-02 4.433852806687355042e-02 3.223107159137725830e-01 2.843772061169147491e-03 2.311910837888717651e-01 -1.572526246309280396e-01 4.963934049010276794e-02 -3.218371421098709106e-02 2.675881683826446533e-01 3.766896948218345642e-02 -1.871776580810546875e-01 6.361819803714752197e-02 1.172863841056823730e-01 -1.934264041483402252e-02 7.727594114840030670e-03 -2.332020178437232971e-02 1.278686523437500000e-01 2.992962300777435303e-01 -7.586164027452468872e-02 -2.039418220520019531e-01 -3.256755471229553223e-01 -3.757010996341705322e-01 -1.245583370327949524e-01 7.945757359266281128e-02 9.093981981277465820e-02
3.044201731681823730e-01 2.622806467115879059e-03 -2.700842320919036865e-01 2.827149629592895508e-01 2.337039820849895477e-02 6.066251918673515320e-02 1.430578827857971191e-01 1.010575219988822937e-01 -9.981341660022735596e-02 -1.769634783267974854e-01 -1.644273996353149414e-01 3.456687033176422119e-01 1.034377813339233398e-01 5.380131304264068604e-02 1.792912334203720093e-01 1.309271603822708130e-01 7.425487041473388672e-02 6.975588388741016388e-03 -1.329446583986282349e-01 -2.795208804309368134e-02 1.701104789972305298e-01 -1.909659504890441895e-01 -1.574112027883529663e-01 1.662684828042984009e-01 -8.043190836906433105e-02 4.019957780838012695e-02 -3.310584649443626404e-02 -8.804819732904434204e-02 -3.119553625583648682e-01 -2.250084280967712402e-01 2.645491063594818115e-01 3.035599291324615479e-01
-1.929697900777682662e-04 -2.698319256305694580e-01 1.148363202810287476e-01 4.089740514755249023e-01 1.161995679140090942e-01 -1.069956794381141663e-01 -8.451719582080841064e-02 1.100729852914810181e-01 2.701619267463684082e-01 -1.232836674898862839e-02 -8.886744827032089233e-02 3.612232804298400879e-01 9.443073719739913940e-02 -3.125279545783996582e-01 -1.853718012571334839e-01 9.076128154993057251e-02 -1.143044233322143555e-01 -2.090652287006378174e-01 -1.139352936297655106e-02 -2.068265229463577271e-01 1.970781199634075165e-02 -1.720988601446151733e-01 1.910892874002456665e-02 -1.109767630696296692e-01 1.793166249990463257e-01 -1.392164677381515503e-01 2.143877744674682617e-01 -2.423618882894515991e-01 -1.739811897277832031e-01 -3.982578963041305542e-02 -2.369714900851249695e-02 -1.039296463131904602e-01
1.079446524381637573e-01 -3.288680911064147949e-01 -2.826369702816009521e-01 2.382538318634033203e-01 2.198527753353118896e-01 1.501274704933166504e-01 1.437031328678131104e-01 7.685783505439758301e-02 -1.419361680746078491e-01 1.544476151466369629e-01 2.980481088161468506e-02 2.241919040679931641e-01 1.406494621187448502e-02 -7.241258770227432251e-02 1.150064393877983093e-01 5.724282935261726379e-02 2.742750644683837891e-01 4.618076235055923462e-02 1.437039226293563843e-01 3.678784891963005066e-02 -8.439654111862182617e-02 -1.487154513597488403e-01 -9.244401007890701294e-02 4.593651741743087769e-02 -1.084678843617439270e-01 -3.983736387453973293e-04 -6.912349164485931396e-02 -3.452395796775817871e-01 -4.021484255790710449e-01 -1.737027168273925781e-01 2.339313179254531860e-01 -8.606250584125518799e-02
5.730131268501281738e-02 -1.393658965826034546e-01 -1.478067487478256226e-01 1.660089641809463501e-01 1.511904299259185791e-01 2.423871494829654694e-02 -1.005847081542015076e-01 -2.133003249764442444e-02 3.291925787925720215e-01 -5.976725369691848755e-02 -2.883823812007904053e-01 3.050983548164367676e-01 -8.259120583534240723e-02 1.906630583107471466e-02 -3.018926829099655151e-02 -2.792791724205017090e-01 -4.621016979217529297e-02 -1.299885511398315430e-01 1.929123997688293457e-01 -1.559167541563510895e-02 2.688879370689392090e-01 -1.858083456754684448e-01 1.769925802946090698e-01 -5.766004323959350586e-02 1.533651947975158691e-01 -2.833875827491283417e-02 1.954301893711090088e-01 -7.029328495264053345e-02 -8.032415807247161865e-02 -2.801139652729034424e-01 4.101600050926208496e-01 3.185810521245002747e-02
4.990898445248603821e-02 -1.956969648599624634e-01 -7.275991886854171753e-02 1.307978183031082153e-01 1.275046616792678833e-01 1.624322384595870972e-01 -2.124948352575302124e-01 -3.137798607349395752e-01 6.125571206212043762e-02 -1.053195074200630188e-01 6.719554215669631958e-02 6.515298485755920410e-01 -3.260689601302146912e-02 -2.107113748788833618e-01 -8.459760993719100952e-02 1.051712930202484131e-01 -1.752842217683792114e-01 3.164908289909362793e-02 5.211271718144416809e-02 -2.206055074930191040e-02 1.617731004953384399e-01 -1.416412144899368286e-01 -2.680669128894805908e-01 1.003443375229835510e-01 3.944143280386924744e-02 9.690603241324424744e-03 1.085302084684371948e-01 -5.012590065598487854e-02 -1.855492889881134033e-01 -1.568182557821273804e-01 4.858927428722381592e-02 5.111278221011161804e-02
2.458271570503711700e-03 1.181806772947311401e-01 1.631974428892135620e-01 9.125186502933502197e-02 -1.348939687013626099e-01 1.427024416625499725e-02 1.476651281118392944e-01 1.121706366539001465e-01 5.100338906049728394e-02 -1.309101134538650513e-01 -3.193472921848297119e-01 4.353883862495422363e-01 -8.091438561677932739e-02 3.232452273368835449e-02 2.907768636941909790e-02 1.083119660615921021e-01 1.534401774406433105e-01 1.325117424130439758e-02 -1.458033621311187744e-01 2.020216882228851318e-01 2.062305212020874023e-01 -4.950664937496185303e-02 5.305793508887290955e-02 1.387344747781753540e-01 -1.472688317298889160e-01 -1.284740716218948364e-01 3.158869743347167969e-01 -1.703731119632720947e-01 -7.889252156019210815e-02 -2.682247459888458252e-01 3.922150731086730957e-01 -1.224116384983062744e-01
-2.161851525306701660e-01 -2.492006123065948486e-01 -2.373951673507690430e-01 8.730062097311019897e-02 1.801567035727202892e-03 -3.789907321333885193e-02 4.827233403921127319e-02 -3.722413778305053711e-01 1.744963973760604858e-01 -2.802792936563491821e-02 -1.168469414114952087e-01 3.334397375583648682e-01 -2.602909505367279053e-01 9.714078158140182495e-02 1.031382009387016296e-01 1.782701723277568817e-02 2.849400043487548828e-01 -9.199936687946319580e-02 6.126302760094404221e-03 1.563730537891387939e-01 -7.853469252586364746e-02 -8.908100426197052002e-02 -1.801272481679916382e-01 2.587191164493560791e-01 -1.202434375882148743e-01 -5.879817530512809753e-02 1.686535626649856567e-01 -2.020028531551361084e-01 -3.175354376435279846e-02 -2.969611585140228271e-01 4.592785611748695374e-02 -1.858518570661544800e-01
-2.312229573726654053e-01 -3.664798662066459656e-02 -2.708866298198699951e-01 1.780284941196441650e-01 2.670112550258636475e-01 9.398847073316574097e-02 1.790507137775421143e-02 -1.818852573633193970e-01 3.750624507665634155e-02 -1.342463195323944092e-01 -2.430803626775741577e-01 1.356248706579208374e-01 3.159266412258148193e-01 -1.512008309364318848e-01 -9.568192809820175171e-02 1.341423541307449341e-01 -7.783900946378707886e-02 -2.260883897542953491e-01 -3.683510795235633850e-02 2.645755708217620850e-01 3.514562919735908508e-02 -6.360255926847457886e-02 2.000613603740930557e-03 -1.496649086475372314e-01 4.250946640968322754e-02 2.065030336380004883e-01 -1.652932465076446533e-01 -3.616834580898284912e-01 -7.867944240570068359e-02 -2.427639067173004150e-01 1.033781245350837708e-01 2.126988917589187622e-01
-2.151228636503219604e-01 -1.906005591154098511e-01 -2.970820963382720947e-01 1.969652324914932251e-01 3.774652630090713501e-02 2.879809737205505371e-01 -5.388904362916946411e-03 -4.118754062801599503e-03 -1.514888107776641846e-01 8.556078374385833740e-02 -1.243229303508996964e-02 2.368236780166625977e-01 6.056420132517814636e-02 -2.982880175113677979e-01 -2.411616444587707520e-01 2.896765172481536865e-01 2.219966650009155273e-01 -2.329259812831878662e-01 9.017705172300338745e-02 1.962172091007232666e-01 7.206352893263101578e-04 1.264589130878448486e-01 9.884098544716835022e-03 7.116451114416122437e-02 2.127503752708435059e-01 1.222215667366981506e-01 -6.690508127212524414e-02 -3.814741224050521851e-02 -2.515198886394500732e-01 -2.584054172039031982e-01 3.230131044983863831e-02 1.271856725215911865e-01
-9.263790398836135864e-02 -1.611783355474472046e-01 -1.949370056390762329e-01 1.977313607931137085e-01 -3.873858228325843811e-02 6.866406649351119995e-02 -2.390052936971187592e-02 -3.179304003715515137e-01 1.850031130015850067e-02 1.130503341555595398e-01 3.936126455664634705e-02 3.663592636585235596e-01 -7.924018800258636475e-02 2.852487005293369293e-02 7.916697114706039429e-02 2.197327613830566406e-01 -5.745010450482368469e-02 3.143406510353088379e-01 -2.684515118598937988e-01 1.959831453859806061e-02 3.921977281570434570e-01 6.442245841026306152e-02 1.700907647609710693e-01 8.614736795425415039e-02 1.632393598556518555e-01 -5.516666546463966370e-02 6.853469461202621460e-02 -2.092491239309310913e-01 -2.030431777238845825e-01 2.344213575124740601e-01 1.261654794216156006e-01 1.038700491189956665e-01
6.403553485870361328e-02 1.011534556746482849e-01 -3.392615914344787598e-01 -1.706138104200363159e-01 4.405141249299049377e-02 -1.113263070583343506e-01 -1.465987712144851685e-01 -7.267305254936218262e-02 2.114772647619247437e-01 -1.097059845924377441e-01 1.059493795037269592e-01 3.177994489669799805e-01 -2.241082638502120972e-01 5.028009414672851562e-02 4.499623179435729980e-02 1.039270833134651184e-01 1.848770529031753540e-01 -3.656265437602996826e-01 -1.426197737455368042e-01 -2.430564537644386292e-02 1.756694316864013672e-01 -1.236677542328834534e-01 -2.282151728868484497e-01 -3.627523314207792282e-03 -1.411495506763458252e-01 -7.714581489562988281e-02 3.303712308406829834e-01 -2.123375833034515381e-01 -1.289912015199661255e-01 -2.561952769756317139e-01 1.193200945854187012e-01 4.619542136788368225e-02
1.413709372282028198e-01 -1.162684857845306396e-01 -1.662603765726089478e-01 -1.798249408602714539e-02 2.956590950489044189e-01 9.726138412952423096e-02 -1.096489578485488892e-01 -4.725250005722045898e-01 2.087759077548980713e-01 3.097783029079437256e-02 -3.518923744559288025e-02 2.799672484397888184e-01 -2.008655518293380737e-01 -1.289227008819580078e-01 -1.107384040951728821e-01 -7.363273948431015015e-02 -1.012705788016319275e-01 9.543094784021377563e-02 1.458552479743957520e-01 -4.201843589544296265e-02 -6.612718570977449417e-03 2.223690412938594818e-02 -1.663642376661300659e-01 -1.085152849555015564e-01 9.452681988477706909e-02 -2.004387229681015015e-01 5.328860878944396973e-02 -1.110218092799186707e-01 -3.261482715606689453e-01 -2.339279055595397949e-01 3.117234110832214355e-01 -5.096739530563354492e-02
-3.800565376877784729e-02 -4.725879803299903870e-02 -1.239181458950042725e-01 -7.332520931959152222e-02 5.001339688897132874e-02 -8.815024048089981079e-02 2.748090326786041260e-01 3.215029537677764893e-01 8.024322986602783203e-02 7.176829129457473755e-02 -3.625052422285079956e-02 3.277244865894317627e-01 1.912652552127838135e-01 5.691928416490554810e-02 -7.418785244226455688e-02 9.365264326333999634e-02 2.246557325124740601e-01 -1.667051613330841064e-01 7.866846770048141479e-02 9.132617712020874023e-02 2.606319487094879150e-01 -1.662512570619583130e-01 7.110838778316974640e-03 -1.298002433031797409e-02 -1.264446135610342026e-02 2.039373666048049927e-01 1.882527172565460205e-01 -1.397649049758911133e-01 -5.316867828369140625e-01 -1.988377124071121216e-01 5.839288979768753052e-02 -3.304213285446166992e-02
-2.902090549468994141e-01 7.137955166399478912e-03 9.469047188758850098e-02 3.487239405512809753e-02 1.011523455381393433e-01 1.223355308175086975e-01 1.319276094436645508e-01 -1.738058626651763916e-01 2.456500828266143799e-01 -1.298914849758148193e-01 -1.165732219815254211e-01 1.272035986185073853e-01 -7.806579023599624634e-02 1.945952698588371277e-02 -1.462689787149429321e-01 1.338881254196166992e-01 2.053072750568389893e-01 -2.659178674221038818e-01 -1.690481007099151611e-01 -2.106204926967620850e-01 2.093651741743087769e-01 -6.430070102214813232e-02 -2.029875516891479492e-01 1.042398661375045776e-01 2.479018270969390869e-01 1.063137948513031006e-01 3.183321356773376465e-01 -4.492372274398803711e-02 -4.438539147377014160e-01 6.738742347806692123e-03 1.079417318105697632e-01 9.643856436014175415e-02
[truncated: 3,272,288 more chars]
