# Supplementary material for: The Language of Innovation
Source: PLoS One. 2020 Apr 30;15(4):e0230107. doi: 10.1371/journal.pone.0230107 (PMC7194493; doi:10.1371/journal.pone.0230107)
Supplement: S5 File — (GZ) [file pone.0230107.s005.tar.gz › 1983-1987/V2Run_21_VS_4500_embeddings1983-1987ED32.txt]

1.075712442398071289e-01 -2.092385143041610718e-01 -1.067689731717109680e-01 -2.133177816867828369e-01 -2.151440680027008057e-01 -4.903073608875274658e-02 -4.376984667032957077e-03 4.297188296914100647e-02 -1.458379775285720825e-01 -3.873259201645851135e-02 3.018919005990028381e-02 -7.387282699346542358e-02 -2.229871600866317749e-01 7.388969510793685913e-02 -1.190327703952789307e-01 1.450916677713394165e-01 -1.510710567235946655e-01 1.751448810100555420e-01 1.781521439552307129e-01 -1.867498010396957397e-01 -7.660093903541564941e-02 1.786249130964279175e-01 5.954704061150550842e-02 1.290138959884643555e-01 2.839826606214046478e-02 -2.974198199808597565e-02 2.651998102664947510e-01 -8.964252471923828125e-02 -2.471143305301666260e-01 -3.392807543277740479e-01 -4.381252229213714600e-01 -3.022924661636352539e-01
2.251270413398742676e-01 -3.948387876152992249e-02 8.941075950860977173e-02 -5.547307059168815613e-02 -1.542779058218002319e-01 -8.938498795032501221e-02 -1.475534737110137939e-01 1.879259645938873291e-01 -4.843385145068168640e-02 4.260296821594238281e-01 8.921281248331069946e-02 2.311596870422363281e-01 -1.870004981756210327e-01 1.461810804903507233e-02 1.237355754710733891e-03 2.643656432628631592e-01 -1.454903334379196167e-01 -1.199272200465202332e-01 1.114702522754669189e-01 -5.468082427978515625e-02 9.730062633752822876e-02 -2.078499495983123779e-01 -1.022309735417366028e-01 9.470531344413757324e-02 2.194057703018188477e-01 -9.822233766317367554e-02 7.535762339830398560e-02 -1.696406602859497070e-01 -4.372374415397644043e-01 -2.126646190881729126e-01 -1.609837263822555542e-01 1.409841179847717285e-01
2.614680826663970947e-01 -1.648681014776229858e-01 -8.923221379518508911e-02 7.188069075345993042e-02 -1.788673698902130127e-01 -8.952366560697555542e-02 -9.503624588251113892e-02 5.473816022276878357e-02 -7.540103048086166382e-02 2.960782349109649658e-01 3.652602434158325195e-01 2.526577711105346680e-01 -2.745707035064697266e-01 -1.529823541641235352e-01 -1.686323285102844238e-01 -1.622069031000137329e-01 1.539837568998336792e-01 -9.416407346725463867e-02 8.449116349220275879e-02 1.888747699558734894e-02 2.739394903182983398e-01 7.768340408802032471e-02 3.333837166428565979e-02 1.736380457878112793e-01 4.440634325146675110e-02 -3.680058121681213379e-01 1.264372020959854126e-01 -6.320971995592117310e-02 -1.901009380817413330e-01 -4.681413248181343079e-02 -1.273403465747833252e-01 1.755224317312240601e-01
2.602325975894927979e-01 -1.468985229730606079e-01 9.414925239980220795e-03 -7.765400409698486328e-02 -2.423617988824844360e-01 -1.051176711916923523e-02 -2.757386565208435059e-01 2.430846542119979858e-01 1.139984205365180969e-01 2.600232660770416260e-01 3.063071072101593018e-01 2.238787114620208740e-01 9.153709560632705688e-02 -1.417398303747177124e-01 -1.629881411790847778e-01 2.884130477905273438e-01 -2.874313294887542725e-01 -8.107575029134750366e-02 1.571122109889984131e-01 -1.541897356510162354e-01 2.327170073986053467e-01 -1.365708112716674805e-01 4.224746080581098795e-04 3.499716520309448242e-02 -3.858502954244613647e-02 -1.107393875718116760e-01 5.351054295897483826e-02 -1.060794293880462646e-01 1.069387048482894897e-02 -2.926409989595413208e-02 -1.322990655899047852e-01 -2.996915280818939209e-01
4.260487481951713562e-02 -1.134437322616577148e-01 6.711278547300025821e-05 -2.216771245002746582e-01 -1.726075857877731323e-01 2.162173017859458923e-02 -2.115740329027175903e-01 -1.095109879970550537e-01 -2.379653900861740112e-01 1.724520027637481689e-01 4.108472466468811035e-01 2.750451862812042236e-01 -3.914397582411766052e-02 1.664251983165740967e-01 -2.136512249708175659e-01 -1.198255121707916260e-01 3.204164654016494751e-02 -2.885237932205200195e-01 1.248793229460716248e-01 -1.758553683757781982e-01 2.967409789562225342e-01 -2.788678742945194244e-02 5.944702029228210449e-02 -3.819720074534416199e-02 5.350178480148315430e-02 1.184463221579790115e-02 -7.962906360626220703e-02 -3.563585132360458374e-02 -6.504437327384948730e-02 -8.904770761728286743e-02 -3.503988981246948242e-01 -2.427734136581420898e-01
-2.499407343566417694e-02 -1.173390671610832214e-01 3.201169148087501526e-02 -1.721492595970630646e-02 -1.712748706340789795e-01 7.614470273256301880e-02 8.633070439100265503e-02 -3.505922853946685791e-02 5.745146796107292175e-02 2.096376568078994751e-01 3.615131676197052002e-01 2.189557403326034546e-01 -1.618294119834899902e-01 2.466752082109451294e-01 -1.875196397304534912e-01 2.495292276144027710e-01 2.013086676597595215e-01 1.001268029212951660e-01 1.478538066148757935e-01 -2.451476156711578369e-01 3.157333135604858398e-01 -9.660864621400833130e-02 -5.845624580979347229e-02 1.434062570333480835e-01 1.470011621713638306e-01 5.711382254958152771e-02 -4.487490281462669373e-02 3.221981227397918701e-01 -7.612490653991699219e-02 -9.070282429456710815e-02 -2.849664986133575439e-01 -1.966878622770309448e-01
3.464412689208984375e-01 -4.125377163290977478e-03 1.456654369831085205e-01 2.924746088683605194e-02 -5.161277577280998230e-02 1.549792736768722534e-01 -1.226335167884826660e-01 9.141648560762405396e-02 -2.980551682412624359e-03 2.448364645242691040e-01 3.653990328311920166e-01 2.301078736782073975e-01 -2.915405035018920898e-01 -6.996227055788040161e-02 -1.170322895050048828e-01 3.006221354007720947e-01 -2.360024154186248779e-01 -7.583665847778320312e-02 2.586277201771736145e-02 4.574917256832122803e-04 1.293164640665054321e-01 -2.548682391643524170e-01 7.687868177890777588e-02 -1.350874900817871094e-01 -2.343870550394058228e-01 1.207480579614639282e-01 8.589193224906921387e-02 3.502578288316726685e-02 -5.608667153865098953e-03 -2.127649039030075073e-01 -2.181738168001174927e-01 -1.686699539422988892e-01
3.614499866962432861e-01 -3.651342988014221191e-01 -1.171021386981010437e-01 -9.740579873323440552e-02 -1.879968196153640747e-01 3.482990339398384094e-02 -1.339664906263351440e-01 -3.385576307773590088e-01 -5.213226005434989929e-02 1.659889966249465942e-01 2.674856185913085938e-01 -1.579442177899181843e-03 -2.244443744421005249e-01 1.317312270402908325e-01 -3.228664398193359375e-01 -4.303498659282922745e-03 -7.225899025797843933e-04 -1.580784320831298828e-01 -1.407422274351119995e-01 -1.374240070581436157e-01 2.087494432926177979e-01 -1.491693705320358276e-01 -7.428354024887084961e-02 1.535513550043106079e-01 1.341795735061168671e-02 -7.700683176517486572e-02 8.563493192195892334e-02 9.933215333148837090e-04 -3.350650146603584290e-02 -1.559559702873229980e-01 -2.686073184013366699e-01 1.576793938875198364e-02
2.359998822212219238e-01 8.068890124559402466e-02 -1.386580616235733032e-01 1.823229491710662842e-01 -2.213537245988845825e-01 -8.557262271642684937e-02 -2.038284093141555786e-01 -3.629839792847633362e-02 4.495995491743087769e-02 3.479541242122650146e-01 1.205364391207695007e-01 1.292484849691390991e-01 9.714242070913314819e-02 1.859961636364459991e-02 3.995352238416671753e-02 4.029782116413116455e-01 -2.818915247917175293e-01 -1.126559004187583923e-01 7.977226376533508301e-02 -8.244678378105163574e-02 1.386495828628540039e-01 -7.637949287891387939e-02 -6.606245040893554688e-02 2.050683796405792236e-01 -2.165495185181498528e-03 -4.307833686470985413e-02 -1.399053931236267090e-01 3.208323940634727478e-02 5.663257837295532227e-02 -3.219982683658599854e-01 -3.755919039249420166e-01 -1.040732190012931824e-01
3.027302026748657227e-01 2.877762727439403534e-02 -9.530878812074661255e-02 -3.465444594621658325e-02 -6.748458743095397949e-02 -4.427480325102806091e-02 2.102788388729095459e-01 -2.389276400208473206e-02 -3.407858908176422119e-01 -1.010265126824378967e-01 3.953057825565338135e-01 2.042297720909118652e-01 -7.461240887641906738e-02 -1.919150501489639282e-01 9.950090199708938599e-03 2.187317162752151489e-01 -1.786701828241348267e-01 -9.470723569393157959e-02 2.071161717176437378e-01 -2.738451659679412842e-01 9.897097945213317871e-02 -1.391249895095825195e-01 -1.198369935154914856e-01 -1.213971897959709167e-01 -4.280355200171470642e-02 -2.348650991916656494e-01 7.297760993242263794e-02 3.938216716051101685e-02 -1.871750950813293457e-01 -2.627379596233367920e-01 -9.741878509521484375e-02 -1.918951719999313354e-01
3.102122545242309570e-01 4.491126537322998047e-02 3.939222916960716248e-02 8.807037025690078735e-02 -1.708707213401794434e-01 1.702011078596115112e-01 -6.151406094431877136e-02 1.560640186071395874e-01 -2.027947604656219482e-01 1.035024970769882202e-01 4.606139659881591797e-02 5.427614599466323853e-02 8.615961670875549316e-02 2.664423286914825439e-01 -5.017574429512023926e-01 -7.734841853380203247e-02 -1.780757457017898560e-01 -6.827258504927158356e-03 -3.778439760208129883e-02 -9.909157454967498779e-02 1.392465736716985703e-02 2.893335558474063873e-02 -1.517062336206436157e-01 -1.272282898426055908e-01 3.535961508750915527e-01 -4.084336385130882263e-02 1.142742950469255447e-02 1.983163654804229736e-01 3.622151911258697510e-02 -1.064253747463226318e-01 -2.806725502014160156e-01 -2.688171863555908203e-01
3.318355679512023926e-01 -3.760936483740806580e-02 1.870657205581665039e-01 2.295410782098770142e-01 -1.265901029109954834e-01 -4.166043922305107117e-02 -4.637506790459156036e-03 1.689198315143585205e-01 -1.402136981487274170e-01 2.489218115806579590e-01 2.041468024253845215e-01 1.868549585342407227e-01 -1.867269277572631836e-01 -1.196626457385718822e-03 -2.594340033829212189e-02 1.954880207777023315e-01 -1.533934473991394043e-01 -3.070402145385742188e-01 -9.463563561439514160e-02 -4.788599035236984491e-04 3.036350309848785400e-01 -2.636838257312774658e-01 -1.560447551310062408e-02 1.489066779613494873e-01 1.369625627994537354e-01 -1.210506409406661987e-01 -2.929435074329376221e-01 6.643038243055343628e-02 -4.871970042586326599e-02 -2.802292406558990479e-01 -7.000164687633514404e-02 4.647182673215866089e-02
3.499454259872436523e-01 4.822251945734024048e-02 1.179130673408508301e-01 -2.029109895229339600e-01 -2.471195310354232788e-01 3.939749598503112793e-01 4.888691939413547516e-03 -1.024374272674322128e-02 -3.289971128106117249e-02 1.758719384670257568e-01 9.699022024869918823e-02 2.965336479246616364e-02 -1.571943163871765137e-01 3.095921576023101807e-01 -1.807387471199035645e-01 -6.063476949930191040e-02 -1.861867010593414307e-01 6.491892039775848389e-02 1.495063304901123047e-01 1.332875192165374756e-01 -1.187437921762466431e-01 2.229651659727096558e-01 3.059770539402961731e-02 1.132037770003080368e-02 1.068593189120292664e-01 -2.441224604845046997e-01 -4.100963845849037170e-02 1.031430959701538086e-01 -1.423432528972625732e-01 -3.171125948429107666e-01 -2.062790840864181519e-01 -1.180653348565101624e-01
4.070118963718414307e-01 3.577375039458274841e-02 3.474052995443344116e-02 -1.193283498287200928e-01 -2.951051294803619385e-01 1.697910577058792114e-01 8.806046098470687866e-02 -2.583273127675056458e-02 3.132966160774230957e-02 2.077659666538238525e-01 2.302986979484558105e-01 -7.326461374759674072e-02 -5.785568058490753174e-02 1.837320923805236816e-01 -6.998843699693679810e-02 1.398782432079315186e-01 6.228153407573699951e-02 -1.052499637007713318e-01 2.087352126836776733e-01 -5.655302107334136963e-02 1.199080199003219604e-01 -1.892744451761245728e-01 1.076977625489234924e-01 2.811875939369201660e-01 -6.926486641168594360e-02 -1.432092338800430298e-01 1.507486999034881592e-01 -1.266361773014068604e-01 -1.612027436494827271e-01 1.301346626132726669e-02 -7.309180498123168945e-02 -4.806195497512817383e-01
3.226077556610107422e-01 -2.731596231460571289e-01 -1.062285825610160828e-01 -8.184356987476348877e-02 -4.238091409206390381e-01 -1.823490709066390991e-01 -2.344203442335128784e-01 -1.992202103137969971e-01 3.698230534791946411e-02 8.126456290483474731e-02 1.886102110147476196e-01 3.034041523933410645e-01 -1.170319244265556335e-01 -4.157481715083122253e-02 -4.093214403837919235e-03 1.510304026305675507e-02 2.603705273941159248e-03 -1.171540021896362305e-01 1.253910958766937256e-01 -9.983544796705245972e-02 5.570094659924507141e-02 -2.405982464551925659e-02 2.464582026004791260e-01 1.473658531904220581e-01 2.668880522251129150e-01 -1.904645562171936035e-01 1.098290830850601196e-02 -4.230213910341262817e-02 5.953973904252052307e-02 -2.686285078525543213e-01 -1.152299642562866211e-01 -1.434818208217620850e-01
3.279174268245697021e-01 -2.156525999307632446e-01 -2.065002359449863434e-02 -8.135794848203659058e-02 -4.323595166206359863e-01 9.280317276716232300e-02 2.294740676879882812e-01 1.924115046858787537e-02 -7.314232736825942993e-02 1.656999439001083374e-01 2.741355895996093750e-01 1.235191058367490768e-02 -2.944582700729370117e-01 1.394815295934677124e-01 1.142928451299667358e-01 4.242131412029266357e-01 -1.074226796627044678e-01 1.219199970364570618e-01 -1.243527382612228394e-01 1.347164213657379150e-01 8.168758451938629150e-02 -1.663728803396224976e-02 4.046228155493736267e-02 1.480886042118072510e-01 4.467991366982460022e-02 -8.482173830270767212e-02 -2.526270039379596710e-02 -2.133130431175231934e-01 8.123740553855895996e-02 -1.705352813005447388e-01 -3.716260939836502075e-02 -1.119055226445198059e-02
1.776529252529144287e-01 1.036667749285697937e-01 -2.050704956054687500e-01 9.365482628345489502e-02 -2.322033196687698364e-01 4.068064689636230469e-02 -9.344092756509780884e-02 1.663612127304077148e-01 1.321679074317216873e-02 2.073058336973190308e-01 2.151333540678024292e-01 3.405637294054031372e-02 -8.873327821493148804e-02 -2.093857340514659882e-02 9.692239016294479370e-02 6.616029888391494751e-02 -1.601271331310272217e-01 -2.867136597633361816e-01 1.453873962163925171e-01 -2.214574217796325684e-01 3.753533661365509033e-01 -1.952343434095382690e-01 7.054752856492996216e-02 2.736128121614456177e-02 -1.481681913137435913e-01 -2.249533683061599731e-01 8.115244656801223755e-02 1.256366223096847534e-01 -1.170254200696945190e-01 -3.670798540115356445e-01 -3.094380795955657959e-01 -1.817138865590095520e-02
1.200644746422767639e-01 1.044544726610183716e-01 6.422991305589675903e-02 3.157039582729339600e-01 -2.947354614734649658e-01 4.426142573356628418e-02 1.029555127024650574e-01 1.560188680887222290e-01 1.495350301265716553e-01 -6.115327402949333191e-02 1.287859529256820679e-01 -2.376989126205444336e-01 9.122345596551895142e-02 9.313794225454330444e-02 -1.229744181036949158e-01 -1.170522868633270264e-01 -1.284764856100082397e-01 6.349007785320281982e-02 -1.590146422386169434e-01 3.096959926187992096e-02 -1.240092962980270386e-01 -1.318766474723815918e-01 -2.389084547758102417e-02 3.784655928611755371e-01 -1.334019750356674194e-01 -2.838042378425598145e-02 2.916006445884704590e-01 1.695498824119567871e-01 -1.557750254869461060e-01 -1.740983426570892334e-01 -3.619922995567321777e-01 -2.464737296104431152e-01
1.620808392763137817e-01 -1.673675626516342163e-01 1.119952052831649780e-01 -9.672688692808151245e-02 -1.792506426572799683e-01 7.663242518901824951e-03 1.171231940388679504e-01 -6.716146599501371384e-03 -1.837177127599716187e-01 2.844664268195629120e-02 2.602030336856842041e-01 9.189300239086151123e-02 -1.772668212652206421e-01 -9.342720359563827515e-02 -1.203610450029373169e-01 3.872164785861968994e-01 1.315404325723648071e-01 1.912877559661865234e-01 8.645521104335784912e-02 -1.503969877958297729e-01 9.518466889858245850e-03 3.192125633358955383e-02 -1.860246621072292328e-02 -1.875393688678741455e-01 1.769057959318161011e-01 -1.932639181613922119e-01 9.250131994485855103e-02 -7.777229696512222290e-02 -2.922289669513702393e-01 -4.292710423469543457e-01 -5.780384689569473267e-02 -2.927473187446594238e-01
2.942517697811126709e-01 -2.230535447597503662e-01 -4.955968260765075684e-02 -7.758777588605880737e-02 -1.027089133858680725e-01 -7.994996011257171631e-02 1.223469227552413940e-01 -3.321920335292816162e-02 -1.872991919517517090e-01 2.863779664039611816e-01 5.979831889271736145e-02 2.383044660091400146e-01 2.179576456546783447e-01 2.149074524641036987e-01 -1.433701962232589722e-01 2.627485692501068115e-01 -1.290991008281707764e-01 -5.785480886697769165e-02 -4.420329257845878601e-02 1.936367452144622803e-01 -1.724028587341308594e-01 6.986820697784423828e-02 2.822019755840301514e-01 1.881692260503768921e-01 2.297743707895278931e-01 5.832470953464508057e-02 1.911336481571197510e-01 6.946765631437301636e-02 -1.904243603348731995e-03 -1.900281012058258057e-01 -2.850065231323242188e-01 -1.934452056884765625e-01
1.929635703563690186e-01 -2.784294448792934418e-02 1.962176710367202759e-01 -5.821977928280830383e-02 -5.724841356277465820e-01 1.052917763590812683e-01 -8.879762887954711914e-02 -2.824288792908191681e-02 -2.609007991850376129e-02 2.019664347171783447e-01 1.063346937298774719e-01 3.812896832823753357e-02 -8.891323208808898926e-02 1.887705177068710327e-01 7.506318390369415283e-02 1.967407763004302979e-01 -2.612389810383319855e-02 -9.747810661792755127e-02 8.322238177061080933e-02 -2.235144674777984619e-01 3.941339254379272461e-01 9.006607532501220703e-02 2.348740249872207642e-01 2.208312600851058960e-02 1.220377907156944275e-02 -6.149666756391525269e-02 1.389702856540679932e-01 1.194177493453025818e-01 4.563828185200691223e-02 -1.895958185195922852e-01 -1.371093541383743286e-01 -2.235398888587951660e-01
1.869582980871200562e-01 -3.128953874111175537e-01 2.304700948297977448e-02 5.229416862130165100e-02 -1.515594869852066040e-01 8.252972736954689026e-03 7.614713907241821289e-02 -4.675756394863128662e-02 1.935023069381713867e-01 3.259412944316864014e-01 1.908286660909652710e-01 2.863804399967193604e-01 -1.395411342382431030e-01 2.528229057788848877e-01 4.288710653781890869e-02 2.394204884767532349e-01 -2.135339677333831787e-01 -8.986038714647293091e-02 1.909474097192287445e-02 7.857337594032287598e-02 1.781570911407470703e-01 9.723255038261413574e-02 2.272524312138557434e-02 -1.104484573006629944e-01 -1.484176218509674072e-01 -2.217628359794616699e-01 6.417754292488098145e-02 -4.912302270531654358e-02 2.759765461087226868e-02 -1.158430874347686768e-01 -4.324432313442230225e-01 -1.874705851078033447e-01
6.687729060649871826e-02 -1.930547505617141724e-01 1.951674930751323700e-02 -1.080045327544212341e-01 -2.584523856639862061e-01 9.405376762151718140e-02 -1.038616076111793518e-01 -1.590863317251205444e-01 9.998193942010402679e-03 1.499525159597396851e-01 1.786367595195770264e-01 4.510436579585075378e-02 3.625416010618209839e-02 5.583050847053527832e-02 -2.796815037727355957e-01 5.754861608147621155e-02 -3.582905605435371399e-02 -3.724602758884429932e-01 1.835570484399795532e-01 -2.543509900569915771e-01 5.485915765166282654e-02 -2.688374184072017670e-02 1.626134216785430908e-01 -1.183436512947082520e-01 9.965781867504119873e-02 1.164930313825607300e-01 2.250184267759323120e-01 4.401021171361207962e-03 -1.607338637113571167e-01 -6.624685227870941162e-02 -5.417439341545104980e-01 -1.073855832219123840e-01
-5.618460103869438171e-02 4.509050771594047546e-02 -7.361731678247451782e-02 1.791955977678298950e-01 -9.522446244955062866e-02 -1.185081899166107178e-01 -9.172821789979934692e-02 2.452676296234130859e-01 1.039423793554306030e-01 1.222745403647422791e-01 3.468051254749298096e-01 1.155610829591751099e-01 -2.216800488531589508e-02 3.092883527278900146e-01 -1.456467211246490479e-01 3.445304036140441895e-01 9.156885743141174316e-02 -5.876449868083000183e-02 -1.335736364126205444e-01 -7.082694023847579956e-02 1.627046614885330200e-01 -5.758019536733627319e-02 2.782213687896728516e-02 1.121748164296150208e-01 -1.312525719404220581e-01 -2.594355940818786621e-01 2.949030697345733643e-01 -1.519666165113449097e-01 -6.757004559040069580e-02 -2.201943993568420410e-01 -3.797160089015960693e-01 -2.181584946811199188e-02
2.668894529342651367e-01 -3.932674825191497803e-01 1.507863868027925491e-03 9.815964102745056152e-02 -1.895226985216140747e-01 1.010249555110931396e-01 -7.341930270195007324e-02 2.943056076765060425e-02 -1.252697110176086426e-01 2.594473958015441895e-01 2.482744157314300537e-01 -2.146658897399902344e-01 1.391767114400863647e-01 1.087687909603118896e-01 -1.622038930654525757e-01 3.744077086448669434e-01 -1.193263456225395203e-01 -2.004147022962570190e-01 1.553786844015121460e-01 -9.458816051483154297e-02 2.012979052960872650e-02 1.471926271915435791e-01 2.539123296737670898e-01 1.744352877140045166e-01 2.630942501127719879e-02 7.523155957460403442e-02 2.078546732664108276e-01 2.854862250387668610e-02 -1.298241913318634033e-01 -2.562396228313446045e-02 -2.214790731668472290e-01 4.768751561641693115e-02
4.950236976146697998e-01 -3.589802682399749756e-01 4.032974690198898315e-02 -6.078331917524337769e-02 -1.592891961336135864e-01 -1.217762827873229980e-01 -7.294400781393051147e-02 -9.643103182315826416e-02 -2.533752918243408203e-01 1.689699888229370117e-01 4.943894594907760620e-02 2.815547026693820953e-02 -1.330938637256622314e-01 2.437328733503818512e-02 -1.367253363132476807e-01 2.592157572507858276e-02 2.326979339122772217e-01 2.824841439723968506e-02 2.102867364883422852e-01 -5.604084581136703491e-02 3.146286010742187500e-01 1.305515617132186890e-01 5.182104185223579407e-02 4.141262918710708618e-02 -6.606087833642959595e-02 -1.024081632494926453e-01 2.045576274394989014e-02 -3.737025335431098938e-02 -1.197080761194229126e-01 -2.167605012655258179e-01 -3.557351231575012207e-01 -7.077381014823913574e-02
-3.101124311797320843e-04 -2.565165460109710693e-01 4.074339568614959717e-01 2.255284339189529419e-01 -1.018589176237583160e-02 -6.503859162330627441e-02 -1.002097874879837036e-01 3.151597976684570312e-01 -1.976055800914764404e-01 1.988221257925033569e-01 -1.057553365826606750e-01 2.710830047726631165e-02 -4.639235883951187134e-02 -1.130727306008338928e-01 -1.971715837717056274e-01 -4.546028375625610352e-02 -2.401735186576843262e-01 -7.806822657585144043e-02 2.024713456630706787e-01 -5.166316777467727661e-02 2.440665811300277710e-01 1.645861417055130005e-01 9.038939327001571655e-02 -1.049646139144897461e-01 1.102145109325647354e-02 -1.116430312395095825e-01 -5.903049930930137634e-02 2.153156697750091553e-02 -1.727348715066909790e-01 -2.070383131504058838e-01 -3.914558291435241699e-01 3.864926472306251526e-02
3.173911869525909424e-01 -3.562238216400146484e-01 4.298303648829460144e-02 -7.847257703542709351e-02 -3.112828135490417480e-01 1.453475747257471085e-02 -1.442395597696304321e-01 4.769072681665420532e-02 1.337433457374572754e-01 1.172735616564750671e-01 2.981748282909393311e-01 1.804558932781219482e-01 -8.021695166826248169e-02 2.752859704196453094e-02 -1.583737879991531372e-01 -2.007768601179122925e-01 2.632499635219573975e-01 -1.478949189186096191e-01 1.517184823751449585e-01 1.251331623643636703e-02 9.987646341323852539e-02 -3.858758881688117981e-02 1.380634028464555740e-02 2.557250261306762695e-01 2.584311179816722870e-02 -5.265387590043246746e-04 1.271788626909255981e-01 -2.400280237197875977e-01 -2.769339382648468018e-01 -1.955360323190689087e-01 -1.938291490077972412e-01 -1.112987846136093140e-02
1.887310892343521118e-01 -2.420808188617229462e-02 4.212632402777671814e-02 -1.925430148839950562e-01 -2.136029452085494995e-01 -1.152347587049007416e-02 -2.005264535546302795e-02 -1.087505742907524109e-01 -4.667361080646514893e-02 -2.375757507979869843e-02 2.947005629539489746e-01 2.025480121374130249e-01 -3.048253618180751801e-02 3.563675284385681152e-02 -4.686561599373817444e-02 3.568252027034759521e-01 -5.122502148151397705e-02 -2.663050293922424316e-01 5.166535452008247375e-02 -1.208519842475652695e-02 1.387871354818344116e-01 -1.825215667486190796e-02 -4.162286967039108276e-02 -5.621289461851119995e-02 2.198315411806106567e-01 -2.282987907528877258e-02 -1.349951699376106262e-02 -1.051070243120193481e-01 1.394186168909072876e-01 -1.588816046714782715e-01 -6.018319129943847656e-01 -1.918805837631225586e-01
4.764501154422760010e-01 -2.076320946216583252e-01 2.574128657579421997e-02 1.706632226705551147e-01 -2.280761599540710449e-01 2.913044691085815430e-01 6.317979097366333008e-02 -7.155235111713409424e-02 -4.279342666268348694e-02 2.285200953483581543e-01 1.348282545804977417e-01 6.997704040259122849e-03 -1.373329758644104004e-01 -1.893826015293598175e-02 -1.834571957588195801e-01 2.571269869804382324e-01 -1.845311373472213745e-01 -1.453906893730163574e-01 2.161620706319808960e-01 -1.488553881645202637e-01 2.192120999097824097e-01 3.755566477775573730e-02 2.058168873190879822e-03 4.874995443969964981e-03 2.402788698673248291e-01 3.716422244906425476e-02 5.145519971847534180e-02 -1.432668864727020264e-01 -2.280255407094955444e-02 -3.245896399021148682e-01 3.261901065707206726e-02 6.324577145278453827e-03
2.111990451812744141e-01 -2.975670993328094482e-02 2.919963896274566650e-01 -2.235995531082153320e-01 -3.372041881084442139e-01 1.626338995993137360e-02 5.467899888753890991e-02 -9.784618020057678223e-02 -1.546830832958221436e-01 6.345330178737640381e-02 1.718582361936569214e-01 1.627339273691177368e-01 -3.829175233840942383e-02 -9.122379124164581299e-02 -2.739781439304351807e-01 1.228439249098300934e-02 -1.973177865147590637e-02 -3.015252053737640381e-01 1.498010605573654175e-01 -1.617439240217208862e-01 1.949770599603652954e-01 -2.886873781681060791e-01 8.291511237621307373e-02 1.876494884490966797e-01 7.996076345443725586e-02 -1.526676118373870850e-02 6.764936447143554688e-02 1.926394104957580566e-01 -3.243545070290565491e-02 -1.529005542397499084e-02 -4.131202697753906250e-01 -1.108480151742696762e-02
1.807003915309906006e-01 7.713574171066284180e-02 -1.698817610740661621e-01 1.402978748083114624e-01 1.931412704288959503e-02 3.752226531505584717e-01 4.368397593498229980e-02 8.617596328258514404e-02 -1.082142218947410583e-01 2.447944134473800659e-02 1.679953485727310181e-01 2.574280090630054474e-02 -1.906516551971435547e-01 3.014681637287139893e-01 -2.454568743705749512e-01 -3.939096629619598389e-02 -1.451981663703918457e-01 -9.436521679162979126e-02 -1.344276815652847290e-01 2.859625965356826782e-02 1.811662912368774414e-01 -2.366929128766059875e-02 1.116284518502652645e-03 1.535465717315673828e-01 1.496488004922866821e-01 -4.055958986282348633e-02 -5.163889750838279724e-02 -7.295800000429153442e-02 -3.059776425361633301e-01 -2.827386558055877686e-01 -2.292472422122955322e-01 -4.100556969642639160e-01
5.640476010739803314e-03 -2.042460590600967407e-01 -2.432858757674694061e-02 -1.445705443620681763e-01 -3.365110456943511963e-01 2.930095233023166656e-02 -9.983796626329421997e-02 -5.835076794028282166e-03 1.586311161518096924e-01 -5.737422406673431396e-02 3.336641788482666016e-01 2.779945731163024902e-01 -2.321255058050155640e-01 -2.893245592713356018e-02 -1.691407114267349243e-01 5.868596211075782776e-02 -1.368879992514848709e-02 -1.913506388664245605e-01 -2.646346203982830048e-02 -1.115856394171714783e-01 7.574737817049026489e-02 -2.174016386270523071e-01 -8.970244973897933960e-02 -8.176516741514205933e-02 1.207323893904685974e-01 -4.959809035062789917e-02 1.880424767732620239e-01 -4.265546798706054688e-02 5.716933310031890869e-02 -6.839322298765182495e-02 -5.732390284538269043e-01 -1.914996281266212463e-02
-1.892250776290893555e-02 -9.372982382774353027e-02 -2.256312035024166107e-02 -9.113059937953948975e-02 -3.540121316909790039e-01 2.368415445089340210e-01 6.845124810934066772e-02 6.907871365547180176e-02 9.970243275165557861e-02 -1.739771291613578796e-02 4.012489616870880127e-01 1.883416920900344849e-01 7.240132987499237061e-02 1.310686320066452026e-01 -1.013638675212860107e-01 1.188540905714035034e-01 3.911050036549568176e-02 -2.993237078189849854e-01 -2.084865421056747437e-02 -2.233505249023437500e-02 -9.320572018623352051e-03 -1.584064215421676636e-01 1.414503604173660278e-01 -1.024699285626411438e-01 7.849162817001342773e-02 -2.483314089477062225e-02 -9.084245562553405762e-02 -1.384247690439224243e-01 -1.657816767692565918e-01 5.116411484777927399e-03 -5.655781030654907227e-01 -9.112115949392318726e-02
-1.705682091414928436e-02 -7.760419696569442749e-02 1.769167482852935791e-01 -2.039038240909576416e-01 -1.638480573892593384e-01 2.203271836042404175e-01 1.591233164072036743e-02 -7.012916356325149536e-02 -3.603223711252212524e-02 1.592431813478469849e-01 2.750886380672454834e-01 1.438440233469009399e-01 -7.457032799720764160e-03 -9.384325146675109863e-02 -3.063712120056152344e-01 1.455597579479217529e-01 -8.175513148307800293e-02 -1.628446131944656372e-01 -9.091117233037948608e-02 -1.446781605482101440e-01 9.593276679515838623e-02 -1.427718400955200195e-01 -3.787283971905708313e-02 -1.233617439866065979e-01 6.383161246776580811e-02 -9.100103378295898438e-02 2.401021122932434082e-02 -1.810760051012039185e-01 2.468504942953586578e-02 -9.597850590944290161e-02 -6.387733817100524902e-01 -1.452667862176895142e-01
2.000850737094879150e-01 -3.488558530807495117e-02 4.049969464540481567e-02 -1.322343051433563232e-01 -3.219102323055267334e-01 -3.274865914136171341e-03 -1.123710051178932190e-01 -1.065232791006565094e-02 -1.844325810670852661e-01 1.302034109830856323e-01 1.781733036041259766e-01 2.199813127517700195e-01 -3.483646735548973083e-02 -1.599247604608535767e-01 -2.368156164884567261e-01 8.352956920862197876e-02 9.089679270982742310e-02 -4.987438023090362549e-02 -3.558058664202690125e-02 -3.056947290897369385e-01 8.982335776090621948e-02 -2.640724778175354004e-01 1.254962980747222900e-01 1.312877982854843140e-01 1.874747686088085175e-02 -7.012176210992038250e-04 -8.940593153238296509e-02 1.175254955887794495e-01 -3.405298292636871338e-02 1.904373615980148315e-01 -4.749711751937866211e-01 -3.175795376300811768e-01
-9.570930898189544678e-02 1.382908076047897339e-01 1.103363335132598877e-01 3.349894583225250244e-01 -2.832721173763275146e-01 1.817093342542648315e-01 1.439067721366882324e-01 1.626383364200592041e-01 -2.510547041893005371e-01 9.858731180429458618e-02 2.360011190176010132e-01 4.638921096920967102e-02 -2.361431531608104706e-02 -1.843583956360816956e-02 -1.422714143991470337e-01 1.133333593606948853e-01 8.728533238172531128e-02 6.093218922615051270e-03 1.012256890535354614e-01 -9.094886481761932373e-02 3.525590151548385620e-02 -2.009177803993225098e-01 4.932270571589469910e-02 1.340846270322799683e-01 -1.315243244171142578e-01 9.782826155424118042e-02 -1.426449418067932129e-01 -2.926959395408630371e-01 -2.165291160345077515e-01 -3.860723674297332764e-01 -2.795631885528564453e-01 -1.647600531578063965e-01
9.430500864982604980e-02 -5.916928406804800034e-03 -3.831011056900024414e-02 -1.566552557051181793e-02 -2.533051073551177979e-01 -2.667621374130249023e-01 5.076760426163673401e-02 -6.907087564468383789e-02 -1.094158589839935303e-01 -3.586647287011146545e-02 4.688807725906372070e-01 3.691545128822326660e-02 -2.651375904679298401e-02 -2.679234929382801056e-02 -3.768681585788726807e-01 2.388522028923034668e-01 -1.838177591562271118e-01 -1.890213787555694580e-01 1.044581830501556396e-01 -1.856230348348617554e-01 -5.015878751873970032e-02 -7.084184139966964722e-02 -2.080144584178924561e-01 1.022569462656974792e-02 -9.690553881227970123e-03 -2.439356446266174316e-01 1.704153232276439667e-02 2.089994549751281738e-01 -8.277846872806549072e-02 -1.303889788687229156e-02 -3.382298350334167480e-01 -1.446654498577117920e-01
2.074897885322570801e-01 2.823872864246368408e-02 1.509773917496204376e-02 -7.226658612489700317e-02 -3.233226835727691650e-01 2.313661016523838043e-02 -3.089732676744461060e-02 -8.529722690582275391e-02 -5.369069427251815796e-02 1.321560740470886230e-01 2.231032550334930420e-01 1.951211094856262207e-01 -8.479489386081695557e-02 9.811005741357803345e-02 -3.428741991519927979e-01 1.050952002406120300e-01 8.829829096794128418e-02 -3.401262164115905762e-01 -1.815520823001861572e-01 3.593220934271812439e-02 6.026781350374221802e-02 -8.597308397293090820e-02 -1.336599290370941162e-01 -7.304245978593826294e-02 -3.425101190805435181e-02 1.172613259404897690e-02 -3.150470182299613953e-02 -9.204021096229553223e-02 -7.821700721979141235e-02 -1.200933679938316345e-01 -5.948053002357482910e-01 -8.192620426416397095e-02
2.758650481700897217e-01 -1.062415391206741333e-01 5.688542150892317295e-04 6.830269843339920044e-02 -2.153698801994323730e-01 8.128429204225540161e-02 -2.049956768751144409e-01 8.223977684974670410e-02 2.001708894968032837e-01 2.367680966854095459e-01 3.308687806129455566e-01 -1.038744393736124039e-02 -4.976027086377143860e-02 -9.394418448209762573e-02 1.215922646224498749e-03 1.919900476932525635e-01 6.733023375272750854e-02 4.771194234490394592e-02 1.904968619346618652e-01 -4.365499690175056458e-02 2.370395660400390625e-01 -1.931102871894836426e-01 2.010291069746017456e-01 3.693824261426925659e-02 -1.271453648805618286e-01 2.024025171995162964e-01 3.800953924655914307e-01 3.269280865788459778e-02 -2.822199463844299316e-01 -8.149698376655578613e-02 -2.340379804372787476e-01 -1.682139635086059570e-01
3.236283361911773682e-01 -4.116494357585906982e-01 -1.884213387966156006e-01 7.172915153205394745e-03 -7.040463387966156006e-02 -2.742146840319037437e-03 -1.395669132471084595e-01 1.311744004487991333e-01 1.001450493931770325e-01 1.493476629257202148e-01 1.867809593677520752e-01 4.993644356727600098e-02 1.429767608642578125e-01 1.619669348001480103e-01 8.374687284231185913e-02 1.172393187880516052e-01 -3.269574046134948730e-01 -1.884879767894744873e-01 1.387384682893753052e-01 -2.454400807619094849e-01 -2.040247917175292969e-01 2.034163922071456909e-01 1.893325001001358032e-01 1.832919865846633911e-01 -1.667116396129131317e-02 2.809569239616394043e-02 1.681632250547409058e-01 6.329624354839324951e-02 -1.753871142864227295e-01 -7.596072554588317871e-02 -1.791169941425323486e-01 -1.874173879623413086e-01
2.293691635131835938e-01 -2.361941337585449219e-01 -7.634210586547851562e-02 8.251111954450607300e-02 -1.772484928369522095e-01 -6.321223080158233643e-02 4.136965796351432800e-02 5.507394671440124512e-02 -9.194681048393249512e-02 2.046291977167129517e-01 3.140123188495635986e-01 -2.518920600414276123e-01 2.329101972281932831e-02 1.060077399015426636e-01 -2.031161934137344360e-01 1.301405131816864014e-01 6.197780743241310120e-02 1.952805221080780029e-01 2.394771128892898560e-01 -2.701185047626495361e-01 2.571030557155609131e-01 -9.145793318748474121e-02 -4.539859667420387268e-02 2.094657719135284424e-01 1.605188101530075073e-01 -2.659714519977569580e-01 -5.325380712747573853e-02 -1.832560896873474121e-01 -2.156316488981246948e-01 5.525200068950653076e-02 -1.952126473188400269e-01 -2.077952772378921509e-01
4.870854318141937256e-02 -1.969692558050155640e-01 3.559197187423706055e-01 -1.358208507299423218e-01 -3.044121563434600830e-01 -1.244324892759323120e-01 -1.045656651258468628e-01 -7.533252239227294922e-02 4.274032544344663620e-03 1.696499437093734741e-01 1.406923979520797729e-01 7.568930089473724365e-02 -2.105946242809295654e-01 2.877723574638366699e-01 -1.851617544889450073e-01 5.553290992975234985e-02 2.542763203382492065e-02 -1.648724377155303955e-01 1.763139367103576660e-01 -5.565499886870384216e-02 -1.038132905960083008e-01 -1.342462301254272461e-01 -5.639063939452171326e-02 3.986241668462753296e-02 7.620317488908767700e-02 -1.643832325935363770e-01 -1.790816336870193481e-01 -1.303482055664062500e-01 -5.470368638634681702e-02 -1.402366757392883301e-01 -5.195494294166564941e-01 -5.389900412410497665e-03
3.214536607265472412e-02 6.717511266469955444e-02 -1.060769483447074890e-01 -2.209415137767791748e-01 -2.488373368978500366e-01 -8.358699828386306763e-02 9.538232535123825073e-02 7.902965694665908813e-02 2.164518460631370544e-02 9.157209843397140503e-02 5.850681066513061523e-01 5.946967750787734985e-02 -6.058791652321815491e-02 7.045262306928634644e-02 -2.135850340127944946e-01 -6.895907223224639893e-03 -7.849530130624771118e-02 1.212810128927230835e-01 -1.356260776519775391e-01 -9.525403380393981934e-02 3.592164814472198486e-01 -2.647300660610198975e-01 -1.474186480045318604e-01 1.302855014801025391e-01 -5.011594668030738831e-02 -7.641694694757461548e-02 -2.529288455843925476e-02 1.724224239587783813e-01 -1.179331466555595398e-01 1.829583942890167236e-02 -3.193933367729187012e-01 1.325857010670006275e-03
1.692711412906646729e-01 -1.031967401504516602e-01 -1.899092495441436768e-01 -2.605322003364562988e-02 -2.262013703584671021e-01 3.119022250175476074e-01 5.710458382964134216e-02 3.197882771492004395e-01 1.462065130472183228e-01 1.123520210385322571e-01 1.476620733737945557e-01 4.005137979984283447e-01 1.330621242523193359e-01 -2.137881815433502197e-01 1.125105191022157669e-02 8.879900909960269928e-03 -2.154282629489898682e-01 3.680587187409400940e-02 1.701661050319671631e-01 9.082716703414916992e-02 -1.793603748083114624e-01 1.774006038904190063e-01 -5.466949939727783203e-02 1.976367384195327759e-01 1.204178761690855026e-02 -1.352770328521728516e-01 1.821019798517227173e-01 2.215750366449356079e-01 3.285505995154380798e-02 -1.527212560176849365e-01 -2.712454795837402344e-01 2.841760776937007904e-02
4.973686859011650085e-02 -3.210331872105598450e-02 7.780358940362930298e-02 9.793885797262191772e-02 -3.551085293292999268e-01 -2.098633348941802979e-01 -7.104730606079101562e-02 -1.893289536237716675e-01 1.196794863790273666e-02 -6.858848035335540771e-02 4.899736046791076660e-01 6.094534910516813397e-05 -1.819906234741210938e-01 2.050282359123229980e-01 -1.484218835830688477e-01 2.475596591830253601e-02 -1.621718704700469971e-01 -4.729065299034118652e-02 1.774400919675827026e-01 -3.954643905162811279e-01 2.269764393568038940e-01 1.456993818283081055e-01 -1.369912624359130859e-01 -8.812361210584640503e-02 1.127158850431442261e-01 -7.757017761468887329e-02 1.957196295261383057e-01 -2.642045915126800537e-02 -1.240233853459358215e-01 -4.323824867606163025e-02 -1.897855103015899658e-01 -2.008103393018245697e-02
2.038922160863876343e-01 -4.097249358892440796e-03 -1.527493149042129517e-01 2.071593254804611206e-01 -1.424195170402526855e-01 1.806651353836059570e-01 1.167351379990577698e-01 8.358891308307647705e-02 -1.426016837358474731e-01 6.825656443834304810e-02 2.641022503376007080e-01 1.608815938234329224e-01 1.808393187820911407e-02 -7.721350342035293579e-02 -2.284194976091384888e-01 6.663497537374496460e-02 -3.220967352390289307e-01 2.719464898109436035e-01 2.081463038921356201e-01 1.267028898000717163e-01 1.640774905681610107e-01 2.772574126720428467e-01 -4.918462038040161133e-02 2.791642248630523682e-01 -1.570289721712470055e-03 1.049635037779808044e-01 -2.100397795438766479e-01 2.560836970806121826e-01 -9.290036559104919434e-02 7.254432886838912964e-02 -2.630969285964965820e-01 -1.002075970172882080e-01
1.559274643659591675e-01 -3.791299089789390564e-02 -1.908334642648696899e-01 3.349551856517791748e-01 -3.629096448421478271e-01 1.051829680800437927e-01 1.416832301765680313e-02 2.219970077276229858e-01 -1.139516308903694153e-01 1.636454090476036072e-02 2.222511470317840576e-01 -2.675381489098072052e-02 -7.390191406011581421e-02 5.185633525252342224e-02 6.486649066209793091e-02 1.098639070987701416e-01 -8.531116694211959839e-02 -3.415625914931297302e-02 -2.143251001834869385e-01 -4.955222830176353455e-02 1.845928877592086792e-01 2.019757181406021118e-01 -5.376570671796798706e-02 3.089345097541809082e-01 6.418982893228530884e-02 2.254248037934303284e-02 1.047231778502464294e-01 -9.769979864358901978e-02 -3.988117352128028870e-02 -4.270936250686645508e-01 -1.095917299389839172e-01 -3.072594702243804932e-01
8.045878261327743530e-02 -5.559084415435791016e-01 4.796092957258224487e-02 9.533444792032241821e-02 -5.342569202184677124e-02 -5.366102233529090881e-02 1.697802245616912842e-01 1.920499950647354126e-01 -1.566899269819259644e-01 2.536681890487670898e-01 2.316243797540664673e-01 -6.683558225631713867e-02 -9.749941527843475342e-02 4.459762200713157654e-02 -2.647860907018184662e-02 1.787170469760894775e-01 2.158669009804725647e-02 -1.517920494079589844e-01 1.225676313042640686e-01 -2.348174601793289185e-01 5.097414180636405945e-02 -1.195106431841850281e-01 1.606037020683288574e-01 -2.709452994167804718e-02 1.908784955739974976e-01 -5.399446561932563782e-02 -1.689828746020793915e-02 -4.771718382835388184e-02 -1.164398193359375000e-01 -4.602885618805885315e-02 -3.225452899932861328e-01 -3.343743383884429932e-01
9.885489940643310547e-02 -8.544616401195526123e-02 1.106430813670158386e-01 3.465748131275177002e-01 -2.791767008602619171e-02 1.069359928369522095e-01 -1.067985743284225464e-01 2.040540426969528198e-01 -2.484559416770935059e-01 8.810281753540039062e-02 1.501889079809188843e-01 1.733691841363906860e-01 1.327931731939315796e-01 1.819545477628707886e-01 -1.082319244742393494e-01 4.262601584196090698e-02 -1.385198384523391724e-01 1.427215617150068283e-02 -1.064326707273721695e-02 -1.621093750000000000e-01 4.381001591682434082e-01 2.215144187211990356e-01 -2.067948132753372192e-01 -1.155122146010398865e-01 -1.256274431943893433e-01 9.732618182897567749e-02 2.541516125202178955e-01 -3.067143261432647705e-02 -2.442971318960189819e-01 -2.543681859970092773e-01 -1.683160066604614258e-01 -1.119754910469055176e-01
2.556133270263671875e-01 7.935964385978877544e-04 1.807230152189731598e-02 -1.567856818437576294e-01 -1.086640506982803345e-01 2.820932120084762573e-02 3.997632116079330444e-02 1.263305395841598511e-01 -3.084327578544616699e-01 3.357133641839027405e-02 -2.271891534328460693e-01 5.295561552047729492e-01 -5.068058893084526062e-02 1.050914973020553589e-01 -1.420141011476516724e-01 -1.481995135545730591e-01 -2.976272106170654297e-01 4.233543947339057922e-02 7.882381975650787354e-02 4.121838510036468506e-02 2.382598668336868286e-01 1.047718226909637451e-01 -1.127501297742128372e-02 1.546748578548431396e-01 2.259378433227539062e-01 -1.004748567938804626e-01 2.480271607637405396e-01 -6.974245607852935791e-02 -1.085638925433158875e-01 -5.299153551459312439e-02 -2.361595928668975830e-01 -8.702085167169570923e-02
3.614276945590972900e-01 -5.002642795443534851e-02 -9.809007495641708374e-02 2.311242073774337769e-01 -2.941472530364990234e-01 2.433845996856689453e-01 -9.418021887540817261e-02 -1.093452889472246170e-02 -6.929691135883331299e-02 -1.480959355831146240e-01 3.047457933425903320e-01 -2.125450596213340759e-02 -2.905215024948120117e-01 1.996680907905101776e-02 -1.184574812650680542e-01 9.089235961437225342e-02 -3.282372355461120605e-01 -1.150608342140913010e-02 -2.334326952695846558e-01 6.840865314006805420e-02 1.057354509830474854e-01 -4.848273470997810364e-03 -2.860114350914955139e-02 6.845036149024963379e-02 1.654902659356594086e-02 -7.929163426160812378e-02 -2.652545571327209473e-01 1.872307211160659790e-01 -2.337111085653305054e-01 -1.531117707490921021e-01 -4.818775132298469543e-02 -2.140461802482604980e-01
3.021730184555053711e-01 3.062817268073558807e-02 -7.362870126962661743e-02 7.155486941337585449e-02 -2.595449388027191162e-01 6.316442787647247314e-02 -2.845609784126281738e-01 -9.148391336202621460e-02 -2.120650857686996460e-01 2.148234993219375610e-01 3.885013759136199951e-01 -2.452101558446884155e-02 4.545286297798156738e-02 -2.270488888025283813e-01 -2.448590248823165894e-01 3.395584598183631897e-02 9.707622230052947998e-02 -7.950635254383087158e-02 1.291670352220535278e-01 -5.292347818613052368e-02 1.237609982490539551e-01 9.471902996301651001e-02 -4.860125482082366943e-02 2.569236755371093750e-01 2.309735417366027832e-01 1.215745112858712673e-03 -1.401078850030899048e-01 -5.688049644231796265e-02 -1.999856978654861450e-01 -2.135739177465438843e-01 -1.622399897314608097e-03 -2.990253269672393799e-01
1.048139855265617371e-01 -2.785338163375854492e-01 -9.656474739313125610e-02 1.956682801246643066e-01 -1.804276555776596069e-01 1.334212422370910645e-01 -8.408921957015991211e-02 1.000343337655067444e-01 2.567360736429691315e-02 -2.191856689751148224e-02 2.188501954078674316e-01 2.190333604812622070e-01 -1.963148713111877441e-01 2.766642868518829346e-01 8.639685809612274170e-02 1.194006130099296570e-01 -3.574073016643524170e-01 1.693454533815383911e-01 9.674111008644104004e-02 -6.373821943998336792e-02 3.027312643826007843e-02 -2.281454950571060181e-01 1.043761074542999268e-01 3.695257380604743958e-02 2.144129127264022827e-01 -1.179987285286188126e-02 2.893769443035125732e-01 2.680216431617736816e-01 9.029564261436462402e-02 -3.150169551372528076e-01 5.087923631072044373e-02 -1.258739978075027466e-01
4.715956747531890869e-02 -4.212580025196075439e-01 -7.787895947694778442e-02 -1.777510941028594971e-01 -3.444643020629882812e-01 -3.974993713200092316e-03 7.396768033504486084e-02 -5.924123525619506836e-02 -6.918052583932876587e-02 1.484968811273574829e-01 2.550046145915985107e-01 6.754194619134068489e-04 1.429502665996551514e-01 1.357750445604324341e-01 -8.969943970441818237e-02 2.041682451963424683e-01 -1.721501648426055908e-01 3.673420101404190063e-02 1.431811321526765823e-02 -1.964958161115646362e-01 2.129737734794616699e-01 -1.027292162179946899e-01 -1.242703944444656372e-01 1.407639980316162109e-01 1.370838284492492676e-01 -1.344365030527114868e-01 1.098857969045639038e-01 1.583893001079559326e-01 3.622334823012351990e-02 1.686970293521881104e-01 -4.379960298538208008e-01 -1.339085996150970459e-01
2.433357238769531250e-01 4.872884228825569153e-02 -5.504437536001205444e-02 8.757720887660980225e-02 -9.479032456874847412e-02 1.854712963104248047e-01 2.446694821119308472e-01 -1.840984225273132324e-01 -2.938785590231418610e-02 1.994397044181823730e-01 3.016046881675720215e-01 -1.019125729799270630e-01 -1.697482913732528687e-01 -4.484629258513450623e-02 -2.933099679648876190e-02 -1.789021492004394531e-01 -2.535558342933654785e-01 -3.537110984325408936e-02 5.806494504213333130e-02 -3.346098959445953369e-01 1.151214241981506348e-01 -6.075570732355117798e-02 1.427256315946578979e-01 5.031316354870796204e-02 6.054104119539260864e-02 -4.378343746066093445e-02 1.670682569965720177e-03 -2.730424702167510986e-01 1.827278435230255127e-01 -1.083910092711448669e-01 -4.886610209941864014e-01 -1.009238976985216141e-02
1.542911231517791748e-01 9.394031018018722534e-02 -4.577288776636123657e-02 -2.189866825938224792e-02 -2.302744984626770020e-02 3.590624034404754639e-01 -1.421729326248168945e-01 1.096430420875549316e-01 -1.364265978336334229e-01 -1.019522547721862793e-01 2.199322283267974854e-01 1.098627373576164246e-01 -1.790862344205379486e-02 1.618286669254302979e-01 -1.669283770024776459e-02 2.732770889997482300e-02 -2.307104319334030151e-01 -1.022043153643608093e-01 -8.359154313802719116e-02 -6.154786050319671631e-02 2.816868424415588379e-01 -1.880391836166381836e-01 5.982564017176628113e-02 3.908023536205291748e-01 2.920185625553131104e-01 -2.421988919377326965e-02 -8.517323434352874756e-02 -5.444802716374397278e-02 -1.389906406402587891e-01 -3.363454639911651611e-01 -2.059973776340484619e-01 -2.640077471733093262e-01
4.043098539113998413e-02 -4.393138736486434937e-02 -2.208437770605087280e-01 4.341096878051757812e-01 -2.867494821548461914e-01 -9.136018902063369751e-02 -1.453429460525512695e-01 3.760642111301422119e-01 -1.199453398585319519e-01 1.142486706376075745e-01 3.000262081623077393e-01 -1.326666865497827530e-02 4.704355821013450623e-02 -5.117370933294296265e-02 1.403327137231826782e-01 1.225782707333564758e-01 -4.384198412299156189e-02 3.778751473873853683e-03 -4.334702715277671814e-02 -5.178265646100044250e-02 -5.617925897240638733e-03 6.779898703098297119e-02 5.874733254313468933e-02 1.846652179956436157e-01 6.070771440863609314e-02 -2.127704471349716187e-01 1.057324856519699097e-01 -8.758933283388614655e-03 -1.046961620450019836e-01 -3.328371047973632812e-01 -1.161658763885498047e-01 -3.237017989158630371e-01
9.952399879693984985e-02 1.124535426497459412e-01 -4.482020065188407898e-02 9.395677596330642700e-02 -6.160945817828178406e-02 1.386498063802719116e-01 1.282866895198822021e-01 1.124742254614830017e-02 1.657479107379913330e-01 2.117578536272048950e-01 4.587467908859252930e-01 -3.731855750083923340e-02 -1.383226215839385986e-01 -1.990468986332416534e-02 -3.307430446147918701e-01 9.907591342926025391e-02 -1.411162912845611572e-01 5.225247144699096680e-02 1.513605751097202301e-02 2.885605208575725555e-02 5.437847971916198730e-02 1.527091413736343384e-01 4.640622437000274658e-01 -1.241780817508697510e-01 8.145388215780258179e-02 -1.297332048416137695e-01 -8.936438709497451782e-02 -1.891274601221084595e-01 7.146792858839035034e-02 -9.671737998723983765e-02 -3.755681514739990234e-01 2.503725886344909668e-02
1.092648506164550781e-01 -6.857524812221527100e-02 1.926215551793575287e-02 -1.356982588768005371e-01 -1.743596196174621582e-01 -1.003053560853004456e-01 -5.980459600687026978e-02 -1.660602912306785583e-02 1.796235442161560059e-01 3.669514358043670654e-01 2.599823176860809326e-01 1.540609747171401978e-01 9.316878020763397217e-02 7.797980308532714844e-02 -1.242548152804374695e-01 5.604825541377067566e-02 -5.919503793120384216e-02 9.168982505798339844e-02 8.443261682987213135e-02 -2.011784315109252930e-01 6.988798081874847412e-02 -1.875129938125610352e-01 9.072469174861907959e-02 1.408409909345209599e-03 -2.482032179832458496e-01 -6.036012247204780579e-02 7.141205132938921452e-04 -2.699279487133026123e-01 -2.248346656560897827e-01 -1.805391311645507812e-01 -4.055966138839721680e-01 -3.675850927829742432e-01
2.496933490037918091e-01 -8.357717096805572510e-02 9.495566040277481079e-02 -3.872139006853103638e-02 -8.010488748550415039e-02 1.599766910076141357e-01 -6.578698754310607910e-02 1.971628069877624512e-01 1.594883622601628304e-03 -2.680428326129913330e-01 1.518721133470535278e-01 1.770168244838714600e-01 -3.265495598316192627e-02 2.682385742664337158e-01 -2.861374914646148682e-01 -2.403447777032852173e-01 -2.388634979724884033e-01 1.896176785230636597e-01 2.835215814411640167e-02 6.521301716566085815e-02 4.357476532459259033e-02 1.006992310285568237e-01 2.145109511911869049e-02 1.338144997134804726e-03 3.743599653244018555e-01 -7.431871257722377777e-03 1.606399565935134888e-01 7.426289469003677368e-02 -3.688572347164154053e-01 -2.344484329223632812e-01 3.302850201725959778e-02 -1.784152984619140625e-01
3.994061350822448730e-01 -1.277021020650863647e-01 1.471383571624755859e-01 -1.176428720355033875e-01 1.092546507716178894e-01 2.631339728832244873e-01 -1.340891420841217041e-01 -1.277181804180145264e-01 -2.202983945608139038e-01 -3.788349404931068420e-02 1.020879223942756653e-01 2.045784890651702881e-01 2.067869901657104492e-01 1.519073396921157837e-01 -1.969726532697677612e-01 1.594962775707244873e-01 -9.217101335525512695e-02 2.648777067661285400e-01 4.145275056362152100e-02 -1.001440659165382385e-01 -6.434208154678344727e-02 1.691418588161468506e-01 -6.575858592987060547e-02 7.242311537265777588e-02 1.355094611644744873e-01 2.159693837165832520e-02 2.804983258247375488e-01 1.564011909067630768e-02 -3.994523361325263977e-02 -1.116069182753562927e-01 -3.937103152275085449e-01 -2.033734172582626343e-01
6.553450971841812134e-02 7.433259487152099609e-02 -1.638669669628143311e-01 1.176312342286109924e-01 -1.022193580865859985e-01 3.032808899879455566e-01 -2.130255550146102905e-01 6.636494398117065430e-02 -1.193836778402328491e-01 2.256353199481964111e-02 1.898989081382751465e-01 9.001935273408889771e-02 -1.730033159255981445e-01 8.604370057582855225e-02 -4.443111643195152283e-02 9.788209199905395508e-02 -2.522730827331542969e-01 -1.701398938894271851e-02 -2.013764679431915283e-01 8.014262467622756958e-02 1.615157872438430786e-01 -7.590991258621215820e-02 8.744170516729354858e-02 2.152978777885437012e-01 2.253638952970504761e-01 -9.333169460296630859e-02 9.069427847862243652e-03 -1.296215951442718506e-01 -3.165937364101409912e-01 -3.505844175815582275e-01 -2.933270633220672607e-01 -3.273254036903381348e-01
2.871921062469482422e-01 -1.397947221994400024e-01 4.155088588595390320e-02 1.858466304838657379e-02 -3.625772595405578613e-01 2.085787951946258545e-01 1.078851148486137390e-01 7.971376180648803711e-02 -7.490117102861404419e-02 2.773892581462860107e-01 2.006300985813140869e-01 -2.400806397199630737e-01 -9.865196794271469116e-02 3.636241331696510315e-02 3.923562169075012207e-02 2.539353966712951660e-01 2.703917920589447021e-01 1.094556376338005066e-01 8.023261278867721558e-02 -2.202642560005187988e-01 1.849007904529571533e-01 -1.229690685868263245e-01 6.324631720781326294e-02 2.575203180313110352e-01 4.766578972339630127e-02 -9.805695712566375732e-02 2.724854648113250732e-02 2.564795613288879395e-01 -2.072243392467498779e-01 -1.772367656230926514e-01 -1.509383171796798706e-01 -1.010002046823501587e-01
1.773917861282825470e-02 -3.187248110771179199e-02 -7.345803827047348022e-02 2.219503223896026611e-01 -2.493520230054855347e-01 -1.343377027660608292e-02 4.607886075973510742e-04 -1.166746616363525391e-01 1.500874161720275879e-01 -2.518454194068908691e-02 6.222398877143859863e-01 1.271538715809583664e-02 -3.868524730205535889e-02 -7.681534625589847565e-03 9.426153451204299927e-02 -1.256267577409744263e-01 4.190930351614952087e-02 5.377328023314476013e-02 -6.657785922288894653e-02 -2.115215659141540527e-01 -1.370741426944732666e-01 -2.291763126850128174e-01 1.232868619263172150e-02 2.861485481262207031e-01 8.773168921470642090e-02 2.015534415841102600e-02 1.718236058950424194e-01 -2.191181629896163940e-01 -4.403003677725791931e-02 -2.335651516914367676e-01 -2.723085284233093262e-01 -8.868682384490966797e-02
1.632174476981163025e-02 1.465882807970046997e-01 -3.102822303771972656e-01 3.070532977581024170e-01 -1.969598531723022461e-01 8.027153462171554565e-02 6.323728710412979126e-02 1.788150966167449951e-01 -1.106064170598983765e-01 2.432917989790439606e-02 1.874805539846420288e-01 8.245510607957839966e-02 -2.639264166355133057e-01 1.299130767583847046e-01 -1.266341358423233032e-01 6.770530343055725098e-02 -1.997156441211700439e-01 -8.464114367961883545e-02 5.372430384159088135e-02 3.923590853810310364e-02 1.895641684532165527e-01 1.207096874713897705e-01 1.650591008365154266e-02 2.070893496274948120e-01 2.799057066440582275e-01 -3.168313205242156982e-02 -1.787323504686355591e-02 3.216872736811637878e-02 -8.529569022357463837e-03 -4.612989127635955811e-01 -1.634357124567031860e-01 -2.812895774841308594e-01
1.537707895040512085e-01 -2.746531926095485687e-02 -2.257647365331649780e-01 5.668788030743598938e-02 -1.695541441440582275e-01 3.214724659919738770e-01 -1.098739206790924072e-01 1.048591658473014832e-01 -6.066257134079933167e-02 -6.058968603610992432e-02 2.394818365573883057e-01 7.657023519277572632e-02 -2.495156414806842804e-02 1.758610606193542480e-01 9.564795345067977905e-02 -5.881626158952713013e-03 -3.049688041210174561e-01 -9.893946349620819092e-02 -8.584339916706085205e-02 -5.536437779664993286e-02 7.398207485675811768e-02 -9.912509471178054810e-02 -2.538669668138027191e-02 1.465667784214019775e-01 1.800445914268493652e-01 -3.062207484617829323e-03 1.776123233139514923e-02 -1.466174572706222534e-01 -2.486660927534103394e-01 -4.471293389797210693e-01 -1.776487082242965698e-01 -3.959123194217681885e-01
-1.846687495708465576e-02 7.755731791257858276e-02 -7.370487600564956665e-02 2.108441740274429321e-01 -3.670333623886108398e-01 4.534599930047988892e-02 1.942351609468460083e-01 3.797865211963653564e-01 -1.480270922183990479e-01 4.583095014095306396e-02 1.675291657447814941e-01 6.257707625627517700e-02 -6.512586772441864014e-02 2.281006798148155212e-02 -1.950114965438842773e-01 3.376706317067146301e-02 8.636990934610366821e-02 1.800138130784034729e-02 -6.172892078757286072e-02 9.618979692459106445e-02 2.014953270554542542e-02 -1.009150967001914978e-01 -9.519150853157043457e-02 1.536718904972076416e-01 1.776726990938186646e-01 4.136338829994201660e-02 -8.596806228160858154e-02 -2.795043885707855225e-01 -2.025346085429191589e-02 -4.533173143863677979e-01 -2.379255145788192749e-01 -2.822682559490203857e-01
1.954455971717834473e-01 9.521368891000747681e-02 -2.146843224763870239e-01 4.035645425319671631e-01 -2.201202325522899628e-02 1.972446776926517487e-02 -9.271662682294845581e-03 9.609740972518920898e-02 -1.657139658927917480e-01 5.782651901245117188e-02 3.892605900764465332e-01 -2.331431806087493896e-01 -7.962662726640701294e-02 1.922767758369445801e-01 -6.492924690246582031e-02 1.796745695173740387e-02 2.498248219490051270e-02 1.358819566667079926e-02 1.283149421215057373e-01 -2.141116112470626831e-01 -1.704627722501754761e-01 -8.117892593145370483e-02 5.313630215823650360e-03 1.664182394742965698e-01 -9.147004224359989166e-03 1.511101871728897095e-01 1.827823668718338013e-01 -2.670097947120666504e-01 -9.098493307828903198e-02 -2.487804740667343140e-01 -3.512576818466186523e-01 -3.730922564864158630e-02
9.146818518638610840e-02 -5.174992680549621582e-01 1.716670542955398560e-01 -1.895521134138107300e-01 -3.074402809143066406e-01 1.130801886320114136e-01 -1.338686328381299973e-03 4.505855031311511993e-03 -1.598556637763977051e-01 1.500614434480667114e-01 1.556383371353149414e-01 1.498740762472152710e-01 1.253213882446289062e-01 -1.282662749290466309e-01 -2.381381839513778687e-01 1.777278631925582886e-01 -4.915433377027511597e-02 -6.380555033683776855e-02 1.130766943097114563e-01 -1.609109640121459961e-01 1.461760997772216797e-01 -1.321174353361129761e-01 6.501939147710800171e-02 -8.443929255008697510e-02 2.610583603382110596e-01 5.439068749547004700e-02 4.759553819894790649e-02 6.210096552968025208e-02 -2.027473151683807373e-01 -7.725404575467109680e-03 -3.363182842731475830e-01 -9.504489600658416748e-02
4.322675168514251709e-01 -2.744962833821773529e-02 5.145101621747016907e-02 -1.024226099252700806e-01 -1.633439958095550537e-01 4.142463505268096924e-01 2.853595092892646790e-02 1.196132879704236984e-02 4.412098601460456848e-02 7.372484356164932251e-02 9.508112818002700806e-02 4.678373783826828003e-02 -4.379842802882194519e-02 9.389755129814147949e-02 -1.127434521913528442e-01 -6.732057034969329834e-02 -3.322764635086059570e-01 -7.801437377929687500e-02 1.414068490266799927e-01 1.097879856824874878e-01 8.171433582901954651e-03 4.984079301357269287e-02 -1.169335395097732544e-01 5.375187098979949951e-02 1.385380029678344727e-01 -3.345210850238800049e-01 -1.024076249450445175e-02 2.068012803792953491e-01 4.534460604190826416e-02 -4.618114233016967773e-02 -3.652397096157073975e-01 -2.724176049232482910e-01
2.926547825336456299e-01 -1.374247670173645020e-01 -9.333324432373046875e-02 5.049446970224380493e-02 -1.768631339073181152e-01 -2.680653631687164307e-01 1.292472779750823975e-01 1.446169167757034302e-01 -6.830950826406478882e-02 3.019474074244499207e-02 3.397267758846282959e-01 2.925799190998077393e-01 1.156763881444931030e-01 1.373809203505516052e-02 -1.573885083198547363e-01 1.790257096290588379e-01 -3.189493417739868164e-01 -1.457665264606475830e-01 -2.239093929529190063e-01 -9.119311720132827759e-02 2.618481218814849854e-01 -1.409298647195100784e-02 2.259140908718109131e-01 5.874495021998882294e-03 2.550174891948699951e-01 1.618911474943161011e-01 -4.104435071349143982e-02 2.194365672767162323e-02 -7.337345927953720093e-02 1.762116104364395142e-01 -1.445418745279312134e-01 -1.202654466032981873e-01
-3.976751118898391724e-02 -1.147059574723243713e-01 7.351801544427871704e-02 6.856314837932586670e-02 -1.750833690166473389e-01 -1.914241909980773926e-01 -9.542499482631683350e-02 1.733704507350921631e-01 9.250690042972564697e-02 6.184207275509834290e-03 3.172737658023834229e-01 2.730115652084350586e-01 1.602491438388824463e-01 2.642375826835632324e-01 9.101189672946929932e-02 4.311217740178108215e-02 5.361758545041084290e-02 -4.396152123808860779e-02 2.024000138044357300e-02 -2.600504457950592041e-01 3.109652101993560791e-01 -1.375911682844161987e-01 -4.287378862500190735e-02 7.909647375345230103e-02 -1.353405863046646118e-01 -5.547051131725311279e-02 3.137878775596618652e-01 4.445734247565269470e-02 5.167129263281822205e-02 -2.865180969238281250e-01 -3.438104093074798584e-01 -2.405987232923507690e-01
1.209762692451477051e-01 2.426086738705635071e-02 8.320222795009613037e-02 5.293618515133857727e-02 -4.224860668182373047e-01 3.951457887887954712e-02 -9.165764786303043365e-03 -1.128444224596023560e-01 2.592798769474029541e-01 1.568330526351928711e-01 3.875866532325744629e-01 3.457559943199157715e-01 9.469964355230331421e-02 1.221416220068931580e-01 -1.755550354719161987e-01 2.108547240495681763e-01 2.587452903389930725e-02 -1.450590342283248901e-01 -4.604799300432205200e-02 -3.075266070663928986e-02 1.058564782142639160e-01 -2.617438137531280518e-02 -1.985568553209304810e-01 -2.496660687029361725e-02 1.274345070123672485e-01 -5.376724153757095337e-02 1.187088936567306519e-01 -1.011324599385261536e-01 7.179088890552520752e-02 -7.258054614067077637e-02 -4.193517863750457764e-01 -1.223687231540679932e-01
-2.035324648022651672e-02 -3.010817617177963257e-02 5.199841782450675964e-02 1.212951913475990295e-01 1.225093081593513489e-01 -1.289100646972656250e-01 1.415649335831403732e-02 1.699423342943191528e-01 2.766645513474941254e-02 1.868149191141128540e-01 4.245665073394775391e-01 1.929795593023300171e-01 -6.738889962434768677e-02 2.000808715820312500e-01 -2.815296649932861328e-01 -2.073344439268112183e-01 -2.335242182016372681e-02 5.284178256988525391e-02 1.579268127679824829e-01 -3.154892623424530029e-01 -4.563279822468757629e-02 3.494179621338844299e-02 2.834753692150115967e-01 4.293997585773468018e-02 7.770647108554840088e-02 9.156460314989089966e-02 1.852294653654098511e-01 4.828251898288726807e-03 -8.050417900085449219e-02 -2.064145803451538086e-01 -3.265799880027770996e-01 2.876752912998199463e-01
1.996746808290481567e-01 -1.814643144607543945e-01 3.809499144554138184e-01 2.680877149105072021e-01 -1.807107180356979370e-01 -1.268863826990127563e-01 1.284069847315549850e-02 1.692941933870315552e-01 1.002819612622261047e-01 2.223693430423736572e-01 -1.501478627324104309e-02 1.782189905643463135e-01 1.159855052828788757e-01 5.348711833357810974e-02 1.010396331548690796e-01 1.543620526790618896e-01 -3.715403750538825989e-02 -2.183913886547088623e-01 1.391141563653945923e-01 -3.903992846608161926e-02 3.229537308216094971e-01 -1.590157113969326019e-02 1.769491732120513916e-01 9.189161658287048340e-02 2.520140707492828369e-01 -2.161753922700881958e-01 2.635514363646507263e-02 4.842450842261314392e-02 -1.577229648828506470e-01 -2.084656655788421631e-01 -3.071143627166748047e-01 -2.424075454473495483e-02
-8.162267506122589111e-03 -2.250453084707260132e-01 3.284075483679771423e-02 -1.417109370231628418e-01 -2.752896547317504883e-01 3.088085167109966278e-02 -5.006864294409751892e-02 -1.676900088787078857e-01 -2.014364898204803467e-01 5.427572131156921387e-02 2.535789906978607178e-01 2.026166766881942749e-01 -2.097674757242202759e-01 9.446270018815994263e-02 -1.569263190031051636e-01 2.488056123256683350e-01 -1.168395653367042542e-01 1.354499012231826782e-01 1.438261866569519043e-01 -2.536950111389160156e-01 4.441783428192138672e-01 -1.835595369338989258e-01 1.401701942086219788e-02 1.708910465240478516e-01 2.889343164861202240e-02 -1.304159127175807953e-02 -8.303211629390716553e-02 1.058729365468025208e-01 -5.969980359077453613e-02 -6.753420084714889526e-02 -2.306181490421295166e-01 -2.730872035026550293e-01
2.271557003259658813e-01 -1.204241588711738586e-01 -8.090141415596008301e-02 4.289019405841827393e-01 -3.534177243709564209e-01 1.005906984210014343e-02 -2.031447589397430420e-01 1.178872808814048767e-01 -9.821156039834022522e-03 5.333851277828216553e-02 1.074896305799484253e-01 3.473670408129692078e-02 -1.817066669464111328e-01 1.221727859228849411e-02 -4.999082908034324646e-02 2.545156180858612061e-01 -1.297348588705062866e-01 2.184951156377792358e-01 2.897625863552093506e-01 -1.744740307331085205e-01 1.985988318920135498e-01 -6.069029122591018677e-02 2.346772886812686920e-02 -1.651382260024547577e-02 6.377242505550384521e-02 5.294172838330268860e-02 8.294573426246643066e-02 2.643885612487792969e-01 -1.962812542915344238e-01 -2.222145050764083862e-01 -8.346910774707794189e-02 -2.136193811893463135e-01
1.504867225885391235e-01 -4.181717336177825928e-01 1.783795207738876343e-01 4.018238745629787445e-03 -3.417158424854278564e-01 -1.881719380617141724e-01 -1.283904910087585449e-01 -6.540293688885867596e-04 -2.730047330260276794e-02 1.339271068572998047e-01 2.063252478837966919e-01 1.311349868774414062e-01 -1.036878675222396851e-02 -1.582752466201782227e-01 -3.160262247547507286e-03 -1.625827997922897339e-01 -1.903572827577590942e-01 9.924370795488357544e-03 6.172667816281318665e-02 1.626642942428588867e-01 2.988314032554626465e-01 1.636799424886703491e-01 -6.357169896364212036e-02 4.200483113527297974e-02 8.480487391352653503e-03 5.973723600618541241e-04 -1.538448184728622437e-01 -2.744325995445251465e-01 -2.280466109514236450e-01 -2.759644389152526855e-01 -2.307453900575637817e-01 -5.456784740090370178e-02
1.259536445140838623e-01 -2.530536651611328125e-01 6.339932233095169067e-02 -5.199319496750831604e-02 -2.355199158191680908e-01 -5.428560543805360794e-03 -1.551356315612792969e-01 -2.959977090358734131e-01 -8.897164836525917053e-03 1.560565531253814697e-01 1.649116426706314087e-01 2.015042603015899658e-01 5.319628119468688965e-02 -1.480417251586914062e-01 -3.445058465003967285e-01 2.576418593525886536e-02 7.539149373769760132e-02 -1.333349198102951050e-01 2.392826788127422333e-02 -1.775015890598297119e-01 2.148849815130233765e-01 7.012227177619934082e-02 2.518571913242340088e-01 1.483722925186157227e-01 9.763238579034805298e-02 -2.523867487907409668e-01 8.888151496648788452e-02 7.677449285984039307e-02 3.849608823657035828e-02 -2.044528722763061523e-01 -4.164247512817382812e-01 -1.186197176575660706e-01
1.215386688709259033e-01 2.327098324894905090e-02 2.778492271900177002e-01 3.133934736251831055e-02 -2.126757502555847168e-01 -1.698057949542999268e-01 -1.109706535935401917e-01 -1.949363946914672852e-01 -4.674347490072250366e-02 -1.275060325860977173e-01 6.112427711486816406e-01 -4.617740586400032043e-02 -9.559269249439239502e-02 1.818862855434417725e-01 -1.563344448804855347e-01 1.395556479692459106e-01 6.651076674461364746e-02 5.965472664684057236e-03 1.661667227745056152e-01 -1.166464537382125854e-01 2.287148032337427139e-03 3.376395208761096001e-03 -7.978467643260955811e-02 8.071819692850112915e-02 1.845927536487579346e-01 -1.963793635368347168e-01 -1.070857420563697815e-01 -2.445593848824501038e-02 -3.316247165203094482e-01 -7.817552983760833740e-02 -1.997371762990951538e-01 -5.034235864877700806e-02
3.622890636324882507e-02 4.228487238287925720e-02 1.286075413227081299e-01 3.599572181701660156e-02 -6.847472488880157471e-02 2.300208210945129395e-01 -3.758082911372184753e-02 2.942833006381988525e-01 1.571279317140579224e-01 5.879607796669006348e-02 2.937452197074890137e-01 -1.451013833284378052e-01 7.872309535741806030e-02 6.939908117055892944e-02 8.367901295423507690e-02 1.445431709289550781e-01 1.413082480430603027e-01 8.538361638784408569e-02 -3.952078893780708313e-02 -3.039721548557281494e-01 -5.190515518188476562e-02 1.888765096664428711e-01 -1.910184323787689209e-02 2.402461916208267212e-01 9.255491942167282104e-02 1.167431324720382690e-01 1.088787019252777100e-01 -2.355539351701736450e-01 7.757753133773803711e-02 -3.537019491195678711e-01 -4.216718375682830811e-01 -2.071671485900878906e-01
2.425126433372497559e-01 -1.083719134330749512e-01 -4.759624972939491272e-02 4.746612161397933960e-02 -1.176798716187477112e-01 2.203683555126190186e-02 2.296807020902633667e-01 1.004249379038810730e-01 6.533706188201904297e-02 8.107728511095046997e-02 9.177877008914947510e-02 1.940415054559707642e-01 -3.205881118774414062e-01 -3.738459572196006775e-02 -2.108347862958908081e-01 4.364765807986259460e-02 3.340363502502441406e-02 3.876388370990753174e-01 -1.094189733266830444e-01 -4.563474282622337341e-02 -1.086526513099670410e-01 1.495244819670915604e-02 -9.039737284183502197e-02 3.663718402385711670e-01 -7.272114604711532593e-02 -1.481339335441589355e-01 5.310785025358200073e-02 -3.413451835513114929e-02 1.384756118059158325e-01 -2.811881005764007568e-01 -3.998732566833496094e-01 1.762986630201339722e-01
-3.538286313414573669e-02 -2.999164909124374390e-02 -1.082640588283538818e-01 2.957407534122467041e-01 -1.679490953683853149e-01 7.436918094754219055e-03 4.599410668015480042e-02 3.528113067150115967e-01 -2.031425982713699341e-01 -5.588413029909133911e-02 2.145437747240066528e-01 -3.863850235939025879e-02 -1.119372248649597168e-02 -7.013043016195297241e-02 -1.794896870851516724e-01 -2.696842513978481293e-02 8.752544969320297241e-02 -6.148083135485649109e-02 5.750151723623275757e-02 -6.260028481483459473e-02 2.653751969337463379e-01 6.582482904195785522e-02 -7.402249425649642944e-02 3.652016520500183105e-01 -5.601879209280014038e-02 -1.848573386669158936e-01 -1.086874827742576599e-01 -2.618453204631805420e-01 -9.001440554857254028e-02 -4.015233814716339111e-01 -3.010284602642059326e-01 -6.332220137119293213e-02
4.641076177358627319e-02 9.235549718141555786e-02 -1.951856166124343872e-01 2.003899067640304565e-01 -2.293649315834045410e-01 3.967145830392837524e-02 9.977640956640243530e-02 5.043708086013793945e-01 -1.533622741699218750e-01 4.785355180501937866e-02 2.214911431074142456e-01 -1.579656614921987057e-03 3.359745096531696618e-05 -2.234829217195510864e-01 6.339480727910995483e-02 2.468301169574260712e-02 -5.022534728050231934e-02 5.219684168696403503e-02 -1.880574673414230347e-01 -1.179321259260177612e-01 1.776679307222366333e-01 4.592711478471755981e-02 -1.034639105200767517e-01 3.401124179363250732e-01 1.374380290508270264e-01 -5.187453329563140869e-02 1.449577808380126953e-01 9.685458987951278687e-02 -8.841577917337417603e-02 -3.062455654144287109e-01 -2.434127330780029297e-01 -1.889117062091827393e-01
3.719201982021331787e-01 -1.728337407112121582e-01 2.323890477418899536e-01 9.430552273988723755e-02 -4.187845438718795776e-02 -1.534240543842315674e-01 -8.431901037693023682e-02 -1.156131327152252197e-01 -1.316582262516021729e-01 1.955963522195816040e-01 5.828692317008972168e-01 -7.160802930593490601e-02 -1.330946087837219238e-01 5.861030146479606628e-02 2.579290606081485748e-02 1.121611520648002625e-01 -1.204643398523330688e-01 8.181107230484485626e-03 -4.451015591621398926e-02 -9.263084083795547485e-02 2.577232662588357925e-03 -1.346237305551767349e-02 1.701405197381973267e-01 -7.628896087408065796e-02 -1.743363738059997559e-01 -7.697942852973937988e-02 -1.834060400724411011e-01 -7.617216557264328003e-02 -2.090914249420166016e-01 3.476657345890998840e-02 -2.122526466846466064e-01 -2.499041855335235596e-01
3.636946082115173340e-01 -1.604570597410202026e-01 -2.524433732032775879e-01 2.866378128528594971e-01 -2.481250762939453125e-01 2.274480015039443970e-01 3.024366870522499084e-02 1.148017868399620056e-01 -2.610435187816619873e-01 2.078832536935806274e-01 -5.545368418097496033e-03 1.472041197121143341e-02 -5.271903797984123230e-02 -9.571279399096965790e-03 -3.283141255378723145e-01 5.156009923666715622e-03 7.974583655595779419e-02 -1.559244096279144287e-01 -8.817534893751144409e-03 -2.542884647846221924e-01 2.015054821968078613e-01 1.321094930171966553e-01 -5.021774675697088242e-03 -4.395745694637298584e-02 1.861584633588790894e-01 4.192779306322336197e-03 -1.367898285388946533e-01 3.794139996170997620e-02 -1.171792298555374146e-01 -1.622046828269958496e-01 -1.683521121740341187e-01 -2.603258490562438965e-01
1.101482212543487549e-01 -1.593519747257232666e-01 -2.732412330806255341e-02 2.283692657947540283e-01 -4.469713568687438965e-01 1.719404608011245728e-01 4.293469339609146118e-02 1.148862391710281372e-02 -1.167495176196098328e-02 8.420750498771667480e-03 3.296740651130676270e-01 2.382654994726181030e-01 -1.389720104634761810e-02 -9.399295598268508911e-02 -1.485149711370468140e-01 2.346635162830352783e-01 7.576746493577957153e-02 -2.258798032999038696e-01 -2.550869882106781006e-01 4.381190240383148193e-02 3.378301560878753662e-01 1.882387846708297729e-01 -8.362662792205810547e-02 -7.999785244464874268e-02 1.482144594192504883e-01 -1.722343964502215385e-03 1.089021638035774231e-01 8.419436961412429810e-02 -1.670495122671127319e-01 -1.564724892377853394e-01 -2.047497779130935669e-01 -6.708858907222747803e-02
1.504302024841308594e-01 2.273018658161163330e-01 -4.558100551366806030e-02 -1.479937112890183926e-03 -1.557784676551818848e-01 -1.272515207529067993e-01 6.877943873405456543e-02 -3.381351381540298462e-02 7.826241105794906616e-02 2.013717740774154663e-01 3.872158527374267578e-01 -1.409775111824274063e-02 -1.743467897176742554e-01 -1.203722953796386719e-01 1.255840063095092773e-01 -1.523984074592590332e-01 -7.529672980308532715e-02 4.725972190499305725e-02 2.452961057424545288e-01 -4.922584444284439087e-02 3.678913041949272156e-02 8.815094828605651855e-02 -9.901471436023712158e-02 1.248921677470207214e-01 3.612667024135589600e-01 2.856723498553037643e-03 3.026424646377563477e-01 -1.152083873748779297e-01 1.608498692512512207e-01 -1.288891136646270752e-01 -4.622542858123779297e-01 4.880060441792011261e-03
1.003056541085243225e-01 6.639805436134338379e-02 2.112419158220291138e-02 2.551186680793762207e-01 -4.824129045009613037e-01 6.684764474630355835e-02 2.305843085050582886e-01 2.896861135959625244e-01 -2.725649438798427582e-02 -1.151432003825902939e-02 -2.199593372642993927e-02 -5.817786604166030884e-02 3.721844404935836792e-02 -7.011812925338745117e-02 -8.516868948936462402e-02 2.875215560197830200e-02 -7.465130835771560669e-02 7.800155784934759140e-03 1.818763166666030884e-01 -2.467868924140930176e-01 1.200943887233734131e-01 -1.188218872994184494e-02 -9.957508742809295654e-02 8.068221807479858398e-02 9.848840534687042236e-03 7.730750739574432373e-02 -5.015098955482244492e-03 -2.291945219039916992e-01 -4.364228993654251099e-02 -3.964826166629791260e-01 -2.951604425907135010e-01 -3.018900454044342041e-01
6.813411414623260498e-02 6.915538758039474487e-02 -2.476821988821029663e-01 1.227163225412368774e-01 -1.152355875819921494e-02 4.362335801124572754e-01 -7.649117708206176758e-02 1.322210878133773804e-01 -2.029057294130325317e-01 5.261688958853483200e-03 2.484500259160995483e-01 1.453526783734560013e-03 6.772704422473907471e-02 3.360328823328018188e-02 -6.479346007108688354e-02 1.235443353652954102e-02 -2.535688579082489014e-01 -1.375606954097747803e-01 -1.267199814319610596e-01 -1.300293654203414917e-01 1.518043279647827148e-01 -4.864733666181564331e-02 6.643209606409072876e-02 2.167965024709701538e-01 2.289088815450668335e-01 -1.899555176496505737e-01 -8.279652893543243408e-02 -1.261339187622070312e-01 -9.526851773262023926e-02 -2.949077785015106201e-01 -3.160279095172882080e-01 -2.953476607799530029e-01
-1.197653636336326599e-02 6.375882029533386230e-02 5.098531395196914673e-02 1.640978455543518066e-01 -2.423651069402694702e-01 -7.925853878259658813e-02 -2.397541254758834839e-01 8.141242712736129761e-02 -1.983440071344375610e-01 6.688485294580459595e-02 9.249365329742431641e-02 1.985872238874435425e-01 1.126869395375251770e-01 2.780573070049285889e-01 -1.407768763601779938e-02 -4.216450452804565430e-02 -1.200838834047317505e-01 1.948605477809906006e-01 7.769017666578292847e-02 -5.388114601373672485e-02 2.456638664007186890e-01 3.591915965080261230e-01 6.750706583261489868e-02 4.038780033588409424e-01 -1.851166831329464912e-03 6.221687421202659607e-02 8.108539134263992310e-02 2.636278979480266571e-02 -2.504860460758209229e-01 -2.952987849712371826e-01 -1.387630403041839600e-01 -2.337033748626708984e-01
1.102751865983009338e-01 -3.800878524780273438e-01 -2.485846728086471558e-01 4.145166650414466858e-02 -2.672280967235565186e-01 1.210836321115493774e-01 1.051494199782609940e-02 1.975380033254623413e-01 -1.005149856209754944e-01 3.938262537121772766e-02 -7.920031249523162842e-02 1.250745952129364014e-01 3.265053778886795044e-02 8.848883956670761108e-02 -6.240870431065559387e-02 1.250739581882953644e-02 -1.331865042448043823e-01 1.161463782191276550e-01 -1.702033169567584991e-02 -3.943739831447601318e-01 1.803181134164333344e-02 -1.225895658135414124e-01 2.138694822788238525e-01 3.223071098327636719e-01 -2.653760612010955811e-01 -1.544526219367980957e-01 4.795508459210395813e-02 -1.619015932083129883e-01 -6.041216105222702026e-02 -2.288223803043365479e-01 -2.487927228212356567e-01 -1.241538152098655701e-01
-1.889226585626602173e-02 7.249915599822998047e-02 2.165483385324478149e-01 1.114846393465995789e-02 -3.779193162918090820e-01 1.171559616923332214e-01 -1.005224213004112244e-01 1.764106005430221558e-01 9.398867934942245483e-02 -1.338323503732681274e-01 1.999833285808563232e-01 -2.065556198358535767e-01 -2.361882179975509644e-01 -5.045651644468307495e-02 -8.608103543519973755e-02 1.329524517059326172e-01 1.292002201080322266e-01 1.022621896117925644e-02 -6.879578530788421631e-02 -1.603247672319412231e-01 2.379065752029418945e-02 9.680847823619842529e-02 1.350196301937103271e-01 3.694458305835723877e-01 6.587419193238019943e-03 -1.631441861391067505e-01 1.176387816667556763e-01 -5.121998488903045654e-02 9.778016805648803711e-02 -4.742685258388519287e-01 -2.368732988834381104e-01 -1.056407690048217773e-01
6.707531213760375977e-02 -3.276518881320953369e-01 -4.440037161111831665e-02 -2.890571057796478271e-01 -2.861941456794738770e-01 -2.077887207269668579e-02 3.178169578313827515e-02 1.140882968902587891e-01 1.528300195932388306e-01 1.440193387679755688e-03 3.112972974777221680e-01 1.133926436305046082e-01 4.771374911069869995e-02 2.245814539492130280e-02 -4.212589859962463379e-01 1.450936682522296906e-02 1.574001275002956390e-02 -4.362627863883972168e-02 9.807983040809631348e-02 1.001536399126052856e-01 5.773165449500083923e-02 -3.309009969234466553e-02 6.908569484949111938e-02 -7.862511277198791504e-02 1.357783563435077667e-02 -8.181399106979370117e-02 7.972995191812515259e-02 8.054473251104354858e-02 1.529546827077865601e-01 -8.705323189496994019e-02 -5.286352634429931641e-01 -1.592051088809967041e-01
1.849724054336547852e-01 -6.061735376715660095e-02 -7.895521819591522217e-02 1.476615434512495995e-03 -2.317734062671661377e-01 9.500207379460334778e-03 -2.305986136198043823e-01 1.920977793633937836e-02 2.613960579037666321e-02 -1.771092414855957031e-02 2.394953668117523193e-01 3.410530090332031250e-01 -3.762980550527572632e-02 -4.348799120634794235e-03 -3.453956246376037598e-01 3.037369549274444580e-01 -1.931784451007843018e-01 -1.515839993953704834e-01 1.782679259777069092e-01 -1.511007845401763916e-01 1.975143551826477051e-01 -2.524811029434204102e-01 7.353784888982772827e-02 -4.291011020541191101e-02 6.345437467098236084e-02 1.643817424774169922e-01 -4.510431364178657532e-02 -2.301481962203979492e-01 -1.446235775947570801e-01 -1.985682100057601929e-01 -2.990593314170837402e-01 1.063106395304203033e-02
6.381599698215723038e-03 -1.347006261348724365e-01 3.225596621632575989e-02 1.928005814552307129e-01 -1.577059030532836914e-01 5.533946305513381958e-02 -3.413669392466545105e-02 3.227127492427825928e-01 8.985304087400436401e-02 1.048649623990058899e-01 2.554861605167388916e-01 2.008741647005081177e-01 -2.653239369392395020e-01 7.440701127052307129e-02 -8.546905219554901123e-02 1.604727953672409058e-01 1.121866032481193542e-01 1.091089472174644470e-01 -8.427500724792480469e-03 -4.588811099529266357e-01 -3.487652167677879333e-03 9.698002785444259644e-02 2.151277661323547363e-01 2.648108601570129395e-01 1.344632823020219803e-02 1.000475045293569565e-02 7.972226291894912720e-02 1.113478392362594604e-01 1.768836826086044312e-01 -1.228704000823199749e-03 -4.020622968673706055e-01 6.117800995707511902e-02
2.014522105455398560e-01 -6.823527067899703979e-02 -2.281212955713272095e-01 -7.191858440637588501e-02 -1.375152319669723511e-01 2.715887725353240967e-01 -2.782570943236351013e-02 2.635021507740020752e-01 -2.204601615667343140e-01 -3.487317636609077454e-02 2.812199853360652924e-02 5.684727057814598083e-02 -2.970265150070190430e-01 9.527884423732757568e-02 -1.180712506175041199e-01 2.479620724916458130e-01 -2.943184226751327515e-02 -1.778150051832199097e-01 6.499508768320083618e-02 1.339074820280075073e-01 8.165671676397323608e-02 4.421395435929298401e-02 2.000286132097244263e-01 8.955816924571990967e-02 2.208809107542037964e-01 -1.208441406488418579e-01 -8.533962070941925049e-02 -7.889590412378311157e-02 -3.911429643630981445e-01 -2.340013682842254639e-01 -3.342351317405700684e-01 -2.107831463217735291e-02
1.886648982763290405e-01 -7.916141301393508911e-02 -1.793255805969238281e-01 -1.483278274536132812e-01 -1.350675523281097412e-01 -2.655223906040191650e-01 -5.749887228012084961e-02 2.603166699409484863e-01 -3.562853112816810608e-02 1.388660520315170288e-01 1.464015394449234009e-01 -1.291414722800254822e-02 3.439274802803993225e-02 3.415099382400512695e-01 8.084195852279663086e-02 1.879833936691284180e-01 -1.413350831717252731e-02 -1.311594396829605103e-01 -6.519170128740370274e-04 -1.331678926944732666e-01 2.833861708641052246e-01 -1.720465160906314850e-02 -4.659991711378097534e-02 6.920501589775085449e-02 -5.055515095591545105e-02 -3.066965043544769287e-01 4.562000930309295654e-02 5.893303081393241882e-02 -1.713145710527896881e-02 -3.329603374004364014e-01 -4.541845321655273438e-01 3.417879343032836914e-03
2.050747275352478027e-01 -8.529671281576156616e-02 -1.428574174642562866e-01 7.445859909057617188e-02 1.602832041680812836e-02 3.454808592796325684e-01 -2.100892364978790283e-02 9.366289526224136353e-02 -1.369149684906005859e-01 -6.039884313941001892e-02 2.363869100809097290e-01 7.159198820590972900e-02 -1.903806030750274658e-01 1.140200421214103699e-01 5.780697800219058990e-03 2.294130325317382812e-01 -1.979302316904067993e-01 -1.832273304462432861e-01 -1.445122957229614258e-01 9.260296821594238281e-03 9.186793118715286255e-02 -5.168764293193817139e-02 1.433357447385787964e-01 3.253528773784637451e-01 2.845149040222167969e-01 -4.019167646765708923e-02 -3.243308141827583313e-02 5.586702376604080200e-03 -2.234755605459213257e-01 -3.406109511852264404e-01 -2.450418621301651001e-01 -2.640123069286346436e-01
-7.373638451099395752e-02 -1.035141199827194214e-01 4.016040563583374023e-01 1.665066927671432495e-01 -3.086895644664764404e-01 -1.765063256025314331e-01 6.129797920584678650e-02 8.257254958152770996e-02 -1.397260427474975586e-01 2.310420572757720947e-01 2.046835273504257202e-01 -7.537705823779106140e-03 -3.224939405918121338e-01 4.181834310293197632e-02 2.941948175430297852e-02 6.873146444559097290e-02 -5.554127320647239685e-02 2.050293423235416412e-02 2.028317898511886597e-01 1.115545257925987244e-01 1.665442250669002533e-02 -1.843581721186637878e-02 -1.295757107436656952e-02 -1.148401200771331787e-01 1.097108572721481323e-01 1.039640381932258606e-01 -4.782136157155036926e-02 -1.534523516893386841e-01 -2.136849462985992432e-01 -2.882323600351810455e-02 -5.151243209838867188e-01 5.755090154707431793e-03
1.161392703652381897e-01 -2.937689721584320068e-01 6.438387185335159302e-02 -5.661801248788833618e-02 -4.011254310607910156e-01 -3.012823686003684998e-02 -1.326633244752883911e-01 1.302286535501480103e-01 -2.391272932291030884e-01 2.725378870964050293e-01 2.626889944076538086e-01 -1.369460523128509521e-01 -6.610991060733795166e-02 4.162420704960823059e-02 -2.234776318073272705e-01 1.994161456823348999e-01 2.202031463384628296e-01 2.724757604300975800e-02 1.801863610744476318e-01 -1.077185273170471191e-01 2.416354715824127197e-01 -6.289353221654891968e-02 1.931152045726776123e-01 2.684221565723419189e-01 1.618127524852752686e-02 -1.402993500232696533e-01 -5.402504280209541321e-02 -4.428288340568542480e-02 -1.677418947219848633e-01 -2.275520749390125275e-02 -1.833172440528869629e-01 -1.714245080947875977e-01
2.633639276027679443e-01 -4.707373306155204773e-02 -7.403221726417541504e-02 -2.892656922340393066e-01 -2.690160572528839111e-01 -1.026570238173007965e-02 2.248031347990036011e-01 -2.832750976085662842e-02 1.707770973443984985e-01 2.042132914066314697e-01 4.368498325347900391e-01 9.810030460357666016e-02 4.941976815462112427e-02 4.370734468102455139e-02 -3.026058338582515717e-02 -7.102340459823608398e-02 4.074076190590858459e-02 -2.257537283003330231e-02 -2.797808498144149780e-02 -5.394390225410461426e-02 1.897468566894531250e-01 -1.242001890204846859e-03 -2.529629170894622803e-01 4.125857725739479065e-03 9.488135576248168945e-03 1.240778341889381409e-01 1.262401044368743896e-01 1.582494229078292847e-01 5.403575673699378967e-02 -3.504875898361206055e-01 -3.016633987426757812e-01 -2.339028567075729370e-01
1.802280694246292114e-01 -3.440548852086067200e-02 -8.092306554317474365e-02 -1.024173349142074585e-01 -6.025610491633415222e-02 -2.028090804815292358e-01 -2.684211730957031250e-01 2.458934783935546875e-01 -1.750157624483108521e-01 -9.662581235170364380e-02 -4.319713916629552841e-03 2.184013128280639648e-01 1.036552041769027710e-01 1.483221203088760376e-01 -1.862066835165023804e-01 -4.226719588041305542e-02 -1.546159386634826660e-01 -2.959727495908737183e-02 -7.008332014083862305e-02 7.628995925188064575e-02 -1.525373663753271103e-02 6.412236392498016357e-02 -1.091192215681076050e-01 5.245857685804367065e-02 4.442088007926940918e-01 -5.114310234785079956e-02 1.990763843059539795e-01 1.170576363801956177e-01 -4.034618437290191650e-01 -1.920398622751235962e-01 -2.883904874324798584e-01 -1.565706431865692139e-01
1.675278507173061371e-02 -1.316291987895965576e-01 -3.989460691809654236e-02 -1.536183245480060577e-02 -1.626865267753601074e-01 1.476547867059707642e-01 -8.474408835172653198e-02 1.252077221870422363e-01 -1.381178647279739380e-01 1.130930781364440918e-01 3.279402256011962891e-01 2.495176494121551514e-01 -2.061764597892761230e-01 2.354538738727569580e-01 -1.141390725970268250e-01 -1.443549841642379761e-01 -1.450504362583160400e-01 1.334866285324096680e-01 -3.152056932449340820e-01 3.965392708778381348e-02 -4.611176252365112305e-02 9.348148107528686523e-02 2.326978147029876709e-01 2.364395856857299805e-01 -8.937949314713478088e-03 1.469872891902923584e-01 1.213640347123146057e-02 -1.550204604864120483e-01 -2.014122456312179565e-01 -1.008356213569641113e-01 -3.147523701190948486e-01 3.458098173141479492e-01
2.446807622909545898e-01 -3.127051591873168945e-01 4.609351977705955505e-02 -7.862925529479980469e-02 -2.215365767478942871e-01 6.391161680221557617e-02 8.387116342782974243e-02 -8.888670057058334351e-02 -4.156900569796562195e-02 2.175960242748260498e-01 2.661068439483642578e-01 -8.082726597785949707e-02 1.086428761482238770e-01 -1.083435788750648499e-01 -5.728404596447944641e-02 9.015417844057083130e-02 9.071509540081024170e-02 -1.189619377255439758e-01 1.454321946948766708e-02 1.520810928195714951e-02 3.761703073978424072e-01 -1.604729294776916504e-01 1.708549112081527710e-01 -1.392584443092346191e-01 3.261067867279052734e-01 2.886856161057949066e-02 -1.658558472990989685e-02 1.027199923992156982e-01 -6.502014398574829102e-02 -1.364676058292388916e-01 -4.483518898487091064e-01 -1.550111621618270874e-01
3.605284690856933594e-01 -1.374197304248809814e-01 3.263275697827339172e-02 2.125731259584426880e-01 -2.183692455291748047e-01 7.245060056447982788e-02 1.919041574001312256e-01 1.335893869400024414e-01 -1.145945489406585693e-01 4.230771362781524658e-01 1.085148006677627563e-02 1.178000643849372864e-01 1.335748434066772461e-01 -2.701633982360363007e-02 -1.414316892623901367e-01 6.351613556034862995e-04 9.102498297579586506e-04 1.106482893228530884e-01 1.872250139713287354e-01 -1.623966395854949951e-01 2.500677295029163361e-02 -3.324801325798034668e-01 3.484528744593262672e-03 -9.789661318063735962e-02 3.221987932920455933e-02 6.170893087983131409e-02 -9.424854815006256104e-02 -1.103791315108537674e-02 -3.385687768459320068e-01 3.995702043175697327e-02 -2.631690204143524170e-01 -2.425097525119781494e-01
2.081134915351867676e-01 -4.777274429798126221e-01 1.670414395630359650e-02 1.353012025356292725e-01 -2.671990990638732910e-01 -8.892847597599029541e-02 -3.817947953939437866e-02 5.539956316351890564e-02 3.442621557042002678e-03 1.842530965805053711e-01 1.434521675109863281e-01 1.178100034594535828e-01 8.499411493539810181e-02 -2.011961787939071655e-01 1.382476650178432465e-02 -2.786150574684143066e-01 -1.160689294338226318e-01 -6.420006603002548218e-02 1.624188572168350220e-01 1.374168395996093750e-01 2.680427134037017822e-01 6.228134036064147949e-02 -1.690841466188430786e-01 1.030858829617500305e-01 1.486603617668151855e-01 -9.577903151512145996e-02 -6.653394550085067749e-02 -2.264680713415145874e-01 -1.123333200812339783e-01 -1.694386601448059082e-01 -3.383844494819641113e-01 -1.071915552020072937e-01
1.395158618688583374e-01 -1.478660106658935547e-01 -2.554558776319026947e-02 2.388616502285003662e-01 -2.033347189426422119e-01 9.790740162134170532e-02 -4.830860346555709839e-02 3.134130835533142090e-01 -1.455960869789123535e-01 -1.291404217481613159e-01 4.018286168575286865e-01 -5.279353260993957520e-02 -1.803404390811920166e-01 -4.189193248748779297e-03 -1.857980936765670776e-01 -1.910143941640853882e-01 -2.576325833797454834e-02 1.603434979915618896e-02 2.151703685522079468e-01 -2.282404601573944092e-01 1.754324734210968018e-01 -4.529453814029693604e-01 7.818616926670074463e-03 -7.632890343666076660e-02 1.095933690667152405e-01 1.530115120112895966e-02 -1.389223784208297729e-01 2.019325792789459229e-01 -5.727768689393997192e-02 4.606932867318391800e-03 -1.614868640899658203e-01 -3.094511106610298157e-02
3.216054439544677734e-01 -2.018000744283199310e-02 6.058711558580398560e-02 -1.230965480208396912e-01 -1.237188652157783508e-01 -1.047073453664779663e-01 -5.370273441076278687e-02 -3.183302879333496094e-01 1.516347937285900116e-02 2.873414158821105957e-01 2.913217544555664062e-01 2.365970164537429810e-01 1.848209463059902191e-02 -1.016405746340751648e-01 -1.371010839939117432e-01 -1.479603648185729980e-01 9.987168014049530029e-02 -2.119399458169937134e-01 -1.166635076515376568e-03 -2.797972410917282104e-02 1.139559969305992126e-01 -8.312363177537918091e-03 -1.274327654391527176e-02 3.185385167598724365e-01 7.487497478723526001e-02 -3.251431286334991455e-01 3.244050219655036926e-02 -7.384218275547027588e-03 -2.540761232376098633e-02 -2.656254768371582031e-01 -3.284011781215667725e-01 -1.000278964638710022e-01
-3.776471316814422607e-02 6.952385604381561279e-02 1.097425296902656555e-01 2.021126300096511841e-01 -2.118056267499923706e-01 -1.411978602409362793e-01 -9.053909033536911011e-02 -4.076326638460159302e-02 -4.849358927458524704e-03 6.835052371025085449e-02 5.084457993507385254e-01 1.115303710103034973e-01 1.613719314336776733e-01 1.559198051691055298e-01 -7.833915203809738159e-02 1.900772005319595337e-01 1.825710386037826538e-01 5.472254008054733276e-02 1.699526757001876831e-01 -2.717421054840087891e-01 2.165787667036056519e-01 1.455554813146591187e-01 -1.422211229801177979e-01 6.253328174352645874e-02 9.041495621204376221e-03 -1.984933465719223022e-01 5.981508642435073853e-02 2.357343733310699463e-01 -7.930278778076171875e-02 -1.475896537303924561e-01 -3.102090060710906982e-01 -2.090567797422409058e-01
3.600700795650482178e-01 -1.302632838487625122e-01 -1.850991696119308472e-01 1.993951201438903809e-02 -1.555021107196807861e-01 3.773230314254760742e-01 -9.750588238239288330e-02 1.420836150646209717e-01 -3.161518368870019913e-03 2.703977525234222412e-01 2.183728218078613281e-01 6.186323985457420349e-02 -2.378700524568557739e-01 2.291985005140304565e-01 -8.901490271091461182e-02 -3.367285728454589844e-01 -1.531153470277786255e-01 8.939421921968460083e-02 1.647684574127197266e-01 1.450164914131164551e-01 -1.496160309761762619e-02 2.551819756627082825e-02 -2.856564149260520935e-02 -6.031193584203720093e-02 7.631900906562805176e-02 -9.092452377080917358e-02 -7.370018959045410156e-02 1.090868487954139709e-01 1.096379533410072327e-01 -4.725762456655502319e-02 -2.412901818752288818e-01 -2.803028821945190430e-01
2.156729400157928467e-01 -4.136742949485778809e-01 9.935473650693893433e-02 9.645848721265792847e-02 -2.368494570255279541e-01 -6.927266716957092285e-02 -2.439707368612289429e-01 5.273604393005371094e-02 1.224459987133741379e-02 2.556590139865875244e-01 1.956540942192077637e-01 9.872887283563613892e-02 2.305974066257476807e-01 1.672974415123462677e-02 -1.718439161777496338e-01 -1.855413466691970825e-01 -3.649594634771347046e-02 -1.329047083854675293e-01 4.444945603609085083e-02 1.886797994375228882e-01 1.994216591119766235e-01 2.824460268020629883e-01 -1.677313446998596191e-01 7.486779987812042236e-02 1.014717742800712585e-01 4.497839510440826416e-02 1.233938038349151611e-01 -1.420407891273498535e-01 -1.487827207893133163e-02 -2.446745783090591431e-01 -2.950106561183929443e-01 -6.587115675210952759e-02
1.031033471226692200e-01 -1.484042108058929443e-01 2.092940956354141235e-01 1.515309661626815796e-01 -1.656597405672073364e-01 1.354278177022933960e-01 4.229893162846565247e-02 3.852943778038024902e-01 2.223298326134681702e-02 2.151746861636638641e-02 2.392125576734542847e-01 -3.497534990310668945e-02 -1.583273857831954956e-01 1.029010042548179626e-01 -4.631384015083312988e-01 -1.282575875520706177e-01 -3.298825398087501526e-02 7.438079454004764557e-03 -2.211549729108810425e-01 -6.554392725229263306e-02 4.491106793284416199e-02 -9.983273595571517944e-02 -1.791957616806030273e-01 3.459227979183197021e-01 -1.809338331222534180e-01 -1.172259002923965454e-01 -9.521055966615676880e-03 -1.445171684026718140e-01 5.837125703692436218e-02 -1.254489719867706299e-01 -9.860157966613769531e-02 -2.532205283641815186e-01
3.820495307445526123e-02 1.395124793052673340e-01 4.578518867492675781e-02 1.570250242948532104e-01 1.744388975203037262e-02 4.564317464828491211e-01 -1.210179701447486877e-01 9.809298068284988403e-02 -9.775903075933456421e-03 -7.032672315835952759e-02 1.996796578168869019e-01 1.713001281023025513e-01 -6.329696625471115112e-02 1.464429199695587158e-01 -8.679252862930297852e-02 1.037323474884033203e-01 -2.807951867580413818e-01 -9.528701752424240112e-02 -8.346240222454071045e-02 -8.961449377238750458e-03 1.481541246175765991e-01 -3.493770025670528412e-03 2.299384623765945435e-01 2.238788306713104248e-01 2.289852648973464966e-01 1.378095801919698715e-02 -4.535545408725738525e-02 -6.544833630323410034e-02 -1.608831733465194702e-01 -4.412803947925567627e-01 -1.924209147691726685e-01 -2.547346353530883789e-01
-3.285784646868705750e-02 -9.738051146268844604e-02 9.304846823215484619e-02 6.367074698209762573e-02 -3.167079985141754150e-01 -1.385864168405532837e-01 1.512286961078643799e-01 3.647027164697647095e-02 -2.139639854431152344e-01 -1.386396400630474091e-02 5.109451413154602051e-01 2.420624792575836182e-01 -3.397284075617790222e-02 -7.075485307723283768e-03 -2.460744082927703857e-01 6.546287238597869873e-02 2.984251454472541809e-02 -1.066861376166343689e-01 3.896658122539520264e-02 -1.525748223066329956e-01 2.077266424894332886e-01 -8.204943686723709106e-02 -1.257280111312866211e-01 -8.452122658491134644e-02 1.058339178562164307e-01 -2.928140461444854736e-01 6.935620214790105820e-03 1.653515547513961792e-01 -1.493504941463470459e-01 1.129698231816291809e-01 -2.741336524486541748e-01 -2.385169863700866699e-01
1.592814922332763672e-01 -3.193312585353851318e-01 2.841272652149200439e-01 2.365561574697494507e-01 -1.016163378953933716e-01 -1.276621520519256592e-01 1.133630946278572083e-01 4.805539920926094055e-02 -1.720378873869776726e-03 1.814492940902709961e-01 4.086664915084838867e-01 9.596642106771469116e-02 8.450378081761300564e-04 8.439904451370239258e-02 5.908885039389133453e-03 4.273536056280136108e-02 -2.798065356910228729e-02 -1.853868812322616577e-01 8.951066434383392334e-02 -2.412537783384323120e-01 -4.242761433124542236e-02 -1.853193342685699463e-01 3.689848780632019043e-01 -1.148954257369041443e-01 1.345853805541992188e-01 -1.316904835402965546e-02 5.935844779014587402e-02 1.619412214495241642e-04 -1.170822158455848694e-01 -3.263247385621070862e-02 -3.023263812065124512e-01 -2.474076896905899048e-01
-1.662889309227466583e-02 9.788063913583755493e-02 5.190016701817512512e-02 2.594907581806182861e-01 -4.992327988147735596e-01 2.037979513406753540e-01 1.683661639690399170e-01 1.588784009218215942e-01 -1.342650055885314941e-01 -2.606972865760326385e-02 8.536217361688613892e-02 1.159649863839149475e-01 6.442562490701675415e-02 -2.915154770016670227e-02 -2.635352909564971924e-01 2.519641816616058350e-01 -7.572592049837112427e-02 2.206346765160560608e-02 1.347314268350601196e-01 -5.375424399971961975e-02 -2.670712582767009735e-02 -1.578565984964370728e-01 -6.856427341699600220e-02 1.972757279872894287e-01 2.500624954700469971e-01 3.501221165060997009e-02 1.214064098894596100e-02 -2.501665055751800537e-01 -1.897180639207363129e-02 -3.593853712081909180e-01 -2.114468365907669067e-01 -3.390448540449142456e-02
2.277236431837081909e-01 1.702022738754749298e-02 -3.125040605664253235e-02 3.674998283386230469e-01 -2.681463658809661865e-01 1.433336883783340454e-01 -5.539513006806373596e-02 1.477877348661422729e-01 2.285701185464859009e-01 8.024816960096359253e-02 1.371954083442687988e-01 1.932713091373443604e-01 -9.405741095542907715e-02 5.967754125595092773e-02 -3.343328237533569336e-01 1.153784319758415222e-01 1.004343107342720032e-01 2.100182324647903442e-01 -1.880095303058624268e-01 -6.944783963263034821e-03 5.896538961678743362e-03 3.116828203201293945e-02 8.746197819709777832e-02 4.007421433925628662e-01 8.166899532079696655e-02 2.000597305595874786e-02 2.147165685892105103e-02 -3.312777355313301086e-02 1.296148896217346191e-01 7.872083224356174469e-03 -3.833374977111816406e-01 1.040417701005935669e-01
-7.950695231556892395e-03 -5.661745741963386536e-02 1.428629159927368164e-01 1.363745182752609253e-01 -1.614323705434799194e-01 -1.152095422148704529e-01 6.865870207548141479e-02 -2.279124222695827484e-02 -1.575545817613601685e-01 -8.399430662393569946e-02 2.909776270389556885e-01 1.611747890710830688e-01 8.714118599891662598e-02 2.244181931018829346e-02 -5.693311244249343872e-02 2.388676404953002930e-01 1.413301080465316772e-01 -1.268871277570724487e-01 1.845480799674987793e-01 -2.764142453670501709e-01 2.162794470787048340e-01 5.895175412297248840e-02 -2.118018120527267456e-01 2.041679769754409790e-01 2.235554009675979614e-01 -1.623310148715972900e-01 1.163874119520187378e-01 2.147799134254455566e-01 -3.801957368850708008e-01 -2.344377040863037109e-01 -2.612248063087463379e-01 -1.230814531445503235e-01
4.318393468856811523e-01 -1.139023527503013611e-02 -6.736874580383300781e-02 -4.421056061983108521e-02 1.315548717975616455e-01 1.179588660597801208e-01 -1.673251241445541382e-01 3.296559303998947144e-02 -2.483168430626392365e-02 1.312814801931381226e-01 2.050245255231857300e-01 2.432910054922103882e-01 2.575786225497722626e-02 1.933237910270690918e-01 -3.927218616008758545e-01 1.020218506455421448e-01 -2.037516087293624878e-01 7.963100820779800415e-02 -8.373299986124038696e-02 -1.135005056858062744e-01 1.648652739822864532e-02 -6.219372153282165527e-02 -4.568954929709434509e-03 4.700067639350891113e-02 3.481039404869079590e-01 9.933326393365859985e-02 3.853926956653594971e-01 -6.661649793386459351e-02 3.669995069503784180e-02 -1.138782799243927002e-01 -1.905372440814971924e-01 -1.268288344144821167e-01
1.545803397893905640e-01 -2.621928416192531586e-02 1.418085694313049316e-01 -2.206516861915588379e-01 -5.055031180381774902e-01 -3.562409058213233948e-02 -1.912446618080139160e-01 5.386865884065628052e-02 -1.794565618038177490e-01 2.559483945369720459e-01 1.579342037439346313e-01 1.690145134925842285e-01 -7.307080924510955811e-02 7.557636499404907227e-02 -1.094016954302787781e-01 2.466847747564315796e-01 7.530879974365234375e-02 -1.097129210829734802e-01 8.294878900051116943e-02 -1.794062554836273193e-01 1.330142021179199219e-01 7.608612626791000366e-02 1.026419475674629211e-01 6.363057065755128860e-03 -1.762936413288116455e-01 -1.653717309236526489e-01 6.193836778402328491e-02 2.335494011640548706e-01 1.695357263088226318e-02 -7.459203153848648071e-02 -3.475911319255828857e-01 -2.023168504238128662e-01
6.509809941053390503e-02 -1.600614041090011597e-01 -2.059996724128723145e-01 -3.684913814067840576e-01 -5.218179225921630859e-01 5.141420662403106689e-02 6.225781142711639404e-02 1.822605729103088379e-01 1.202391237020492554e-01 3.282675147056579590e-02 3.524706959724426270e-01 6.890553981065750122e-02 8.360707759857177734e-02 1.691265963017940521e-02 -1.998017430305480957e-01 -1.395558267831802368e-01 6.491263210773468018e-02 -1.102459356188774109e-01 7.057420164346694946e-02 -1.619505733251571655e-01 8.693003654479980469e-02 4.789268970489501953e-02 1.154999136924743652e-01 -1.978596672415733337e-02 4.341914504766464233e-02 1.265735328197479248e-01 6.052356213331222534e-02 5.615451931953430176e-02 -1.377135366201400757e-01 -7.649190723896026611e-02 -3.780556917190551758e-01 7.123013585805892944e-02
1.697038263082504272e-01 -5.216976404190063477e-01 2.224745005369186401e-01 2.987677045166492462e-02 -3.428763747215270996e-01 6.320489943027496338e-02 7.492094486951828003e-02 7.309479266405105591e-02 -3.688439726829528809e-02 8.686201274394989014e-02 7.064314931631088257e-02 4.751239344477653503e-02 2.219624444842338562e-02 -1.026821509003639221e-01 -1.928903758525848389e-01 -1.745644807815551758e-01 -8.239838480949401855e-02 -9.736724197864532471e-02 3.864249959588050842e-02 1.314121782779693604e-01 2.161889076232910156e-01 2.839256525039672852e-01 -1.154113113880157471e-01 1.560111790895462036e-01 6.466133892536163330e-02 -9.945526719093322754e-02 -1.175951659679412842e-01 -1.069908142089843750e-01 -2.425454705953598022e-01 -2.411895394325256348e-01 -2.544498443603515625e-01 -1.113492436707019806e-02
2.489180415868759155e-01 -5.153097212314605713e-02 1.890754327178001404e-02 4.760095849633216858e-02 -1.058672294020652771e-01 2.067684829235076904e-01 -1.223291307687759399e-01 1.100949048995971680e-01 -8.593519777059555054e-02 -4.971627611666917801e-03 1.015290394425392151e-01 1.379186958074569702e-01 1.597128957509994507e-01 3.617548346519470215e-01 -4.128541350364685059e-01 1.557831019163131714e-01 -4.125468432903289795e-02 8.203596621751785278e-02 -5.437554419040679932e-02 3.359482809901237488e-02 3.449624031782150269e-02 5.600711703300476074e-02 9.783668071031570435e-02 1.227014064788818359e-01 4.812655448913574219e-01 -5.893678963184356689e-02 2.867014110088348389e-01 5.138463899493217468e-02 1.818771287798881531e-02 -9.137562662363052368e-02 -2.832787036895751953e-01 1.164339110255241394e-01
1.033342331647872925e-01 2.013320662081241608e-02 8.473338931798934937e-02 2.007188349962234497e-01 -2.521679103374481201e-01 5.237981304526329041e-02 -1.041121631860733032e-01 2.519776821136474609e-01 5.887083336710929871e-02 9.283316135406494141e-02 1.190668120980262756e-01 -9.367198497056961060e-02 -1.409435123205184937e-01 -1.447183042764663696e-01 -1.004113405942916870e-01 -1.399623453617095947e-01 -3.134790658950805664e-01 1.409765183925628662e-01 -3.144188523292541504e-01 -4.082636907696723938e-02 -4.771638195961713791e-03 -1.507603973150253296e-01 -1.535690575838088989e-01 2.732877433300018311e-01 -1.826446950435638428e-01 -9.895445406436920166e-02 1.343715935945510864e-01 1.567444056272506714e-01 -8.895193785429000854e-02 -4.497586190700531006e-01 -2.268607318401336670e-01 -9.023147821426391602e-02
1.929046362638473511e-01 5.907276272773742676e-02 -2.372647225856781006e-01 2.164605408906936646e-01 -3.047121763229370117e-01 -1.298170983791351318e-01 -4.527895897626876831e-02 3.112455904483795166e-01 -3.172554075717926025e-02 3.270200639963150024e-02 2.562080919742584229e-01 1.112942304462194443e-02 -6.514545530080795288e-02 -3.861790522933006287e-02 -3.680986538529396057e-02 1.440175622701644897e-02 -1.304088830947875977e-01 -8.084891363978385925e-03 -8.321364969015121460e-02 -1.986185163259506226e-01 3.450019061565399170e-01 1.170764267444610596e-01 3.614288568496704102e-02 3.231710195541381836e-01 -1.099286600947380066e-02 -3.119587525725364685e-02 1.220704540610313416e-01 -3.885511681437492371e-02 -1.318546235561370850e-01 -3.444490134716033936e-01 -2.773446775972843170e-02 -3.408122360706329346e-01
2.464221864938735962e-01 8.354730159044265747e-02 1.237777620553970337e-01 6.744235008955001831e-02 -4.435103833675384521e-01 9.282221645116806030e-02 -1.421261727809906006e-01 -2.436026930809020996e-03 4.332813024520874023e-01 1.096774339675903320e-01 1.987029016017913818e-01 2.386702746152877808e-01 1.587447077035903931e-01 1.727796643972396851e-01 -1.349608600139617920e-01 -4.922470450401306152e-02 -2.478388994932174683e-01 1.482547819614410400e-01 1.563434600830078125e-01 -8.576875180006027222e-02 2.406325936317443848e-01 6.281821522861719131e-03 -3.477776050567626953e-02 -6.051579490303993225e-02 -1.886983588337898254e-02 -1.075619608163833618e-01 -1.906229108572006226e-01 3.163977339863777161e-02 -1.374091804027557373e-01 -9.974405914545059204e-02 -2.396226376295089722e-01 -3.838786110281944275e-02
2.579680085182189941e-01 2.164685539901256561e-02 -2.203775011003017426e-02 1.400636602193117142e-02 -5.960384011268615723e-02 1.720939390361309052e-02 1.862258911132812500e-01 -2.102742530405521393e-02 7.128092646598815918e-02 1.971538662910461426e-01 2.991181612014770508e-01 -1.948457956314086914e-02 -3.353407979011535645e-01 -6.999083794653415680e-03 -1.487587951123714447e-02 -1.443413943052291870e-01 -6.768998503684997559e-02 5.661667510867118835e-02 -9.446211159229278564e-02 -2.538042068481445312e-01 6.025537475943565369e-02 -1.262754946947097778e-01 1.063976883888244629e-01 -1.010505296289920807e-02 3.826628327369689941e-01 4.857563227415084839e-02 -1.263230890035629272e-01 -5.486688762903213501e-02 1.959148198366165161e-01 -1.902596950531005859e-01 -5.210610032081604004e-01 -8.806862169876694679e-04
3.026958107948303223e-01 -3.828611373901367188e-01 1.213531792163848877e-01 2.999050319194793701e-01 -2.718983888626098633e-01 3.566475957632064819e-02 -7.120639085769653320e-02 4.051034450531005859e-01 -9.569513797760009766e-02 -1.538825631141662598e-01 8.152202516794204712e-02 2.511174976825714111e-01 -7.719932496547698975e-02 8.728177100419998169e-02 2.510641887784004211e-02 -9.038855880498886108e-02 -1.105432137846946716e-01 1.296415627002716064e-01 1.810847371816635132e-01 -2.013968974351882935e-01 -7.211387157440185547e-03 -1.666559427976608276e-01 -3.806273266673088074e-02 -2.656244114041328430e-02 2.007644921541213989e-01 -6.384596228599548340e-02 -1.259613633155822754e-01 1.622029840946197510e-01 1.013093441724777222e-01 8.196931332349777222e-02 -1.871378570795059204e-01 -1.300002485513687134e-01
4.992241263389587402e-01 -9.085871279239654541e-02 3.953776508569717407e-02 8.082000911235809326e-02 -5.613807961344718933e-02 2.062012851238250732e-01 -1.036152988672256470e-01 -6.342418491840362549e-02 -2.128185927867889404e-01 3.255543485283851624e-02 3.716979548335075378e-02 1.308231055736541748e-01 4.873942583799362183e-02 8.315017074346542358e-02 -8.771958202123641968e-02 1.040498241782188416e-01 -8.726041018962860107e-02 7.100018113851547241e-02 -8.598947525024414062e-02 1.907156966626644135e-02 -6.546277552843093872e-02 6.881943345069885254e-02 6.879174709320068359e-02 2.325572632253170013e-02 2.807784974575042725e-01 1.740263998508453369e-01 5.126448273658752441e-01 2.678082883358001709e-02 -5.794471874833106995e-02 5.464127659797668457e-02 -4.078041613101959229e-01 -3.657904639840126038e-02
2.412037700414657593e-01 1.330337766557931900e-02 -1.467130184173583984e-01 2.078455239534378052e-01 -2.515702545642852783e-01 -2.695019543170928955e-01 3.771616518497467041e-02 2.500999867916107178e-01 -8.655116707086563110e-02 5.435348954051733017e-03 2.925488054752349854e-01 4.801816120743751526e-02 -8.666778355836868286e-02 3.988953530788421631e-01 4.447901621460914612e-02 1.655972450971603394e-01 -1.582378894090652466e-01 -1.509380340576171875e-01 -6.225739419460296631e-02 -3.493728116154670715e-02 3.042869567871093750e-01 -6.904026865959167480e-02 4.230068251490592957e-02 -7.995849847793579102e-02 -1.672496348619461060e-01 -1.780898123979568481e-01 1.049850657582283020e-01 2.372037619352340698e-02 7.030060887336730957e-02 -2.152866274118423462e-01 -3.187263906002044678e-01 -5.458275601267814636e-02
9.829951077699661255e-02 -3.477622568607330322e-01 2.293271571397781372e-01 2.787402868270874023e-01 -2.343237102031707764e-01 -8.049548417329788208e-02 4.509570449590682983e-02 -8.024062961339950562e-02 -1.684344857931137085e-01 3.022401332855224609e-01 4.163690209388732910e-01 -1.414106041193008423e-01 1.250737719237804413e-02 1.723288893699645996e-01 6.247873604297637939e-02 -6.441066972911357880e-03 -1.088664904236793518e-01 -1.264782696962356567e-01 6.654492020606994629e-02 -1.222501099109649658e-01 -9.201367944478988647e-02 -1.289205858483910561e-03 1.851577013731002808e-01 -1.130748316645622253e-01 1.842875778675079346e-01 9.208449162542819977e-03 9.930326789617538452e-02 -1.584633886814117432e-01 -1.702464818954467773e-01 2.691909298300743103e-02 -2.837651371955871582e-01 -2.009110599756240845e-01
1.701117455959320068e-01 2.260757423937320709e-02 7.310840487480163574e-02 1.814858913421630859e-01 -3.369193375110626221e-01 -1.051006242632865906e-01 3.769915923476219177e-02 -1.596230715513229370e-01 1.047273352742195129e-01 -9.469883143901824951e-02 4.883848428726196289e-01 1.255552982911467552e-03 7.447597384452819824e-02 1.922536455094814301e-02 -1.487215608358383179e-01 6.331508606672286987e-02 3.666841983795166016e-02 -2.695300988852977753e-02 1.165961176156997681e-01 -2.858617007732391357e-01 1.391914635896682739e-01 -9.058912284672260284e-03 -1.025140658020973206e-01 -2.179982066154479980e-01 2.682307660579681396e-01 -1.559965312480926514e-01 9.653551876544952393e-02 5.470568686723709106e-02 -3.217118978500366211e-01 -4.628608375787734985e-02 -3.053195178508758545e-01 -8.933371305465698242e-02
1.358239650726318359e-01 9.835512191057205200e-02 -3.882497921586036682e-02 3.178263008594512939e-01 -2.787441015243530273e-01 9.112863242626190186e-02 -5.070435348898172379e-03 5.517126247286796570e-02 -2.379813194274902344e-01 7.823497802019119263e-02 2.751007080078125000e-01 1.211602315306663513e-01 4.159775376319885254e-01 -6.722994893789291382e-02 1.342270709574222565e-02 6.330519914627075195e-02 2.869352139532566071e-02 6.446750834584236145e-03 5.056278407573699951e-02 -2.012419700622558594e-01 1.884164810180664062e-01 2.323958724737167358e-01 8.683633804321289062e-02 3.491486608982086182e-01 -1.154943257570266724e-01 -7.651664782315492630e-03 1.549318134784698486e-01 -6.035308539867401123e-02 -1.172488927841186523e-01 -3.904977440834045410e-02 -3.547948300838470459e-01 1.883984357118606567e-02
2.356877624988555908e-01 -1.785763888619840145e-03 -3.271703422069549561e-02 1.568246483802795410e-01 -4.464672207832336426e-01 -1.190865635871887207e-01 4.134583100676536560e-02 -1.015835534781217575e-02 -2.815835773944854736e-01 1.405428946018218994e-01 1.908946186304092407e-01 4.424204304814338684e-02 -2.137605100870132446e-01 1.911329627037048340e-01 2.746400535106658936e-01 7.456909120082855225e-02 -3.590490221977233887e-01 4.761274904012680054e-02 4.978406429290771484e-02 2.538436949253082275e-01 1.799162626266479492e-01 -1.327870190143585205e-01 -5.178049579262733459e-02 8.228142559528350830e-02 -7.017266005277633667e-02 3.589848428964614868e-02 -7.818178087472915649e-02 -2.470411919057369232e-02 -2.412697225809097290e-01 -2.431996315717697144e-01 -1.201614141464233398e-01 -2.280589938163757324e-02
-6.696218252182006836e-02 -2.036118358373641968e-01 -1.196738779544830322e-01 -2.886231541633605957e-01 -4.034289717674255371e-01 4.256092756986618042e-02 1.227908357977867126e-01 -3.947883844375610352e-03 3.165609389543533325e-02 -7.719966024160385132e-02 3.527670502662658691e-01 1.961712390184402466e-01 -6.587591767311096191e-02 -6.552062928676605225e-02 -3.033404648303985596e-01 2.236868441104888916e-02 -1.414533108472824097e-01 -6.807766109704971313e-02 -3.334967419505119324e-02 -1.530453413724899292e-01 1.054484248161315918e-01 3.186001628637313843e-02 -7.038959860801696777e-02 1.600433737039566040e-01 -1.018736232072114944e-02 7.001029700040817261e-02 -8.245987445116043091e-02 -1.359959989786148071e-01 6.910434365272521973e-02 -5.077680200338363647e-02 -5.144131183624267578e-01 -1.076073795557022095e-01
-3.227807581424713135e-02 -2.749803289771080017e-02 -3.049500882625579834e-01 -2.055232673883438110e-01 -3.619264960289001465e-01 -1.827242225408554077e-02 1.292102187871932983e-01 1.864468306303024292e-01 7.417887449264526367e-02 1.285482496023178101e-01 3.808087706565856934e-01 -9.180115163326263428e-02 1.633244007825851440e-02 1.372897624969482422e-02 -3.245923221111297607e-01 -1.440284550189971924e-01 -2.332100421190261841e-01 -5.670240521430969238e-02 -1.101032271981239319e-01 -2.023033052682876587e-01 2.063410133123397827e-01 -1.128094363957643509e-02 4.393733665347099304e-02 6.516501773148775101e-03 -6.118274852633476257e-02 -1.438589543104171753e-01 1.512492150068283081e-01 1.717700809240341187e-02 -2.283378131687641144e-02 6.335216760635375977e-02 -3.666605055332183838e-01 -1.903742849826812744e-01
-1.787285692989826202e-02 7.477547228336334229e-02 -1.450091302394866943e-01 1.606895774602890015e-01 -1.666303277015686035e-01 3.414258658885955811e-01 -1.589129418134689331e-01 7.353132963180541992e-02 -1.112801730632781982e-01 -1.262841373682022095e-01 1.332886219024658203e-01 7.457240670919418335e-02 -1.568233966827392578e-01 1.172008737921714783e-01 -5.734317004680633545e-02 1.291396319866180420e-01 -1.101847589015960693e-01 -1.079806983470916748e-01 -4.144074022769927979e-02 -1.666353270411491394e-02 2.770523428916931152e-01 7.893881201744079590e-02 -8.303696289658546448e-03 1.437639743089675903e-01 1.821650862693786621e-01 -8.088620007038116455e-02 -9.346516430377960205e-02 1.529954969882965088e-01 -2.174263596534729004e-01 -3.706227242946624756e-01 -3.297685384750366211e-01 -4.092867076396942139e-01
2.219479084014892578e-01 -3.227968215942382812e-01 1.118937786668539047e-02 2.332069128751754761e-01 -1.066212449222803116e-02 7.393909990787506104e-02 2.070594727993011475e-01 2.659431844949722290e-02 -6.594098638743162155e-03 9.440632909536361694e-02 1.361540555953979492e-01 2.719624936580657959e-01 1.489206701517105103e-01 -1.409677322953939438e-03 -1.087565869092941284e-01 2.923122048377990723e-01 -1.825776398181915283e-01 5.631710588932037354e-02 1.969177424907684326e-01 -4.007487732451409101e-04 -9.883835911750793457e-02 -1.179040875285863876e-02 2.755496501922607422e-01 2.613476216793060303e-01 2.382255792617797852e-01 4.653014242649078369e-02 1.254343688488006592e-01 1.693134605884552002e-01 -3.366838693618774414e-01 -1.511348318308591843e-02 -2.689059376716613770e-01 -5.765723437070846558e-02
1.405306719243526459e-02 -5.475965142250061035e-02 3.266649246215820312e-01 5.456607788801193237e-02 -6.511020660400390625e-02 1.871731430292129517e-01 1.060304865241050720e-01 2.845816910266876221e-01 1.215958744287490845e-01 1.513044834136962891e-01 2.392494082450866699e-01 -3.838509786874055862e-03 -3.854278028011322021e-01 1.375060528516769409e-01 9.958748519420623779e-02 -2.792055159807205200e-02 1.810222119092941284e-01 1.822145283222198486e-01 8.490512520074844360e-02 -2.013294100761413574e-01 6.268773972988128662e-02 1.317272186279296875e-01 -3.359760716557502747e-02 2.090508639812469482e-01 -6.303379684686660767e-02 -1.727254539728164673e-01 -9.409912675619125366e-02 7.646320760250091553e-02 -1.657193899154663086e-01 -3.616148531436920166e-01 -1.637075543403625488e-01 -2.629778981208801270e-01
1.234248578548431396e-01 -2.988952100276947021e-01 1.299815475940704346e-01 1.994640380144119263e-01 -2.756392359733581543e-01 -1.328228116035461426e-01 3.369677066802978516e-02 2.058377265930175781e-01 4.301474243402481079e-02 1.371317803859710693e-01 2.947698235511779785e-01 -2.514339089393615723e-01 -4.296013619750738144e-03 1.237799003720283508e-01 -1.380557715892791748e-01 1.440539062023162842e-01 -1.229463070631027222e-01 1.822775602340698242e-01 2.056569308042526245e-01 2.684638835489749908e-02 6.894887425005435944e-03 -2.266836762428283691e-01 -7.763624191284179688e-02 -8.273614943027496338e-02 8.401654660701751709e-02 -1.325586289167404175e-01 8.911834098398685455e-03 1.107134297490119934e-01 8.415302634239196777e-02 -2.692730128765106201e-01 -3.377413451671600342e-01 2.990325987339019775e-01
5.021385103464126587e-02 3.307265415787696838e-02 1.421569585800170898e-01 -5.905456095933914185e-02 -4.125335812568664551e-01 -2.014050334692001343e-01 -8.050797879695892334e-02 1.372596174478530884e-01 -4.010483250021934509e-02 2.911411225795745850e-01 1.800763458013534546e-01 2.433013468980789185e-01 3.352311253547668457e-02 1.106130555272102356e-01 -7.140041887760162354e-02 -3.767431527376174927e-02 2.366328984498977661e-01 -5.716995894908905029e-02 -7.668622583150863647e-02 -3.631728291511535645e-01 -3.153443336486816406e-02 -6.115481257438659668e-02 2.488822340965270996e-01 -2.785387821495532990e-02 -2.359376475214958191e-02 -1.599881350994110107e-01 1.339139789342880249e-01 -1.294664293527603149e-01 3.280781954526901245e-02 -3.369940817356109619e-01 -2.739666104316711426e-01 -1.539806723594665527e-01
2.781940810382366180e-02 1.614865213632583618e-01 1.746287792921066284e-01 -1.469954755157232285e-02 -4.524471163749694824e-01 -3.007670864462852478e-02 1.541099250316619873e-01 9.155373275279998779e-02 2.572638727724552155e-02 1.233319342136383057e-01 5.048269629478454590e-01 -1.483993828296661377e-01 -4.152145609259605408e-02 2.440452724695205688e-01 -5.624460801482200623e-02 2.054990679025650024e-01 -1.450108587741851807e-01 1.452481895685195923e-01 -2.821309268474578857e-01 -2.558952867984771729e-01 1.191183030605316162e-01 2.683715894818305969e-02 4.358843341469764709e-02 1.097054556012153625e-01 1.831292510032653809e-01 -3.345650434494018555e-02 8.132851123809814453e-02 4.850624874234199524e-02 -1.803627908229827881e-01 -1.010157912969589233e-01 -3.496566042304039001e-02 4.050767421722412109e-02
4.833567515015602112e-02 -2.629497833549976349e-02 -1.231297403573989868e-01 1.541372239589691162e-01 -1.824402660131454468e-01 1.251072287559509277e-01 3.180715143680572510e-01 2.852559089660644531e-01 -7.013565301895141602e-02 9.679855778813362122e-03 1.649917811155319214e-01 1.336552947759628296e-01 -1.945680826902389526e-01 -1.925671659409999847e-02 -2.823211066424846649e-02 2.591312490403652191e-02 2.494664490222930908e-02 1.673192232847213745e-01 1.750713884830474854e-01 1.821672469377517700e-01 3.026583790779113770e-01 -1.243835836648941040e-01 -4.588199779391288757e-02 2.971037924289703369e-01 1.200846955180168152e-01 5.975018069148063660e-02 -2.148220874369144440e-02 -2.407613396644592285e-01 -2.389277666807174683e-01 -4.067328870296478271e-01 -2.044555246829986572e-01 -7.836614549160003662e-02
1.428460180759429932e-01 -4.065969213843345642e-02 1.012978926301002502e-01 -2.423928529024124146e-01 -3.121297061443328857e-01 -1.387180387973785400e-01 6.954279541969299316e-02 -8.492315560579299927e-02 7.062662392854690552e-02 -1.452516485005617142e-02 3.815342783927917480e-01 2.403835058212280273e-01 -5.295170471072196960e-02 5.421091616153717041e-02 -1.797102391719818115e-01 9.823863953351974487e-02 -1.985969990491867065e-01 1.303989556618034840e-03 1.968715935945510864e-01 6.537006050348281860e-02 2.318339347839355469e-01 -3.185985982418060303e-01 1.528605818748474121e-01 -5.677362531423568726e-02 -8.437106758356094360e-02 -4.483447223901748657e-02 -1.165161505341529846e-01 -6.314224749803543091e-02 -1.900309771299362183e-01 -5.966597795486450195e-02 -3.449876010417938232e-01 -2.725322246551513672e-01
7.077071815729141235e-02 -1.651693880558013916e-01 2.822521328926086426e-01 4.123107194900512695e-01 -1.173077076673507690e-01 6.178605556488037109e-02 -1.093432772904634476e-02 1.528695821762084961e-01 -9.079745411872863770e-02 -8.633124642074108124e-03 1.254705488681793213e-01 -2.351213544607162476e-01 -7.333298772573471069e-02 1.479763537645339966e-01 2.030287683010101318e-02 2.284087836742401123e-01 -8.566276729106903076e-02 -1.481489241123199463e-01 9.462574869394302368e-02 -4.362152516841888428e-02 1.342197358608245850e-01 5.818385165184736252e-03 3.471361100673675537e-02 5.110650137066841125e-02 9.087873250246047974e-02 -9.168509393930435181e-02 1.009791642427444458e-01 -2.172136604785919189e-01 -2.358665913343429565e-01 -1.534395068883895874e-01 -5.271306037902832031e-01 1.570986509323120117e-01
1.645939983427524567e-02 -4.090946540236473083e-02 -2.571616135537624359e-02 2.484422326087951660e-01 -2.710063755512237549e-01 9.986986219882965088e-02 2.005751244723796844e-02 2.212600558996200562e-01 -4.236648231744766235e-02 1.834601014852523804e-01 2.976841293275356293e-02 3.411795496940612793e-01 1.754395104944705963e-02 2.554434537887573242e-01 -1.358645409345626831e-01 -3.147916793823242188e-01 -1.669812481850385666e-03 2.860382385551929474e-02 -1.210108846426010132e-01 -3.049526512622833252e-01 3.074596226215362549e-01 2.921564318239688873e-02 1.872977614402770996e-01 -2.489653229713439941e-02 -4.475475475192070007e-02 -1.151184961199760437e-01 9.328789263963699341e-02 6.073303893208503723e-02 -2.136845886707305908e-01 1.731345504522323608e-01 -3.287153244018554688e-01 -1.271100938320159912e-01
1.280060559511184692e-01 -1.642569750547409058e-01 1.066660284996032715e-01 1.886170357465744019e-02 -1.365793943405151367e-01 6.039797142148017883e-02 -2.287040203809738159e-01 1.723540127277374268e-01 5.978854000568389893e-02 -8.580906689167022705e-02 3.910718262195587158e-01 7.997059822082519531e-02 6.239673122763633728e-02 -9.286569803953170776e-02 -3.170789480209350586e-01 2.604291439056396484e-01 4.356702044606208801e-02 -3.244667351245880127e-01 -9.311412274837493896e-02 -1.502113044261932373e-01 3.004639744758605957e-01 2.133837714791297913e-02 2.555397525429725647e-02 -1.417702287435531616e-01 4.167069867253303528e-02 -7.624661922454833984e-02 5.314644053578376770e-02 9.987384080886840820e-02 -1.464577168226242065e-01 -3.022173047065734863e-01 -2.184860557317733765e-01 -2.422198504209518433e-01
2.113223448395729065e-02 -1.355159729719161987e-01 -8.821514248847961426e-02 -5.091522354632616043e-03 -7.776266336441040039e-02 3.013135120272636414e-02 3.836764022707939148e-02 3.805425167083740234e-01 -1.535799205303192139e-01 2.331016771495342255e-02 4.243870973587036133e-01 2.533302009105682373e-01 -1.005365923047065735e-01 1.434484720230102539e-01 -1.348505169153213501e-01 -4.232361912727355957e-03 -6.081293523311614990e-02 3.107068240642547607e-01 -5.858474224805831909e-02 -5.034337565302848816e-02 1.527309715747833252e-01 -7.058551162481307983e-02 1.564804166555404663e-01 2.517893314361572266e-01 -1.577283293008804321e-01 -1.458996254950761795e-02 -7.857702672481536865e-03 3.889504820108413696e-02 -1.637417972087860107e-01 5.883854255080223083e-02 -3.654392659664154053e-01 2.999356687068939209e-01
3.180129230022430420e-01 2.392753362655639648e-01 -9.153591841459274292e-02 1.485767960548400879e-01 -6.317129731178283691e-02 3.135218620300292969e-01 -1.191158220171928406e-02 3.055070340633392334e-01 1.107961460947990417e-01 1.043739020824432373e-01 2.721940875053405762e-01 1.160767767578363419e-02 -2.118556350469589233e-01 8.373152464628219604e-02 -1.991576403379440308e-01 1.989409774541854858e-01 -9.969577193260192871e-02 -3.801428079605102539e-01 -2.146987989544868469e-02 -2.233143895864486694e-03 6.399025022983551025e-02 -1.216558441519737244e-01 -4.805010184645652771e-02 6.180938333272933960e-02 1.413004398345947266e-01 -4.287517815828323364e-02 8.707559853792190552e-02 9.692482650279998779e-02 -2.148425877094268799e-01 -2.465360015630722046e-01 -1.939478963613510132e-01 -1.536144018173217773e-01
2.701208293437957764e-01 -1.014060229063034058e-01 -2.683119103312492371e-02 -4.002393484115600586e-01 -3.702446818351745605e-01 9.391445666551589966e-02 2.015714347362518311e-01 1.135998126119375229e-02 2.402894943952560425e-02 1.043115332722663879e-01 3.875211477279663086e-01 3.136868122965097427e-03 1.012545153498649597e-01 1.522710360586643219e-02 -2.596595287322998047e-01 -1.131011694669723511e-01 -1.284194588661193848e-01 -1.036632657051086426e-01 -1.034897286444902420e-02 -1.630277000367641449e-02 -1.878657378256320953e-02 -1.796920597553253174e-01 -1.260002255439758301e-01 -3.934240713715553284e-02 -4.107824712991714478e-02 -2.206851355731487274e-02 2.026822119951248169e-01 -5.352200195193290710e-02 6.081417948007583618e-02 -2.857007682323455811e-01 -2.998940348625183105e-01 1.333544999361038208e-01
4.171932339668273926e-01 8.125685900449752808e-02 2.644753754138946533e-01 3.301267744973301888e-03 -1.598477363586425781e-01 2.209121137857437134e-01 2.070171386003494263e-02 1.301832646131515503e-01 -9.330798685550689697e-02 2.650899291038513184e-01 3.254796145483851433e-03 2.757591940462589264e-02 1.571718752384185791e-01 -1.673109680414199829e-01 -2.105929851531982422e-01 -9.336144477128982544e-02 -1.721262931823730469e-01 1.408634036779403687e-01 -8.872188627719879150e-02 7.614816725254058838e-02 -1.389058530330657959e-01 7.250654697418212891e-02 -1.397648751735687256e-01 1.748580932617187500e-01 3.885598480701446533e-01 -5.480355024337768555e-02 -2.453638240694999695e-02 -5.923287197947502136e-02 -2.339693903923034668e-02 -1.532182544469833374e-01 -1.379275321960449219e-01 -3.649739325046539307e-01
9.345806390047073364e-02 -6.584534794092178345e-02 5.807385966181755066e-02 -1.240530014038085938e-01 -1.556042879819869995e-01 1.736411079764366150e-02 -5.094508454203605652e-02 1.777961701154708862e-01 5.373213067650794983e-02 2.089285850524902344e-01 5.378128886222839355e-01 -1.370148826390504837e-02 -1.276997327804565430e-01 1.195246204733848572e-01 1.794011890888214111e-01 1.557404100894927979e-01 9.154038131237030029e-02 -6.924419850111007690e-02 8.283623610623180866e-04 -2.644555866718292236e-01 1.007638201117515564e-01 8.485256880521774292e-02 1.373332366347312927e-02 2.447502315044403076e-02 -1.802343279123306274e-01 -7.509339600801467896e-02 5.884141847491264343e-02 -2.224807627499103546e-02 1.535507887601852417e-01 -3.529297113418579102e-01 -4.238863289356231689e-01 1.236725598573684692e-01
2.349461317062377930e-01 -2.330808639526367188e-01 1.214886829257011414e-01 3.578434586524963379e-01 -1.138770766556262970e-02 5.572021380066871643e-02 6.109651550650596619e-02 2.885372936725616455e-01 1.614686697721481323e-01 9.859539568424224854e-03 1.843509376049041748e-01 3.137043118476867676e-01 -2.661700844764709473e-01 -2.063908278942108154e-01 -1.856300532817840576e-01 1.003323420882225037e-01 -3.516982495784759521e-02 3.181318342685699463e-01 -1.791539639234542847e-01 7.383021712303161621e-02 3.547329828143119812e-02 4.936755448579788208e-02 1.112814247608184814e-01 2.592890560626983643e-01 -1.031875312328338623e-01 -1.041421443223953247e-01 1.141012832522392273e-01 -4.095567017793655396e-02 4.988807067275047302e-02 -2.195699140429496765e-02 -2.795675396919250488e-01 -1.693661138415336609e-02
4.980144649744033813e-02 -1.338137686252593994e-01 2.207792252302169800e-01 -1.122587621212005615e-01 -1.850070357322692871e-01 1.484500914812088013e-01 2.983223497867584229e-01 5.387730780057609081e-04 2.174290269613265991e-01 2.747474610805511475e-01 2.627711892127990723e-01 -7.845325022935867310e-02 5.312019586563110352e-02 2.131770178675651550e-02 -2.121770828962326050e-01 4.801786318421363831e-02 -2.579126060009002686e-01 2.134814485907554626e-02 -8.406402170658111572e-02 -3.178246915340423584e-01 1.675428301095962524e-01 -1.742898225784301758e-01 3.035794794559478760e-01 1.355077624320983887e-01 2.318638563156127930e-01 -2.104436308145523071e-01 -2.263440564274787903e-02 6.223006919026374817e-02 -5.983138829469680786e-02 -3.642987087368965149e-02 -1.060908734798431396e-01 -2.486394941806793213e-01
-1.032177731394767761e-01 6.764978915452957153e-02 1.126968041062355042e-01 -1.523762010037899017e-03 -1.383494734764099121e-01 -3.983905166387557983e-02 -1.228484362363815308e-01 3.497134447097778320e-01 -1.534019112586975098e-01 -4.631034657359123230e-02 5.750138312578201294e-02 -1.458802968263626099e-01 -8.469197154045104980e-02 1.065011173486709595e-01 2.317313849925994873e-02 -5.941706709563732147e-03 8.085033856332302094e-03 2.037886381149291992e-01 -3.842070698738098145e-02 -5.424413084983825684e-01 1.782386600971221924e-01 8.255735784769058228e-02 1.372569520026445389e-02 -7.927842438220977783e-03 1.090591549873352051e-01 -2.520046383142471313e-02 -6.673294305801391602e-02 -7.819483987987041473e-03 -2.609858103096485138e-02 -3.693560510873794556e-02 -5.420121550559997559e-01 -2.357549220323562622e-01
2.479422688484191895e-01 -2.180712968111038208e-01 1.273777186870574951e-01 -5.135872587561607361e-02 -2.585793435573577881e-01 -5.366266518831253052e-02 -9.756120294332504272e-02 -1.672029867768287659e-02 -4.161107540130615234e-02 2.169067412614822388e-02 4.003430306911468506e-01 -8.059818297624588013e-03 -1.455521881580352783e-01 -1.293276101350784302e-01 -1.078275814652442932e-01 1.001372188329696655e-01 2.516173422336578369e-01 1.022421792149543762e-01 3.218767344951629639e-01 -4.798244684934616089e-02 2.007904201745986938e-01 -1.214087903499603271e-01 3.154807090759277344e-01 1.999461501836776733e-01 -6.894972175359725952e-04 -1.156762763857841492e-01 -2.025157660245895386e-01 -2.043552510440349579e-02 -2.003853768110275269e-01 -2.713116258382797241e-02 -1.627901792526245117e-01 -2.720685601234436035e-01
2.270334362983703613e-01 -2.222118675708770752e-01 -5.650861933827400208e-02 3.447386026382446289e-01 -3.285210430622100830e-01 1.948713064193725586e-01 -2.668550908565521240e-01 1.081555038690567017e-01 8.818548917770385742e-02 3.064863383769989014e-01 1.399656981229782104e-01 1.164585724472999573e-01 -2.553828060626983643e-01 -1.708662062883377075e-01 -3.615451976656913757e-02 2.777137048542499542e-02 -1.463142335414886475e-01 2.692318558692932129e-01 1.742965131998062134e-01 -8.443106897175312042e-03 -1.023541577160358429e-02 -1.701786369085311890e-01 6.422203779220581055e-02 -3.958524391055107117e-02 2.152471691370010376e-01 5.138284713029861450e-02 -2.437971159815788269e-02 3.892111405730247498e-02 -1.380198150873184204e-01 -1.584847271442413330e-01 -7.491550594568252563e-02 -2.385598719120025635e-01
3.032018840312957764e-01 1.782190352678298950e-01 1.179357618093490601e-01 2.919833958148956299e-01 -1.388939917087554932e-01 -1.181877963244915009e-02 1.414891630411148071e-01 6.271391361951828003e-02 3.010944649577140808e-02 -4.467307031154632568e-02 2.134035080671310425e-01 3.940554559230804443e-01 -1.956949084997177124e-01 -3.533620474627241492e-05 2.350124865770339966e-01 1.684641465544700623e-02 1.083797588944435120e-01 1.119463145732879639e-01 7.317041605710983276e-02 1.377378851175308228e-01 -1.188056766986846924e-01 2.072724513709545135e-02 2.216603606939315796e-02 1.529923230409622192e-01 6.941797584295272827e-02 -2.389030763879418373e-03 1.304080933332443237e-01 1.679771393537521362e-01 -1.078194156289100647e-01 -5.366884171962738037e-03 -5.243022441864013672e-01 1.121864095330238342e-01
3.624153733253479004e-01 -1.590313166379928589e-01 -1.081225201487541199e-01 -3.841294674202799797e-03 -2.846938371658325195e-01 -1.684414148330688477e-01 -1.640187799930572510e-01 2.386224567890167236e-01 -8.453657478094100952e-02 4.035801813006401062e-02 2.324176020920276642e-02 2.398882657289505005e-01 -6.089741736650466919e-02 1.192383393645286560e-01 -2.924012243747711182e-01 1.845682784914970398e-02 1.054135803133249283e-02 -8.822814375162124634e-02 1.991056352853775024e-01 -2.823570072650909424e-01 6.868994235992431641e-02 -3.264054954051971436e-01 1.865920051932334900e-02 1.402604132890701294e-01 7.818163931369781494e-02 -2.308038622140884399e-01 2.057209610939025879e-01 1.451086103916168213e-01 1.168876737356185913e-01 -5.184898898005485535e-02 -9.848015755414962769e-02 -2.457888871431350708e-01
1.657858788967132568e-01 -5.556454882025718689e-02 1.429922580718994141e-01 -1.763938367366790771e-02 -2.905801534652709961e-01 2.234348207712173462e-01 3.728513792157173157e-02 6.939204037189483643e-02 2.614937126636505127e-01 2.757313847541809082e-01 2.632720768451690674e-01 1.983233839273452759e-01 1.299655884504318237e-01 2.255818247795104980e-01 -7.859823852777481079e-02 9.399027377367019653e-02 -8.475337922573089600e-02 1.814983040094375610e-01 1.615095734596252441e-01 -9.834649413824081421e-02 -1.892137899994850159e-02 -2.439516223967075348e-02 7.658157497644424438e-02 -1.204863116145133972e-01 -8.982853591442108154e-02 -2.346899211406707764e-01 -9.226654469966888428e-02 -1.101389303803443909e-01 -2.673675417900085449e-01 -3.636037409305572510e-01 -2.861231863498687744e-01 7.546056061983108521e-02
4.535042047500610352e-01 2.536583878099918365e-02 -1.362810134887695312e-01 6.068726629018783569e-02 5.944889038801193237e-02 1.342526674270629883e-01 1.302710026502609253e-01 2.907907664775848389e-01 -2.648433446884155273e-01 -6.964434683322906494e-02 2.536833286285400391e-01 -9.002918004989624023e-02 -1.630650162696838379e-01 1.965642422437667847e-01 -1.267765183001756668e-03 1.574532873928546906e-02 -1.576203256845474243e-01 -2.539862692356109619e-02 8.215600252151489258e-02 -1.339565310627222061e-02 -1.285725533962249756e-01 1.618780009448528290e-02 6.577833741903305054e-02 1.872201561927795410e-01 1.422255188226699829e-01 -1.933089196681976318e-01 1.621938645839691162e-01 4.441737011075019836e-02 -1.691706031560897827e-01 -3.720160126686096191e-01 -2.323076501488685608e-02 -3.056098818778991699e-01
2.434784024953842163e-01 -5.589463934302330017e-02 2.011920325458049774e-02 3.822723403573036194e-02 -1.693929433822631836e-01 -2.259311228990554810e-01 2.579203248023986816e-02 -8.001933991909027100e-02 -2.865930497646331787e-01 2.956043481826782227e-01 4.189335107803344727e-01 1.876367777585983276e-01 -4.620134085416793823e-02 1.891929209232330322e-01 -1.788587868213653564e-01 6.650957744568586349e-03 1.067304238677024841e-01 1.992340981960296631e-01 1.703874766826629639e-02 -5.268972739577293396e-02 4.866089522838592529e-01 -4.555152729153633118e-02 2.020664326846599579e-02 4.411632195115089417e-02 1.954194903373718262e-01 -5.072374269366264343e-02 1.375909298658370972e-01 -3.278087824583053589e-02 7.500488311052322388e-02 -1.256686151027679443e-01 -5.532331019639968872e-02 -1.345763504505157471e-01
2.413164675235748291e-01 -6.747132539749145508e-02 -9.164569526910781860e-02 2.294261455535888672e-01 -1.255903542041778564e-01 -1.897374093532562256e-01 -1.578699052333831787e-02 1.926636844873428345e-01 9.321963787078857422e-02 -5.101772770285606384e-02 2.167392075061798096e-01 1.995981484651565552e-01 1.744869351387023926e-01 2.513186633586883545e-01 -2.696105837821960449e-01 3.961667045950889587e-02 -1.868681460618972778e-01 4.983883351087570190e-02 9.918661415576934814e-02 -7.864445447921752930e-02 2.128431349992752075e-01 -6.744822114706039429e-02 -1.349087525159120560e-02 1.696379296481609344e-02 -1.744853109121322632e-01 -3.506020009517669678e-01 -7.376952469348907471e-02 2.878480553627014160e-01 -1.296989321708679199e-01 -3.517577946186065674e-01 -1.839456260204315186e-01 3.547224774956703186e-02
1.784241199493408203e-01 -1.805102229118347168e-01 7.453021407127380371e-02 -1.171306148171424866e-01 -2.946049571037292480e-01 4.793016985058784485e-02 -2.284795194864273071e-01 -4.746064916253089905e-02 1.931127607822418213e-01 2.783405780792236328e-01 2.580659985542297363e-01 1.982704401016235352e-01 2.331451773643493652e-01 1.725932359695434570e-01 -1.785333752632141113e-01 3.883272642269730568e-03 -1.328323930501937866e-01 1.647434532642364502e-01 1.748124659061431885e-01 -9.104136377573013306e-02 1.131363213062286377e-01 -7.885351032018661499e-02 1.583578414283692837e-03 -6.864771991968154907e-02 -2.137678414583206177e-01 -1.444858461618423462e-01 -1.103922352194786072e-02 -1.341181434690952301e-02 -2.169168591499328613e-01 -2.495823949575424194e-01 -3.894853889942169189e-01 -2.773384004831314087e-02
-2.069262042641639709e-02 -2.676230072975158691e-01 4.391615837812423706e-02 -1.281908452510833740e-01 -3.127671480178833008e-01 4.012434184551239014e-02 3.332936903461813927e-03 -2.494240924715995789e-02 -1.139738410711288452e-01 6.554061919450759888e-02 4.457985758781433105e-01 9.197526425123214722e-02 -4.071271046996116638e-02 1.220308169722557068e-01 -1.744505763053894043e-01 9.594269096851348877e-02 1.458053244277834892e-03 1.227190494537353516e-01 -1.662393957376480103e-01 -2.832362353801727295e-01 -3.138428553938865662e-03 -1.118710339069366455e-01 3.260047733783721924e-02 -6.259743869304656982e-02 -2.699140012264251709e-01 -5.577817186713218689e-02 3.416614979505538940e-02 3.179989382624626160e-02 1.694757491350173950e-01 -1.620243303477764130e-02 -5.271213650703430176e-01 -5.866696313023567200e-02
2.580033540725708008e-01 1.423562765121459961e-01 -1.129571646451950073e-01 1.504920423030853271e-01 -1.884969174861907959e-01 -1.439083516597747803e-01 -7.391060888767242432e-02 -3.438707441091537476e-02 -3.039978146553039551e-01 -1.150426268577575684e-01 2.381784468889236450e-01 1.964973658323287964e-02 -1.090793535113334656e-01 2.672390639781951904e-02 1.923319846391677856e-01 4.448291379958391190e-03 1.592382192611694336e-01 4.033169243484735489e-03 2.743871212005615234e-01 -1.451304703950881958e-01 -1.407978087663650513e-01 -2.343701273202896118e-01 5.242797732353210449e-02 1.581806391477584839e-01 1.383533775806427002e-01 -2.642834484577178955e-01 8.451376855373382568e-02 -1.310540139675140381e-01 -2.206951528787612915e-01 -1.833462566137313843e-01 -4.241273999214172363e-01 -5.223494395613670349e-02
2.775998711585998535e-01 -1.111168488860130310e-01 1.255321949720382690e-01 2.833293080329895020e-01 -1.578267216682434082e-01 -7.258296757936477661e-02 3.688738122582435608e-02 3.545328378677368164e-01 7.522883266210556030e-02 -1.840479671955108643e-01 2.270640283823013306e-01 -3.261715918779373169e-02 -7.898918539285659790e-02 5.267480015754699707e-02 8.556949347257614136e-02 4.694959148764610291e-02 1.817210167646408081e-01 -3.771013393998146057e-02 -1.361059993505477905e-01 -2.564510703086853027e-01 1.862033903598785400e-01 -5.078732967376708984e-02 -1.081160381436347961e-01 2.239909917116165161e-01 -3.597187623381614685e-02 8.432516455650329590e-02 2.212616056203842163e-01 -6.200150772929191589e-02 1.426470726728439331e-01 -1.945163905620574951e-01 -4.367733001708984375e-01 -1.364571303129196167e-01
3.286583125591278076e-01 -3.833303600549697876e-02 1.467916965484619141e-01 9.602776914834976196e-02 -2.459488660097122192e-01 7.060018181800842285e-02 -1.194742619991302490e-01 1.520527750253677368e-01 1.337961554527282715e-01 4.198898077011108398e-01 2.349287569522857666e-01 2.401560358703136444e-02 1.160384789109230042e-01 -1.276348084211349487e-01 -7.099728565663099289e-03 1.212383732199668884e-01 1.970165669918060303e-01 3.238883242011070251e-02 1.870183832943439484e-02 3.311172127723693848e-02 2.195710837841033936e-01 -2.871780991554260254e-01 1.355898678302764893e-01 2.510294616222381592e-01 -9.638215601444244385e-02 -1.157868131995201111e-01 1.307874731719493866e-02 -3.148579597473144531e-02 -9.197214990854263306e-02 -1.852797567844390869e-01 -2.090045809745788574e-01 -3.141198456287384033e-01
2.216028422117233276e-01 -2.225810587406158447e-01 -1.554802060127258301e-02 1.897343993186950684e-02 -5.230961441993713379e-01 1.626750677824020386e-01 -2.471493631601333618e-01 -4.201170429587364197e-02 1.131880581378936768e-01 1.755795329809188843e-01 2.729473710060119629e-01 -1.440336555242538452e-01 -3.891152888536453247e-02 1.100498624145984650e-02 -2.210396379232406616e-01 1.786943376064300537e-01 -1.014019623398780823e-01 1.572168432176113129e-03 4.953369870781898499e-02 1.007755547761917114e-01 1.132611185312271118e-01 -1.710816472768783569e-01 2.415328174829483032e-01 8.661597222089767456e-02 3.939025849103927612e-02 -1.131522357463836670e-01 -1.038896143436431885e-01 -2.788085043430328369e-01 -1.653158217668533325e-01 -2.209739200770854950e-02 -1.702332943677902222e-01 -1.612012833356857300e-01
-6.471496820449829102e-02 -1.276146769523620605e-01 1.963177621364593506e-01 2.213794179260730743e-02 -9.273834526538848877e-02 2.087397575378417969e-01 1.017756992951035500e-03 4.187322258949279785e-01 6.487755477428436279e-02 4.108534753322601318e-02 2.233977168798446655e-01 -2.104461491107940674e-01 -5.247544497251510620e-02 2.285597622394561768e-01 -1.189869567751884460e-01 -1.756653487682342529e-01 1.598335951566696167e-01 7.336131297051906586e-03 -9.469809010624885559e-03 -3.076874613761901855e-01 1.358749270439147949e-01 1.661184281110763550e-01 -7.622477412223815918e-02 2.512455582618713379e-01 -3.505397960543632507e-02 -2.405424229800701141e-02 -7.505129277706146240e-02 -1.414683610200881958e-01 -7.958106696605682373e-02 -3.322994112968444824e-01 -3.252513110637664795e-01 -1.659303903579711914e-01
5.149142742156982422e-01 -4.024224355816841125e-02 -2.173787653446197510e-01 8.973073214292526245e-02 -9.695807844400405884e-02 -3.336184099316596985e-02 1.183040738105773926e-01 1.414500921964645386e-02 9.585244208574295044e-02 -2.005034387111663818e-01 2.578302621841430664e-01 6.194303184747695923e-02 -1.011240333318710327e-01 1.346782147884368896e-01 5.973637104034423828e-02 -3.551608324050903320e-02 1.108340173959732056e-01 1.176679655909538269e-01 -3.488966031000018120e-03 -2.258535176515579224e-01 -6.599073857069015503e-02 -1.843667775392532349e-01 -1.330086290836334229e-01 2.148641832172870636e-02 -5.869174841791391373e-03 -2.074603140354156494e-01 -8.381137251853942871e-02 -1.038527265191078186e-01 -1.915181726217269897e-01 -6.114698573946952820e-02 -4.873142838478088379e-01 -1.670449972152709961e-01
2.345142811536788940e-01 -1.321247518062591553e-01 1.672700196504592896e-01 2.631206251680850983e-02 -1.626013815402984619e-01 1.245116516947746277e-01 1.902158260345458984e-01 1.330464035272598267e-01 -9.402850270271301270e-02 -5.756890401244163513e-02 4.458206593990325928e-01 7.931066304445266724e-02 1.273769885301589966e-01 1.843759417533874512e-01 2.098915725946426392e-01 -1.318811476230621338e-01 -6.085101887583732605e-02 2.296110540628433228e-01 1.033667698502540588e-01 -3.916682898998260498e-01 -3.540144115686416626e-02 -1.335307210683822632e-01 1.054352298378944397e-01 8.329221606254577637e-02 2.493687421083450317e-01 -1.143214628100395203e-01 2.412936389446258545e-01 -1.498398929834365845e-01 1.395462900400161743e-01 -1.314600855112075806e-01 -1.518446803092956543e-01 -2.809114195406436920e-02
4.887276291847229004e-01 7.535588927567005157e-03 -2.492809668183326721e-02 2.785111367702484131e-01 -4.371325969696044922e-01 4.025073349475860596e-02 -4.128862917423248291e-02 2.544601261615753174e-01 1.576520316302776337e-02 -1.630073338747024536e-01 1.160916239023208618e-01 1.759420149028301239e-02 -2.227392643690109253e-01 -2.114069461822509766e-01 5.501775816082954407e-02 6.125687435269355774e-02 -2.469113171100616455e-01 -2.013035714626312256e-01 6.204970180988311768e-02 -4.972346872091293335e-02 -6.245199590921401978e-02 3.995947912335395813e-02 1.171759739518165588e-01 2.554423213005065918e-01 -2.867921022698283195e-03 2.447716426104307175e-03 -1.767519302666187286e-02 9.417728334665298462e-02 -6.873404234647750854e-02 -2.546316087245941162e-01 -4.817751049995422363e-02 -9.316526353359222412e-02
2.464799880981445312e-01 -4.963885620236396790e-02 2.994790375232696533e-01 -1.230472251772880554e-01 -1.049949005246162415e-01 -7.227509468793869019e-02 -4.661497101187705994e-02 1.257971823215484619e-01 -7.451740652322769165e-02 1.492146849632263184e-01 2.099369466304779053e-01 -9.476336836814880371e-02 -1.239958684891462326e-02 7.661069184541702271e-02 1.578228920698165894e-01 -1.267522871494293213e-01 -1.159156188368797302e-01 2.736288607120513916e-01 5.343111604452133179e-02 -2.394770979881286621e-01 4.835376143455505371e-02 -1.112582832574844360e-01 2.818883955478668213e-01 1.955901086330413818e-01 2.300569564104080200e-01 9.640757739543914795e-02 -6.738405674695968628e-02 -1.356705874204635620e-01 3.284882009029388428e-01 -2.188136875629425049e-01 -3.821695744991302490e-01 4.346914216876029968e-02
2.227909415960311890e-01 4.199278354644775391e-02 1.585213467478752136e-02 -2.250765711069107056e-01 -2.638798058032989502e-01 9.948742389678955078e-02 -6.921856850385665894e-02 1.815456598997116089e-01 -1.319618523120880127e-01 7.971087098121643066e-02 3.724136576056480408e-02 1.497372798621654510e-02 -2.632784843444824219e-01 2.758275270462036133e-01 -3.838630393147468567e-02 2.566486597061157227e-01 -2.107839882373809814e-01 -1.131967827677726746e-02 1.399096548557281494e-01 -4.647358134388923645e-02 -1.166208758950233459e-01 2.143584787845611572e-01 4.653675714507699013e-04 1.159954220056533813e-01 3.875220715999603271e-01 -1.725068837404251099e-01 1.029218211770057678e-01 1.834460794925689697e-01 -9.077850729227066040e-02 -1.088849231600761414e-01 -2.372423410415649414e-01 -3.200574517250061035e-01
2.039055973291397095e-01 7.889442145824432373e-02 -1.785523444414138794e-01 1.394977420568466187e-01 -3.677941262722015381e-01 -3.040657145902514458e-03 5.772991850972175598e-02 1.943898946046829224e-01 2.698348276317119598e-02 9.078340232372283936e-02 2.631857097148895264e-01 6.250559538602828979e-02 1.601230651140213013e-01 2.092288285493850708e-01 -3.168819844722747803e-02 9.381192922592163086e-02 -3.747813776135444641e-02 -1.222381442785263062e-01 -9.106111526489257812e-02 -2.075832188129425049e-01 2.200710028409957886e-01 -2.995076775550842285e-01 -2.525865659117698669e-02 3.396677374839782715e-01 -1.071015000343322754e-01 -4.089169576764106750e-02 9.003937989473342896e-02 8.831305801868438721e-02 -2.303968071937561035e-01 -3.562196195125579834e-01 -1.081091836094856262e-01 -1.431837528944015503e-01
2.265989184379577637e-01 -1.162148788571357727e-01 5.567928403615951538e-02 1.323760002851486206e-01 -2.738912403583526611e-01 2.305089384317398071e-01 -1.597307771444320679e-01 1.614444851875305176e-01 2.084155939519405365e-02 1.760811507701873779e-01 5.485326796770095825e-02 -1.125167533755302429e-01 -8.793410658836364746e-02 3.835120052099227905e-02 -1.196498051285743713e-02 -5.722334235906600952e-02 1.851903349161148071e-01 2.604264020919799805e-01 -1.607550680637359619e-01 -1.362621933221817017e-01 4.601948857307434082e-01 4.249524325132369995e-03 2.210150510072708130e-01 4.453777521848678589e-02 1.202174425125122070e-01 -2.165948897600173950e-01 -4.499375354498624802e-03 -2.857648208737373352e-02 1.694118231534957886e-01 -1.063046082854270935e-01 -3.980038464069366455e-01 -7.279817014932632446e-02
1.597727388143539429e-01 -1.872058510780334473e-01 2.997090220451354980e-01 8.235626667737960815e-02 -3.079612553119659424e-02 -2.192674279212951660e-01 3.057572804391384125e-02 2.747387588024139404e-01 -3.685453906655311584e-02 1.739760637283325195e-01 1.067080721259117126e-01 -6.992924958467483521e-02 9.758882969617843628e-02 -1.677565425634384155e-01 4.346533492207527161e-02 -2.219219803810119629e-01 -2.025082260370254517e-01 3.603420779109001160e-02 -7.904019206762313843e-02 6.563337892293930054e-02 -1.438691169023513794e-01 -1.154427379369735718e-01 7.607478648424148560e-02 2.776877880096435547e-01 -9.884870797395706177e-02 -1.468096822500228882e-01 1.559371650218963623e-01 -2.622054889798164368e-02 -4.003468900918960571e-02 -4.443514347076416016e-01 -3.191986978054046631e-01 -2.315502017736434937e-01
2.860442176461219788e-02 -2.219935804605484009e-01 1.663292050361633301e-01 8.090632408857345581e-02 6.414624396711587906e-03 -9.233413264155387878e-03 4.783186316490173340e-01 9.084477275609970093e-02 2.652958780527114868e-02 1.807693392038345337e-01 3.145854175090789795e-01 -9.632140398025512695e-02 -5.678166169673204422e-03 -2.602688781917095184e-02 -2.018729299306869507e-01 3.580172061920166016e-01 -2.861531674861907959e-01 -2.015468291938304901e-02 -1.088923588395118713e-01 -9.695045650005340576e-02 -1.076127290725708008e-01 1.150097977370023727e-02 7.765892148017883301e-02 1.155935674905776978e-01 1.997527331113815308e-01 -6.478074193000793457e-02 -1.091449260711669922e-01 2.154390960931777954e-01 -2.097210288047790527e-01 -1.731743365526199341e-01 -2.321830540895462036e-01 -4.797691106796264648e-02
3.706806302070617676e-01 1.782224327325820923e-01 -1.882732659578323364e-02 8.282435685396194458e-02 -3.710141479969024658e-01 -2.383449077606201172e-01 -6.029366701841354370e-02 2.934854328632354736e-01 1.325446963310241699e-01 2.877384796738624573e-02 1.951898187398910522e-01 -1.888018399477005005e-01 5.353638157248497009e-02 2.238038480281829834e-01 7.895228266716003418e-02 1.325885802507400513e-01 -1.956803053617477417e-01 3.601035103201866150e-02 -6.926603615283966064e-02 2.088241279125213623e-02 1.007236987352371216e-01 5.231130495667457581e-02 -6.979615986347198486e-02 1.493681520223617554e-01 -2.256245464086532593e-01 4.244996234774589539e-02 1.712052375078201294e-01 -6.238585710525512695e-02 1.539407670497894287e-01 -1.151973232626914978e-01 -4.033797979354858398e-01 4.622752021532505751e-04
-3.186383470892906189e-02 -2.151271793991327286e-03 -1.334207057952880859e-01 -5.699051916599273682e-02 -7.396726403385400772e-03 3.887790441513061523e-01 -8.908815681934356689e-02 1.002060845494270325e-01 -2.142556011676788330e-02 -1.576759368181228638e-01 2.635228037834167480e-01 1.355882734060287476e-02 9.927953593432903290e-03 1.209252402186393738e-01 -1.305026859045028687e-01 1.800527572631835938e-01 -1.818099617958068848e-01 -1.989477723836898804e-01 -5.002050474286079407e-02 6.565114483237266541e-03 2.063089311122894287e-01 4.581194836646318436e-03 1.708616167306900024e-01 2.538165152072906494e-01 1.290818154811859131e-01 -4.605098441243171692e-02 2.032609097659587860e-02 -6.577826291322708130e-02 -2.264298796653747559e-01 -3.835732042789459229e-01 -3.333698809146881104e-01 -3.243311047554016113e-01
9.387435019016265869e-02 -1.462090015411376953e-01 -3.282411489635705948e-03 6.619899719953536987e-02 -4.829073846340179443e-01 -6.333450973033905029e-02 5.817393586039543152e-02 2.326635122299194336e-01 -1.412756890058517456e-01 1.278497744351625443e-02 -5.286886915564537048e-02 2.664948403835296631e-01 -1.129683181643486023e-01 1.438326984643936157e-01 -1.252846568822860718e-01 -9.629175812005996704e-02 -3.485602140426635742e-01 1.553276926279067993e-01 1.826525479555130005e-01 -2.342916578054428101e-01 1.380030363798141479e-01 -1.380774378776550293e-01 1.095622479915618896e-01 1.344531178474426270e-01 -3.814695477485656738e-01 -5.452228710055351257e-02 -1.779300626367330551e-03 -4.431049898266792297e-02 -1.194733530282974243e-01 5.424512084573507309e-03 -1.892791241407394409e-01 -1.252196133136749268e-01
3.372609019279479980e-01 3.252862021327018738e-02 -2.280103415250778198e-01 6.166960578411817551e-03 -2.155018150806427002e-01 1.849825829267501831e-01 2.185890637338161469e-02 2.583042383193969727e-01 1.725177913904190063e-01 -2.501128911972045898e-01 2.934891730546951294e-02 -7.008712738752365112e-02 -2.425405681133270264e-01 4.236127808690071106e-02 -1.560725569725036621e-01 1.276604086160659790e-01 -7.876934111118316650e-02 -2.067244350910186768e-01 3.167748078703880310e-02 -7.683880627155303955e-02 -3.856999427080154419e-02 4.174566827714443207e-03 -1.700576245784759521e-01 1.991211920976638794e-01 1.561544537544250488e-01 2.455237880349159241e-02 -4.420507699251174927e-02 1.706557273864746094e-01 -1.489552408456802368e-01 -2.795807123184204102e-01 -3.322697281837463379e-01 -3.052888810634613037e-01
1.102522760629653931e-01 1.620877385139465332e-01 -7.780644297599792480e-02 1.860431879758834839e-01 -3.549435362219810486e-02 4.468163549900054932e-01 -8.750739693641662598e-02 1.794062554836273193e-01 -1.776211708784103394e-01 -1.010880619287490845e-01 1.768355816602706909e-01 7.830678671598434448e-02 -1.099562644958496094e-01 2.167323604226112366e-02 8.566252887248992920e-02 2.537541389465332031e-01 -2.395097166299819946e-01 1.130974572151899338e-02 -1.468521356582641602e-01 -2.456564083695411682e-02 1.794426292181015015e-01 -9.273404628038406372e-02 -5.518743023276329041e-02 2.271232306957244873e-01 2.383057773113250732e-01 8.986199647188186646e-02 1.749163493514060974e-02 3.047504695132374763e-03 -2.742031216621398926e-01 -1.800796538591384888e-01 -3.040176928043365479e-01 -2.763736546039581299e-01
3.225786983966827393e-01 -1.206010356545448303e-01 7.965351641178131104e-02 2.528269290924072266e-01 -1.592397987842559814e-01 1.061192527413368225e-02 -4.229392856359481812e-02 3.294108808040618896e-01 5.389014631509780884e-02 -2.337988913059234619e-01 2.503405511379241943e-01 -9.360343217849731445e-02 -3.282085806131362915e-02 -2.183218002319335938e-01 -2.160048931837081909e-01 -1.951535232365131378e-02 -3.460083305835723877e-01 -4.988749977201223373e-03 -2.587198019027709961e-01 -1.263489574193954468e-01 -2.817088924348354340e-02 -1.481271237134933472e-01 -1.081706210970878601e-01 1.296594142913818359e-01 -1.663558483123779297e-01 3.307128325104713440e-02 1.845043748617172241e-01 8.969914168119430542e-02 -4.571031033992767334e-02 -2.972462177276611328e-01 -1.535607725381851196e-01 -1.086627244949340820e-01
1.223116144537925720e-01 -1.159133836627006531e-01 -1.667733937501907349e-01 1.269878447055816650e-01 -1.118929907679557800e-01 -3.892280906438827515e-02 -1.205742508172988892e-01 2.998092472553253174e-01 -2.710041701793670654e-01 -2.750958502292633057e-01 3.116329610347747803e-01 1.886372566223144531e-01 1.665778271853923798e-02 2.477719075977802277e-02 -4.206236824393272400e-02 1.153841912746429443e-01 -2.446265816688537598e-01 7.583276927471160889e-02 1.870353370904922485e-01 1.008664071559906006e-02 9.669038653373718262e-02 -2.722957134246826172e-01 5.730398744344711304e-02 -1.356291472911834717e-01 -5.686512589454650879e-02 -7.321574538946151733e-02 -1.859640777111053467e-01 1.540479958057403564e-01 -2.189822793006896973e-01 -1.217176541686058044e-01 -2.439702749252319336e-01 -3.411227464675903320e-01
2.741121947765350342e-01 -1.651906967163085938e-01 2.059443295001983643e-02 3.511831536889076233e-02 -4.284073784947395325e-02 2.208009213209152222e-01 -7.653918117284774780e-02 -5.416843667626380920e-02 -2.660357058048248291e-01 6.261800229549407959e-02 2.667072787880897522e-02 1.082760691642761230e-01 6.347047537565231323e-02 2.053585350513458252e-01 -3.239327371120452881e-01 -7.850288599729537964e-02 -6.837422400712966919e-02 1.732652932405471802e-01 7.812814414501190186e-02 2.576419711112976074e-02 -1.468511223793029785e-01 2.200310081243515015e-01 4.467561841011047363e-02 7.734127342700958252e-02 1.741525381803512573e-01 2.675634920597076416e-01 3.347254991531372070e-01 -5.555286258459091187e-02 6.673021614551544189e-02 -2.576837241649627686e-01 -3.674317598342895508e-01 -2.231206297874450684e-01
1.161808222532272339e-01 -9.206279064528644085e-04 1.754153147339820862e-02 1.571792662143707275e-01 -2.385372370481491089e-01 2.781888842582702637e-01 8.290340751409530640e-02 -6.675798445940017700e-02 1.084821075201034546e-01 -2.791146636009216309e-01 2.813434600830078125e-01 -3.622298315167427063e-02 -1.422179937362670898e-01 4.398326203227043152e-02 -8.922696113586425781e-02 -5.960701406002044678e-02 -1.035194545984268188e-01 4.497260972857475281e-02 1.348731219768524170e-01 -2.739071846008300781e-01 -1.786420345306396484e-01 1.577595919370651245e-01 3.579254448413848877e-01 -1.013615280389785767e-01 1.236501336097717285e-01 -7.032515853643417358e-02 1.185530796647071838e-01 1.264361888170242310e-01 3.432106971740722656e-02 -1.252109110355377197e-01 -4.737341403961181641e-01 -1.391361653804779053e-01
1.123152766376733780e-02 2.424220927059650421e-02 5.174964666366577148e-02 6.879138946533203125e-02 -4.206919111311435699e-03 -1.599978804588317871e-01 8.437111973762512207e-02 6.514414399862289429e-02 -2.019394934177398682e-01 2.246782779693603516e-01 2.380488216876983643e-01 -1.601343788206577301e-02 -2.325472682714462280e-01 2.877579033374786377e-01 -5.852036178112030029e-02 -2.351266741752624512e-01 1.495091468095779419e-01 4.556655138731002808e-02 5.084308609366416931e-02 -4.793394804000854492e-01 1.919186562299728394e-01 2.473746798932552338e-02 1.833207458257675171e-01 1.225631684064865112e-01 1.316968630999326706e-02 -3.365492448210716248e-02 1.105471253395080566e-01 -9.165817499160766602e-02 1.106020435690879822e-01 -2.007092982530593872e-01 -4.255931079387664795e-01 -1.126627698540687561e-01
9.398136287927627563e-02 -1.476784944534301758e-01 6.950472947210073471e-03 1.294211596250534058e-01 -4.074911773204803467e-01 7.778729498386383057e-02 -3.570213913917541504e-02 6.925513595342636108e-02 -1.275525540113449097e-01 2.861450985074043274e-02 -2.035149373114109039e-02 1.843017935752868652e-01 -5.005597323179244995e-02 4.776491522789001465e-01 -7.395672798156738281e-02 -2.784854769706726074e-01 -9.210086427628993988e-03 2.548950612545013428e-01 -7.102121412754058838e-02 -1.016356945037841797e-01 -5.152315646409988403e-02 -1.407147943973541260e-01 3.784729540348052979e-02 1.597452610731124878e-01 -1.531524062156677246e-01 -1.403299570083618164e-01 3.273339569568634033e-01 -7.530708797276020050e-03 -8.464491367340087891e-02 4.655494913458824158e-02 -3.312638103961944580e-01 -9.992532432079315186e-02
1.395409703254699707e-01 8.700253814458847046e-02 1.302543282508850098e-01 -8.818408101797103882e-02 -3.099739551544189453e-01 -2.739624977111816406e-01 -9.025891870260238647e-02 7.290308922529220581e-02 9.225340187549591064e-02 2.400142401456832886e-01 3.421529531478881836e-01 2.704147994518280029e-01 -6.438954919576644897e-02 3.201767206192016602e-01 -4.337054491043090820e-02 -7.179062813520431519e-02 1.016447097063064575e-01 -4.184320569038391113e-02 -8.967045694589614868e-02 -8.133608102798461914e-02 6.621257960796356201e-02 1.735380105674266815e-02 2.240429073572158813e-01 1.007558330893516541e-01 -1.291076242923736572e-01 -1.701366305351257324e-01 -3.377909958362579346e-02 -3.729615733027458191e-02 -7.531421259045600891e-03 -4.078061878681182861e-01 -2.849324047565460205e-01 -7.838203012943267822e-02
3.127809166908264160e-01 -1.847732067108154297e-01 2.841406166553497314e-01 -1.379065215587615967e-01 -2.173480987548828125e-01 1.018539294600486755e-01 -1.358808875083923340e-01 -9.370490908622741699e-02 -5.736656952649354935e-03 -7.440721616148948669e-03 2.301861494779586792e-01 6.798958033323287964e-02 2.375572919845581055e-03 -1.133676618337631226e-01 -7.166931033134460449e-02 -1.750224530696868896e-01 -2.277904897928237915e-01 -3.143514394760131836e-01 -2.210572510957717896e-01 -9.707907587289810181e-02 2.292217910289764404e-01 3.431943655014038086e-01 -4.001330584287643433e-02 -7.838398218154907227e-02 7.188991457223892212e-02 -6.686484068632125854e-02 2.060715407133102417e-01 -1.365972310304641724e-01 -4.256311431527137756e-02 -1.474159359931945801e-01 -3.052285611629486084e-01 5.053210631012916565e-02
1.192477196455001831e-01 1.222897022962570190e-01 1.399056017398834229e-01 1.607191860675811768e-01 -2.577131390571594238e-01 7.951692491769790649e-02 -2.294752597808837891e-01 3.630708530545234680e-02 -3.413052484393119812e-02 7.853735238313674927e-03 1.640720069408416748e-01 3.095335885882377625e-02 2.276993542909622192e-01 -8.868613839149475098e-02 -1.540455967187881470e-01 1.107537895441055298e-01 -5.515190213918685913e-02 1.213763058185577393e-01 -4.454002156853675842e-02 -1.056578978896141052e-01 1.815069466829299927e-01 3.033986091613769531e-01 -1.586705446243286133e-02 2.508759796619415283e-01 -1.119940448552370071e-02 -6.136022135615348816e-02 2.551716566085815430e-01 -1.957542896270751953e-01 -4.642443358898162842e-01 -2.870796024799346924e-01 -2.220798283815383911e-01 1.431837119162082672e-02
6.250606477260589600e-02 -2.013101726770401001e-01 2.971808910369873047e-01 2.888214290142059326e-01 -1.105711162090301514e-01 -9.600634127855300903e-02 -9.481037408113479614e-02 1.285985559225082397e-01 1.314221471548080444e-01 1.064081713557243347e-01 7.725211977958679199e-02 6.967243552207946777e-02 4.664013162255287170e-02 -1.773042231798171997e-01 -2.150873094797134399e-01 1.415999978780746460e-02 -1.335474401712417603e-01 2.323035337030887604e-02 6.989752501249313354e-02 -1.978674232959747314e-01 4.223360121250152588e-01 6.861096620559692383e-02 -1.575607508420944214e-01 9.663844108581542969e-02 -6.779875606298446655e-03 1.530553251504898071e-01 -3.000382333993911743e-02 -1.146889105439186096e-01 -1.411300450563430786e-01 4.982283711433410645e-02 -5.270590782165527344e-01 -1.836473238654434681e-03
8.640412241220474243e-02 -1.887530237436294556e-01 -8.168694376945495605e-02 1.013829782605171204e-01 -1.140926852822303772e-01 2.620957195758819580e-01 9.799254126846790314e-03 1.862757652997970581e-01 -3.751394897699356079e-02 -4.413445666432380676e-02 3.238314688205718994e-01 -6.635295599699020386e-02 -1.382876187562942505e-01 -3.581628948450088501e-02 6.285821646451950073e-02 -8.193156868219375610e-02 -1.295552402734756470e-01 1.400449573993682861e-01 3.179617524147033691e-01 -1.377704888582229614e-01 -2.939347364008426666e-02 2.934092581272125244e-01 4.101568460464477539e-01 -7.072917371988296509e-02 -1.724902167916297913e-02 -9.489672631025314331e-02 -7.390050590038299561e-02 1.240255013108253479e-01 6.882097572088241577e-02 -1.689451485872268677e-01 -4.282773137092590332e-01 -1.274596750736236572e-01
8.887253701686859131e-02 -6.474398076534271240e-02 2.270809002220630646e-02 1.565622389316558838e-01 -2.106526643037796021e-01 1.795215010643005371e-01 4.567743279039859772e-03 2.129826545715332031e-01 -2.321975529193878174e-01 5.794635415077209473e-02 1.403987109661102295e-01 2.537659406661987305e-01 8.674316853284835815e-02 4.984886646270751953e-01 5.822766199707984924e-02 -5.321445316076278687e-02 -1.446723788976669312e-01 1.766145080327987671e-01 1.131426468491554260e-01 -3.103188872337341309e-01 1.001548469066619873e-01 1.062906756997108459e-01 9.606427047401666641e-04 2.426464259624481201e-01 -1.052697598934173584e-01 -9.852967411279678345e-02 8.147809654474258423e-02 -9.976727515459060669e-02 -2.478903532028198242e-01 1.458121687173843384e-01 -2.361391186714172363e-01 -1.414009481668472290e-01
1.986218690872192383e-01 9.911320172250270844e-03 -1.547442376613616943e-01 -4.483320564031600952e-02 -4.134039208292961121e-02 -1.846558451652526855e-01 1.387439519166946411e-01 8.246886730194091797e-02 1.773491688072681427e-02 3.382564187049865723e-01 2.860290408134460449e-01 -1.816008090972900391e-01 -1.901597529649734497e-01 -3.756663529202342033e-03 -1.306803226470947266e-01 -1.212147623300552368e-01 -2.050513029098510742e-01 -4.635878652334213257e-02 1.348716951906681061e-02 -2.128667682409286499e-01 -5.360813438892364502e-02 1.986383646726608276e-01 8.411791920661926270e-02 -3.344184486195445061e-03 2.770035862922668457e-01 -1.224584504961967468e-02 2.478673867881298065e-02 -1.908746510744094849e-01 1.886675059795379639e-01 -1.313497126102447510e-01 -5.185363292694091797e-01 -2.012439817190170288e-02
4.074917361140251160e-02 -2.199720144271850586e-01 -4.677316173911094666e-02 -2.611197233200073242e-01 -3.067532181739807129e-01 -2.344597429037094116e-01 -1.367885172367095947e-01 6.511473655700683594e-02 1.877272725105285645e-01 2.442983239889144897e-01 3.448807001113891602e-01 -1.034178361296653748e-01 -2.010257095098495483e-01 1.847696006298065186e-01 -2.371479272842407227e-01 2.546394169330596924e-01 1.839117519557476044e-02 7.206060737371444702e-02 -2.171369828283786774e-02 9.680030494928359985e-02 -3.251192718744277954e-02 -6.467299163341522217e-02 1.167351678013801575e-01 1.063683629035949707e-01 -9.035235643386840820e-02 -9.633964300155639648e-02 1.393568329513072968e-02 8.502611517906188965e-02 -1.704495213925838470e-02 -1.754065752029418945e-01 -3.779693841934204102e-01 -2.074292898178100586e-01
6.890639662742614746e-02 1.355605870485305786e-01 -1.359224552288651466e-03 5.079765245318412781e-02 -2.135309725999832153e-01 7.369755953550338745e-02 -3.912620544433593750e-01 2.341506481170654297e-01 -2.301639467477798462e-01 5.836280435323715210e-02 3.219879269599914551e-01 2.539285719394683838e-01 -2.398484945297241211e-02 1.433427780866622925e-01 8.667842298746109009e-02 1.837339550256729126e-01 -1.155073568224906921e-01 6.413131952285766602e-02 1.327807009220123291e-01 3.478515148162841797e-01 2.068423032760620117e-01 1.165425125509500504e-02 -3.969586268067359924e-02 -1.040032878518104553e-01 1.249261870980262756e-01 -5.723994225263595581e-02 2.027556486427783966e-02 2.423698753118515015e-01 -6.254424154758453369e-02 -2.591994106769561768e-01 -2.248179167509078979e-01 1.317114830017089844e-01
-1.836859993636608124e-02 8.374635875225067139e-02 -6.513193994760513306e-02 9.676951915025711060e-02 -3.879030048847198486e-01 1.978894919157028198e-01 1.891901195049285889e-01 2.943060994148254395e-01 -1.346212029457092285e-01 7.537798583507537842e-02 1.209877431392669678e-01 -8.475679159164428711e-02 -6.364729721099138260e-03 -7.507653534412384033e-02 -1.928412318229675293e-01 1.323720067739486694e-01 2.732376754283905029e-02 9.539713710546493530e-02 1.425192058086395264e-01 -1.992205083370208740e-01 1.143973767757415771e-01 -1.277407854795455933e-01 -2.461974024772644043e-01 2.598129212856292725e-01 -1.079556439071893692e-02 -6.091732159256935120e-02 -1.755094230175018311e-01 -1.405983567237854004e-01 -1.865663975477218628e-01 -3.548006713390350342e-01 -3.267187178134918213e-01 -1.085744500160217285e-01
2.851623296737670898e-01 -3.256329298019409180e-01 3.577900351956486702e-03 1.048236638307571411e-01 -2.540138661861419678e-01 -2.251156568527221680e-01 -2.110585011541843414e-02 -1.404814515262842178e-02 2.313689142465591431e-02 3.886301219463348389e-01 6.354419142007827759e-02 9.885736554861068726e-02 -8.776490390300750732e-02 1.642128974199295044e-01 -2.024908065795898438e-01 4.632930085062980652e-02 -2.324524819850921631e-01 -2.977694757282733917e-02 1.625921726226806641e-01 -1.907307505607604980e-01 -7.414414430968463421e-04 -1.002010777592658997e-01 1.765691787004470825e-01 5.461264401674270630e-02 2.936021983623504639e-01 2.828800380229949951e-01 1.293786615133285522e-01 1.778729408979415894e-01 -2.060926891863346100e-02 9.101504832506179810e-02 -1.999549418687820435e-01 -1.318263858556747437e-01
4.577124416828155518e-01 -1.034450754523277283e-01 1.613692753016948700e-02 -6.571041792631149292e-02 -1.090072467923164368e-01 -2.775986790657043457e-01 2.132221870124340057e-02 2.250080183148384094e-02 9.043128788471221924e-02 -2.587329410016536713e-02 1.086837723851203918e-01 2.046344280242919922e-01 1.343317478895187378e-01 1.858151406049728394e-01 -2.724367976188659668e-01 2.611393854022026062e-02 -3.487375676631927490e-01 -1.886555850505828857e-01 -1.265019625425338745e-01 -1.649234443902969360e-01 6.821659207344055176e-02 -1.433283835649490356e-01 2.320502102375030518e-01 1.880629360675811768e-01 3.025950193405151367e-01 7.178408652544021606e-02 6.332810223102569580e-02 3.232042491436004639e-02 -1.874686777591705322e-01 9.058741480112075806e-02 -1.851764917373657227e-01 -3.270475938916206360e-02
1.369722336530685425e-01 1.345671713352203369e-02 -1.929734051227569580e-01 1.562003884464502335e-02 -5.335608869791030884e-02 1.139582023024559021e-01 5.867151916027069092e-02 1.865864545106887817e-01 -1.066408306360244751e-01 8.398044854402542114e-02 2.005802541971206665e-01 1.216645389795303345e-01 7.164176553487777710e-03 1.420500315725803375e-02 1.649173349142074585e-01 2.216076999902725220e-01 -3.062404394149780273e-01 8.407739549875259399e-02 4.248868301510810852e-02 6.751094758510589600e-02 1.151718795299530029e-01 -2.499123662710189819e-02 1.865853518247604370e-01 3.296066820621490479e-02 -7.725495845079421997e-02 -3.534772098064422607e-01 -1.196493953466415405e-01 1.504096388816833496e-01 -2.784014642238616943e-01 -4.670034945011138916e-01 -1.777029484510421753e-01 -2.956818938255310059e-01
1.670914143323898315e-01 -5.986356735229492188e-02 -2.738214731216430664e-01 1.593785136938095093e-01 -1.108545437455177307e-01 1.052654013037681580e-01 -1.377570629119873047e-01 3.960733301937580109e-03 -4.515900835394859314e-02 1.600626111030578613e-01 2.423463165760040283e-01 2.310587763786315918e-01 1.022307425737380981e-01 9.980015456676483154e-02 -6.815734505653381348e-02 1.233204975724220276e-01 -2.618635296821594238e-01 2.908885665237903595e-02 -9.221305139362812042e-03 -1.873313635587692261e-01 3.116196691989898682e-01 -2.394941747188568115e-01 1.099848821759223938e-01 -4.620062932372093201e-02 3.416690230369567871e-02 -1.315296888351440430e-01 -4.182027652859687805e-02 -7.056805305182933807e-03 -2.263853885233402252e-02 -5.478367805480957031e-01 -1.522811502218246460e-01 1.683021187782287598e-01
2.770701050758361816e-01 1.319809257984161377e-01 -6.055081635713577271e-02 2.240337282419204712e-01 -2.176166623830795288e-01 -9.805487096309661865e-02 -1.145724207162857056e-01 5.662881582975387573e-02 -2.339869290590286255e-01 4.604722931981086731e-02 5.589796975255012512e-02 1.916732043027877808e-01 1.387051194906234741e-01 4.852035641670227051e-02 -3.804671391844749451e-02 6.055509671568870544e-02 -1.136832982301712036e-01 1.852285563945770264e-01 5.017317458987236023e-02 -1.647507213056087494e-02 3.616320490837097168e-01 3.848234117031097412e-01 -2.804581634700298309e-02 2.751170396804809570e-01 7.626518607139587402e-02 1.964096538722515106e-02 2.241479456424713135e-01 -1.362484395503997803e-01 -1.098076626658439636e-01 -2.531827986240386963e-01 -3.083110153675079346e-01 6.017360091209411621e-02
1.844657957553863525e-01 -7.970517501235008240e-03 1.869579702615737915e-01 -7.551127672195434570e-02 -3.849607408046722412e-01 -3.878046199679374695e-02 -3.840773552656173706e-02 -5.639488622546195984e-02 2.079086303710937500e-01 6.342506408691406250e-02 3.155753016471862793e-01 2.299834042787551880e-01 -4.780970513820648193e-02 1.641072705388069153e-02 -3.171453475952148438e-01 3.292471766471862793e-01 -2.322109788656234741e-01 -6.561343371868133545e-02 4.359145089983940125e-02 1.817760169506072998e-01 1.359416265040636063e-02 -2.024177759885787964e-01 1.729953736066818237e-01 -1.261368393898010254e-01 -1.476995088160037994e-02 1.348289400339126587e-01 -3.002735227346420288e-02 -1.250915676355361938e-01 -9.971810132265090942e-02 -2.538086473941802979e-01 -2.632726728916168213e-01 -2.904682606458663940e-02
1.992852240800857544e-01 -1.133219301700592041e-01 1.096550971269607544e-01 1.135770529508590698e-01 -2.229336947202682495e-01 -2.454688549041748047e-01 -1.181736737489700317e-01 9.471212327480316162e-02 1.819208711385726929e-01 -6.961689144372940063e-02 2.718682587146759033e-01 1.113630533218383789e-01 1.114959344267845154e-01 1.150377169251441956e-01 -8.250688016414642334e-02 1.980864256620407104e-01 -1.927051693201065063e-01 -5.342419072985649109e-02 8.867086470127105713e-02 -1.141772195696830750e-01 1.438528597354888916e-01 2.279815264046192169e-03 4.084327220916748047e-01 -1.537854671478271484e-01 1.351141929626464844e-01 7.844278216361999512e-02 -2.829629369080066681e-02 3.884592354297637939e-01 -2.344139069318771362e-01 -3.314655646681785583e-02 -2.055335640907287598e-01 -2.172691375017166138e-01
2.133492976427078247e-01 -3.500331938266754150e-02 2.558152675628662109e-01 2.310469150543212891e-01 1.925315521657466888e-02 4.265842586755752563e-02 4.767634719610214233e-02 2.883996367454528809e-01 1.073412224650382996e-01 3.237608075141906738e-02 2.727607190608978271e-01 7.177952677011489868e-02 -8.430139161646366119e-03 5.120135471224784851e-02 -1.430344283580780029e-01 -2.101083844900131226e-01 -1.498509943485260010e-01 1.368213444948196411e-01 -3.991613686084747314e-01 8.135655522346496582e-02 6.226745992898941040e-02 -1.013197377324104309e-01 -1.612800210714340210e-01 1.606174260377883911e-01 -1.420784890651702881e-01 -1.397436708211898804e-01 2.604152560234069824e-01 1.122871115803718567e-01 -1.100947707891464233e-01 -3.176382482051849365e-01 -2.544772028923034668e-01 -1.280149519443511963e-01
3.710745871067047119e-01 -2.573269419372081757e-02 1.747191697359085083e-01 1.485290750861167908e-02 -2.226546853780746460e-01 3.609859198331832886e-02 -5.729454755783081055e-02 2.709452211856842041e-01 2.606364190578460693e-01 1.538427025079727173e-01 2.098360210657119751e-01 -6.680005788803100586e-02 -1.477560251951217651e-01 6.313828378915786743e-02 -2.764580212533473969e-02 -1.453775465488433838e-01 -7.727245241403579712e-02 1.640504002571105957e-01 -1.871064454317092896e-01 -3.720131143927574158e-02 -6.849512457847595215e-02 -2.204046994447708130e-01 -8.169201016426086426e-02 4.790527224540710449e-01 -7.846605964004993439e-03 2.758577466011047363e-02 1.269810199737548828e-01 -1.484732329845428467e-01 -2.468229979276657104e-01 -1.397146284580230713e-01 -1.773166656494140625e-01 7.698793709278106689e-02
5.888167023658752441e-02 8.045662194490432739e-02 -1.548057198524475098e-01 1.670151650905609131e-01 -1.834928989410400391e-02 3.669168353080749512e-01 -3.934704139828681946e-02 1.114297360181808472e-01 -9.476237744092941284e-02 -7.280478253960609436e-03 2.249276041984558105e-01 9.315574169158935547e-02 -7.043143361806869507e-02 1.299311518669128418e-01 -3.393293544650077820e-02 1.233126968145370483e-02 -1.567332744598388672e-01 -1.059387326240539551e-01 -1.999700814485549927e-01 -1.151407957077026367e-01 1.303045451641082764e-01 -6.152693927288055420e-02 1.182029992341995239e-01 6.743577867746353149e-02 2.798774838447570801e-01 3.525613248348236084e-02 -1.156944856047630310e-01 8.759080432355403900e-03 -2.124835103750228882e-01 -4.186687171459197998e-01 -2.631846368312835693e-01 -4.321672618389129639e-01
2.148069888353347778e-01 -3.431041240692138672e-01 1.125526963733136654e-03 4.920331388711929321e-02 -1.613932996988296509e-01 -1.749906875193119049e-02 -1.440812796354293823e-01 -1.739599406719207764e-01 6.716239452362060547e-02 8.760439604520797729e-02 1.794541776180267334e-01 2.022841423749923706e-01 -9.795083105564117432e-02 -1.687791347503662109e-01 -6.471910327672958374e-02 -3.497281670570373535e-01 -4.456507414579391479e-02 -2.304530292749404907e-01 -1.281017810106277466e-01 -1.739358901977539062e-01 2.543683350086212158e-01 7.945925742387771606e-02 -1.851810142397880554e-02 1.595685780048370361e-01 2.275910824537277222e-01 -1.841607391834259033e-01 8.239468187093734741e-02 5.507341399788856506e-02 -2.025314569473266602e-01 -2.413334995508193970e-01 -3.296523988246917725e-01 -6.637599319219589233e-02
3.514975607395172119e-01 -4.948277492076158524e-03 -2.490311861038208008e-01 2.364995777606964111e-01 1.040201517753303051e-03 2.312767654657363892e-01 -3.506354615092277527e-02 -8.213163912296295166e-02 -1.395084261894226074e-01 2.810719013214111328e-01 3.236158490180969238e-01 2.635969817638397217e-01 1.257879137992858887e-01 1.399030387401580811e-01 7.891576737165451050e-02 8.926264196634292603e-02 -1.120602265000343323e-01 4.486690089106559753e-02 -4.633370786905288696e-02 -1.271547228097915649e-01 1.499563008546829224e-01 -1.583559066057205200e-01 2.981913089752197266e-01 1.047284603118896484e-01 -1.185272186994552612e-01 -3.003126382827758789e-01 -4.017373546957969666e-02 -6.578948814421892166e-03 -1.486054807901382446e-01 -1.948682665824890137e-01 -1.539037227630615234e-01 -6.908877193927764893e-02
-2.068207226693630219e-02 -2.286950796842575073e-01 -2.546129524707794189e-01 3.697765767574310303e-01 -1.657604575157165527e-01 -7.015898078680038452e-02 -6.590908020734786987e-02 3.992361128330230713e-01 -6.863516569137573242e-02 2.077166438102722168e-01 1.238728612661361694e-01 4.157712683081626892e-02 -1.689195036888122559e-01 2.602433860301971436e-01 -5.196407064795494080e-02 5.518545582890510559e-02 -8.215064555406570435e-02 -1.424395889043807983e-01 2.182172834873199463e-01 -6.861031800508499146e-02 7.413535565137863159e-02 -1.431571990251541138e-01 -1.499586505815386772e-03 1.510262489318847656e-01 1.883106827735900879e-01 -2.607195973396301270e-01 6.022740900516510010e-02 1.805489067919552326e-03 9.855152666568756104e-02 -1.006217449903488159e-01 -3.508362174034118652e-01 6.697178632020950317e-02
1.788030564785003662e-01 -3.684604465961456299e-01 -2.252675779163837433e-02 2.899025380611419678e-02 -1.580923646688461304e-01 1.170616745948791504e-01 8.077429234981536865e-02 1.731423288583755493e-01 -1.995024979114532471e-01 8.569552749395370483e-02 4.408773779869079590e-01 2.148592919111251831e-01 -2.348312884569168091e-01 1.171772778034210205e-01 8.233901858329772949e-02 5.969445779919624329e-02 -1.179136708378791809e-01 1.815959066152572632e-01 3.691466525197029114e-02 2.837384678423404694e-02 1.052709296345710754e-01 2.379999682307243347e-02 2.247501015663146973e-01 -1.617242209613323212e-02 -2.901530265808105469e-01 1.651912480592727661e-01 6.540407240390777588e-02 4.743047431111335754e-02 -3.688552230596542358e-02 4.772152751684188843e-02 -3.468438982963562012e-01 1.881582140922546387e-01
1.763979494571685791e-01 1.600422710180282593e-01 -1.843515336513519287e-01 1.035814955830574036e-01 -1.088802963495254517e-01 1.754927448928356171e-02 -3.712110221385955811e-01 2.633140981197357178e-01 -2.274106293916702271e-01 1.426512598991394043e-01 1.972994655370712280e-01 9.193305671215057373e-02 -1.402547210454940796e-02 2.592272758483886719e-01 3.215019404888153076e-02 1.081150397658348083e-01 -1.776461899280548096e-01 -7.237420976161956787e-02 1.465035527944564819e-01 -6.463950127363204956e-02 1.914588660001754761e-01 -6.248204037547111511e-02 2.145195156335830688e-01 -2.893475815653800964e-02 8.202948607504367828e-03 -3.974648192524909973e-02 -3.006988391280174255e-02 8.194267749786376953e-02 -2.448369748890399933e-02 -3.595604002475738525e-01 -5.497981235384941101e-02 -4.332124590873718262e-01
1.624206751585006714e-01 -2.642663717269897461e-01 2.302146106958389282e-01 2.522611320018768311e-01 -2.689639627933502197e-01 2.588826715946197510e-01 -1.651531010866165161e-01 4.117415845394134521e-01 -2.144903242588043213e-01 -5.153821408748626709e-02 2.232852280139923096e-01 3.866193071007728577e-02 1.195022538304328918e-01 6.951334327459335327e-02 2.750619128346443176e-02 -1.598081551492214203e-02 -4.421652853488922119e-02 1.079867482185363770e-01 3.123950064182281494e-01 -1.494441181421279907e-01 3.641227725893259048e-03 -1.466609984636306763e-01 1.775406002998352051e-01 4.812491685152053833e-02 -2.415455644950270653e-03 -2.272706925868988037e-01 -1.764835864305496216e-01 1.564519405364990234e-01 4.067839123308658600e-03 -6.823216681368649006e-04 -1.860997080802917480e-01 3.230126108974218369e-03
-1.347489356994628906e-01 -5.211799591779708862e-02 -1.279793772846460342e-02 2.108860611915588379e-01 -4.461101889610290527e-01 1.437101960182189941e-01 1.143341958522796631e-01 3.210526108741760254e-01 -1.368670016527175903e-01 -1.043482497334480286e-02 2.726254761219024658e-01 3.781200572848320007e-02 2.244553528726100922e-02 -2.272531576454639435e-02 -1.108716949820518494e-01 -5.685172509402036667e-03 2.618398331105709076e-02 -8.526492118835449219e-02 1.311650574207305908e-01 3.085671178996562958e-02 5.945072323083877563e-02 -1.022253930568695068e-01 -1.583933979272842407e-01 1.514797061681747437e-01 2.021783888339996338e-01 -6.162460893392562866e-02 4.104366153478622437e-02 -1.684750020503997803e-01 -1.249668449163436890e-01 -5.142245292663574219e-01 -1.554113179445266724e-01 -1.538352221250534058e-01
1.625404357910156250e-01 -2.625913321971893311e-01 1.292131142690777779e-03 3.022429160773754120e-02 -3.348821401596069336e-02 -2.305640876293182373e-01 2.593131735920906067e-02 1.493445131927728653e-02 1.020856201648712158e-02 -1.339287161827087402e-01 1.964003294706344604e-01 2.316778749227523804e-01 1.171683669090270996e-01 -1.091592311859130859e-01 -9.629283845424652100e-02 -7.959579676389694214e-02 2.251720614731311798e-02 1.384303420782089233e-01 -2.867622766643762589e-03 -3.067630529403686523e-01 1.546292304992675781e-01 -2.431001812219619751e-01 2.463350743055343628e-01 4.818994551897048950e-02 -1.013293266296386719e-01 1.218108981847763062e-01 -2.579887211322784424e-01 -5.150298401713371277e-02 -2.165655642747879028e-01 -4.599451720714569092e-01 -2.299371063709259033e-01 -1.776601672172546387e-01
-1.919067464768886566e-02 1.153490394353866577e-01 -8.984299004077911377e-02 1.322970390319824219e-01 -4.176196753978729248e-01 3.536761179566383362e-02 1.521197408437728882e-01 3.081720471382141113e-01 -1.451711952686309814e-01 5.315838009119033813e-02 1.394121199846267700e-01 -1.599845290184020996e-01 -2.993554249405860901e-02 -2.179044857621192932e-02 3.184290975332260132e-02 -1.715026199817657471e-01 1.107789725065231323e-01 -9.248234331607818604e-02 9.397085756063461304e-03 2.889700047671794891e-02 6.015533208847045898e-02 -1.675982773303985596e-01 -9.567553177475929260e-03 2.274088710546493530e-01 5.649310722947120667e-02 -1.231089606881141663e-01 7.368779182434082031e-02 -1.056193485856056213e-01 -6.447841227054595947e-02 -5.167266726493835449e-01 -3.524878323078155518e-01 -1.750666797161102295e-01
8.334282040596008301e-02 1.034374684095382690e-01 4.063268601894378662e-01 1.208883002400398254e-01 -2.564746886491775513e-02 1.186245605349540710e-01 8.760606497526168823e-02 -7.632040977478027344e-02 -1.796476989984512329e-01 2.290275245904922485e-01 1.986147463321685791e-01 -1.924296021461486816e-01 -1.064445599913597107e-01 -2.734290994703769684e-02 3.105973638594150543e-02 -9.971257299184799194e-03 -1.093130409717559814e-01 2.664090692996978760e-01 -7.049230486154556274e-02 8.018571138381958008e-02 2.669171802699565887e-02 -1.550834327936172485e-01 4.256336688995361328e-01 2.271938174962997437e-01 1.348955482244491577e-01 1.260634958744049072e-01 3.502832353115081787e-02 -2.065851688385009766e-01 -9.247206896543502808e-02 -1.203927248716354370e-01 -3.794338107109069824e-01 -5.647012963891029358e-02
-3.097444213926792145e-02 6.862213835120201111e-03 5.354818329215049744e-02 -1.190779432654380798e-01 -3.236120045185089111e-01 1.153281610459089279e-02 1.853579282760620117e-01 3.012972474098205566e-01 -2.266023755073547363e-01 1.405999064445495605e-01 1.084052994847297668e-01 9.588745236396789551e-02 7.381957769393920898e-02 1.229815110564231873e-01 6.967090070247650146e-02 -5.064225196838378906e-02 -9.906978905200958252e-02 1.659292876720428467e-01 -3.294112086296081543e-01 -3.364184200763702393e-01 1.581439562141895294e-02 5.416471511125564575e-02 -2.408122718334197998e-01 2.124133408069610596e-01 1.697731912136077881e-01 -3.053833246231079102e-01 -1.106386482715606689e-01 -1.864496991038322449e-02 4.751604050397872925e-02 -1.253467947244644165e-01 -3.210057914257049561e-01 -1.043104305863380432e-01
3.023441135883331299e-01 1.420953869819641113e-01 -1.214017570018768311e-01 4.816935956478118896e-02 -1.929133981466293335e-01 -1.233825013041496277e-01 6.038042902946472168e-02 4.558524489402770996e-01 1.539159417152404785e-01 5.799786373972892761e-02 1.814204752445220947e-01 1.044176369905471802e-01 -1.715459302067756653e-02 4.783843085169792175e-02 9.354840964078903198e-03 -6.582329981029033661e-03 9.828958660364151001e-02 2.700485885143280029e-01 2.150883227586746216e-01 -2.672744989395141602e-01 -2.496610730886459351e-01 1.868318580090999603e-02 1.126104146242141724e-01 3.739913180470466614e-02 2.378822416067123413e-01 -6.076954677700996399e-02 2.184845507144927979e-01 8.122700452804565430e-02 -5.906363576650619507e-02 -4.983067139983177185e-02 -3.580687046051025391e-01 8.957786858081817627e-02
2.769010663032531738e-01 3.305235132575035095e-02 1.192941814661026001e-01 -8.330863714218139648e-02 -1.084042489528656006e-01 2.653605937957763672e-01 -2.528243064880371094e-01 3.044151365756988525e-01 -1.424091774970293045e-02 2.892754226922988892e-02 5.898346900939941406e-01 -5.440777633339166641e-03 2.488051205873489380e-01 1.069735065102577209e-01 2.181614488363265991e-01 1.006892099976539612e-01 5.227614194154739380e-02 3.354417160153388977e-02 1.217753067612648010e-01 1.862851232290267944e-01 1.581755429506301880e-01 -7.022752612829208374e-02 6.053447723388671875e-02 -9.956773370504379272e-02 -5.103660747408866882e-02 3.962961584329605103e-02 1.912022009491920471e-02 1.383352577686309814e-01 -9.465081989765167236e-02 -8.744002878665924072e-02 -2.087095528841018677e-01 -3.860838711261749268e-02
9.790117293596267700e-02 -1.881472468376159668e-01 1.380445808172225952e-01 1.191679760813713074e-01 -2.254340350627899170e-01 -2.535147964954376221e-01 -6.052486971020698547e-02 8.446747809648513794e-02 -1.400722116231918335e-01 -5.935635417699813843e-02 4.230717420578002930e-01 7.343086600303649902e-02 -3.707051649689674377e-02 1.194318309426307678e-01 -1.871977895498275757e-01 8.260398753918707371e-04 1.057582870125770569e-01 -7.517106831073760986e-02 1.159038841724395752e-01 -1.777467727661132812e-01 7.007378339767456055e-02 1.617818027734756470e-01 -2.858749032020568848e-01 -2.017109692096710205e-01 9.002386033535003662e-02 -3.043558597564697266e-01 1.699149608612060547e-01 5.647122114896774292e-02 -2.583331167697906494e-01 -1.657269895076751709e-01 -2.034403383731842041e-01 -2.322034239768981934e-01
3.989224433898925781e-01 4.376366361975669861e-02 -9.169361554086208344e-03 -6.983982771635055542e-02 -1.573846489191055298e-01 3.699536025524139404e-01 -9.933356940746307373e-02 8.917292207479476929e-02 -7.417125999927520752e-02 2.105189561843872070e-01 2.372070103883743286e-01 9.121649712324142456e-02 -2.579520642757415771e-01 1.857441067695617676e-01 -1.357149034738540649e-01 -8.552130311727523804e-02 -2.122561633586883545e-01 3.409827128052711487e-02 2.307441383600234985e-01 1.759030520915985107e-01 4.437756910920143127e-02 1.566688120365142822e-01 -1.715859174728393555e-01 -1.170083209872245789e-01 2.480830997228622437e-01 -6.381621211767196655e-02 -1.007998138666152954e-01 9.869476407766342163e-02 -4.802181571722030640e-02 -1.255208551883697510e-01 -2.366712093353271484e-01 -2.317507416009902954e-01
4.473936259746551514e-01 -1.589585691690444946e-01 1.274098642170429230e-03 6.547325104475021362e-02 1.751412749290466309e-01 2.102929055690765381e-01 -1.262618005275726318e-01 8.552937954664230347e-02 -1.171592343598604202e-02 -4.083997756242752075e-02 3.530684858560562134e-02 1.447713226079940796e-01 3.579711169004440308e-02 2.044534534215927124e-01 -3.748255074024200439e-01 4.274436458945274353e-02 -3.365570679306983948e-02 4.467497020959854126e-02 -4.609282314777374268e-02 2.719194814562797546e-02 2.165095182135701180e-03 -3.542325273156166077e-02 4.173302277922630310e-02 1.430165618658065796e-01 2.550624907016754150e-01 2.153726236429065466e-04 3.459296524524688721e-01 -5.166688002645969391e-03 -2.722120657563209534e-02 -9.568269550800323486e-02 -4.876529872417449951e-01 -2.852441184222698212e-02
3.594943284988403320e-01 -6.378782540559768677e-02 3.083362430334091187e-02 -5.942412838339805603e-02 -1.312730908393859863e-01 -1.719860732555389404e-01 1.608283221721649170e-01 -3.319261968135833740e-02 1.381050795316696167e-01 -1.773323863744735718e-01 3.807627260684967041e-01 4.178307950496673584e-02 -3.116758167743682861e-01 9.526497125625610352e-02 5.792977288365364075e-03 -3.615738078951835632e-02 1.672559082508087158e-01 1.929788738489151001e-01 1.541575789451599121e-01 -1.935665458440780640e-01 -5.232635885477066040e-02 -5.083620548248291016e-02 6.362785119563341141e-03 4.815454129129648209e-03 9.680581092834472656e-02 -2.473222911357879639e-01 9.005670994520187378e-02 -8.723761886358261108e-02 -2.593547403812408447e-01 -8.941203355789184570e-02 -4.311264157295227051e-01 6.637760251760482788e-02
1.388894915580749512e-01 4.268775880336761475e-02 -9.519881010055541992e-02 1.480222493410110474e-01 -2.174135595560073853e-01 7.993744313716888428e-02 7.093653827905654907e-02 1.891344338655471802e-01 -4.426195099949836731e-02 4.671994969248771667e-02 1.620224416255950928e-01 3.055554926395416260e-01 -2.451363354921340942e-01 -1.341556161642074585e-01 -1.783615499734878540e-01 5.454419180750846863e-02 -1.604953408241271973e-01 -5.725733563303947449e-02 1.619550436735153198e-01 1.214937791228294373e-01 -1.127504706382751465e-01 6.945165246725082397e-02 1.329111903905868530e-01 2.730611264705657959e-01 -1.586974561214447021e-01 -9.485629200935363770e-02 4.789055585861206055e-01 1.057325750589370728e-01 2.413180470466613770e-01 6.478831171989440918e-02 -3.141714632511138916e-01 3.431575000286102295e-02
4.002787470817565918e-01 1.132998764514923096e-01 1.888937652111053467e-01 2.018236219882965088e-01 -2.597035281360149384e-02 4.896819218993186951e-02 5.304268561303615570e-04 2.156985849142074585e-01 -1.271491050720214844e-01 -5.633250810205936432e-03 2.326254360377788544e-02 1.333561539649963379e-01 8.450852334499359131e-02 1.084792986512184143e-02 -3.106331825256347656e-01 1.155030056834220886e-01 -6.621571630239486694e-02 2.232182323932647705e-01 2.745627611875534058e-02 2.674409449100494385e-01 -6.105368956923484802e-02 1.185057088732719421e-01 -1.530296057462692261e-01 -4.535394534468650818e-02 3.065627515316009521e-01 -1.893034130334854126e-01 2.068772315979003906e-01 2.924405736848711967e-03 -4.103044047951698303e-02 -1.325740665197372437e-01 -3.447735011577606201e-01 -2.623435258865356445e-01
3.301790058612823486e-01 -1.279046088457107544e-01 -4.862776026129722595e-02 3.548674583435058594e-01 -3.781747221946716309e-01 6.804792582988739014e-02 -1.424812376499176025e-01 2.484303116798400879e-01 -9.661582857370376587e-02 6.273087859153747559e-02 1.472592353820800781e-01 -2.486512623727321625e-02 -2.672105431556701660e-01 -1.357465684413909912e-01 -1.041036173701286316e-01 -1.115089878439903259e-01 -9.707498550415039062e-02 -1.735770702362060547e-01 3.194718435406684875e-02 3.574084490537643433e-02 -1.229769438505172729e-01 9.355062991380691528e-02 1.188401356339454651e-01 2.820687741041183472e-02 -1.508097946643829346e-01 1.657592505216598511e-01 -1.298778057098388672e-01 8.462626487016677856e-03 -2.671066820621490479e-01 -3.528895676136016846e-01 -7.234862446784973145e-02 -1.381036937236785889e-01
4.225226342678070068e-01 -1.432304829359054565e-01 2.646197378635406494e-02 -4.828780889511108398e-02 -3.794478774070739746e-01 -9.264903515577316284e-02 1.917013227939605713e-01 -1.932147741317749023e-01 -4.518396779894828796e-02 1.376839578151702881e-01 5.386095121502876282e-02 -3.480641543865203857e-02 1.509861052036285400e-01 1.251029968261718750e-01 -1.047340035438537598e-01 3.285015001893043518e-02 -9.238426387310028076e-02 6.953831762075424194e-02 -8.165152370929718018e-02 -1.523323655128479004e-01 2.970559000968933105e-01 -1.876123100519180298e-01 4.897700622677803040e-02 1.688936203718185425e-01 2.334964126348495483e-01 2.446055710315704346e-01 -6.384966522455215454e-02 6.127973273396492004e-02 -1.794526129961013794e-01 1.171283051371574402e-01 -3.283129334449768066e-01 -1.489025503396987915e-01
3.536520302295684814e-01 4.932631552219390869e-02 2.228305861353874207e-02 1.951439082622528076e-01 -2.943990230560302734e-01 2.985028922557830811e-01 -1.500270664691925049e-01 9.047115594148635864e-02 1.896621286869049072e-02 1.638476252555847168e-01 2.347159385681152344e-01 -1.008849591016769409e-01 -2.506532967090606689e-01 -7.733488082885742188e-02 -6.555449217557907104e-02 1.704501509666442871e-01 -3.686915636062622070e-01 1.460442692041397095e-01 1.838465332984924316e-01 -3.869823738932609558e-02 1.421668529510498047e-01 -3.091788589954376221e-01 4.934219643473625183e-02 -1.698049604892730713e-01 7.512704282999038696e-02 8.904324471950531006e-02 2.152467966079711914e-01 -4.993697162717580795e-03 -8.483294397592544556e-02 6.577517092227935791e-02 -7.236893475055694580e-02 -1.284452676773071289e-01
1.381140947341918945e-02 2.107071727514266968e-01 -7.375738769769668579e-02 -1.904138922691345215e-02 -2.525337040424346924e-01 -5.554694309830665588e-02 -3.093005418777465820e-01 6.421321630477905273e-02 -1.738377287983894348e-02 -1.409931108355522156e-02 5.080250501632690430e-01 1.771704643033444881e-03 8.018657565116882324e-02 2.636657059192657471e-01 1.275262087583541870e-01 2.404680103063583374e-01 6.700321286916732788e-02 -3.477849811315536499e-02 2.339090704917907715e-01 1.515633910894393921e-01 2.082827240228652954e-01 9.954910725355148315e-02 7.679194957017898560e-02 1.047283038496971130e-01 1.451875432394444942e-03 2.037649508565664291e-03 2.837207615375518799e-01 2.997107058763504028e-02 4.405969008803367615e-02 -2.201150804758071899e-01 -2.952145040035247803e-01 -4.293198138475418091e-02
-7.828914374113082886e-02 -2.823168635368347168e-01 -1.453368663787841797e-01 1.574339270591735840e-01 -1.467948704957962036e-01 1.886373311281204224e-01 1.182509437203407288e-01 4.311755672097206116e-02 -9.240040928125381470e-02 3.152227401733398438e-01 1.987112462520599365e-01 4.004220664501190186e-01 -4.262440651655197144e-02 1.232613101601600647e-01 -1.924671418964862823e-02 -9.683076641522347927e-04 -6.757568567991256714e-02 1.630626320838928223e-01 1.007918082177639008e-02 -3.041795194149017334e-01 6.315097212791442871e-02 -4.604951292276382446e-02 1.181600987911224365e-01 2.353086620569229126e-01 -1.627060472965240479e-01 3.458695113658905029e-02 -1.043288260698318481e-01 -1.792147159576416016e-01 -1.594230830669403076e-01 -1.132899373769760132e-01 -3.934963643550872803e-01 8.479926735162734985e-02
1.894634217023849487e-01 -9.378941357135772705e-02 -5.677798762917518616e-02 5.123461782932281494e-02 -2.424106150865554810e-01 -1.225939244031906128e-01 -2.984883077442646027e-02 1.100359186530113220e-01 1.390188001096248627e-02 1.830838173627853394e-01 6.918942928314208984e-02 2.979675233364105225e-01 3.237734735012054443e-02 4.760159924626350403e-02 3.486555814743041992e-01 9.239896386861801147e-02 -2.610234916210174561e-01 1.345622688531875610e-01 2.817833423614501953e-02 9.069867432117462158e-02 1.189053133130073547e-01 -3.255517482757568359e-01 1.721722781658172607e-01 -5.420497432351112366e-02 -3.429200127720832825e-02 -1.878688670694828033e-02 2.238395810127258301e-02 6.429612636566162109e-02 -2.381415218114852905e-01 -2.130023241043090820e-01 -3.135488927364349365e-01 -3.839892148971557617e-01
1.143823340535163879e-01 -1.308697760105133057e-01 -1.081027984619140625e-01 -3.380225598812103271e-01 -3.773876428604125977e-01 1.551739312708377838e-02 -7.419158518314361572e-02 6.243215128779411316e-02 1.775089800357818604e-01 1.683152914047241211e-01 3.891786634922027588e-01 8.735783398151397705e-02 -4.780244082212448120e-02 1.928693652153015137e-01 -2.609647512435913086e-01 1.488798111677169800e-01 -9.872833639383316040e-02 -1.072281971573829651e-01 -4.452258348464965820e-02 4.413609951734542847e-02 -1.111725717782974243e-01 3.448098897933959961e-02 -7.795941829681396484e-02 1.023030504584312439e-01 1.521465089172124863e-02 1.279308646917343140e-01 3.652276992797851562e-01 -1.352685987949371338e-01 -8.668000996112823486e-02 -1.929525882005691528e-01 -2.456163316965103149e-01 -1.203002855181694031e-01
1.467793285846710205e-01 -2.083926945924758911e-01 -8.915191888809204102e-02 -1.577613651752471924e-01 -2.711500227451324463e-01 -7.497315108776092529e-02 -4.968323558568954468e-02 -2.894799113273620605e-01 -1.355767250061035156e-01 2.504581809043884277e-01 2.216029316186904907e-01 1.670440286397933960e-01 9.001165162771940231e-04 -2.168492674827575684e-01 -2.290182411670684814e-01 -6.742694228887557983e-02 5.702150240540504456e-02 -1.466491520404815674e-01 5.085821822285652161e-02 -2.031318843364715576e-01 1.514346450567245483e-01 4.057157412171363831e-02 1.826050430536270142e-01 2.043085396289825439e-01 5.740643292665481567e-02 -1.205509006977081299e-01 6.777331978082656860e-02 -9.783208370208740234e-02 -1.574332267045974731e-01 -2.066115438938140869e-01 -3.270196020603179932e-01 -3.161642551422119141e-01
3.277666270732879639e-01 -1.820673048496246338e-01 7.594627887010574341e-02 -9.392100572586059570e-02 -1.939894407987594604e-01 -2.404002249240875244e-01 2.257188707590103149e-01 1.516276448965072632e-01 -1.274593360722064972e-02 6.844538450241088867e-02 4.189364612102508545e-01 7.259567826986312866e-02 -2.906081080436706543e-01 5.608507245779037476e-02 5.205843225121498108e-02 7.253813743591308594e-02 -1.370530128479003906e-01 -2.685509063303470612e-02 1.614335626363754272e-01 -2.415704727172851562e-01 -1.299853995442390442e-02 1.712233573198318481e-01 1.251548081636428833e-01 -1.740788817405700684e-01 6.912192702293395996e-02 -2.134948521852493286e-01 -7.895608991384506226e-02 -1.193426474928855896e-01 -2.060470283031463623e-01 1.123531162738800049e-01 -2.689578831195831299e-01 -1.290156096220016479e-01
3.231786489486694336e-01 -1.459314674139022827e-01 -5.556192994117736816e-02 4.150004088878631592e-01 -2.672111690044403076e-01 1.035614982247352600e-01 -2.183305472135543823e-01 9.685162454843521118e-02 -7.347695529460906982e-02 -4.402192682027816772e-02 1.766732484102249146e-01 5.524070933461189270e-02 -1.971464753150939941e-01 3.562961705029010773e-03 1.459607109427452087e-02 9.406833350658416748e-02 -2.591555118560791016e-01 8.568261563777923584e-02 -1.464623305946588516e-02 1.159658655524253845e-01 -1.510643982328474522e-03 -2.393770366907119751e-01 2.012277543544769287e-01 1.154564917087554932e-01 9.472706355154514313e-03 -1.211270615458488464e-01 1.926501691341400146e-01 2.187372893095016479e-01 -1.019218191504478455e-01 -3.497897386550903320e-01 -5.541970953345298767e-02 -1.881556659936904907e-01
8.497678488492965698e-02 -4.741216450929641724e-02 -7.529841363430023193e-02 7.001259177923202515e-02 -2.763676345348358154e-01 1.932955980300903320e-01 2.145029306411743164e-01 1.655132472515106201e-01 2.242109775543212891e-01 4.147688746452331543e-01 2.855426073074340820e-01 3.361825942993164062e-01 -1.813624948263168335e-01 9.706898033618927002e-02 -2.226127833127975464e-01 -2.213115617632865906e-02 1.620442792773246765e-02 1.028632745146751404e-01 -1.045602038502693176e-01 -1.202876344323158264e-01 -1.249752193689346313e-01 6.575127691030502319e-02 -7.691421359777450562e-02 2.131288945674896240e-01 -5.177071318030357361e-02 4.472982138395309448e-02 -7.209526747465133667e-02 2.186596207320690155e-02 -2.568136155605316162e-02 1.316594518721103668e-02 -3.894473016262054443e-01 1.149218454957008362e-01
3.993484079837799072e-01 -2.200182080268859863e-01 -1.494819950312376022e-02 6.708461791276931763e-02 8.631869405508041382e-02 1.909366101026535034e-01 1.110857166349887848e-02 7.722239941358566284e-02 -6.458315253257751465e-02 1.376029551029205322e-01 2.059596180915832520e-01 3.153358101844787598e-01 1.019674763083457947e-01 3.143105283379554749e-02 -3.031094670295715332e-01 1.960670202970504761e-01 6.972941756248474121e-02 2.138710394501686096e-02 -1.138428151607513428e-01 1.956466734409332275e-01 -8.565107733011245728e-02 2.412627451121807098e-02 7.303018122911453247e-02 7.547261565923690796e-02 2.603309154510498047e-01 1.500958204269409180e-01 2.049054056406021118e-01 1.004005894064903259e-01 -1.951481997966766357e-01 3.203358128666877747e-02 -3.464227318763732910e-01 -2.318186908960342407e-01
5.387650057673454285e-02 6.029940675944089890e-03 1.433944404125213623e-01 1.968944072723388672e-01 1.021614447236061096e-01 1.258612573146820068e-01 -2.462038770318031311e-03 -2.999935997650027275e-03 1.275192573666572571e-02 1.687487214803695679e-01 1.855962872505187988e-01 -9.280783683061599731e-02 -3.142383992671966553e-01 1.388647407293319702e-01 -1.785203367471694946e-01 1.937627941370010376e-01 -8.184596896171569824e-02 1.485475450754165649e-01 -2.742018103599548340e-01 6.418144702911376953e-02 1.235938444733619690e-01 8.216451853513717651e-02 -1.801657527685165405e-01 3.981968462467193604e-01 -5.780961737036705017e-02 2.483926713466644287e-01 1.912864446640014648e-01 -9.926830418407917023e-03 -2.376125603914260864e-01 -2.619726061820983887e-01 -3.140651285648345947e-01 -7.565445452928543091e-02
1.378510445356369019e-01 3.950396925210952759e-02 8.119178004562854767e-03 -6.827565282583236694e-02 -1.922582089900970459e-01 4.593152552843093872e-02 8.082668483257293701e-02 5.452137440443038940e-02 2.784009836614131927e-02 3.077334463596343994e-01 3.584386408329010010e-01 -1.039492040872573853e-01 -1.145356073975563049e-01 -6.443674117326736450e-02 -6.958434730768203735e-02 -2.743848860263824463e-01 -1.575727760791778564e-01 1.522462368011474609e-01 -7.304268330335617065e-02 -1.402467340230941772e-01 -6.557883322238922119e-02 3.098767995834350586e-01 1.814825981855392456e-01 -1.460211277008056641e-01 7.843992114067077637e-02 -1.874088495969772339e-01 -9.366644918918609619e-02 -1.756838262081146240e-01 7.455008476972579956e-02 -8.209700137376785278e-02 -5.221920013427734375e-01 2.196261100471019745e-02
6.017493829131126404e-02 -1.354975849390029907e-01 2.266428470611572266e-01 4.685244858264923096e-01 -8.085004240274429321e-02 -1.285934299230575562e-01 -9.708627313375473022e-02 -1.544750034809112549e-01 8.678814396262168884e-03 8.921740204095840454e-02 1.148405745625495911e-01 1.297747790813446045e-01 -9.093920141458511353e-02 9.161718934774398804e-02 -1.823818385601043701e-01 1.588667929172515869e-01 -2.417224794626235962e-01 -3.139702370390295982e-03 3.993412852287292480e-02 9.707020968198776245e-02 1.800260506570339203e-02 -1.787129193544387817e-01 1.733199320733547211e-02 -4.165085032582283020e-02 1.744737625122070312e-01 -2.150666862726211548e-01 1.930045783519744873e-01 -2.016510367393493652e-01 -9.801746159791946411e-02 -2.260915338993072510e-01 -4.673774242401123047e-01 3.991158679127693176e-03
1.495700776576995850e-01 -4.869552254676818848e-01 1.069169142283499241e-03 -8.937636762857437134e-02 -1.736023575067520142e-01 5.443507432937622070e-02 -1.560073792934417725e-01 1.411894708871841431e-01 -3.265842795372009277e-02 3.477618098258972168e-01 3.238514661788940430e-01 4.469690471887588501e-02 7.238925248384475708e-02 2.300792187452316284e-01 -1.158973202109336853e-01 1.788405179977416992e-01 9.137244522571563721e-02 8.466698229312896729e-02 -2.884561754763126373e-02 -1.051085889339447021e-01 2.727385610342025757e-02 -1.472345292568206787e-01 2.318961620330810547e-01 8.544446527957916260e-02 -2.362376637756824493e-02 -3.955853357911109924e-02 2.059756815433502197e-01 5.449615791440010071e-02 -2.447646260261535645e-01 1.282109413295984268e-02 -1.607009470462799072e-01 -2.799142301082611084e-01
1.043811216950416565e-01 -2.013974934816360474e-01 9.382203221321105957e-02 -8.207696676254272461e-02 -1.713318377733230591e-01 -2.798025310039520264e-01 1.591183394193649292e-01 1.438503861427307129e-01 -1.008819118142127991e-01 4.814433678984642029e-02 1.986291110515594482e-01 -5.024992674589157104e-02 -2.045859843492507935e-01 2.792127728462219238e-01 -2.472852766513824463e-01 3.377026915550231934e-01 -2.967461757361888885e-02 9.473318606615066528e-02 4.365409538149833679e-02 -6.783456355333328247e-02 2.333970814943313599e-01 -5.767608433961868286e-02 2.818964719772338867e-01 3.078942596912384033e-01 1.566054672002792358e-01 -1.726700067520141602e-01 2.042331546545028687e-01 1.069905832409858704e-01 -1.450528651475906372e-01 7.551360130310058594e-02 -2.171390652656555176e-01 7.017827127128839493e-03
-1.713258028030395508e-02 -2.015400528907775879e-01 -7.600524276494979858e-02 2.170465588569641113e-01 -2.016049474477767944e-01 8.617195487022399902e-02 -1.370339989662170410e-01 2.983681559562683105e-01 -2.756814658641815186e-01 1.354057192802429199e-01 2.126452475786209106e-01 5.388585105538368225e-02 2.002449780702590942e-01 4.568397253751754761e-02 -1.504717767238616943e-01 -2.148447185754776001e-01 -3.523586317896842957e-02 2.725002169609069824e-01 1.667166352272033691e-01 -6.970937550067901611e-02 -1.018910109996795654e-01 -3.845929205417633057e-01 2.926694229245185852e-02 -1.032455340027809143e-01 1.962547004222869873e-01 -1.427491456270217896e-01 4.463296756148338318e-02 -1.028396002948284149e-02 -1.030462011694908142e-01 -3.624893724918365479e-01 -8.371920883655548096e-02 -9.439244866371154785e-02
1.504441648721694946e-01 -2.080156281590461731e-02 1.025107577443122864e-01 -5.639506876468658447e-02 -1.686706244945526123e-01 1.450327783823013306e-01 9.943760186433792114e-02 5.598929151892662048e-02 2.031767815351486206e-01 2.494308948516845703e-01 4.604412019252777100e-01 2.391076087951660156e-01 8.599621057510375977e-02 6.523158401250839233e-02 -2.980746626853942871e-01 2.256269156932830811e-01 -2.675182819366455078e-01 4.205774888396263123e-02 3.068943694233894348e-02 -1.415048092603683472e-01 1.097598522901535034e-01 -3.655415773391723633e-01 -1.247194707393646240e-01 5.494686216115951538e-02 -6.486862897872924805e-02 -1.419442798942327499e-02 9.859592467546463013e-02 -3.045604564249515533e-02 -1.192874163389205933e-01 -2.098016738891601562e-01 -1.012042686343193054e-01 -1.859233081340789795e-01
3.225572407245635986e-01 9.140675514936447144e-02 2.034195065498352051e-01 -6.604952365159988403e-02 -2.939205430448055267e-02 6.813287734985351562e-02 -3.165971115231513977e-02 9.777157753705978394e-02 -3.096861019730567932e-02 6.856711953878402710e-02 1.594736240804195404e-02 5.100313201546669006e-02 3.085061907768249512e-02 2.902689576148986816e-01 -4.242508411407470703e-01 -2.534768544137477875e-02 -1.029258593916893005e-01 -7.405366003513336182e-02 -1.118782535195350647e-02 8.341176062822341919e-02 1.577223688364028931e-01 1.722486168146133423e-01 -3.878907114267349243e-02 5.842575803399085999e-02 3.408050239086151123e-01 -3.023931682109832764e-01 1.585614979267120361e-01 3.130586817860603333e-02 7.130543142557144165e-02 -2.315553873777389526e-01 -2.833386361598968506e-01 -3.100286126136779785e-01
2.265914529561996460e-01 4.363939166069030762e-02 -2.936633825302124023e-01 3.097014725208282471e-01 -3.132030069828033447e-01 1.020531654357910156e-01 3.103956393897533417e-02 2.969266772270202637e-01 -1.461903750896453857e-01 -4.991155117750167847e-03 1.704151034355163574e-01 1.262050867080688477e-01 -2.240456044673919678e-01 -1.775082349777221680e-01 -2.184549160301685333e-02 1.711835861206054688e-01 -3.608239814639091492e-02 -3.318017348647117615e-02 1.022382527589797974e-01 8.989868685603141785e-03 2.439191490411758423e-01 9.184835106134414673e-02 9.144125878810882568e-02 2.159860879182815552e-01 1.278457641601562500e-01 9.038462489843368530e-02 -4.084677994251251221e-02 7.837390154600143433e-02 -2.632617056369781494e-01 -2.435034513473510742e-01 -1.203013136982917786e-01 -2.789769768714904785e-01
4.297408163547515869e-01 -2.720314264297485352e-01 -8.343880623579025269e-02 6.112891808152198792e-02 -3.874508738517761230e-01 2.585655748844146729e-01 -3.270325660705566406e-01 3.897996246814727783e-02 -4.473705962300300598e-02 1.964585930109024048e-01 4.734139144420623779e-02 7.328005880117416382e-02 1.178861185908317566e-01 -2.048640698194503784e-01 -1.131701320409774780e-01 7.294952124357223511e-02 -1.603999361395835876e-02 4.039663448929786682e-02 6.273112446069717407e-02 -8.757128566503524780e-02 -2.066984027624130249e-01 7.925980538129806519e-02 -2.292445451021194458e-01 6.504505872726440430e-02 -1.974418386816978455e-02 -2.000545412302017212e-01 3.932142630219459534e-03 -4.574979841709136963e-02 -2.545904815196990967e-01 -1.133262142539024353e-01 -7.058327645063400269e-02 -1.962912529706954956e-01
-6.794659793376922607e-02 -3.883970975875854492e-01 1.930373758077621460e-01 1.167350560426712036e-01 -4.010482877492904663e-02 5.088931694626808167e-02 -1.334237679839134216e-02 -5.481154471635818481e-02 1.993797346949577332e-02 2.734033167362213135e-01 2.330134063959121704e-01 -6.438964605331420898e-02 -1.358528882265090942e-01 5.547072365880012512e-02 -2.613812685012817383e-02 3.754257410764694214e-02 1.911876536905765533e-02 1.491011828184127808e-01 3.344895541667938232e-01 -3.749822676181793213e-01 1.290104836225509644e-01 -4.468830302357673645e-02 3.935996443033218384e-02 -4.005703330039978027e-02 3.946295380592346191e-02 3.036089986562728882e-02 -6.653811037540435791e-02 -1.269158422946929932e-01 -2.558965086936950684e-01 -4.393765702843666077e-02 -4.589560627937316895e-01 -1.763279289007186890e-01
5.986943840980529785e-02 -1.082145124673843384e-01 -5.986474081873893738e-02 2.088738791644573212e-02 -2.664882242679595947e-01 -3.542617857456207275e-01 6.354025006294250488e-02 3.192466497421264648e-02 -7.479575276374816895e-02 -1.578479111194610596e-01 9.923335909843444824e-02 -9.096999466419219971e-02 9.381721168756484985e-02 2.878391742706298828e-01 -2.842588126659393311e-01 2.615655362606048584e-01 -1.217660307884216309e-01 2.186725288629531860e-01 -1.611446738243103027e-01 2.153261378407478333e-02 8.196806907653808594e-02 5.552752315998077393e-02 1.909629702568054199e-01 2.412412613630294800e-01 3.539709150791168213e-01 -1.899300888180732727e-02 -4.972831159830093384e-02 1.273603439331054688e-01 -1.958868354558944702e-01 -1.133247464895248413e-01 -3.033208847045898438e-01 -9.217386692762374878e-02
9.478617459535598755e-03 2.021338343620300293e-01 -1.130364388227462769e-01 4.438487812876701355e-02 -1.168701425194740295e-01 -1.419804990291595459e-02 2.249335050582885742e-01 3.420497179031372070e-01 -2.936305105686187744e-01 9.814696013927459717e-02 3.877917528152465820e-01 1.841769218444824219e-01 -1.874541677534580231e-02 -8.070817589759826660e-02 -2.490071803331375122e-01 -6.924783438444137573e-02 -1.601526439189910889e-01 1.558338999748229980e-01 4.988550394773483276e-02 1.942157298326492310e-01 -2.368919700384140015e-01 1.065279841423034668e-01 2.569430768489837646e-01 2.222937345504760742e-01 -1.072092875838279724e-01 -7.899494841694831848e-03 8.726699650287628174e-02 -1.474068611860275269e-01 -8.878756314516067505e-02 -1.460457965731620789e-02 -2.827596962451934814e-01 -8.390192687511444092e-02
-6.134929507970809937e-02 -2.785096168518066406e-01 3.920477628707885742e-01 7.911949604749679565e-02 -2.100952714681625366e-01 3.497641533613204956e-02 -1.905783638358116150e-02 3.057336211204528809e-01 -8.436545729637145996e-02 -1.284640133380889893e-01 2.522614300251007080e-01 1.846453994512557983e-01 -5.118161439895629883e-02 5.976366251707077026e-02 -1.585229486227035522e-01 -1.384439878165721893e-02 -8.900914341211318970e-02 1.553305238485336304e-02 1.616184413433074951e-01 -2.301860041916370392e-02 2.528398483991622925e-02 -5.866838991641998291e-02 2.579442225396633148e-02 -2.002338320016860962e-01 2.804847955703735352e-01 1.002562195062637329e-01 1.698111742734909058e-02 -2.407884746789932251e-01 -2.258611097931861877e-02 -4.685921370983123779e-01 -8.923146873712539673e-02 1.093114912509918213e-01
-2.119991183280944824e-02 -8.017507940530776978e-02 2.867387533187866211e-01 -1.895163804292678833e-01 -1.309316307306289673e-01 -1.125218272209167480e-01 -1.210904270410537720e-01 2.450926005840301514e-01 -9.805958718061447144e-03 1.761913597583770752e-01 3.663002848625183105e-01 -3.419152796268463135e-01 -1.637073606252670288e-01 -1.494693569839000702e-02 -1.495731472969055176e-01 6.339590996503829956e-02 -1.320539116859436035e-01 -7.892744243144989014e-02 4.591020196676254272e-02 -2.197323590517044067e-01 4.505883902311325073e-02 2.404759638011455536e-03 9.951937198638916016e-02 -2.657696418464183807e-02 1.204558238387107849e-01 -4.705802723765373230e-02 1.084612533450126648e-01 -6.352247297763824463e-02 -1.758802980184555054e-01 9.060882031917572021e-02 -4.566793739795684814e-01 2.605494856834411621e-01
1.089824289083480835e-01 -1.387638598680496216e-01 -2.038588374853134155e-01 -1.828509569168090820e-02 -3.792681992053985596e-01 2.516360767185688019e-02 1.305199414491653442e-01 -1.106105223298072815e-01 1.858045458793640137e-01 1.741846936056390405e-04 5.259372591972351074e-01 1.800940185785293579e-01 -7.478556782007217407e-02 8.286742120981216431e-02 -3.190875053405761719e-01 1.818392574787139893e-01 -1.858844608068466187e-01 6.311000883579254150e-02 -8.659366518259048462e-02 7.863304764032363892e-02 1.013044193387031555e-01 -1.579171121120452881e-01 -3.877897746860980988e-03 -4.694722965359687805e-02 4.566169157624244690e-02 6.095393374562263489e-02 -1.383747719228267670e-02 -6.410624086856842041e-02 -1.028872095048427582e-02 -2.051121741533279419e-02 -3.842845857143402100e-01 -1.199081912636756897e-01
2.307206839323043823e-01 1.791593735106289387e-03 4.580757766962051392e-02 2.117266058921813965e-01 2.860146760940551758e-02 5.381115153431892395e-02 -1.361558288335800171e-01 9.830955415964126587e-02 1.403445601463317871e-01 1.093490570783615112e-01 4.044551253318786621e-01 -1.050709113478660583e-01 -1.577362269163131714e-01 -1.402866840362548828e-01 -2.303111106157302856e-01 -3.051400929689407349e-02 -1.141225025057792664e-01 6.539925187826156616e-02 1.206541061401367188e-01 -2.896756231784820557e-01 -2.877896279096603394e-02 2.211259007453918457e-01 2.763269245624542236e-01 -5.912895500659942627e-02 1.013002544641494751e-01 -2.013681083917617798e-02 -1.057560592889785767e-01 -9.559793025255203247e-02 1.962076276540756226e-01 -2.466537058353424072e-01 -4.284442365169525146e-01 6.220772489905357361e-02
3.808517158031463623e-01 -4.037779569625854492e-02 2.133005410432815552e-01 -2.010449320077896118e-01 -1.512944996356964111e-01 5.556072294712066650e-02 1.000538393855094910e-01 3.163100183010101318e-01 1.438884884119033813e-01 3.569865971803665161e-02 1.478048413991928101e-01 -2.348968945443630219e-02 -1.740130931138992310e-01 -2.181911654770374298e-02 1.471296995878219604e-01 1.430215984582901001e-01 1.792287826538085938e-01 1.379410326480865479e-01 8.539213985204696655e-02 -3.345071673393249512e-01 2.563890814781188965e-01 4.628081247210502625e-02 2.194481343030929565e-01 5.515170469880104065e-02 7.978501729667186737e-03 -4.218751192092895508e-02 -4.417726397514343262e-02 -5.224886536598205566e-02 1.262317895889282227e-01 -2.338452935218811035e-01 -3.285204768180847168e-01 -1.991168111562728882e-01
4.383983910083770752e-01 -1.516029536724090576e-01 -3.045388124883174896e-02 -2.016841806471347809e-02 1.051884070038795471e-01 1.700068712234497070e-01 1.693925559520721436e-01 1.105579137802124023e-01 -1.573682129383087158e-01 1.159352716058492661e-02 8.132230490446090698e-02 1.116395965218544006e-01 -2.272143214941024780e-02 1.645081788301467896e-01 -3.298237323760986328e-01 4.345947131514549255e-02 -1.105482950806617737e-01 -5.019290000200271606e-02 9.472469240427017212e-02 -4.374146088957786560e-02 -1.030880063772201538e-01 1.241781786084175110e-01 -1.785138100385665894e-01 1.080125495791435242e-01 3.239870667457580566e-01 -3.801875561475753784e-02 4.085938632488250732e-01 -6.309397052973508835e-03 2.206138893961906433e-02 -2.134583890438079834e-01 -3.113528490066528320e-01 -9.368340671062469482e-02
3.452337980270385742e-01 -1.363479942083358765e-01 5.772008746862411499e-02 -1.167980208992958069e-01 -2.306291162967681885e-01 -9.889782965183258057e-02 -2.381183765828609467e-02 1.250213682651519775e-01 -2.771914303302764893e-01 9.210682660341262817e-02 2.456106692552566528e-01 -1.159064024686813354e-01 1.532994657754898071e-01 2.209613174200057983e-01 -2.613689303398132324e-01 2.663952410221099854e-01 1.689827628433704376e-02 1.878925561904907227e-01 -4.117503762245178223e-02 -2.395831495523452759e-01 2.633583843708038330e-01 -9.502422809600830078e-02 1.959721595048904419e-01 2.748888731002807617e-01 1.390533894300460815e-01 5.100206285715103149e-02 -1.803386956453323364e-01 3.279562667012214661e-02 -1.368133425712585449e-01 -4.963614791631698608e-02 -1.384336799383163452e-01 1.117045655846595764e-01
2.187255769968032837e-01 -5.747634917497634888e-02 -1.619538962841033936e-01 -1.241825893521308899e-02 -1.742828935384750366e-01 -1.214406639337539673e-01 1.241186782717704773e-01 2.312683463096618652e-01 6.417516618967056274e-02 -6.834052503108978271e-02 3.346071839332580566e-01 -3.900117799639701843e-02 -1.556102633476257324e-01 2.176292091608047485e-01 2.391727864742279053e-01 2.332783043384552002e-01 -2.096011489629745483e-01 -9.576198458671569824e-02 3.622573986649513245e-02 1.341641992330551147e-01 3.918986320495605469e-01 -6.122005730867385864e-02 2.529720962047576904e-01 2.203352004289627075e-01 -5.885251611471176147e-02 -1.806945167481899261e-02 -3.119549714028835297e-02 -6.850862503051757812e-02 -1.009749025106430054e-01 -2.421562969684600830e-01 -2.417114824056625366e-01 -1.548589915037155151e-01
2.410091906785964966e-01 1.781893372535705566e-01 8.879446983337402344e-02 -3.134740144014358521e-02 -1.402651071548461914e-01 -1.060409024357795715e-01 1.202311441302299500e-01 2.707564234733581543e-01 7.539062295109033585e-03 -5.931404978036880493e-02 1.972623169422149658e-01 3.412262350320816040e-02 -2.902536988258361816e-01 1.012650653719902039e-01 -1.700850129127502441e-01 -1.896149516105651855e-01 -4.136390984058380127e-02 -1.860847324132919312e-01 2.005314640700817108e-02 -2.469127178192138672e-01 -1.843362301588058472e-01 -7.282051444053649902e-02 1.236998811364173889e-01 8.150964975357055664e-03 3.269116878509521484e-01 -3.804422020912170410e-01 1.118677482008934021e-01 -2.682309746742248535e-01 2.022174373269081116e-02 -2.122192084789276123e-01 -2.069304883480072021e-01 5.369499698281288147e-02
3.182648420333862305e-01 2.239560484886169434e-01 -7.361050695180892944e-02 8.269865810871124268e-02 -3.625017404556274414e-02 2.096109539270401001e-01 -1.485894024372100830e-01 1.720550209283828735e-01 1.704527586698532104e-01 8.375645615160465240e-03 1.340083330869674683e-01 -6.518036872148513794e-02 -2.140486985445022583e-01 5.073684826493263245e-02 -1.788094639778137207e-01 4.387499392032623291e-02 -1.830511838197708130e-01 -2.149412333965301514e-01 -3.026243858039379120e-02 5.521805956959724426e-02 1.496559828519821167e-01 -2.304058223962783813e-01 7.255719602108001709e-02 7.197169959545135498e-02 4.504194855690002441e-02 -1.767820715904235840e-01 -6.473223119974136353e-02 -6.317181140184402466e-02 -2.017948031425476074e-01 -4.162133038043975830e-01 -2.936463057994842529e-01 -3.074023723602294922e-01
3.973163664340972900e-01 -7.259698212146759033e-02 -2.641178071498870850e-01 -6.343680620193481445e-02 1.335781216621398926e-01 1.872423738241195679e-01 -9.286786615848541260e-02 4.355895221233367920e-01 -1.239253059029579163e-01 -4.889886453747749329e-02 8.150206506252288818e-02 8.951374143362045288e-02 -7.984878122806549072e-02 7.382240146398544312e-02 -1.231912523508071899e-01 4.724342748522758484e-02 -2.714440822601318359e-01 1.202261373400688171e-01 1.044652089476585388e-01 -5.800513550639152527e-02 1.437259763479232788e-01 2.163987010717391968e-01 1.350321322679519653e-01 1.500370204448699951e-01 1.362834777683019638e-02 -1.846766285598278046e-02 2.526448071002960205e-01 3.145813941955566406e-01 -6.713441759347915649e-02 -1.311857104301452637e-01 -2.102794498205184937e-01 -1.014295071363449097e-01
3.597846627235412598e-02 9.354332089424133301e-02 5.191273987293243408e-02 2.375409007072448730e-01 -2.343075573444366455e-01 1.966638565063476562e-01 -2.169063687324523926e-01 -1.699439994990825653e-02 -7.684566825628280640e-02 -2.507629692554473877e-01 2.406947165727615356e-01 -1.373760402202606201e-02 -2.999926805496215820e-01 1.788949072360992432e-01 -1.048891320824623108e-01 6.307992339134216309e-02 -5.941421166062355042e-02 8.074043691158294678e-02 1.418465971946716309e-01 -1.812636554241180420e-01 -1.774674504995346069e-01 8.253604918718338013e-02 4.295957386493682861e-01 6.630868464708328247e-02 9.867118299007415771e-02 -1.147634908556938171e-01 -3.714534640312194824e-02 -8.455836772918701172e-02 1.071013435721397400e-01 -2.113831490278244019e-01 -3.840254247188568115e-01 -2.613448165357112885e-02
2.190000116825103760e-01 -1.308914273977279663e-01 1.735688894987106323e-01 1.336434781551361084e-01 -2.379801124334335327e-01 -1.505254358053207397e-01 -7.815990597009658813e-02 -3.064233660697937012e-01 1.059975568205118179e-02 9.255347400903701782e-02 2.418322265148162842e-01 2.905449867248535156e-01 -1.114020198583602905e-01 -2.661738097667694092e-01 -2.281099110841751099e-01 -3.295744955539703369e-01 -1.228357199579477310e-02 -1.321073025465011597e-01 1.321908682584762573e-01 -5.441008135676383972e-03 1.586002558469772339e-01 5.582084879279136658e-02 -7.695355266332626343e-02 1.951519101858139038e-01 4.693013802170753479e-02 -1.264261454343795776e-01 1.143758818507194519e-01 5.271800607442855835e-02 -1.462931782007217407e-01 -1.741972118616104126e-01 -3.053376972675323486e-01 -1.603896617889404297e-01
2.576884627342224121e-01 1.235555391758680344e-02 8.759398013353347778e-02 9.870933741331100464e-02 -5.071426555514335632e-02 -3.593235462903976440e-02 2.039785087108612061e-01 1.779864728450775146e-01 -1.224347576498985291e-01 3.806504979729652405e-02 3.262504041194915771e-01 2.048905491828918457e-01 6.765632331371307373e-02 -3.831814602017402649e-02 -4.057794213294982910e-01 -1.542573720216751099e-01 -1.857926696538925171e-01 3.731483519077301025e-01 -8.593103289604187012e-02 -2.158263139426708221e-02 3.487509489059448242e-02 -6.785316765308380127e-02 6.273703277111053467e-02 2.309355139732360840e-01 -1.930322945117950439e-01 -1.773581281304359436e-02 6.433578580617904663e-02 -2.066668421030044556e-01 -9.684542566537857056e-02 -2.537313997745513916e-01 -1.018282696604728699e-01 2.574328780174255371e-01
3.203610777854919434e-01 -9.453938901424407959e-02 -2.292639166116714478e-01 1.557573974132537842e-01 -3.244244158267974854e-01 3.304725587368011475e-01 7.010711356997489929e-03 1.881321817636489868e-01 -1.041221693158149719e-01 2.579622566699981689e-01 -4.555463045835494995e-02 1.243394613265991211e-01 -1.449270695447921753e-01 -7.407544553279876709e-02 -6.130369380116462708e-02 1.556616276502609253e-01 -7.060203701257705688e-02 1.939097344875335693e-01 3.861497342586517334e-01 4.378147423267364502e-02 -3.339741751551628113e-02 4.413406550884246826e-02 -2.114368602633476257e-02 2.182573229074478149e-01 6.996944546699523926e-02 -1.786244474351406097e-02 -1.874593272805213928e-02 1.233151778578758240e-01 -2.483865618705749512e-01 -3.898188471794128418e-02 -2.740430533885955811e-01 -9.193917363882064819e-02
2.781760096549987793e-01 -2.772839665412902832e-01 -3.090516664087772369e-02 1.041326895356178284e-01 -2.210785150527954102e-01 -1.024228893220424652e-02 1.001494005322456360e-01 1.258185505867004395e-01 -2.296845614910125732e-01 3.254473209381103516e-01 1.635044626891613007e-02 2.435656338930130005e-01 -1.281335204839706421e-01 -3.176975548267364502e-01 -1.416181772947311401e-01 2.585963904857635498e-01 -8.399060368537902832e-02 -1.755236238241195679e-01 1.540749222040176392e-01 -1.228275820612907410e-01 2.901841998100280762e-01 -7.723770290613174438e-02 1.108320131897926331e-01 -1.469799689948558807e-02 1.985375285148620605e-01 -7.673326879739761353e-02 -2.834721468389034271e-02 -8.340337872505187988e-02 -4.087432846426963806e-02 -1.691247522830963135e-01 -2.048352509737014771e-01 -1.785912364721298218e-01
2.621325850486755371e-02 1.102437525987625122e-01 1.088053733110427856e-01 1.071085110306739807e-01 -1.659740209579467773e-01 -1.149293556809425354e-01 -9.039729088544845581e-02 8.174727112054824829e-02 -1.627403870224952698e-02 -2.159234732389450073e-01 3.044493198394775391e-01 6.130895577371120453e-03 -1.569814831018447876e-01 3.330506011843681335e-02 -4.407132416963577271e-02 1.612755209207534790e-01 7.846219837665557861e-02 1.467298716306686401e-01 2.498145997524261475e-01 -8.388186246156692505e-02 -1.101801171898841858e-01 1.365238334983587265e-02 3.819554746150970459e-01 -5.770582240074872971e-03 3.841330409049987793e-01 -1.232336759567260742e-01 -2.067530751228332520e-01 6.634695827960968018e-02 1.443948149681091309e-01 -1.566037386655807495e-01 -4.422914385795593262e-01 -9.300600737333297729e-02
8.336552977561950684e-02 -6.982038915157318115e-02 3.367492854595184326e-01 -5.053320899605751038e-02 -2.509854137897491455e-01 1.724853813648223877e-01 -1.435710787773132324e-01 9.250755608081817627e-02 -5.464569106698036194e-02 -4.903458803892135620e-02 3.851660192012786865e-01 1.161860898137092590e-01 -1.769650429487228394e-01 1.043983921408653259e-01 -1.314934156835079193e-02 -3.046281635761260986e-01 -3.401684015989303589e-02 1.173822022974491119e-02 -2.483480423688888550e-01 -2.646517455577850342e-01 1.678692698478698730e-01 3.579453378915786743e-02 -2.541808038949966431e-02 1.473179608583450317e-01 -1.206125840544700623e-01 1.091177389025688171e-01 -1.819648593664169312e-01 -1.469986699521541595e-02 2.432090342044830322e-01 -2.109121978282928467e-01 -2.853212952613830566e-01 -1.350206732749938965e-01
2.867671251296997070e-01 -1.321552842855453491e-01 8.581551164388656616e-02 1.503454148769378662e-01 -2.784612476825714111e-01 6.094505265355110168e-02 6.128099560737609863e-02 8.742938935756683350e-02 -4.097692966461181641e-01 1.319484561681747437e-01 2.149998098611831665e-01 9.115141630172729492e-02 -5.818774923682212830e-02 8.986038714647293091e-02 -1.232335790991783142e-01 -8.662667125463485718e-02 -1.392108052968978882e-01 3.046791814267635345e-02 7.981623709201812744e-02 7.641683798283338547e-03 -1.339296996593475342e-01 -4.297235906124114990e-01 1.212361603975296021e-01 8.536593057215213776e-03 1.819405853748321533e-01 -2.493623197078704834e-01 -2.105970382690429688e-01 1.045667752623558044e-01 4.814884811639785767e-02 -4.445774108171463013e-02 -2.212440520524978638e-01 2.361155003309249878e-01
-1.094616577029228210e-01 -1.549491733312606812e-01 -6.923039257526397705e-02 -2.461365014314651489e-01 -2.174034565687179565e-01 -1.584931835532188416e-02 2.191900759935379028e-01 -3.318365290760993958e-02 -2.384730428457260132e-01 2.801500260829925537e-01 4.109423458576202393e-01 1.590892523527145386e-01 -5.341584235429763794e-02 1.355781033635139465e-02 -1.324173957109451294e-01 -8.891050517559051514e-02 -5.166383925825357437e-04 -1.897943466901779175e-01 -1.453852057456970215e-01 -9.184517897665500641e-03 2.537820115685462952e-02 -8.574346452951431274e-02 4.293259605765342712e-02 -3.702808544039726257e-02 9.941484779119491577e-02 -4.701184853911399841e-02 2.982850372791290283e-01 1.708668768405914307e-01 -4.844092205166816711e-02 -2.282840907573699951e-01 -4.339132905006408691e-01 5.001635104417800903e-02
4.319590926170349121e-01 1.189078092575073242e-01 8.088618516921997070e-02 2.098440006375312805e-02 -1.237396895885467529e-01 9.163229167461395264e-02 -3.345218300819396973e-02 2.446945011615753174e-01 5.355389416217803955e-02 -5.290885269641876221e-02 1.975263357162475586e-01 1.631868630647659302e-01 9.385354071855545044e-02 -2.544395923614501953e-01 -1.680547446012496948e-01 3.797280415892601013e-02 1.462290287017822266e-01 1.615384966135025024e-01 -4.535206779837608337e-02 -1.756322383880615234e-01 -4.189884066581726074e-01 -1.453652977943420410e-01 1.417492330074310303e-01 2.206407114863395691e-02 1.231908425688743591e-01 3.391761332750320435e-02 -1.545042451471090317e-02 -9.983032941818237305e-02 -5.214235559105873108e-02 -2.461678683757781982e-01 -3.810203075408935547e-01 -1.930006407201290131e-02
1.285903900861740112e-01 -1.203124076128005981e-01 -1.417609211057424545e-02 1.731732636690139771e-01 -3.616335391998291016e-01 -1.587392538785934448e-01 4.580544680356979370e-02 1.566078215837478638e-01 -9.263270534574985504e-03 -1.852989196777343750e-01 2.224013358354568481e-01 3.304479420185089111e-01 -1.778422147035598755e-01 -3.558578714728355408e-02 -4.704411327838897705e-02 3.308438882231712341e-02 -1.077000424265861511e-01 8.506613969802856445e-02 2.890998423099517822e-01 -5.583620071411132812e-02 2.726838886737823486e-01 -2.936020493507385254e-01 1.512424740940332413e-02 -3.059236332774162292e-02 1.440172046422958374e-01 -1.147816628217697144e-01 -1.880198419094085693e-01 4.352785646915435791e-02 -3.675714433193206787e-01 -2.183005958795547485e-01 -6.217807903885841370e-02 4.323976859450340271e-02
2.255620658397674561e-01 1.133816763758659363e-01 1.715923659503459930e-02 1.037316843867301941e-01 -3.624052554368972778e-02 9.380307048559188843e-03 2.711305320262908936e-01 1.092659309506416321e-01 -1.243964061141014099e-01 2.674524486064910889e-01 3.778558671474456787e-01 -1.212068274617195129e-01 -2.522171139717102051e-01 -3.989233449101448059e-02 7.695534825325012207e-02 -6.154860928654670715e-02 8.116862736642360687e-03 2.788762561976909637e-02 -7.653290033340454102e-02 -3.492629230022430420e-01 1.755209714174270630e-01 8.860872685909271240e-02 1.354044526815414429e-01 1.218542307615280151e-01 2.186169624328613281e-01 -2.557227015495300293e-02 -8.746974170207977295e-03 -9.083583205938339233e-02 1.258637011051177979e-01 -1.081711277365684509e-01 -4.774075746536254883e-01 7.880241423845291138e-02
3.441243469715118408e-01 -1.314255148172378540e-01 -2.336272411048412323e-02 -1.026645824313163757e-01 -2.709978818893432617e-01 7.592561841011047363e-02 4.280005022883415222e-02 1.059755831956863403e-01 4.686387255787849426e-02 1.686922162771224976e-01 1.303290724754333496e-01 -1.480078324675559998e-02 -1.638171030208468437e-03 2.644682824611663818e-01 -6.485955417156219482e-02 -1.582854390144348145e-01 -2.010612487792968750e-01 2.021171711385250092e-02 2.922408282756805420e-01 1.339383870363235474e-01 -1.453900635242462158e-01 1.445212662220001221e-01 -1.402351707220077515e-01 7.505730539560317993e-02 2.887371182441711426e-01 -1.380881369113922119e-01 -1.492823474109172821e-03 3.857173025608062744e-02 -8.206428587436676025e-02 -6.628277897834777832e-02 -2.835037410259246826e-01 -4.549232721328735352e-01
3.485965132713317871e-01 1.345410495996475220e-01 5.587985739111900330e-02 7.170217484235763550e-02 -2.831388413906097412e-01 -7.325701415538787842e-02 -1.373552083969116211e-01 3.108387887477874756e-01 -1.217598617076873779e-01 4.789341986179351807e-02 1.292577832937240601e-01 -1.160080730915069580e-01 -8.745071291923522949e-02 -1.899772882461547852e-01 -2.385115772485733032e-01 -7.965422421693801880e-02 4.971508309245109558e-02 2.769001573324203491e-02 3.269376233220100403e-02 -2.722461819648742676e-01 -4.397026896476745605e-01 4.664493352174758911e-02 1.561199575662612915e-01 -7.223178446292877197e-02 7.327003031969070435e-02 -1.035950705409049988e-01 1.170258596539497375e-01 -1.298913061618804932e-01 -2.023231238126754761e-01 -2.261787652969360352e-02 -3.238026499748229980e-01 1.859870739281177521e-02
4.895247146487236023e-02 7.438739389181137085e-02 2.702701985836029053e-01 -1.255801171064376831e-01 4.316091537475585938e-02 2.771145105361938477e-02 1.870343387126922607e-01 8.893860876560211182e-02 -4.430040717124938965e-02 2.406639307737350464e-01 1.034718081355094910e-01 4.298861138522624969e-03 -7.164604961872100830e-02 2.478543519973754883e-01 6.426142528653144836e-03 -1.778144538402557373e-01 -1.242465227842330933e-01 1.955425888299942017e-01 3.273692429065704346e-01 -9.213140606880187988e-02 -3.767031803727149963e-02 -1.658060103654861450e-01 2.173878699541091919e-01 1.473715156316757202e-01 1.371128857135772705e-01 4.964535310864448547e-02 -4.194022342562675476e-02 -3.212305903434753418e-01 -1.948072761297225952e-02 -2.601055800914764404e-01 -4.768893420696258545e-01 -3.230973612517118454e-03
1.312327086925506592e-01 -3.110394179821014404e-01 4.249447584152221680e-01 2.844144776463508606e-02 -1.752645820379257202e-01 -1.366611272096633911e-01 1.453904807567596436e-01 1.071889922022819519e-01 -1.572643406689167023e-02 2.088235616683959961e-01 2.201401591300964355e-01 -2.635971084237098694e-02 -2.541143000125885010e-01 1.622805297374725342e-01 1.942423731088638306e-02 2.085247039794921875e-01 6.852359045296907425e-03 1.038368642330169678e-01 1.668953001499176025e-01 8.836083114147186279e-02 7.513593882322311401e-02 -1.183820888400077820e-01 5.800247564911842346e-02 -6.462302058935165405e-02 1.079013571143150330e-01 2.940488979220390320e-02 -1.994881965219974518e-02 -1.735032051801681519e-01 -6.201103329658508301e-02 -2.746514417231082916e-02 -5.208840966224670410e-01 4.716079309582710266e-02
8.467173576354980469e-02 -1.377227306365966797e-01 -1.393784582614898682e-01 -2.973821163177490234e-01 -3.945999145507812500e-01 -8.826289325952529907e-02 -6.917902827262878418e-02 -7.384703028947114944e-03 1.694830209016799927e-01 5.947312340140342712e-02 4.768098890781402588e-01 2.507971134036779404e-03 3.957179188728332520e-02 1.517538726329803467e-01 -1.094648763537406921e-01 1.183013096451759338e-01 -3.274379372596740723e-01 -7.554979622364044189e-02 1.032784357666969299e-01 -1.498120278120040894e-01 6.219473853707313538e-02 -9.613992273807525635e-02 3.885478898882865906e-02 1.466091424226760864e-01 -5.946006998419761658e-02 -4.909006133675575256e-02 -3.483743965625762939e-02 1.723061054944992065e-01 1.058335080742835999e-01 -1.767404973506927490e-01 -3.463760912418365479e-01 7.785645127296447754e-02
4.284774363040924072e-01 -1.109406873583793640e-01 -1.246888190507888794e-01 1.289605200290679932e-01 8.770082890987396240e-02 1.856395006179809570e-01 7.927381247282028198e-02 -5.065125226974487305e-02 -9.307653456926345825e-02 1.301749050617218018e-02 1.014994755387306213e-01 2.215944975614547729e-01 1.844644546508789062e-01 2.112397998571395874e-01 -3.702552318572998047e-01 7.349079847335815430e-02 -2.635323628783226013e-02 6.558869779109954834e-02 -3.698406741023063660e-02 -8.445946872234344482e-02 4.003979265689849854e-02 -8.230254054069519043e-02 8.296466618776321411e-02 9.594631940126419067e-02 4.222863614559173584e-01 -3.301970288157463074e-02 3.059585690498352051e-01 1.104975268244743347e-01 -1.143050491809844971e-01 -8.052743971347808838e-02 -2.810121178627014160e-01 -9.910520166158676147e-02
-1.530585996806621552e-02 -3.397832438349723816e-02 3.759303092956542969e-01 -1.235138699412345886e-01 -1.428592056035995483e-01 -1.727784723043441772e-01 -2.132072597742080688e-01 1.337201148271560669e-01 8.793715387582778931e-02 1.917441338300704956e-01 1.477899253368377686e-01 1.525022834539413452e-02 4.687643796205520630e-02 -1.215708926320075989e-01 7.685200870037078857e-02 -1.325065344572067261e-01 -7.717177271842956543e-02 1.837835647165775299e-02 1.220092475414276123e-01 -1.657345294952392578e-01 1.019249260425567627e-01 2.468007057905197144e-02 8.835896849632263184e-02 2.319207191467285156e-01 1.245857402682304382e-01 1.002847403287887573e-02 1.259925067424774170e-01 -2.947546727955341339e-02 1.746403574943542480e-01 -3.224091231822967529e-01 -5.696132183074951172e-01 9.437785297632217407e-02
3.038575500249862671e-02 -3.246698975563049316e-01 3.015512526035308838e-01 2.751675546169281006e-01 4.484259709715843201e-02 -2.167382985353469849e-01 -8.259309828281402588e-02 1.797133386135101318e-01 -1.546929627656936646e-01 2.193886488676071167e-01 8.366534113883972168e-02 7.615515589714050293e-02 -1.457525789737701416e-01 -1.489875558763742447e-02 1.432604342699050903e-02 1.790743768215179443e-01 5.329596623778343201e-02 9.420522302389144897e-02 7.707860320806503296e-02 4.693452641367912292e-02 7.240080088376998901e-02 5.893125012516975403e-02 -6.766958534717559814e-02 -1.697837747633457184e-02 8.012521266937255859e-02 8.059424906969070435e-02 -3.684377670288085938e-02 -1.900985091924667358e-01 -1.515794992446899414e-01 -3.588518500328063965e-01 -5.119792819023132324e-01 -5.085325241088867188e-02
3.608315587043762207e-01 -3.895189240574836731e-02 -7.975431531667709351e-02 6.378331035375595093e-02 -1.532859355211257935e-01 -1.579364389181137085e-01 4.845780879259109497e-02 1.034957468509674072e-01 -9.382551908493041992e-02 2.743272185325622559e-01 3.111598193645477295e-01 1.216333061456680298e-01 2.052997238934040070e-02 2.168711274862289429e-01 1.202041506767272949e-01 1.967221200466156006e-01 -3.657907014712691307e-03 -2.154941558837890625e-01 -2.895980514585971832e-02 -5.040815472602844238e-02 2.096222341060638428e-01 -1.181712024845182896e-03 -1.067766025662422180e-01 -8.117771893739700317e-02 2.267157472670078278e-02 -1.861670166254043579e-01 3.860798850655555725e-02 -2.974903397262096405e-02 1.283215880393981934e-01 -4.941653907299041748e-01 -2.900932729244232178e-01 -7.710250467061996460e-02
1.636904478073120117e-01 1.128153130412101746e-01 -1.047269552946090698e-01 3.885946795344352722e-02 -2.171143144369125366e-01 -2.425556816160678864e-02 -1.726495176553726196e-01 1.282992064952850342e-01 2.405561953783035278e-01 2.339063584804534912e-01 4.260266944766044617e-02 3.216652870178222656e-01 -1.817572563886642456e-01 -1.574856489896774292e-01 -1.741397678852081299e-01 6.228804960846900940e-02 -1.291177272796630859e-01 1.769172996282577515e-01 -8.393529057502746582e-02 -3.212237656116485596e-01 -1.847403347492218018e-01 1.032803803682327271e-01 1.451398879289627075e-01 1.941131949424743652e-01 8.235803991556167603e-02 1.153476350009441376e-02 4.805575683712959290e-02 -9.244690090417861938e-02 -1.242190077900886536e-01 -1.535853743553161621e-02 -4.953374564647674561e-01 5.967050045728683472e-02
1.005748808383941650e-01 1.148796603083610535e-01 -6.731715798377990723e-02 -9.112280607223510742e-02 -2.204260556027293205e-03 -7.452258467674255371e-02 7.430540770292282104e-02 3.094475902616977692e-02 -6.163303181529045105e-02 2.613303959369659424e-01 4.069955646991729736e-01 3.431345149874687195e-02 -3.492231667041778564e-01 -9.103462845087051392e-02 -1.174780912697315216e-02 -1.303744763135910034e-01 -5.430525913834571838e-02 -8.326537907123565674e-02 -1.058434247970581055e-01 -3.159129023551940918e-01 8.389471471309661865e-02 2.085311897099018097e-02 2.197825722396373749e-02 1.870036870241165161e-01 1.843306124210357666e-01 4.076432902365922928e-03 -2.072954364120960236e-02 -2.891639173030853271e-01 9.074451774358749390e-02 -1.025629788637161255e-01 -4.979007840156555176e-01 -1.304194778203964233e-01
3.844790533185005188e-02 -2.318980693817138672e-01 1.037454009056091309e-01 -3.446199372410774231e-02 -1.693438887596130371e-01 -3.972519561648368835e-02 1.476197987794876099e-01 1.378925144672393799e-01 -2.467825710773468018e-01 1.761488765478134155e-01 3.991211652755737305e-01 1.039363294839859009e-01 1.181759908795356750e-01 5.389773845672607422e-02 7.949540019035339355e-02 9.536399692296981812e-02 -1.161413714289665222e-01 -5.490740761160850525e-02 2.039283215999603271e-01 -1.645638644695281982e-01 -1.320654302835464478e-01 1.063577383756637573e-01 3.078893125057220459e-01 3.654038012027740479e-01 -2.823001444339752197e-01 1.347276717424392700e-01 -9.297844022512435913e-02 -5.570628121495246887e-02 -1.025799587368965149e-01 -6.824617087841033936e-02 -2.346955686807632446e-01 -2.128897011280059814e-01
-1.749293692409992218e-02 -2.326817959547042847e-01 3.275215029716491699e-01 1.732319593429565430e-01 -8.910223096609115601e-02 -8.313757181167602539e-02 -2.094534486532211304e-01 1.324435770511627197e-01 4.609074816107749939e-02 7.757067680358886719e-02 4.532095789909362793e-02 -8.104542270302772522e-03 -4.075228050351142883e-02 -6.682400405406951904e-02 -1.138164028525352478e-01 1.189321130514144897e-01 -2.749615609645843506e-01 -3.546022996306419373e-02 1.998147815465927124e-01 8.587098866701126099e-02 6.258326023817062378e-02 -4.452456533908843994e-02 2.959035523235797882e-02 2.109366096556186676e-02 2.579242885112762451e-01 -2.334861755371093750e-01 4.418792948126792908e-02 -2.918437421321868896e-01 -2.350416183471679688e-01 -2.299321591854095459e-01 -4.889068305492401123e-01 4.282394424080848694e-02
1.612724810838699341e-01 9.262394905090332031e-02 3.953269496560096741e-02 5.463711544871330261e-02 -2.142190188169479370e-01 1.010976284742355347e-01 -1.393918544054031372e-01 2.530896849930286407e-02 -2.936581671237945557e-01 -2.272807210683822632e-01 2.705517411231994629e-01 2.378260791301727295e-01 -2.832324802875518799e-01 2.287644147872924805e-01 -4.863350093364715576e-02 1.626429110765457153e-01 -2.920590043067932129e-01 -6.261638551950454712e-02 -2.288453094661235809e-02 4.642639309167861938e-02 -1.383592039346694946e-01 6.946820765733718872e-02 -1.710368394851684570e-01 1.902189292013645172e-02 -5.562685430049896240e-02 -2.171609401702880859e-01 -2.263611257076263428e-01 1.398421674966812134e-01 -3.163753747940063477e-01 -1.106185540556907654e-01 -2.416678518056869507e-01 -1.356295496225357056e-01
1.810408234596252441e-01 -3.003646433353424072e-01 3.839864134788513184e-01 3.276266455650329590e-01 -8.133524656295776367e-02 -1.683885604143142700e-01 -2.743622474372386932e-02 -1.986285485327243805e-02 -2.069014906883239746e-01 1.198510974645614624e-01 3.339463472366333008e-01 -4.050464183092117310e-02 5.331508815288543701e-02 6.040769815444946289e-02 9.371232986450195312e-02 4.286909103393554688e-02 2.062676288187503815e-02 -1.800033003091812134e-01 -4.402393102645874023e-02 -1.235697120428085327e-01 -1.319612264633178711e-01 -1.078216433525085449e-01 2.873058319091796875e-01 -6.811887025833129883e-03 2.482587099075317383e-01 -2.369010634720325470e-02 9.598379582166671753e-02 -6.044215988367795944e-03 -3.305525332689285278e-02 -3.425871580839157104e-02 -3.098870515823364258e-01 -2.593345344066619873e-01
1.794023066759109497e-01 -1.117026507854461670e-01 -3.095246851444244385e-02 9.037117473781108856e-03 -3.074676357209682465e-02 -7.956048101186752319e-02 3.811595588922500610e-02 -2.821223065257072449e-02 -3.232443630695343018e-01 2.510334849357604980e-01 3.882201611995697021e-01 -8.248611539602279663e-02 -1.671462059020996094e-01 1.581962704658508301e-01 -4.152078330516815186e-01 2.468328624963760376e-01 2.552720950916409492e-03 1.936088502407073975e-01 1.354134678840637207e-01 -1.333476752042770386e-01 2.456391155719757080e-01 5.736756138503551483e-03 1.496481001377105713e-01 -3.182194009423255920e-02 1.153994575142860413e-01 -8.747594058513641357e-02 2.205425202846527100e-01 -2.131427079439163208e-01 6.893986463546752930e-02 -1.154359653592109680e-01 -1.558557748794555664e-01 -1.366280466318130493e-01
2.938827872276306152e-01 -3.957810997962951660e-01 1.419665366411209106e-01 -4.049612954258918762e-02 -1.960990130901336670e-01 -6.460195034742355347e-02 -1.595947593450546265e-01 1.138786748051643372e-01 8.493086695671081543e-02 -6.708540767431259155e-02 1.423577517271041870e-01 7.317920215427875519e-03 1.004618257284164429e-01 -2.497976087033748627e-02 -1.961927860975265503e-01 -2.290893346071243286e-01 -1.870038658380508423e-01 -1.835122406482696533e-01 2.000472694635391235e-01 6.092014908790588379e-02 4.240863919258117676e-01 1.760247051715850830e-01 -1.214274168014526367e-01 1.400924623012542725e-01 2.080051787197589874e-02 -9.466904401779174805e-02 -9.672100655734539032e-03 -1.570991277694702148e-01 -1.474388539791107178e-01 -1.386234462261199951e-01 -2.689947783946990967e-01 -1.238640174269676208e-01
3.340877592563629150e-01 -6.178552284836769104e-02 -1.094572618603706360e-01 -7.975198328495025635e-02 -1.314607262611389160e-01 3.821245133876800537e-01 3.616430237889289856e-02 2.624047398567199707e-01 -2.019070386886596680e-01 -4.767415672540664673e-02 1.748451292514801025e-01 -1.135367527604103088e-01 -2.768829762935638428e-01 -1.146625541150569916e-02 -2.695636153221130371e-01 3.038702905178070068e-01 4.846838128287345171e-04 -4.983830451965332031e-02 -1.490923482924699783e-02 1.722439974546432495e-01 9.877322614192962646e-02 -3.551113232970237732e-02 7.551497966051101685e-02 1.175257377326488495e-03 2.042033970355987549e-01 -6.432694196701049805e-02 1.761298393830657005e-03 5.491415411233901978e-02 -2.959281802177429199e-01 -1.895625889301300049e-01 -2.389599680900573730e-01 -1.609443724155426025e-01
1.319111287593841553e-01 5.441781133413314819e-02 -2.605211138725280762e-01 1.292979717254638672e-01 -1.729507893323898315e-01 2.728552818298339844e-01 4.531071707606315613e-02 2.163325846195220947e-01 -2.223431318998336792e-01 6.952910125255584717e-02 8.563210070133209229e-02 1.264752596616744995e-01 -1.718516945838928223e-01 1.115000024437904358e-01 -1.560861468315124512e-01 8.659635484218597412e-02 -2.046456933021545410e-01 -1.591243147850036621e-01 1.189667433500289917e-01 1.119949668645858765e-01 5.217914655804634094e-02 3.348471224308013916e-02 1.071800366044044495e-01 2.440576851367950439e-01 2.175152897834777832e-01 2.985882200300693512e-02 -2.138713002204895020e-02 -6.502624601125717163e-02 -2.833776473999023438e-01 -4.348090589046478271e-01 -1.662755906581878662e-01 -2.677983343601226807e-01
5.444556474685668945e-01 -4.279771819710731506e-02 -1.080775558948516846e-01 -1.067208424210548401e-01 8.316621929407119751e-02 1.664308607578277588e-01 2.623148560523986816e-01 1.485421061515808105e-01 5.101308599114418030e-02 2.635479271411895752e-01 2.736681327223777771e-02 2.052715867757797241e-01 1.000972017645835876e-01 -7.733865082263946533e-02 -1.410443484783172607e-01 1.314241737127304077e-01 -2.389260530471801758e-01 2.798476628959178925e-02 1.496857404708862305e-01 -8.155389130115509033e-02 -3.179683908820152283e-02 -3.825633600354194641e-02 2.885399162769317627e-01 2.334172576665878296e-01 1.053270772099494934e-01 -8.568681776523590088e-02 4.231221601366996765e-02 -8.164536207914352417e-03 -8.367527276277542114e-02 -1.891469350084662437e-03 -2.335826009511947632e-01 -2.758022248744964600e-01
-2.950157271698117256e-03 -1.673309803009033203e-01 1.315500140190124512e-01 -1.144642531871795654e-01 -9.300144761800765991e-02 1.095779538154602051e-01 -9.535715728998184204e-02 1.356573253870010376e-01 -1.010239869356155396e-01 1.263842731714248657e-01 2.395262122154235840e-01 -1.570182442665100098e-01 -3.948264420032501221e-01 1.943149864673614502e-01 -8.329929411411285400e-02 3.577183187007904053e-01 3.306162776425480843e-03 1.829670369625091553e-01 1.155916824936866760e-01 -4.339519441127777100e-01 1.501207053661346436e-01 1.148338168859481812e-01 2.043496817350387573e-01 1.725613325834274292e-01 -4.599366709589958191e-02 -3.683575987815856934e-02 1.347762942314147949e-01 -4.418571293354034424e-02 6.076900660991668701e-02 -2.355917394161224365e-01 -1.500663012266159058e-01 -9.460185468196868896e-02
1.250534057617187500e-01 -2.109833508729934692e-01 1.898310780525207520e-01 3.267889916896820068e-01 -6.649994105100631714e-02 -1.726078540086746216e-01 -1.691432297229766846e-01 -1.928301453590393066e-01 -6.580787245184183121e-03 7.292725145816802979e-02 3.058131337165832520e-01 -5.629360675811767578e-03 -2.472317367792129517e-01 3.558589518070220947e-02 -1.889627575874328613e-01 1.791334897279739380e-01 -1.195881366729736328e-01 9.908268600702285767e-02 1.563840806484222412e-01 3.074227087199687958e-02 -5.218088626861572266e-02 -2.156688719987869263e-01 -5.227490514516830444e-02 2.750712074339389801e-02 2.031520605087280273e-01 -1.137067899107933044e-01 2.201761305332183838e-01 -2.655127048492431641e-01 -1.813510209321975708e-01 -1.307876408100128174e-01 -3.761461973190307617e-01 -3.182152658700942993e-02
2.733024656772613525e-01 -1.117479503154754639e-01 -1.988741755485534668e-01 2.190410941839218140e-01 -2.638418786227703094e-02 7.285238057374954224e-02 -5.972570925951004028e-02 2.156113535165786743e-01 1.789336353540420532e-01 -1.159713938832283020e-01 3.533528447151184082e-01 -3.059644810855388641e-02 -1.139813214540481567e-01 -4.416452720761299133e-02 4.756065085530281067e-02 3.852580860257148743e-02 -3.863401710987091064e-02 1.813821494579315186e-01 1.323312371969223022e-01 1.472823470830917358e-01 2.374013885855674744e-02 6.570908427238464355e-02 2.345982342958450317e-01 1.372907906770706177e-01 2.144581228494644165e-01 -7.243165373802185059e-02 2.575770318508148193e-01 -1.745950579643249512e-01 2.084507048130035400e-01 -2.507447004318237305e-01 -4.014154076576232910e-01 1.067279577255249023e-01
1.860015839338302612e-01 -2.943437099456787109e-01 -6.577328592538833618e-02 5.324064195156097412e-02 -2.849546372890472412e-01 1.511860489845275879e-01 7.188590615987777710e-02 -8.474873006343841553e-02 -1.461699008941650391e-01 1.521042585372924805e-01 1.167417913675308228e-01 3.199023902416229248e-01 1.903892122209072113e-02 3.652408719062805176e-01 2.503228560090065002e-02 1.011946797370910645e-01 -2.801387012004852295e-01 -1.474750638008117676e-01 -1.042167246341705322e-01 -2.629952132701873779e-01 -8.712693303823471069e-02 -2.848751656711101532e-02 3.926719725131988525e-01 1.959402486681938171e-02 -1.273494064807891846e-01 -3.042608872056007385e-02 -7.971072196960449219e-02 -1.317151356488466263e-02 -3.490868955850601196e-02 -1.269905269145965576e-01 -2.437281012535095215e-01 -8.030591905117034912e-02
1.371048688888549805e-01 -2.293795943260192871e-01 3.721373975276947021e-01 1.747457832098007202e-01 -2.472890540957450867e-02 -2.489277124404907227e-01 -2.196257561445236206e-01 1.911734640598297119e-01 8.239150978624820709e-03 8.130870014429092407e-02 1.857509613037109375e-01 1.633169874548912048e-02 2.470706216990947723e-02 -4.891666024923324585e-02 1.447217017412185669e-01 -3.316373378038406372e-02 -7.248923182487487793e-02 3.015927374362945557e-01 7.634401321411132812e-02 1.863583177328109741e-01 3.342167437076568604e-01 1.092821452766656876e-02 1.700041890144348145e-01 1.187685877084732056e-01 2.130101472139358521e-01 7.987506687641143799e-02 7.099080085754394531e-02 -2.680262178182601929e-02 6.515980232506990433e-03 -2.160848975181579590e-01 -3.770015835762023926e-01 8.794223517179489136e-02
2.475380003452301025e-01 1.846161670982837677e-02 7.920647412538528442e-02 -1.112988218665122986e-01 -5.894034355878829956e-02 1.213304325938224792e-01 -6.015167385339736938e-02 2.635800838470458984e-01 -2.850773036479949951e-01 -2.058494538068771362e-01 5.580076947808265686e-02 1.273202896118164062e-01 1.606473773717880249e-01 1.984842866659164429e-01 -3.712520897388458252e-01 9.466294944286346436e-02 -2.912220060825347900e-01 -4.534905776381492615e-02 -2.674772869795560837e-03 2.152486518025398254e-02 -6.047077849507331848e-02 1.171056032180786133e-01 1.062307804822921753e-01 2.789451181888580322e-02 3.587387800216674805e-01 -1.817607432603836060e-01 1.906616091728210449e-01 1.102101132273674011e-01 -1.647365987300872803e-01 -2.257165014743804932e-01 -1.627718955278396606e-01 -2.046827524900436401e-01
3.735168874263763428e-01 -5.334985852241516113e-01 2.357441931962966919e-01 2.759838290512561798e-02 -1.338139027357101440e-01 -6.023643538355827332e-02 -1.214722320437431335e-01 1.786173880100250244e-02 -4.942143708467483521e-02 2.003010213375091553e-01 2.833698987960815430e-01 1.081666424870491028e-01 1.624775826930999756e-01 -1.393776535987854004e-01 -9.810931235551834106e-02 -1.792595237493515015e-01 -1.093019098043441772e-01 -1.429290771484375000e-01 8.884545415639877319e-02 -1.767463386058807373e-01 1.893829703330993652e-01 2.116526812314987183e-01 3.826982527971267700e-02 1.171604692935943604e-01 9.086971729993820190e-02 -1.133068352937698364e-01 -4.718621447682380676e-02 -9.435611963272094727e-02 -3.501908481121063232e-02 -1.597348749637603760e-01 -1.849573701620101929e-01 -1.528982724994421005e-02
4.925881326198577881e-01 -2.568528056144714355e-01 2.211653590202331543e-01 -7.019135169684886932e-03 -3.240076005458831787e-01 -4.984807595610618591e-02 -5.511409789323806763e-02 1.739732623100280762e-01 -2.407772541046142578e-01 1.825909689068794250e-02 -7.260329276323318481e-02 1.383687704801559448e-01 -1.222551912069320679e-01 1.739863753318786621e-01 2.276141196489334106e-02 -7.500702142715454102e-02 -4.217459633946418762e-02 -6.432086229324340820e-02 1.308480352163314819e-01 -1.326072365045547485e-01 2.615344822406768799e-01 -3.772412538528442383e-01 -5.106331035494804382e-02 -9.747777879238128662e-02 6.028812751173973083e-02 -1.690792441368103027e-01 -7.577069848775863647e-02 1.194812431931495667e-01 -9.573658555746078491e-02 -1.408888995647430420e-01 -1.232930347323417664e-01 -8.755540847778320312e-02
-3.571691736578941345e-02 1.355237066745758057e-01 -1.754814386367797852e-01 -1.460368633270263672e-01 -3.556066751480102539e-01 1.867302060127258301e-01 -9.247996658086776733e-02 2.879791520535945892e-02 -1.703892201185226440e-01 -5.885476619005203247e-02 1.092112734913825989e-01 1.565027683973312378e-01 -1.977390646934509277e-01 7.217042148113250732e-02 -1.029941365122795105e-01 -5.717074498534202576e-03 -1.252339035272598267e-01 1.200470924377441406e-01 -7.976437360048294067e-02 1.106261163949966431e-01 1.944178342819213867e-01 -1.714907959103584290e-02 1.838417053222656250e-01 3.093951940536499023e-02 2.986537218093872070e-01 9.188307076692581177e-02 2.002649307250976562e-01 1.420329064130783081e-01 -2.256595157086849213e-02 -5.336852073669433594e-01 -1.785243600606918335e-01 -1.923688054084777832e-01
6.769521534442901611e-02 -5.506496876478195190e-02 -1.229862682521343231e-02 1.462115049362182617e-01 -1.262446492910385132e-01 1.228154450654983521e-01 1.335646659135818481e-01 1.780732870101928711e-01 4.953708499670028687e-02 -6.784130632877349854e-02 2.558715343475341797e-01 8.831285685300827026e-02 -8.388978987932205200e-02 -2.918552793562412262e-02 5.912948399782180786e-02 -2.764861285686492920e-01 -3.647144734859466553e-01 -8.039276301860809326e-02 -4.036439657211303711e-01 3.389275074005126953e-02 8.184105902910232544e-02 1.536704879254102707e-02 -9.876020997762680054e-02 2.615747451782226562e-01 -1.698589324951171875e-01 -9.370305389165878296e-02 2.999016940593719482e-01 9.777583926916122437e-02 -1.945093721151351929e-01 -2.886235415935516357e-01 -2.733090221881866455e-01 -2.223879843950271606e-02
1.477753371000289917e-01 -2.533198297023773193e-01 -1.606893390417098999e-01 1.696740090847015381e-01 -6.947702914476394653e-02 9.109079092741012573e-02 4.851938039064407349e-02 -2.161036729812622070e-01 -1.321964152157306671e-02 2.323292940855026245e-01 4.984698295593261719e-01 1.643580757081508636e-02 -1.707105189561843872e-01 5.081785842776298523e-02 6.471870839595794678e-02 5.807844921946525574e-02 -3.035015761852264404e-01 2.127908915281295776e-01 9.370774030685424805e-02 -2.525212466716766357e-01 1.485478729009628296e-01 -1.209116205573081970e-01 1.539169400930404663e-01 -5.847413092851638794e-03 9.464097023010253906e-02 2.810546196997165680e-02 -1.321325600147247314e-01 -2.279998920857906342e-02 -2.394532114267349243e-01 -3.130202293395996094e-01 1.595254801213741302e-02 -3.701328858733177185e-02
2.958787381649017334e-01 -8.666482567787170410e-02 1.324605792760848999e-01 1.558319628238677979e-01 -2.233607172966003418e-01 -1.321037858724594116e-01 9.529657661914825439e-02 1.194849684834480286e-01 -2.955983281135559082e-01 6.700783222913742065e-02 1.295692324638366699e-01 2.713011205196380615e-01 4.053753912448883057e-01 -3.753272444009780884e-02 -8.878678083419799805e-02 -2.567515075206756592e-01 4.574410244822502136e-02 1.095292121171951294e-01 3.814802691340446472e-02 -9.345000237226486206e-02 1.894908547401428223e-01 2.071313560009002686e-01 4.928289353847503662e-02 2.571103274822235107e-01 5.419730022549629211e-02 2.783013135194778442e-02 -4.723235964775085449e-02 1.841415837407112122e-02 -2.481375634670257568e-01 -2.822169959545135498e-01 -1.618373543024063110e-01 7.279402762651443481e-02
3.321054875850677490e-01 3.684024512767791748e-02 1.976567953824996948e-01 -1.071628704667091370e-01 -4.137156903743743896e-01 2.189264073967933655e-02 -9.810497611761093140e-02 2.021308392286300659e-01 3.955993428826332092e-02 1.099618449807167053e-01 2.179935425519943237e-01 -1.182132959365844727e-02 -2.757948935031890869e-01 2.565675601363182068e-02 7.714318484067916870e-02 1.003133207559585571e-01 1.457534581422805786e-01 1.301428768783807755e-02 -1.292014718055725098e-01 -1.106879487633705139e-01 3.694048523902893066e-01 6.268008053302764893e-02 1.337622255086898804e-01 1.999070346355438232e-01 -2.659492790699005127e-01 6.715737283229827881e-02 8.218216150999069214e-02 1.087209954857826233e-01 -1.118550524115562439e-01 -6.296257674694061279e-02 -2.561717927455902100e-01 -1.926338970661163330e-01
3.724108934402465820e-01 -3.828105330467224121e-02 -4.248185548931360245e-03 -1.842115521430969238e-01 -2.909947335720062256e-01 1.102517396211624146e-01 -9.837420284748077393e-02 8.844313025474548340e-02 -1.632483452558517456e-01 1.092222630977630615e-01 7.911317795515060425e-02 2.839436233043670654e-01 -1.710084229707717896e-01 1.698021739721298218e-01 -7.385423779487609863e-02 2.211906760931015015e-02 -1.341942548751831055e-01 9.306258708238601685e-02 2.796244919300079346e-01 9.463315457105636597e-02 -9.868079423904418945e-02 1.225139424204826355e-01 -1.788367182016372681e-01 -7.282141596078872681e-02 2.621845006942749023e-01 -2.227076441049575806e-01 9.882936626672744751e-02 1.394599378108978271e-01 7.516438513994216919e-02 -1.227499023079872131e-01 -2.774456739425659180e-01 -3.177745044231414795e-01
3.675307929515838623e-01 1.278096809983253479e-02 1.928183585405349731e-01 -1.306108087301254272e-01 -1.607699692249298096e-01 1.239854022860527039e-01 -9.381251782178878784e-02 2.241414785385131836e-01 -1.173716154880821705e-03 -3.705694898962974548e-02 -2.880950644612312317e-02 -5.091192200779914856e-03 8.805599808692932129e-02 2.137727588415145874e-01 -4.245353639125823975e-01 -6.445547938346862793e-02 -1.753298640251159668e-01 -8.190497756004333496e-02 -1.215681806206703186e-02 1.075346916913986206e-01 1.125665456056594849e-01 -2.631329698488116264e-03 -1.078738458454608917e-02 -7.980201393365859985e-02 3.015704452991485596e-01 -3.057234883308410645e-01 1.916664987802505493e-01 -3.692421317100524902e-02 -1.430042535066604614e-01 -4.252904653549194336e-02 -3.094704151153564453e-01 -2.476428151130676270e-01
3.568887338042259216e-02 3.722703084349632263e-02 2.453928142786026001e-01 1.211088895797729492e-01 1.150690168142318726e-01 -4.136504605412483215e-02 2.378331683576107025e-02 4.192857444286346436e-01 -1.733433753252029419e-01 1.170145347714424133e-01 2.448301166296005249e-01 1.472629606723785400e-02 1.428519636392593384e-01 -2.636119164526462555e-02 2.511605806648731232e-02 9.141172468662261963e-02 -2.880590260028839111e-01 8.356415480375289917e-02 2.117001265287399292e-01 -1.082236394286155701e-01 8.537205867469310760e-03 5.586569756269454956e-02 4.963268339633941650e-02 3.229640424251556396e-01 -1.744450330734252930e-01 1.387474834918975830e-01 2.981138229370117188e-01 1.220334321260452271e-01 -1.959631294012069702e-01 -1.771810799837112427e-01 -3.403016030788421631e-01 4.062906652688980103e-02
2.653543353080749512e-01 -6.010457873344421387e-03 -1.001653298735618591e-01 4.320382606238126755e-03 -2.119150459766387939e-01 3.581157326698303223e-01 -9.589137881994247437e-02 1.410048305988311768e-01 -7.891914248466491699e-02 2.595630586147308350e-01 1.410686522722244263e-01 5.286495760083198547e-02 -2.226559668779373169e-01 1.542247533798217773e-01 -1.240960061550140381e-01 -2.391805052757263184e-01 -2.295878827571868896e-01 -7.596764247864484787e-03 1.909026354551315308e-01 1.477194875478744507e-01 -1.124543137848377228e-02 1.554264724254608154e-01 -3.162393718957901001e-02 -1.490021198987960815e-01 2.274513542652130127e-01 -1.730211675167083740e-01 -9.915726631879806519e-02 1.767605096101760864e-01 3.063941374421119690e-02 -1.019510254263877869e-01 -3.206471800804138184e-01 -2.821162045001983643e-01
1.533977389335632324e-01 5.280383303761482239e-02 -1.788483262062072754e-01 3.581039234995841980e-02 -1.074175387620925903e-01 2.852616906166076660e-01 -2.436210662126541138e-01 5.978239327669143677e-02 -2.470822185277938843e-01 -6.961584836244583130e-02 2.079545855522155762e-01 3.339341655373573303e-02 -1.396425515413284302e-01 2.209792435169219971e-01 -7.213464472442865372e-03 5.986902862787246704e-02 -2.245350629091262817e-01 -1.109103560447692871e-01 -1.859164535999298096e-01 -3.336215019226074219e-02 6.829255819320678711e-02 -5.383796244859695435e-02 7.459235936403274536e-02 2.742483913898468018e-01 2.303120195865631104e-01 1.787607371807098389e-01 1.910393498837947845e-02 -1.423521488904953003e-01 -2.047503739595413208e-01 -2.172322124242782593e-01 -2.818219363689422607e-01 -3.761005103588104248e-01
2.306497544050216675e-01 -2.219136357307434082e-01 2.458093464374542236e-01 1.640853434801101685e-01 -2.002902328968048096e-01 -6.563880294561386108e-02 6.406640261411666870e-02 2.392871677875518799e-01 1.996182203292846680e-01 1.163017898797988892e-01 1.840632557868957520e-01 -1.026308536529541016e-01 -3.749633729457855225e-01 1.246721446514129639e-01 -2.382365167140960693e-01 -2.109463363885879517e-01 2.545914985239505768e-02 2.366415411233901978e-01 -1.687583923339843750e-01 -1.515707075595855713e-01 1.828735917806625366e-01 8.621467649936676025e-02 -7.633674889802932739e-02 2.044363021850585938e-01 -1.408680826425552368e-01 4.371836408972740173e-02 -1.909027434885501862e-02 1.088117659091949463e-01 -4.438669979572296143e-02 -1.890897601842880249e-01 -1.061880216002464294e-01 -2.639727592468261719e-01
2.439854294061660767e-01 1.730433702468872070e-01 -9.659289568662643433e-02 6.685874611139297485e-02 -1.946655958890914917e-01 -2.146797776222229004e-01 -2.226044684648513794e-01 1.091815903782844543e-01 -1.256930083036422729e-01 2.485167831182479858e-01 3.808074891567230225e-01 9.432102739810943604e-02 -6.249468028545379639e-02 4.367488026618957520e-01 -1.698847115039825439e-01 -1.542779952287673950e-01 9.759166836738586426e-02 -4.093361273407936096e-02 5.426088348031044006e-02 -1.111892238259315491e-01 3.738239407539367676e-02 -1.347849220037460327e-01 1.634691059589385986e-01 3.558538854122161865e-02 -5.869196727871894836e-02 -9.021154046058654785e-02 -1.691959649324417114e-01 -1.988286375999450684e-01 -1.215178370475769043e-01 -2.551052868366241455e-01 -1.243340373039245605e-01 -1.528944373130798340e-01
3.103945851325988770e-01 2.731545828282833099e-02 -2.157013863325119019e-01 -1.368926465511322021e-01 -8.848125487565994263e-02 3.541404604911804199e-01 -8.968011289834976196e-02 1.042037308216094971e-01 -1.680933684110641479e-01 8.757615461945533752e-03 5.481574684381484985e-02 2.498325519263744354e-02 -9.979541599750518799e-02 9.643240272998809814e-02 -2.003702521324157715e-01 1.904167234897613525e-01 -2.338930815458297729e-01 -2.099364548921585083e-01 8.403842896223068237e-02 1.114290654659271240e-01 1.608913838863372803e-01 1.119358539581298828e-01 1.820451766252517700e-01 1.985154896974563599e-01 6.207517534494400024e-02 -7.327324151992797852e-02 3.846413269639015198e-02 -1.097047924995422363e-01 -3.129481375217437744e-01 -2.923029959201812744e-01 -3.408768773078918457e-01 -7.960478216409683228e-02
1.869212090969085693e-01 5.618112906813621521e-02 -5.938446149230003357e-02 1.685804426670074463e-01 -4.456822574138641357e-02 4.260437563061714172e-02 -1.942647248506546021e-01 1.297234296798706055e-01 1.688545495271682739e-01 -1.030964553356170654e-01 3.005738258361816406e-01 5.440409481525421143e-02 -1.329270601272583008e-01 -2.205391526222229004e-01 -1.590899378061294556e-01 3.500001505017280579e-02 7.313166745007038116e-03 2.279054224491119385e-01 1.769859492778778076e-01 -5.921716988086700439e-02 5.568132549524307251e-02 1.868698596954345703e-01 4.239248931407928467e-01 2.209531664848327637e-01 2.184944748878479004e-01 -1.746890097856521606e-01 1.805870234966278076e-01 -1.463083177804946899e-01 9.052345156669616699e-02 -1.704808324575424194e-01 -3.488080799579620361e-01 4.153660684823989868e-02
2.723076939582824707e-01 -5.474220961332321167e-02 -2.129157930612564087e-01 3.165421634912490845e-02 1.064649745821952820e-01 -1.232513133436441422e-02 1.308660358190536499e-01 2.426432371139526367e-01 -2.774240970611572266e-01 1.922679543495178223e-01 3.331604301929473877e-01 8.836398273706436157e-02 -2.112949080765247345e-02 -1.736503392457962036e-01 -2.844801545143127441e-01 -1.261907666921615601e-01 -7.481835037469863892e-02 1.293976604938507080e-01 1.524700224399566650e-01 9.892038255929946899e-02 2.891521714627742767e-02 3.230345994234085083e-02 -2.621832787990570068e-01 3.036487996578216553e-01 9.794361889362335205e-02 2.160427123308181763e-01 1.024341061711311340e-01 1.032638102769851685e-01 -1.564962267875671387e-01 7.450274378061294556e-02 -3.181477487087249756e-01 -4.426906630396842957e-02
1.453244984149932861e-01 -1.302894502878189087e-01 3.059448599815368652e-01 2.147396951913833618e-01 -1.544588506221771240e-01 1.655743867158889771e-01 2.088720649480819702e-01 3.714489936828613281e-01 1.397449374198913574e-01 1.461620479822158813e-01 1.887539625167846680e-01 1.112207397818565369e-01 -2.542712092399597168e-01 7.859023660421371460e-02 -2.176357209682464600e-01 -2.300266027450561523e-01 6.883125752210617065e-02 1.492247283458709717e-01 -1.998412609100341797e-01 -1.232545226812362671e-01 1.407552063465118408e-01 -7.918775826692581177e-02 -1.028260588645935059e-01 2.916846275329589844e-01 -5.815262719988822937e-02 -3.543765842914581299e-02 2.002660930156707764e-02 2.006526738405227661e-01 7.824347168207168579e-02 -1.061826869845390320e-01 -2.215818613767623901e-01 -1.168446838855743408e-01
1.262937765568494797e-02 -6.326014176011085510e-03 3.706210106611251831e-02 1.566045284271240234e-01 -2.964539825916290283e-01 5.523452162742614746e-02 3.207797408103942871e-01 1.735835671424865723e-01 1.644806712865829468e-01 2.328907251358032227e-01 2.594433128833770752e-01 -2.550284862518310547e-01 -1.437216997146606445e-01 9.093865007162094116e-02 -1.305135041475296021e-01 -5.413418263196945190e-02 -1.686195284128189087e-01 8.837196230888366699e-02 -2.270684242248535156e-01 -2.404422760009765625e-01 3.229509890079498291e-01 -2.726415097713470459e-01 1.491569727659225464e-01 -3.646776080131530762e-02 1.159181538969278336e-02 7.232798263430595398e-03 1.802797913551330566e-01 8.749405294656753540e-02 -1.108762994408607483e-01 -1.507279723882675171e-01 -2.490678578615188599e-01 -4.679292067885398865e-02
1.786634773015975952e-01 -3.978597819805145264e-01 9.206408262252807617e-02 3.097365796566009521e-01 -4.499321877956390381e-01 -8.897143602371215820e-02 -1.108795106410980225e-01 5.601972341537475586e-02 -9.083953499794006348e-02 1.700075715780258179e-01 8.684384077787399292e-02 -2.332847565412521362e-01 -1.781726926565170288e-01 1.364901810884475708e-01 -2.381438016891479492e-01 8.888645470142364502e-02 -3.565695509314537048e-02 5.962637811899185181e-02 2.162693999707698822e-02 -9.357858449220657349e-02 -1.971437968313694000e-02 -2.027617841958999634e-01 2.289555519819259644e-01 8.578058332204818726e-02 9.751384705305099487e-02 -2.446986138820648193e-01 -9.422196447849273682e-02 -1.574938446283340454e-01 -1.018035784363746643e-01 -1.410163640975952148e-01 -1.293454617261886597e-01 -1.005340274423360825e-02
8.338941633701324463e-02 -3.843488693237304688e-01 3.077349364757537842e-01 1.780804842710494995e-01 -5.056994408369064331e-02 -2.043259516358375549e-02 1.618554890155792236e-01 -1.217179652303457260e-02 -1.885749250650405884e-01 -1.671617627143859863e-01 4.168747738003730774e-02 1.804043948650360107e-01 -1.156427115201950073e-01 -5.184834823012351990e-02 -2.101197689771652222e-01 -8.810964971780776978e-02 -1.064910739660263062e-01 -9.656804800033569336e-02 7.321172952651977539e-02 5.041604116559028625e-02 1.427999734878540039e-01 3.051133453845977783e-02 9.021145291626453400e-03 1.513901203870773315e-01 5.552344769239425659e-02 -3.634782731533050537e-01 4.332955181598663330e-02 -1.739891469478607178e-01 -7.378619909286499023e-02 -3.212609887123107910e-01 -2.505679130554199219e-01 -3.348872065544128418e-01
1.252348870038986206e-01 -5.106030404567718506e-02 2.319850027561187744e-02 -3.919814899563789368e-02 -6.537933647632598877e-02 1.209401339292526245e-02 -1.124194078147411346e-02 1.115399897098541260e-01 6.300146132707595825e-02 1.410236060619354248e-01 4.951755404472351074e-01 3.618790209293365479e-02 -2.437606267631053925e-02 -9.148670360445976257e-03 -1.498015131801366806e-02 1.401794552803039551e-01 -1.118668466806411743e-01 -4.410684923641383648e-04 1.749189011752605438e-02 -7.464570552110671997e-02 -9.296090900897979736e-02 2.412960231304168701e-01 3.174543082714080811e-01 -1.929589509963989258e-01 4.423885047435760498e-02 -1.638441532850265503e-01 -2.119373232126235962e-01 -2.003338932991027832e-01 8.465593308210372925e-02 5.033182445913553238e-03 -5.410894751548767090e-01 -1.861114054918289185e-01
3.107395172119140625e-01 -3.902442008256912231e-02 1.595410555601119995e-01 -3.148342370986938477e-01 -3.436873555183410645e-01 2.482761628925800323e-02 -6.685785204172134399e-02 7.134336233139038086e-02 2.667670845985412598e-01 2.959664724767208099e-02 2.700574696063995361e-01 2.456920295953750610e-01 1.327203661203384399e-01 3.287149667739868164e-01 2.406592294573783875e-02 -2.433055825531482697e-02 -2.366682291030883789e-01 -4.255595803260803223e-02 4.650071263313293457e-02 2.818839438259601593e-02 -4.378619790077209473e-02 -7.491979748010635376e-02 6.421858817338943481e-02 3.668861091136932373e-02 -2.090288400650024414e-01 -1.328719109296798706e-01 -9.859896451234817505e-02 -8.527209982275962830e-03 -2.029331773519515991e-01 -1.163326725363731384e-01 -3.423222303390502930e-01 7.010967005044221878e-03
2.131852954626083374e-01 -1.668363213539123535e-01 -1.883111447095870972e-01 -1.381509006023406982e-01 -1.920402795076370239e-01 4.802562296390533447e-01 -5.408545956015586853e-03 2.350037544965744019e-01 -9.457642585039138794e-02 -7.156333327293395996e-02 6.585374940186738968e-03 1.066939011216163635e-01 -3.107816539704799652e-02 9.931928664445877075e-02 -5.886954069137573242e-02 -1.918331254273653030e-03 -1.990858316421508789e-01 -9.627872705459594727e-02 1.551457345485687256e-01 5.720785632729530334e-02 2.980273067951202393e-01 2.990958280861377716e-02 1.048790961503982544e-01 -1.059474870562553406e-01 3.070881962776184082e-01 -6.470557302236557007e-02 -1.690129935741424561e-01 -5.972076952457427979e-02 -1.812410056591033936e-01 -1.952218860387802124e-01 -3.453494608402252197e-01 2.370780706405639648e-02
2.719003558158874512e-01 6.872674077749252319e-02 -4.344883561134338379e-02 7.417733967304229736e-02 -1.238937452435493469e-01 -9.603821486234664917e-02 1.872101128101348877e-01 -7.105549424886703491e-02 -1.882543973624706268e-02 3.608174026012420654e-01 3.461773395538330078e-01 -1.471244543790817261e-01 -2.942998707294464111e-01 9.145026654005050659e-02 1.814753003418445587e-02 -1.295939534902572632e-01 -1.674989610910415649e-01 1.293929219245910645e-01 -1.134689711034297943e-02 -2.502249181270599365e-01 1.136191040277481079e-01 1.104423999786376953e-01 -1.984406029805541039e-03 2.625788003206253052e-02 1.620330512523651123e-01 4.997434094548225403e-02 -1.445475220680236816e-01 -2.504957616329193115e-01 1.036391779780387878e-01 -1.692760139703750610e-01 -4.237111210823059082e-01 -2.233801037073135376e-02
3.224194049835205078e-01 -9.820088744163513184e-02 1.270722001791000366e-01 -6.888294965028762817e-02 -3.477749228477478027e-01 -1.827642880380153656e-02 1.475857496261596680e-01 1.508062239736318588e-03 8.350658416748046875e-02 1.882976442575454712e-01 3.312818408012390137e-01 2.644597887992858887e-01 9.715623408555984497e-02 2.248730510473251343e-01 -1.757955253124237061e-01 3.118855953216552734e-01 -1.651733666658401489e-01 -6.637444347143173218e-02 2.887707948684692383e-02 1.895868033170700073e-02 4.875346273183822632e-02 6.240438669919967651e-02 9.074940532445907593e-02 -9.077804535627365112e-02 -2.128659039735794067e-01 -1.466864794492721558e-01 -2.682250924408435822e-02 2.607218362390995026e-02 -2.674007415771484375e-01 -5.446311458945274353e-02 -3.256073296070098877e-01 -8.831198513507843018e-02
1.688353121280670166e-01 3.971804305911064148e-02 -2.261159382760524750e-02 -5.751258134841918945e-02 -7.300726324319839478e-02 -1.617872267961502075e-01 2.066802084445953369e-01 -9.264092892408370972e-02 -1.798340976238250732e-01 -1.065220460295677185e-01 3.218422234058380127e-01 -9.886454790830612183e-03 -2.335176467895507812e-01 -4.297152906656265259e-02 1.499040573835372925e-01 -1.380452811717987061e-01 7.827246189117431641e-02 2.507957816123962402e-02 1.280125975608825684e-01 -3.318783268332481384e-02 -3.754768520593643188e-02 1.498057786375284195e-02 9.300848096609115601e-02 1.281820982694625854e-01 2.602900862693786621e-01 -7.014646381139755249e-02 1.321765929460525513e-01 -1.775349229574203491e-01 -5.626165494322776794e-02 -2.818654477596282959e-01 -6.125562191009521484e-01 8.696435391902923584e-02
9.676516056060791016e-02 3.652859851717948914e-02 5.290652811527252197e-02 -1.364765465259552002e-01 -3.653069138526916504e-01 1.018185820430517197e-02 -1.784946173429489136e-01 1.276479661464691162e-01 2.173144817352294922e-01 1.889356076717376709e-01 3.567852675914764404e-01 1.441211439669132233e-02 2.005051523447036743e-01 1.914195567369461060e-01 1.180409565567970276e-01 1.461597681045532227e-01 1.308696120977401733e-01 1.384823322296142578e-01 1.420570015907287598e-01 5.604054778814315796e-02 7.457657158374786377e-02 9.222992509603500366e-02 5.053677037358283997e-02 -5.185621976852416992e-02 -7.867387682199478149e-02 -1.398193538188934326e-01 1.099388748407363892e-01 3.538573905825614929e-02 -3.030411899089813232e-01 -1.125982552766799927e-01 -4.881594479084014893e-01 5.271172523498535156e-02
-1.556527148932218552e-02 -1.656558960676193237e-01 -2.211959809064865112e-01 -2.200838178396224976e-01 -2.989962399005889893e-01 -1.206612065434455872e-01 1.267333775758743286e-01 -8.768609166145324707e-02 -9.774155914783477783e-03 -9.137473255395889282e-02 3.834291100502014160e-01 6.125096231698989868e-02 -2.554483339190483093e-02 6.611578166484832764e-03 -3.343450427055358887e-01 6.951527297496795654e-02 -1.461758613586425781e-01 1.397790312767028809e-01 -4.479414969682693481e-02 5.847882479429244995e-02 -1.882866211235523224e-02 -2.190245687961578369e-01 1.513126771897077560e-02 -5.984327197074890137e-02 -4.553440958261489868e-02 8.561467402614653111e-04 -3.478448465466499329e-02 -9.578581154346466064e-02 -2.268244028091430664e-01 -1.796714812517166138e-01 -5.184715390205383301e-01 -8.510201424360275269e-02
5.235182866454124451e-02 5.663679167628288269e-02 4.439038783311843872e-02 3.055796772241592407e-02 -1.094532310962677002e-01 -8.162339031696319580e-02 1.998271495103836060e-01 1.701031774282455444e-01 -2.512169778347015381e-01 -9.035253524780273438e-02 3.254083991050720215e-01 3.176784515380859375e-01 -5.322474241256713867e-02 -2.188359797000885010e-01 -2.252239882946014404e-01 5.222639534622430801e-03 -1.971088349819183350e-01 2.215236574411392212e-01 2.225840240716934204e-01 8.925741165876388550e-02 -9.067752957344055176e-02 1.424596011638641357e-01 2.789319157600402832e-01 4.448602497577667236e-01 3.370714187622070312e-02 -1.063637435436248779e-02 1.083122789859771729e-01 4.034653306007385254e-02 7.053253054618835449e-02 -2.050170674920082092e-02 -1.406358033418655396e-01 -1.861223429441452026e-01
1.468695402145385742e-01 7.867166399955749512e-02 -1.399732828140258789e-01 -2.223139069974422455e-02 -1.492753326892852783e-01 -1.656920760869979858e-01 1.581141948699951172e-01 1.766970455646514893e-01 2.090775817632675171e-01 3.187814354896545410e-01 1.083935871720314026e-01 2.055264078080654144e-02 6.690654158592224121e-02 3.120230883359909058e-02 -3.463311791419982910e-01 -1.131730712950229645e-02 -2.014714032411575317e-01 -3.703905269503593445e-02 2.486467733979225159e-02 -1.527196466922760010e-01 2.001115977764129639e-01 -4.060859978199005127e-01 1.410228759050369263e-01 1.106255948543548584e-01 1.701925508677959442e-02 -1.207527294754981995e-01 1.189947128295898438e-01 5.184414982795715332e-02 9.612217545509338379e-03 -3.951192498207092285e-01 -2.660030126571655273e-01 -3.868653252720832825e-02
6.085078045725822449e-02 -3.736449778079986572e-01 1.312754154205322266e-01 1.383524686098098755e-01 -1.098387762904167175e-01 -5.949698388576507568e-02 3.096039891242980957e-01 -8.840785175561904907e-02 -1.531184464693069458e-01 3.290680050849914551e-02 2.458811700344085693e-01 1.899774372577667236e-01 -9.929490089416503906e-02 -1.145749017596244812e-01 7.100006937980651855e-02 -1.069343984127044678e-01 -6.319177150726318359e-02 -6.660657376050949097e-02 3.249216675758361816e-01 -5.009863991290330887e-03 3.107819557189941406e-01 2.286919951438903809e-01 -5.442950502038002014e-02 1.555621474981307983e-01 1.333264559507369995e-01 -1.960393935441970825e-01 -1.606045365333557129e-01 1.353495568037033081e-01 -8.583299070596694946e-02 -2.600966989994049072e-01 -2.395101934671401978e-01 -1.331058591604232788e-01
2.477668821811676025e-01 -1.692062020301818848e-01 1.359662711620330811e-01 -1.306655537337064743e-02 -4.256335794925689697e-01 4.938511922955513000e-02 -1.577399522066116333e-01 -1.346356272697448730e-01 2.721803486347198486e-01 7.209237664937973022e-02 2.913386225700378418e-01 3.750838041305541992e-01 1.735324859619140625e-01 3.630029037594795227e-02 -1.380878966301679611e-02 7.496955990791320801e-02 -1.913931965827941895e-01 2.376713752746582031e-01 1.314078718423843384e-01 -1.156491115689277649e-01 1.729451417922973633e-01 -1.091166511178016663e-01 5.702398344874382019e-02 -3.972179070115089417e-02 -1.324057281017303467e-01 -1.256272941827774048e-01 3.444368019700050354e-02 7.767500728368759155e-02 -6.074260175228118896e-02 -1.999433934688568115e-01 -2.562465965747833252e-01 -4.851381853222846985e-02
6.961257010698318481e-02 -8.006807416677474976e-02 -7.368279248476028442e-02 -6.568536907434463501e-02 -3.300144374370574951e-01 -5.000429973006248474e-02 -2.922277338802814484e-02 1.655931957066059113e-02 -1.364395171403884888e-01 3.043799400329589844e-01 4.781505465507507324e-01 -5.563729256391525269e-02 2.280830144882202148e-01 3.175688162446022034e-02 -1.269547343254089355e-01 -1.755045950412750244e-01 5.261357873678207397e-02 -1.533025354146957397e-01 -1.303778141736984253e-01 -1.055335104465484619e-01 -5.919793620705604553e-02 -6.644371896982192993e-02 -2.296241372823715210e-02 -1.475921720266342163e-01 2.334287464618682861e-01 1.244962736964225769e-01 1.585313081741333008e-01 1.455042809247970581e-01 5.057241767644882202e-02 1.088862866163253784e-02 -4.647718667984008789e-01 -6.251840293407440186e-02
3.289677947759628296e-02 8.692127652466297150e-03 -9.804957360029220581e-02 3.942851424217224121e-01 -3.163948059082031250e-01 5.433520302176475525e-02 -5.481174215674400330e-03 4.193146228790283203e-01 -1.036803126335144043e-01 1.195302158594131470e-01 2.064485996961593628e-01 -6.364607810974121094e-02 -6.624952889978885651e-03 -1.483741253614425659e-01 -3.731438890099525452e-02 -4.480372369289398193e-02 -1.290090531110763550e-01 1.378367394208908081e-01 -2.183700203895568848e-01 -7.370136678218841553e-02 2.626700997352600098e-01 1.602509021759033203e-01 -1.601245254278182983e-01 3.027025163173675537e-01 8.929934352636337280e-02 -8.560270071029663086e-02 1.001845076680183411e-01 4.271523281931877136e-02 -5.259395018219947815e-02 -3.066456317901611328e-01 -1.387576907873153687e-01 -1.173391118645668030e-01
2.998520433902740479e-01 2.684557065367698669e-02 1.507518738508224487e-01 -1.817935556173324585e-01 -3.286801576614379883e-01 9.030584990978240967e-02 -1.365841031074523926e-01 1.255977153778076172e-01 -1.123842224478721619e-02 2.517652809619903564e-01 -2.333295904099941254e-02 -1.291620880365371704e-01 -3.134167566895484924e-02 2.839334607124328613e-01 -2.786060273647308350e-01 7.764569669961929321e-02 -2.119891196489334106e-01 1.247162744402885437e-01 4.796126391738653183e-03 1.241215690970420837e-01 3.209352493286132812e-02 9.548670798540115356e-02 -6.997971236705780029e-02 9.257341176271438599e-02 2.629849910736083984e-01 -1.174366921186447144e-01 8.669330179691314697e-02 1.365009397268295288e-01 -1.589077860116958618e-01 -2.016647607088088989e-01 -2.296802997589111328e-01 -3.601051568984985352e-01
2.706328034400939941e-01 7.434035837650299072e-02 4.457642883062362671e-02 1.427495945245027542e-02 -2.316346317529678345e-01 -4.786493629217147827e-02 9.712632000446319580e-02 1.945618093013763428e-01 -2.922568023204803467e-01 -1.616452187299728394e-01 1.593472510576248169e-01 2.456355988979339600e-01 -6.109364330768585205e-03 2.501626908779144287e-01 -1.622622758150100708e-01 -1.217456683516502380e-01 -3.504396080970764160e-01 -3.255973104387521744e-03 1.396944862790405750e-03 2.581459283828735352e-01 -6.719512492418289185e-02 5.297292396426200867e-02 -4.110827576369047165e-03 -2.413173206150531769e-02 3.870444893836975098e-01 4.208811745047569275e-02 2.008689790964126587e-01 4.772050306200981140e-02 -1.974592059850692749e-01 -1.175153702497482300e-01 -6.690856069326400757e-02 -2.567262649536132812e-01
4.355868995189666748e-01 8.861752599477767944e-02 1.765915602445602417e-01 -4.133887588977813721e-02 8.498361706733703613e-02 1.020431965589523315e-01 5.044030398130416870e-02 1.002024263143539429e-01 -3.581000491976737976e-02 -5.926850438117980957e-02 6.936083734035491943e-02 2.067359089851379395e-01 6.412652134895324707e-02 2.146232128143310547e-01 -4.049754142761230469e-01 8.913797885179519653e-02 -1.326337009668350220e-01 1.023496463894844055e-01 1.560407280921936035e-01 1.608279347419738770e-01 6.032698228955268860e-02 2.768404223024845123e-02 -5.463355779647827148e-02 -2.983394078910350800e-02 3.415868282318115234e-01 -1.227648332715034485e-01 1.033044382929801941e-01 -8.034130930900573730e-02 -8.101870305836200714e-03 -1.582411825656890869e-01 -3.129587471485137939e-01 -3.260913193225860596e-01
2.034511417150497437e-01 -1.711124628782272339e-01 -1.437075585126876831e-01 -9.995280951261520386e-02 -1.283265501260757446e-01 -1.982356905937194824e-01 9.212376177310943604e-02 3.197493851184844971e-01 -2.446055561304092407e-01 -1.267327517271041870e-01 5.104779079556465149e-02 2.151331603527069092e-01 1.636081486940383911e-01 -6.974186003208160400e-02 -1.560293585062026978e-01 -1.368908304721117020e-02 -2.347113192081451416e-02 1.000264808535575867e-01 -3.492315709590911865e-01 6.110234558582305908e-02 9.122695773839950562e-02 1.115119904279708862e-01 9.308120608329772949e-02 1.198527440428733826e-01 2.807663977146148682e-01 -7.619684934616088867e-02 -4.356460273265838623e-02 2.413080073893070221e-02 -2.044496387243270874e-01 -4.473924338817596436e-01 -1.429757922887802124e-01 -1.472844034433364868e-01
-8.982332050800323486e-02 1.349192708730697632e-01 6.584563851356506348e-02 -6.150677055120468140e-02 -2.857441902160644531e-01 -2.732273638248443604e-01 -4.285340011119842529e-02 1.289688795804977417e-01 -2.080911397933959961e-02 1.406569778919219971e-01 4.987016618251800537e-01 -1.007439717650413513e-01 -1.335473507642745972e-01 6.697105127386748791e-04 2.241506129503250122e-01 -1.664762198925018311e-02 -8.055864274501800537e-02 2.399787679314613342e-02 1.964315325021743774e-01 -2.407061010599136353e-01 2.629222348332405090e-02 1.068654581904411316e-01 -1.224007532000541687e-01 3.298244774341583252e-01 -1.215141359716653824e-02 -9.684417396783828735e-02 -6.689772009849548340e-02 -1.916988343000411987e-01 -2.221096307039260864e-02 -1.576193720102310181e-01 -3.218072354793548584e-01 -1.558726578950881958e-01
8.950114250183105469e-02 1.788049750030040741e-02 1.768974214792251587e-01 3.661921620368957520e-02 -1.098293811082839966e-01 1.723998188972473145e-01 -1.898926869034767151e-02 1.515396535396575928e-01 -7.693394273519515991e-02 1.667049527168273926e-01 5.974339842796325684e-01 1.247628927230834961e-01 3.866768255829811096e-02 1.485224366188049316e-01 1.177477687597274780e-01 -1.955723762512207031e-01 -8.147764205932617188e-02 2.486106194555759430e-02 1.608029752969741821e-01 -1.253778934478759766e-01 3.872047364711761475e-02 -4.689497500658035278e-02 9.315860271453857422e-02 2.050408571958541870e-01 2.105609625577926636e-01 -8.382400870323181152e-02 1.015204638242721558e-01 -4.299787878990173340e-01 6.255209445953369141e-02 1.179518848657608032e-01 -1.993168145418167114e-01 -6.856872141361236572e-02
1.208854764699935913e-01 -2.859083190560340881e-02 1.722810976207256317e-02 3.393860459327697754e-01 -2.705904245376586914e-01 -1.612255116924643517e-03 1.275710165500640869e-01 1.289392113685607910e-01 1.843384951353073120e-01 -6.589826196432113647e-02 5.422058105468750000e-01 -2.068675495684146881e-02 -8.351361006498336792e-02 1.527752075344324112e-02 2.099059224128723145e-01 -1.046177698299288750e-03 4.417322576045989990e-02 -7.903336733579635620e-02 -8.940819650888442993e-03 -7.276523858308792114e-02 -5.437183007597923279e-02 2.695101201534271240e-01 3.468782305717468262e-01 -8.414278738200664520e-03 3.051812201738357544e-02 -1.071610115468502045e-02 1.250890921801328659e-02 2.656681463122367859e-03 2.443691715598106384e-02 -8.210461586713790894e-02 -3.756878077983856201e-01 -1.403968036174774170e-01
6.714723259210586548e-02 -2.644029445946216583e-02 8.551541250199079514e-04 -2.107909023761749268e-01 -3.213928043842315674e-01 -7.849790900945663452e-02 -2.203547395765781403e-02 2.029691822826862335e-02 -5.578573793172836304e-02 8.577108383178710938e-02 2.834632694721221924e-01 2.315676361322402954e-01 -1.392890065908432007e-01 -1.538963988423347473e-02 -3.450023531913757324e-01 4.450207203626632690e-02 -1.090438887476921082e-01 -2.917990684509277344e-01 3.505407273769378662e-02 1.070737689733505249e-01 1.324953734874725342e-01 -2.790245711803436279e-01 4.304759576916694641e-02 -1.246216669678688049e-01 1.547125577926635742e-01 1.694292947649955750e-02 1.001324430108070374e-01 -1.417594850063323975e-01 -2.153649777173995972e-01 8.707249909639358521e-02 -4.587174057960510254e-01 -1.168840155005455017e-01
2.602176666259765625e-01 -1.734395176172256470e-01 1.382819004356861115e-02 -6.259522587060928345e-02 2.475588396191596985e-02 -1.476846784353256226e-01 2.095520943403244019e-01 1.152666211128234863e-01 1.089883386157453060e-03 9.788528084754943848e-02 3.222389221191406250e-01 9.597259014844894409e-02 -1.759526580572128296e-01 5.432700738310813904e-02 -1.234519258141517639e-01 -7.324520498514175415e-02 -2.842613160610198975e-01 -1.937761306762695312e-01 -4.763498157262802124e-02 -5.498006194829940796e-02 -1.631228029727935791e-01 1.346896886825561523e-01 4.472487270832061768e-01 9.422153979539871216e-02 -2.612017467617988586e-02 1.492883414030075073e-01 -2.666943073272705078e-01 9.638145565986633301e-02 -2.204719930887222290e-01 -1.159807592630386353e-01 -2.952790856361389160e-01 -1.067148745059967041e-01
2.171781957149505615e-01 1.195563897490501404e-01 2.435022965073585510e-02 1.417790055274963379e-01 -3.395805880427360535e-02 -1.253740191459655762e-01 9.468927234411239624e-02 1.228114515542984009e-01 1.080609485507011414e-01 -6.431082636117935181e-02 3.486711382865905762e-01 -6.515093892812728882e-02 -5.824790894985198975e-02 2.104120850563049316e-01 1.678653955459594727e-01 -3.653979860246181488e-03 -1.494933664798736572e-01 -1.643915101885795593e-02 6.887617707252502441e-02 8.162613958120346069e-03 2.147086709737777710e-01 5.827980861067771912e-02 1.919568702578544617e-02 3.960212767124176025e-01 -2.809928655624389648e-01 -5.503315478563308716e-02 1.971777677536010742e-01 -1.844177953898906708e-02 6.114077568054199219e-02 -9.956558793783187866e-02 -5.382565855979919434e-01 -2.710106410086154938e-02
5.488411784172058105e-01 -1.034271717071533203e-02 1.275854408740997314e-01 1.115320026874542236e-01 -1.285847425460815430e-01 -2.407287247478961945e-02 -3.120779804885387421e-02 1.376613676548004150e-01 1.270316690206527710e-01 -3.532152473926544189e-01 2.597638368606567383e-01 1.327953785657882690e-01 -1.885677576065063477e-01 1.474563628435134888e-01 -1.718836128711700439e-01 -4.474322870373725891e-02 1.283541768789291382e-01 1.182205304503440857e-01 1.492502540349960327e-01 -2.592388689517974854e-01 4.849349334836006165e-02 -8.288167417049407959e-02 2.144865691661834717e-02 -9.275287389755249023e-02 4.524770658463239670e-03 -8.848326653242111206e-02 -1.403253525495529175e-01 -7.250129245221614838e-03 -2.622014284133911133e-01 -1.168304402381181717e-02 -2.821644246578216553e-01 -6.117132678627967834e-02
2.942801713943481445e-01 9.593819826841354370e-02 1.131587848067283630e-01 -1.689675599336624146e-01 -1.427485495805740356e-01 9.760480374097824097e-02 1.898686736822128296e-01 2.532309591770172119e-01 -2.125992178916931152e-01 -1.149269565939903259e-01 2.861165404319763184e-01 8.807478845119476318e-02 -1.282956302165985107e-01 3.051814138889312744e-01 -7.750892639160156250e-02 -1.108253151178359985e-01 -2.129248231649398804e-01 -4.613798111677169800e-02 8.280304074287414551e-02 4.070684313774108887e-02 6.827425677329301834e-03 -1.330709178000688553e-02 6.184289697557687759e-03 1.732260137796401978e-01 4.096160233020782471e-01 1.384702920913696289e-01 9.840975701808929443e-02 2.587395310401916504e-01 -2.820032835006713867e-01 -2.457514405250549316e-02 -3.308205306529998779e-02 -1.605798304080963135e-01
1.558431386947631836e-01 -1.026321798563003540e-01 2.138379514217376709e-01 3.368028104305267334e-01 -1.271429359912872314e-01 1.792457103729248047e-01 2.688808925449848175e-02 2.499742656946182251e-01 -2.360233068466186523e-01 3.735024482011795044e-02 4.055070281028747559e-01 1.596638858318328857e-01 3.854305669665336609e-02 -7.220705598592758179e-02 6.562107056379318237e-02 -1.226365100592374802e-02 -2.839658558368682861e-01 4.618085175752639771e-02 5.274976417422294617e-02 -1.043916568160057068e-01 1.878798380494117737e-02 -9.592846035957336426e-02 -2.696327865123748779e-01 -6.648165732622146606e-02 1.835960149765014648e-01 -8.873927593231201172e-02 -3.717392683029174805e-01 1.555243581533432007e-01 8.639438450336456299e-02 -8.333427459001541138e-02 -1.847944855690002441e-01 -2.611190080642700195e-02
2.722801864147186279e-01 -1.278822775930166245e-02 -1.731521636247634888e-01 1.929996162652969360e-01 -3.827752768993377686e-01 -1.473898440599441528e-01 -5.381841957569122314e-02 1.398058980703353882e-01 -1.250314265489578247e-01 9.135608375072479248e-02 1.309267729520797729e-01 1.831642836332321167e-01 6.692036986351013184e-02 7.922500371932983398e-02 2.188767790794372559e-01 6.034485250711441040e-02 -3.247387707233428955e-01 2.606811821460723877e-01 6.965468171983957291e-03 1.590157896280288696e-01 -1.543697156012058258e-02 -3.125462830066680908e-01 2.007751166820526123e-01 -3.196675330400466919e-02 9.803844243288040161e-02 2.607458271086215973e-02 1.851986348628997803e-01 -7.677765190601348877e-02 6.956379394978284836e-03 -1.812956184148788452e-01 -1.452597826719284058e-01 -2.971717417240142822e-01
2.779135107994079590e-01 9.512992203235626221e-02 -1.216970682144165039e-01 4.257784783840179443e-02 -9.612703323364257812e-02 -6.415532529354095459e-02 4.432456195354461670e-02 1.201700270175933838e-01 -4.394529387354850769e-02 -1.400807946920394897e-01 3.341322243213653564e-01 7.545217871665954590e-02 4.789143428206443787e-02 -1.714327186346054077e-01 -6.080208811908960342e-03 6.522559374570846558e-02 -2.208591252565383911e-01 1.549375504255294800e-01 3.214023709297180176e-01 -9.351854026317596436e-02 5.184558406472206116e-02 4.248788058757781982e-01 3.266109228134155273e-01 -9.453001432120800018e-03 -1.757310889661312103e-02 5.379238724708557129e-02 1.209896430373191833e-01 -1.908952295780181885e-01 -9.010287374258041382e-02 -4.356111213564872742e-02 -3.784030973911285400e-01 1.008640080690383911e-01
1.028631776571273804e-01 -5.475929472595453262e-03 4.416903108358383179e-02 2.008184492588043213e-01 -1.225629001855850220e-01 1.574454009532928467e-01 1.494719386100769043e-01 7.863315939903259277e-02 -6.261240690946578979e-02 -1.863768398761749268e-01 6.322941780090332031e-01 1.048386935144662857e-02 1.528380205854773521e-03 1.323300600051879883e-01 1.970704942941665649e-01 -4.482851177453994751e-02 -3.430116549134254456e-02 1.796015650033950806e-01 8.343232423067092896e-02 -3.032700419425964355e-01 3.117922507226467133e-02 -2.266479432582855225e-01 -2.872720547020435333e-02 1.454190164804458618e-01 1.452690362930297852e-01 3.150496259331703186e-02 1.969290673732757568e-01 -1.456647217273712158e-01 -1.567259058356285095e-02 -2.373964935541152954e-01 -1.680078804492950439e-01 -9.081488847732543945e-02
1.118665933609008789e-01 -4.887675344944000244e-01 -1.568665727972984314e-02 -1.217591241002082825e-01 -2.225511670112609863e-01 5.408499017357826233e-02 -8.423683233559131622e-03 -1.425506547093391418e-02 -3.326807916164398193e-01 1.466598510742187500e-01 2.585526704788208008e-01 -3.048057109117507935e-02 -5.947265028953552246e-02 -1.138033345341682434e-01 -5.741677805781364441e-02 1.020555794239044189e-01 -1.351437568664550781e-01 -1.726211160421371460e-01 9.202494286000728607e-03 -1.528871208429336548e-01 2.420447915792465210e-01 -7.649440318346023560e-02 3.643874824047088623e-02 -1.863923221826553345e-01 2.042251229286193848e-01 1.173129379749298096e-01 -3.519999608397483826e-02 1.504960209131240845e-01 -1.237868070602416992e-01 -2.857922017574310303e-02 -4.218013286590576172e-01 -7.201043516397476196e-02
8.974418044090270996e-03 -8.851030468940734863e-02 2.179142236709594727e-01 1.620330475270748138e-02 -2.591883838176727295e-01 -1.029096730053424835e-02 -9.053962677717208862e-02 -2.659335173666477203e-02 -4.140169918537139893e-02 3.019376397132873535e-01 2.879102230072021484e-01 1.667378693819046021e-01 -9.126329421997070312e-02 1.551257818937301636e-01 -1.441947072744369507e-01 3.164873272180557251e-02 -9.221982210874557495e-02 -2.374381124973297119e-01 1.908504068851470947e-01 -1.319219917058944702e-01 -9.067605435848236084e-02 7.042882591485977173e-02 1.430837512016296387e-01 -2.384082227945327759e-02 -1.702979952096939087e-01 -5.852624773979187012e-02 4.318463429808616638e-02 -3.359734779223799706e-03 2.107562869787216187e-02 1.392922848463058472e-01 -6.329314112663269043e-01 5.198101699352264404e-02
2.614779472351074219e-01 -2.631855309009552002e-01 2.622200548648834229e-02 2.060960829257965088e-01 -2.527965009212493896e-01 1.708601042628288269e-02 -4.599707244778983295e-05 4.411071240901947021e-01 -1.402246206998825073e-01 -1.005716472864151001e-01 3.072552084922790527e-01 2.377186901867389679e-02 1.459201872348785400e-01 7.579325232654809952e-03 -8.038857579231262207e-02 -7.309705764055252075e-02 -1.682247519493103027e-01 1.697243452072143555e-01 1.104312539100646973e-01 -2.470818310976028442e-01 -1.034654825925827026e-01 -2.504648268222808838e-01 -1.330944299697875977e-01 5.783675611019134521e-02 6.330779939889907837e-02 -2.573918402194976807e-01 -2.647978365421295166e-01 1.443898305296897888e-02 -2.341570332646369934e-02 3.544589737430214882e-03 -1.113464906811714172e-01 -1.553411334753036499e-01
1.573911160230636597e-01 1.913837790489196777e-01 -2.594470977783203125e-01 7.180655002593994141e-02 -3.621522784233093262e-01 1.359952539205551147e-01 9.950564056634902954e-02 2.509892284870147705e-01 -2.390899956226348877e-01 -2.936355024576187134e-02 1.243551373481750488e-01 -7.488828897476196289e-02 -1.239871308207511902e-01 -2.642980031669139862e-02 -2.030802145600318909e-02 -1.254370510578155518e-01 -1.249779202044010162e-02 7.121661305427551270e-02 -1.364877223968505859e-01 1.276231110095977783e-01 1.551600098609924316e-01 4.084653779864311218e-02 2.816610336303710938e-01 -3.990391269326210022e-02 2.855798304080963135e-01 -1.694871932268142700e-01 2.061403691768646240e-01 2.387785017490386963e-01 -2.325417548418045044e-01 -2.571711540222167969e-01 -1.987254470586776733e-01 -1.263337880373001099e-01
2.176603861153125763e-02 1.142429932951927185e-01 2.052700370550155640e-01 1.107136830687522888e-01 1.735174953937530518e-01 5.103331431746482849e-02 -5.920841544866561890e-02 3.653758466243743896e-01 -2.856349945068359375e-01 1.374151557683944702e-01 1.341440528631210327e-01 3.646326437592506409e-02 8.532415330410003662e-02 -1.333267837762832642e-01 -1.129782795906066895e-01 -1.680548042058944702e-01 1.482957601547241211e-02 -1.642592549324035645e-01 5.892937537282705307e-03 -1.312385648488998413e-01 2.404902726411819458e-01 -1.798388510942459106e-01 3.873282074928283691e-01 8.810122311115264893e-02 9.092872589826583862e-02 -6.918770726770162582e-03 2.750546634197235107e-01 -1.137689501047134399e-01 -6.091713532805442810e-02 5.053607746958732605e-02 -4.045692682266235352e-01 -1.312602311372756958e-01
8.100689947605133057e-02 5.903052911162376404e-02 2.036459743976593018e-01 8.233530446887016296e-03 -4.287326037883758545e-01 -8.240783587098121643e-03 1.092028766870498657e-01 1.109166815876960754e-01 -1.350179016590118408e-01 5.939851328730583191e-02 -1.172466799616813660e-01 2.425826638936996460e-01 -1.339856535196304321e-01 1.039602532982826233e-01 -2.100935727357864380e-01 -1.172282621264457703e-01 -3.909093514084815979e-02 9.945406019687652588e-02 3.744638562202453613e-01 -2.074395120143890381e-01 -2.230954468250274658e-01 -1.851703971624374390e-01 1.398835182189941406e-01 4.740191996097564697e-02 1.928881257772445679e-01 -1.161579936742782593e-01 -4.347807914018630981e-02 -1.165001019835472107e-01 9.416313469409942627e-02 -3.901146948337554932e-01 -1.775673031806945801e-01 -4.321309272199869156e-03
-4.575545340776443481e-02 -3.857520222663879395e-02 3.999652564525604248e-01 4.553284030407667160e-03 -1.782668232917785645e-01 -1.749239712953567505e-01 2.422426827251911163e-02 -3.707706928253173828e-02 1.966429874300956726e-02 3.536998033523559570e-01 1.726337969303131104e-01 1.669047027826309204e-02 -1.035056933760643005e-01 -6.647693365812301636e-02 8.353106677532196045e-02 -5.021996796131134033e-02 -1.843125224113464355e-01 1.102853640913963318e-01 3.478103131055831909e-02 4.233636334538459778e-02 2.232187688350677490e-01 6.267096847295761108e-02 1.954499483108520508e-01 1.977710518985986710e-03 1.188011467456817627e-02 5.341815575957298279e-02 -7.385639473795890808e-03 3.685960546135902405e-02 5.814494937658309937e-02 -3.389735519886016846e-01 -5.726447105407714844e-01 1.320829149335622787e-02
-4.447644948959350586e-02 -4.290923476219177246e-01 3.732042610645294189e-01 1.201814487576484680e-01 -8.396569639444351196e-02 1.439369767904281616e-01 -1.621430814266204834e-01 -4.133521579205989838e-03 -1.461357325315475464e-01 1.179472357034683228e-01 1.807218641042709351e-01 1.128444001078605652e-01 3.644365072250366211e-02 4.444727301597595215e-02 1.098183915019035339e-01 -1.451321542263031006e-01 -2.461197227239608765e-01 4.020320996642112732e-02 9.312256425619125366e-02 -1.186553109437227249e-02 1.157245337963104248e-01 5.417288467288017273e-02 -1.284306794404983521e-01 -3.006626619026064873e-03 2.295646220445632935e-01 -1.939294636249542236e-01 3.763986378908157349e-02 -2.025475502014160156e-01 -2.793131582438945770e-02 -4.396987259387969971e-01 -2.398036867380142212e-01 2.840027771890163422e-02
1.069456636905670166e-01 6.536798179149627686e-02 -3.104249835014343262e-01 1.303475629538297653e-02 -3.019562363624572754e-01 2.290703654289245605e-01 1.826328970491886139e-02 3.041643500328063965e-01 1.928578130900859833e-02 -8.132146298885345459e-02 1.280786395072937012e-01 3.146345540881156921e-02 -7.295833528041839600e-02 1.130083203315734863e-02 -1.002962961792945862e-01 8.371867239475250244e-03 -1.445500403642654419e-01 1.389538049697875977e-01 -4.873064905405044556e-02 1.130679622292518616e-01 -1.037171706557273865e-01 8.281829953193664551e-02 -4.280200228095054626e-02 2.383008748292922974e-01 1.364062875509262085e-01 6.969744712114334106e-02 -5.011682212352752686e-02 -1.984309107065200806e-01 -1.849936693906784058e-01 -5.202159881591796875e-01 -1.907694786787033081e-01 -2.703845500946044922e-01
2.962856292724609375e-01 -3.578894138336181641e-01 -1.033470481634140015e-01 -1.225473433732986450e-01 -2.689774334430694580e-01 2.175162546336650848e-02 -7.090460509061813354e-02 2.968403697013854980e-01 -1.710271239280700684e-01 -8.079795539379119873e-02 2.903060521930456161e-03 -2.669541537761688232e-01 -1.713084727525711060e-01 5.668335407972335815e-02 -5.704752355813980103e-02 1.427099108695983887e-01 -1.034139469265937805e-01 3.227313235402107239e-02 9.652236104011535645e-02 2.440821379423141479e-01 9.349014610052108765e-02 -2.208072245121002197e-01 1.051151826977729797e-01 3.902964293956756592e-02 -7.919797301292419434e-02 -2.160468697547912598e-01 3.033717870712280273e-01 -4.676296189427375793e-02 -9.477198868989944458e-02 -1.352429687976837158e-01 -3.089516758918762207e-01 -9.298167377710342407e-02
4.315968155860900879e-01 8.765754848718643188e-02 -4.136742278933525085e-02 6.729516386985778809e-02 1.114597097039222717e-01 5.558797717094421387e-02 -1.252511143684387207e-01 1.427977979183197021e-01 -2.274594604969024658e-01 -1.239108890295028687e-01 1.173177510499954224e-01 4.169493541121482849e-02 1.266027539968490601e-01 2.836441099643707275e-01 -4.302618503570556641e-01 -1.454814057797193527e-02 -1.687418669462203979e-01 1.461119204759597778e-01 -2.207608707249164581e-02 -1.796510629355907440e-02 1.588156074285507202e-02 4.199567064642906189e-02 1.115900650620460510e-01 4.172987118363380432e-02 2.493197917938232422e-01 7.276082783937454224e-02 2.799407541751861572e-01 -4.269825667142868042e-02 -1.260657459497451782e-01 -6.700275838375091553e-02 -3.730513751506805420e-01 -9.879014641046524048e-02
-6.621802225708961487e-03 -2.250372618436813354e-01 3.978317975997924805e-01 6.694343686103820801e-02 -1.424719486385583878e-02 1.127983033657073975e-01 4.848431423306465149e-02 2.144295275211334229e-01 -1.806119680404663086e-01 9.973047673702239990e-02 -1.959979906678199768e-02 8.611850440502166748e-02 2.075381278991699219e-01 -4.245206713676452637e-02 -1.066634953022003174e-01 -1.453354507684707642e-01 -1.071897819638252258e-01 -1.257527917623519897e-01 2.933917343616485596e-01 1.752103120088577271e-02 1.394945830106735229e-01 -1.527886930853128433e-02 2.050316184759140015e-01 3.024060130119323730e-01 5.105547606945037842e-02 1.897249519824981689e-01 4.876459389925003052e-02 5.858212336897850037e-02 -2.268467098474502563e-01 -1.409982889890670776e-01 -4.616016447544097900e-01 4.321513697504997253e-02
5.636838823556900024e-02 -1.088307127356529236e-01 6.183106452226638794e-02 1.369145810604095459e-01 -2.185960561037063599e-01 4.764494672417640686e-02 7.067423313856124878e-02 1.829973012208938599e-01 -1.821639239788055420e-01 6.962805241346359253e-02 6.814225763082504272e-02 3.755951523780822754e-01 -2.342106848955154419e-01 3.084323406219482422e-01 -6.654694676399230957e-02 -3.255858123302459717e-01 -9.353093802928924561e-02 9.739130735397338867e-02 1.017450243234634399e-01 -2.738109827041625977e-01 1.847467720508575439e-01 1.314822137355804443e-01 1.085150018334388733e-01 1.198828220367431641e-01 -1.107383370399475098e-01 -1.322474330663681030e-01 2.570178508758544922e-01 -9.950772672891616821e-02 -2.681212127208709717e-01 1.435063183307647705e-01 -1.615163385868072510e-01 -1.558822393417358398e-01
3.028740286827087402e-01 -1.838096678256988525e-01 1.010228842496871948e-01 1.781518012285232544e-01 -5.574017390608787537e-02 -5.476122722029685974e-02 7.313914597034454346e-02 2.724264003336429596e-02 -1.395256072282791138e-01 1.752695888280868530e-01 3.929446935653686523e-01 6.178727373480796814e-03 1.116841956973075867e-01 -1.713322475552558899e-02 -1.639498583972454071e-02 3.051147460937500000e-01 -3.551481962203979492e-01 -1.268900781869888306e-01 -3.748981654644012451e-02 -1.311410963535308838e-01 -3.059762716293334961e-01 -3.616543486714363098e-02 1.251065135002136230e-01 1.561027020215988159e-01 2.550693750381469727e-01 -9.190696477890014648e-02 4.550828412175178528e-02 -2.275516092777252197e-01 -1.737358123064041138e-01 8.432123064994812012e-02 -2.177255153656005859e-01 4.169900342822074890e-02
1.856606304645538330e-01 -1.696894168853759766e-01 6.423952430486679077e-02 1.386106610298156738e-01 -2.137675881385803223e-01 1.418205350637435913e-01 2.454992234706878662e-01 3.071858286857604980e-01 1.605388820171356201e-01 2.587571442127227783e-01 2.403930872678756714e-01 8.279407769441604614e-02 -2.276530116796493530e-01 1.160811036825180054e-01 1.578840762376785278e-01 5.268950015306472778e-02 1.526188254356384277e-01 1.973390728235244751e-01 1.388772875070571899e-01 -3.261063694953918457e-01 8.353456109762191772e-02 1.588792800903320312e-01 1.568367481231689453e-01 3.544101715087890625e-01 1.138109564781188965e-01 -1.096760630607604980e-01 5.547874793410301208e-02 7.907824590802192688e-03 -7.259467244148254395e-02 -1.744861006736755371e-01 -7.464707642793655396e-02 5.361963808536529541e-02
-1.223926618695259094e-01 7.835604995489120483e-02 2.400880157947540283e-01 5.798041820526123047e-02 5.153334513306617737e-02 -3.178518638014793396e-02 -1.793281286954879761e-01 2.941483259201049805e-01 -2.668689191341400146e-01 1.577123850584030151e-01 1.761954277753829956e-01 1.283680349588394165e-01 1.319595873355865479e-01 -7.262381911277770996e-02 -1.174731627106666565e-01 -2.140813693404197693e-02 -2.033995985984802246e-01 3.191817924380302429e-02 1.079149544239044189e-01 -1.379748526960611343e-02 8.581878989934921265e-02 1.198332849889993668e-02 5.449584871530532837e-02 4.061970114707946777e-01 -1.653091907501220703e-01 1.236647889018058777e-01 3.162605166435241699e-01 1.043520495295524597e-02 -1.171219497919082642e-01 -2.403076589107513428e-01 -4.117068648338317871e-01 3.936553373932838440e-02
2.792523503303527832e-01 -1.002010926604270935e-01 2.362783700227737427e-01 6.641823053359985352e-02 -5.943195521831512451e-02 8.399803191423416138e-03 6.474786996841430664e-02 2.618403732776641846e-01 4.038502648472785950e-02 1.087550297379493713e-01 3.290828764438629150e-01 9.748350828886032104e-02 -9.384018182754516602e-02 -1.328346729278564453e-01 -1.789055615663528442e-01 -1.064544990658760071e-01 -3.535877466201782227e-01 1.986855864524841309e-01 -3.749668896198272705e-01 -1.013049632310867310e-01 1.933328807353973389e-01 -4.610797390341758728e-02 -9.882844239473342896e-02 2.417947649955749512e-01 -1.714950650930404663e-01 -4.283992201089859009e-02 3.006799519062042236e-01 5.872967466711997986e-02 9.149637073278427124e-03 4.478796385228633881e-03 -1.554013341665267944e-01 -4.336310550570487976e-02
2.248306572437286377e-01 2.405806928873062134e-01 -8.618310838937759399e-02 1.240652799606323242e-02 -3.086510896682739258e-01 2.178864032030105591e-01 -1.768352240324020386e-01 7.665952295064926147e-02 1.179718505591154099e-02 -2.984457910060882568e-01 3.191982507705688477e-01 -8.031044155359268188e-02 -3.550308048725128174e-01 4.215576872229576111e-02 -1.755432337522506714e-01 2.447957694530487061e-01 -2.093459069728851318e-01 -2.931328117847442627e-02 8.518250286579132080e-02 -1.392059177160263062e-01 9.935377165675163269e-03 1.480935215950012207e-01 2.787257358431816101e-02 5.072918906807899475e-02 -4.025490581989288330e-02 -5.275996029376983643e-02 -2.673187479376792908e-02 7.910645008087158203e-02 -3.492980301380157471e-01 -1.655576974153518677e-01 -1.545294076204299927e-01 -8.135189861059188843e-02
2.844821810722351074e-01 -2.838239967823028564e-01 -1.873005330562591553e-01 9.450645744800567627e-02 5.294225364923477173e-02 1.361580491065979004e-01 -1.172625198960304260e-01 1.205238997936248779e-01 -1.755664944648742676e-01 -1.009434536099433899e-01 1.570017486810684204e-01 -1.390477269887924194e-01 -3.932455927133560181e-02 -8.876817673444747925e-02 -8.549454808235168457e-02 -1.873292773962020874e-01 -2.368890047073364258e-01 1.411057356745004654e-02 5.814644973725080490e-03 -7.199306041002273560e-03 2.680093981325626373e-02 -2.577161192893981934e-01 -1.614082604646682739e-01 1.230825558304786682e-01 6.480632722377777100e-02 5.928955599665641785e-02 1.905789673328399658e-01 2.950791418552398682e-01 -7.550971582531929016e-03 -4.736061990261077881e-01 -2.954849898815155029e-01 -2.324501238763332367e-02
2.547622323036193848e-01 -1.416106969118118286e-01 -5.349419638514518738e-02 1.190324202179908752e-01 -3.009631037712097168e-01 -1.737911552190780640e-01 1.158208679407835007e-02 5.881388112902641296e-02 -1.468213647603988647e-01 -3.707452118396759033e-02 3.332281708717346191e-01 1.921821087598800659e-01 -1.630224734544754028e-01 -6.664216518402099609e-02 -2.069770842790603638e-01 2.375576794147491455e-01 8.376833051443099976e-02 1.379031687974929810e-01 1.555049270391464233e-01 -3.796392679214477539e-02 8.151824027299880981e-02 -8.938564360141754150e-02 -1.482452750205993652e-01 -4.029645398259162903e-02 1.388744264841079712e-01 -2.368125766515731812e-01 -1.240170374512672424e-01 3.090783767402172089e-02 -3.013574779033660889e-01 -1.036185994744300842e-01 -9.441220015287399292e-02 -4.247103929519653320e-01
-6.783331930637359619e-02 -1.762888394296169281e-02 -7.048961520195007324e-02 1.193023845553398132e-01 -1.753099709749221802e-01 6.575604528188705444e-02 4.033050686120986938e-02 1.351013034582138062e-01 2.788705229759216309e-01 -2.206267267465591431e-01 1.804606467485427856e-01 2.788504064083099365e-01 -1.774512231349945068e-01 8.126154541969299316e-02 1.190949380397796631e-01 -1.674357205629348755e-01 -1.381807923316955566e-01 2.292449027299880981e-01 2.669233977794647217e-01 -1.587300747632980347e-01 -1.769642229191958904e-03 1.255941390991210938e-01 2.571213543415069580e-01 1.352131664752960205e-01 1.392020881175994873e-01 9.997145086526870728e-02 -4.405180737376213074e-02 7.898774929344654083e-03 -1.102452725172042847e-01 -2.274032980203628540e-01 -4.720214307308197021e-01 -1.325297355651855469e-01
9.073311835527420044e-02 -1.323378384113311768e-01 -5.959951505064964294e-02 -3.468938767910003662e-01 -3.065190911293029785e-01 2.807311154901981354e-02 5.829569697380065918e-02 -4.086253046989440918e-02 2.993116080760955811e-01 -7.493709772825241089e-02 4.052217900753021240e-01 -8.315493469126522541e-04 -1.351283490657806396e-01 1.377753317356109619e-01 -2.815169990062713623e-01 1.993189752101898193e-01 -1.863266974687576294e-01 7.918170839548110962e-02 2.178509905934333801e-02 -4.286377225071191788e-03 3.612840175628662109e-02 -7.601652294397354126e-02 -9.491661936044692993e-02 8.974262326955795288e-02 5.828255042433738708e-02 4.220294579863548279e-02 7.295209914445877075e-02 3.749793395400047302e-02 3.992833197116851807e-02 -7.282327860593795776e-02 -4.826533496379852295e-01 -1.324457377195358276e-01
-1.379193514585494995e-01 -2.399026602506637573e-01 3.229503631591796875e-01 1.817740797996520996e-01 -1.988861709833145142e-01 8.854242414236068726e-02 1.703627221286296844e-02 2.934067547321319580e-01 -1.008768007159233093e-01 1.689310520887374878e-01 -2.956268936395645142e-02 1.027439832687377930e-01 1.126748137176036835e-02 -8.894318342208862305e-02 -7.993523031473159790e-02 2.633247338235378265e-02 -3.250250220298767090e-01 -1.923907697200775146e-01 -1.189948339015245438e-02 3.914522007107734680e-03 1.996362656354904175e-01 9.662918001413345337e-02 7.988580502569675446e-03 2.592428922653198242e-01 2.001101821660995483e-01 -1.801839172840118408e-01 9.602207690477371216e-02 9.637142717838287354e-02 -3.844635561108589172e-02 -4.243177548050880432e-02 -4.547559618949890137e-01 1.633200496435165405e-01
2.389108985662460327e-01 1.223562583327293396e-01 2.294802963733673096e-01 -9.405178576707839966e-02 -7.002883404493331909e-02 -8.581506460905075073e-02 -8.187161386013031006e-02 8.783284574747085571e-02 -8.085252344608306885e-02 1.453391611576080322e-01 5.718617439270019531e-01 6.369111686944961548e-02 -1.812132596969604492e-01 -1.081110611557960510e-01 5.530166253447532654e-02 1.778655685484409332e-02 -8.166337758302688599e-02 1.384053826332092285e-01 2.383528351783752441e-01 -1.924645006656646729e-01 -1.596616059541702271e-01 4.466186836361885071e-02 -1.026645377278327942e-01 6.585433334112167358e-02 9.587716311216354370e-02 1.449186503887176514e-01 1.506725400686264038e-01 -2.538142502307891846e-01 -4.780442640185356140e-02 -1.786308437585830688e-01 -2.822799086570739746e-01 1.996922343969345093e-01
3.792977333068847656e-01 9.495554119348526001e-02 1.195673495531082153e-01 9.911093860864639282e-03 -1.002449095249176025e-01 1.539017558097839355e-01 -3.945333883166313171e-02 1.603998690843582153e-01 -6.552258878946304321e-02 7.262128591537475586e-02 1.374236494302749634e-01 9.001193195581436157e-02 8.356677740812301636e-02 3.602995574474334717e-01 -3.569975793361663818e-01 -5.498177930712699890e-02 -6.888500601053237915e-02 6.986514199525117874e-03 -1.971814967691898346e-02 1.468279212713241577e-01 5.141406506299972534e-02 9.639003127813339233e-02 -2.529670484364032745e-02 -1.084559336304664612e-01 3.499956429004669189e-01 -1.530670076608657837e-01 3.250805139541625977e-01 2.715412341058254242e-02 -1.278366446495056152e-01 -3.217686340212821960e-02 -2.644070386886596680e-01 -2.777959406375885010e-01
3.555222228169441223e-02 -2.077677547931671143e-01 -1.567248255014419556e-02 8.564812690019607544e-02 -1.824500709772109985e-01 -1.639838516712188721e-01 2.646184861660003662e-01 -2.696309052407741547e-02 -1.474169939756393433e-01 -1.807208806276321411e-01 3.082576990127563477e-01 -2.710226178169250488e-02 -1.895474493503570557e-01 2.721188962459564209e-02 6.740702688694000244e-02 -6.523815542459487915e-02 4.873981326818466187e-02 3.187808394432067871e-02 1.403044164180755615e-01 -1.172775253653526306e-01 -1.599398851394653320e-01 -1.469021849334239960e-02 -1.639392077922821045e-01 1.407063454389572144e-01 2.106402218341827393e-01 -3.165698945522308350e-01 1.152844168245792389e-02 -5.000660568475723267e-02 1.486085653305053711e-01 -1.364850252866744995e-01 -5.669772028923034668e-01 -5.238258838653564453e-02
2.004575729370117188e-01 -6.719689816236495972e-02 -1.815116847865283489e-03 1.729569137096405029e-01 -1.322513446211814880e-02 -6.646895408630371094e-02 2.920840680599212646e-01 1.821616291999816895e-01 -1.000799089670181274e-01 -1.910556294023990631e-02 3.577818274497985840e-01 7.397178560495376587e-02 -5.367502570152282715e-02 1.513593085110187531e-02 -1.959158852696418762e-02 1.347720026969909668e-01 -2.672124803066253662e-01 -9.221147745847702026e-03 7.760443538427352905e-02 -1.811596006155014038e-02 -1.435217261314392090e-01 1.260072141885757446e-01 2.587799727916717529e-01 3.664831519126892090e-01 -3.784799203276634216e-02 -5.026534944772720337e-02 7.432874292135238647e-02 -6.208701524883508682e-03 9.686912596225738525e-02 -3.706889748573303223e-01 -3.178450167179107666e-01 2.526727914810180664e-01
3.991739079356193542e-02 9.894526563584804535e-03 4.241370260715484619e-01 2.559954822063446045e-01 -1.160571426153182983e-01 -1.304972171783447266e-01 -1.009340807795524597e-01 -3.605140373110771179e-03 4.649068787693977356e-02 5.139991641044616699e-02 1.405226290225982666e-01 1.601574569940567017e-01 -2.093988656997680664e-01 -9.100670367479324341e-02 -2.926858961582183838e-01 1.738767623901367188e-01 -1.513918191194534302e-01 1.756454110145568848e-01 2.164943814277648926e-01 -1.417658198624849319e-02 -1.437424123287200928e-01 -1.845046728849411011e-01 1.593707203865051270e-01 1.640512198209762573e-01 2.176423370838165283e-01 -2.116580903530120850e-01 9.816665947437286377e-02 -2.456418126821517944e-01 -1.123876050114631653e-01 5.866796895861625671e-02 -3.236029148101806641e-01 -5.622969567775726318e-02
1.651905030012130737e-01 5.271056294441223145e-02 3.354211151599884033e-01 -6.134387478232383728e-02 -3.252407312393188477e-01 5.205679684877395630e-02 1.492570191621780396e-01 -1.129707135260105133e-02 1.587907224893569946e-01 1.011039782315492630e-02 1.219843626022338867e-01 2.085005193948745728e-01 -8.150675892829895020e-02 1.647920580580830574e-03 -2.878867387771606445e-01 6.020646169781684875e-02 -7.827092707157135010e-02 2.267876118421554565e-01 1.264874637126922607e-01 -2.299185991287231445e-01 -3.983341529965400696e-02 1.045987159013748169e-01 2.274173125624656677e-02 -2.411248907446861267e-02 -1.195618361234664917e-01 -2.007043063640594482e-01 -5.708473920822143555e-02 3.250168403610587120e-03 -2.397692203521728516e-01 -2.289199233055114746e-01 -3.798493742942810059e-01 3.063903152942657471e-01
-1.022162474691867828e-02 -2.298758476972579956e-01 -1.447329074144363403e-01 1.787132918834686279e-01 -5.689584463834762573e-02 1.874048821628093719e-02 -1.284170895814895630e-01 2.439765781164169312e-01 1.578667014837265015e-01 -9.922547638416290283e-02 1.887836158275604248e-01 1.035063415765762329e-01 -1.651228666305541992e-01 3.108974993228912354e-01 -3.529476374387741089e-02 -1.714606583118438721e-02 -7.445079088211059570e-02 4.478279128670692444e-02 1.223570033907890320e-01 -3.441707417368888855e-02 -5.478046461939811707e-02 9.888710081577301025e-02 7.050511240959167480e-02 3.853785097599029541e-01 2.048872858285903931e-01 -3.110678307712078094e-02 -1.405772119760513306e-01 -6.860677897930145264e-02 -1.591850221157073975e-01 -2.244395166635513306e-01 -4.457806944847106934e-01 2.759707570075988770e-01
1.946104764938354492e-01 -4.718066006898880005e-02 4.320550337433815002e-02 -1.619161516427993774e-01 -2.726897895336151123e-01 -1.931534260511398315e-01 1.344582289457321167e-01 1.742357015609741211e-02 1.461929231882095337e-01 6.612718105316162109e-02 2.558956444263458252e-01 -1.738401502370834351e-02 3.565217554569244385e-02 -3.973172046244144440e-03 3.163515066262334585e-04 1.720000654458999634e-01 -2.236024439334869385e-01 8.170174807310104370e-02 -1.088507771492004395e-01 -2.484578192234039307e-01 1.230878457427024841e-01 1.590532995760440826e-02 3.086906075477600098e-01 2.533385157585144043e-01 4.133994281291961670e-01 -2.295936644077301025e-02 -2.193577140569686890e-01 2.555059194564819336e-01 -1.525153517723083496e-01 3.465288132429122925e-02 -1.729089617729187012e-01 -1.872227191925048828e-01
-3.167352080345153809e-02 -1.456200629472732544e-01 -2.434529364109039307e-02 1.591276973485946655e-01 -4.079717025160789490e-02 -7.338314503431320190e-02 -2.834801375865936279e-01 2.337017506361007690e-01 -4.156556725502014160e-02 3.093239665031433105e-01 3.464672267436981201e-01 1.920988969504833221e-02 -3.693698346614837646e-01 4.371102899312973022e-03 -1.244276762008666992e-01 7.858644425868988037e-02 5.551775917410850525e-02 2.871521711349487305e-01 -2.089593857526779175e-01 -1.491548493504524231e-03 1.471591647714376450e-02 -1.213952600955963135e-01 1.099060773849487305e-01 4.180803894996643066e-01 -2.702598646283149719e-02 1.044832766056060791e-01 3.856441378593444824e-02 -4.097711294889450073e-02 -2.077597826719284058e-01 -1.417671330273151398e-02 -1.908136755228042603e-01 -9.112801402807235718e-02
2.437334507703781128e-01 -7.301811873912811279e-02 1.947176903486251831e-01 2.167774178087711334e-02 -2.583830058574676514e-01 -2.694886922836303711e-01 3.064027428627014160e-01 1.480436176061630249e-01 -9.732995927333831787e-02 7.673746347427368164e-02 1.200821027159690857e-01 -2.330309003591537476e-01 7.422834169119596481e-03 2.779675126075744629e-01 5.612571164965629578e-02 7.651886343955993652e-02 -1.829987019300460815e-01 3.724086657166481018e-02 7.881002128124237061e-02 2.453784048557281494e-01 2.125027328729629517e-01 -4.522718861699104309e-02 2.270748913288116455e-01 1.379953026771545410e-01 -1.340569555759429932e-01 -1.518737077713012695e-01 4.086501151323318481e-02 -1.487537026405334473e-01 -1.326356530189514160e-01 -2.887094318866729736e-01 -2.905659377574920654e-01 -4.434771835803985596e-02
4.097168743610382080e-01 2.639093995094299316e-01 2.312498912215232849e-02 -1.275489777326583862e-01 -5.355898663401603699e-02 1.744913160800933838e-01 -9.509323537349700928e-02 -2.346278168261051178e-02 -1.720333397388458252e-01 1.539392620325088501e-01 1.588912755250930786e-01 1.135136559605598450e-02 2.455966174602508545e-02 1.544513702392578125e-01 -2.504333555698394775e-01 2.260593771934509277e-01 -3.461849093437194824e-01 7.689462602138519287e-02 -6.834081560373306274e-02 1.377883851528167725e-01 -1.162472516298294067e-01 1.146481707692146301e-01 -9.332787245512008667e-02 -2.317029749974608421e-03 1.568815261125564575e-01 -2.335524372756481171e-02 -3.295488655567169189e-03 1.184856742620468140e-01 -3.387545645236968994e-01 -1.887314617633819580e-01 -2.543429434299468994e-01 -2.162579596042633057e-01
3.910744562745094299e-02 5.964449793100357056e-02 1.343800872564315796e-01 4.806889593601226807e-02 -1.553372144699096680e-01 -1.274080872535705566e-01 -1.475634425878524780e-01 3.303636610507965088e-01 8.725836873054504395e-02 1.008068397641181946e-01 8.267965167760848999e-03 4.056873321533203125e-01 -1.667567491531372070e-01 1.666997522115707397e-01 -1.258559077978134155e-01 -8.251680433750152588e-02 -2.183038145303726196e-01 1.399596482515335083e-01 -9.875555336475372314e-02 -1.973997801542282104e-01 -9.767675772309303284e-03 6.655340641736984253e-02 -1.616882979869842529e-01 4.683915972709655762e-01 -5.240343511104583740e-02 1.123521383851766586e-02 7.311628013849258423e-02 -6.833813339471817017e-02 6.706444919109344482e-02 -2.938792705535888672e-01 -1.475424766540527344e-01 -2.259467691183090210e-01
2.417154461145401001e-01 -8.991448581218719482e-02 6.744701415300369263e-02 -1.353461891412734985e-01 -3.426529467105865479e-01 2.110889414325356483e-03 5.129127576947212219e-02 -1.598817855119705200e-01 -1.746482998132705688e-01 1.477145999670028687e-01 1.919758692383766174e-02 1.156028658151626587e-01 -3.443802520632743835e-02 -1.706263720989227295e-01 -2.067809104919433594e-01 -3.069498017430305481e-02 -7.318025827407836914e-02 -2.223812341690063477e-01 6.850245594978332520e-02 -1.659772545099258423e-01 2.276760190725326538e-01 -1.326011419296264648e-01 1.863080710172653198e-01 -1.003792602568864822e-02 1.767046153545379639e-01 5.731480196118354797e-02 4.602623358368873596e-02 1.324808597564697266e-01 -1.549958884716033936e-01 1.703847050666809082e-01 -5.446096062660217285e-01 -1.727562993764877319e-01
2.890954911708831787e-01 -1.574767380952835083e-01 -3.532413765788078308e-02 -1.663182824850082397e-01 -3.323515653610229492e-01 3.469862043857574463e-02 -2.582836151123046875e-02 1.622389554977416992e-01 -3.197179436683654785e-01 5.182959884405136108e-02 4.069976881146430969e-02 3.481556773185729980e-01 -2.159506231546401978e-01 9.142486751079559326e-02 -1.782807409763336182e-01 1.187840774655342102e-01 1.136953905224800110e-01 3.638643398880958557e-02 8.488763868808746338e-02 -8.087199181318283081e-02 3.337770104408264160e-01 -3.770717382431030273e-01 1.286558806896209717e-01 6.765540689229965210e-02 1.186297647655010223e-02 -1.636364869773387909e-02 1.406602710485458374e-01 4.542376846075057983e-02 1.187479961663484573e-02 -3.999979794025421143e-02 -2.330620437860488892e-01 -1.198787093162536621e-01
7.447993010282516479e-02 2.444361299276351929e-01 6.891900300979614258e-02 1.015167161822319031e-01 -1.931912600994110107e-01 1.049117669463157654e-01 -1.568438261747360229e-01 1.500046998262405396e-01 -1.867242455482482910e-01 3.452758118510246277e-02 1.570689231157302856e-01 3.883664906024932861e-01 1.643272340297698975e-01 -2.988873608410358429e-02 5.584400519728660583e-02 5.972701683640480042e-02 -9.455250203609466553e-02 -3.019545041024684906e-02 7.123304158449172974e-02 -9.381939470767974854e-02 1.093312129378318787e-01 1.893296241760253906e-01 -6.587621569633483887e-02 3.377711772918701172e-01 4.375226423144340515e-02 -6.641069799661636353e-02 1.999715268611907959e-01 -2.361097931861877441e-01 -2.214840799570083618e-01 -4.193241298198699951e-01 -2.472398132085800171e-01 -6.699249148368835449e-03
2.778310775756835938e-01 -3.086323738098144531e-01 -3.364653140306472778e-02 5.346595123410224915e-02 -3.251897990703582764e-01 -1.029976531863212585e-01 -1.380954831838607788e-01 -3.377170860767364502e-02 1.845905780792236328e-01 3.844903111457824707e-01 1.280106455087661743e-01 1.014528870582580566e-01 -7.318826392292976379e-03 1.494026929140090942e-01 -1.295036375522613525e-01 6.220338121056556702e-02 -4.375642165541648865e-02 8.416862785816192627e-02 6.749896705150604248e-02 1.919255219399929047e-02 1.116246264427900314e-02 -9.417376667261123657e-02 7.759390771389007568e-02 1.410244256258010864e-01 1.962030380964279175e-01 2.509988844394683838e-01 6.133733689785003662e-02 2.583859562873840332e-01 -2.476535141468048096e-01 1.279506236314773560e-01 -2.722408175468444824e-01 -2.504605054855346680e-01
-2.989526838064193726e-02 3.644125536084175110e-02 1.787157170474529266e-02 2.515382468700408936e-01 -4.990788400173187256e-01 7.321766018867492676e-02 1.935376524925231934e-01 2.465079873800277710e-01 -1.425912380218505859e-01 1.588547043502330780e-02 5.789053440093994141e-02 2.003697752952575684e-01 -3.588506206870079041e-02 -6.965996325016021729e-02 -1.090291440486907959e-01 -2.583920722827315331e-03 3.645755350589752197e-02 2.759586833417415619e-02 1.249289214611053467e-01 1.002975925803184509e-01 1.531423330307006836e-01 -1.112273260951042175e-01 1.670348644256591797e-01 2.568188607692718506e-01 2.392546087503433228e-01 -9.164316207170486450e-02 -1.848211735486984253e-01 -2.059372812509536743e-01 -2.009402960538864136e-01 -3.537816107273101807e-01 -1.559472531080245972e-01 -9.949570149183273315e-02
4.954723268747329712e-02 -1.093533337116241455e-01 1.685533672571182251e-01 4.325005412101745605e-01 -3.255780041217803955e-01 -9.722877293825149536e-02 1.314303576946258545e-01 2.354085743427276611e-01 -4.722546413540840149e-02 2.318321764469146729e-01 1.610247194766998291e-01 1.186779662966728210e-01 -1.515993326902389526e-01 4.523174464702606201e-02 -4.350510537624359131e-01 1.542182266712188721e-01 -2.035075575113296509e-01 -1.207095980644226074e-01 2.005566358566284180e-01 3.324919193983078003e-02 1.223351731896400452e-01 9.706317633390426636e-02 1.125005260109901428e-01 2.184769511222839355e-01 2.272911742329597473e-02 1.215045824646949768e-01 8.445882797241210938e-02 1.230180189013481140e-01 -1.236225664615631104e-01 -3.151359036564826965e-02 -7.368629332631826401e-03 1.092547997832298279e-01
3.558997213840484619e-01 6.622770428657531738e-02 7.315467298030853271e-02 -1.464211046695709229e-01 -1.531401276588439941e-01 1.148122400045394897e-01 -2.452607452869415283e-01 7.922188192605972290e-02 -8.273979276418685913e-02 2.669834792613983154e-01 2.270070981467142701e-04 -3.236759454011917114e-02 -6.821902096271514893e-02 1.797572672367095947e-01 -2.691539824008941650e-01 2.768674632534384727e-03 -1.658223718404769897e-01 7.499384880065917969e-02 5.900686979293823242e-02 1.310358196496963501e-01 -7.214911282062530518e-02 1.684263944625854492e-01 -1.780540943145751953e-01 7.696355134248733521e-02 2.501588165760040283e-01 -2.122198343276977539e-01 -1.549440901726484299e-02 -4.684227518737316132e-03 -1.514412611722946167e-01 -1.745878458023071289e-01 -3.819674551486968994e-01 -3.440027534961700439e-01
2.381610125303268433e-01 -2.157970517873764038e-01 -2.171170115470886230e-01 -1.824361085891723633e-01 -1.058445647358894348e-01 2.863798439502716064e-01 5.727850645780563354e-02 2.299378067255020142e-01 -2.183099389076232910e-01 -1.605815291404724121e-01 1.565149128437042236e-01 -9.082058072090148926e-02 -1.303783506155014038e-01 -1.198597624897956848e-02 -3.019556105136871338e-01 3.012800812721252441e-01 -9.179160743951797485e-02 -4.636694490909576416e-02 1.128909438848495483e-01 5.874141305685043335e-02 3.996373340487480164e-02 8.245210349559783936e-02 1.988987624645233154e-01 5.358997359871864319e-02 1.782792955636978149e-01 -4.953479859977960587e-03 -1.528914123773574829e-01 -1.520787551999092102e-02 -2.927989363670349121e-01 -2.560080587863922119e-01 -2.302944958209991455e-01 -1.559456735849380493e-01
5.851414799690246582e-02 5.632159858942031860e-02 -4.452020302414894104e-02 2.388870418071746826e-01 -2.293064445257186890e-01 9.622093290090560913e-02 9.534548223018646240e-02 9.390618652105331421e-02 -1.530558466911315918e-01 -2.413633763790130615e-01 1.965899020433425903e-01 2.504184246063232422e-01 -3.235397040843963623e-01 -2.899940498173236847e-02 3.308931365609169006e-02 2.828077785670757294e-02 4.052776098251342773e-02 -7.962149381637573242e-02 7.578261941671371460e-02 2.585321664810180664e-01 4.069708883762359619e-01 4.201678559184074402e-02 -3.333389014005661011e-02 1.893181055784225464e-01 1.307899355888366699e-01 1.598623208701610565e-02 -4.015204310417175293e-02 -4.106451291590929031e-03 -6.321930885314941406e-02 -3.338256776332855225e-01 -2.723023593425750732e-01 -2.658386528491973877e-01
3.497176468372344971e-01 -2.872138321399688721e-01 -3.097623586654663086e-02 -5.625019222497940063e-02 -3.316473960876464844e-01 -1.426495015621185303e-01 -6.731469184160232544e-02 5.607923120260238647e-02 -5.077014863491058350e-02 2.925163507461547852e-01 6.941754370927810669e-02 -2.829819172620773315e-02 -2.073393613100051880e-01 -1.127617210149765015e-01 -2.390953600406646729e-01 2.170895636081695557e-01 -1.031977757811546326e-01 2.727369666099548340e-01 9.566148370504379272e-02 -3.432421386241912842e-02 1.379918158054351807e-01 -9.078004956245422363e-02 2.826277911663055420e-01 2.252473309636116028e-02 -3.080464340746402740e-02 -2.403390258550643921e-01 -2.661783099174499512e-01 -2.399384416639804840e-02 -3.337858244776725769e-02 -1.022155210375785828e-01 -1.609066575765609741e-01 -1.693532019853591919e-01
-5.703396722674369812e-02 9.430501610040664673e-02 5.355263128876686096e-02 2.142343074083328247e-01 -4.129045903682708740e-01 -7.260117679834365845e-02 6.775651127099990845e-02 3.628937602043151855e-01 -1.308767497539520264e-01 4.600536823272705078e-02 1.667456179857254028e-01 2.666761726140975952e-02 -1.476887613534927368e-01 -1.339192986488342285e-01 -7.494207471609115601e-02 5.298706516623497009e-02 -1.041314378380775452e-01 -7.561274617910385132e-02 6.207905337214469910e-02 5.180446058511734009e-02 2.352111935615539551e-01 1.087982356548309326e-01 -4.700592532753944397e-02 2.638005912303924561e-01 1.619085371494293213e-01 -1.042862161993980408e-01 3.921488765627145767e-03 -1.491660773754119873e-01 -2.768117934465408325e-02 -4.441067874431610107e-01 -1.652919054031372070e-01 -2.904832661151885986e-01
5.385323166847229004e-01 -1.003190204501152039e-01 -9.581193327903747559e-02 1.122499853372573853e-01 -1.011433675885200500e-01 4.423059523105621338e-02 6.783146411180496216e-02 1.211812421679496765e-01 2.750967442989349365e-01 -2.884455025196075439e-01 3.096250593662261963e-01 4.790268093347549438e-02 -4.176461324095726013e-02 2.336889505386352539e-01 -8.853504806756973267e-02 6.645759940147399902e-02 4.947282746434211731e-02 8.902242779731750488e-02 1.438937336206436157e-01 -1.947916001081466675e-01 1.047509163618087769e-01 -1.169693246483802795e-01 8.082529529929161072e-03 -5.986150726675987244e-02 1.448328024707734585e-03 -7.457872480154037476e-02 1.605488359928131104e-02 -6.901105493307113647e-02 -3.279430866241455078e-01 -2.600682973861694336e-01 -1.942419260740280151e-01 1.392645202577114105e-02
-2.064977400004863739e-02 -4.358202517032623291e-01 -2.434125170111656189e-02 -4.440566152334213257e-02 -2.734579443931579590e-01 -6.864558160305023193e-02 -2.008418552577495575e-02 5.709128454327583313e-03 1.362835709005594254e-02 1.008617877960205078e-01 3.234431743621826172e-01 1.871559652499854565e-03 -2.342643402516841888e-02 -1.005147174000740051e-01 -9.040282666683197021e-02 1.916120350360870361e-01 2.158827893435955048e-02 -1.606509685516357422e-01 -1.260167360305786133e-01 -1.926698684692382812e-01 2.806630432605743408e-01 9.539370238780975342e-02 3.186573460698127747e-02 -9.913054853677749634e-02 2.138137072324752808e-01 -2.685425281524658203e-01 -2.988601848483085632e-02 -1.123201474547386169e-02 -2.758055031299591064e-01 -1.276085823774337769e-01 -3.772121667861938477e-01 -1.585614979267120361e-01
2.511291503906250000e-01 1.516799721866846085e-02 2.486985642462968826e-03 2.187040299177169800e-01 -2.383031547069549561e-01 -1.772013306617736816e-01 1.877218931913375854e-01 2.326728999614715576e-01 -1.660628169775009155e-01 2.457739561796188354e-01 2.841013297438621521e-02 -3.485357016324996948e-02 6.854617968201637268e-03 4.273868799209594727e-01 1.733244955539703369e-02 3.810590878129005432e-02 -1.770771592855453491e-01 -8.607152849435806274e-02 2.924566529691219330e-02 -9.458228014409542084e-03 2.038625329732894897e-01 -2.549843788146972656e-01 3.299171105027198792e-02 -1.834600977599620819e-02 7.186813652515411377e-02 -2.305800467729568481e-01 -4.079935327172279358e-02 -2.788446247577667236e-01 -1.545422244817018509e-02 -3.026443421840667725e-01 -2.439817190170288086e-01 4.115423653274774551e-03
1.564486920833587646e-01 9.937346726655960083e-02 9.699578583240509033e-02 -6.133273243904113770e-02 -2.918336689472198486e-01 -3.955566883087158203e-02 -3.098425641655921936e-02 -1.671702563762664795e-01 1.189581118524074554e-02 1.980457901954650879e-01 2.103302925825119019e-01 3.470916152000427246e-01 -9.270793199539184570e-02 -1.829217970371246338e-01 -2.454700618982315063e-01 -1.793344318866729736e-01 8.275816217064857483e-03 -3.391910195350646973e-01 6.675351411104202271e-02 -2.246807515621185303e-01 1.145599558949470520e-01 1.168750002980232239e-01 1.310363113880157471e-01 4.656549915671348572e-02 1.495625823736190796e-01 -2.697244472801685333e-02 2.847452089190483093e-02 -6.708294618874788284e-03 -1.645204871892929077e-01 -1.269966661930084229e-01 -3.922114372253417969e-01 -2.472621798515319824e-01
1.156155019998550415e-01 5.264589190483093262e-02 -1.577529683709144592e-02 1.281202733516693115e-01 -1.199425905942916870e-01 1.681835204362869263e-01 -1.464037746191024780e-01 2.408054322004318237e-01 -1.607871502637863159e-01 1.211524009704589844e-01 -1.310942023992538452e-01 3.482898175716400146e-01 1.280208816751837730e-03 2.655531167984008789e-01 -2.642584741115570068e-01 -1.198175773024559021e-01 -4.017295539379119873e-01 1.277748793363571167e-01 2.114539034664630890e-02 -1.367254555225372314e-01 2.409935593605041504e-01 1.908344775438308716e-01 2.694763429462909698e-02 3.443296253681182861e-01 1.148965731263160706e-01 5.785584077239036560e-02 8.069190382957458496e-02 -1.484193205833435059e-01 -3.808431327342987061e-02 -2.129170484840869904e-02 -1.731972694396972656e-01 -1.540970057249069214e-01
2.927234768867492676e-02 -6.944984942674636841e-02 4.287189841270446777e-01 2.201778143644332886e-01 -2.004564106464385986e-01 2.197166383266448975e-01 1.467514336109161377e-01 2.877094447612762451e-01 8.204243332147598267e-02 1.571704894304275513e-01 2.407805025577545166e-01 2.499820105731487274e-02 -9.256458282470703125e-02 1.514809280633926392e-01 -2.960306406021118164e-01 -2.199682295322418213e-01 -1.269851997494697571e-02 1.905874013900756836e-01 -1.061322540044784546e-01 -1.195657029747962952e-01 4.566376283764839172e-02 -5.195951089262962341e-02 -8.851940184831619263e-02 9.717908501625061035e-02 -7.432569563388824463e-02 2.279940806329250336e-02 7.329180836677551270e-02 2.485066838562488556e-02 2.659749090671539307e-01 -1.644442230463027954e-01 -2.579914927482604980e-01 -2.263081669807434082e-01
3.469136953353881836e-01 -1.611039042472839355e-01 1.215737164020538330e-01 -4.205656796693801880e-02 -1.903429031372070312e-01 1.627052426338195801e-01 1.419969182461500168e-02 1.528934538364410400e-01 -1.686354428529739380e-01 2.719657421112060547e-01 5.463647469878196716e-02 7.595326006412506104e-02 -1.282495539635419846e-02 3.817904740571975708e-02 -2.723415195941925049e-01 7.511130720376968384e-02 -2.433707192540168762e-02 9.564117342233657837e-02 1.371913775801658630e-02 -7.842161506414413452e-02 9.193085134029388428e-02 3.075031042098999023e-01 6.589609384536743164e-02 -1.559462994337081909e-01 2.796806395053863525e-01 1.229400411248207092e-01 -8.514171838760375977e-02 -2.739773094654083252e-01 -6.156373023986816406e-02 -3.536444604396820068e-01 8.278425782918930054e-03 -3.255075514316558838e-01
8.850948512554168701e-02 7.137656211853027344e-02 -2.622525580227375031e-02 7.063645124435424805e-02 1.272185444831848145e-01 -3.452152386307716370e-02 1.029411423951387405e-02 2.739702165126800537e-01 -1.467477083206176758e-01 2.039960324764251709e-01 3.607247173786163330e-01 1.442796885967254639e-01 -2.574050240218639374e-02 8.299507200717926025e-02 -7.827205210924148560e-02 -1.141004636883735657e-01 -1.488444954156875610e-01 6.458098534494638443e-03 1.124304980039596558e-01 -2.020805180072784424e-01 -1.323247700929641724e-01 -1.007576566189527512e-02 2.842744588851928711e-01 7.514639943838119507e-02 -1.300828456878662109e-01 2.625165879726409912e-01 8.268592506647109985e-02 -1.387006938457489014e-01 -1.002466604113578796e-01 -2.683395743370056152e-01 -4.688726961612701416e-01 2.334855645895004272e-01
1.556993871927261353e-01 -1.358464807271957397e-01 -9.999865293502807617e-02 4.013857990503311157e-02 -1.626531481742858887e-01 5.333125963807106018e-02 -6.449267268180847168e-02 2.745442986488342285e-01 5.142525956034660339e-02 3.226415216922760010e-01 2.972970306873321533e-01 3.445144891738891602e-01 -1.559639628976583481e-02 3.673265874385833740e-01 4.166846349835395813e-02 -2.499523386359214783e-02 -1.060546487569808960e-01 1.308172941207885742e-01 1.299845613539218903e-02 -2.817551195621490479e-01 1.596178561449050903e-01 1.992328166961669922e-01 1.546082347631454468e-01 -6.073936447501182556e-02 -1.989582628011703491e-01 -4.496378079056739807e-02 -8.926548808813095093e-02 -2.862942591309547424e-02 -7.812181115150451660e-02 -2.925064861774444580e-01 -1.971605718135833740e-01 -6.243236735463142395e-02
-1.086895763874053955e-01 -2.003453373908996582e-01 1.521580070257186890e-01 4.042142331600189209e-01 2.651742659509181976e-02 9.853852540254592896e-02 -1.226458251476287842e-01 1.850333064794540405e-01 -1.533504982944577932e-04 9.092714637517929077e-02 1.819484978914260864e-01 -2.323448061943054199e-01 -7.593130320310592651e-02 9.307178854942321777e-02 9.139612317085266113e-03 -6.367211788892745972e-02 2.102169208228588104e-02 -1.675769537687301636e-01 8.775918930768966675e-02 -6.745567917823791504e-02 1.766779124736785889e-01 1.502075418829917908e-02 -3.286059945821762085e-02 -1.401400472968816757e-02 7.832078635692596436e-02 -2.121518552303314209e-01 -3.847002610564231873e-02 -5.302389338612556458e-02 -1.592460870742797852e-01 -1.969692856073379517e-01 -6.281513571739196777e-01 -1.532240025699138641e-02
4.540739655494689941e-01 2.141731232404708862e-02 9.767417609691619873e-02 2.205462306737899780e-01 -1.602207720279693604e-01 -2.655548788607120514e-02 9.585611522197723389e-02 1.197828873991966248e-01 -1.077834796160459518e-02 -2.788700461387634277e-01 2.637783586978912354e-01 7.025122642517089844e-02 -1.436317712068557739e-01 1.584591418504714966e-01 -1.012310087680816650e-01 1.956640183925628662e-02 4.071481898427009583e-02 7.009764201939105988e-03 1.782014071941375732e-01 -3.966672345995903015e-02 1.042014360427856445e-01 -2.139590829610824585e-01 7.992900162935256958e-02 -1.536314487457275391e-01 -7.728376984596252441e-02 -2.244902998208999634e-01 -5.289962515234947205e-02 -1.029507890343666077e-01 -3.519103229045867920e-01 -2.424206584692001343e-01 -2.769972383975982666e-01 1.604068428277969360e-01
9.245672076940536499e-02 8.298096060752868652e-02 -7.223554700613021851e-02 1.229131743311882019e-01 -4.048820436000823975e-01 7.833214104175567627e-02 -2.534157633781433105e-01 2.258922606706619263e-01 -2.764622271060943604e-01 5.793955549597740173e-02 2.881572246551513672e-01 2.292509749531745911e-02 -2.308189868927001953e-01 1.403471976518630981e-01 -1.608787178993225098e-01 -5.107410997152328491e-02 -2.296885997056961060e-01 3.194006085395812988e-01 2.581312358379364014e-01 -8.265679329633712769e-02 6.278221309185028076e-02 -3.103798031806945801e-01 1.056445986032485962e-01 -1.589531451463699341e-01 5.005853623151779175e-02 -4.970582947134971619e-02 -6.709785014390945435e-02 6.227928400039672852e-02 -1.780600659549236298e-02 -1.483465135097503662e-01 -7.930050045251846313e-02 -8.487045764923095703e-02
-1.227376088500022888e-01 5.568400397896766663e-02 1.189259365200996399e-01 -5.424174666404724121e-02 -2.752566635608673096e-01 6.082857027649879456e-02 1.247933655977249146e-01 2.023877054452896118e-01 4.914135485887527466e-02 8.397535234689712524e-02 4.487001895904541016e-01 1.074793748557567596e-02 1.346191912889480591e-01 1.798866987228393555e-01 6.460528820753097534e-03 1.440505385398864746e-01 5.193897336721420288e-02 -2.778385207056999207e-02 -1.025602072477340698e-01 -4.262478351593017578e-01 2.408209741115570068e-01 2.186376601457595825e-02 5.787854548543691635e-03 2.451006174087524414e-01 1.390415877103805542e-01 -9.158152341842651367e-02 1.453784108161926270e-01 2.438616305589675903e-01 3.128701075911521912e-02 -1.523796766996383667e-01 -3.130897283554077148e-01 -4.192920774221420288e-02
3.391188979148864746e-01 7.467769831418991089e-02 9.225492179393768311e-02 5.221386626362800598e-02 -1.163356080651283264e-01 1.784325838088989258e-01 2.177942544221878052e-01 1.019088849425315857e-01 1.477500796318054199e-01 3.038134276866912842e-01 2.082220911979675293e-01 2.619127929210662842e-01 1.099714636802673340e-02 -6.184765323996543884e-02 -2.485264465212821960e-02 -2.820895984768867493e-02 2.172015234827995300e-02 2.034166455268859863e-01 3.955321386456489563e-02 -2.946952879428863525e-01 -2.820354402065277100e-01 8.725004643201828003e-02 1.121474578976631165e-01 4.567478899843990803e-04 8.430482447147369385e-02 1.626844853162765503e-01 -8.370574563741683960e-02 -4.006509855389595032e-02 -1.624521762132644653e-01 -1.448946297168731689e-01 -4.547206461429595947e-01 8.491377532482147217e-02
1.020276099443435669e-01 -4.169892147183418274e-02 -1.713677048683166504e-01 -1.060101389884948730e-02 -1.933327615261077881e-01 7.025621086359024048e-02 -1.115715950727462769e-01 1.440531760454177856e-01 -1.403660029172897339e-01 -1.013991460204124451e-01 3.337704539299011230e-01 1.049060523509979248e-01 -1.866086125373840332e-01 -1.227218657732009888e-02 -1.845126301050186157e-01 2.822587825357913971e-02 -3.280739188194274902e-01 -1.312958598136901855e-01 6.149614974856376648e-02 -1.372764408588409424e-01 -1.609007269144058228e-01 2.819265238940715790e-02 1.118213031440973282e-02 1.345107555389404297e-01 7.873406261205673218e-02 -1.243483871221542358e-01 -4.177845269441604614e-02 2.314941138029098511e-01 -4.953508079051971436e-01 -1.812889724969863892e-01 -1.973623037338256836e-02 -3.356008529663085938e-01
9.360908716917037964e-02 -3.563465476036071777e-01 2.470817118883132935e-01 1.463196128606796265e-01 -8.743724972009658813e-02 -3.511666320264339447e-03 2.007596641778945923e-01 -8.374844491481781006e-02 -2.256061434745788574e-01 -1.715080440044403076e-01 5.935024842619895935e-02 2.359886169433593750e-01 -2.060068994760513306e-01 1.407546922564506531e-02 -1.560860127210617065e-01 -1.026998311281204224e-01 -9.819272160530090332e-02 -2.604717575013637543e-02 3.483031317591667175e-02 1.052967831492424011e-01 2.111371159553527832e-01 -6.113007292151451111e-02 4.965001717209815979e-02 3.203160464763641357e-01 1.542976051568984985e-01 -2.858214676380157471e-01 4.962011706084012985e-03 -1.835352182388305664e-01 -4.695281386375427246e-02 -2.128748297691345215e-01 -1.515573114156723022e-01 -3.521946370601654053e-01
1.394933164119720459e-01 5.977524816989898682e-02 2.718676924705505371e-01 -1.216206420212984085e-02 -3.876773640513420105e-02 2.051215618848800659e-01 -9.500486403703689575e-02 2.002900838851928711e-01 9.519629180431365967e-03 2.561853229999542236e-01 3.609535470604896545e-02 -7.464688271284103394e-02 9.802927076816558838e-02 1.600563973188400269e-01 -3.852379918098449707e-01 5.233547091484069824e-02 -6.119716912508010864e-03 -5.549202486872673035e-02 -7.653121650218963623e-02 1.406948715448379517e-01 8.788859844207763672e-02 9.668389707803726196e-02 1.863163523375988007e-02 1.032623369246721268e-02 3.734600841999053955e-01 -1.118255257606506348e-01 1.262757629156112671e-01 9.070035815238952637e-02 -2.030235528945922852e-01 -2.191305011510848999e-01 -3.435929119586944580e-01 -3.485395610332489014e-01
6.431036442518234253e-02 -1.437459290027618408e-01 7.246062159538269043e-03 -1.454552859067916870e-01 -1.824337691068649292e-01 9.835786372423171997e-02 1.120427176356315613e-01 1.931331753730773926e-01 -2.543780505657196045e-01 -4.917588550597429276e-03 2.850098311901092529e-01 1.455485522747039795e-01 6.651350855827331543e-02 -8.287014812231063843e-02 -2.326146066188812256e-01 -7.203619182109832764e-02 -3.841717541217803955e-01 1.663343459367752075e-01 2.929794788360595703e-01 2.040789574384689331e-01 2.125577814877033234e-02 6.595058739185333252e-02 -9.705058485269546509e-02 3.204650282859802246e-01 -8.831017464399337769e-02 2.316692769527435303e-01 2.186020314693450928e-01 1.241804193705320358e-02 -6.611998379230499268e-02 -9.530912153422832489e-03 -2.421389371156692505e-01 -1.768641471862792969e-01
1.110033877193927765e-02 -1.022129505872726440e-01 3.174518644809722900e-01 -1.403055936098098755e-01 -4.970166087150573730e-02 -7.408800721168518066e-02 -3.351011127233505249e-02 -1.331525016576051712e-02 6.639830023050308228e-02 1.792393028736114502e-01 6.412532180547714233e-02 -1.278634965419769287e-01 -1.166956201195716858e-01 4.467535763978958130e-03 1.794182211160659790e-01 2.080209180712699890e-02 -1.755657792091369629e-01 2.572292685508728027e-01 8.430130779743194580e-02 1.594713330268859863e-02 4.835432395339012146e-02 -7.325315475463867188e-02 2.591353356838226318e-01 1.290247589349746704e-01 1.247938424348831177e-01 1.085508167743682861e-01 2.454330921173095703e-01 -1.037648767232894897e-01 4.859285429120063782e-02 -3.334891498088836670e-01 -5.895375609397888184e-01 -3.323125839233398438e-02
-3.840599581599235535e-02 -2.089630514383316040e-01 -1.382964402437210083e-01 -1.683980822563171387e-01 -3.163094222545623779e-01 1.434109061956405640e-01 2.707802057266235352e-01 -5.998538061976432800e-02 1.714733690023422241e-01 -5.879813060164451599e-02 3.570452928543090820e-01 4.696941748261451721e-02 -1.585148721933364868e-01 6.197360530495643616e-02 -3.021211624145507812e-01 5.643334984779357910e-02 -1.993691474199295044e-01 -8.635219931602478027e-02 1.276579499244689941e-01 -6.573924422264099121e-02 1.133943349123001099e-01 -8.454863727092742920e-02 2.381437458097934723e-02 -2.936356514692306519e-02 -9.843142330646514893e-02 -5.943915620446205139e-02 1.053062304854393005e-01 -3.729997575283050537e-02 -5.894543230533599854e-02 -2.658568508923053741e-02 -5.310842990875244141e-01 -1.505538523197174072e-01
1.643269658088684082e-01 -1.485578417778015137e-01 1.172954142093658447e-01 -1.333642452955245972e-01 -2.281260341405868530e-01 -3.880322724580764771e-02 -8.151063323020935059e-02 9.373862296342849731e-02 9.048920869827270508e-02 -9.337061643600463867e-02 4.507524073123931885e-01 1.508845835924148560e-01 -1.473947521299123764e-02 -7.360808551311492920e-02 -2.020885199308395386e-01 1.340191811323165894e-01 9.083500504493713379e-02 -3.802134692668914795e-01 -9.326138347387313843e-02 -9.285462647676467896e-02 3.049565255641937256e-01 1.052394285798072815e-01 -4.400625824928283691e-02 -1.116306781768798828e-01 1.546679586172103882e-01 -1.983813047409057617e-01 1.163051091134548187e-02 5.446308106184005737e-02 -1.812783926725387573e-01 -1.891967803239822388e-01 -3.336051702499389648e-01 -9.047251939773559570e-02
1.490259468555450439e-01 -1.325199455022811890e-01 6.637018918991088867e-02 -2.682423293590545654e-01 -5.578226596117019653e-02 2.693415284156799316e-01 -2.084755301475524902e-01 2.986922562122344971e-01 -5.945717170834541321e-02 1.027974486351013184e-01 2.497993707656860352e-01 4.091389477252960205e-02 -1.592148244380950928e-01 9.036567062139511108e-03 -7.953950017690658569e-02 -1.698785722255706787e-01 -3.408718407154083252e-01 -3.151975572109222412e-02 2.735690772533416748e-01 -7.088711485266685486e-03 9.623572975397109985e-02 8.590636402368545532e-02 6.509193032979965210e-02 1.087906062602996826e-01 1.716556549072265625e-01 -1.583777070045471191e-01 -1.530523151159286499e-01 2.472335994243621826e-01 7.024249434471130371e-02 -7.317280769348144531e-02 -2.713964581489562988e-01 -2.981762588024139404e-01
1.470269858837127686e-01 -1.658120006322860718e-01 6.066668406128883362e-02 2.139499783515930176e-01 -2.879844903945922852e-01 1.063719168305397034e-01 -1.473212093114852905e-01 1.527915149927139282e-01 2.923330664634704590e-01 3.141897916793823242e-01 3.775263428688049316e-01 1.735248416662216187e-01 -6.680538505315780640e-02 7.446977775543928146e-03 6.080792471766471863e-02 2.144824415445327759e-01 -1.174698024988174438e-02 1.605380792170763016e-03 -6.647513061761856079e-02 -8.333496004343032837e-02 1.979803293943405151e-01 -1.810624599456787109e-01 -5.692661181092262268e-02 5.403198301792144775e-02 -8.393258601427078247e-02 -2.285368591547012329e-01 1.550683081150054932e-01 -3.827449679374694824e-02 -1.560783982276916504e-01 -2.288573533296585083e-01 -2.711795568466186523e-01 -1.624879837036132812e-01
2.919170819222927094e-02 3.197309328243136406e-03 3.192358911037445068e-01 1.147516071796417236e-01 -1.681310236454010010e-01 -7.075800094753503799e-03 2.488062381744384766e-01 -7.348585641011595726e-04 -2.380889952182769775e-01 -2.569963410496711731e-02 2.461475692689418793e-02 3.809706270694732666e-01 -3.944306448101997375e-02 2.266812175512313843e-01 -1.231957450509071350e-01 -1.150454506278038025e-01 1.239532511681318283e-02 2.708410024642944336e-01 2.470879554748535156e-01 -4.744458571076393127e-02 2.475558780133724213e-02 2.081173360347747803e-01 2.077077329158782959e-01 2.883966565132141113e-01 -1.129920873790979385e-02 -1.757635921239852905e-01 2.510523237287998199e-02 3.503866493701934814e-02 -2.391468137502670288e-01 -6.049467250704765320e-02 -1.377847641706466675e-01 -2.993728816509246826e-01
-7.684153318405151367e-02 -6.846150010824203491e-02 1.352228522300720215e-01 -4.819953441619873047e-02 -6.851667165756225586e-02 1.756328903138637543e-02 5.926267057657241821e-02 -1.116104144603013992e-02 1.863552778959274292e-01 1.373411864042282104e-01 5.117856860160827637e-01 2.295147776603698730e-01 1.526698768138885498e-01 1.962676197290420532e-01 -2.095209807157516479e-01 1.936069726943969727e-01 -2.565986216068267822e-01 1.093551516532897949e-02 2.054134756326675415e-01 -9.844312071800231934e-02 1.351601332426071167e-01 -1.799112856388092041e-01 8.013029396533966064e-02 1.926009505987167358e-01 -1.733556389808654785e-01 6.633751839399337769e-02 7.369015365839004517e-02 3.555636107921600342e-02 -2.197145670652389526e-01 -2.490206807851791382e-01 -2.031830400228500366e-01 -2.098545581102371216e-01
2.922002971172332764e-01 6.005344912409782410e-02 -2.633480727672576904e-01 1.288692373782396317e-02 -2.330657988786697388e-01 -1.174140870571136475e-01 1.106414571404457092e-01 1.237144693732261658e-01 -2.350767608731985092e-03 -1.938226222991943359e-01 7.615879178047180176e-02 1.731898337602615356e-01 1.492589116096496582e-01 1.287239640951156616e-01 -3.290460705757141113e-01 2.204979509115219116e-01 -2.436775416135787964e-01 1.401367932558059692e-01 2.172792144119739532e-02 5.692967399954795837e-02 -2.125404216349124908e-02 1.418045163154602051e-01 3.425706624984741211e-01 1.342367976903915405e-01 2.358412146568298340e-01 2.668692171573638916e-01 -2.404580637812614441e-02 -8.832229673862457275e-02 -9.536164999008178711e-02 -1.666283458471298218e-01 -2.562232017517089844e-01 -1.850544475018978119e-02
7.532204687595367432e-02 -1.471986472606658936e-01 -2.087576314806938171e-02 -3.330415785312652588e-01 -4.591726064682006836e-01 8.320455253124237061e-02 9.867293387651443481e-02 6.404573470354080200e-02 1.529928296804428101e-01 -5.300292279571294785e-03 4.273502230644226074e-01 -1.235737279057502747e-02 -2.011184953153133392e-02 8.204621076583862305e-02 -2.473219633102416992e-01 8.344477415084838867e-02 -8.875878155231475830e-02 2.165316790342330933e-02 -8.991411887109279633e-03 4.214957356452941895e-02 1.135256886482238770e-01 -1.138174813240766525e-02 -4.333303123712539673e-02 -1.255071815103292465e-02 4.257521405816078186e-02 1.324022561311721802e-01 4.773724824190139771e-02 -2.003096044063568115e-01 -1.787400245666503906e-02 -7.772280834615230560e-03 -4.986963570117950439e-01 -1.101898849010467529e-01
2.701190412044525146e-01 -5.624286830425262451e-02 1.214451044797897339e-01 2.285027801990509033e-01 -3.353648632764816284e-02 -3.223893344402313232e-01 9.225587546825408936e-02 2.414315044879913330e-01 -6.111876666545867920e-02 -3.177616000175476074e-02 1.992341279983520508e-01 -1.053138300776481628e-01 -9.268335998058319092e-02 1.744008809328079224e-01 -4.036304727196693420e-02 -1.086426749825477600e-01 1.416517887264490128e-02 1.195854768157005310e-01 -2.195076048374176025e-01 -2.032153159379959106e-01 1.787896901369094849e-01 -1.409465521574020386e-01 -1.259751766920089722e-01 3.871214985847473145e-01 6.072038412094116211e-02 -2.501943148672580719e-03 1.333082467317581177e-01 -1.348295509815216064e-01 4.139541462063789368e-02 -1.190416514873504639e-01 -4.314614236354827881e-01 -1.176808923482894897e-01
1.573350876569747925e-01 9.369553625583648682e-02 7.002636790275573730e-02 1.597865968942642212e-01 2.658208087086677551e-02 9.657644480466842651e-02 -3.977167606353759766e-02 1.792836785316467285e-01 -4.284869506955146790e-02 3.013718128204345703e-01 1.258363723754882812e-01 1.817121356725692749e-01 -1.391378492116928101e-01 1.398052424192428589e-01 1.787993684411048889e-02 6.133306026458740234e-02 -1.558992117643356323e-01 -3.802011534571647644e-02 -5.303311720490455627e-02 -3.734213113784790039e-01 2.154770195484161377e-01 -1.026236861944198608e-01 2.405699342489242554e-01 3.584765363484621048e-03 -1.275264471769332886e-01 -3.611984848976135254e-01 -1.605874747037887573e-01 5.581193044781684875e-02 -8.592111617326736450e-02 -4.267295300960540771e-01 -2.401870042085647583e-01 -4.600372165441513062e-02
1.502371486276388168e-02 -2.649559974670410156e-01 6.342363357543945312e-02 1.396559923887252808e-01 -2.524966299533843994e-01 -1.459895167499780655e-02 -1.075943280011415482e-02 -3.162540793418884277e-01 -4.968830943107604980e-02 5.465750396251678467e-02 2.270640581846237183e-01 1.250622123479843140e-01 -6.901063024997711182e-02 -1.709742695093154907e-01 -2.481328845024108887e-01 -1.987423449754714966e-01 -1.331821382045745850e-01 -1.749689728021621704e-01 8.388210833072662354e-02 -3.779356554150581360e-02 1.641044765710830688e-01 3.301827907562255859e-01 1.744372583925724030e-02 2.913143634796142578e-01 1.079568862915039062e-01 -2.167211174964904785e-01 9.891661256551742554e-02 8.657668530941009521e-02 -8.511196821928024292e-02 -1.084728315472602844e-01 -3.721404373645782471e-01 -1.512974202632904053e-01
-1.134798750281333923e-01 5.132981017231941223e-02 7.105012983083724976e-02 7.378596067428588867e-02 -1.916155815124511719e-01 -2.207412868738174438e-01 1.311664003878831863e-02 5.541111528873443604e-02 -3.092775642871856689e-01 2.152037471532821655e-01 1.908372640609741211e-01 -1.704698354005813599e-01 -1.195793319493532181e-02 1.569504439830780029e-01 6.914884597063064575e-02 -1.626029461622238159e-01 -3.836474418640136719e-01 2.334816753864288330e-01 -1.117845475673675537e-01 5.601216852664947510e-02 1.757846958935260773e-02 2.176792770624160767e-01 9.692861884832382202e-02 4.921673238277435303e-02 2.753441408276557922e-02 1.939334422349929810e-01 1.963433921337127686e-01 5.398346111178398132e-02 4.486794769763946533e-02 -2.268863469362258911e-01 -4.171039760112762451e-01 -1.942299157381057739e-01
1.938842982053756714e-01 -2.364975363016128540e-01 1.194903627038002014e-01 4.589070007205009460e-02 -4.309711977839469910e-02 -1.635867208242416382e-01 -4.694927111268043518e-02 2.280285954475402832e-01 1.083895862102508545e-01 -2.163799852132797241e-02 1.681715101003646851e-01 1.295972168445587158e-01 -1.826676726341247559e-01 -1.285659223794937134e-01 -3.056434392929077148e-01 9.276721626520156860e-02 -3.368160128593444824e-01 9.014359116554260254e-02 3.449447751045227051e-01 1.956528127193450928e-01 -6.414122134447097778e-02 -3.692337870597839355e-02 8.977095782756805420e-02 3.869839906692504883e-01 -3.426114842295646667e-02 -5.841543152928352356e-02 1.821094006299972534e-01 2.854665815830230713e-01 -8.435318619012832642e-02 -1.339504867792129517e-01 -1.076704785227775574e-01 -6.144605111330747604e-03
1.783424802124500275e-02 -1.475729644298553467e-01 1.422926187515258789e-01 1.783328652381896973e-01 -3.469274640083312988e-01 -3.232313990592956543e-01 2.154406607151031494e-01 -9.109110385179519653e-02 3.125853464007377625e-02 7.920549064874649048e-02 1.380974799394607544e-01 -7.912955433130264282e-02 -7.645028177648782730e-03 1.919643431901931763e-01 -1.182848364114761353e-01 -4.920047149062156677e-02 -4.789971187710762024e-02 1.787171959877014160e-01 1.834969073534011841e-01 2.422090806066989899e-02 3.834389448165893555e-01 2.676216661930084229e-01 7.271896302700042725e-02 1.896315217018127441e-01 -1.602228358387947083e-02 -1.099463850259780884e-01 1.223694011569023132e-01 1.489342898130416870e-01 -1.028956994414329529e-01 -3.672648370265960693e-01 -1.917092949151992798e-01 -1.703638210892677307e-02
1.160940527915954590e-02 7.393638044595718384e-02 -6.254694610834121704e-02 2.081459760665893555e-01 -3.802113831043243408e-01 7.082638889551162720e-02 -1.335834804922342300e-02 1.553045306354761124e-02 -3.006689548492431641e-01 -1.409691572189331055e-01 1.842150837182998657e-01 9.635714441537857056e-02 -2.936876118183135986e-01 -2.442504279315471649e-02 -3.054598532617092133e-02 1.216817647218704224e-02 -8.348884433507919312e-02 -6.573610752820968628e-02 5.376899987459182739e-02 1.476773470640182495e-01 2.987580299377441406e-01 5.297507718205451965e-02 -8.084329962730407715e-02 1.385016590356826782e-01 1.167224645614624023e-01 1.104540824890136719e-01 -1.453781872987747192e-01 -1.230773776769638062e-01 4.485416784882545471e-02 -2.957149446010589600e-01 -2.270816713571548462e-01 -4.459103941917419434e-01
7.551293075084686279e-02 -7.018076628446578979e-02 -3.815081715583801270e-02 2.247778512537479401e-02 -2.674649059772491455e-01 -6.828171014785766602e-02 2.553243935108184814e-01 1.624269634485244751e-01 2.258002310991287231e-01 -5.698905512690544128e-02 5.526401400566101074e-01 4.020651802420616150e-02 6.130334921181201935e-03 -6.887780129909515381e-02 2.575612813234329224e-02 1.268590986728668213e-01 -1.249913200736045837e-01 8.711756020784378052e-02 -3.322964310646057129e-01 -1.425581872463226318e-01 -4.486542195081710815e-02 -7.865049690008163452e-02 3.983388468623161316e-02 4.342231750488281250e-01 1.655128300189971924e-01 7.928878068923950195e-02 -1.030799821019172668e-01 7.413275539875030518e-02 -5.505360662937164307e-02 -1.516500860452651978e-01 -7.336945831775665283e-02 -5.774008482694625854e-02
3.655985295772552490e-01 -1.171234548091888428e-01 7.161258161067962646e-02 2.395147643983364105e-02 -4.027251899242401123e-02 2.400477528572082520e-01 7.160089164972305298e-02 3.593944013118743896e-02 -3.663625940680503845e-02 1.069681253284215927e-02 5.855108611285686493e-03 2.072874605655670166e-01 -2.559184655547142029e-02 7.922253012657165527e-02 -3.281017243862152100e-01 2.895242571830749512e-01 -9.926689416170120239e-02 2.054403275251388550e-01 -9.615061432123184204e-02 3.144518658518791199e-02 -6.695592403411865234e-02 5.384605005383491516e-02 1.487727370113134384e-02 4.428726062178611755e-02 2.484600692987442017e-01 3.226739466190338135e-01 3.894638717174530029e-01 -3.436419367790222168e-02 -7.078557461500167847e-02 -1.942426860332489014e-01 -3.161046802997589111e-01 -7.179242372512817383e-02
2.255165725946426392e-01 -1.914880871772766113e-01 -1.854491084814071655e-01 6.073518469929695129e-02 -2.280391566455364227e-02 1.918798536062240601e-01 -1.387214660644531250e-01 2.072820812463760376e-01 7.327507715672254562e-03 -6.427814811468124390e-02 3.882366418838500977e-01 1.482701450586318970e-01 -1.753895282745361328e-01 -7.462584972381591797e-02 3.910869732499122620e-02 -2.163688242435455322e-01 -1.412413716316223145e-01 1.903970688581466675e-01 7.104667276144027710e-02 1.209849491715431213e-01 1.904664374887943268e-02 8.168576657772064209e-02 2.618278264999389648e-01 1.433330476284027100e-01 1.314172446727752686e-01 -2.555037438869476318e-01 -1.611218601465225220e-02 1.062273010611534119e-01 3.210920691490173340e-01 1.874421909451484680e-02 -3.732690215110778809e-01 6.616902351379394531e-02
1.252718567848205566e-01 -2.296827360987663269e-02 -1.438100729137659073e-02 -3.213389813899993896e-01 -4.464933276176452637e-01 -2.173536829650402069e-02 -1.349652279168367386e-02 1.951100528240203857e-01 2.996138334274291992e-01 -1.299915555864572525e-02 2.162736207246780396e-01 -1.574803590774536133e-01 8.732435107231140137e-02 7.421920448541641235e-02 -1.591447740793228149e-01 1.930823549628257751e-02 -1.192246079444885254e-01 2.112692035734653473e-02 -4.031766578555107117e-02 -2.214225530624389648e-01 2.257674932479858398e-02 -3.985522687435150146e-02 -1.057287082076072693e-01 -1.699027419090270996e-02 9.534277021884918213e-03 1.876987889409065247e-02 1.331681013107299805e-01 2.911498248577117920e-01 -1.145139709115028381e-01 -1.859428286552429199e-01 -4.401261806488037109e-01 -1.366212666034698486e-01
1.476789861917495728e-01 -1.050829067826271057e-01 6.908638775348663330e-02 1.844507455825805664e-01 -2.614091336727142334e-01 -3.705935180187225342e-02 -1.288328468799591064e-01 4.224188625812530518e-02 5.484991148114204407e-02 -2.057684510946273804e-01 3.277162015438079834e-01 1.957686096429824829e-01 2.011426538228988647e-02 1.916439086198806763e-01 -1.890239119529724121e-01 2.551100254058837891e-01 -1.206717491149902344e-01 9.971857070922851562e-02 -3.293024376034736633e-02 -4.772640019655227661e-02 1.369135528802871704e-01 7.891750335693359375e-02 8.591260015964508057e-02 -4.187301173806190491e-02 -2.562310993671417236e-01 -3.291017711162567139e-01 -3.018039762973785400e-01 2.698416709899902344e-01 4.036237020045518875e-03 -1.170156076550483704e-01 -3.105278909206390381e-01 -3.568110987544059753e-02
-4.390807822346687317e-02 -1.238451339304447174e-02 -5.072167888283729553e-02 3.924838602542877197e-01 -4.020087420940399170e-01 -3.085158299654722214e-03 -1.713968522381037474e-04 2.493156045675277710e-01 -6.147528067231178284e-02 2.594413794577121735e-02 1.605632752180099487e-01 -6.827985495328903198e-02 -1.866595149040222168e-01 -1.809632778167724609e-01 -1.758838593959808350e-01 -4.946513846516609192e-02 -7.755784690380096436e-02 -9.469815343618392944e-02 -6.791038066148757935e-02 -1.029153633862733841e-02 2.600963413715362549e-01 3.287086263298988342e-02 -7.706631720066070557e-02 1.825622916221618652e-01 1.387766003608703613e-01 -1.758982986211776733e-01 2.228039503097534180e-02 -2.628044597804546356e-02 -9.650097042322158813e-02 -5.174544453620910645e-01 -1.252832263708114624e-01 -9.901482611894607544e-02
3.777638375759124756e-01 -2.325566262006759644e-01 -7.962558418512344360e-02 4.028502702713012695e-01 -2.379665225744247437e-01 -7.772731129080057144e-03 1.565172076225280762e-01 1.997078657150268555e-01 -2.529098987579345703e-01 1.656241714954376221e-01 6.538236513733863831e-03 8.786455541849136353e-02 -1.132513284683227539e-01 -1.398288756608963013e-01 -1.718226224184036255e-01 -1.693910509347915649e-01 -2.633287385106086731e-02 -2.323653250932693481e-01 9.897006303071975708e-02 -9.772574156522750854e-02 5.836762487888336182e-03 1.300941407680511475e-01 6.579011678695678711e-02 -5.560899153351783752e-03 -9.550777822732925415e-02 9.955873340368270874e-02 -1.681870967149734497e-01 2.595727518200874329e-02 -2.423849701881408691e-01 -2.520644366741180420e-01 -2.212023138999938965e-01 -9.591609984636306763e-02
4.426144063472747803e-02 -1.762817353010177612e-01 -1.892481581307947636e-03 -8.184701949357986450e-02 -2.877632677555084229e-01 1.567767709493637085e-01 -2.417477369308471680e-01 4.270230978727340698e-02 -8.846411108970642090e-02 8.134405314922332764e-02 2.402935326099395752e-01 3.638750910758972168e-01 -2.775690983980894089e-03 -6.562157999724149704e-03 -1.848247200250625610e-01 4.172335863113403320e-01 -2.377446740865707397e-01 -2.117642760276794434e-01 5.032092705368995667e-02 -5.891454219818115234e-02 -2.397717908024787903e-03 -1.344258636236190796e-01 -4.985903203487396240e-02 3.456415981054306030e-02 8.386592566967010498e-02 2.517348341643810272e-02 -6.096400320529937744e-03 -2.096477895975112915e-01 -1.175717264413833618e-01 -2.463902980089187622e-01 -3.485179841518402100e-01 -5.429775640368461609e-02
-1.304260268807411194e-02 -1.025534719228744507e-01 -9.025011211633682251e-02 -3.288561478257179260e-02 -2.364980280399322510e-01 4.391957074403762817e-02 -9.027755260467529297e-02 1.745529621839523315e-01 -1.854530125856399536e-01 1.506638620048761368e-02 1.717214882373809814e-01 1.022846177220344543e-01 -1.002006679773330688e-01 -1.991551555693149567e-02 3.487243875861167908e-02 1.179408729076385498e-01 -1.135224476456642151e-01 2.172878235578536987e-01 -1.020233929157257080e-01 -4.141636192798614502e-01 2.015812993049621582e-01 3.314140439033508301e-01 -1.828541606664657593e-01 3.829986751079559326e-01 -3.839076310396194458e-02 -3.620977699756622314e-02 9.083271957933902740e-03 5.674301180988550186e-03 2.326005697250366211e-01 -2.394542098045349121e-01 -3.076426088809967041e-01 -4.305336251854896545e-02
2.750070691108703613e-01 -5.486546084284782410e-02 -2.488201484084129333e-02 2.324001789093017578e-01 -2.299580536782741547e-02 2.093466930091381073e-02 -1.098824013024568558e-02 3.070508837699890137e-01 -1.365789771080017090e-01 -2.397558279335498810e-02 2.037497907876968384e-01 -1.778538972139358521e-01 -4.301382228732109070e-03 -3.398263826966285706e-02 -1.986312568187713623e-01 1.401745229959487915e-01 -1.835627257823944092e-01 -2.556620240211486816e-01 -1.761646717786788940e-01 -9.274127334356307983e-02 3.163079023361206055e-01 1.875012665987014771e-01 1.050759628415107727e-01 2.361603379249572754e-01 2.484415424987673759e-03 2.745323814451694489e-02 1.181104779243469238e-01 9.104957431554794312e-02 -1.258806586265563965e-01 -4.581955373287200928e-01 -7.960207760334014893e-02 -1.512411087751388550e-01
2.777697741985321045e-01 -8.435299992561340332e-02 4.701004549860954285e-02 8.270830847322940826e-03 -9.057478606700897217e-02 6.941670179367065430e-02 -1.085425820201635361e-02 -3.612143397331237793e-01 1.303516030311584473e-01 1.172274798154830933e-01 2.366104274988174438e-01 3.272221386432647705e-01 -2.515514492988586426e-01 -1.971978843212127686e-01 -2.353589385747909546e-01 -1.032655090093612671e-01 -1.697036474943161011e-01 -9.440839290618896484e-02 1.014019176363945007e-02 -4.062640294432640076e-02 1.700815856456756592e-01 2.092596292495727539e-01 2.188702523708343506e-01 1.844960153102874756e-01 1.186508014798164368e-01 -9.409963339567184448e-02 -3.121813572943210602e-02 1.322785168886184692e-01 -1.954966634511947632e-01 -2.538568973541259766e-01 -2.433138489723205566e-01 -1.020975410938262939e-01
-8.649676106870174408e-03 -1.346019655466079712e-01 1.932094395160675049e-01 -2.319622933864593506e-01 -2.313280403614044189e-01 -1.293428689241409302e-01 1.607996374368667603e-01 1.904138475656509399e-01 1.553485095500946045e-01 2.962524294853210449e-01 2.763513028621673584e-01 -1.726839989423751831e-01 -1.440595835447311401e-01 -4.526294022798538208e-02 -2.996047735214233398e-01 -2.468052692711353302e-02 -2.253193110227584839e-01 -8.585215359926223755e-02 -4.266119003295898438e-02 -2.220456600189208984e-01 1.246093958616256714e-01 -1.275586038827896118e-01 1.160591542720794678e-01 8.184497803449630737e-02 1.197317913174629211e-01 -7.721234112977981567e-03 -1.370309293270111084e-01 1.676501333713531494e-02 -1.227329522371292114e-01 -4.579596593976020813e-02 -2.786128520965576172e-01 -3.709204196929931641e-01
1.092567108571529388e-02 -4.277274906635284424e-01 4.978303983807563782e-02 1.534021794795989990e-01 -1.641444116830825806e-01 -8.079520426690578461e-03 1.584414094686508179e-01 -9.888363629579544067e-02 -2.180739045143127441e-01 8.890393376350402832e-02 1.678964495658874512e-01 2.186869978904724121e-01 -6.444005668163299561e-02 -1.093554794788360596e-01 1.192117948085069656e-02 -3.982576355338096619e-02 -1.794525235891342163e-01 -1.160918772220611572e-01 2.306567132472991943e-01 -2.059689536690711975e-02 3.007029891014099121e-01 2.217208594083786011e-01 -1.800002008676528931e-01 2.396717816591262817e-01 2.062224149703979492e-01 -2.548553645610809326e-01 -1.389094293117523193e-01 1.272962987422943115e-02 -4.147071391344070435e-02 -2.821532785892486572e-01 -2.055275291204452515e-01 -2.179916203022003174e-02
2.096791267395019531e-01 1.598441898822784424e-01 1.326274275779724121e-01 -3.483087569475173950e-02 -2.778693437576293945e-01 -1.216457691043615341e-02 -5.505982413887977600e-02 3.268921673297882080e-01 -1.654010862112045288e-01 3.313600644469261169e-02 2.881457507610321045e-01 4.146270453929901123e-02 2.305308589711785316e-03 1.481877733021974564e-02 -2.746478021144866943e-01 7.967396639287471771e-03 -2.963874340057373047e-01 3.372686207294464111e-01 -2.450698316097259521e-01 -2.146259248256683350e-01 -4.804092645645141602e-02 9.896747022867202759e-02 4.958856850862503052e-02 3.128325045108795166e-01 -1.913311630487442017e-01 2.012543827295303345e-01 -5.173234269022941589e-02 4.228518903255462646e-02 -2.388282679021358490e-02 -1.037199571728706360e-01 -2.750104852020740509e-02 1.473254561424255371e-01
-2.650187909603118896e-02 -2.658767998218536377e-01 4.025464355945587158e-01 -4.753695428371429443e-02 -1.512738466262817383e-01 -8.368797600269317627e-02 4.091439396142959595e-02 4.392304643988609314e-02 -1.619618833065032959e-01 2.378266602754592896e-01 1.292064487934112549e-01 6.608102470636367798e-03 -1.811947226524353027e-01 7.675722241401672363e-02 6.276586651802062988e-02 1.505871415138244629e-01 -9.036059677600860596e-02 1.176359355449676514e-01 1.992170661687850952e-01 2.096374705433845520e-02 1.221281811594963074e-01 1.078128442168235779e-02 1.088795214891433716e-01 -1.080275699496269226e-01 8.831103891134262085e-02 -6.666857004165649414e-02 -1.399170756340026855e-01 -1.554446667432785034e-01 -9.337434917688369751e-02 -1.588562503457069397e-02 -6.325432062149047852e-01 -1.381927262991666794e-02
3.002537786960601807e-01 -6.755253672599792480e-02 3.061157464981079102e-01 1.759513914585113525e-01 -5.258360877633094788e-02 -3.854341059923171997e-02 -8.378540724515914917e-02 5.059659481048583984e-02 2.697694860398769379e-02 1.883353441953659058e-01 1.530538201332092285e-01 -7.177885621786117554e-02 -7.725327461957931519e-02 2.579448223114013672e-01 1.292718499898910522e-01 -1.997957229614257812e-01 -9.094762802124023438e-02 5.893121659755706787e-02 1.496234089136123657e-01 -1.196433454751968384e-01 -2.024211138486862183e-01 -4.968610033392906189e-02 2.778114378452301025e-01 4.955220501869916916e-03 1.483417600393295288e-01 7.200631499290466309e-02 1.042705848813056946e-01 -3.693284690380096436e-01 -4.841512069106101990e-02 -2.521227300167083740e-01 -4.022003412246704102e-01 4.056343436241149902e-02
1.529251039028167725e-01 -1.969944089651107788e-01 1.270645111799240112e-01 3.624108135700225830e-01 -2.196832299232482910e-01 1.509060710668563843e-01 5.572877079248428345e-02 2.080817073583602905e-01 -3.342579305171966553e-01 2.871035039424896240e-01 2.149590700864791870e-01 5.107361450791358948e-02 -6.458570063114166260e-02 2.521790936589241028e-02 -1.902434229850769043e-01 -1.563008278608322144e-01 -5.122115835547447205e-02 7.168121635913848877e-02 -7.918380945920944214e-02 -2.158641368150711060e-01 -2.086187899112701416e-01 1.784089803695678711e-01 1.903854310512542725e-01 2.095143646001815796e-01 -5.889410525560379028e-02 1.756429076194763184e-01 3.103111125528812408e-02 8.112841099500656128e-02 4.885162226855754852e-03 -2.732891440391540527e-01 -5.969164893031120300e-02 1.679859906435012817e-01
4.436612129211425781e-02 -2.046384215354919434e-01 -3.018774464726448059e-02 1.895411163568496704e-01 -6.385033484548330307e-03 1.202895212918519974e-02 1.827608346939086914e-01 6.060204282402992249e-02 1.391402631998062134e-01 -3.611548617482185364e-02 4.130095243453979492e-01 -4.879170283675193787e-02 -1.090494766831398010e-01 -1.113229766488075256e-01 2.440256066620349884e-02 -1.391101628541946411e-01 -2.381972223520278931e-01 1.704877763986587524e-01 -1.709738820791244507e-01 -4.086099937558174133e-02 -1.148920692503452301e-02 -7.570055872201919556e-02 1.157863214612007141e-01 4.302551448345184326e-01 -4.764112830162048340e-02 -7.470431178808212280e-02 3.465443253517150879e-01 1.460329745896160603e-03 -1.712130308151245117e-01 2.199731208384037018e-02 -3.354926407337188721e-01 -2.298076748847961426e-01
2.947791814804077148e-01 -1.170805841684341431e-01 1.887242943048477173e-01 2.580445706844329834e-01 -3.077723085880279541e-01 4.696555063128471375e-02 -9.879089891910552979e-02 2.030782252550125122e-01 -2.367927581071853638e-01 3.095196001231670380e-02 4.335785657167434692e-02 2.658343687653541565e-02 -1.656647585332393646e-02 2.940181270241737366e-02 -2.037779688835144043e-01 -9.764806181192398071e-02 -2.437487617135047913e-02 1.316472142934799194e-02 1.148064211010932922e-01 -7.263344526290893555e-02 -2.005991637706756592e-01 5.196103453636169434e-02 2.559497654438018799e-01 1.359221935272216797e-01 -1.169774085283279419e-01 3.408823311328887939e-01 -1.453386805951595306e-02 2.203410118818283081e-01 -1.161518245935440063e-01 -4.124500751495361328e-01 -1.141870990395545959e-01 1.265268176794052124e-01
9.494020487181842327e-04 -2.268991619348526001e-02 2.414284972473978996e-03 1.622754782438278198e-01 -1.968863010406494141e-01 -1.936319619417190552e-01 -3.013150393962860107e-02 1.978475898504257202e-01 6.131493672728538513e-02 2.281996756792068481e-01 -6.405295431613922119e-02 3.990282118320465088e-01 -3.274332359433174133e-02 1.233075410127639771e-01 -1.894701570272445679e-01 -3.013594774529337883e-03 -1.818832308053970337e-01 1.450744718313217163e-01 -1.614972949028015137e-01 -2.819078266620635986e-01 -1.203247457742691040e-01 3.072114288806915283e-01 -4.265656694769859314e-02 2.603956460952758789e-01 -2.839498780667781830e-02 -3.533789142966270447e-02 -1.056489422917366028e-01 8.329680562019348145e-02 2.055655233561992645e-03 -6.561309099197387695e-02 -4.284956455230712891e-01 -1.981243938207626343e-01
1.357868760824203491e-01 6.209298595786094666e-02 -1.724622994661331177e-01 -4.117042943835258484e-02 -2.591274082660675049e-01 1.473212987184524536e-01 5.170672386884689331e-02 2.040061503648757935e-01 -2.949708104133605957e-01 -2.396374344825744629e-01 2.070735394954681396e-01 -1.420498043298721313e-01 -2.150319814682006836e-01 6.931458483450114727e-04 4.178826883435249329e-02 -1.331040412187576294e-01 -9.885285794734954834e-02 -4.055870231240987778e-03 -1.449837833642959595e-01 4.253603145480155945e-02 2.241247743368148804e-01 1.696994900703430176e-01 2.159672230482101440e-01 5.094139650464057922e-02 3.047575056552886963e-01 -1.398681551218032837e-01 1.730525940656661987e-01 2.159946709871292114e-01 -2.343642711639404297e-01 -3.131327629089355469e-01 -1.601446568965911865e-01 -1.066819801926612854e-01
3.395894467830657959e-01 5.321428179740905762e-02 1.859925836324691772e-01 -8.608050644397735596e-02 -2.647765278816223145e-01 1.812510639429092407e-01 -1.315066218376159668e-01 2.286016792058944702e-01 -7.031331956386566162e-02 1.422644555568695068e-01 1.958324462175369263e-01 -4.532473534345626831e-02 1.155439242720603943e-01 -8.186201006174087524e-02 -1.779078692197799683e-01 8.150791376829147339e-02 -4.950983449816703796e-02 1.115622073411941528e-01 -1.964887082576751709e-01 7.115332782268524170e-02 -1.239591613411903381e-01 1.543718874454498291e-01 -2.169647216796875000e-01 1.877510994672775269e-01 3.830087184906005859e-01 -5.467470362782478333e-02 -9.450545161962509155e-02 2.761896140873432159e-02 6.443657726049423218e-02 -1.446965187788009644e-01 -2.159248739480972290e-01 -3.636180758476257324e-01
1.945064961910247803e-01 -6.890331208705902100e-02 1.562070548534393311e-01 -5.258175078779459000e-03 -5.088108777999877930e-02 -1.393186002969741821e-01 6.719374656677246094e-02 1.845622360706329346e-01 -1.079043820500373840e-01 9.784367680549621582e-02 3.006494939327239990e-01 -1.669400930404663086e-01 1.390100121498107910e-01 -8.270674198865890503e-02 -1.254972070455551147e-01 -2.771508395671844482e-01 -2.807165868580341339e-02 3.963145911693572998e-01 -1.435153931379318237e-01 1.608334928750991821e-01 -2.120574004948139191e-03 -6.565552204847335815e-02 3.221127018332481384e-02 2.613206207752227783e-01 -1.694041192531585693e-01 -8.414404839277267456e-02 5.980531871318817139e-02 2.155895084142684937e-01 -1.355789508670568466e-02 -3.136778473854064941e-01 -3.834803402423858643e-01 -6.917646527290344238e-02
1.501498371362686157e-01 -1.841105222702026367e-01 1.714714467525482178e-01 2.469769492745399475e-02 -1.441579312086105347e-01 7.184577733278274536e-02 2.263072878122329712e-01 9.153291583061218262e-02 -1.962564289569854736e-01 1.726776808500289917e-01 4.531960189342498779e-01 -5.953584238886833191e-02 -1.058204919099807739e-01 1.774836778640747070e-01 -2.696240246295928955e-01 8.223324269056320190e-02 1.463486999273300171e-01 2.987604141235351562e-01 1.736225336790084839e-01 -5.499885231256484985e-02 3.137604296207427979e-01 -1.793351173400878906e-01 1.345368474721908569e-01 -6.818742305040359497e-02 2.288237810134887695e-01 -5.585313308984041214e-03 1.661256551742553711e-01 -4.424342513084411621e-02 -1.225024312734603882e-01 -2.073425427079200745e-02 -8.733225613832473755e-02 -1.624004691839218140e-01
1.902572810649871826e-01 -1.117368638515472412e-01 1.871922463178634644e-01 2.918767631053924561e-01 -1.115925386548042297e-01 -1.526606231927871704e-01 7.243241369724273682e-02 8.983938395977020264e-02 -5.621966347098350525e-02 -1.038449034094810486e-01 2.588258981704711914e-01 -1.091289296746253967e-01 3.141905739903450012e-02 1.821555793285369873e-01 3.762690722942352295e-02 1.370698660612106323e-01 8.657418191432952881e-02 9.345572441816329956e-02 -2.014080733060836792e-01 -2.274059504270553589e-01 1.907283216714859009e-01 -7.212311029434204102e-02 3.899256885051727295e-02 2.278013825416564941e-01 -1.119972094893455505e-01 -1.087062759324908257e-03 2.149214744567871094e-01 -1.694541424512863159e-01 -2.627896144986152649e-02 -3.029327988624572754e-01 -5.002448558807373047e-01 -3.372456878423690796e-02
1.749347299337387085e-01 9.568510204553604126e-02 -1.968699842691421509e-01 -3.554084151983261108e-02 -2.430053502321243286e-01 8.678162842988967896e-02 9.437040984630584717e-02 1.564315259456634521e-01 -3.072505891323089600e-01 -1.352139860391616821e-01 2.699027359485626221e-01 -8.518604189157485962e-02 -2.045821547508239746e-01 4.348434880375862122e-02 -3.175294771790504456e-02 -1.744991838932037354e-01 -2.815384231507778168e-02 7.676827255636453629e-03 -1.691199243068695068e-01 1.655458062887191772e-01 1.410911381244659424e-01 1.229314133524894714e-01 1.939666420221328735e-01 8.557447791099548340e-02 3.671745657920837402e-01 -1.812343597412109375e-01 7.257457077503204346e-02 2.871081829071044922e-01 -2.019418179988861084e-01 -2.949532568454742432e-01 -1.782421767711639404e-01 -2.315839938819408417e-02
1.874128878116607666e-01 -5.953019484877586365e-02 1.642486751079559326e-01 -1.421156674623489380e-01 -3.773046135902404785e-01 -8.470392972230911255e-02 -1.468747854232788086e-01 1.860829419456422329e-03 2.211310714483261108e-01 1.890018731355667114e-01 2.504407167434692383e-01 2.274872809648513794e-01 6.456869840621948242e-02 5.549500696361064911e-03 -9.399293363094329834e-02 2.692432887852191925e-02 -2.616519927978515625e-01 2.759349942207336426e-01 6.760323047637939453e-02 -5.106459558010101318e-02 1.791647374629974365e-01 -9.622303396463394165e-02 6.039882078766822815e-02 -7.253604382276535034e-02 -2.252558618783950806e-01 -1.342763304710388184e-01 -5.971863865852355957e-02 3.082200884819030762e-03 -2.574123442173004150e-01 -3.397315144538879395e-01 -2.694234549999237061e-01 3.919211402535438538e-02
3.438307642936706543e-01 -5.760963633656501770e-02 4.379693046212196350e-02 -1.607346683740615845e-01 -2.951419539749622345e-02 1.909692287445068359e-01 1.571070998907089233e-01 9.696694090962409973e-03 -8.653511106967926025e-02 1.752187907695770264e-01 1.786146908998489380e-01 1.382839381694793701e-01 -3.516372144222259521e-01 2.833469212055206299e-01 6.511531770229339600e-02 1.332361344248056412e-02 -3.322043120861053467e-01 1.032151281833648682e-01 1.836007833480834961e-01 5.298732966184616089e-02 -8.575367927551269531e-02 1.650757640600204468e-01 -7.134122401475906372e-02 1.907295919954776764e-02 2.688312530517578125e-01 -7.052415609359741211e-02 2.545768395066261292e-02 1.440432667732238770e-01 6.722056120634078979e-02 -8.171871304512023926e-02 -2.558291554450988770e-01 -3.437304794788360596e-01
2.145230323076248169e-01 -2.881385982036590576e-01 3.954436182975769043e-01 7.845306396484375000e-02 -9.722672402858734131e-02 8.591614663600921631e-02 2.511779367923736572e-01 1.785092800855636597e-01 2.910323739051818848e-01 9.676919132471084595e-02 3.321362435817718506e-01 -1.131836418062448502e-02 -2.371335178613662720e-01 1.488363891839981079e-01 -1.844664961099624634e-01 -1.084840744733810425e-01 9.240877628326416016e-02 6.488253921270370483e-02 1.481309905648231506e-02 -2.117753922939300537e-01 1.002705935388803482e-02 4.464181512594223022e-02 -8.745051920413970947e-02 -2.109203487634658813e-02 -1.519473195075988770e-01 1.104839518666267395e-01 6.187935825437307358e-03 6.792237609624862671e-02 7.124350219964981079e-02 -2.311550825834274292e-01 -2.710494101047515869e-01 -1.673954278230667114e-01
1.232342272996902466e-01 -1.045781299471855164e-01 -1.114133745431900024e-01 1.621640473604202271e-02 -2.941297292709350586e-01 7.524455338716506958e-02 1.211185604333877563e-01 1.343172490596771240e-01 -1.841425150632858276e-01 -1.515334248542785645e-01 1.895055174827575684e-01 -6.064819637686014175e-03 -1.254614740610122681e-01 2.250613868236541748e-01 -2.445900142192840576e-01 -1.753932088613510132e-01 -2.553128898143768311e-01 -7.613410800695419312e-02 -4.872825741767883301e-02 1.489331871271133423e-01 -1.273928284645080566e-01 1.961953341960906982e-01 -3.301621600985527039e-02 -8.500745892524719238e-02 5.008043646812438965e-01 1.340839173644781113e-02 1.278450042009353638e-01 1.437412202358245850e-02 -3.035876154899597168e-01 -8.253287523984909058e-02 -1.541863530874252319e-01 -1.940486729145050049e-01
1.264357715845108032e-01 -4.693503305315971375e-02 1.582110673189163208e-01 2.523466944694519043e-01 -2.949813306331634521e-01 1.041771844029426575e-01 5.644802004098892212e-02 2.910953760147094727e-01 3.361200215294957161e-03 -1.697373948991298676e-02 2.642322331666946411e-02 -5.215649306774139404e-02 -1.983897946774959564e-02 3.452628478407859802e-02 6.648360192775726318e-02 -8.225437998771667480e-02 -3.992707133293151855e-01 2.102617472410202026e-01 8.027664572000503540e-02 1.303568631410598755e-01 -1.457950845360755920e-02 -3.319204747676849365e-01 9.504288434982299805e-02 1.146066710352897644e-01 1.199899464845657349e-01 7.719305902719497681e-02 1.926984190940856934e-01 1.755296438932418823e-01 -7.879330962896347046e-02 -4.531135857105255127e-01 -8.012720942497253418e-02 -1.580068320035934448e-01
2.918172776699066162e-01 6.911493837833404541e-02 -2.986788153648376465e-01 3.628372773528099060e-02 -9.142058342695236206e-02 2.081945687532424927e-01 5.677971243858337402e-02 1.431256532669067383e-01 -3.302562609314918518e-02 -8.164140582084655762e-02 1.213560476899147034e-01 -5.456847324967384338e-02 -3.629046082496643066e-01 -9.154464933089911938e-04 -2.227986901998519897e-01 3.388227820396423340e-01 -4.325862228870391846e-02 -1.331596672534942627e-01 5.744938552379608154e-02 -9.280676953494548798e-03 1.250038444995880127e-01 -3.521686047315597534e-02 5.604301020503044128e-02 6.231859698891639709e-02 1.966783553361892700e-01 -8.197842538356781006e-02 -6.373774260282516479e-02 6.622844934463500977e-02 -2.004094421863555908e-01 -3.239234089851379395e-01 -3.625125885009765625e-01 -2.128140330314636230e-01
1.663905978202819824e-01 -2.406347775831818581e-03 -2.375924587249755859e-02 -1.541382223367691040e-01 -3.448163270950317383e-01 -1.968990713357925415e-01 3.814546763896942139e-02 3.702021762728691101e-02 1.761120557785034180e-01 1.169936135411262512e-01 2.665557861328125000e-01 3.361587524414062500e-01 -5.966359004378318787e-02 -1.408848632127046585e-02 -2.540904283523559570e-01 2.883216142654418945e-01 -1.453481912612915039e-01 1.083393469452857971e-01 -5.150059238076210022e-02 5.228530243039131165e-02 1.245950162410736084e-01 -2.125830650329589844e-01 1.084516271948814392e-01 -1.222513467073440552e-01 -4.014161881059408188e-03 4.364464432001113892e-02 -1.005665957927703857e-01 -1.983718723058700562e-01 -2.622226774692535400e-01 -1.164626777172088623e-01 -3.518364131450653076e-01 -1.552854031324386597e-01
1.379395425319671631e-01 -3.330572247505187988e-01 1.916461139917373657e-01 -2.436293959617614746e-01 -1.017467305064201355e-01 1.339861899614334106e-01 -2.022539824247360229e-02 2.017650306224822998e-01 2.394818700850009918e-02 2.024978101253509521e-01 4.250368475914001465e-01 -1.415667776018381119e-02 -4.907399788498878479e-02 -5.525717511773109436e-03 -2.485126629471778870e-02 -5.807333439588546753e-02 4.581281915307044983e-03 -1.519832178018987179e-03 -1.358138620853424072e-01 -3.231135308742523193e-01 1.827868372201919556e-01 -3.483227267861366272e-02 2.031252086162567139e-01 1.120813097804784775e-02 -2.186063081026077271e-01 1.380584686994552612e-01 -8.823744952678680420e-02 1.913219839334487915e-01 -1.441492438316345215e-01 -2.778100669384002686e-01 -1.736060231924057007e-01 -1.935422122478485107e-01
2.900944277644157410e-02 5.652834102511405945e-02 -5.184619128704071045e-02 1.223061978816986084e-01 -3.267488181591033936e-01 8.832794427871704102e-02 1.604066193103790283e-01 2.571141533553600311e-02 -2.421154640614986420e-02 -8.828235417604446411e-02 3.361911475658416748e-01 6.905746459960937500e-02 -9.004030376672744751e-02 1.327838599681854248e-01 3.103432618081569672e-02 -1.726948022842407227e-01 -2.056735381484031677e-02 1.863310039043426514e-01 2.753462195396423340e-01 -1.819072663784027100e-01 -3.485247194766998291e-01 2.222834825515747070e-01 2.493109405040740967e-01 -3.781746141612529755e-03 1.496760100126266479e-01 1.885234713554382324e-01 4.445221275091171265e-03 9.148006141185760498e-02 -1.218709871172904968e-01 -1.731114983558654785e-01 -4.025625586509704590e-01 -6.597529351711273193e-02
3.230522572994232178e-01 2.604460343718528748e-02 1.339476406574249268e-01 -3.033912368118762970e-02 -1.965965330600738525e-01 9.087564796209335327e-02 1.017792746424674988e-01 1.214394569396972656e-01 -3.338308632373809814e-01 -2.329860068857669830e-02 1.346891373395919800e-01 1.054273173213005066e-01 -7.871722429990768433e-02 1.597172021865844727e-01 -5.809010192751884460e-02 -1.279319375753402710e-01 1.120755523443222046e-01 1.185082495212554932e-01 3.471299409866333008e-01 1.014751791954040527e-01 4.392348602414131165e-02 -9.305468946695327759e-02 -9.105335175991058350e-02 3.044847548007965088e-01 -8.398433774709701538e-02 3.212464451789855957e-01 -3.380600363016128540e-02 3.392553329467773438e-02 -3.552823364734649658e-01 -4.377362132072448730e-02 -2.335729748010635376e-01 -2.171548008918762207e-01
1.522883474826812744e-01 1.714573428034782410e-02 1.357590258121490479e-01 1.441796272993087769e-01 -2.683619558811187744e-01 -1.990535259246826172e-01 3.935049474239349365e-02 7.623010873794555664e-02 -2.516086995601654053e-01 -3.546703979372978210e-02 3.732040226459503174e-01 3.649489209055900574e-02 -1.852478533983230591e-01 -1.792315095663070679e-01 -4.346352815628051758e-01 1.103159636259078979e-01 8.063123375177383423e-02 7.466506212949752808e-02 -2.400663644075393677e-01 2.241211757063865662e-02 1.784571856260299683e-01 3.981848061084747314e-02 -8.207156509160995483e-02 -1.438426524400711060e-01 -8.834609389305114746e-02 2.224830836057662964e-01 2.270270138978958130e-01 5.697406083345413208e-02 -1.900617033243179321e-02 -2.138808965682983398e-01 -2.303108870983123779e-01 -5.736251547932624817e-02
5.843230709433555603e-02 -2.166773527860641479e-01 3.040378093719482422e-01 2.628316283226013184e-01 -2.551918327808380127e-01 -1.090280637145042419e-01 4.920622706413269043e-02 3.342779278755187988e-01 1.836827248334884644e-01 1.227149590849876404e-01 1.228921115398406982e-01 -1.446202546358108521e-01 -1.512720715254545212e-02 7.341337855905294418e-03 -4.204262793064117432e-02 5.575339496135711670e-02 -1.513669937849044800e-01 1.449744701385498047e-01 1.366706788539886475e-01 1.575672477483749390e-01 -1.144976317882537842e-01 -1.097537726163864136e-01 -7.027158141136169434e-02 1.894478797912597656e-01 2.069921344518661499e-01 -3.535816967487335205e-01 -1.044102013111114502e-01 -9.691025316715240479e-02 1.784691959619522095e-02 -9.223028272390365601e-02 -3.844253122806549072e-01 -9.371741861104965210e-02
1.103467792272567749e-01 -1.094630807638168335e-01 5.454003810882568359e-02 -1.141064167022705078e-01 -3.010904192924499512e-01 4.086912050843238831e-02 -1.388631761074066162e-01 5.389314144849777222e-02 2.152435183525085449e-01 4.292275756597518921e-02 3.723894357681274414e-01 3.080419898033142090e-01 3.027046024799346924e-01 2.841478027403354645e-02 -1.063744444400072098e-02 -1.587516814470291138e-02 -1.905151754617691040e-01 1.858868896961212158e-01 8.556761592626571655e-02 1.100884657353162766e-02 4.205637052655220032e-02 -8.256605267524719238e-02 8.843414485454559326e-02 -1.226022001355886459e-02 -1.698684692382812500e-01 -3.294206857681274414e-01 -6.748081650584936142e-03 1.212355867028236389e-02 -1.088144704699516296e-01 -1.186131685972213745e-01 -4.497874677181243896e-01 1.008003577589988708e-01
1.365769058465957642e-01 -9.085705876350402832e-02 -7.110474258661270142e-02 -7.908285409212112427e-02 -1.700524240732192993e-01 7.584182918071746826e-02 2.019060589373111725e-02 2.259043231606483459e-02 -7.749221473932266235e-02 7.071692496538162231e-02 3.903660178184509277e-01 3.976253271102905273e-01 1.057374179363250732e-01 -1.372273117303848267e-01 -1.481502354145050049e-01 3.167879283428192139e-01 2.205290831625461578e-02 -1.842514872550964355e-01 -1.788778230547904968e-02 -5.201601982116699219e-02 8.961094170808792114e-02 -2.632356286048889160e-01 -1.754541993141174316e-01 7.005391269922256470e-02 5.160446092486381531e-02 8.350467681884765625e-02 1.019043754786252975e-02 2.648694254457950592e-02 -1.012042537331581116e-01 -9.547245502471923828e-02 -4.933266639709472656e-01 -1.695179939270019531e-01
3.830978274345397949e-01 4.909501969814300537e-02 2.102453410625457764e-01 2.509848475456237793e-01 -3.219566047191619873e-01 -8.596379309892654419e-03 1.023157164454460144e-01 2.062980830669403076e-01 6.045470479875802994e-03 2.456828951835632324e-01 2.986282110214233398e-01 9.305222332477569580e-02 1.242239326238632202e-01 2.339621186256408691e-01 -7.439208030700683594e-02 1.646192818880081177e-01 -1.664817333221435547e-01 -2.817477285861968994e-01 1.673202589154243469e-02 1.492749806493520737e-02 9.555844962596893311e-02 -2.765473537147045135e-02 9.681132435798645020e-02 -2.064861059188842773e-01 -2.039026170969009399e-01 -1.044303178787231445e-01 -2.238263934850692749e-02 5.554371699690818787e-02 -9.305335581302642822e-02 -3.654704988002777100e-02 -2.828870415687561035e-01 -1.011962145566940308e-01
2.776115238666534424e-01 -1.794671453535556793e-02 4.091983288526535034e-02 -1.120121218264102936e-02 -9.894580394029617310e-02 1.653812378644943237e-01 7.317782193422317505e-02 2.567574083805084229e-01 -1.612289994955062866e-01 -1.012814510613679886e-02 1.504888236522674561e-01 5.652903579175472260e-03 1.339208632707595825e-01 1.219276487827301025e-01 -1.043505370616912842e-01 1.447723712772130966e-02 -1.996674984693527222e-01 3.548303544521331787e-01 -1.465902179479598999e-01 5.537506192922592163e-03 -1.180108636617660522e-01 2.076840251684188843e-01 -1.764468252658843994e-01 2.646431624889373779e-01 2.300143986940383911e-01 3.453713655471801758e-02 -4.505058284848928452e-03 1.409896612167358398e-01 -3.294881880283355713e-01 -2.515874207019805908e-01 -2.081283740699291229e-02 -3.576365113258361816e-01
-2.282425574958324432e-02 3.819938004016876221e-02 4.285392537713050842e-02 -1.492553651332855225e-01 -2.803076505661010742e-01 1.485098302364349365e-01 1.155361905694007874e-01 -7.671289145946502686e-02 4.249653592705726624e-02 1.622711867094039917e-01 5.675833225250244141e-01 6.042232364416122437e-02 3.531812876462936401e-02 1.428875476121902466e-01 -2.964566946029663086e-01 2.969762384891510010e-01 -2.714003324508666992e-01 4.601412639021873474e-02 -2.346934191882610321e-02 -2.274170815944671631e-01 9.470982104539871216e-02 -1.873513758182525635e-01 4.324308782815933228e-02 8.452459424734115601e-02 -1.186691671609878540e-01 -2.442578226327896118e-02 5.808685347437858582e-02 5.357196554541587830e-02 -1.277244091033935547e-01 -1.775503158569335938e-01 -1.826466023921966553e-01 -1.382385939359664917e-01
4.145048260688781738e-01 1.469040289521217346e-02 -2.733020186424255371e-01 -6.101541221141815186e-02 1.047312095761299133e-01 6.813237816095352173e-02 2.173072993755340576e-01 2.815375030040740967e-01 -4.049545899033546448e-02 7.588844746351242065e-02 1.133614853024482727e-01 5.389798060059547424e-02 -8.089451491832733154e-02 9.466832876205444336e-02 -3.703926503658294678e-01 1.169184595346450806e-01 -2.550542950630187988e-01 5.018312367610633373e-04 2.101881504058837891e-01 2.312408201396465302e-02 -1.052391622215509415e-02 2.470117360353469849e-01 2.056703865528106689e-01 1.089945957064628601e-01 1.939506269991397858e-02 -3.208298981189727783e-02 1.756079941987991333e-01 2.163653224706649780e-01 -1.220855414867401123e-01 -9.407774358987808228e-02 -2.953225672245025635e-01 -5.323860794305801392e-02
8.773040026426315308e-02 9.805392473936080933e-02 -2.144281715154647827e-01 2.028570622205734253e-01 -9.701503813266754150e-02 3.292370438575744629e-01 -6.214511394500732422e-02 1.000650748610496521e-01 -1.497665643692016602e-01 -6.153866276144981384e-02 2.519802749156951904e-01 1.199375391006469727e-01 -2.756294608116149902e-02 2.719258666038513184e-01 6.369907408952713013e-03 6.318698637187480927e-03 -1.529116183519363403e-01 -1.248045265674591064e-01 -2.127157710492610931e-02 -3.351374343037605286e-02 1.027741059660911560e-01 -1.722374260425567627e-01 4.376824945211410522e-02 2.099998593330383301e-01 1.392243057489395142e-01 -6.061697751283645630e-02 1.366741023957729340e-02 1.541399769484996796e-02 -8.076352626085281372e-02 -4.375967383384704590e-01 -2.291846126317977905e-01 -4.291797280311584473e-01
1.282305270433425903e-01 -4.543381556868553162e-02 -1.086432486772537231e-01 6.468479335308074951e-02 1.372703313827514648e-01 -6.974843144416809082e-02 8.878692239522933960e-02 1.550509780645370483e-01 -1.677904278039932251e-01 3.072828352451324463e-01 2.311692237854003906e-01 1.958478689193725586e-01 -8.428102731704711914e-02 1.663443148136138916e-01 -2.612951993942260742e-01 -1.382322758436203003e-01 -1.003793254494667053e-01 1.649999171495437622e-01 1.217929124832153320e-01 -1.500797867774963379e-01 -4.655838012695312500e-02 7.109202910214662552e-03 2.175997793674468994e-01 1.868872344493865967e-01 1.733215525746345520e-03 1.579234153032302856e-01 7.337097078561782837e-02 -2.120657116174697876e-01 -2.184592932462692261e-02 -3.126342892646789551e-01 -3.856392204761505127e-01 3.032461106777191162e-01
1.317571699619293213e-01 -9.845365583896636963e-02 -1.997986882925033569e-01 -7.326508406549692154e-03 -1.065229251980781555e-01 -1.073095872998237610e-01 2.538507580757141113e-01 -1.993736773729324341e-01 -1.070690825581550598e-01 3.741169348359107971e-02 2.407127320766448975e-01 -3.902658447623252869e-02 -3.012808263301849365e-01 -4.576427862048149109e-02 1.498510092496871948e-01 -1.594847887754440308e-01 -1.420763581991195679e-01 3.406414389610290527e-02 -5.878896638751029968e-02 -8.655184507369995117e-02 5.283618718385696411e-02 2.018259093165397644e-02 -9.567838162183761597e-02 9.635660797357559204e-02 1.979008466005325317e-01 -4.591770470142364502e-02 5.212173331528902054e-03 -2.434449493885040283e-01 -2.004969865083694458e-02 -1.124448552727699280e-01 -6.456125974655151367e-01 -9.207796305418014526e-02
-1.342244446277618408e-02 -2.431662827730178833e-01 4.755013436079025269e-02 -6.665733642876148224e-03 -2.575417459011077881e-01 -2.744731903076171875e-01 -6.548056006431579590e-02 1.211590096354484558e-01 -2.681191861629486084e-01 -1.529725193977355957e-01 2.737637758255004883e-01 1.002307385206222534e-01 -8.244401961565017700e-02 -1.500843167304992676e-01 -5.213882327079772949e-01 9.638076275587081909e-02 -1.856861114501953125e-01 -1.230901256203651428e-01 -1.976593136787414551e-01 3.314772993326187134e-02 1.121654435992240906e-01 1.622436791658401489e-01 -2.087590098381042480e-02 -4.734696820378303528e-02 -7.454350590705871582e-02 -2.610288746654987335e-02 1.084382012486457825e-01 1.097664907574653625e-01 8.240580558776855469e-02 -1.881411820650100708e-01 -2.856054902076721191e-01 4.279518127441406250e-02
1.679466217756271362e-01 -2.975495457649230957e-01 4.099164530634880066e-02 -1.699018478393554688e-01 -2.039017826318740845e-01 -4.958415031433105469e-02 -1.297985017299652100e-01 1.681989133358001709e-01 3.692528232932090759e-02 -1.404290646314620972e-01 2.950815260410308838e-01 2.088492661714553833e-01 -7.262884639203548431e-03 -2.130799889564514160e-01 -1.714253574609756470e-01 1.063145473599433899e-01 -5.227807536721229553e-02 -2.004635185003280640e-01 -2.185788303613662720e-01 -9.005461633205413818e-02 1.917720735073089600e-01 2.989793717861175537e-01 -1.155492588877677917e-01 -1.529731005430221558e-01 9.267723560333251953e-02 -9.545376896858215332e-02 7.045493274927139282e-02 -2.329408377408981323e-02 -2.066870927810668945e-01 -1.249788552522659302e-01 -3.988707065582275391e-01 -1.524832397699356079e-01
1.072034910321235657e-01 1.007801219820976257e-01 6.459292490035295486e-03 3.065817356109619141e-01 -2.871439456939697266e-01 9.201074391603469849e-02 -1.354392319917678833e-01 3.790972530841827393e-01 -1.241165921092033386e-01 1.049956381320953369e-01 2.961217463016510010e-01 -3.381627053022384644e-02 -2.365261614322662354e-01 9.202356636524200439e-02 -8.578912913799285889e-02 -3.669299418106675148e-03 -3.557842075824737549e-01 1.841388791799545288e-01 2.267331779003143311e-01 -1.521321535110473633e-01 1.751353144645690918e-01 -3.116571009159088135e-01 -1.172128319740295410e-02 -9.626240283250808716e-02 5.104891583323478699e-02 -1.030400246381759644e-01 -1.959696412086486816e-01 -7.222055643796920776e-02 -5.871537327766418457e-02 -6.588532123714685440e-03 -9.331772476434707642e-02 -5.480353906750679016e-02
5.912533402442932129e-02 1.442691385746002197e-01 2.230886220932006836e-01 -6.309808790683746338e-02 -5.817281082272529602e-02 7.714352756738662720e-02 -1.344341337680816650e-01 7.836344838142395020e-02 -8.420100808143615723e-02 1.898794174194335938e-01 5.616573095321655273e-01 9.540780633687973022e-02 -2.039232254028320312e-01 -1.501779258251190186e-01 2.713063359260559082e-02 -1.288961470127105713e-01 -6.130832433700561523e-02 1.052639707922935486e-01 1.980875879526138306e-01 -3.633874058723449707e-01 -5.056723207235336304e-02 -3.686342388391494751e-02 -2.166520059108734131e-01 1.408533006906509399e-01 3.063856363296508789e-01 1.878062263131141663e-02 4.372277483344078064e-02 -1.981978416442871094e-01 -3.011226467788219452e-02 -9.950509667396545410e-02 -1.897306293249130249e-01 -1.230761501938104630e-02
9.678558260202407837e-02 1.255147457122802734e-01 -2.620480954647064209e-01 -1.343933492898941040e-01 -2.016282379627227783e-01 1.895767003297805786e-01 3.794786334037780762e-02 1.176221296191215515e-03 -1.065184921026229858e-01 5.815155431628227234e-02 1.892648339271545410e-01 7.888981699943542480e-02 -2.631911933422088623e-01 1.525387763977050781e-01 -1.264159083366394043e-01 1.511452645063400269e-01 4.278705641627311707e-02 -8.707994222640991211e-02 1.118476688861846924e-01 -8.935139514505863190e-03 1.001784801483154297e-01 1.082291379570960999e-01 -2.927452884614467621e-02 1.887154430150985718e-01 2.242588549852371216e-01 -1.214426010847091675e-02 7.337658107280731201e-02 2.272638976573944092e-01 -2.288059145212173462e-01 -4.871082007884979248e-01 -2.063893675804138184e-01 -3.194657564163208008e-01
1.391391307115554810e-01 -1.267964988946914673e-01 1.397941410541534424e-01 -1.797832697629928589e-01 -8.415867388248443604e-02 9.023622423410415649e-02 2.520501911640167236e-01 2.708095312118530273e-01 1.058374568819999695e-01 2.403615415096282959e-01 3.584583997726440430e-01 1.024044230580329895e-01 1.064761728048324585e-01 5.151067674160003662e-02 -5.491010472178459167e-02 2.341142445802688599e-01 8.374664001166820526e-03 1.469068787992000580e-02 -1.063493192195892334e-01 -2.085887491703033447e-01 6.404933333396911621e-02 1.693119257688522339e-01 2.661468386650085449e-01 5.374259129166603088e-02 -1.992039084434509277e-01 1.480480581521987915e-01 3.084615990519523621e-02 1.362662315368652344e-01 -4.912512749433517456e-02 -9.954609721899032593e-02 -4.663042128086090088e-01 -9.141820669174194336e-02
1.953628957271575928e-01 -8.712819218635559082e-02 2.468127608299255371e-01 2.220051735639572144e-01 -3.202530443668365479e-01 2.246759533882141113e-01 2.230507135391235352e-01 2.804996371269226074e-01 -3.911761939525604248e-02 6.422287970781326294e-02 2.883511483669281006e-01 -1.442857086658477783e-01 -2.112090289592742920e-01 1.236340627074241638e-01 -6.144701689481735229e-02 -9.707178175449371338e-02 1.160234585404396057e-02 -6.078215688467025757e-02 7.704702764749526978e-02 -1.552045196294784546e-01 -8.814652264118194580e-02 2.021604329347610474e-01 -2.304483503103256226e-01 2.913184762001037598e-01 -7.359565794467926025e-02 6.696148961782455444e-02 -6.763133220374584198e-03 -8.927650004625320435e-02 1.321369409561157227e-01 -2.627000510692596436e-01 -1.560431867837905884e-01 -1.750739961862564087e-01
[truncated: 3,272,993 more chars]
