# Supplementary material for: The Language of Innovation
Source: PLoS One. 2020 Apr 30;15(4):e0230107. doi: 10.1371/journal.pone.0230107 (PMC7194493; doi:10.1371/journal.pone.0230107)
Supplement: S6 File — (GZ) [file pone.0230107.s006.tar.gz › 1984-1988/V2Run_6_VS_4500_embeddings1984-1988ED32.txt]

-4.593447148799896240e-01 1.104749441146850586e-01 8.043975569307804108e-03 -6.499440968036651611e-02 -2.580651640892028809e-01 -1.236456632614135742e-01 -4.655261710286140442e-02 -2.668547928333282471e-01 -1.953881420195102692e-02 1.948704719543457031e-01 9.781885147094726562e-02 -2.321758419275283813e-01 -8.201155066490173340e-02 -1.941950172185897827e-01 1.766543984413146973e-01 7.284101098775863647e-02 1.381684094667434692e-01 -2.138638794422149658e-01 8.369148522615432739e-02 -6.122723594307899475e-02 1.861822009086608887e-01 -7.614357769489288330e-02 5.695109069347381592e-02 7.448877394199371338e-02 1.595276147127151489e-01 -3.376401960849761963e-01 -1.250951439142227173e-01 -3.192627802491188049e-02 1.277302056550979614e-01 5.898955836892127991e-02 -1.154006272554397583e-01 3.469847142696380615e-01
-1.447487473487854004e-01 -1.529938131570816040e-01 1.236337199807167053e-01 -1.286584585905075073e-01 -3.439704179763793945e-01 -6.537688523530960083e-02 1.409550476819276810e-02 1.343465596437454224e-01 -1.983746886253356934e-01 -1.379423737525939941e-01 6.678058207035064697e-02 -2.365122139453887939e-01 -2.527614235877990723e-01 -2.040977627038955688e-01 9.468025714159011841e-02 6.338573247194290161e-02 4.616475105285644531e-02 -7.703322172164916992e-02 1.752431988716125488e-01 6.870301067829132080e-02 1.718522608280181885e-01 -1.399223059415817261e-01 3.469251096248626709e-01 -7.645098865032196045e-02 -4.454179108142852783e-02 -1.303295232355594635e-02 -2.227479517459869385e-01 -4.323235154151916504e-01 3.336473554372787476e-02 -4.572289809584617615e-02 -1.404907852411270142e-01 2.554135024547576904e-01
5.233954265713691711e-02 -2.633483111858367920e-01 1.361623108386993408e-01 8.868445456027984619e-02 -9.630395472049713135e-02 7.112120836973190308e-02 -8.885134756565093994e-02 -6.010264903306961060e-02 -1.121340915560722351e-01 1.799207627773284912e-01 -9.133300185203552246e-02 -9.698054939508438110e-02 -1.722200810909271240e-01 -2.088480144739151001e-01 7.246851176023483276e-02 -1.910273544490337372e-02 2.998883128166198730e-01 -4.545593261718750000e-02 1.756939440965652466e-01 -2.098237574100494385e-01 -3.513339441269636154e-03 2.739013731479644775e-01 4.727508425712585449e-01 -8.601807057857513428e-02 1.050348132848739624e-01 -9.604570269584655762e-02 -3.387368023395538330e-01 -1.763272136449813843e-01 1.960446089506149292e-01 1.759405285120010376e-01 7.608757168054580688e-02 1.413791328668594360e-01
-6.033972650766372681e-02 -5.254282732494175434e-04 4.116562753915786743e-02 -1.448492556810379028e-01 -3.273284733295440674e-01 -2.592111527919769287e-01 -2.415760233998298645e-02 -1.154143735766410828e-01 9.246474504470825195e-02 1.610023081302642822e-01 3.479012474417686462e-02 2.147975377738475800e-02 -1.683625876903533936e-01 -2.833286486566066742e-02 2.444490045309066772e-02 1.380461305379867554e-01 3.300683498382568359e-01 5.197164043784141541e-02 3.227607607841491699e-01 -1.559388339519500732e-01 -1.153074353933334351e-01 -1.887591779232025146e-01 1.364892125129699707e-01 1.280941516160964966e-01 -2.017825543880462646e-01 -1.660352014005184174e-02 -1.402060985565185547e-01 -2.965730428695678711e-01 -2.056874781847000122e-01 -5.905261635780334473e-02 -1.182535290718078613e-01 4.098950028419494629e-01
5.861354991793632507e-02 -4.080744087696075439e-02 3.978484869003295898e-02 -3.845490813255310059e-01 -1.166611835360527039e-01 -1.559364050626754761e-01 2.470358274877071381e-03 -1.279783099889755249e-01 -3.900351934134960175e-03 3.615926504135131836e-01 4.529765993356704712e-02 -4.477013275027275085e-02 -2.725549638271331787e-01 -3.146083056926727295e-01 -6.239686161279678345e-02 2.335476428270339966e-01 1.180636137723922729e-01 -1.097993925213813782e-01 2.327556312084197998e-01 -2.095392048358917236e-01 5.329345539212226868e-02 -7.955541461706161499e-02 3.138605132699012756e-02 -2.228376120328903198e-01 1.242628917098045349e-01 -1.069485172629356384e-01 9.394056396558880806e-04 -1.254573613405227661e-01 1.385910212993621826e-01 -9.534494578838348389e-02 1.798079162836074829e-01 3.707670271396636963e-01
-1.620349586009979248e-01 6.493375636637210846e-03 3.443979620933532715e-01 -8.836037479341030121e-03 2.272732742130756378e-02 -2.420855909585952759e-01 1.156157930381596088e-03 -1.008997857570648193e-01 1.176664605736732483e-01 1.392670273780822754e-01 3.308495506644248962e-02 -6.427644193172454834e-02 -1.178147047758102417e-01 -8.240072429180145264e-02 -9.406919032335281372e-02 2.004737555980682373e-01 1.734495460987091064e-01 6.146620959043502808e-02 3.480673432350158691e-01 -1.676240265369415283e-01 2.645108401775360107e-01 -1.624200046062469482e-01 1.590443700551986694e-01 -2.507569491863250732e-01 1.420538574457168579e-01 -7.954860478639602661e-02 -1.534324586391448975e-01 -2.355520054697990417e-02 2.103941738605499268e-01 7.287124544382095337e-02 -1.486083269119262695e-01 4.331730306148529053e-01
-5.174041725695133209e-03 -1.951907575130462646e-01 2.054407298564910889e-01 8.679140359163284302e-03 -1.210877969861030579e-01 -2.102993577718734741e-01 -1.456390917301177979e-01 -1.748235821723937988e-01 1.213837191462516785e-01 -4.873962700366973877e-02 -6.413851678371429443e-02 8.719713240861892700e-02 -2.019845694303512573e-01 -3.520399928092956543e-01 -7.505749911069869995e-02 2.146037369966506958e-01 -7.404537498950958252e-02 -3.702639639377593994e-01 2.510178089141845703e-01 -2.902065813541412354e-01 -5.921012163162231445e-02 7.763168215751647949e-02 2.040981352329254150e-01 -2.959482669830322266e-01 1.092771254479885101e-02 9.774523228406906128e-02 -1.515529453754425049e-01 -1.745877116918563843e-01 1.053699478507041931e-01 -5.882148817181587219e-02 -3.788154199719429016e-02 2.366075813770294189e-01
5.990410223603248596e-02 -2.768806219100952148e-01 -6.951346993446350098e-02 1.114040985703468323e-01 -1.354814320802688599e-01 -2.360355406999588013e-01 -1.602951586246490479e-01 -2.233767695724964142e-02 -4.139846935868263245e-02 1.687326468527317047e-02 -1.125777661800384521e-01 -2.279050834476947784e-02 -1.278066933155059814e-01 -2.263464778661727905e-01 -1.087090186774730682e-02 2.585760653018951416e-01 3.212078511714935303e-01 3.776441141963005066e-02 2.497908025979995728e-01 4.860858991742134094e-02 1.737204790115356445e-01 -6.813208013772964478e-02 2.873309254646301270e-01 3.148270845413208008e-01 1.177682570414617658e-04 1.978890150785446167e-01 -2.009492367506027222e-01 -2.487231343984603882e-01 -9.843576699495315552e-02 -1.260359138250350952e-01 -1.299942731857299805e-01 2.877041399478912354e-01
-3.012181632220745087e-02 1.266585886478424072e-01 6.653278321027755737e-02 -1.222858726978302002e-01 -3.049654364585876465e-01 -3.053519427776336670e-01 -1.200553998351097107e-01 4.253070801496505737e-03 4.634218290448188782e-02 -5.510084796696901321e-03 -8.248009532690048218e-02 2.213298678398132324e-01 9.216815233230590820e-02 -9.711474180221557617e-02 -1.384926587343215942e-01 2.066577076911926270e-01 3.707979619503021240e-01 -2.590431831777095795e-03 1.979000270366668701e-01 -6.417763233184814453e-02 7.190394401550292969e-02 -3.771840035915374756e-02 1.486618816852569580e-01 7.757631689310073853e-02 -1.022397279739379883e-01 -3.064084649085998535e-01 -1.875156760215759277e-01 -3.404553234577178955e-01 -8.383243530988693237e-02 -9.440807253122329712e-02 -2.379017174243927002e-01 2.859579324722290039e-01
-1.384645104408264160e-01 9.050359576940536499e-02 -2.617234587669372559e-01 -9.615115821361541748e-02 -4.092423617839813232e-01 -1.469963639974594116e-01 -1.318120807409286499e-01 -1.404892951250076294e-01 4.356543421745300293e-01 1.760266274213790894e-01 1.950885355472564697e-02 -7.107046991586685181e-02 -3.353835642337799072e-02 -8.294649422168731689e-03 2.109674215316772461e-01 5.541793629527091980e-02 2.069918811321258545e-01 -1.698115617036819458e-01 7.477542012929916382e-02 1.623324453830718994e-01 1.042419858276844025e-02 2.100226134061813354e-01 1.462509334087371826e-01 2.139478921890258789e-02 -7.809489220380783081e-02 5.688673257827758789e-02 -1.600102037191390991e-01 -2.116896808147430420e-01 -7.066065073013305664e-02 -1.456696446985006332e-02 3.022994697093963623e-01 2.183557599782943726e-01
1.531506329774856567e-01 6.733914464712142944e-02 -3.474635304883122444e-03 7.423451170325279236e-03 -1.225548461079597473e-01 -6.307426840066909790e-02 -7.195746526122093201e-03 4.966667294502258301e-02 -2.222626358270645142e-01 -1.360620558261871338e-01 -1.388803720474243164e-01 -1.565131843090057373e-01 -1.216257065534591675e-01 -2.592791020870208740e-01 -2.292113602161407471e-01 1.884726285934448242e-01 1.296795159578323364e-01 -4.705240949988365173e-02 3.018485605716705322e-01 2.142505645751953125e-01 -8.148930221796035767e-02 -4.823996499180793762e-02 2.432233840227127075e-01 4.274531081318855286e-02 -6.173786893486976624e-02 1.617988012731075287e-02 -2.460004985332489014e-01 -2.576589882373809814e-01 5.843583960086107254e-03 7.104337215423583984e-02 -1.650678813457489014e-01 5.285311937332153320e-01
-1.616824269294738770e-01 -1.227935776114463806e-01 -1.779795885086059570e-01 5.577401816844940186e-02 -2.154943346977233887e-01 -2.683993279933929443e-01 -1.387043893337249756e-01 -1.025140956044197083e-01 8.466518670320510864e-02 -2.340414524078369141e-01 3.043062090873718262e-01 -1.527232527732849121e-01 -9.976432472467422485e-02 -7.987446337938308716e-02 -1.701270639896392822e-01 2.437558025121688843e-01 9.780198335647583008e-03 1.759195178747177124e-01 -7.337708026170730591e-03 -1.965192854404449463e-01 -1.728789061307907104e-01 7.611327618360519409e-02 4.087942242622375488e-01 -1.134572848677635193e-01 -4.479889199137687683e-02 1.573381721973419189e-01 -1.917753666639328003e-01 -2.448482960462570190e-01 -3.937519714236259460e-02 7.780491560697555542e-02 1.323788613080978394e-01 2.433193325996398926e-01
-1.282336860895156860e-01 -2.599270641803741455e-01 9.883133322000503540e-02 -1.518811434507369995e-01 -4.058687388896942139e-01 -3.751427829265594482e-01 -2.044384926557540894e-01 1.546006798744201660e-01 5.731867253780364990e-02 2.311259657144546509e-01 -4.492169618606567383e-02 1.296919733285903931e-01 -3.449854673817753792e-03 -8.582766354084014893e-02 -1.091923266649246216e-01 1.644424051046371460e-01 8.604118973016738892e-02 -1.797292083501815796e-01 2.153011560440063477e-01 -3.622239083051681519e-02 2.176745049655437469e-02 1.325288116931915283e-01 1.152110993862152100e-01 4.813008755445480347e-02 4.682655259966850281e-02 1.528356522321701050e-01 -2.084331959486007690e-01 8.224359154701232910e-02 -1.429719626903533936e-01 -6.279382109642028809e-02 3.102453425526618958e-03 4.110494554042816162e-01
1.486983001232147217e-01 5.554346740245819092e-02 9.350027889013290405e-02 -2.211304567754268646e-02 -3.468514680862426758e-01 -1.349249035120010376e-01 1.779132783412933350e-01 -1.672471314668655396e-01 -5.427491664886474609e-02 -3.132620453834533691e-02 -1.237324923276901245e-01 2.564424090087413788e-02 -1.367820799350738525e-01 -1.925170868635177612e-01 8.388658985495567322e-03 3.261382877826690674e-01 6.540517508983612061e-02 -7.712891697883605957e-02 3.425061702728271484e-01 -3.237737119197845459e-01 -7.060783356428146362e-02 2.291740104556083679e-02 1.754762977361679077e-01 -9.081444889307022095e-02 1.879011988639831543e-01 -1.540652755647897720e-02 -2.494946420192718506e-01 -2.523776590824127197e-01 -1.305325478315353394e-01 2.106440663337707520e-01 2.592651844024658203e-01 1.352877914905548096e-01
-1.685740500688552856e-01 2.369141764938831329e-02 -1.901244372129440308e-02 -2.044769190251827240e-02 -4.514947235584259033e-01 -1.478156596422195435e-01 8.366386406123638153e-03 1.244269013404846191e-01 2.389215379953384399e-01 2.429744601249694824e-01 -1.740002185106277466e-01 -5.366335622966289520e-03 -1.859674751758575439e-01 -1.242724210023880005e-01 -1.005021631717681885e-01 1.152191311120986938e-01 2.189448922872543335e-01 -3.183295726776123047e-01 -2.104037106037139893e-01 8.503383141942322254e-04 1.357869505882263184e-01 -1.517426818609237671e-01 3.135433495044708252e-01 -1.440421957522630692e-02 -1.084965243935585022e-01 1.109483838081359863e-01 5.373358353972434998e-02 -1.969100236892700195e-01 8.623123168945312500e-02 2.165000736713409424e-01 1.688518226146697998e-01 1.645646244287490845e-01
8.758912980556488037e-02 -3.004842698574066162e-01 -1.729252040386199951e-01 -1.792825907468795776e-01 -2.640477418899536133e-01 -2.232226580381393433e-01 -5.114722251892089844e-02 -1.585033684968948364e-01 -7.908433675765991211e-02 1.380145996809005737e-01 3.567535802721977234e-02 -1.965223848819732666e-01 6.425411254167556763e-02 -2.299294322729110718e-01 -2.056288868188858032e-01 1.825304329395294189e-01 1.838428378105163574e-01 -5.254382733255624771e-03 2.951617166399955750e-02 8.564856648445129395e-02 3.837637230753898621e-02 -8.620000630617141724e-02 1.639646142721176147e-01 1.035670340061187744e-01 1.887007355690002441e-01 -5.799679085612297058e-02 -3.861846923828125000e-01 -2.633260488510131836e-01 -7.279308140277862549e-02 -1.036379709839820862e-01 -2.997129969298839569e-02 3.632836341857910156e-01
-2.695507183670997620e-02 -1.275954246520996094e-01 -6.262830644845962524e-02 1.128261238336563110e-01 -1.370127350091934204e-01 -7.449034601449966431e-02 -3.134635835886001587e-02 2.039059996604919434e-02 -9.360328316688537598e-02 -1.832995004951953888e-02 3.501723110675811768e-01 1.165762636810541153e-02 -3.840906918048858643e-01 -1.436543017625808716e-01 -4.799710586667060852e-02 3.067061305046081543e-01 3.105252385139465332e-01 -2.666282467544078827e-02 4.070007055997848511e-02 -9.343722462654113770e-02 1.854634843766689301e-02 4.929596185684204102e-02 3.186132907867431641e-01 -2.803145945072174072e-01 -3.139594197273254395e-02 2.240410149097442627e-01 -1.762282401323318481e-01 -1.793664395809173584e-01 -4.692060500383377075e-02 1.691254377365112305e-01 -6.273277569562196732e-03 3.295312225818634033e-01
8.203777484595775604e-03 4.172455891966819763e-02 1.851235479116439819e-01 -2.432296797633171082e-02 -2.539196610450744629e-01 -6.627758592367172241e-02 1.233499348163604736e-01 1.664000749588012695e-01 -2.265044301748275757e-01 2.307778596878051758e-01 1.184601783752441406e-01 -5.273162201046943665e-02 1.409756839275360107e-01 4.239457100629806519e-02 -1.046952754259109497e-01 2.178100347518920898e-01 4.041356220841407776e-02 -1.900331676006317139e-01 3.041894733905792236e-01 -5.054642632603645325e-02 -5.298916995525360107e-02 1.679021120071411133e-01 3.497047126293182373e-01 -1.528828637674450874e-03 -8.393796533346176147e-02 8.510626852512359619e-02 -9.491716325283050537e-02 -2.539404034614562988e-01 -1.093898937106132507e-01 2.770647406578063965e-01 -1.948633939027786255e-01 3.866448700428009033e-01
-5.581799778155982494e-04 8.258648216724395752e-02 -3.603330254554748535e-02 9.261175245046615601e-02 -2.830983698368072510e-01 -7.072261720895767212e-02 -1.109553426504135132e-01 1.741908192634582520e-01 1.118827238678932190e-01 2.652358412742614746e-01 8.470825105905532837e-02 -2.210408598184585571e-01 3.019130043685436249e-02 -1.093878597021102905e-01 1.553123891353607178e-01 6.523083150386810303e-02 8.381033688783645630e-02 -4.825081303715705872e-02 2.801572978496551514e-01 1.863592714071273804e-01 -5.215362459421157837e-02 9.487354755401611328e-02 1.208377331495285034e-01 -2.864618599414825439e-01 -3.205565810203552246e-01 -4.136039018630981445e-01 -6.913136690855026245e-02 -6.504699587821960449e-02 7.624598592519760132e-02 1.782293021678924561e-01 -1.625506728887557983e-01 3.123419284820556641e-01
1.117382384836673737e-02 -1.616964489221572876e-01 2.245242744684219360e-01 3.152039425913244486e-04 -2.662134468555450439e-01 -3.298764824867248535e-01 -1.122925244271755219e-02 7.480238378047943115e-02 -1.019618734717369080e-01 3.119743466377258301e-01 -2.503791078925132751e-02 -5.957676842808723450e-02 -1.942033134400844574e-02 -1.188130155205726624e-01 -2.387108802795410156e-01 2.231930792331695557e-01 1.093371435999870300e-01 2.220641821622848511e-02 3.154504597187042236e-01 2.166450209915637970e-02 3.786575794219970703e-02 -3.563544526696205139e-02 1.196660473942756653e-01 2.797188162803649902e-01 -1.939449757337570190e-01 -2.151527702808380127e-01 7.788201794028282166e-03 -3.284487426280975342e-01 1.628613620996475220e-01 1.733957678079605103e-01 5.553726479411125183e-02 2.133196741342544556e-01
-1.601095795631408691e-01 -1.643290519714355469e-01 1.791803836822509766e-01 -1.301499158143997192e-01 -1.284472346305847168e-01 -3.363885879516601562e-01 -1.439114809036254883e-01 -1.483150124549865723e-01 4.843901470303535461e-02 8.722900599241256714e-02 -2.771406471729278564e-01 -6.764248944818973541e-03 -1.454076170921325684e-01 6.457440555095672607e-02 -2.193265706300735474e-01 2.829594016075134277e-01 3.355334103107452393e-01 -2.000314742326736450e-01 1.947746127843856812e-01 -1.075769141316413879e-01 -8.897466212511062622e-02 -2.983988448977470398e-02 5.824408307671546936e-02 4.922269657254219055e-02 2.451407611370086670e-01 1.321509331464767456e-01 -1.081294193863868713e-01 -3.104267716407775879e-01 8.276513963937759399e-02 2.483939006924629211e-02 1.204875111579895020e-01 2.476587444543838501e-01
8.219047635793685913e-02 -1.412180513143539429e-01 1.218067627632990479e-04 -8.522336184978485107e-02 -1.991086751222610474e-01 -2.821827828884124756e-01 -1.929591894149780273e-01 -9.607213735580444336e-02 1.032791957259178162e-01 2.101788967847824097e-01 -6.648763269186019897e-02 -5.430241581052541733e-03 -9.208010882139205933e-02 -6.795648485422134399e-02 1.887612976133823395e-02 4.317544996738433838e-01 4.234889149665832520e-02 -1.383038163185119629e-01 3.732824623584747314e-01 -1.307218372821807861e-01 1.272833943367004395e-01 -6.669501308351755142e-03 -1.384815871715545654e-01 -1.277206689119338989e-01 -4.951012879610061646e-02 -1.642491519451141357e-01 -2.278227508068084717e-01 -2.891586124897003174e-01 2.933035194873809814e-01 -5.150878056883811951e-02 1.985521614551544189e-01 1.378953456878662109e-01
-2.072954773902893066e-01 -1.817301660776138306e-01 -1.789269745349884033e-01 -1.082195565104484558e-01 8.142782002687454224e-02 8.334321528673171997e-02 -2.005507051944732666e-02 -2.729456424713134766e-01 1.197429448366165161e-01 1.764806802384555340e-03 4.885303974151611328e-02 6.903536617755889893e-02 -5.247156950645148754e-04 1.387933194637298584e-01 1.900782436132431030e-01 2.519023418426513672e-01 6.280583143234252930e-02 -2.279096692800521851e-01 -1.368712931871414185e-01 -1.043224334716796875e-01 -1.093243286013603210e-01 1.718887942843139172e-03 4.152057170867919922e-01 1.838875561952590942e-01 -5.979154631495475769e-02 3.475099056959152222e-02 8.685736358165740967e-02 -4.077513813972473145e-01 -2.150998264551162720e-01 8.962179720401763916e-02 6.053682044148445129e-02 3.335170149803161621e-01
1.380573362112045288e-01 1.015218570828437805e-01 1.696047931909561157e-01 6.847093254327774048e-02 -3.028850257396697998e-01 -3.126796185970306396e-01 -2.714151740074157715e-01 -1.485382020473480225e-01 -1.549385339021682739e-01 2.118484228849411011e-01 1.292129606008529663e-01 -2.273453325033187866e-01 -3.891241177916526794e-02 7.228845357894897461e-02 1.325555983930826187e-02 1.167508140206336975e-01 4.375583305954933167e-02 -4.068941175937652588e-01 1.667832434177398682e-01 -4.178227111697196960e-02 3.167890943586826324e-03 -3.756574168801307678e-02 -7.558613270521163940e-02 -1.136315613985061646e-01 -1.858158558607101440e-01 -3.111082017421722412e-01 -7.348214089870452881e-02 -2.778097391128540039e-01 -1.053073555231094360e-01 9.042538702487945557e-02 -4.554078727960586548e-02 2.044686675071716309e-01
-7.629096508026123047e-02 -1.636988967657089233e-01 2.586515992879867554e-02 -3.292088210582733154e-02 -2.774840407073497772e-02 -3.363522291183471680e-01 3.327890038490295410e-01 -1.649779677391052246e-01 -1.449221372604370117e-01 -1.125881373882293701e-01 1.234837248921394348e-02 -2.162505835294723511e-01 -1.568873077630996704e-01 1.040048059076070786e-02 -1.635308936238288879e-02 1.317262947559356689e-01 2.400123924016952515e-01 -1.190327554941177368e-01 4.806996509432792664e-02 -7.494348287582397461e-02 1.440646201372146606e-01 -1.417888402938842773e-01 9.233707189559936523e-02 2.546759247779846191e-01 4.517548531293869019e-02 -3.774530813097953796e-02 -1.480761021375656128e-01 -3.922949135303497314e-01 2.165387421846389771e-01 3.384638205170631409e-02 -1.873558610677719116e-01 3.666790723800659180e-01
1.314609944820404053e-01 -7.896471768617630005e-02 2.745074778795242310e-02 9.204873442649841309e-02 -2.910330295562744141e-01 -1.252245754003524780e-01 -3.866226077079772949e-01 -1.351955384016036987e-01 1.577294990420341492e-02 2.227632701396942139e-01 4.973016306757926941e-02 1.537680774927139282e-01 -2.025805264711380005e-01 -1.401094347238540649e-01 6.108359992504119873e-02 2.563641369342803955e-01 6.158243492245674133e-02 -9.211137145757675171e-02 1.875053644180297852e-01 1.503681689500808716e-01 2.592958211898803711e-01 -8.330789953470230103e-02 2.170348912477493286e-01 -6.735464185476303101e-02 -1.142504811286926270e-01 7.251259684562683105e-02 -3.818295300006866455e-01 -1.321557760238647461e-01 -6.797481328248977661e-02 2.490710616111755371e-01 2.027815952897071838e-02 2.202431261539459229e-01
-2.060949802398681641e-01 -1.003763824701309204e-01 -1.584059745073318481e-01 -1.546570062637329102e-01 -1.658994257450103760e-01 -1.702331900596618652e-01 1.682723499834537506e-02 1.131549403071403503e-01 2.976182475686073303e-02 -7.879321277141571045e-02 1.194740831851959229e-01 -2.437860518693923950e-02 -1.705384701490402222e-01 -2.606450915336608887e-01 2.132211439311504364e-02 2.359743565320968628e-01 2.656074762344360352e-01 -2.232599630951881409e-02 2.458548247814178467e-01 -1.388347893953323364e-01 -8.412169665098190308e-02 -6.615223735570907593e-02 -9.707574546337127686e-02 -2.587350606918334961e-01 -1.981815882027149200e-02 -1.981832645833492279e-02 -2.140131890773773193e-01 -4.084060788154602051e-01 3.206495046615600586e-01 -3.359870612621307373e-02 1.062850505113601685e-01 2.941414117813110352e-01
-3.529852628707885742e-02 -3.194625377655029297e-01 2.104943543672561646e-01 9.550347924232482910e-02 -3.440423011779785156e-01 -1.861711591482162476e-01 -1.290174573659896851e-02 -3.369660973548889160e-01 -8.382391184568405151e-02 1.265868693590164185e-01 -1.538415551185607910e-01 9.654198773205280304e-03 -1.951476745307445526e-02 -2.869993150234222412e-01 2.504539191722869873e-01 -7.534362841397523880e-03 7.233436405658721924e-02 -1.066613718867301941e-01 2.090530842542648315e-01 -1.467516422271728516e-01 -1.411409229040145874e-01 2.048547863960266113e-01 7.688039541244506836e-02 -1.279736310243606567e-01 1.826878190040588379e-01 -1.033006533980369568e-01 -2.258240580558776855e-01 -1.142818555235862732e-01 2.324702292680740356e-01 -1.780399121344089508e-02 4.235506430268287659e-02 2.321827113628387451e-01
7.683104369789361954e-03 -1.448073387145996094e-01 -2.368694245815277100e-01 -1.661976128816604614e-01 -1.165319383144378662e-01 -1.789353638887405396e-01 -1.178295835852622986e-01 9.631311893463134766e-02 2.845956385135650635e-02 1.421178132295608521e-01 -5.282244458794593811e-02 9.231580048799514771e-02 -1.826597750186920166e-01 -2.824170887470245361e-01 1.172846481204032898e-01 2.778082489967346191e-01 2.650125622749328613e-01 -6.191183999180793762e-02 4.421158730983734131e-01 -6.542760878801345825e-02 -1.006609201431274414e-01 8.119452744722366333e-03 -5.157509818673133850e-02 -6.114667654037475586e-02 -2.693127095699310303e-01 -1.165091991424560547e-03 6.718373298645019531e-02 -1.145705357193946838e-01 3.065506517887115479e-01 -9.870421886444091797e-02 1.754363030195236206e-01 2.739246487617492676e-01
-1.309779882431030273e-01 -3.558407351374626160e-02 3.448578119277954102e-01 -1.207797825336456299e-01 -1.793351322412490845e-01 -1.528095752000808716e-01 -2.124250233173370361e-01 -3.109971284866333008e-01 -1.029726341366767883e-01 4.092537984251976013e-02 -5.423400178551673889e-02 4.594677314162254333e-02 -2.479641139507293701e-01 -2.568820714950561523e-01 5.850498378276824951e-02 -1.298484206199645996e-02 3.505989611148834229e-01 -8.189464360475540161e-02 2.595589458942413330e-01 -7.237955182790756226e-02 -2.581962347030639648e-01 5.991037189960479736e-02 2.909851968288421631e-01 -9.753679484128952026e-02 4.297931864857673645e-02 7.824515551328659058e-02 -4.160689935088157654e-02 -7.517490535974502563e-03 3.678964078426361084e-02 2.035374492406845093e-01 6.396408379077911377e-02 2.810793817043304443e-01
4.555795714259147644e-02 -1.760996319353580475e-02 -1.657867580652236938e-01 -6.619356572628021240e-02 -1.132564246654510498e-01 -1.985496729612350464e-01 1.579083800315856934e-01 -4.857407510280609131e-02 -1.130786687135696411e-01 5.684698745608329773e-02 -2.161704376339912415e-02 7.707405090332031250e-02 -8.673976361751556396e-02 -3.519856333732604980e-01 -3.190792724490165710e-02 3.565076887607574463e-01 8.873438835144042969e-02 -1.608886718750000000e-01 4.183045625686645508e-01 -1.175615042448043823e-01 -1.809694021940231323e-01 4.057165980339050293e-02 -1.062127500772476196e-01 -1.774704307317733765e-01 -4.367781803011894226e-02 -6.174539402127265930e-02 -1.058379411697387695e-01 -2.689059078693389893e-01 2.863856554031372070e-01 -5.848451703786849976e-02 -7.039169222116470337e-02 3.533958196640014648e-01
-1.647249013185501099e-01 -4.831738024950027466e-02 6.427848711609840393e-03 -4.475392401218414307e-02 -4.197817295789718628e-02 -2.789291143417358398e-01 -1.738436520099639893e-01 5.231628939509391785e-02 2.455208264291286469e-02 1.285774558782577515e-01 -4.977896437048912048e-02 1.218304336071014404e-01 -2.633014917373657227e-01 -3.745475411415100098e-01 1.778032034635543823e-01 2.234613895416259766e-01 -1.782716484740376472e-03 1.718171238899230957e-01 2.332644760608673096e-01 -6.889759749174118042e-02 -8.072952181100845337e-02 -4.516727849841117859e-02 -3.419747948646545410e-02 1.051486060023307800e-01 7.515699416399002075e-02 -5.476460978388786316e-02 -7.970041036605834961e-02 -2.613342106342315674e-01 4.259527921676635742e-01 -9.359896183013916016e-02 5.214480310678482056e-02 3.803536593914031982e-01
9.166994690895080566e-02 -2.072921842336654663e-01 1.595171242952346802e-01 5.150866508483886719e-02 -1.741777062416076660e-01 -1.186950653791427612e-01 -3.780903220176696777e-01 -2.159154601395130157e-02 -1.388396322727203369e-01 2.079849876463413239e-02 -2.726475521922111511e-02 -9.238180518150329590e-02 7.393302768468856812e-02 -7.285648584365844727e-02 9.287877380847930908e-02 6.618886440992355347e-02 -1.355609893798828125e-01 -1.522980444133281708e-02 3.851505219936370850e-01 9.982786327600479126e-02 -7.102693617343902588e-02 -2.123229801654815674e-01 2.614488899707794189e-01 -1.035864930599927902e-03 1.978827407583594322e-03 -2.041878402233123779e-01 3.965287283062934875e-02 3.949480876326560974e-02 3.823389410972595215e-01 2.199284583330154419e-01 2.019669711589813232e-01 3.230259120464324951e-01
-4.089860916137695312e-01 -3.757401555776596069e-02 -1.616679728031158447e-01 -1.822258681058883667e-01 -4.194188416004180908e-01 -6.519923359155654907e-02 -9.545284509658813477e-02 -2.951422333717346191e-01 2.333351820707321167e-01 4.511323571205139160e-02 -8.144131302833557129e-02 3.653938323259353638e-02 -2.774579823017120361e-02 -1.066238805651664734e-01 -2.306967787444591522e-02 2.241743654012680054e-01 1.629146635532379150e-01 9.010033309459686279e-02 -4.855865240097045898e-02 8.163064718246459961e-02 2.005382999777793884e-02 -3.187086433172225952e-02 2.395561933517456055e-01 9.839882142841815948e-03 -9.034590795636177063e-03 1.207734271883964539e-01 -2.298902273178100586e-01 -4.655837640166282654e-02 1.486682742834091187e-01 1.962819546461105347e-01 -1.849475204944610596e-01 3.179893493652343750e-01
-1.045117229223251343e-01 7.068011909723281860e-02 9.550108015537261963e-02 -1.246687993407249451e-01 -1.557928323745727539e-01 -2.767224609851837158e-01 -1.500465273857116699e-01 -7.839007675647735596e-02 1.281432509422302246e-01 -1.524977572262287140e-02 -2.110806703567504883e-01 4.451654478907585144e-02 -6.486225128173828125e-02 -1.777828037738800049e-01 -2.329137325286865234e-01 2.923340797424316406e-01 1.947326809167861938e-01 -7.918979972600936890e-02 3.714109361171722412e-01 -2.652726173400878906e-01 9.588465094566345215e-02 1.422090530395507812e-01 -3.423317149281501770e-02 -1.397934556007385254e-01 -1.767192333936691284e-01 -2.960273809731006622e-02 -3.806691616773605347e-02 -2.111627310514450073e-01 1.260935664176940918e-01 7.047494407743215561e-03 2.772032022476196289e-01 3.429675996303558350e-01
-1.289439648389816284e-01 -7.319937646389007568e-02 -8.818790316581726074e-02 -1.261502504348754883e-01 -1.384107023477554321e-01 -2.361737638711929321e-01 -4.328551515936851501e-02 2.404104918241500854e-02 -7.611925154924392700e-02 1.106719300150871277e-01 -7.388171553611755371e-02 2.795119285583496094e-01 -1.175941526889801025e-01 -1.773921400308609009e-01 -8.027897775173187256e-02 2.987445592880249023e-01 3.512544184923171997e-02 -1.211965158581733704e-01 2.801990807056427002e-01 -3.582563400268554688e-01 -8.890646696090698242e-02 -1.066837906837463379e-01 1.372875124216079712e-01 -7.680352032184600830e-02 -2.177184075117111206e-02 -1.105776056647300720e-01 -1.414930373430252075e-01 -2.412468940019607544e-01 4.504602849483489990e-01 -5.776533484458923340e-02 1.755893379449844360e-01 1.987494230270385742e-01
-4.926309734582901001e-02 -2.995083332061767578e-01 -1.752074509859085083e-01 1.026436835527420044e-01 -1.230939701199531555e-01 -7.460913062095642090e-02 -1.026973873376846313e-01 -6.240047514438629150e-02 -3.213839828968048096e-01 1.190392449498176575e-01 3.401817008852958679e-02 -5.760392546653747559e-02 1.963724195957183838e-02 -1.640199869871139526e-02 2.031370401382446289e-01 1.686502546072006226e-01 1.108265444636344910e-01 1.777350753545761108e-01 1.531882435083389282e-01 -1.772886365652084351e-01 1.093180775642395020e-01 -9.427115321159362793e-02 8.944062143564224243e-02 3.746397048234939575e-02 -9.347946941852569580e-02 -2.464734762907028198e-01 -2.439177036285400391e-01 5.782947316765785217e-02 1.103592813014984131e-01 3.085080385208129883e-01 -2.615808844566345215e-01 4.495111107826232910e-01
-2.324164509773254395e-01 -9.964470565319061279e-02 -2.164198607206344604e-01 1.122014001011848450e-01 -9.325786679983139038e-02 -5.311397910118103027e-01 1.840331703424453735e-01 -7.728631794452667236e-02 -2.934326976537704468e-02 7.732547819614410400e-02 2.115367650985717773e-01 7.008928060531616211e-02 2.534871734678745270e-02 -1.798960119485855103e-01 -5.029344186186790466e-02 2.203647792339324951e-01 5.935712903738021851e-02 4.705687612295150757e-02 3.318627476692199707e-01 -2.567296922206878662e-01 1.924480348825454712e-01 -1.631492376327514648e-02 1.108455434441566467e-01 -2.329852879047393799e-01 -9.789665043354034424e-02 9.234619326889514923e-03 4.763080924749374390e-02 -1.189885288476943970e-01 2.158296480774879456e-02 9.731138497591018677e-02 1.463111340999603271e-01 2.495856434106826782e-01
-8.046990633010864258e-02 -1.389853842556476593e-02 -2.694421112537384033e-01 -3.419460356235504150e-02 -3.218119740486145020e-01 4.661651700735092163e-02 4.903277009725570679e-02 -1.108702495694160461e-01 5.001981928944587708e-02 -3.978498280048370361e-02 -3.815020918846130371e-01 -7.281365990638732910e-02 -9.651863574981689453e-02 -2.125450670719146729e-01 -1.758328527212142944e-01 1.545287221670150757e-01 -1.604950129985809326e-01 7.373400963842868805e-03 3.377374708652496338e-01 -1.198964267969131470e-01 8.902885019779205322e-02 -7.596015185117721558e-02 1.553362701088190079e-02 -1.522087771445512772e-02 1.364381164312362671e-01 -2.622741460800170898e-01 7.214952260255813599e-02 -2.779621779918670654e-01 -2.274368852376937866e-01 1.600999236106872559e-01 -1.404362618923187256e-01 3.154921829700469971e-01
-2.396602742373943329e-02 -1.877885609865188599e-01 4.609161987900733948e-03 2.351016700267791748e-01 -2.274831533432006836e-01 3.437368571758270264e-01 -8.784382790327072144e-02 4.065564274787902832e-02 1.938212215900421143e-01 8.840104192495346069e-02 -2.317437231540679932e-01 1.453953832387924194e-01 -2.035345733165740967e-01 -1.501563638448715210e-01 -5.674060806632041931e-02 2.377601414918899536e-01 2.126648873090744019e-01 1.043529156595468521e-02 -4.890541732311248779e-02 8.290480077266693115e-02 -9.735286235809326172e-02 -1.024121884256601334e-02 2.273099571466445923e-01 -7.511569559574127197e-02 3.698258846998214722e-02 -1.979787945747375488e-01 2.337117493152618408e-02 -1.847150176763534546e-01 1.469915807247161865e-01 -1.329687982797622681e-01 -8.383011817932128906e-02 4.925507009029388428e-01
-2.144721597433090210e-01 -1.063208356499671936e-01 1.334185302257537842e-01 1.551994532346725464e-01 -2.549977898597717285e-01 -3.345690071582794189e-01 -6.639321148395538330e-02 -8.658497035503387451e-02 -1.285635381937026978e-01 4.436886683106422424e-02 1.760166021995246410e-03 5.187552422285079956e-02 9.245894104242324829e-02 3.455075249075889587e-02 7.943997159600257874e-03 1.060775816440582275e-01 2.349518537521362305e-01 -1.798908710479736328e-01 2.202560454607009888e-01 -2.216189950704574585e-01 7.574464660137891769e-03 -2.566509321331977844e-02 2.681775987148284912e-01 2.473288476467132568e-01 1.973443329334259033e-01 -5.034521967172622681e-02 -2.992949187755584717e-01 -3.933540880680084229e-01 -1.495935171842575073e-01 -1.687984913587570190e-01 -3.645195439457893372e-02 1.127549260854721069e-01
-7.551310956478118896e-02 -2.559959292411804199e-01 1.233653277158737183e-01 -6.643535941839218140e-02 3.235191106796264648e-02 -3.173055350780487061e-01 -7.345754653215408325e-02 -3.688674885779619217e-03 3.180712759494781494e-01 3.138152360916137695e-01 1.613632589578628540e-01 7.308752089738845825e-02 -4.845730960369110107e-02 -1.303768903017044067e-01 8.110663294792175293e-02 2.764797769486904144e-02 1.560450047254562378e-01 -1.532351672649383545e-01 4.346939027309417725e-01 -6.257023662328720093e-02 -3.733799979090690613e-02 -9.876096621155738831e-03 2.780338525772094727e-01 -2.635694146156311035e-01 -8.755533397197723389e-02 1.043082959949970245e-02 -6.728854030370712280e-02 -1.507568359375000000e-01 6.782948970794677734e-02 -7.170459721237421036e-03 1.603554338216781616e-01 2.998492121696472168e-01
6.614542007446289062e-02 2.134470939636230469e-01 -9.519976377487182617e-02 5.412487983703613281e-01 -8.197438716888427734e-02 -1.174837872385978699e-01 -2.186394184827804565e-01 -8.076630532741546631e-02 7.489418983459472656e-02 1.165582686662673950e-01 -1.981352120637893677e-01 9.562544524669647217e-02 -9.453918784856796265e-03 -1.546579226851463318e-02 -3.132067620754241943e-02 2.032267451286315918e-01 1.695916205644607544e-01 -2.056307643651962280e-01 -2.013500034809112549e-02 1.549324989318847656e-01 5.905964598059654236e-02 -1.520986258983612061e-01 1.384205073118209839e-01 -2.394900172948837280e-01 2.103600092232227325e-02 5.452103912830352783e-02 4.610205441713333130e-02 -1.613997071981430054e-01 6.570181995630264282e-02 1.332163512706756592e-01 -7.635857164859771729e-02 4.526797235012054443e-01
-3.120834939181804657e-03 -1.994306147098541260e-01 -1.468477845191955566e-01 -6.026988103985786438e-02 -1.546139419078826904e-01 -6.728111952543258667e-02 4.711663350462913513e-02 -4.367470145225524902e-01 -2.926898002624511719e-02 -1.979388482868671417e-02 -1.367494463920593262e-01 -3.667353466153144836e-02 -7.783038914203643799e-02 1.456573605537414551e-02 -4.602579772472381592e-02 4.783102571964263916e-01 2.638685405254364014e-01 -3.033408224582672119e-01 -2.215761132538318634e-02 2.030800133943557739e-01 8.366037160158157349e-02 1.361755188554525375e-02 1.148032248020172119e-01 -5.679918453097343445e-02 -3.770187124609947205e-02 -1.183366402983665466e-01 -1.707810908555984497e-01 1.321343928575515747e-01 2.405804768204689026e-02 2.597270905971527100e-01 -9.318896383047103882e-02 2.990335822105407715e-01
2.280406653881072998e-01 -1.495385020971298218e-01 5.205668509006500244e-03 -1.085159033536911011e-01 -1.728937327861785889e-01 -1.455672830343246460e-01 5.238354206085205078e-02 -7.158767431974411011e-02 1.121580018661916256e-03 -6.679029203951358795e-03 2.150845229625701904e-01 1.155707705765962601e-02 -2.420786321163177490e-01 -1.395839005708694458e-01 3.828566670417785645e-01 8.167955279350280762e-02 2.362689189612865448e-02 -2.467575296759605408e-02 4.812017083168029785e-01 -2.205698341131210327e-01 -8.120719343423843384e-02 1.060718446969985962e-01 -3.656779974699020386e-02 -2.305915765464305878e-02 -1.501315683126449585e-01 3.871999680995941162e-02 2.150536701083183289e-02 -2.489158064126968384e-01 2.658085227012634277e-01 6.444139778614044189e-02 -1.114867925643920898e-01 3.198749125003814697e-01
-1.163111105561256409e-01 -4.020645096898078918e-02 1.273406762629747391e-02 -1.847730875015258789e-01 -1.491439715027809143e-02 -3.543474078178405762e-01 -2.786961011588573456e-02 -1.295953243970870972e-01 2.379875928163528442e-01 2.069649659097194672e-02 -1.881555616855621338e-01 9.794125705957412720e-02 -2.749939262866973877e-01 -2.152619957923889160e-01 1.051511149853467941e-02 3.449782729148864746e-02 4.613903537392616272e-02 -6.115493923425674438e-02 2.972117066383361816e-01 -3.009186685085296631e-01 7.461847364902496338e-02 1.504651159048080444e-01 -4.358052089810371399e-02 -1.327729672193527222e-01 3.153863176703453064e-02 -1.968065351247787476e-01 -2.381866276264190674e-01 -1.790932714939117432e-01 -2.480596676468849182e-02 4.591176286339759827e-02 1.272366642951965332e-01 4.493728578090667725e-01
1.129757687449455261e-01 1.141303554177284241e-01 1.825425326824188232e-01 7.246317714452743530e-02 -3.373791873455047607e-01 -1.097006201744079590e-01 -1.852850802242755890e-02 4.709298163652420044e-02 -7.932038605213165283e-02 1.953556984663009644e-01 -7.765063643455505371e-02 -2.468302249908447266e-01 -7.492095232009887695e-02 -6.025821343064308167e-02 4.518089443445205688e-02 3.344586491584777832e-01 6.302335113286972046e-02 2.188765257596969604e-02 1.957953348755836487e-02 -3.999265655875205994e-02 -2.219998389482498169e-01 -1.246219873428344727e-01 2.791056595742702484e-02 -1.151759549975395203e-01 -1.949160695075988770e-01 -3.579224348068237305e-01 1.931293904781341553e-01 -2.940547168254852295e-01 -1.551293134689331055e-01 2.608970738947391510e-02 -1.110400073230266571e-02 4.154875576496124268e-01
-2.693156599998474121e-01 -2.657526135444641113e-01 -2.763597965240478516e-01 2.703199163079261780e-03 -2.441037744283676147e-01 -2.601130008697509766e-01 -1.143959835171699524e-01 1.055834873113781214e-04 1.663382053375244141e-01 -7.433602213859558105e-02 -2.256087213754653931e-01 -1.432780921459197998e-01 1.627683490514755249e-01 -1.706828773021697998e-01 1.073916330933570862e-01 -1.311542540788650513e-01 1.029228791594505310e-01 -2.633442580699920654e-01 1.711873561143875122e-01 2.530562281608581543e-01 -1.162538081407546997e-01 -1.234935745596885681e-01 1.651305109262466431e-01 -1.404945254325866699e-01 -1.772518306970596313e-01 -8.187152445316314697e-02 -8.438339829444885254e-02 5.915791261941194534e-03 2.095561176538467407e-01 -2.128674834966659546e-01 1.250534653663635254e-01 2.279215008020401001e-01
-8.323296904563903809e-03 -1.251835376024246216e-01 1.182709559798240662e-01 -7.708152383565902710e-02 -3.045874834060668945e-01 -2.917434275150299072e-01 -2.059230804443359375e-01 -2.775030732154846191e-01 -4.981172457337379456e-02 -5.129151791334152222e-02 3.143832385540008545e-01 4.985542222857475281e-02 1.011554226279258728e-01 2.438171580433845520e-02 6.603248417377471924e-02 9.637448936700820923e-03 2.621243298053741455e-01 -2.981302142143249512e-01 2.168698906898498535e-01 -1.415503472089767456e-01 1.568036377429962158e-01 1.645946055650711060e-01 1.963346451520919800e-02 -2.513452768325805664e-01 9.748109430074691772e-02 1.882242038846015930e-02 -1.209363192319869995e-01 -7.055563479661941528e-02 -1.319757699966430664e-01 3.500180691480636597e-02 -2.233831286430358887e-01 3.277405798435211182e-01
6.978779286146163940e-02 -1.327928453683853149e-01 1.000050157308578491e-01 -1.675435109063982964e-03 -9.074910543859004974e-03 -3.889325559139251709e-01 3.101659119129180908e-01 -8.743165433406829834e-02 2.556288540363311768e-01 1.042621806263923645e-01 7.402833551168441772e-02 1.837262660264968872e-01 1.880915760993957520e-01 -1.012327075004577637e-01 3.227853775024414062e-02 4.037187695503234863e-01 1.417971998453140259e-01 -7.416913658380508423e-02 2.338777482509613037e-01 -1.173033565282821655e-01 -7.110545039176940918e-02 -1.602818965911865234e-01 2.456598877906799316e-01 -1.739972978830337524e-01 -7.089487463235855103e-02 -8.044286072254180908e-02 -7.867434062063694000e-03 -6.901423633098602295e-02 1.228862479329109192e-01 -2.769990079104900360e-02 -1.027242168784141541e-01 3.591732978820800781e-01
-1.008603572845458984e-01 4.605743102729320526e-03 -5.474433302879333496e-02 -9.510240517556667328e-03 -4.984148442745208740e-01 -1.518884599208831787e-01 -2.220368683338165283e-01 -3.133667111396789551e-01 -1.419016569852828979e-01 1.486952006816864014e-01 8.013671636581420898e-02 -1.419417709112167358e-01 -6.831135600805282593e-02 -1.882465183734893799e-01 -5.480003729462623596e-02 1.612206399440765381e-01 1.602902561426162720e-01 -2.473944425582885742e-01 -2.297102101147174835e-02 -2.667555510997772217e-01 -1.727508939802646637e-02 -6.648130714893341064e-02 2.920657955110073090e-02 -2.731836736202239990e-01 -6.465101614594459534e-03 1.446885522454977036e-02 -3.688021302223205566e-01 5.623447895050048828e-02 1.375140100717544556e-01 -3.942435234785079956e-02 -4.080529883503913879e-02 1.716874092817306519e-01
-6.491162627935409546e-02 -4.628799855709075928e-02 2.045349329710006714e-01 3.396185114979743958e-02 -1.383756846189498901e-01 -3.656351864337921143e-01 -2.014195173978805542e-01 -7.569216191768646240e-02 -1.783268600702285767e-01 -5.511628836393356323e-02 2.475456893444061279e-01 3.209315240383148193e-02 -2.768503688275814056e-02 -3.951429855078458786e-03 1.745625734329223633e-01 1.564403921365737915e-01 -1.444505713880062103e-02 -7.299727201461791992e-02 3.011208474636077881e-01 3.263484686613082886e-02 -1.491620987653732300e-01 8.667090535163879395e-02 -5.441579967737197876e-02 -1.832242012023925781e-01 7.894593290984630585e-03 -2.744721770286560059e-01 -1.318455487489700317e-01 -2.623832523822784424e-01 -1.450408697128295898e-01 1.732924580574035645e-01 -5.370454490184783936e-02 4.685072004795074463e-01
-1.475036442279815674e-01 -8.849854767322540283e-02 -4.369397088885307312e-02 -1.340107619762420654e-01 -2.721744477748870850e-01 -6.675434857606887817e-02 -2.681620419025421143e-01 -4.494789987802505493e-02 5.134102106094360352e-01 8.868594467639923096e-02 -3.433685051277279854e-03 -2.030965089797973633e-01 7.326634228229522705e-02 -7.381404936313629150e-02 2.429915070533752441e-01 5.501686036586761475e-02 2.372921705245971680e-01 -6.775814294815063477e-02 -8.923748880624771118e-02 7.119702547788619995e-02 1.439743340015411377e-01 -7.347045838832855225e-02 -8.356631733477115631e-03 -2.395370006561279297e-01 -8.336054533720016479e-02 -2.405903488397598267e-02 9.702503681182861328e-02 -1.729466319084167480e-01 3.903516335412859917e-03 -7.386320084333419800e-02 -9.933857619762420654e-02 4.390628337860107422e-01
-8.532573701813817024e-05 -1.500330269336700439e-01 1.625231206417083740e-01 -5.805247463285923004e-03 -1.873158663511276245e-01 -1.640786975622177124e-01 -7.806760817766189575e-02 -1.912300288677215576e-01 1.871978342533111572e-01 2.205043882131576538e-01 1.585896462202072144e-01 -6.036810204386711121e-02 -2.790622115135192871e-01 -7.241797447204589844e-02 1.165907233953475952e-01 2.030391544103622437e-01 8.507160842418670654e-02 -8.890134096145629883e-02 4.906219244003295898e-01 -1.856023818254470825e-02 4.871338605880737305e-02 1.381894350051879883e-01 -6.062842905521392822e-02 -6.542782485485076904e-02 -2.122395783662796021e-01 -1.406136453151702881e-01 -1.479905098676681519e-01 -1.547419279813766479e-01 -5.173626914620399475e-02 -6.650663912296295166e-02 2.157076150178909302e-01 3.821741044521331787e-01
3.179252520203590393e-02 2.609571218490600586e-01 -7.495802640914916992e-02 -1.924255788326263428e-01 -1.131550818681716919e-01 -1.719387918710708618e-01 -1.040951982140541077e-01 1.169367656111717224e-01 2.228990793228149414e-01 -1.269682347774505615e-01 3.966976329684257507e-02 5.026498436927795410e-02 -6.387476623058319092e-02 1.279613077640533447e-01 1.439894288778305054e-01 2.387254238128662109e-01 2.275030761957168579e-01 1.087074205279350281e-01 9.467074275016784668e-02 -1.374324411153793335e-01 -1.467699930071830750e-02 2.054475694894790649e-01 1.359919607639312744e-01 1.448356509208679199e-01 -1.562147401273250580e-02 -1.371283382177352905e-01 -3.536620934028178453e-04 9.721805155277252197e-02 3.741561770439147949e-01 1.745163947343826294e-01 2.490101940929889679e-02 5.295244455337524414e-01
-3.556148409843444824e-01 -4.963849857449531555e-02 -2.075270861387252808e-01 1.594728678464889526e-01 -2.140857577323913574e-01 -2.455945163965225220e-01 -1.053722053766250610e-01 -2.149804681539535522e-01 2.062438279390335083e-01 -1.100711897015571594e-02 4.108317941427230835e-02 -1.627327874302864075e-02 -2.437406219542026520e-02 -1.360871344804763794e-01 -2.029668837785720825e-01 3.627250194549560547e-01 -8.165030926465988159e-02 -3.348231613636016846e-01 1.390149295330047607e-01 1.121247187256813049e-01 -9.216713160276412964e-02 -2.311047017574310303e-01 2.270774245262145996e-01 1.934755779802799225e-02 6.581997126340866089e-02 -5.004195962101221085e-03 -9.015246480703353882e-02 -3.881200030446052551e-02 5.025543272495269775e-02 2.090248614549636841e-01 -2.725932002067565918e-01 5.990374088287353516e-02
-3.322980701923370361e-01 2.477848827838897705e-01 -1.895885914564132690e-01 3.441283851861953735e-02 -1.514472514390945435e-01 -1.441122144460678101e-01 -2.092445045709609985e-01 -6.639866530895233154e-02 3.117244541645050049e-01 -2.412174455821514130e-02 -2.943246662616729736e-01 -3.064748272299766541e-02 2.310242503881454468e-03 -1.110161319375038147e-01 -1.047365963459014893e-01 2.593911066651344299e-02 2.584167718887329102e-01 -5.429767072200775146e-02 2.146851718425750732e-01 2.256543375551700592e-02 7.559559494256973267e-02 -1.043656319379806519e-01 4.039340913295745850e-01 1.393894106149673462e-01 -2.540479302406311035e-01 1.424660235643386841e-01 6.072842050343751907e-03 3.102139011025428772e-02 9.592553973197937012e-02 -1.199470274150371552e-02 1.145716980099678040e-01 2.569614350795745850e-01
-2.192169576883316040e-01 -3.138393461704254150e-01 -3.520658239722251892e-02 -3.714965656399726868e-02 -8.019165694713592529e-02 -4.226837456226348877e-01 6.986286491155624390e-02 -2.823382019996643066e-01 6.199272349476814270e-02 -1.287805009633302689e-02 1.763096898794174194e-01 -1.304256469011306763e-01 -2.575967311859130859e-01 -1.267194151878356934e-01 -8.457391522824764252e-03 2.146089375019073486e-01 1.588373184204101562e-01 7.689872756600379944e-03 2.613849341869354248e-01 -2.682321965694427490e-01 2.359929494559764862e-03 5.921409279108047485e-02 2.062444835901260376e-01 -3.314565867185592651e-02 1.031064540147781372e-01 8.304845541715621948e-02 2.412687987089157104e-01 -3.162141889333724976e-02 2.008097916841506958e-01 2.206570953130722046e-01 1.476912200450897217e-01 1.490610465407371521e-02
4.871446266770362854e-02 -2.811009585857391357e-01 2.236886620521545410e-01 -5.400132015347480774e-02 -2.312107235193252563e-01 1.627518050372600555e-02 8.167505264282226562e-03 -3.512930870056152344e-01 -4.736416786909103394e-02 -2.883590571582317352e-02 -4.540860652923583984e-02 -8.926364779472351074e-02 1.850342378020286560e-02 5.263109505176544189e-02 -6.353841722011566162e-02 8.778871595859527588e-02 3.325048685073852539e-01 5.362444557249546051e-03 8.913325518369674683e-02 1.201121807098388672e-01 1.357424352318048477e-02 -2.512500286102294922e-01 4.027816653251647949e-01 6.777798384428024292e-02 -3.804171085357666016e-01 -8.678720891475677490e-02 4.574777558445930481e-02 -2.593712508678436279e-02 1.208310574293136597e-01 3.740397468209266663e-02 1.141630560159683228e-01 3.366802930831909180e-01
3.964533563703298569e-03 -9.755906462669372559e-02 -2.860179841518402100e-01 1.346068084239959717e-01 -4.015206098556518555e-01 1.914952136576175690e-02 -9.543459117412567139e-02 -1.849509477615356445e-01 -3.121467679738998413e-02 1.394677460193634033e-01 -1.117734462022781372e-01 -2.314660847187042236e-01 1.097085401415824890e-01 -8.559387922286987305e-02 1.373441237956285477e-02 3.916526436805725098e-01 1.762595176696777344e-01 -4.225313290953636169e-02 7.908563315868377686e-02 3.870042413473129272e-02 -6.341508775949478149e-02 -1.648139059543609619e-01 1.049529686570167542e-01 6.362947821617126465e-02 -7.121475040912628174e-02 -2.459709299728274345e-03 -1.660874783992767334e-01 1.225947961211204529e-01 4.442577436566352844e-02 4.334883689880371094e-01 -1.477247178554534912e-01 2.827516198158264160e-01
-3.017613850533962250e-02 -2.494054734706878662e-01 6.443155556917190552e-02 -2.293313443660736084e-01 -7.832435518503189087e-02 -3.269990980625152588e-01 -1.689790189266204834e-01 -1.230210065841674805e-03 1.701035187579691410e-03 3.326702713966369629e-01 -4.874519258737564087e-02 -2.292728051543235779e-02 8.137960731983184814e-02 -1.619880795478820801e-01 1.055028513073921204e-01 3.131205141544342041e-01 2.166483551263809204e-01 5.187059566378593445e-02 3.080087602138519287e-01 -2.989442944526672363e-01 9.991508908569812775e-03 -2.156068682670593262e-01 9.800530225038528442e-02 -4.307329654693603516e-02 -4.358869045972824097e-02 -2.374279499053955078e-01 -1.927187549881637096e-03 -1.134634986519813538e-01 -2.003740984946489334e-03 -1.404084563255310059e-01 -1.767741590738296509e-01 2.624561488628387451e-01
-1.273837238550186157e-01 -2.273757904767990112e-01 -3.709383904933929443e-01 -1.741944998502731323e-02 -2.062679640948772430e-02 -1.394704580307006836e-01 -2.334477566182613373e-02 -1.268444359302520752e-01 -1.024963557720184326e-01 -4.351461306214332581e-03 -7.264537364244461060e-02 -1.597342044115066528e-01 1.040115654468536377e-01 -6.188381090760231018e-02 2.831388115882873535e-01 3.122691512107849121e-01 5.719082430005073547e-02 4.123871400952339172e-02 9.332894533872604370e-02 3.676068782806396484e-02 4.177822545170783997e-02 8.809217065572738647e-02 9.179536253213882446e-02 -4.662457108497619629e-02 1.181949973106384277e-01 -1.909520924091339111e-01 -3.661914765834808350e-01 4.529698565602302551e-02 6.153863668441772461e-02 3.200331628322601318e-01 -1.133512035012245178e-01 4.280676245689392090e-01
-9.725935012102127075e-02 1.683122515678405762e-01 -4.190042987465858459e-02 5.448440462350845337e-02 2.921705693006515503e-02 -9.510539472103118896e-02 1.547534316778182983e-01 -7.784505188465118408e-02 1.969040334224700928e-01 -1.163030788302421570e-01 8.868463337421417236e-02 -3.705745637416839600e-01 -1.272596716880798340e-01 -1.176776960492134094e-01 -1.757674813270568848e-01 1.617663912475109100e-02 1.637291163206100464e-01 -1.933412402868270874e-01 2.966360151767730713e-01 -1.056209206581115723e-01 -9.348672628402709961e-02 3.253456354141235352e-01 2.177392691373825073e-01 -2.212287336587905884e-01 -1.341631710529327393e-01 -1.051622480154037476e-01 7.231842726469039917e-02 -3.121473789215087891e-01 9.125608205795288086e-02 -3.890310879796743393e-03 -7.599931955337524414e-02 3.725195527076721191e-01
-6.737040728330612183e-02 -1.806903481483459473e-01 -1.228384748101234436e-01 -6.827939301729202271e-02 -2.432532459497451782e-01 -1.525305807590484619e-01 7.550124824047088623e-02 -2.427061796188354492e-01 -1.699395328760147095e-01 -1.475159972906112671e-01 -1.383012384176254272e-01 -1.385601460933685303e-01 -1.826501637697219849e-01 4.880037531256675720e-02 1.391627639532089233e-02 5.591798424720764160e-01 1.774207800626754761e-01 -1.842314153909683228e-01 -4.392679408192634583e-02 7.343768328428268433e-02 5.649906117469072342e-03 -1.632817685604095459e-01 1.462279707193374634e-01 1.849719285964965820e-01 5.522971227765083313e-02 -1.665308922529220581e-01 -1.846608892083168030e-02 2.044955268502235413e-02 -2.300099581480026245e-01 1.714853644371032715e-01 -4.401853680610656738e-02 2.959865331649780273e-01
9.658422321081161499e-02 1.857201606035232544e-01 -2.180951982736587524e-01 1.072468683123588562e-01 5.627367645502090454e-02 -3.189069926738739014e-01 -1.166588664054870605e-01 5.043680220842361450e-02 1.853025853633880615e-01 1.364875584840774536e-01 -8.403003215789794922e-03 1.476582139730453491e-01 -4.701863601803779602e-02 -2.100233286619186401e-01 -1.123845800757408142e-01 -1.377087086439132690e-01 8.500964939594268799e-02 -2.308758646249771118e-01 1.461626738309860229e-01 -2.477873116731643677e-01 -7.365071028470993042e-02 1.332338601350784302e-01 -1.090581342577934265e-02 -1.305777579545974731e-02 4.302185028791427612e-02 -4.978037476539611816e-01 4.142774734646081924e-03 -2.221806161105632782e-02 1.863463521003723145e-01 1.761923283338546753e-01 -5.837071686983108521e-02 3.704496324062347412e-01
-2.043634504079818726e-01 -1.401289086788892746e-02 -3.127458989620208740e-01 -2.745039016008377075e-02 -3.413532376289367676e-01 -7.711718231439590454e-02 1.453782320022583008e-01 -3.142636120319366455e-01 8.210071921348571777e-02 7.996263355016708374e-02 -8.882281929254531860e-02 -8.144266903400421143e-02 -3.685509087517857552e-03 -1.956397294998168945e-01 9.597018361091613770e-02 3.647456765174865723e-01 1.974771469831466675e-01 7.492700219154357910e-02 1.109504140913486481e-02 -4.135283082723617554e-02 -2.486976049840450287e-02 -1.138087138533592224e-01 3.760555386543273926e-01 9.934066981077194214e-02 -5.209373310208320618e-02 1.198720782995223999e-01 -1.307247430086135864e-01 -9.958105534315109253e-02 -2.852752618491649628e-02 2.505758404731750488e-01 -2.393160164356231689e-01 1.806953549385070801e-01
-2.089371532201766968e-01 -2.799819596111774445e-02 -2.355721294879913330e-01 -2.098385095596313477e-01 -5.549030900001525879e-01 -1.074505895376205444e-01 -1.659669727087020874e-02 1.765518486499786377e-01 1.984189152717590332e-01 2.402109503746032715e-01 -1.992503106594085693e-01 1.179349347949028015e-01 -2.286733835935592651e-01 -1.481983065605163574e-01 1.505680531263351440e-01 1.640248000621795654e-01 1.383839547634124756e-01 -1.480951458215713501e-01 -1.358985453844070435e-01 -8.597420156002044678e-02 3.663854300975799561e-02 -3.666046261787414551e-02 7.313542813062667847e-02 5.620642006397247314e-02 -4.721943661570549011e-02 -7.188089936971664429e-02 -7.811938226222991943e-02 -1.492279022932052612e-01 3.109894506633281708e-02 4.379424452781677246e-02 2.455431818962097168e-01 2.313759028911590576e-01
2.197716534137725830e-01 -1.800260096788406372e-01 -1.424225270748138428e-01 -1.957579106092453003e-01 -1.461578160524368286e-01 -1.115572527050971985e-01 -1.426596045494079590e-01 -4.095289409160614014e-01 9.865470975637435913e-02 9.799142181873321533e-02 3.709064424037933350e-01 1.418471895158290863e-02 8.875619620084762573e-02 4.738183692097663879e-02 -1.344472616910934448e-01 2.242805659770965576e-01 1.623340398073196411e-01 -2.642198801040649414e-01 -2.650844678282737732e-02 -3.517043590545654297e-02 1.099572181701660156e-01 -2.924291230738162994e-02 1.466510538011789322e-02 1.496809870004653931e-01 3.279958665370941162e-01 -1.970506310462951660e-01 1.062023043632507324e-01 -3.571143001317977905e-02 1.243851929903030396e-01 4.751167073845863342e-02 -7.264758646488189697e-02 2.959122657775878906e-01
-2.461463212966918945e-01 -2.312776744365692139e-01 -1.790727078914642334e-01 -8.023494482040405273e-02 -2.814870178699493408e-01 -3.396364301443099976e-02 -3.378031402826309204e-02 -2.123121917247772217e-01 1.345075219869613647e-01 1.556527465581893921e-01 -1.197149008512496948e-01 -7.241576910018920898e-02 1.850091665983200073e-02 -2.923976182937622070e-01 3.076408524066209793e-03 2.057474404573440552e-01 2.105713039636611938e-01 -4.304660484194755554e-02 1.798962801694869995e-02 4.248408973217010498e-02 1.605048030614852905e-01 1.693340539932250977e-01 4.501146078109741211e-01 7.766529917716979980e-02 3.994559869170188904e-02 5.451208353042602539e-02 5.493446253240108490e-03 1.345076858997344971e-01 7.260070741176605225e-02 2.543360590934753418e-01 -2.884595394134521484e-01 2.085355371236801147e-01
5.336414277553558350e-02 -2.747796773910522461e-01 -1.157287210226058960e-01 1.293324977159500122e-01 2.689178846776485443e-02 -1.557036042213439941e-01 1.257629245519638062e-01 -2.453314140439033508e-02 -3.761596977710723877e-03 2.128899842500686646e-01 -1.051722746342420578e-02 7.153853029012680054e-02 -9.286607801914215088e-02 -2.639027535915374756e-01 -2.449363097548484802e-02 1.685613244771957397e-01 3.125250935554504395e-01 9.758876264095306396e-02 3.522204756736755371e-01 -3.079464137554168701e-01 2.204027026891708374e-03 -2.861530333757400513e-02 1.052888855338096619e-01 -1.379787176847457886e-02 -4.572330042719841003e-02 -1.383917219936847687e-02 -2.342108041048049927e-01 -3.896099328994750977e-01 2.104315310716629028e-01 2.767752669751644135e-02 -3.532227501273155212e-02 3.144577443599700928e-01
-1.498564034700393677e-01 -9.879647940397262573e-02 2.750553376972675323e-02 -5.942260473966598511e-02 -1.384613811969757080e-01 -2.577055692672729492e-01 -4.369639977812767029e-02 -7.112932950258255005e-02 -7.433968037366867065e-02 2.404321916401386261e-02 1.595408469438552856e-02 1.064547672867774963e-01 1.002727970480918884e-01 -4.145470634102821350e-02 -3.892016410827636719e-02 9.929066151380538940e-02 3.509720563888549805e-01 -2.921796143054962158e-01 1.795650124549865723e-01 -1.166131049394607544e-01 7.677111425437033176e-04 1.162601932883262634e-01 1.814275085926055908e-01 -2.591507136821746826e-01 1.360931545495986938e-01 -1.557019650936126709e-01 -4.231488704681396484e-01 -1.681820154190063477e-01 -2.117240279912948608e-01 2.265850007534027100e-01 -2.082345634698867798e-01 2.692312002182006836e-01
-7.255867868661880493e-02 -1.498077213764190674e-01 2.414569556713104248e-01 -1.896908730268478394e-01 -1.054599061608314514e-01 -2.639772891998291016e-01 3.852405026555061340e-02 -1.113707348704338074e-01 2.011128813028335571e-01 1.277340948581695557e-01 1.547512318938970566e-02 1.885081827640533447e-01 -2.459895163774490356e-01 -3.333895653486251831e-02 -2.009351253509521484e-01 1.733732968568801880e-01 7.261110842227935791e-02 -5.338912084698677063e-02 2.956984341144561768e-01 -1.977667808532714844e-01 2.781258225440979004e-01 -5.458241701126098633e-02 3.748432099819183350e-01 -2.052522748708724976e-01 7.838109508156776428e-03 -1.101826205849647522e-01 -1.165743246674537659e-01 -6.671082973480224609e-02 4.886645823717117310e-02 1.451042890548706055e-01 1.856809295713901520e-02 3.271877765655517578e-01
1.511736214160919189e-01 -4.434341937303543091e-02 -2.528119087219238281e-01 -5.759575217962265015e-02 -1.555197536945343018e-01 1.370620578527450562e-01 -1.882845312356948853e-01 -5.505295936018228531e-03 -5.561168491840362549e-02 -8.259157091379165649e-02 3.054125607013702393e-01 1.167490556836128235e-01 5.560151115059852600e-02 -5.413209274411201477e-02 -6.348638236522674561e-02 2.690044045448303223e-01 3.705792427062988281e-01 4.833912104368209839e-02 -2.365585230290889740e-02 1.286674737930297852e-01 -7.509859651327133179e-02 1.373905539512634277e-01 2.043532580137252808e-01 1.108268648386001587e-01 7.862944155931472778e-02 -1.770736575126647949e-01 1.471923291683197021e-01 -8.882037550210952759e-02 2.105222456157207489e-02 5.677738040685653687e-02 -7.173394411802291870e-02 5.648133754730224609e-01
-1.389884203672409058e-01 -2.060122936964035034e-01 -5.889229476451873779e-02 1.460394710302352905e-01 -4.376354515552520752e-01 -4.213025420904159546e-02 -1.912072598934173584e-01 -3.021236658096313477e-01 -1.734161525964736938e-01 4.833728447556495667e-02 1.765506155788898468e-02 -9.494615346193313599e-02 -2.800019681453704834e-01 6.825058162212371826e-02 -1.892874240875244141e-01 2.209515124559402466e-01 7.389001548290252686e-02 -5.686378479003906250e-02 3.015728890895843506e-01 -1.761678606271743774e-01 9.935158304870128632e-04 -1.705229468643665314e-02 2.187189757823944092e-01 6.286587566137313843e-02 1.767580956220626831e-01 -2.634899318218231201e-01 -2.866730280220508575e-02 -1.318011730909347534e-01 -8.553367108106613159e-02 -6.983783096075057983e-03 -1.635911762714385986e-01 2.170602381229400635e-01
-1.171019822359085083e-01 -8.815502375364303589e-02 -1.301968395709991455e-01 -1.319828536361455917e-02 -1.030684635043144226e-01 -9.720765054225921631e-02 9.987623989582061768e-02 -3.773719370365142822e-01 -2.136614918708801270e-01 2.247311770915985107e-01 8.545990288257598877e-02 -9.554655104875564575e-02 -1.359452903270721436e-01 -2.083175182342529297e-01 -2.145675420761108398e-01 6.627060472965240479e-02 1.618702411651611328e-01 -2.510253190994262695e-01 1.913871616125106812e-01 -1.965058147907257080e-01 -1.479832231998443604e-01 -3.514202237129211426e-01 8.484613895416259766e-02 -1.153514236211776733e-01 -1.785840392112731934e-01 -6.381990760564804077e-02 -2.567323446273803711e-01 -1.798126995563507080e-01 5.307992454618215561e-03 1.358395665884017944e-01 1.072103232145309448e-01 2.636164724826812744e-01
1.065696105360984802e-01 -3.095683455467224121e-01 7.398343086242675781e-02 -1.280968785285949707e-01 -1.354293227195739746e-01 -2.235966175794601440e-01 -1.992068439722061157e-01 1.122609078884124756e-01 -2.566626481711864471e-02 -2.023002058267593384e-01 4.736179858446121216e-02 -1.597105413675308228e-01 -1.582715511322021484e-01 -2.802729308605194092e-01 -1.442046910524368286e-01 -6.211773306131362915e-02 -5.379878357052803040e-02 -1.790872365236282349e-01 2.921660244464874268e-01 9.368766099214553833e-02 3.018788062036037445e-03 -1.096867695450782776e-01 3.036353588104248047e-01 2.725564837455749512e-01 -1.492605656385421753e-01 -1.478406488895416260e-01 -2.141804099082946777e-01 -1.110490486025810242e-01 1.566033810377120972e-01 4.563732072710990906e-02 2.852527052164077759e-02 3.395968079566955566e-01
-9.600888937711715698e-03 -2.121197246015071869e-02 -1.684867776930332184e-02 -5.587572231888771057e-02 -1.370822638273239136e-01 -1.126743704080581665e-01 -3.101631067693233490e-02 -2.638415694236755371e-01 -8.342612534761428833e-02 3.867684304714202881e-02 -9.762536734342575073e-02 -3.890167176723480225e-02 -1.614608168601989746e-01 -3.039954602718353271e-01 5.686740204691886902e-02 2.812830507755279541e-01 2.453573644161224365e-01 -1.605350524187088013e-01 2.930648922920227051e-01 -3.634828031063079834e-01 7.846397906541824341e-02 3.132471740245819092e-01 8.578742295503616333e-02 -1.877878606319427490e-01 8.108652383089065552e-02 -1.799955070018768311e-01 -2.297444194555282593e-01 -2.376869320869445801e-01 8.190917968750000000e-02 -7.552463561296463013e-02 2.028402388095855713e-01 1.447849869728088379e-01
1.653553396463394165e-01 1.347326114773750305e-02 -2.546895444393157959e-01 2.598548680543899536e-02 1.462162584066390991e-01 -1.677438616752624512e-01 2.568379417061805725e-02 -1.282395720481872559e-01 -3.052367269992828369e-02 1.466262433677911758e-02 3.795363707467913628e-03 1.107410117983818054e-01 -1.360336989164352417e-01 -2.061628922820091248e-02 -1.541893184185028076e-01 4.944744706153869629e-02 3.279009163379669189e-01 -1.435437500476837158e-01 1.234263777732849121e-01 -1.660362929105758667e-01 3.561103940010070801e-01 2.191547900438308716e-01 2.224408686161041260e-01 -4.843274131417274475e-02 3.329026326537132263e-02 -2.789384722709655762e-01 3.429663777351379395e-01 -1.925634443759918213e-01 7.741792500019073486e-02 1.141329035162925720e-01 -2.264383248984813690e-02 3.619229793548583984e-01
-1.852658987045288086e-01 9.510354697704315186e-02 -1.293461620807647705e-01 5.671748146414756775e-02 -3.561037480831146240e-01 -6.506942957639694214e-02 -6.559589877724647522e-03 -3.476167917251586914e-01 1.601874679327011108e-01 3.879147395491600037e-02 -1.914218962192535400e-01 -8.294945955276489258e-02 8.541083335876464844e-02 -2.193181663751602173e-01 3.123227693140506744e-02 2.994051575660705566e-01 1.128386333584785461e-01 9.653407149016857147e-03 -6.039958447217941284e-02 2.865308709442615509e-02 6.439433246850967407e-02 7.493147999048233032e-02 2.854382097721099854e-01 7.903906702995300293e-02 8.610647916793823242e-02 1.454958021640777588e-01 -1.530345827341079712e-01 2.384435757994651794e-02 6.468950212001800537e-02 2.500618994235992432e-01 -3.315088152885437012e-01 3.522708117961883545e-01
8.241390809416770935e-03 -3.478880822658538818e-01 -2.726451493799686432e-02 -1.432474553585052490e-01 1.512492597103118896e-01 -3.532624840736389160e-01 1.885145157575607300e-01 -3.105087280273437500e-01 -5.832445621490478516e-02 8.279149979352951050e-02 -1.020469516515731812e-02 1.717668026685714722e-02 -1.177615746855735779e-01 -1.205128878355026245e-01 3.004197031259536743e-02 9.836383163928985596e-02 2.650842368602752686e-01 -7.905767112970352173e-02 8.196926862001419067e-02 -5.235922336578369141e-02 1.615211069583892822e-01 -1.683222204446792603e-01 1.801560819149017334e-01 2.903293669223785400e-01 9.684862941503524780e-02 -5.518911778926849365e-02 -1.984623074531555176e-01 -2.059845328330993652e-01 1.408042162656784058e-01 -7.154195755720138550e-02 2.949603460729122162e-02 3.888297677040100098e-01
-6.147910654544830322e-02 -2.200354933738708496e-01 -1.743564158678054810e-01 -9.175205975770950317e-02 -1.776955276727676392e-01 -1.241364032030105591e-01 -9.989561140537261963e-02 -2.499039620161056519e-01 -6.929327547550201416e-02 -1.236082985997200012e-01 -7.966016232967376709e-02 2.103373408317565918e-02 -1.332251820713281631e-02 1.397872567176818848e-01 1.717919558286666870e-01 1.617866009473800659e-01 4.651303216814994812e-02 1.419565826654434204e-01 1.520591042935848236e-02 -2.989921718835830688e-02 -9.377588331699371338e-02 8.177623152732849121e-02 7.904902449809014797e-04 1.909652352333068848e-01 -9.203695505857467651e-02 -1.955111175775527954e-01 -2.559897601604461670e-01 1.430104076862335205e-01 3.399722278118133545e-02 2.417083084583282471e-01 -1.514317244291305542e-01 6.298549175262451172e-01
-6.551500409841537476e-02 -6.085940822958946228e-02 2.260965108871459961e-02 2.962014265358448029e-02 1.892307400703430176e-02 -3.019201457500457764e-01 2.900652885437011719e-01 -1.494304537773132324e-01 -2.529495023190975189e-02 3.838728368282318115e-01 -7.087563630193471909e-03 -1.441527307033538818e-01 9.247577190399169922e-02 3.921281546354293823e-02 1.300956159830093384e-01 1.313470304012298584e-01 -2.046770788729190826e-02 -7.774577289819717407e-02 1.976145505905151367e-01 -1.118212789297103882e-01 -8.925683051347732544e-02 -2.346260994672775269e-01 3.723905608057975769e-02 -1.608775854110717773e-01 -1.254710275679826736e-02 4.464461281895637512e-02 -2.178484797477722168e-01 -8.337123692035675049e-02 3.662549555301666260e-01 4.517954215407371521e-02 2.198887430131435394e-02 4.878620207309722900e-01
-2.089319825172424316e-01 -5.221575964242219925e-03 -2.976905554533004761e-02 1.744990199804306030e-01 -4.561910927295684814e-01 -1.878248751163482666e-01 -1.327984035015106201e-01 -3.978869318962097168e-01 -3.415329754352569580e-02 -6.841528415679931641e-02 -2.032326720654964447e-02 1.417952775955200195e-01 -1.715812981128692627e-01 -3.596134856343269348e-02 -8.187291026115417480e-02 1.039107963442802429e-01 9.431712329387664795e-02 -2.112079560756683350e-01 1.387339830398559570e-01 6.360831204801797867e-03 1.738753467798233032e-01 -8.697725716046988964e-04 8.129813708364963531e-03 -2.394466288387775421e-02 -1.871327310800552368e-01 2.027787715196609497e-01 -2.756871283054351807e-01 -2.642372548580169678e-01 -2.278231317177414894e-03 2.121870219707489014e-01 1.131962016224861145e-01 2.181206494569778442e-01
-1.130647435784339905e-01 -3.218704164028167725e-01 8.784134872257709503e-03 1.453833431005477905e-01 -7.950738817453384399e-02 2.694921381771564484e-02 -3.392667323350906372e-02 -2.216964513063430786e-01 -2.551235444843769073e-02 7.816118746995925903e-02 -4.291592910885810852e-02 -2.074234783649444580e-01 8.356250077486038208e-02 4.174169525504112244e-02 1.046419590711593628e-01 3.689423203468322754e-01 2.701282203197479248e-01 -1.723591983318328857e-01 1.534118056297302246e-01 2.334792912006378174e-01 2.049333304166793823e-01 -1.273079961538314819e-01 2.451908290386199951e-01 -5.093569681048393250e-02 -7.382366061210632324e-02 -1.883780062198638916e-01 -9.573877602815628052e-02 7.939576357603073120e-02 1.317874044179916382e-01 -2.496483772993087769e-01 1.372319757938385010e-01 3.755811452865600586e-01
-5.987923592329025269e-02 6.414128839969635010e-02 -5.806691944599151611e-02 -7.756073772907257080e-02 -3.317363187670707703e-02 -2.426274567842483521e-01 -1.837210915982723236e-02 1.887917332351207733e-02 -7.994048297405242920e-02 3.035465180873870850e-01 1.708260625600814819e-01 1.726949810981750488e-01 1.477084755897521973e-01 -2.822862565517425537e-01 2.116204351186752319e-01 2.863791286945343018e-01 -4.898608312942087650e-04 -1.745651960372924805e-01 2.179038673639297485e-01 -5.075626820325851440e-02 7.415439933538436890e-02 -5.127271264791488647e-02 1.161615401506423950e-01 -1.608259379863739014e-01 -8.687582612037658691e-02 4.087371751666069031e-02 -1.531846225261688232e-01 -2.651547491550445557e-01 3.387825191020965576e-01 -7.642649114131927490e-02 2.358553260564804077e-01 3.593940138816833496e-01
5.408780649304389954e-02 -4.445721209049224854e-02 -1.443212945014238358e-02 -3.357144817709922791e-02 2.841757610440254211e-02 -2.430061697959899902e-01 7.307815551757812500e-02 -1.884899288415908813e-02 -1.240884661674499512e-01 2.786896228790283203e-01 4.642084985971450806e-02 -3.844258189201354980e-01 -1.550983637571334839e-01 -2.189333736896514893e-01 -9.414444118738174438e-02 1.633288860321044922e-01 2.332051247358322144e-01 -1.761222481727600098e-01 1.150718480348587036e-01 -1.055579558014869690e-01 3.913530707359313965e-02 -1.977046281099319458e-01 2.328121662139892578e-01 3.232056498527526855e-01 1.218606010079383850e-01 8.653375506401062012e-02 -9.031634777784347534e-02 -1.925670057535171509e-01 1.446554958820343018e-01 -2.316555753350257874e-02 -1.598820984363555908e-01 3.924352526664733887e-01
4.006818681955337524e-02 -5.049654841423034668e-02 2.772685289382934570e-01 5.229981988668441772e-02 -1.046802103519439697e-01 -2.447168715298175812e-02 -1.063198596239089966e-01 -3.316476941108703613e-01 -2.327493876218795776e-01 -5.146973952651023865e-02 7.947466522455215454e-02 3.588973730802536011e-02 5.450963973999023438e-02 -3.512247800827026367e-01 2.567496895790100098e-01 2.551256120204925537e-01 -2.599715068936347961e-02 -4.555212706327438354e-02 2.527130246162414551e-01 -6.326486170291900635e-02 1.682184338569641113e-01 -6.374530494213104248e-02 3.094759881496429443e-01 4.488097876310348511e-02 4.777187481522560120e-02 -1.450529098510742188e-01 -1.918067187070846558e-01 -1.045822650194168091e-01 2.672265283763408661e-02 1.474848389625549316e-01 2.465249449014663696e-01 3.264311254024505615e-01
-4.666579887270927429e-02 -3.881985247135162354e-01 -2.170940488576889038e-01 -4.151813685894012451e-02 -9.147012978792190552e-02 1.392584759742021561e-03 -1.075532659888267517e-01 -1.839844584465026855e-01 7.383692543953657150e-03 -1.007917374372482300e-01 -1.346570998430252075e-01 -2.612637877464294434e-01 2.004675865173339844e-01 -1.431412249803543091e-02 -5.464983731508255005e-02 3.505674302577972412e-01 1.424488723278045654e-01 -3.219219148159027100e-01 -8.677445352077484131e-02 -1.179580762982368469e-02 -1.451656520366668701e-01 -9.381926804780960083e-02 1.040373519062995911e-01 -8.952281624078750610e-02 -3.608863567933440208e-03 -1.793952286243438721e-01 -9.880339354276657104e-02 -4.605793580412864685e-02 5.659542977809906006e-02 3.603755831718444824e-01 -8.035290986299514771e-02 3.430537283420562744e-01
3.549130633473396301e-02 9.454368799924850464e-02 6.113887578248977661e-02 -9.383351355791091919e-02 -1.156018003821372986e-01 -3.434233069419860840e-01 -2.694531381130218506e-01 8.794212341308593750e-02 -3.015037067234516144e-02 -1.163294464349746704e-01 2.852321863174438477e-01 -2.368379235267639160e-01 -1.658755093812942505e-01 -3.438407480716705322e-01 3.083335049450397491e-02 3.159264028072357178e-01 2.138263583183288574e-01 -1.824034452438354492e-01 1.034838408231735229e-01 -2.166121155023574829e-01 -1.793801970779895782e-02 1.101220399141311646e-01 1.305082067847251892e-02 -6.314918398857116699e-02 3.925788775086402893e-02 -8.686330169439315796e-02 1.621527522802352905e-01 -2.568081319332122803e-01 -1.564862430095672607e-01 1.023055315017700195e-01 -1.626601815223693848e-01 2.263891845941543579e-01
-1.658325046300888062e-01 -7.410716265439987183e-02 -7.944502867758274078e-03 5.318135395646095276e-02 -3.075664639472961426e-01 -2.356255948543548584e-01 -1.035935059189796448e-01 -5.890256166458129883e-02 2.363125421106815338e-02 -2.330420166254043579e-02 2.801521494984626770e-02 1.979850530624389648e-01 2.489621564745903015e-02 -3.569087386131286621e-01 -2.112119346857070923e-01 1.478893905878067017e-01 1.585700809955596924e-01 1.407383680343627930e-01 4.111121594905853271e-01 -1.493357270956039429e-01 -4.146533831954002380e-02 -1.318621337413787842e-01 9.277722984552383423e-02 -7.399055361747741699e-02 -2.910098806023597717e-02 -8.745755255222320557e-02 -2.624040096998214722e-02 -3.404811918735504150e-01 8.517991006374359131e-02 -2.303269356489181519e-01 -6.942408531904220581e-02 3.233202695846557617e-01
-9.139144420623779297e-02 -1.899557374417781830e-02 -1.110999733209609985e-01 7.377492636442184448e-02 -4.444996714591979980e-01 -1.255242824554443359e-01 -3.040113151073455811e-01 7.959202677011489868e-02 3.641940355300903320e-01 9.791314601898193359e-02 1.449984312057495117e-01 -1.804643273353576660e-01 2.342747151851654053e-01 6.336890906095504761e-02 3.723831102252006531e-02 -3.375586867332458496e-02 2.129866033792495728e-01 -1.991740614175796509e-01 1.121537983417510986e-01 -6.443314999341964722e-02 5.548185482621192932e-02 -3.395497333258390427e-03 1.644845306873321533e-01 -2.705720961093902588e-01 -6.671418249607086182e-02 -1.573970913887023926e-02 1.358882337808609009e-01 -9.817234426736831665e-02 -4.668677598237991333e-02 1.073217019438743591e-01 1.497189253568649292e-01 3.607366383075714111e-01
-7.570490986108779907e-02 -1.185106262564659119e-01 -4.260753095149993896e-02 -4.405058175325393677e-02 -4.544654488563537598e-01 -1.938277184963226318e-01 -2.928021848201751709e-01 5.547430366277694702e-02 2.686846256256103516e-01 3.011624701321125031e-02 -1.769136637449264526e-01 -2.172133624553680420e-01 6.233367696404457092e-02 -1.424071490764617920e-01 3.221719861030578613e-01 -1.345349550247192383e-01 2.626793384552001953e-01 -1.285129040479660034e-01 1.455363631248474121e-02 -1.029302775859832764e-01 -8.251908235251903534e-03 1.135964170098304749e-01 3.536542505025863647e-02 -2.822403013706207275e-01 -2.949136681854724884e-02 -3.823673725128173828e-02 1.279497444629669189e-01 -8.971535135060548782e-04 -4.961839690804481506e-02 1.275169402360916138e-01 -3.530611097812652588e-02 3.421015441417694092e-01
-2.339791059494018555e-01 4.813734069466590881e-02 -4.603932425379753113e-02 1.954499445855617523e-02 -4.258869886398315430e-01 1.056545600295066833e-01 -4.706827551126480103e-02 -2.516043484210968018e-01 2.947041988372802734e-01 1.207853928208351135e-01 -3.426074609160423279e-02 -1.506187617778778076e-01 1.213912963867187500e-01 -1.496620029211044312e-01 2.316997200250625610e-02 5.123721435666084290e-02 2.306885123252868652e-01 -1.561415344476699829e-01 2.781927287578582764e-01 1.124147102236747742e-01 -1.877936422824859619e-01 -5.450339987874031067e-02 3.299782574176788330e-01 5.642312578856945038e-03 -2.844489812850952148e-01 8.177860826253890991e-02 1.746458709239959717e-01 6.009942851960659027e-03 -3.038452006876468658e-02 -5.107584223151206970e-02 -1.872318238019943237e-02 2.828022539615631104e-01
-1.558844149112701416e-01 2.814820408821105957e-01 1.606276035308837891e-01 -1.604640297591686249e-02 1.802801340818405151e-02 -2.900814414024353027e-01 6.007737293839454651e-02 -8.440095186233520508e-02 3.280447795987129211e-02 2.019672989845275879e-01 3.948955610394477844e-02 6.972696632146835327e-02 -1.662282496690750122e-01 -7.135380804538726807e-02 2.271817177534103394e-01 3.838493525981903076e-01 1.052045375108718872e-01 -1.987273097038269043e-01 2.952524423599243164e-01 -1.379429697990417480e-01 -1.656908839941024780e-01 -1.556983143091201782e-01 1.980045884847640991e-01 -3.654595464468002319e-02 -1.013573408126831055e-01 1.184926703572273254e-01 -6.589053571224212646e-02 -1.403529345989227295e-01 3.404082953929901123e-01 -2.267229929566383362e-02 1.759239435195922852e-01 2.248237580060958862e-01
2.435883041471242905e-03 -4.406325221061706543e-01 -1.799346059560775757e-01 2.353180199861526489e-02 -1.993539035320281982e-01 -3.691189736127853394e-02 5.015067290514707565e-03 -2.257043868303298950e-01 -2.006956934928894043e-01 -7.598745822906494141e-02 3.570342063903808594e-02 -2.032452374696731567e-01 4.372731596231460571e-02 -9.993792325258255005e-02 1.230151057243347168e-01 3.504723310470581055e-02 1.519754976034164429e-01 -3.119527995586395264e-01 1.351969391107559204e-01 1.340872049331665039e-01 4.878925904631614685e-02 2.010565549135208130e-01 8.724927902221679688e-02 7.821588218212127686e-02 -1.284570097923278809e-01 -2.800447344779968262e-01 -1.852811425924301147e-01 -1.007258445024490356e-01 1.795187592506408691e-03 3.951512277126312256e-01 -6.643601506948471069e-02 2.253275811672210693e-01
1.152350530028343201e-01 -3.333562612533569336e-01 -1.154742687940597534e-01 -1.756170578300952911e-02 5.777950957417488098e-02 -2.242667041718959808e-02 -2.788851410150527954e-02 -8.152516558766365051e-03 8.016917109489440918e-02 2.054695785045623779e-02 8.169012516736984253e-02 1.724294573068618774e-01 1.159604638814926147e-01 -3.816679120063781738e-02 2.040728330612182617e-01 2.855539321899414062e-01 3.486407399177551270e-01 -2.270375639200210571e-01 1.716999709606170654e-01 7.596658170223236084e-02 -1.966805309057235718e-01 3.905718028545379639e-02 1.005585864186286926e-01 2.834779918193817139e-01 1.900336295366287231e-01 -2.210698425769805908e-01 -1.660382188856601715e-02 -8.002133667469024658e-02 5.083021521568298340e-02 3.752524256706237793e-01 1.583337485790252686e-01 2.770581841468811035e-01
1.492395624518394470e-02 2.262287959456443787e-02 1.606473326683044434e-01 1.493973881006240845e-01 -1.505826115608215332e-01 -7.558200508356094360e-02 -2.119856625795364380e-01 -4.077255427837371826e-01 -2.674565613269805908e-01 1.461160331964492798e-01 2.144609345123171806e-03 -3.772633522748947144e-02 -6.268334574997425079e-03 -2.526796460151672363e-01 1.358218491077423096e-01 1.256938725709915161e-01 -9.612562507390975952e-02 -3.717673197388648987e-02 2.860471308231353760e-01 -2.128076106309890747e-01 1.298755872994661331e-02 -8.568618446588516235e-03 3.005864024162292480e-01 8.716566115617752075e-02 3.653689101338386536e-02 1.097992584109306335e-01 -1.051858216524124146e-01 -6.638014316558837891e-02 5.143161118030548096e-02 1.991900056600570679e-01 2.670949399471282959e-01 3.750756978988647461e-01
-1.035694181919097900e-01 -3.476177453994750977e-01 -1.464163661003112793e-01 -2.435065209865570068e-01 -4.246479645371437073e-02 1.108375638723373413e-01 -3.686527162790298462e-02 5.821606144309043884e-02 -5.909949075430631638e-03 -9.949841536581516266e-03 1.127279773354530334e-01 3.680642321705818176e-02 1.219140440225601196e-01 8.848576806485652924e-03 -2.859940938651561737e-02 1.264744102954864502e-01 1.425949484109878540e-01 -4.006940722465515137e-01 -1.087314784526824951e-01 -5.242183431982994080e-02 6.072233989834785461e-02 1.179688796401023865e-01 2.304966934025287628e-02 2.562870681285858154e-01 -2.904565073549747467e-03 -1.586056649684906006e-01 -3.397777080535888672e-01 -1.365014910697937012e-01 7.248882204294204712e-02 1.724190413951873779e-01 1.057262793183326721e-01 4.880878329277038574e-01
9.641664475202560425e-02 -1.517565338872373104e-03 -2.602364122867584229e-01 -1.001449674367904663e-01 -3.143488168716430664e-01 -4.649876803159713745e-02 6.518911570310592651e-02 1.442782115191221237e-02 -2.396993190050125122e-01 2.665053308010101318e-01 -7.229974493384361267e-03 -3.142804503440856934e-01 -2.092220783233642578e-01 1.868874281644821167e-01 -3.049510344862937927e-02 3.098303377628326416e-01 -6.714800000190734863e-02 -1.018900871276855469e-01 1.424040049314498901e-01 -3.662985935807228088e-02 1.249947398900985718e-01 2.877458184957504272e-02 3.517092168331146240e-01 -1.061727292835712433e-02 3.904245421290397644e-02 5.543140321969985962e-02 -9.790928661823272705e-02 -1.738782525062561035e-01 -6.867652758955955505e-03 -1.413365155458450317e-01 -1.262792348861694336e-01 3.839559257030487061e-01
-9.574867784976959229e-02 -3.470032215118408203e-01 -1.380744576454162598e-01 -1.185640506446361542e-02 -1.549649983644485474e-01 -2.851806581020355225e-01 -1.569061130285263062e-01 -2.457247078418731689e-01 1.639890670776367188e-01 -6.578390486538410187e-03 3.349648416042327881e-01 -7.301410287618637085e-02 -2.691268622875213623e-01 -2.782906889915466309e-01 1.608940423466265202e-03 -4.056590551044791937e-04 1.185168400406837463e-01 6.034272164106369019e-02 2.190798223018646240e-01 -2.756425440311431885e-01 2.436422258615493774e-01 1.052687689661979675e-01 1.023023054003715515e-01 -1.393575817346572876e-01 9.518689662218093872e-02 -1.114867180585861206e-01 5.201441422104835510e-02 1.092682965099811554e-02 9.256866574287414551e-02 2.799332141876220703e-01 -4.103429149836301804e-03 1.152078881859779358e-01
2.009507715702056885e-01 6.175523158162832260e-03 -3.519900143146514893e-02 -1.548533793538808823e-02 -2.110439836978912354e-01 -4.572165757417678833e-02 1.091406643390655518e-01 -2.770230770111083984e-01 -1.190598532557487488e-01 2.612254023551940918e-01 -3.563469052314758301e-01 7.796783745288848877e-02 1.454385817050933838e-01 1.394513808190822601e-02 1.568835228681564331e-01 1.701435148715972900e-01 1.989184617996215820e-01 -1.311701834201812744e-01 1.987642645835876465e-01 -2.380901947617530823e-02 -2.025862634181976318e-01 -3.227069973945617676e-02 1.742734313011169434e-01 6.222828757017850876e-03 1.836485564708709717e-01 -4.252319633960723877e-01 -3.484596684575080872e-02 7.821566611528396606e-02 -6.404059380292892456e-02 1.411975268274545670e-02 -2.364335656166076660e-01 2.846244871616363525e-01
2.761065661907196045e-01 -9.330229461193084717e-02 -9.993882477283477783e-02 -8.772599697113037109e-02 -1.311149448156356812e-01 -7.971251755952835083e-02 -7.057057227939367294e-04 -2.077808231115341187e-01 -5.139425769448280334e-02 6.791743636131286621e-02 -2.794682979583740234e-02 3.593842685222625732e-02 2.925534173846244812e-02 -3.764368593692779541e-01 5.079302564263343811e-02 8.709795773029327393e-02 2.138809561729431152e-01 -1.052022352814674377e-01 1.930984705686569214e-01 -4.092945158481597900e-01 -1.609745323657989502e-01 2.980480790138244629e-01 1.475939452648162842e-01 -6.289460510015487671e-02 -4.177083820104598999e-02 1.299155969172716141e-02 -3.292954266071319580e-01 -1.486174911260604858e-01 9.012807160615921021e-02 2.026748098433017731e-02 1.517842411994934082e-01 3.201387226581573486e-01
9.587860852479934692e-02 -2.082913517951965332e-01 -1.048575937747955322e-01 -1.141545362770557404e-02 -1.011464893817901611e-01 7.437855750322341919e-02 2.245582640171051025e-03 -2.025589048862457275e-01 -2.544019557535648346e-02 2.544646151363849640e-02 2.779356762766838074e-02 1.236690431833267212e-01 3.732172399759292603e-02 4.498039186000823975e-02 3.225191533565521240e-01 1.152049005031585693e-01 1.787445247173309326e-01 -2.898682355880737305e-01 -1.042837500572204590e-01 -7.219087332487106323e-02 -9.719721972942352295e-02 2.141501605510711670e-01 -3.180636558681726456e-04 -1.168012470006942749e-01 1.939526945352554321e-01 -1.504908204078674316e-01 -1.784038729965686798e-02 -3.215138316154479980e-01 1.882473081350326538e-01 -1.568840891122817993e-01 -2.068630307912826538e-01 5.230908393859863281e-01
-5.052731633186340332e-01 1.182792801409959793e-02 -9.421569108963012695e-02 1.086575388908386230e-01 -4.765980243682861328e-01 -1.720802932977676392e-01 -2.217022031545639038e-01 -4.595325514674186707e-02 -1.523005962371826172e-01 -1.921804994344711304e-02 -1.503950506448745728e-01 5.189361423254013062e-02 -3.903292119503021240e-02 -2.224613130092620850e-01 -6.848410516977310181e-02 2.376172244548797607e-01 1.807020753622055054e-01 -1.304914802312850952e-01 1.064766198396682739e-01 1.473153084516525269e-01 1.355200558900833130e-01 8.890507370233535767e-02 7.883693277835845947e-02 -6.050521880388259888e-02 1.206054016947746277e-01 -5.236797034740447998e-02 -4.275612905621528625e-02 -5.328757315874099731e-02 -1.488327980041503906e-02 2.702780067920684814e-01 -1.178806945681571960e-01 1.637824028730392456e-01
4.759733751416206360e-02 -1.445812135934829712e-01 1.225946247577667236e-01 -8.202456682920455933e-02 -2.748771309852600098e-01 -2.239668667316436768e-01 -2.128806263208389282e-01 -1.519837826490402222e-01 1.109187584370374680e-02 2.969238162040710449e-01 1.174352467060089111e-01 8.955899626016616821e-02 -9.585628658533096313e-02 8.086318522691726685e-02 -4.778122995048761368e-03 1.249055713415145874e-01 2.025170773267745972e-01 -2.687914669513702393e-01 3.100200891494750977e-01 -8.167497813701629639e-02 -1.287635415792465210e-01 1.641365140676498413e-01 -2.200593985617160797e-02 -2.953181862831115723e-01 1.641781479120254517e-01 -1.124512287788093090e-03 -1.850712895393371582e-01 -8.507967740297317505e-02 -1.429927498102188110e-01 1.085918024182319641e-01 -7.213214039802551270e-02 4.078434109687805176e-01
-2.063281983137130737e-01 -6.531520746648311615e-03 -8.324497938156127930e-02 -1.499427761882543564e-02 -4.350824952125549316e-01 -1.741249412298202515e-01 -1.117845699191093445e-01 3.895225934684276581e-03 2.920550704002380371e-01 9.501282870769500732e-02 -3.585639595985412598e-02 -1.322079747915267944e-01 1.793789863586425781e-01 -3.152306424453854561e-03 3.573891222476959229e-01 1.842063814401626587e-01 2.375360578298568726e-01 -1.868440359830856323e-01 1.755814403295516968e-01 9.547849744558334351e-02 1.688287109136581421e-01 8.005293458700180054e-02 1.873428821563720703e-01 -2.207190543413162231e-01 -1.636413335800170898e-01 7.964202016592025757e-02 1.428098827600479126e-01 -1.667821556329727173e-01 -1.742653362452983856e-02 1.178370714187622070e-01 1.218606904149055481e-01 2.253751307725906372e-01
-4.378674551844596863e-02 8.573838323354721069e-02 -2.090154401957988739e-02 2.795697376132011414e-02 -8.890905231237411499e-02 -1.556581109762191772e-01 -1.468665301799774170e-01 -6.404384970664978027e-02 2.596794664859771729e-01 -1.727879643440246582e-01 1.324651241302490234e-01 1.307149380445480347e-01 1.130857467651367188e-01 9.662726894021034241e-03 -7.937976717948913574e-02 2.866476476192474365e-01 1.278947442770004272e-01 -9.741251915693283081e-02 1.120456978678703308e-01 -1.797526180744171143e-01 2.127739340066909790e-01 2.504950463771820068e-01 2.594307363033294678e-01 3.678358495235443115e-01 1.723768562078475952e-01 -1.512981206178665161e-01 -9.761682711541652679e-03 -1.396297365427017212e-01 2.315463572740554810e-01 3.714184761047363281e-01 1.091503649950027466e-01 2.035189568996429443e-01
-6.849335134029388428e-02 1.277386546134948730e-01 1.167029812932014465e-01 -1.090413928031921387e-01 -3.022912442684173584e-01 -1.277783960103988647e-01 -3.291295170783996582e-01 -1.226321607828140259e-01 1.407388746738433838e-01 -6.792343407869338989e-02 -2.106451988220214844e-02 5.355488881468772888e-02 -4.233200252056121826e-01 -1.493917498737573624e-02 2.177325077354907990e-02 1.675120741128921509e-01 -8.015462756156921387e-02 4.821524396538734436e-02 1.140804737806320190e-01 -4.357224330306053162e-02 3.934068977832794189e-02 1.736180782318115234e-01 2.330206930637359619e-01 8.133251219987869263e-02 -1.920691728591918945e-01 -2.044632583856582642e-01 -4.305045586079359055e-03 -2.340930402278900146e-01 -1.848047077655792236e-01 -3.587341308593750000e-02 -1.939651221036911011e-01 4.048164784908294678e-01
-7.142566889524459839e-02 1.759957894682884216e-02 1.787989214062690735e-02 -2.878118306398391724e-02 -5.055452138185501099e-02 -3.973466753959655762e-01 2.897858023643493652e-01 -4.310951009392738342e-02 2.182766199111938477e-01 5.926942080259323120e-02 1.591037064790725708e-01 1.007244810461997986e-01 6.868163496255874634e-02 -2.718430757522583008e-01 2.992656826972961426e-01 2.959212958812713623e-01 7.452816516160964966e-02 -3.922906219959259033e-01 1.717190593481063843e-01 -1.994513571262359619e-01 6.775537878274917603e-02 -2.258932888507843018e-01 1.328274458646774292e-01 -1.047844719141721725e-02 -3.940460272133350372e-03 7.242172211408615112e-02 -1.448605507612228394e-01 -2.175349742174148560e-01 1.219400987029075623e-01 5.756245926022529602e-02 8.558612316846847534e-04 1.047276854515075684e-01
-1.403692662715911865e-01 -9.156759828329086304e-02 1.261471956968307495e-01 -1.480706483125686646e-01 -7.237972319126129150e-02 -3.871358036994934082e-01 -1.570639573037624359e-02 -1.243737861514091492e-01 -5.081301927566528320e-02 1.651973128318786621e-01 -3.316366970539093018e-01 7.108125090599060059e-02 -2.401205450296401978e-01 -5.330257490277290344e-02 -1.051165089011192322e-01 1.748455166816711426e-01 3.274386227130889893e-01 -1.412393897771835327e-01 8.961050957441329956e-02 -2.450814247131347656e-01 -5.383636057376861572e-02 4.033108428120613098e-02 -1.520468667149543762e-02 -1.746296137571334839e-01 8.050170540809631348e-02 -6.228085979819297791e-02 -1.417665630578994751e-01 -3.278696835041046143e-01 1.123694516718387604e-02 8.730713278055191040e-02 3.285045176744461060e-02 3.727243244647979736e-01
-2.195631563663482666e-01 -2.003695368766784668e-01 9.473127312958240509e-03 1.980284750461578369e-01 -2.169188857078552246e-01 -2.293554693460464478e-01 1.445447206497192383e-01 -2.199325263500213623e-01 3.403249382972717285e-02 2.034974284470081329e-02 1.716335564851760864e-01 -1.044349819421768188e-01 -2.139339745044708252e-01 -3.029176592826843262e-01 -2.010441124439239502e-01 1.542633622884750366e-01 2.072882056236267090e-01 -1.484606415033340454e-01 2.814155817031860352e-01 -1.425034254789352417e-01 -1.728499978780746460e-01 -7.574833929538726807e-02 -2.011251263320446014e-02 7.080555707216262817e-02 -1.020830050110816956e-01 -1.241645961999893188e-01 -3.108465075492858887e-01 -2.225989289581775665e-02 2.648772597312927246e-01 5.720430985093116760e-02 3.465828672051429749e-02 2.379115372896194458e-01
-1.634356826543807983e-01 -7.061104476451873779e-02 -2.463775426149368286e-01 -1.022373735904693604e-01 -2.353767007589340210e-01 -2.818014025688171387e-01 -8.431119471788406372e-02 -1.300624161958694458e-01 -1.359999477863311768e-01 -1.859189122915267944e-01 -1.203224528580904007e-02 1.222176775336265564e-01 -2.551757991313934326e-01 -2.996226251125335693e-01 -1.139933392405509949e-01 6.045006960630416870e-02 1.750840246677398682e-02 -3.212037310004234314e-02 7.437355816364288330e-02 5.041123554110527039e-02 -1.432372480630874634e-01 -1.257140189409255981e-01 8.205635845661163330e-02 -7.122666388750076294e-02 4.249140620231628418e-01 -3.222748339176177979e-01 1.202341839671134949e-01 -3.368732333183288574e-02 -6.764805316925048828e-02 -1.217976678162813187e-02 -2.174471877515316010e-02 3.686308562755584717e-01
-5.277815088629722595e-02 -3.812614977359771729e-01 -9.966908395290374756e-02 -1.782162673771381378e-02 -1.448221355676651001e-01 4.196279495954513550e-02 -3.340179473161697388e-02 -3.555487394332885742e-01 -2.755748666822910309e-02 3.682600334286689758e-02 -1.341864466667175293e-01 -2.032420635223388672e-01 -5.868540331721305847e-02 -6.943995133042335510e-03 -1.376932710409164429e-01 4.367925822734832764e-01 1.637771874666213989e-01 -3.277220129966735840e-01 -1.297351159155368805e-02 3.400742635130882263e-02 -8.307299017906188965e-02 5.350784398615360260e-03 2.445139735937118530e-01 9.363009780645370483e-02 4.525980353355407715e-02 -1.198830008506774902e-01 -2.094012200832366943e-01 -1.985180191695690155e-02 -5.349955987185239792e-03 5.192727223038673401e-02 -1.219832673668861389e-01 3.568865656852722168e-01
2.767557464540004730e-02 -2.669403553009033203e-01 1.420626789331436157e-01 -1.112693473696708679e-01 -9.021458029747009277e-02 -8.075590431690216064e-02 2.833090424537658691e-01 -2.340343408286571503e-02 1.633933782577514648e-01 -7.322963327169418335e-02 -1.751056462526321411e-01 1.318529397249221802e-01 -1.316388249397277832e-01 -1.948080956935882568e-02 2.202798277139663696e-01 8.849188685417175293e-02 2.784170806407928467e-01 -9.886036813259124756e-02 -9.704245626926422119e-02 -2.247659415006637573e-01 5.755987390875816345e-02 1.488105952739715576e-01 2.231259047985076904e-01 2.278526723384857178e-01 1.114211827516555786e-01 -4.224337339401245117e-01 -1.878258772194385529e-02 -1.218910813331604004e-01 1.557680666446685791e-01 1.691498011350631714e-01 -1.329066604375839233e-01 3.078503012657165527e-01
-8.573242463171482086e-03 -1.723088622093200684e-01 -3.788193762302398682e-01 -1.855670809745788574e-01 -2.028981149196624756e-01 -3.628919646143913269e-02 -5.535324290394783020e-02 -1.226396113634109497e-01 -9.948746114969253540e-02 -1.115256734192371368e-02 1.301632821559906006e-01 -3.624896332621574402e-02 9.459663182497024536e-02 -2.225736714899539948e-02 1.755304634571075439e-01 -9.141099639236927032e-03 -6.523057073354721069e-02 6.322663277387619019e-02 9.249248355627059937e-02 -1.608426421880722046e-01 7.930907607078552246e-02 5.540877580642700195e-02 1.161595806479454041e-01 5.141018331050872803e-02 -1.516514122486114502e-01 -1.464440375566482544e-01 -3.975731134414672852e-01 6.776587665081024170e-02 5.169494822621345520e-02 1.777221113443374634e-01 -2.055904120206832886e-01 5.579350590705871582e-01
-3.525649309158325195e-01 -5.581266433000564575e-02 1.946815848350524902e-02 -1.129179447889328003e-01 -1.982151120901107788e-01 -1.749669611454010010e-01 5.001565814018249512e-02 -1.577728777192533016e-03 1.415271461009979248e-01 2.823624014854431152e-01 1.271302551031112671e-01 1.170075312256813049e-01 -4.061514884233474731e-02 -2.491628527641296387e-01 1.393658220767974854e-01 3.416807353496551514e-01 -6.077727302908897400e-02 -1.542616337537765503e-01 2.084805071353912354e-01 -2.481239438056945801e-01 -9.628034383058547974e-02 2.181569337844848633e-01 4.298797994852066040e-02 -1.542235631495714188e-02 -2.410436235368251801e-02 1.472623180598020554e-02 -1.073665395379066467e-01 -1.445771008729934692e-01 3.875397443771362305e-01 -7.762671913951635361e-03 1.920691579580307007e-01 2.137777805328369141e-01
-1.005110517144203186e-01 -1.154784858226776123e-01 -2.399294078350067139e-01 3.414174616336822510e-01 -3.978571593761444092e-01 -9.435254335403442383e-02 1.906219753436744213e-03 3.900115564465522766e-02 1.832087635993957520e-01 2.922294735908508301e-01 -2.244143933057785034e-01 8.058769255876541138e-02 -3.690598011016845703e-01 -1.228961125016212463e-01 6.926357746124267578e-02 6.860752403736114502e-02 9.584532678127288818e-02 -1.736228615045547485e-01 1.326781604439020157e-02 -2.274324446916580200e-01 1.030425429344177246e-01 -9.944112598896026611e-02 1.022339239716529846e-01 2.360209375619888306e-01 -1.015547141432762146e-01 -6.345530599355697632e-02 -2.797669358551502228e-02 -1.981914788484573364e-01 8.019845932722091675e-03 1.429577171802520752e-01 1.235123872756958008e-01 1.703657209873199463e-01
4.928555339574813843e-02 -8.119220286607742310e-02 -7.023993134498596191e-02 -1.217437833547592163e-01 8.366249501705169678e-02 -1.776821315288543701e-01 -3.672020733356475830e-01 -9.210959076881408691e-03 -1.437170803546905518e-01 3.440452273935079575e-03 8.300495892763137817e-02 -1.763450726866722107e-02 -2.559024393558502197e-01 -1.877181082963943481e-01 1.122404560446739197e-01 1.280042827129364014e-01 3.803906962275505066e-02 -1.276432722806930542e-01 4.781465530395507812e-01 1.593205519020557404e-02 2.874455451965332031e-01 7.741457968950271606e-02 1.723891682922840118e-02 6.201950088143348694e-02 3.370704874396324158e-02 -1.533631831407546997e-01 6.986600905656814575e-02 -6.744641810655593872e-02 3.310433626174926758e-01 1.864259988069534302e-01 -1.698350906372070312e-01 3.057813942432403564e-01
9.009596891701221466e-03 -7.529676891863346100e-03 1.941522210836410522e-01 3.038299679756164551e-01 -1.234989538788795471e-01 1.054233685135841370e-02 -1.264757663011550903e-01 -4.506422877311706543e-01 -2.888810038566589355e-01 1.104393824934959412e-01 1.036228379234671593e-03 -6.814855616539716721e-03 4.376292228698730469e-02 -3.151685297489166260e-01 7.808168977499008179e-02 6.221931055188179016e-02 8.010500669479370117e-02 -2.509799897670745850e-01 3.595632314682006836e-01 -7.874675095081329346e-02 5.960066616535186768e-02 -1.620063558220863342e-02 2.289383411407470703e-01 9.348546713590621948e-02 5.054270382970571518e-03 -8.438121527433395386e-02 -9.561846032738685608e-03 -2.140924483537673950e-01 2.014846503734588623e-01 8.864104747772216797e-02 1.733551174402236938e-01 1.645178645849227905e-01
-1.623771637678146362e-01 -2.059918791055679321e-01 1.230126991868019104e-01 -9.864880889654159546e-02 -2.078638821840286255e-01 -1.740060299634933472e-01 -9.852578490972518921e-02 -1.871926710009574890e-02 6.604953110218048096e-02 1.089534312486648560e-01 1.932715326547622681e-01 -1.132847517728805542e-01 -1.218748018145561218e-01 -1.179972290992736816e-01 1.191703751683235168e-01 2.140056043863296509e-01 9.122709184885025024e-02 -1.864896565675735474e-01 4.812780022621154785e-01 -1.555177718400955200e-01 -2.783545553684234619e-01 -9.459720551967620850e-02 -3.189000859856605530e-02 -2.064755856990814209e-01 -1.120336502790451050e-01 -2.145023792982101440e-01 -1.613086611032485962e-01 -1.412304639816284180e-01 7.184140384197235107e-02 9.541626274585723877e-02 2.600781321525573730e-01 2.284009903669357300e-01
3.790457546710968018e-02 -3.340590298175811768e-01 1.077482178807258606e-01 7.707060128450393677e-02 1.228131237439811230e-03 -2.750592529773712158e-01 2.583832442760467529e-01 -2.390395402908325195e-01 -1.051082089543342590e-01 1.276405155658721924e-01 2.824741303920745850e-01 -1.729607135057449341e-01 3.680841997265815735e-03 -1.525598168373107910e-01 -2.657544240355491638e-02 2.337004840373992920e-01 1.601991802453994751e-01 -3.179989755153656006e-02 1.658407598733901978e-01 -3.022935688495635986e-01 2.108859717845916748e-01 -1.370684802532196045e-01 1.502887010574340820e-01 -2.362719736993312836e-02 -1.028102263808250427e-02 1.519126910716295242e-02 1.909591630101203918e-02 -5.180207663215696812e-04 9.618207812309265137e-02 1.885309517383575439e-01 3.509287908673286438e-02 4.189357757568359375e-01
-1.596666425466537476e-01 -6.715275347232818604e-02 -9.600298851728439331e-02 -6.843442469835281372e-02 -8.449770510196685791e-02 -3.178505003452301025e-01 4.186376556754112244e-02 -2.245231717824935913e-01 -4.800389870069921017e-04 2.988247573375701904e-02 1.870145052671432495e-01 1.342648174613714218e-02 -2.060020118951797485e-01 -1.284977048635482788e-01 -5.655140429735183716e-02 1.149849891662597656e-01 9.980066865682601929e-02 1.241988167166709900e-01 2.994976043701171875e-01 -4.433246850967407227e-01 -5.218344181776046753e-02 -2.801355347037315369e-02 2.123416215181350708e-01 -3.066253364086151123e-01 -1.615381389856338501e-01 1.192444283515214920e-02 1.830849051475524902e-02 -3.155391430482268333e-03 2.017534524202346802e-01 1.645015031099319458e-01 8.773647248744964600e-03 3.683587014675140381e-01
-1.096307113766670227e-01 -4.294712096452713013e-03 1.635457426309585571e-01 5.315333604812622070e-02 -1.022273078560829163e-01 -4.037718102335929871e-02 -1.713291257619857788e-01 -4.372366070747375488e-01 -1.790123283863067627e-01 4.621825739741325378e-02 1.197789236903190613e-02 7.004747539758682251e-02 -6.121478602290153503e-02 -3.621663153171539307e-01 2.597280740737915039e-01 1.133820563554763794e-01 -1.124295890331268311e-01 -1.749981492757797241e-01 3.486635982990264893e-01 -2.237378247082233429e-02 -1.126071959733963013e-01 4.963698610663414001e-02 3.116716146469116211e-01 2.079919911921024323e-02 -6.466629356145858765e-02 -1.847713589668273926e-01 -1.947510391473770142e-01 -2.507048472762107849e-02 1.065657660365104675e-01 1.931293518282473087e-03 1.577445119619369507e-01 2.831125259399414062e-01
-7.358140498399734497e-02 -1.605205386877059937e-01 -9.774611890316009521e-02 1.662252396345138550e-01 -1.896902024745941162e-01 -4.267109036445617676e-01 6.156481802463531494e-02 -4.026221036911010742e-01 1.550387684255838394e-02 -5.758964642882347107e-02 3.319443464279174805e-01 -8.932785689830780029e-02 -1.709525287151336670e-01 -1.320366412401199341e-01 8.208233863115310669e-02 1.961972564458847046e-01 2.457884103059768677e-01 1.075781136751174927e-01 1.411310434341430664e-01 -3.001763820648193359e-01 -1.489731483161449432e-02 1.271457672119140625e-01 1.630039326846599579e-02 -1.276412308216094971e-01 2.010696940124034882e-02 -3.215060383081436157e-02 -2.247427031397819519e-02 -1.727653890848159790e-01 2.152023315429687500e-01 1.275348365306854248e-01 4.980798065662384033e-02 1.491912454366683960e-01
-8.600218594074249268e-02 -1.473599523305892944e-01 8.003108203411102295e-02 -1.808000504970550537e-01 -5.388747528195381165e-02 -5.520047545433044434e-01 -2.379523962736129761e-02 -7.452909648418426514e-02 -4.865530505776405334e-02 1.497991234064102173e-01 1.771253198385238647e-01 1.907908171415328979e-01 -7.767550647258758545e-02 -1.001188680529594421e-01 1.183667853474617004e-01 1.364882886409759521e-01 1.094282642006874084e-01 -2.815756499767303467e-01 -3.124187514185905457e-02 -2.264333069324493408e-01 3.987263888120651245e-03 7.085014134645462036e-02 9.009634703397750854e-02 -1.092239022254943848e-01 8.185454457998275757e-02 4.112660139799118042e-02 1.151520386338233948e-01 -1.926383525133132935e-01 3.243831098079681396e-01 -1.708795279264450073e-01 -6.936409324407577515e-02 3.319571912288665771e-01
-3.027484938502311707e-02 -1.849939078092575073e-01 1.062369272112846375e-01 -6.272573769092559814e-02 -4.010434150695800781e-01 -1.683833003044128418e-01 1.154704242944717407e-01 2.305356785655021667e-02 2.759529091417789459e-02 1.369811445474624634e-01 -3.191407024860382080e-02 -2.066514343023300171e-01 6.592977792024612427e-02 1.551869213581085205e-01 -7.392056286334991455e-02 3.897720277309417725e-01 -1.617402732372283936e-01 4.651430621743202209e-02 1.285080313682556152e-01 -2.405475676059722900e-01 1.256675869226455688e-01 -6.572155654430389404e-02 2.898521721363067627e-01 8.960646390914916992e-02 -8.394624106585979462e-03 -2.794181108474731445e-01 -2.455718070268630981e-02 -1.881389617919921875e-01 -9.358404576778411865e-02 -1.663045734167098999e-01 -1.058670505881309509e-02 3.633094131946563721e-01
-8.952245116233825684e-02 8.533672988414764404e-02 5.478313565254211426e-02 -4.334922879934310913e-02 -9.520517289638519287e-02 -4.032090604305267334e-01 -2.013170272111892700e-01 -2.123202942311763763e-02 -1.986694633960723877e-01 -9.677553176879882812e-02 8.583424240350723267e-02 -1.887405514717102051e-01 -1.004717051982879639e-01 -1.610893607139587402e-01 5.143007636070251465e-02 2.391879856586456299e-01 4.254752397537231445e-02 7.658746838569641113e-02 2.705212533473968506e-01 -9.698322415351867676e-02 4.118922725319862366e-02 7.415579259395599365e-02 1.885434053838253021e-02 1.969974674284458160e-02 3.496969491243362427e-02 -4.588173329830169678e-01 1.152459755539894104e-01 -2.343708574771881104e-01 -1.634012162685394287e-01 2.614817619323730469e-01 7.197930663824081421e-02 3.179185986518859863e-01
-1.454073488712310791e-01 -4.439216479659080505e-02 -2.096165902912616730e-02 1.464753001928329468e-01 -5.281899571418762207e-01 4.429664090275764465e-02 -1.337054818868637085e-01 -1.457731276750564575e-01 -1.091060489416122437e-01 5.765207856893539429e-02 -1.328495293855667114e-01 1.725793443620204926e-02 -1.711571812629699707e-01 1.554057300090789795e-01 2.180742621421813965e-01 3.441447317600250244e-01 3.014196641743183136e-02 -5.314223095774650574e-02 3.300373554229736328e-01 -1.338388770818710327e-01 -2.787214703857898712e-03 -1.149670258164405823e-01 1.315570175647735596e-01 -8.415577001869678497e-03 1.535009443759918213e-01 -1.602006703615188599e-01 -4.462165758013725281e-02 -8.485671132802963257e-02 -2.204610221087932587e-02 -9.911121428012847900e-02 -3.277970254421234131e-01 2.120223790407180786e-01
1.178037077188491821e-01 -1.142927212640643120e-04 3.104482777416706085e-03 3.184944763779640198e-02 -9.817841649055480957e-02 -3.513514101505279541e-01 5.755277723073959351e-02 3.167970106005668640e-02 4.029782488942146301e-02 2.871057391166687012e-01 -1.398394070565700531e-02 8.831180632114410400e-02 -1.152097359299659729e-01 -6.469477713108062744e-02 1.173684224486351013e-01 2.708461284637451172e-01 -3.474004566669464111e-02 -2.263744771480560303e-01 2.500482834875583649e-02 -3.225795328617095947e-01 -1.096542030572891235e-01 -2.272128313779830933e-01 9.384421259164810181e-02 -1.225775405764579773e-01 -2.900266945362091064e-01 8.701977878808975220e-02 -1.915215253829956055e-01 -1.797724962234497070e-01 3.465986549854278564e-01 1.035623922944068909e-01 -4.025892168283462524e-02 3.365643620491027832e-01
1.554284542798995972e-01 1.338944584131240845e-01 -2.374869883060455322e-01 -6.198215112090110779e-02 -3.844576701521873474e-02 -3.422586023807525635e-01 -1.338268369436264038e-01 1.112954095005989075e-01 2.359315454959869385e-01 -2.410028874874114990e-01 5.995961651206016541e-02 5.753223970532417297e-02 -1.865298449993133545e-01 -3.854450955986976624e-02 -2.925733849406242371e-02 1.854279041290283203e-01 3.534906804561614990e-01 -7.014026492834091187e-02 1.719769388437271118e-01 -7.650116086006164551e-02 1.600890010595321655e-01 1.042144722305238247e-03 2.086876630783081055e-01 1.801434755325317383e-01 8.049832284450531006e-02 -4.106220602989196777e-02 6.398700177669525146e-02 2.597746998071670532e-02 3.096147179603576660e-01 2.911291718482971191e-01 1.445085853338241577e-01 2.742563188076019287e-01
-1.887423545122146606e-01 -2.582426667213439941e-01 -1.073009222745895386e-01 2.332542650401592255e-02 -1.391335874795913696e-01 -2.766740322113037109e-01 -4.187320917844772339e-02 -2.933625876903533936e-01 -6.393605470657348633e-02 -2.935394458472728729e-02 3.774071037769317627e-01 -2.591316103935241699e-01 -2.471727728843688965e-01 -3.136641904711723328e-02 -5.535301193594932556e-02 1.213977411389350891e-01 2.342060767114162445e-02 -8.555496484041213989e-02 7.238310575485229492e-02 -1.931541264057159424e-01 2.536558210849761963e-01 -1.185640543699264526e-01 2.165510356426239014e-01 -7.228435575962066650e-02 -6.830209493637084961e-02 1.216637566685676575e-01 -1.447781920433044434e-01 1.641730070114135742e-01 1.965831667184829712e-01 -2.787222154438495636e-02 3.724775835871696472e-02 3.440485298633575439e-01
-2.455275803804397583e-01 -7.769748568534851074e-02 -2.220935076475143433e-01 -1.343107521533966064e-01 -2.821781337261199951e-01 -1.103370413184165955e-01 -9.050022345036268234e-04 -2.937648594379425049e-01 1.666451245546340942e-01 1.001350581645965576e-01 -1.071048006415367126e-01 3.481251373887062073e-02 6.211799755692481995e-02 -3.529100418090820312e-01 1.462919414043426514e-01 2.441833466291427612e-01 2.219951748847961426e-01 3.358663618564605713e-02 -1.844904124736785889e-01 -4.574042931199073792e-02 1.136915087699890137e-01 8.794584125280380249e-02 3.718034029006958008e-01 4.006712138652801514e-02 2.113160789012908936e-01 -6.563456729054450989e-03 -2.046816647052764893e-01 -2.954798750579357147e-02 2.989168651401996613e-02 1.667783856391906738e-01 -1.402459740638732910e-01 2.131204158067703247e-01
-2.845943272113800049e-01 -6.286498159170150757e-02 -1.927826553583145142e-01 -2.787170186638832092e-02 -3.721557855606079102e-01 1.014164183288812637e-02 -1.337117850780487061e-01 -2.814238369464874268e-01 1.303040385246276855e-01 -8.726247400045394897e-02 6.595967710018157959e-02 -1.995927095413208008e-02 8.895694464445114136e-02 -3.254709541797637939e-01 4.407697170972824097e-02 4.092670083045959473e-01 2.701908349990844727e-01 -1.328577399253845215e-01 1.095739193260669708e-02 3.004170395433902740e-02 7.033950090408325195e-02 -1.575323008000850677e-02 2.034233659505844116e-01 -7.285936176776885986e-02 9.689847379922866821e-02 1.036695986986160278e-01 -1.023249328136444092e-01 2.339714579284191132e-02 4.819883406162261963e-02 1.902648508548736572e-01 -3.051663637161254883e-01 1.497807651758193970e-01
-1.581075601279735565e-02 1.758062690496444702e-01 9.820755571126937866e-02 2.288902103900909424e-01 -3.087098300457000732e-01 -7.156664133071899414e-02 -1.353175789117813110e-01 -7.220358587801456451e-03 -1.668028160929679871e-02 9.069562703371047974e-02 -1.103455647826194763e-01 -2.576557993888854980e-01 -2.079183608293533325e-01 -3.049831651151180267e-02 1.357844471931457520e-01 1.940487623214721680e-01 -1.732271723449230194e-02 -1.082589775323867798e-01 2.220869511365890503e-01 1.649111360311508179e-01 4.635235667228698730e-02 8.349204808473587036e-02 1.043405756354331970e-01 -9.588634222745895386e-02 -2.274123281240463257e-01 -4.218928217887878418e-01 2.296996116638183594e-01 -1.894550919532775879e-01 -8.207793533802032471e-02 4.738583043217658997e-02 -5.251341685652732849e-02 3.909694850444793701e-01
1.475154161453247070e-01 -2.015474140644073486e-01 -8.107243478298187256e-02 -1.007183864712715149e-01 -1.382092088460922241e-01 -1.674612611532211304e-01 8.595069497823715210e-02 -3.781583160161972046e-02 6.547730416059494019e-02 9.282027184963226318e-02 3.103988431394100189e-02 -2.861450612545013428e-01 -2.108324021100997925e-01 8.252952992916107178e-02 -1.517973840236663818e-01 2.012866139411926270e-01 2.356217056512832642e-01 -1.243593767285346985e-01 2.600527554750442505e-02 -4.663854092359542847e-02 -5.260914564132690430e-02 3.202803432941436768e-03 1.888867914676666260e-01 2.851820588111877441e-01 5.729528144001960754e-02 1.978178694844245911e-02 -1.880096793174743652e-01 -2.113097161054611206e-01 2.446325868368148804e-01 -1.771864853799343109e-02 -2.269169390201568604e-01 5.151985883712768555e-01
-1.194307431578636169e-01 8.154966868460178375e-03 2.887575030326843262e-01 4.422642756253480911e-03 -3.897979259490966797e-01 -8.342552185058593750e-02 -1.875631660223007202e-01 -1.087482944130897522e-01 2.408911474049091339e-02 2.692795097827911377e-01 1.752051711082458496e-01 2.859206311404705048e-02 1.236314103007316589e-01 -1.127813160419464111e-01 -4.071155562996864319e-02 8.406916260719299316e-02 7.615008950233459473e-02 1.742841675877571106e-03 2.884383499622344971e-01 -2.321284413337707520e-01 -3.395757824182510376e-02 2.469600737094879150e-02 1.378849744796752930e-01 4.607766494154930115e-02 2.925077080726623535e-01 4.862002283334732056e-02 -1.316290348768234253e-01 -2.607659697532653809e-01 -4.614567756652832031e-02 -1.803117617964744568e-02 -2.697573006153106689e-01 3.751954436302185059e-01
-3.001541495323181152e-01 -8.711204677820205688e-02 -1.039745584130287170e-01 3.859307616949081421e-02 -4.171020090579986572e-01 -7.447916269302368164e-02 1.367687582969665527e-01 -1.421596258878707886e-01 8.804213255643844604e-02 7.437373697757720947e-02 1.041896939277648926e-01 -4.572420194745063782e-02 7.571798563003540039e-02 -3.280883133411407471e-01 -1.626266688108444214e-01 2.132544815540313721e-01 3.833841159939765930e-02 -1.327583007514476776e-02 2.265706472098827362e-02 1.532363742589950562e-01 1.348361819982528687e-01 -3.906347602605819702e-02 -3.217074321582913399e-03 2.614554762840270996e-01 -1.359311640262603760e-01 -2.393678296357393265e-03 -1.489966064691543579e-01 -2.274452894926071167e-01 -1.069300919771194458e-01 2.685427963733673096e-01 -1.358521282672882080e-01 3.897655308246612549e-01
-2.223884016275405884e-01 -7.603055983781814575e-02 4.552085697650909424e-02 -3.184401392936706543e-01 -6.795413792133331299e-02 -2.955495715141296387e-01 -1.488862931728363037e-01 -8.960142731666564941e-02 4.010620713233947754e-02 1.376307308673858643e-01 7.481765747070312500e-02 1.059258505702018738e-01 4.846970364451408386e-02 -3.530551493167877197e-01 4.413813352584838867e-02 2.704109549522399902e-01 1.826009899377822876e-02 1.481513679027557373e-01 2.764277160167694092e-01 -2.381268292665481567e-01 -4.897660017013549805e-02 -3.743880242109298706e-02 2.821468710899353027e-01 -1.539067551493644714e-02 -2.261173576116561890e-01 -1.615468859672546387e-01 -6.586955487728118896e-02 -3.163765370845794678e-01 4.991465806961059570e-02 1.000005379319190979e-02 -8.353446424007415771e-02 2.222959399223327637e-01
-8.292690664529800415e-02 -2.908721268177032471e-01 3.515736386179924011e-02 -6.954267621040344238e-02 -2.239924818277359009e-01 -2.212722748517990112e-01 -2.234284207224845886e-02 -5.180076882243156433e-02 1.958142817020416260e-01 1.325447857379913330e-01 3.509036079049110413e-02 -1.359204649925231934e-01 4.108582623302936554e-03 -2.680608630180358887e-01 -8.384736627340316772e-02 -2.410002946853637695e-01 1.786120086908340454e-01 4.619842395186424255e-02 1.388339549303054810e-01 -3.139370977878570557e-01 -8.928009122610092163e-02 -1.779537498950958252e-01 3.389330208301544189e-01 -1.011123694479465485e-02 -1.085435301065444946e-01 -9.836155176162719727e-02 1.350213885307312012e-01 -2.664047777652740479e-01 1.583813130855560303e-01 9.551450610160827637e-02 -3.197500705718994141e-01 1.842136830091476440e-01
1.371762007474899292e-01 1.648324355483055115e-02 -1.405417025089263916e-01 1.958637535572052002e-01 2.410889975726604462e-02 -8.425824344158172607e-02 1.948217749595642090e-01 -2.888002060353755951e-02 5.932183936238288879e-02 8.497311174869537354e-02 -1.720583736896514893e-01 -9.190252423286437988e-02 -1.006899997591972351e-01 3.915005549788475037e-02 2.293031364679336548e-01 3.759840130805969238e-01 2.578814923763275146e-01 -3.181763887405395508e-01 1.881578564643859863e-01 -5.796358734369277954e-02 1.718809902667999268e-01 -7.598308473825454712e-02 3.276787698268890381e-01 -1.693989324849098921e-04 1.570611298084259033e-01 -1.156306341290473938e-01 1.552917957305908203e-01 -3.860820233821868896e-01 2.216716110706329346e-01 -7.166193425655364990e-02 1.504028681665658951e-02 8.375983685255050659e-02
2.551893331110477448e-02 -3.172935172915458679e-02 1.808257550001144409e-01 -9.528179466724395752e-02 -3.096130788326263428e-01 -1.665317416191101074e-01 -1.736576110124588013e-01 -1.626698970794677734e-01 9.169484674930572510e-02 2.591370940208435059e-01 2.369488626718521118e-01 5.327545106410980225e-02 -1.562812477350234985e-01 -5.166307464241981506e-02 2.101114019751548767e-02 4.890328273177146912e-02 2.384055405855178833e-01 -3.411460667848587036e-02 2.785891294479370117e-01 -1.569016426801681519e-01 -2.511045932769775391e-01 1.842124611139297485e-01 4.921765252947807312e-02 -1.666491925716400146e-01 3.251978754997253418e-01 5.316692218184471130e-02 -1.210774406790733337e-01 2.606725320219993591e-02 -2.844738215208053589e-02 9.354203939437866211e-02 -2.862111292779445648e-02 4.360890686511993408e-01
1.453038156032562256e-01 -2.197234183549880981e-01 -2.896490693092346191e-02 -1.659095054492354393e-03 -6.406369060277938843e-02 -1.756259500980377197e-01 -2.776848673820495605e-01 -6.838851422071456909e-02 -1.243730857968330383e-01 -1.155055314302444458e-01 2.093902677297592163e-01 -3.258388023823499680e-03 2.543646842241287231e-02 -1.202945858240127563e-01 1.984917558729648590e-02 1.472239941358566284e-01 -1.563429832458496094e-01 -8.953852951526641846e-02 3.037903606891632080e-01 1.221507415175437927e-01 1.504006832838058472e-01 1.400951761752367020e-02 1.333036273717880249e-01 3.798502087593078613e-01 -2.092766761779785156e-02 1.284109354019165039e-01 -3.273485600948333740e-02 -2.569100260734558105e-01 1.711668521165847778e-01 9.914129227399826050e-02 1.250825375318527222e-01 4.897587299346923828e-01
1.064612343907356262e-01 -1.257367134094238281e-01 -4.428568482398986816e-02 -3.127963542938232422e-01 1.359744276851415634e-02 -2.475044280290603638e-01 1.425264328718185425e-01 6.837917864322662354e-02 5.523703619837760925e-02 1.150533705949783325e-01 1.468726098537445068e-01 -6.564358621835708618e-02 5.793394520878791809e-02 -5.118291452527046204e-02 2.127264626324176788e-02 2.169755548238754272e-01 1.719809621572494507e-01 -3.363302350044250488e-01 2.302218377590179443e-01 -2.900454998016357422e-01 6.402519345283508301e-02 -6.871203333139419556e-02 3.701953589916229248e-02 2.786661684513092041e-01 1.387606710195541382e-01 -2.811779081821441650e-01 -1.496659219264984131e-01 -2.742207348346710205e-01 2.104676365852355957e-01 9.436294436454772949e-02 -1.550932526588439941e-01 2.238469570875167847e-01
6.436335295438766479e-02 1.006831694394350052e-02 7.829925417900085449e-02 -1.568387001752853394e-01 -2.069483995437622070e-01 -3.253462612628936768e-01 -2.674487233161926270e-01 -1.170054450631141663e-02 -1.910274475812911987e-01 -3.008012473583221436e-02 1.988991349935531616e-01 -1.443975418806076050e-01 -1.218269541859626770e-01 -1.822307854890823364e-01 1.182929202914237976e-01 1.200822144746780396e-01 5.482697486877441406e-02 -1.122417002916336060e-01 2.986059486865997314e-01 -7.116752862930297852e-02 -5.387626960873603821e-02 7.696438580751419067e-02 4.472233727574348450e-02 8.663960546255111694e-02 -8.195203542709350586e-02 -2.291608154773712158e-01 1.590090394020080566e-01 -2.876127660274505615e-01 -2.130405753850936890e-01 3.312378823757171631e-01 2.287935465574264526e-01 2.599199414253234863e-01
-1.225662976503372192e-02 -2.566557824611663818e-01 -9.477461129426956177e-02 -2.640888392925262451e-01 -7.134056091308593750e-02 -3.031184375286102295e-01 7.391203194856643677e-02 -3.112860918045043945e-01 -1.443892717361450195e-01 4.630267992615699768e-02 -3.887717798352241516e-02 -1.252958774566650391e-01 6.609355658292770386e-02 -1.398693770170211792e-01 -2.456378489732742310e-01 3.709083497524261475e-01 1.135704889893531799e-01 -1.853186488151550293e-01 -2.305337041616439819e-02 1.230336874723434448e-01 7.408922910690307617e-02 -7.282011955976486206e-02 1.746508181095123291e-01 -7.903712987899780273e-02 2.540156058967113495e-02 -2.838608622550964355e-02 -1.107529550790786743e-02 -1.047668457031250000e-01 5.929430201649665833e-02 -1.137147769331932068e-01 -3.185413181781768799e-01 3.910981416702270508e-01
-2.459606081247329712e-01 1.703676432371139526e-01 -3.226630389690399170e-01 -1.596720516681671143e-02 -3.124333024024963379e-01 -2.333304658532142639e-02 -3.438400570303201675e-03 -2.483805269002914429e-01 -3.214906528592109680e-02 2.038720995187759399e-01 1.276200264692306519e-01 -1.153078675270080566e-01 7.657399028539657593e-02 -2.119480445981025696e-02 -1.073673591017723083e-01 2.479764819145202637e-02 2.261088937520980835e-01 -1.465952247381210327e-01 -1.471785008907318115e-01 1.356897503137588501e-01 1.950512826442718506e-01 -2.380025386810302734e-01 2.150555551052093506e-01 1.061150729656219482e-01 8.152054995298385620e-02 -2.646017074584960938e-01 -1.627696156501770020e-01 -2.485460638999938965e-01 -1.296898126602172852e-01 1.714610457420349121e-01 -1.887836456298828125e-01 2.096140086650848389e-01
-2.719313204288482666e-01 9.262730181217193604e-02 -2.237529903650283813e-01 -1.479900479316711426e-01 -2.620506882667541504e-01 -2.879652976989746094e-01 -1.776914745569229126e-01 -1.035254448652267456e-01 3.788289427757263184e-02 -2.266353666782379150e-01 3.375040739774703979e-02 -6.645639985799789429e-02 -2.136663645505905151e-01 6.441305577754974365e-02 2.249357253313064575e-01 -1.121987029910087585e-02 3.721540793776512146e-02 -1.150934696197509766e-01 2.404565364122390747e-01 6.047171354293823242e-02 -7.818871736526489258e-02 1.370306126773357391e-02 2.032130509614944458e-01 2.621465921401977539e-01 2.066911607980728149e-01 -3.048270940780639648e-01 1.071685031056404114e-01 1.304246783256530762e-01 -1.600858569145202637e-01 -7.899346947669982910e-02 -1.010039225220680237e-01 3.067755699157714844e-01
-9.403348714113235474e-02 1.097572967410087585e-01 -1.483963280916213989e-01 -4.507706966251134872e-03 -3.383691608905792236e-01 -1.311774551868438721e-01 -1.296031922101974487e-01 -1.590211391448974609e-01 3.988340795040130615e-01 2.494163997471332550e-02 -8.531918376684188843e-02 8.210718631744384766e-02 -6.741479784250259399e-02 -1.802490204572677612e-01 9.566619992256164551e-02 -5.056924745440483093e-02 1.102069690823554993e-01 -1.383614838123321533e-01 -1.264922618865966797e-01 -3.789776563644409180e-02 -1.642405390739440918e-01 1.451589614152908325e-01 -7.772314548492431641e-02 1.409198641777038574e-01 -3.461090326309204102e-01 -3.016097471117973328e-02 -3.076733946800231934e-01 -2.101979851722717285e-01 1.522796452045440674e-01 1.544258296489715576e-01 5.199595540761947632e-02 3.589836955070495605e-01
-2.395242303609848022e-01 1.378651708364486694e-01 -7.435909658670425415e-02 -5.979504436254501343e-02 -2.246793359518051147e-01 -1.010157167911529541e-01 -1.896970272064208984e-01 1.952276937663555145e-02 2.328664064407348633e-01 1.146894064731895924e-03 -1.049832254648208618e-01 -1.742548048496246338e-01 1.439079195261001587e-01 -1.535750031471252441e-01 1.517966985702514648e-01 -1.543172150850296021e-01 1.673617959022521973e-01 -1.498617231845855713e-01 6.112579628825187683e-02 4.263943433761596680e-02 3.029889762401580811e-01 -9.683642536401748657e-02 -8.767654187977313995e-03 -4.104693233966827393e-01 -5.827926844358444214e-02 8.148901164531707764e-03 6.150134280323982239e-02 -1.248053461313247681e-01 -3.161163255572319031e-02 1.119312718510627747e-01 2.864317782223224640e-02 5.174608230590820312e-01
8.105929195880889893e-02 -1.251029670238494873e-01 -4.228505492210388184e-02 -2.040095031261444092e-01 6.078275665640830994e-02 -3.776076734066009521e-01 -9.689668193459510803e-03 -6.122648715972900391e-03 -1.797020733356475830e-01 -1.225643828511238098e-01 -1.087329909205436707e-01 -1.137193366885185242e-01 1.283995341509580612e-02 2.776224911212921143e-02 1.985985934734344482e-01 3.271885216236114502e-01 3.174616396427154541e-01 -7.638067752122879028e-02 4.912547022104263306e-02 -3.589371442794799805e-01 -1.355354785919189453e-01 -1.617881357669830322e-01 1.041994467377662659e-01 1.321665048599243164e-01 1.413123756647109985e-01 -6.748238950967788696e-02 -1.087715029716491699e-01 -1.293983906507492065e-01 1.338340044021606445e-01 -1.896986514329910278e-01 5.756904557347297668e-02 3.839437663555145264e-01
-4.395757615566253662e-02 -1.070938333868980408e-01 1.392106115818023682e-01 5.065321549773216248e-02 -1.403466165065765381e-01 -9.909074753522872925e-02 2.161209732294082642e-01 -1.859059482812881470e-01 -2.037356141954660416e-03 1.201187912374734879e-02 -1.551455706357955933e-01 7.389529049396514893e-02 -2.557428181171417236e-01 2.292365878820419312e-01 1.609731316566467285e-01 2.063148282468318939e-02 2.721294462680816650e-01 -1.794647425413131714e-01 -1.952315568923950195e-01 9.883958101272583008e-02 1.201693639159202576e-01 1.059073656797409058e-01 1.712531447410583496e-01 -4.907056689262390137e-02 9.402037411928176880e-02 -6.475175917148590088e-02 1.570011861622333527e-02 -2.632211148738861084e-01 3.185304999351501465e-01 1.590077579021453857e-01 -1.375950574874877930e-01 4.900159835815429688e-01
1.127683296799659729e-01 6.034847348928451538e-02 2.956535518169403076e-01 -9.690805524587631226e-02 -2.935673296451568604e-01 -2.782322764396667480e-01 -1.624251753091812134e-01 8.571826666593551636e-02 -3.557831048965454102e-02 -3.638166189193725586e-02 -5.541688948869705200e-02 4.961320385336875916e-02 4.435521736741065979e-02 -2.617152780294418335e-02 -6.985342502593994141e-02 1.099684312939643860e-01 2.520032525062561035e-01 -3.200730979442596436e-01 2.042998075485229492e-01 -2.104772478342056274e-01 -2.069790214300155640e-01 -2.050280869007110596e-01 2.072067707777023315e-01 1.141558587551116943e-01 3.736971691250801086e-02 3.926838189363479614e-02 -2.604395747184753418e-01 7.990530692040920258e-03 3.499345108866691589e-02 -1.326713413000106812e-01 -2.034443467855453491e-01 3.713302910327911377e-01
-2.270130813121795654e-02 -1.010325178503990173e-01 1.404603123664855957e-01 9.060519188642501831e-02 -1.642565280199050903e-01 6.869942694902420044e-02 -1.235150247812271118e-01 -2.500643432140350342e-01 -2.404140979051589966e-01 1.667745560407638550e-01 -1.299602240324020386e-01 9.320659190416336060e-02 -2.337566018104553223e-01 3.068457245826721191e-01 1.726780235767364502e-01 5.910505726933479309e-02 1.802928000688552856e-01 -2.185253202915191650e-01 -8.612724393606185913e-02 -9.350564330816268921e-02 4.737449064850807190e-02 -2.203612588346004486e-02 9.044978022575378418e-02 -7.227050513029098511e-02 9.347856044769287109e-02 -8.205631375312805176e-02 6.961132586002349854e-02 -2.175031602382659912e-01 3.872348368167877197e-01 4.506760742515325546e-03 -2.172892689704895020e-01 4.256625175476074219e-01
-9.257736802101135254e-02 -3.653995692729949951e-01 -3.005550205707550049e-01 2.003074884414672852e-01 -1.816855669021606445e-01 -4.495683684945106506e-02 -1.164949387311935425e-01 -4.729426279664039612e-02 -1.596367508172988892e-01 -2.450299263000488281e-02 -2.402857244014739990e-01 -1.509027928113937378e-01 2.321662195026874542e-02 -1.402983516454696655e-01 2.202826589345932007e-01 1.978944242000579834e-01 -1.450356245040893555e-01 -1.645857989788055420e-01 1.606670618057250977e-01 -7.284040749073028564e-02 9.323509037494659424e-02 2.472012192010879517e-01 7.050269842147827148e-02 -5.115282163023948669e-02 1.024656966328620911e-01 7.086645066738128662e-02 -1.902342289686203003e-01 1.371622551232576370e-02 2.063341885805130005e-01 2.388697713613510132e-01 -1.676649153232574463e-01 3.547399938106536865e-01
-2.449985742568969727e-01 -9.509593993425369263e-02 -1.660719066858291626e-01 1.252617239952087402e-01 -2.699687182903289795e-01 -5.110851302742958069e-02 1.578438580036163330e-01 -2.402862459421157837e-01 7.724161446094512939e-02 2.166924476623535156e-01 -2.148463623598217964e-03 3.869369253516197205e-02 -2.262655831873416901e-02 -1.133641004562377930e-01 -7.284817099571228027e-02 4.095730185508728027e-01 7.120799273252487183e-02 -2.730155177414417267e-02 9.909745305776596069e-02 -2.164134755730628967e-02 2.817892730236053467e-01 2.096736244857311249e-02 2.887572944164276123e-01 2.660375088453292847e-02 3.145210817456245422e-02 8.330389112234115601e-02 -1.803574115037918091e-01 1.410577297210693359e-01 1.206068247556686401e-01 2.796546518802642822e-01 -1.146807670593261719e-01 3.773241043090820312e-01
-3.788479566574096680e-01 3.470088168978691101e-02 -1.025071963667869568e-01 -7.549773901700973511e-02 -4.373855888843536377e-01 2.250897232443094254e-03 1.746493205428123474e-02 -2.306445501744747162e-02 1.444188654422760010e-01 3.663155436515808105e-01 -9.342110157012939453e-02 7.741849403828382492e-03 -1.330372840166091919e-01 -7.828011363744735718e-02 -1.340939402580261230e-01 4.722362756729125977e-02 3.867776691913604736e-01 -2.954055070877075195e-01 1.146143954247236252e-02 6.285900250077247620e-03 3.037672936916351318e-01 -1.657158508896827698e-02 7.672528922557830811e-02 6.409873813390731812e-02 7.596313208341598511e-02 4.946307279169559479e-03 3.353395732119679451e-03 -1.290593445301055908e-01 -3.221671655774116516e-02 4.181810468435287476e-02 7.521864026784896851e-03 2.723280191421508789e-01
3.491289541125297546e-02 -1.909448392689228058e-02 1.634462028741836548e-01 -6.903415173292160034e-02 6.957151740789413452e-02 -8.977836370468139648e-02 6.558889895677566528e-02 7.486969977617263794e-02 3.143970966339111328e-01 1.254958361387252808e-01 2.751439809799194336e-01 -1.972263753414154053e-01 1.395452767610549927e-01 -2.752155661582946777e-01 2.636613249778747559e-01 2.249811440706253052e-01 2.213850989937782288e-02 -1.622473001480102539e-01 1.790485084056854248e-01 -9.993153065443038940e-02 -5.953884683549404144e-03 -6.588938087224960327e-02 2.063142657279968262e-01 -5.927769467234611511e-02 8.646994829177856445e-02 -1.029400303959846497e-01 -1.712445914745330811e-01 -3.625039756298065186e-01 -1.804203838109970093e-01 -3.655057027935981750e-02 6.397952884435653687e-02 4.043233394622802734e-01
-5.150886625051498413e-02 -2.485613971948623657e-01 -1.069490164518356323e-01 -2.523529529571533203e-01 3.280502557754516602e-02 -1.284023601328954101e-04 -3.198686614632606506e-02 6.737473420798778534e-03 -1.991043835878372192e-01 1.669609248638153076e-01 -3.060771152377128601e-02 1.848966181278228760e-01 -7.217263430356979370e-02 -1.655759662389755249e-01 -4.361738916486501694e-03 7.470926642417907715e-02 3.376460373401641846e-01 -1.703121513128280640e-01 6.141971796751022339e-02 -1.215543523430824280e-01 1.981806196272373199e-02 8.560450375080108643e-02 -4.299638047814369202e-02 4.091837257146835327e-02 -8.213970065116882324e-02 -1.646461933851242065e-01 -6.759525835514068604e-02 -2.334834337234497070e-01 5.563233792781829834e-02 5.547894239425659180e-01 -1.575715243816375732e-01 3.405520021915435791e-01
8.763213455677032471e-02 -3.026899099349975586e-01 1.484455913305282593e-01 3.056498169898986816e-01 -1.046908497810363770e-01 -1.232219114899635315e-01 7.625349611043930054e-02 -1.886253207921981812e-01 -1.223193481564521790e-02 -1.169444844126701355e-01 6.061824038624763489e-02 -1.708944886922836304e-01 6.456088274717330933e-02 -3.309556096792221069e-02 -3.156748041510581970e-02 2.815127372741699219e-01 3.356018066406250000e-01 -3.794534504413604736e-01 1.266495436429977417e-01 1.407699845731258392e-02 6.151020526885986328e-02 -6.715810298919677734e-02 3.154526948928833008e-01 8.929413557052612305e-02 -2.005485892295837402e-01 -1.792674511671066284e-01 3.448335826396942139e-02 1.460629105567932129e-01 2.346003502607345581e-01 3.624558448791503906e-02 1.771086454391479492e-02 2.128730416297912598e-01
6.581856310367584229e-02 5.166910961270332336e-02 -1.766864210367202759e-01 1.545714400708675385e-02 -2.294693887233734131e-02 -2.835297584533691406e-01 -7.112170755863189697e-02 -8.033841848373413086e-02 1.306833326816558838e-01 1.035999432206153870e-01 4.212334379553794861e-02 -1.711936444044113159e-01 -5.979759246110916138e-02 1.891973614692687988e-02 -2.712653875350952148e-01 3.992263972759246826e-01 -1.176687609404325485e-02 -1.603837162256240845e-01 3.393637835979461670e-01 -1.952748596668243408e-01 -7.172033935785293579e-02 1.792130023241043091e-01 1.971908807754516602e-01 -9.409693628549575806e-02 -1.992391049861907959e-01 -3.155342042446136475e-01 1.676296442747116089e-01 -2.595500648021697998e-01 -5.440625548362731934e-02 1.876785606145858765e-01 -1.224345713853836060e-01 1.458127498626708984e-01
6.564734876155853271e-02 -2.477550208568572998e-01 -2.275721728801727295e-01 -1.979081332683563232e-02 -1.937986761331558228e-01 -2.809197604656219482e-01 -3.802062571048736572e-02 1.085874717682600021e-02 -1.024132147431373596e-01 -2.089412696659564972e-02 1.834724992513656616e-01 -1.653173863887786865e-01 -2.304223477840423584e-01 1.703525707125663757e-02 1.666127145290374756e-01 -1.729918085038661957e-02 5.506108701229095459e-02 -3.834567368030548096e-01 4.399329125881195068e-01 1.492181420326232910e-02 3.784424439072608948e-02 -1.160616055130958557e-01 -4.723927006125450134e-02 1.646219193935394287e-01 1.133838519454002380e-01 -1.700762808322906494e-01 2.275441437959671021e-01 -5.941026285290718079e-02 -7.443714141845703125e-02 2.169948369264602661e-01 -2.190439701080322266e-01 1.580015420913696289e-01
-3.950366973876953125e-01 5.314658954739570618e-02 -3.362950682640075684e-01 4.295975342392921448e-02 -1.539054960012435913e-01 -1.238646358251571655e-01 -2.878733503166586161e-04 -6.402260810136795044e-02 1.787839084863662720e-01 4.806742072105407715e-02 -2.066672593355178833e-02 -1.409485787153244019e-01 -1.450399011373519897e-01 -1.061817705631256104e-01 -1.017217636108398438e-01 2.457538545131683350e-01 1.158150136470794678e-01 -2.051086872816085815e-01 4.723043739795684814e-02 1.658612340688705444e-01 5.459789559245109558e-02 -5.641124397516250610e-02 -1.377310045063495636e-02 4.564992617815732956e-03 5.086537450551986694e-02 3.845040500164031982e-02 -1.946280747652053833e-01 -6.965568661689758301e-02 3.707745671272277832e-02 5.206560492515563965e-01 -1.453269422054290771e-01 3.057122230529785156e-01
-2.540091276168823242e-01 2.973138168454170227e-02 -8.394012600183486938e-02 -1.642213389277458191e-02 -3.914095759391784668e-01 -2.150085270404815674e-01 -2.354573756456375122e-01 8.059927821159362793e-02 2.493599951267242432e-01 8.546896278858184814e-02 7.190173864364624023e-02 -2.958339452743530273e-01 7.275024801492691040e-02 8.650530129671096802e-02 1.966062784194946289e-01 -1.327111199498176575e-02 3.030970394611358643e-01 -4.606241360306739807e-03 7.067278772592544556e-02 -6.997828930616378784e-02 2.167270183563232422e-01 1.162459477782249451e-01 1.880370229482650757e-01 -2.554337978363037109e-01 -8.442012220621109009e-02 -4.926834627985954285e-02 2.215201854705810547e-01 -7.053520996123552322e-03 6.500416994094848633e-02 3.922326117753982544e-02 5.679839104413986206e-02 3.487129807472229004e-01
-9.740214049816131592e-02 -2.648217678070068359e-01 -2.209723591804504395e-01 -5.303519964218139648e-02 2.745643071830272675e-02 1.527161002159118652e-01 -1.202293485403060913e-02 -3.300829231739044189e-01 -4.101849347352981567e-02 -2.892563305795192719e-02 -1.162727177143096924e-01 4.204946453683078289e-04 -7.995375990867614746e-02 5.060289800167083740e-02 5.780726671218872070e-02 2.867281436920166016e-01 -3.998629748821258545e-02 -3.621001541614532471e-01 1.563252881169319153e-02 1.581298536621034145e-03 -2.018555551767349243e-01 -8.489063382148742676e-02 2.305986583232879639e-01 -1.756649613380432129e-01 8.909172564744949341e-02 -8.920980244874954224e-02 1.033775880932807922e-01 -2.830072641372680664e-01 -1.098552346229553223e-01 1.067151054739952087e-01 -9.805145114660263062e-02 4.693870246410369873e-01
-7.353432476520538330e-02 1.281613707542419434e-01 1.480126678943634033e-01 -1.387124601751565933e-02 8.643152564764022827e-02 -2.382654696702957153e-01 -1.269985884428024292e-01 4.665730893611907959e-02 -1.041939295828342438e-02 3.093020915985107422e-01 1.320760697126388550e-01 8.407013863325119019e-02 -4.900783300399780273e-02 -1.529000848531723022e-01 8.705533295869827271e-02 3.773702681064605713e-01 1.441290080547332764e-01 -2.406510263681411743e-01 1.669519841670989990e-01 -2.990720570087432861e-01 2.179189920425415039e-01 5.539077520370483398e-02 2.565363645553588867e-01 -6.252664327621459961e-02 5.756275728344917297e-02 1.709057986736297607e-01 -6.809762865304946899e-02 -2.008460462093353271e-01 5.163985490798950195e-02 -1.131291911005973816e-01 -2.887406051158905029e-01 2.912911772727966309e-01
-1.191615760326385498e-01 -1.446170508861541748e-01 -8.490951359272003174e-02 1.373022198677062988e-01 -4.358853101730346680e-01 -7.975978404283523560e-02 -8.653359115123748779e-02 -2.425287216901779175e-01 -1.207074299454689026e-01 -9.136033803224563599e-02 3.515189290046691895e-01 6.154290586709976196e-02 9.036705642938613892e-02 -1.686522215604782104e-01 4.650323092937469482e-02 8.242643624544143677e-02 -5.144480615854263306e-03 1.579315811395645142e-01 -2.190649509429931641e-02 -1.435300856828689575e-01 -6.909535266458988190e-03 5.941649526357650757e-02 1.891408413648605347e-01 1.516921967267990112e-01 3.697617053985595703e-01 -8.445337414741516113e-02 1.160320341587066650e-01 -6.799228489398956299e-02 2.030365914106369019e-02 1.108140721917152405e-01 -3.301107883453369141e-02 4.429285824298858643e-01
1.856760084629058838e-01 -3.011483252048492432e-01 -4.057544842362403870e-02 1.086141616106033325e-01 -3.559589385986328125e-01 -6.519597023725509644e-02 -4.581933468580245972e-02 -3.508897870779037476e-02 5.816683173179626465e-02 1.406790018081665039e-01 3.078522719442844391e-02 -1.430079042911529541e-01 -6.821747124195098877e-02 -1.892616003751754761e-01 -6.943625956773757935e-02 1.854865401983261108e-01 3.580880165100097656e-01 2.282873094081878662e-01 1.152689605951309204e-01 -2.340387403964996338e-01 7.044619321823120117e-02 1.556701511144638062e-01 -2.458031289279460907e-02 1.459487527608871460e-01 8.278597891330718994e-02 1.414143387228250504e-02 2.038688510656356812e-01 -2.030871249735355377e-02 7.371473312377929688e-02 2.624787688255310059e-01 8.463171124458312988e-02 4.156986773014068604e-01
1.441038697957992554e-01 -2.327253371477127075e-01 5.297159776091575623e-02 -2.150294184684753418e-01 -5.095282942056655884e-02 -1.555806696414947510e-01 9.258018434047698975e-02 -3.911855518817901611e-01 4.392207860946655273e-01 3.792947530746459961e-02 1.732574999332427979e-01 -2.753356695175170898e-01 5.035332590341567993e-02 6.356038898229598999e-02 7.274969667196273804e-02 1.826373934745788574e-01 2.218095064163208008e-01 -1.760766059160232544e-01 2.840759232640266418e-02 -7.819902896881103516e-02 -2.080958038568496704e-01 -2.163080573081970215e-01 -3.207901865243911743e-02 -7.774296402931213379e-02 -2.278828807175159454e-02 6.481067277491092682e-03 -6.010038033127784729e-02 -1.693636178970336914e-01 9.740494936704635620e-02 6.808406859636306763e-02 -7.425318006426095963e-03 3.330141305923461914e-01
-1.159209161996841431e-01 -1.484708953648805618e-02 2.348997443914413452e-02 7.391823083162307739e-02 -1.658232510089874268e-01 -2.996049523353576660e-01 -1.736199259757995605e-01 -3.662437573075294495e-02 -1.016727015376091003e-01 2.119800262153148651e-02 -3.647074848413467407e-02 1.132164075970649719e-01 -1.117465570569038391e-01 -3.116745650768280029e-01 -6.899179425090551376e-03 2.514788806438446045e-01 1.681130081415176392e-01 1.019103974103927612e-01 1.249375417828559875e-01 -2.467014491558074951e-01 1.064826697111129761e-01 5.638969317078590393e-02 2.272603064775466919e-01 3.512775897979736328e-02 -1.162261739373207092e-01 -5.770403519272804260e-02 -1.979441754519939423e-02 -4.571122825145721436e-01 1.083480492234230042e-01 -3.244965076446533203e-01 -1.618573516607284546e-01 2.859954833984375000e-01
-2.452651858329772949e-01 -1.279680281877517700e-01 -6.246539205312728882e-02 3.711833432316780090e-02 8.457750082015991211e-02 6.506165117025375366e-02 -8.052981644868850708e-02 -1.341362744569778442e-01 -1.908844560384750366e-01 -6.566780805587768555e-02 -1.749710738658905029e-01 3.652677237987518311e-01 7.355108857154846191e-02 -7.611130177974700928e-02 2.538558281958103180e-02 8.240990340709686279e-02 5.136823654174804688e-02 -2.667704522609710693e-01 1.462662667036056519e-01 -7.316928356885910034e-02 -2.028602659702301025e-01 8.842297643423080444e-02 7.458413392305374146e-02 1.781718283891677856e-01 -9.335739165544509888e-02 3.836790099740028381e-02 1.632703281939029694e-02 -2.777888178825378418e-01 7.935184985399246216e-02 1.276463121175765991e-01 -2.337081283330917358e-01 5.542925000190734863e-01
-1.277932059019804001e-02 2.679767310619354248e-01 -9.477153420448303223e-02 -8.408368378877639771e-02 -1.497065126895904541e-01 -4.145554602146148682e-01 7.077747583389282227e-02 8.197920769453048706e-02 2.598430216312408447e-01 -3.302828669548034668e-01 7.426389306783676147e-02 1.096293479204177856e-01 1.097098924219608307e-02 -1.322500407695770264e-01 1.166791990399360657e-01 1.796480640769004822e-02 1.428980231285095215e-01 -4.293318837881088257e-02 1.551768509671092033e-04 -9.301927685737609863e-02 4.263521730899810791e-02 6.003825366497039795e-02 1.398125439882278442e-01 2.401307672262191772e-01 8.678720891475677490e-02 -1.494281738996505737e-01 -7.633683085441589355e-02 -2.012195289134979248e-01 3.338785171508789062e-01 1.787257641553878784e-01 2.398739308118820190e-01 2.993425428867340088e-01
9.451691061258316040e-02 7.129603624343872070e-02 1.196674928069114685e-01 2.106241323053836823e-02 -3.910981416702270508e-01 6.797400861978530884e-02 2.658963203430175781e-01 -1.472086012363433838e-01 -4.611643031239509583e-02 -7.644768059253692627e-02 -6.291021406650543213e-02 -3.115263953804969788e-02 1.017468273639678955e-01 -4.204139858484268188e-02 2.437101453542709351e-01 -5.388929694890975952e-02 1.063079461455345154e-01 7.314296811819076538e-02 -1.126653552055358887e-01 -9.155736863613128662e-02 -1.995779015123844147e-02 2.404274791479110718e-01 1.082137078046798706e-01 1.178081184625625610e-01 1.282587796449661255e-01 -1.102597042918205261e-01 1.555800139904022217e-01 -2.721620500087738037e-01 1.670903339982032776e-02 1.774294972419738770e-01 9.694425761699676514e-02 5.868462920188903809e-01
1.594705507159233093e-02 -3.022055327892303467e-01 8.205726742744445801e-02 -1.800250113010406494e-01 7.856940478086471558e-02 -4.809783771634101868e-02 -9.085066616535186768e-02 -2.127516120672225952e-01 4.195862635970115662e-02 -1.885277479887008667e-01 -4.459991678595542908e-02 -1.119070779532194138e-02 6.810532417148351669e-03 -2.125159949064254761e-01 1.052103489637374878e-01 6.348446011543273926e-02 3.221789300441741943e-01 -2.921966612339019775e-01 -1.127968132495880127e-01 -5.344241857528686523e-02 -2.416679169982671738e-03 -1.361448764801025391e-01 1.346719712018966675e-01 3.100179433822631836e-01 2.119051814079284668e-01 -4.344772547483444214e-02 2.796575240790843964e-02 -7.136583328247070312e-02 2.833318337798118591e-02 2.134765088558197021e-01 -2.080842554569244385e-01 4.771350920200347900e-01
-1.247349083423614502e-01 -2.139456719160079956e-01 -2.326447330415248871e-02 8.768176659941673279e-03 3.017793968319892883e-02 4.988592863082885742e-02 -9.493191540241241455e-02 1.006017066538333893e-02 6.784551590681076050e-02 -2.277040779590606689e-01 1.566606201231479645e-02 -5.372269824147224426e-02 2.813912034034729004e-01 5.475929379463195801e-02 1.645444184541702271e-01 2.257867753505706787e-01 4.132813513278961182e-01 -5.962250009179115295e-02 1.853756606578826904e-01 -2.744827866554260254e-01 -1.249768286943435669e-01 9.698903188109397888e-03 7.159405946731567383e-02 3.145391121506690979e-02 2.770870365202426910e-02 -6.650063674896955490e-03 -1.137545853853225708e-01 -2.740595042705535889e-01 3.282677531242370605e-01 3.769210577011108398e-01 -7.989640060657166032e-10 2.472655624151229858e-01
-5.739690735936164856e-02 -2.050397098064422607e-01 -6.442533805966377258e-03 -2.816954255104064941e-02 -7.769995927810668945e-02 -3.208844959735870361e-01 4.470381885766983032e-02 -2.847362756729125977e-01 -2.106064185500144958e-02 1.440367847681045532e-01 -3.084024488925933838e-01 -2.079700529575347900e-01 -8.054466545581817627e-02 3.170729056000709534e-02 1.995583176612854004e-01 -1.331181675195693970e-01 4.211970865726470947e-01 -1.383568793535232544e-01 2.506926059722900391e-01 2.776003815233707428e-02 -3.493689000606536865e-02 -1.966848671436309814e-01 1.711810380220413208e-01 -1.176160871982574463e-01 2.229630649089813232e-01 -2.081970572471618652e-01 1.877512782812118530e-01 -1.113612502813339233e-01 1.153745055198669434e-01 7.151835411787033081e-02 -5.403599515557289124e-02 1.785947233438491821e-01
-1.517123449593782425e-02 1.182033717632293701e-01 1.743026673793792725e-01 2.304383218288421631e-01 5.974468961358070374e-02 -1.569205075502395630e-01 -2.328656800091266632e-02 -2.421333454549312592e-02 2.676040828227996826e-01 5.729400739073753357e-02 -4.765599966049194336e-02 -3.136307299137115479e-01 -2.536672865971922874e-03 -1.036638021469116211e-01 6.715094298124313354e-02 3.262798115611076355e-02 -1.681819707155227661e-01 -1.112887561321258545e-01 2.904810309410095215e-01 1.012434139847755432e-01 8.154990151524543762e-03 8.153035491704940796e-02 -5.188577994704246521e-02 8.795105665922164917e-02 4.306954145431518555e-02 -1.795849800109863281e-01 -1.397668384015560150e-02 -4.248245954513549805e-01 6.328814662992954254e-03 2.905868887901306152e-01 1.975474879145622253e-03 4.789921641349792480e-01
-2.210617214441299438e-01 -1.100346073508262634e-01 -3.319080471992492676e-01 1.861742287874221802e-01 -2.070571780204772949e-01 -1.783202141523361206e-01 -1.513985097408294678e-01 -1.278694570064544678e-01 -2.104757130146026611e-01 -2.233255654573440552e-01 1.304750740528106689e-01 5.016653984785079956e-02 -5.504346638917922974e-02 -4.867003113031387329e-02 -1.316364407539367676e-01 3.860846459865570068e-01 4.411887377500534058e-02 -3.453134000301361084e-01 8.294092863798141479e-02 1.269681602716445923e-01 -2.284112758934497833e-02 1.878922879695892334e-01 2.008779942989349365e-01 1.208692938089370728e-01 -4.819719865918159485e-02 -1.991523653268814087e-01 -1.711754351854324341e-01 -1.908611953258514404e-01 2.043122425675392151e-02 6.911388039588928223e-02 -1.160074695944786072e-01 1.827963739633560181e-01
-1.205573156476020813e-01 1.601853221654891968e-01 -1.923653297126293182e-02 -3.893430233001708984e-01 9.868511557579040527e-02 -2.764056622982025146e-02 -7.565440982580184937e-02 -3.870921209454536438e-02 1.195924878120422363e-01 6.488972157239913940e-02 9.523776173591613770e-02 1.141586527228355408e-01 -5.268246680498123169e-02 -1.608424484729766846e-01 1.123022064566612244e-01 -2.499567903578281403e-02 1.855372488498687744e-01 -1.030693501234054565e-01 1.949025988578796387e-01 -4.273919016122817993e-02 1.362783163785934448e-01 1.575214415788650513e-01 2.010065168142318726e-01 1.264150887727737427e-01 3.317204117774963379e-01 -3.602229356765747070e-01 1.085815504193305969e-01 -1.130593791604042053e-01 1.550610959529876709e-01 3.265460133552551270e-01 -1.203320175409317017e-01 3.368508219718933105e-01
6.248361989855766296e-02 -2.662093937397003174e-01 2.553451433777809143e-02 -8.612569421529769897e-02 -3.020197749137878418e-01 -4.228467345237731934e-01 -7.697220891714096069e-02 -7.931216061115264893e-02 -1.471756398677825928e-02 2.372400015592575073e-01 -8.474392816424369812e-03 -2.248291373252868652e-01 1.051444560289382935e-01 -1.350424289703369141e-01 2.394250780344009399e-02 -3.873707726597785950e-03 8.739543706178665161e-02 -4.605044797062873840e-02 4.949552938342094421e-02 -3.761748075485229492e-01 5.279880762100219727e-02 -1.248365789651870728e-01 4.756707325577735901e-02 3.599252551794052124e-02 5.786287412047386169e-02 -2.443431168794631958e-01 -2.622426860034465790e-02 -3.951393365859985352e-01 2.350508570671081543e-01 2.919773571193218231e-02 -1.777139604091644287e-01 1.213459968566894531e-01
-4.273014515638351440e-02 -8.732830733060836792e-02 -2.269914597272872925e-01 -1.356657296419143677e-01 -7.668543606996536255e-02 -1.415470987558364868e-01 -8.707334101200103760e-02 -3.176341950893402100e-01 -1.386562436819076538e-01 -1.961275376379489899e-02 2.979665994644165039e-01 -5.684927105903625488e-02 1.731470972299575806e-01 -1.222019121050834656e-01 1.530835181474685669e-01 1.222294420003890991e-01 4.264076650142669678e-01 -5.842734873294830322e-02 -4.663411527872085571e-02 -1.539712548255920410e-01 3.065805733203887939e-01 -2.178356200456619263e-01 -2.301235310733318329e-02 1.463785022497177124e-01 1.414971202611923218e-01 -1.535390466451644897e-01 2.150251120328903198e-01 -2.136159092187881470e-01 1.176348887383937836e-02 2.129461914300918579e-01 7.483725249767303467e-02 1.739155054092407227e-01
6.335740536451339722e-02 7.667847722768783569e-02 -1.779253594577312469e-02 1.535628885030746460e-01 -2.511590719223022461e-01 -8.473347127437591553e-02 5.709965899586677551e-02 -1.093390434980392456e-01 2.024495303630828857e-01 3.602287918329238892e-02 2.398044914007186890e-01 2.047629952430725098e-01 -2.599117159843444824e-01 -2.059541940689086914e-01 4.370184615254402161e-02 1.172276511788368225e-01 2.838542312383651733e-02 -1.612638980150222778e-01 1.504555530846118927e-02 -3.952097594738006592e-01 -6.775341462343931198e-03 -8.945626020431518555e-02 7.164426147937774658e-02 3.076396882534027100e-01 -1.438121199607849121e-01 -1.626250445842742920e-01 1.896237134933471680e-01 8.847312070429325104e-03 -4.916213452816009521e-02 2.239115238189697266e-01 7.095170021057128906e-02 4.261305630207061768e-01
1.637450903654098511e-01 -1.346805840730667114e-01 -1.815820634365081787e-01 -1.428897976875305176e-01 1.802837252616882324e-01 -1.947455853223800659e-01 -9.916175156831741333e-02 -8.964970707893371582e-02 1.699452474713325500e-02 2.273611128330230713e-01 9.114504605531692505e-02 -8.776415884494781494e-02 -1.894037574529647827e-01 2.251733839511871338e-02 8.133657276630401611e-02 1.712515652179718018e-01 2.710701823234558105e-01 -2.991659939289093018e-01 -1.712144315242767334e-01 2.713655680418014526e-02 -1.741238981485366821e-01 -3.601046279072761536e-02 2.829314470291137695e-01 1.855385899543762207e-01 9.300028532743453979e-02 1.305621117353439331e-01 -4.410726577043533325e-02 -1.376126855611801147e-01 2.032097280025482178e-01 6.967142969369888306e-02 -2.612773776054382324e-01 4.158515036106109619e-01
7.009720802307128906e-02 -1.630465835332870483e-01 9.479202330112457275e-02 -5.682498961687088013e-02 -7.086274772882461548e-02 -9.629720449447631836e-02 -6.717747449874877930e-02 5.154124926775693893e-03 1.448151171207427979e-01 1.086210981011390686e-01 -1.929463744163513184e-01 -1.046051830053329468e-01 -2.859367802739143372e-02 1.170750185847282410e-01 1.515151560306549072e-01 -4.860650375485420227e-02 2.631495594978332520e-01 -2.003972232341766357e-01 9.086620807647705078e-02 -3.706103563308715820e-01 -1.039667427539825439e-01 -1.415908485651016235e-01 5.914220958948135376e-02 2.208436578512191772e-01 9.270617365837097168e-02 1.335873603820800781e-01 -8.489713072776794434e-02 5.021299701184034348e-03 -2.277402132749557495e-01 3.025779426097869873e-01 1.028367802500724792e-01 5.393144488334655762e-01
-2.981653623282909393e-02 -4.988185316324234009e-02 -3.380712568759918213e-01 -4.309384524822235107e-02 -3.624473214149475098e-01 -3.779809176921844482e-02 -1.077151522040367126e-01 -2.336977422237396240e-01 3.276564925909042358e-02 -2.165732830762863159e-01 -1.602153331041336060e-01 -1.145609542727470398e-01 -1.036624088883399963e-01 8.984057605266571045e-02 -1.485978811979293823e-01 1.509547233581542969e-01 3.308395855128765106e-03 -2.499112784862518311e-01 1.563002169132232666e-01 -2.124080955982208252e-01 1.091182306408882141e-01 -2.609980404376983643e-01 2.216519415378570557e-01 9.732408821582794189e-02 3.424471616744995117e-02 -1.221032887697219849e-01 -5.788581073284149170e-02 -2.141147851943969727e-01 -2.477175593376159668e-01 1.929902881383895874e-01 -2.299315035343170166e-01 2.088194936513900757e-01
-1.675185263156890869e-01 -4.952292889356613159e-02 -4.759251326322555542e-02 -1.241081673651933670e-02 -4.263882935047149658e-01 2.919156104326248169e-02 -2.880252301692962646e-01 -4.445503279566764832e-02 1.745796799659729004e-01 2.321190387010574341e-02 -6.300178170204162598e-02 -3.207904845476150513e-02 -6.260121613740921021e-02 1.809252798557281494e-01 -1.938850879669189453e-01 2.526227235794067383e-01 -7.479541003704071045e-02 -9.960724040865898132e-03 2.604202032089233398e-01 -3.154227435588836670e-01 -5.346491187810897827e-02 -2.264191210269927979e-01 7.787258177995681763e-02 2.410476468503475189e-02 2.069087177515029907e-01 -1.800143271684646606e-01 -4.465318471193313599e-02 -3.577609658241271973e-01 5.615763738751411438e-02 -7.244262099266052246e-02 -1.504221260547637939e-01 2.353504151105880737e-01
-8.899253606796264648e-02 -3.607241809368133545e-01 -5.787096172571182251e-02 -6.567075103521347046e-02 1.473626196384429932e-01 7.812694460153579712e-02 -9.401822090148925781e-02 5.457288399338722229e-02 -6.359300762414932251e-02 2.253286689519882202e-01 3.704421594738960266e-02 1.950510740280151367e-01 1.114349439740180969e-01 -3.481867164373397827e-02 7.900841534137725830e-02 1.923817992210388184e-01 2.968404293060302734e-01 -4.075703397393226624e-02 1.469159573316574097e-01 -3.229947760701179504e-02 -2.218289822340011597e-01 -1.517936005257070065e-03 1.466172784566879272e-01 2.037263065576553345e-01 1.406310941092669964e-03 -2.236191630363464355e-01 -1.287081539630889893e-01 -3.311069309711456299e-02 2.018142789602279663e-01 3.901805579662322998e-01 -1.259981770999729633e-03 4.222400784492492676e-01
-3.610911071300506592e-01 -9.174664318561553955e-02 -7.493425160646438599e-02 -1.525835096836090088e-01 -3.265701979398727417e-02 -2.809305787086486816e-01 -7.117505371570587158e-02 -1.274794042110443115e-01 1.609188169240951538e-01 5.104091018438339233e-02 -1.922416687011718750e-01 2.688929624855518341e-02 -3.137463629245758057e-01 1.034220382571220398e-01 -4.278417304158210754e-02 6.124933063983917236e-02 1.081903725862503052e-01 8.385531604290008545e-02 3.602900803089141846e-01 -4.415098205208778381e-02 -2.225900255143642426e-02 1.005223318934440613e-01 2.700725197792053223e-01 2.412819489836692810e-02 3.113942593336105347e-02 -1.054753437638282776e-01 -1.735554039478302002e-01 1.137707531452178955e-01 -2.630435824394226074e-01 8.626744896173477173e-02 -2.434751018881797791e-02 4.278962612152099609e-01
-1.287795454263687134e-01 -2.241360992193222046e-01 -3.813721239566802979e-01 1.287942528724670410e-01 -1.841245442628860474e-01 -2.187937051057815552e-01 -1.384797692298889160e-01 1.918500661849975586e-02 1.717560142278671265e-01 9.568308293819427490e-02 4.181353002786636353e-02 3.582327626645565033e-03 -1.615551859140396118e-01 -2.403027564287185669e-01 -1.160403192043304443e-01 2.173739075660705566e-01 -4.742069542407989502e-02 1.926561892032623291e-01 2.192596793174743652e-01 -5.037068575620651245e-02 -4.861553013324737549e-02 1.468162052333354950e-02 4.179697632789611816e-01 1.784995198249816895e-02 2.555491924285888672e-01 -1.911033689975738525e-01 -1.434583216905593872e-01 1.313313990831375122e-01 9.727217257022857666e-03 -2.479224698618054390e-03 -3.578039468266069889e-04 2.784271538257598877e-01
1.174587383866310120e-01 -1.453720927238464355e-01 1.353854387998580933e-01 -1.343056857585906982e-01 -5.265021696686744690e-02 -3.523935675621032715e-01 -2.322704996913671494e-03 -2.551102638244628906e-01 2.914434112608432770e-02 -6.903018802404403687e-03 5.471955984830856323e-03 3.968276083469390869e-02 -4.547297209501266479e-02 5.279204621911048889e-02 -9.682808816432952881e-02 5.222478881478309631e-02 2.917046844959259033e-01 -2.287989705801010132e-01 3.280565142631530762e-01 1.098955199122428894e-01 1.040309891104698181e-01 1.449735462665557861e-01 3.516083955764770508e-01 -2.466233074665069580e-01 1.337358653545379639e-01 1.876153051853179932e-01 -8.536894619464874268e-02 -7.141710072755813599e-02 2.087494134902954102e-01 2.464748024940490723e-01 -6.443709880113601685e-02 2.642391026020050049e-01
2.422259375452995300e-02 -2.072143405675888062e-01 1.851073466241359711e-02 -3.366666734218597412e-01 -3.609536215662956238e-02 -3.654811382293701172e-01 7.165094465017318726e-02 -9.478934854269027710e-02 -7.918728888034820557e-02 2.434723228216171265e-01 -8.718395233154296875e-02 -9.456194192171096802e-02 -9.732990711927413940e-02 -2.075711451470851898e-02 1.171889528632164001e-01 1.234841421246528625e-01 3.287853002548217773e-01 4.759601503610610962e-02 3.835478425025939941e-02 -2.854252159595489502e-01 -6.356653571128845215e-02 -1.118436902761459351e-01 2.399802207946777344e-01 1.072108447551727295e-01 1.705292314291000366e-01 -9.652519971132278442e-02 6.858599185943603516e-02 -2.369960397481918335e-02 2.694796621799468994e-01 -4.031060263514518738e-02 -1.201707571744918823e-01 4.019028544425964355e-01
7.247373461723327637e-02 -3.989186510443687439e-02 1.247547715902328491e-01 -1.439355462789535522e-01 -1.803001761436462402e-01 -2.715032100677490234e-01 -6.952539831399917603e-02 -1.122379153966903687e-01 -4.032460507005453110e-03 3.042613565921783447e-01 -1.873959004878997803e-01 -3.674097359180450439e-02 -4.238997772336006165e-02 -3.641339838504791260e-01 -3.501155972480773926e-02 2.511766180396080017e-02 6.289340555667877197e-02 -1.241370663046836853e-01 2.317643910646438599e-01 -3.639938533306121826e-01 1.909785866737365723e-01 -3.183361887931823730e-02 1.270398646593093872e-01 5.638617649674415588e-02 -7.112320512533187866e-02 -1.170348823070526123e-01 8.626559376716613770e-02 -2.179837822914123535e-01 1.720860004425048828e-01 2.057608962059020996e-02 -3.863864243030548096e-01 2.291155308485031128e-01
8.841050416231155396e-02 1.516560185700654984e-02 3.782068192958831787e-02 -8.653051406145095825e-02 -7.217869907617568970e-02 6.704487651586532593e-02 -1.739267259836196899e-02 -4.745751321315765381e-01 -7.106470316648483276e-02 -4.236352816224098206e-02 4.165045451372861862e-03 -1.036800742149353027e-01 -2.476879954338073730e-01 -4.247696399688720703e-01 9.794513881206512451e-02 4.637314006686210632e-02 1.754698008298873901e-01 -1.722963005304336548e-01 2.057616710662841797e-01 -3.312294185161590576e-01 9.502962231636047363e-03 1.246660426259040833e-01 1.357948631048202515e-01 -8.045807480812072754e-02 -1.024218052625656128e-01 -9.678059816360473633e-02 -1.698628216981887817e-01 -7.652150839567184448e-02 1.846371293067932129e-01 1.896768659353256226e-01 1.969756036996841431e-01 2.452907413244247437e-01
1.179359555244445801e-01 6.461388617753982544e-02 -5.577707663178443909e-02 1.324658095836639404e-01 -2.410002052783966064e-01 -5.110437050461769104e-02 2.695764787495136261e-02 3.306755423545837402e-02 2.211461216211318970e-01 1.410747766494750977e-01 2.206982299685478210e-02 2.711408138275146484e-01 -5.196250975131988525e-03 -6.463610380887985229e-02 -7.416740804910659790e-02 1.479706764221191406e-01 6.945369392633438110e-02 -7.473982125520706177e-02 4.533120244741439819e-02 -2.271480113267898560e-01 7.416247576475143433e-02 -2.338549643754959106e-01 1.399399787187576294e-01 2.668592706322669983e-02 3.723521903157234192e-02 -5.350301861763000488e-01 1.837613880634307861e-01 -4.158726334571838379e-02 5.838876217603683472e-02 2.613124251365661621e-01 5.467516556382179260e-02 4.265712797641754150e-01
5.804209038615226746e-02 5.871294438838958740e-02 9.111738204956054688e-02 -4.785158485174179077e-02 -2.652280628681182861e-01 -1.457641273736953735e-01 -1.197377294301986694e-01 -2.604371011257171631e-01 -7.170252501964569092e-02 1.283051329664885998e-03 -7.202679663896560669e-02 3.791665658354759216e-02 -1.165722534060478210e-01 -2.595790922641754150e-01 -4.536600038409233093e-02 1.909888982772827148e-01 3.066512346267700195e-01 -1.784709542989730835e-01 2.684690058231353760e-01 -2.944155931472778320e-01 -1.119223907589912415e-01 2.136694937944412231e-01 8.286853134632110596e-02 -1.309245526790618896e-01 5.356338247656822205e-02 -2.385871298611164093e-02 -2.641373276710510254e-01 -1.927079856395721436e-01 3.903098776936531067e-02 -1.013621613383293152e-01 3.238021731376647949e-01 2.893769145011901855e-01
-6.413400918245315552e-02 -1.250619590282440186e-01 2.370888441801071167e-01 2.047369256615638733e-02 9.858515858650207520e-02 -2.461619973182678223e-01 -2.874415516853332520e-01 -2.897276282310485840e-01 -5.617456510663032532e-02 1.126953121274709702e-02 1.986595690250396729e-01 6.693418323993682861e-02 -8.169199526309967041e-02 6.512041389942169189e-02 3.253445625305175781e-01 1.139411702752113342e-01 -6.967992335557937622e-02 -1.296017765998840332e-01 3.044376373291015625e-01 -1.032495051622390747e-01 -4.356819670647382736e-03 -2.413575053215026855e-01 3.439821004867553711e-01 1.415686905384063721e-01 3.635307028889656067e-02 -1.006452739238739014e-01 -1.120277028530836105e-02 -7.337129116058349609e-02 2.740654945373535156e-01 -1.086554080247879028e-01 9.500396996736526489e-02 2.742742598056793213e-01
-5.590893700718879700e-02 3.945594653487205505e-02 -5.116337165236473083e-02 2.957127690315246582e-01 8.841854333877563477e-02 -1.072537079453468323e-01 2.440307438373565674e-01 1.525269001722335815e-01 2.799321152269840240e-02 -6.889456999488174915e-04 -2.793272733688354492e-01 6.435517221689224243e-02 -9.843389689922332764e-02 4.421410709619522095e-02 1.851280480623245239e-01 2.016287446022033691e-01 1.969265192747116089e-01 -1.412407755851745605e-01 1.936436444520950317e-01 -1.304194480180740356e-01 6.361464411020278931e-02 4.569117724895477295e-02 3.342092037200927734e-01 -8.137825131416320801e-02 1.512636244297027588e-01 -1.573318541049957275e-01 2.672263085842132568e-01 -1.122739464044570923e-01 1.907530277967453003e-01 1.401428282260894775e-01 -1.948797255754470825e-01 4.126182496547698975e-01
-1.770564913749694824e-02 -2.563544213771820068e-01 -3.446556329727172852e-01 -1.996403783559799194e-01 -3.176588714122772217e-01 -5.760117992758750916e-02 6.449124962091445923e-02 -1.289200782775878906e-01 -2.417114824056625366e-01 -6.711429357528686523e-02 3.722264245152473450e-02 -2.323744446039199829e-01 1.158287227153778076e-01 -1.052652224898338318e-01 2.282322794198989868e-01 2.158763259649276733e-01 1.123178452253341675e-01 -7.357235252857208252e-02 -5.426581576466560364e-02 -3.534848615527153015e-02 7.856992073357105255e-03 1.231660023331642151e-01 5.109849944710731506e-02 1.176395639777183533e-02 -4.830714780837297440e-03 -1.894814372062683105e-01 -8.975011110305786133e-02 -7.846881635487079620e-03 -5.104255303740501404e-02 3.745079338550567627e-01 -9.150879085063934326e-02 4.163370430469512939e-01
1.121347397565841675e-01 -1.141532212495803833e-01 -1.562624871730804443e-01 -2.509583160281181335e-02 -4.818727672100067139e-01 -1.519343405961990356e-01 1.762405633926391602e-01 3.209004551172256470e-02 1.818684190511703491e-01 -1.040535978972911835e-02 -1.507039219141006470e-01 -3.196366131305694580e-02 -1.278794258832931519e-01 1.565639823675155640e-01 -2.039209939539432526e-02 2.506377398967742920e-01 -2.765506207942962646e-01 -1.452926248311996460e-01 2.589225769042968750e-01 -1.407227367162704468e-01 8.243016153573989868e-02 7.013981044292449951e-02 3.757546246051788330e-01 7.657415419816970825e-02 6.999862939119338989e-02 -6.383273750543594360e-02 -6.420596688985824585e-02 -5.937022715806961060e-02 1.208198163658380508e-02 -8.983639627695083618e-02 -1.080568060278892517e-01 3.481882810592651367e-01
-7.993865758180618286e-02 -1.890431344509124756e-01 5.558507516980171204e-02 1.097382977604866028e-01 -1.021519228816032410e-01 -2.061230391263961792e-01 -8.229217678308486938e-02 -7.386031001806259155e-02 -1.860824972391128540e-01 2.718854546546936035e-01 -1.874478906393051147e-01 -1.771134734153747559e-01 1.877296119928359985e-01 -1.579582840204238892e-01 1.490017175674438477e-01 -1.218292675912380219e-02 4.459492564201354980e-01 -1.748482584953308105e-01 1.498181968927383423e-01 5.966679751873016357e-02 1.814847141504287720e-01 -2.645511925220489502e-01 3.416010439395904541e-01 -5.419814959168434143e-02 1.587542146444320679e-01 -2.232066243886947632e-01 1.302699893712997437e-01 -7.803785055875778198e-02 1.536527127027511597e-01 -1.175893694162368774e-01 -4.463750496506690979e-02 6.692958623170852661e-02
-1.267982274293899536e-01 -3.162776529788970947e-01 -1.224697604775428772e-01 -2.096638455986976624e-02 -2.500607669353485107e-01 1.040582358837127686e-01 -1.420768629759550095e-02 4.810236394405364990e-03 -1.589360982179641724e-01 -6.308887153863906860e-02 9.408395737409591675e-02 -3.675341978669166565e-02 7.673732936382293701e-02 1.525579765439033508e-02 1.958259493112564087e-01 1.984789669513702393e-01 -1.929935254156589508e-02 -3.832732886075973511e-02 3.275434300303459167e-02 -1.212135329842567444e-01 -9.400045126676559448e-02 -2.927974984049797058e-02 -6.883934885263442993e-02 -1.135539039969444275e-01 -1.231325417757034302e-01 -1.431622654199600220e-01 -3.026660978794097900e-01 -1.076155304908752441e-01 1.236600205302238464e-01 3.709259331226348877e-01 -2.724472880363464355e-01 5.105666518211364746e-01
-1.251948624849319458e-01 -4.322176054120063782e-02 -2.042330205440521240e-01 -6.776860356330871582e-02 -3.219872415065765381e-01 1.916063763201236725e-02 -1.348224282264709473e-01 -2.857107818126678467e-01 1.464217454195022583e-01 1.176672503352165222e-01 -7.945878058671951294e-02 4.950943961739540100e-02 1.183874756097793579e-01 -2.991956472396850586e-01 1.554375439882278442e-01 3.081361353397369385e-01 2.831471562385559082e-01 1.053639501333236694e-01 -5.856995284557342529e-02 -6.469138711690902710e-02 5.470447242259979248e-02 -3.225345537066459656e-02 3.354109227657318115e-01 5.387434735894203186e-02 -3.060403466224670410e-02 -2.829299867153167725e-02 -1.498209983110427856e-01 -1.615949906408786774e-02 1.336939632892608643e-01 2.986469268798828125e-01 -2.849228084087371826e-01 1.860025376081466675e-01
6.905594468116760254e-02 -4.008494019508361816e-01 -1.432855278253555298e-01 -1.717714965343475342e-02 -3.454821556806564331e-02 -4.069850742816925049e-01 -1.079192683100700378e-01 -2.570104412734508514e-02 2.384069561958312988e-01 2.384752733632922173e-03 -9.230130165815353394e-02 -1.806837767362594604e-01 -1.239548996090888977e-01 -2.612186409533023834e-02 -9.477629512548446655e-02 1.593131422996520996e-01 3.718066215515136719e-02 3.633641824126243591e-02 7.047767192125320435e-02 4.032876342535018921e-02 -2.303481549024581909e-01 -1.105951666831970215e-01 2.106903940439224243e-01 -6.124744564294815063e-02 1.169396266341209412e-01 -1.989313215017318726e-01 -1.293484237976372242e-03 -1.748486012220382690e-01 2.576040923595428467e-01 2.000159919261932373e-01 -3.074124157428741455e-01 2.806193232536315918e-01
4.789916053414344788e-02 -2.883571982383728027e-01 -1.670054644346237183e-01 -8.927979320287704468e-02 -2.653259932994842529e-01 -3.462014198303222656e-01 -2.566919289529323578e-02 -5.711523443460464478e-02 1.841005384922027588e-01 5.092932283878326416e-02 -1.012950465083122253e-01 -3.375467360019683838e-01 1.872682422399520874e-01 -1.520494967699050903e-01 -6.638423353433609009e-02 2.465802282094955444e-01 6.254357844591140747e-02 1.395335942506790161e-01 2.796511650085449219e-01 1.641421318054199219e-01 -1.473659276962280273e-01 -1.799938380718231201e-01 2.991015613079071045e-01 6.441239267587661743e-02 8.250152319669723511e-02 3.850818611681461334e-03 -6.292793899774551392e-02 -1.883751899003982544e-01 2.352561429142951965e-02 2.942193485796451569e-02 -1.010646000504493713e-01 2.574564516544342041e-01
-1.605089753866195679e-01 1.500485688447952271e-01 -2.277768105268478394e-01 1.450796127319335938e-01 -1.041785702109336853e-01 -5.490525811910629272e-02 1.413274649530649185e-02 2.062727063894271851e-01 8.614064753055572510e-02 7.735487073659896851e-02 -3.372626602649688721e-01 -1.525582224130630493e-01 2.187491394579410553e-02 -1.773101985454559326e-01 -4.402264952659606934e-02 2.275508940219879150e-01 -7.309025619179010391e-03 -3.228691965341567993e-02 1.804145276546478271e-01 -2.397815883159637451e-01 -1.872677057981491089e-01 -3.009504973888397217e-01 2.295913398265838623e-01 1.782039850950241089e-01 1.351236850023269653e-01 -2.279652059078216553e-01 -3.566499650478363037e-01 -3.364139795303344727e-02 6.989767402410507202e-02 9.255294501781463623e-02 2.020320110023021698e-02 2.691653072834014893e-01
-3.795782849192619324e-02 -1.152954995632171631e-01 -8.720287680625915527e-02 8.990198373794555664e-02 -2.737437188625335693e-01 -1.469841897487640381e-01 7.638745754957199097e-02 -9.261334687471389771e-02 3.030466139316558838e-01 8.244501799345016479e-02 -8.575285784900188446e-03 -3.067912161350250244e-01 -2.751301042735576630e-02 6.482988595962524414e-03 -6.150625273585319519e-02 2.706311047077178955e-01 1.312847584486007690e-01 1.141308471560478210e-01 2.024380862712860107e-02 3.768893331289291382e-02 2.153774537146091461e-02 -1.728159934282302856e-02 4.641551971435546875e-01 1.801968961954116821e-01 8.892442286014556885e-02 -4.904295876622200012e-02 -2.682550549507141113e-01 -1.440975517034530640e-01 -1.676519215106964111e-01 3.238644897937774658e-01 -1.325877159833908081e-01 2.315111607313156128e-01
4.489710554480552673e-02 -4.155848547816276550e-02 -4.768116399645805359e-02 2.595730312168598175e-02 1.105282455682754517e-01 -4.105607047677040100e-02 -1.427821516990661621e-01 -3.275894224643707275e-01 -1.590291038155555725e-02 3.026126883924007416e-02 1.581166386604309082e-01 -4.481530934572219849e-02 9.313420951366424561e-02 -4.373426735401153564e-01 1.925208121538162231e-01 -4.391761496663093567e-02 2.266210466623306274e-01 -1.675543338060379028e-01 2.367578893899917603e-01 -3.923669084906578064e-02 -7.032205909490585327e-02 -7.066474854946136475e-02 3.832428157329559326e-02 -7.704879343509674072e-02 -5.543439835309982300e-02 -1.040985062718391418e-01 -2.262776196002960205e-01 -1.607087850570678711e-01 3.117530643939971924e-01 3.219059435650706291e-03 3.711867630481719971e-01 3.229631781578063965e-01
-1.437015831470489502e-01 -1.320260912179946899e-01 7.748422678560018539e-03 -9.842005372047424316e-02 -1.514635384082794189e-01 -7.795209437608718872e-02 -2.307874262332916260e-01 -3.502127826213836670e-01 7.362674176692962646e-02 1.790574342012405396e-01 5.614829808473587036e-02 -5.376044660806655884e-02 -2.479717433452606201e-01 6.478428840637207031e-02 -1.193228736519813538e-02 1.009197253733873367e-02 -2.510995045304298401e-02 -6.215384602546691895e-02 3.270786702632904053e-01 -4.599386453628540039e-02 -1.108663380146026611e-01 1.242431998252868652e-01 1.330751478672027588e-01 -1.857786029577255249e-01 -1.391873210668563843e-01 -2.590755820274353027e-01 5.883901193737983704e-02 -5.299944281578063965e-01 -1.203236505389213562e-01 1.793549396097660065e-02 1.059883460402488708e-02 2.418371438980102539e-01
1.789224892854690552e-01 -2.195375263690948486e-01 -1.206405684351921082e-01 2.177154272794723511e-02 -4.318374693393707275e-01 -1.179601550102233887e-01 6.389723718166351318e-02 5.359902977943420410e-02 -9.282443672418594360e-02 -7.379131764173507690e-02 2.916710451245307922e-02 -8.780907839536666870e-02 -1.011081412434577942e-01 2.443021722137928009e-02 9.953750669956207275e-02 2.203586548566818237e-01 8.532219380140304565e-02 -3.369525372982025146e-01 2.962565124034881592e-01 1.792046129703521729e-01 -6.207149103283882141e-02 -1.804613322019577026e-01 -7.656722515821456909e-02 3.258906602859497070e-01 1.483982652425765991e-01 -1.731930375099182129e-01 -1.120687797665596008e-01 -2.371169030666351318e-01 -6.920577585697174072e-02 -3.906443342566490173e-02 1.108733192086219788e-02 2.984529137611389160e-01
4.240181762725114822e-03 -5.110681802034378052e-02 -3.077834248542785645e-01 5.772189423441886902e-02 2.093388885259628296e-01 6.066203489899635315e-02 -2.772884368896484375e-01 -2.058604806661605835e-01 -1.050738710910081863e-02 -7.811042014509439468e-03 -1.044920235872268677e-01 2.012087590992450714e-02 -3.602473810315132141e-02 4.814605787396430969e-02 4.294064640998840332e-02 2.872048318386077881e-01 5.597091466188430786e-02 -4.137213230133056641e-01 4.236562922596931458e-02 -1.625397205352783203e-01 -1.518500130623579025e-02 -1.676585823297500610e-01 1.716400980949401855e-01 -3.020629659295082092e-02 3.173816949129104614e-02 1.223185844719409943e-02 -2.910055220127105713e-02 -1.978711336851119995e-01 -1.808833777904510498e-01 2.162014842033386230e-01 -1.719334572553634644e-01 4.708417356014251709e-01
-3.369680047035217285e-02 -1.699116379022598267e-01 -7.134396582841873169e-02 -2.200945317745208740e-01 7.630050927400588989e-02 3.199768811464309692e-02 -1.635003834962844849e-01 3.201001510024070740e-02 -1.534732729196548462e-01 -8.386421203613281250e-02 -4.470990225672721863e-02 -6.377704441547393799e-02 -1.310641616582870483e-01 1.066464409232139587e-01 2.295029312372207642e-01 2.900193929672241211e-01 -1.831376701593399048e-01 -3.322975337505340576e-01 9.636954218149185181e-02 -9.312491863965988159e-02 1.513373702764511108e-01 -3.036153130233287811e-02 2.796180844306945801e-01 -7.535218447446823120e-02 4.074369370937347412e-02 -7.882428169250488281e-02 2.476661354303359985e-01 -2.317443042993545532e-01 -1.777466014027595520e-02 2.896455526351928711e-01 5.419472232460975647e-02 4.474352300167083740e-01
-1.347446590662002563e-01 4.679861664772033691e-02 -1.316278427839279175e-01 -7.854004949331283569e-02 -3.349673449993133545e-01 -1.202247962355613708e-01 -3.542082309722900391e-01 4.189720377326011658e-02 2.139347046613693237e-01 2.578575313091278076e-01 4.818689823150634766e-02 -1.563597023487091064e-01 1.185531914234161377e-01 -5.624167621135711670e-02 1.394144296646118164e-01 -2.721000276505947113e-02 2.931881844997406006e-01 -1.501941531896591187e-01 -7.971823215484619141e-03 -1.204056888818740845e-01 2.101720869541168213e-01 3.944821283221244812e-02 1.768880486488342285e-01 -2.084558159112930298e-01 -3.164620399475097656e-01 -1.013788953423500061e-01 -1.284273993223905563e-02 -2.321489155292510986e-02 -6.425553560256958008e-02 -5.229958146810531616e-02 8.267045021057128906e-02 3.968390822410583496e-01
-1.574924737215042114e-01 -6.644278764724731445e-02 3.078629970550537109e-01 1.385496556758880615e-01 -1.781103014945983887e-01 -3.221913874149322510e-01 4.772916063666343689e-02 -8.073714375495910645e-02 3.128245100378990173e-02 2.082786113023757935e-01 1.522639542818069458e-01 5.417976900935173035e-02 -6.049479916691780090e-02 -3.539673238992691040e-02 1.028215065598487854e-01 9.262893348932266235e-02 2.070503979921340942e-01 -2.183628082275390625e-01 3.638489246368408203e-01 1.953079923987388611e-02 -7.010717689990997314e-02 1.425972431898117065e-01 1.249816492199897766e-01 -2.935412526130676270e-02 8.091837167739868164e-02 -2.280534356832504272e-01 -5.478002596646547318e-03 -2.333706021308898926e-01 -1.682782322168350220e-01 -8.891901373863220215e-02 -2.534576356410980225e-01 3.733249306678771973e-01
-1.879078596830368042e-01 -4.971902817487716675e-02 -2.059570103883743286e-01 6.142918020486831665e-02 -3.216500282287597656e-01 -1.489564329385757446e-01 -9.041651338338851929e-02 -2.674601376056671143e-01 2.272429317235946655e-01 7.881837338209152222e-02 -1.041414663195610046e-01 -4.235341399908065796e-02 5.230206996202468872e-02 -2.375106215476989746e-01 3.988515585660934448e-02 2.811485826969146729e-01 5.745138600468635559e-02 -1.171048283576965332e-01 -3.667489066720008850e-02 -1.429908871650695801e-01 1.573830395936965942e-01 1.396687775850296021e-01 3.021670877933502197e-01 1.135756894946098328e-01 2.360928431153297424e-02 -9.033865481615066528e-02 -2.014965862035751343e-01 7.308980077505111694e-02 -4.568954557180404663e-02 3.986026048660278320e-01 -2.805303633213043213e-01 1.370385438203811646e-01
-2.494538128376007080e-01 2.297846525907516479e-01 -1.375196278095245361e-01 9.237469732761383057e-02 -2.726193070411682129e-01 -1.636256873607635498e-01 -2.776366770267486572e-01 -3.990511596202850342e-02 4.401043355464935303e-01 9.762004017829895020e-02 4.268434830009937286e-03 -7.949651777744293213e-02 -2.064030803740024567e-02 -2.664349675178527832e-01 2.505861818790435791e-01 -9.405558928847312927e-03 1.589284241199493408e-01 -1.043122708797454834e-01 1.893215775489807129e-01 1.751773208379745483e-01 4.229000955820083618e-02 6.960713118314743042e-02 -2.071206085383892059e-02 1.017141789197921753e-01 -1.721910238265991211e-01 1.699745655059814453e-01 3.503699973225593567e-02 -4.680277779698371887e-02 3.505583852529525757e-02 6.023420020937919617e-02 -4.040039703249931335e-02 3.812835812568664551e-01
-8.345865644514560699e-03 -9.412218630313873291e-02 7.756701856851577759e-02 -8.445478742942214012e-04 -2.276279181241989136e-01 -6.429381668567657471e-02 3.734489530324935913e-02 -2.232034206390380859e-01 3.398167192935943604e-01 2.101998403668403625e-02 -3.115200437605381012e-02 -3.231177926063537598e-01 -4.376833140850067139e-02 -6.552536506205797195e-03 -1.432045251131057739e-01 1.340580433607101440e-01 -1.980568096041679382e-02 -1.592378020286560059e-01 3.142065405845642090e-01 -9.318011999130249023e-02 -1.288914233446121216e-01 3.197536468505859375e-01 6.836829334497451782e-02 -2.722895145416259766e-01 -1.027775779366493225e-01 -1.647138595581054688e-01 1.917011588811874390e-01 -2.788044214248657227e-01 2.117729932069778442e-01 1.042331606149673462e-01 -1.293070912361145020e-01 2.464237064123153687e-01
-1.137527972459793091e-01 -1.426625251770019531e-01 -2.227647304534912109e-01 4.540975391864776611e-02 -5.218312889337539673e-02 -1.929979473352432251e-01 6.794403493404388428e-02 4.144175946712493896e-01 2.200104296207427979e-01 7.819513976573944092e-02 -2.875101268291473389e-01 -5.717135965824127197e-02 -2.154676616191864014e-02 -2.615189552307128906e-01 3.997819125652313232e-02 1.251411288976669312e-01 1.046759113669395447e-01 -1.729786843061447144e-01 1.537631601095199585e-01 -2.851663827896118164e-01 -1.528077870607376099e-01 -7.928790897130966187e-02 2.596412897109985352e-01 2.095967829227447510e-01 5.882585421204566956e-02 4.600413143634796143e-02 -1.258878409862518311e-01 -1.047614887356758118e-01 4.433256015181541443e-02 1.032627597451210022e-01 -2.476630657911300659e-01 2.809613645076751709e-01
2.945033907890319824e-01 -1.339962184429168701e-01 -3.191813454031944275e-02 3.789589703083038330e-01 -1.335720121860504150e-01 1.785402931272983551e-02 -2.214710861444473267e-01 -1.249670162796974182e-01 1.738221198320388794e-01 -2.332443185150623322e-02 -1.541837006807327271e-01 4.260773770511150360e-03 -1.823657900094985962e-01 8.769930899143218994e-02 2.445404827594757080e-01 3.852854296565055847e-02 2.384326457977294922e-01 -2.985654398798942566e-02 -1.115554869174957275e-01 -6.028584763407707214e-02 -2.504615485668182373e-01 8.134865760803222656e-02 2.460308820009231567e-01 1.107492111623287201e-02 1.218736916780471802e-02 -1.362674534320831299e-01 -3.523103520274162292e-02 -6.435403227806091309e-02 1.667268127202987671e-01 -3.043907880783081055e-02 -1.144074872136116028e-01 4.912627637386322021e-01
-1.864093244075775146e-01 -1.918091624975204468e-01 5.454106628894805908e-02 6.410491466522216797e-02 1.366135776042938232e-01 -2.586949169635772705e-01 -1.655105352401733398e-01 1.453856099396944046e-02 2.545646727085113525e-01 -1.391490083187818527e-02 1.584703624248504639e-01 8.837414532899856567e-02 -8.054923266172409058e-02 1.024987921118736267e-01 -8.310823887586593628e-02 1.420532166957855225e-01 5.513042956590652466e-02 -2.904784977436065674e-01 4.168462753295898438e-01 1.077826842665672302e-01 3.094086609780788422e-02 2.350453436374664307e-01 1.348684430122375488e-01 -9.360968321561813354e-02 3.173197386786341667e-03 8.930766582489013672e-02 9.055566973984241486e-03 -6.677784025669097900e-02 -6.853054463863372803e-02 1.444955319166183472e-01 -1.383335441350936890e-01 5.029866695404052734e-01
-3.819271177053451538e-02 -1.526347249746322632e-01 -1.788881272077560425e-01 4.646445065736770630e-02 -1.490556984208524227e-03 -3.094024062156677246e-01 -6.878607720136642456e-02 -9.953626245260238647e-02 -7.946792989969253540e-02 6.058478727936744690e-02 -3.762238621711730957e-01 -4.944129846990108490e-03 6.564291194081306458e-03 -1.317737251520156860e-01 2.662837319076061249e-02 -1.400551386177539825e-02 1.510159969329833984e-01 -1.287380158901214600e-01 4.014337360858917236e-01 9.380004554986953735e-02 -6.839665770530700684e-02 -1.300342679023742676e-01 7.415756583213806152e-02 -6.809443980455398560e-02 1.595277488231658936e-01 -4.006302356719970703e-01 -3.964106366038322449e-02 7.202279567718505859e-02 5.334185436367988586e-02 -1.035588607192039490e-01 -2.990591824054718018e-01 3.522461652755737305e-01
-2.988698482513427734e-01 -1.149416416883468628e-01 -1.283819079399108887e-01 8.374153077602386475e-02 -4.345216453075408936e-01 -2.362278103828430176e-02 -1.097997128963470459e-01 8.959024399518966675e-02 2.257002592086791992e-01 2.503744363784790039e-01 -1.330538690090179443e-01 1.074139103293418884e-01 -2.076659053564071655e-01 -2.177993506193161011e-01 5.681810900568962097e-03 1.207819581031799316e-01 1.602193713188171387e-01 -2.458814978599548340e-01 -2.050154097378253937e-02 5.835922434926033020e-02 2.587737441062927246e-01 -1.966171711683273315e-01 1.055497825145721436e-01 1.987319439649581909e-01 -7.207552343606948853e-02 4.353848285973072052e-03 -1.033014506101608276e-01 -3.136438131332397461e-01 1.139814332127571106e-01 8.880795538425445557e-02 1.075215041637420654e-01 1.534980535507202148e-01
1.462893038988113403e-01 -2.246785610914230347e-01 4.749701917171478271e-02 -9.205652028322219849e-02 -3.489785194396972656e-01 -2.006056457757949829e-01 -8.058312535285949707e-02 7.535482197999954224e-02 2.254445105791091919e-01 -1.813000626862049103e-02 -2.528670728206634521e-01 -3.492929935455322266e-01 -6.258052587509155273e-02 -6.516686826944351196e-02 5.844048783183097839e-02 1.288712471723556519e-01 3.166787624359130859e-01 -2.251338027417659760e-02 7.516121864318847656e-02 -4.931263625621795654e-02 -2.024161219596862793e-01 8.319429308176040649e-02 3.640183210372924805e-01 1.027766987681388855e-02 1.270033717155456543e-01 -2.379001528024673462e-01 -2.579741775989532471e-01 -1.694411970674991608e-02 2.705320529639720917e-02 8.307076990604400635e-02 -1.852025687694549561e-01 8.379859477281570435e-02
-6.183526292443275452e-02 -4.033814966678619385e-01 1.177798286080360413e-01 -2.634413540363311768e-02 -1.141430512070655823e-01 6.405317038297653198e-02 1.096077356487512589e-02 -1.383361220359802246e-01 5.021356418728828430e-02 -2.350573539733886719e-01 -8.628807216882705688e-02 -2.117237299680709839e-01 -2.406341210007667542e-02 -1.867143362760543823e-01 1.252523809671401978e-01 2.026580721139907837e-01 1.805472224950790405e-01 -3.575520813465118408e-01 1.521207541227340698e-01 -1.816856861114501953e-02 2.172506153583526611e-01 -1.040728539228439331e-01 1.871995329856872559e-01 5.319344252347946167e-02 -3.538821935653686523e-01 -9.740115702152252197e-02 7.467001676559448242e-02 7.204739749431610107e-02 2.138323709368705750e-02 1.823808252811431885e-02 2.679653763771057129e-01 2.869917452335357666e-01
1.400102078914642334e-01 2.429354935884475708e-01 -6.800053268671035767e-02 -5.092047527432441711e-02 -9.299405664205551147e-02 -3.308079242706298828e-01 -8.042639493942260742e-02 -2.098891697824001312e-02 2.231290191411972046e-01 3.073742240667343140e-02 6.225272268056869507e-02 1.606946140527725220e-01 1.623832881450653076e-01 -3.732113866135478020e-03 8.132953196763992310e-02 1.251929700374603271e-01 2.113924324512481689e-01 -7.715609669685363770e-02 -4.004016518592834473e-02 -2.282885611057281494e-01 9.521142393350601196e-02 -1.619914174079895020e-01 -9.829436987638473511e-02 6.769073754549026489e-02 7.259703427553176880e-02 -3.417843580245971680e-01 -2.424585632979869843e-02 -2.052236050367355347e-01 3.516987264156341553e-01 2.288107722997665405e-01 1.491064727306365967e-01 3.782761394977569580e-01
-2.995898425579071045e-01 -1.297595202922821045e-01 -1.370903756469488144e-02 1.827479451894760132e-01 -3.239473998546600342e-01 -2.347848713397979736e-01 -2.199490219354629517e-01 4.689406603574752808e-03 2.967047095298767090e-01 2.108857631683349609e-01 -6.965824961662292480e-02 -3.550162911415100098e-01 -1.416867226362228394e-01 -6.972084287554025650e-03 2.243174761533737183e-01 -3.101370064541697502e-03 -7.631819695234298706e-02 -1.334185004234313965e-01 1.173616796731948853e-01 -3.548710141330957413e-03 8.983828127384185791e-02 1.343433260917663574e-01 -5.776093527674674988e-02 -1.689135283231735229e-01 -1.851991415023803711e-01 -2.311376333236694336e-01 -2.581091225147247314e-02 -8.048137277364730835e-02 -1.732165366411209106e-02 1.630210578441619873e-01 1.472292561084032059e-02 3.164699971675872803e-01
-6.851848214864730835e-02 8.140994608402252197e-02 -1.292069256305694580e-01 -1.249940134584903717e-02 -8.567778021097183228e-02 1.323603987693786621e-01 1.923116971738636494e-03 -6.337656825780868530e-02 4.054961204528808594e-01 -3.433525189757347107e-02 1.287543922662734985e-01 -3.878265619277954102e-01 -1.481231581419706345e-02 2.982285618782043457e-02 -7.050818949937820435e-02 3.724531829357147217e-02 8.537761121988296509e-02 -3.215142488479614258e-01 4.485302865505218506e-01 -1.675718128681182861e-01 6.003461405634880066e-02 1.439906507730484009e-01 8.330303430557250977e-02 1.594876348972320557e-01 -1.924514770507812500e-01 5.867825075984001160e-02 6.701773405075073242e-02 -2.130745053291320801e-01 1.594409905374050140e-02 9.539017826318740845e-02 -1.460969597101211548e-01 2.918596267700195312e-01
-1.429377943277359009e-01 -2.082407325506210327e-01 -3.980886936187744141e-02 2.043217793107032776e-02 7.887989282608032227e-02 1.018752716481685638e-02 1.317131239920854568e-02 -1.213948354125022888e-01 -1.018973067402839661e-01 1.173916310071945190e-01 -3.325441777706146240e-01 -5.833297036588191986e-03 -9.733740985393524170e-02 -1.343897636979818344e-02 6.854005903005599976e-02 -3.834535554051399231e-02 4.183492362499237061e-01 -7.198663800954818726e-02 1.630221009254455566e-01 7.040054351091384888e-02 -1.042462959885597229e-01 -2.518939077854156494e-01 4.131630659103393555e-01 -1.169120818376541138e-01 2.303865551948547363e-01 -1.261322349309921265e-01 1.344152241945266724e-01 -1.229816228151321411e-01 9.594328701496124268e-02 -1.668006628751754761e-01 8.088307827711105347e-02 3.823483288288116455e-01
-3.654463216662406921e-02 -3.196139931678771973e-01 -3.678053915500640869e-01 -3.661001846194267273e-02 -2.544400393962860107e-01 -1.127544045448303223e-01 8.851625770330429077e-02 -3.714392781257629395e-01 -2.890428304672241211e-01 -5.290922150015830994e-02 -1.283913105726242065e-02 -1.241586580872535706e-01 1.082783937454223633e-01 -5.333768576383590698e-02 2.519387304782867432e-01 1.207841485738754272e-01 -5.869178101420402527e-03 5.852449685335159302e-02 5.948348343372344971e-02 -1.786510646343231201e-01 -4.861586261540651321e-03 -6.500120460987091064e-02 9.474566578865051270e-02 -1.798446848988533020e-02 -5.351923033595085144e-02 -6.333529949188232422e-02 -2.287910878658294678e-01 -1.058343574404716492e-01 4.002638161182403564e-02 2.835851311683654785e-01 -4.518266394734382629e-02 3.675993382930755615e-01
-2.343163192272186279e-01 5.640305951237678528e-02 -2.089568078517913818e-01 1.386042684316635132e-01 -3.140239119529724121e-01 -1.123135071247816086e-02 -2.116954028606414795e-01 -1.338548064231872559e-01 -2.269711643457412720e-01 -1.161426603794097900e-01 1.464244350790977478e-02 1.719116233289241791e-02 -1.821712106466293335e-01 8.556476235389709473e-02 -6.385170668363571167e-02 3.568268418312072754e-01 4.930691793560981750e-02 -3.097754418849945068e-01 1.815633028745651245e-01 -3.372268006205558777e-02 -3.515912592411041260e-02 7.815631106495857239e-03 9.122983366250991821e-02 6.318832188844680786e-02 -9.092546254396438599e-02 -2.791954576969146729e-01 -3.229952454566955566e-01 -1.057913973927497864e-01 1.551446765661239624e-01 1.554481983184814453e-01 -2.302896082401275635e-01 1.761711537837982178e-01
-1.523096412420272827e-01 -2.930807471275329590e-01 -2.990459501743316650e-01 -7.178048789501190186e-02 -1.362306065857410431e-02 -4.936795681715011597e-02 1.342332661151885986e-01 -1.918083727359771729e-01 2.271423339843750000e-01 -3.090946190059185028e-02 4.411178827285766602e-02 -2.024943083524703979e-01 1.401256471872329712e-01 2.073109596967697144e-01 1.374481916427612305e-01 4.712888970971107483e-02 2.048457711935043335e-01 -8.046656847000122070e-02 1.980530470609664917e-01 -5.052496492862701416e-02 4.519399255514144897e-03 -2.203155308961868286e-01 -1.623990535736083984e-01 -6.756322085857391357e-02 1.419163346290588379e-01 -3.526455909013748169e-02 -5.599514767527580261e-02 -1.307901144027709961e-01 3.539313375949859619e-01 2.838030159473419189e-01 -4.826139286160469055e-02 3.744191229343414307e-01
-1.663887053728103638e-01 1.043675839900970459e-01 1.211413070559501648e-01 -2.927840650081634521e-01 -1.442892104387283325e-01 -1.143669709563255310e-01 -1.209779828786849976e-01 -2.500626146793365479e-01 2.892316281795501709e-01 -5.290991067886352539e-02 6.981445848941802979e-02 -5.928201973438262939e-02 -1.651053428649902344e-01 1.490762680768966675e-01 -2.437678165733814240e-02 8.399159461259841919e-02 1.113653331995010376e-01 -1.668638885021209717e-01 4.763875305652618408e-01 5.941500142216682434e-02 -2.170624770224094391e-02 2.069005668163299561e-01 2.682462930679321289e-01 -1.540459692478179932e-01 1.498997677117586136e-02 -1.881415396928787231e-01 -5.962065979838371277e-02 -3.182982504367828369e-01 1.366420388221740723e-01 -4.733129870146512985e-03 1.511157900094985962e-01 7.922770082950592041e-02
3.339003771543502808e-02 -7.731455843895673752e-03 1.392048746347427368e-01 -2.609169781208038330e-01 -7.541611045598983765e-02 -7.476022467017173767e-03 -2.403725869953632355e-02 -1.811820417642593384e-01 3.734121471643447876e-02 1.467061229050159454e-02 -2.647496946156024933e-02 -5.280278250575065613e-02 4.670257121324539185e-02 -1.238530203700065613e-01 -2.166885286569595337e-01 1.500859856605529785e-01 -5.398827418684959412e-02 5.699995905160903931e-02 2.707272768020629883e-01 -1.886217445135116577e-01 3.659662976861000061e-02 1.040832921862602234e-01 2.533087432384490967e-01 -7.477208971977233887e-02 3.811077028512954712e-02 -3.844071924686431885e-01 1.240626424551010132e-01 2.157595157623291016e-01 1.561909914016723633e-01 -1.202912777662277222e-01 -2.782735228538513184e-01 5.056596398353576660e-01
-1.040632557123899460e-02 -2.123491466045379639e-02 -2.397314459085464478e-01 3.091351687908172607e-02 -2.516041696071624756e-01 1.334829777479171753e-01 -1.070001441985368729e-02 -4.512904211878776550e-02 6.497014313936233521e-02 -3.530670423060655594e-03 1.891649514436721802e-02 -2.249738872051239014e-01 3.477648273110389709e-02 -2.153190523386001587e-01 2.617484033107757568e-01 1.595410257577896118e-01 -1.064611524343490601e-01 1.459210067987442017e-01 2.803422510623931885e-01 -6.037759780883789062e-02 -1.597233116626739502e-01 -1.555578261613845825e-01 3.513133823871612549e-01 -9.096350404433906078e-04 3.450846076011657715e-01 -2.086190432310104370e-01 3.989281132817268372e-03 7.970791310071945190e-02 -2.791637741029262543e-02 -1.205806210637092590e-01 -1.622197628021240234e-01 4.029811322689056396e-01
-1.207770854234695435e-01 2.393052726984024048e-02 -1.627705544233322144e-01 4.258204624056816101e-02 -4.248530566692352295e-01 -1.652926057577133179e-01 2.124805748462677002e-02 -8.614391833543777466e-02 7.296228408813476562e-02 9.883243590593338013e-02 -2.103886157274246216e-01 -2.540599405765533447e-01 -1.231608912348747253e-01 -1.054740548133850098e-01 -1.042666956782341003e-01 3.283367455005645752e-01 2.506260871887207031e-01 7.624336332082748413e-02 -1.146999932825565338e-02 -1.867554783821105957e-01 -2.176059782505035400e-02 -6.067318469285964966e-02 2.892257869243621826e-01 2.629768550395965576e-01 9.488984942436218262e-02 -8.310640603303909302e-02 -2.605712413787841797e-01 8.981941640377044678e-02 -8.407887816429138184e-02 8.933824300765991211e-02 -1.975009143352508545e-01 2.558046579360961914e-01
3.093419596552848816e-02 2.986945398151874542e-02 -5.264233052730560303e-02 -2.963502109050750732e-01 9.764850884675979614e-02 -3.308970034122467041e-01 1.010253801941871643e-01 -1.272092312574386597e-01 -3.238537907600402832e-02 -2.290508300065994263e-01 2.870021760463714600e-02 7.141368091106414795e-02 1.035307534039020538e-02 -1.143319830298423767e-01 1.960787922143936157e-01 1.657272279262542725e-01 4.455777406692504883e-01 -1.024894341826438904e-01 4.320327937602996826e-02 -1.664710640907287598e-01 4.209146276116371155e-02 4.262018948793411255e-02 2.034804373979568481e-01 -2.717737853527069092e-02 3.168286979198455811e-01 -1.406712681055068970e-01 -2.734769135713577271e-02 5.155232548713684082e-02 2.632573544979095459e-01 7.861043559387326241e-04 1.345676649361848831e-02 3.823580443859100342e-01
-1.512627750635147095e-01 6.512545049190521240e-02 -4.172169044613838196e-02 1.109391078352928162e-02 -4.559977054595947266e-01 -8.355412632226943970e-02 -1.261630654335021973e-01 -5.334861576557159424e-02 2.750509083271026611e-01 2.535262405872344971e-01 -1.381309448333922774e-05 -6.919461488723754883e-02 7.074414193630218506e-02 -1.722335368394851685e-01 2.802483141422271729e-01 6.892999261617660522e-02 2.863257229328155518e-01 -1.520344913005828857e-01 1.361193209886550903e-01 7.231263071298599243e-02 2.402847446501255035e-02 8.743230253458023071e-02 7.211252301931381226e-02 4.035006742924451828e-03 -1.988403797149658203e-01 2.583364546298980713e-01 -1.031469330191612244e-01 -2.461155503988265991e-01 2.298415303230285645e-01 -1.147145479917526245e-01 6.536024063825607300e-02 2.908975183963775635e-01
-2.802845463156700134e-02 2.959886193275451660e-02 -1.682607233524322510e-01 -1.817767769098281860e-01 3.721417859196662903e-02 -1.429923921823501587e-01 9.859751164913177490e-02 -1.760886162519454956e-01 1.293265372514724731e-01 1.605959683656692505e-01 1.644492596387863159e-01 -1.182827651500701904e-01 2.653798647224903107e-02 1.438073366880416870e-01 8.779306709766387939e-02 8.295527100563049316e-02 1.666499674320220947e-01 -2.719628214836120605e-01 4.844914972782135010e-01 5.995132774114608765e-02 1.426409184932708740e-01 1.883983016014099121e-01 6.114351376891136169e-02 -1.769211292266845703e-01 -2.388180345296859741e-01 -5.528216063976287842e-02 -1.581332087516784668e-01 -1.681296676397323608e-01 -8.581973612308502197e-02 2.765986323356628418e-01 -1.740238964557647705e-01 3.105421066284179688e-01
-6.168791651725769043e-02 -7.327041774988174438e-02 3.360591595992445946e-03 1.542930901050567627e-01 -1.111807748675346375e-01 -3.316295444965362549e-01 1.674833744764328003e-01 -1.030146703124046326e-01 2.260313741862773895e-02 2.746472060680389404e-01 -5.293456837534904480e-02 1.891264766454696655e-01 -1.071341112256050110e-01 -1.514595448970794678e-01 1.160697638988494873e-01 2.500738501548767090e-01 -4.922257363796234131e-02 -2.152352929115295410e-01 1.226125955581665039e-01 -1.704390943050384521e-01 -1.845009177923202515e-01 -2.127190977334976196e-01 1.725004315376281738e-01 3.938456997275352478e-02 -6.415282376110553741e-03 1.971617639064788818e-01 -1.451249867677688599e-01 -4.708440005779266357e-01 1.544219255447387695e-01 6.259975582361221313e-02 1.052369102835655212e-01 2.390140444040298462e-01
-2.956489920616149902e-01 -7.854549586772918701e-02 -7.479056715965270996e-02 5.598842725157737732e-02 -2.584037780761718750e-01 9.326590597629547119e-02 -8.053101599216461182e-02 -2.565668523311614990e-01 1.168377250432968140e-01 -4.416030272841453552e-02 -1.844771951436996460e-01 5.643463879823684692e-02 -6.919827312231063843e-02 -4.073803126811981201e-01 -7.355455309152603149e-02 3.985047340393066406e-01 1.879902929067611694e-01 5.501097813248634338e-02 -1.248960848897695541e-02 -1.501152217388153076e-01 1.776711791753768921e-01 2.889587357640266418e-02 3.114426136016845703e-01 8.446674048900604248e-02 -1.807050406932830811e-02 1.148883923888206482e-01 -8.365716785192489624e-02 -8.765401691198348999e-02 1.981829702854156494e-01 2.411411851644515991e-01 -1.167540252208709717e-01 1.589811295270919800e-01
-1.635067760944366455e-01 -1.156446337699890137e-01 -7.812487334012985229e-02 -1.432806700468063354e-01 1.202403455972671509e-01 -5.977631360292434692e-02 -8.522729575634002686e-02 -2.045075446367263794e-01 -1.719615757465362549e-01 -1.309357583522796631e-01 1.498987525701522827e-02 1.360992342233657837e-01 1.470131576061248779e-01 1.214173808693885803e-01 1.212662383913993835e-01 2.372037917375564575e-01 5.553990975022315979e-02 -3.472680747509002686e-01 7.424127310514450073e-02 -3.274585306644439697e-02 -6.964773684740066528e-02 -1.517188549041748047e-01 2.444300800561904907e-01 -6.155854091048240662e-02 -5.963321775197982788e-03 -7.706271111965179443e-02 2.394271939992904663e-01 -2.673164308071136475e-01 -1.319272369146347046e-01 4.434464871883392334e-02 -1.476692855358123779e-01 5.438274145126342773e-01
-5.700976029038429260e-02 -5.896470323204994202e-02 -2.137951403856277466e-01 -4.591706208884716034e-03 5.446382984519004822e-02 -1.720158904790878296e-01 3.470018133521080017e-02 1.155630797147750854e-01 2.839224226772785187e-02 1.178314834833145142e-01 -1.585941165685653687e-01 -3.455006182193756104e-01 -1.276234686374664307e-01 -3.233024775981903076e-01 3.093766048550605774e-02 2.428767383098602295e-01 4.453025162220001221e-01 -1.753151863813400269e-01 1.640729755163192749e-01 -3.191199302673339844e-01 -4.285242035984992981e-02 -1.748999357223510742e-01 7.459853589534759521e-02 3.220712244510650635e-01 -9.117339551448822021e-02 5.603584274649620056e-02 -3.989176824688911438e-02 8.146087639033794403e-03 2.787657827138900757e-02 1.282920837402343750e-01 -1.218138262629508972e-01 1.255547106266021729e-01
2.133538573980331421e-01 8.558325469493865967e-02 -1.188801154494285583e-01 -2.046609520912170410e-01 -2.546039037406444550e-02 -7.885212078690528870e-03 -2.337881624698638916e-01 1.496525257825851440e-01 7.844253629446029663e-02 2.093129605054855347e-02 1.112092658877372742e-01 1.083279997110366821e-01 7.370842993259429932e-02 -1.910087913274765015e-01 3.169933259487152100e-01 1.909801512956619263e-01 1.287501901388168335e-01 -1.079822983592748642e-02 1.369270086288452148e-01 3.976894915103912354e-02 2.085914462804794312e-01 -1.258412152528762817e-01 3.790707886219024658e-01 -1.473457664251327515e-01 9.222736209630966187e-02 -1.535131335258483887e-01 1.882687509059906006e-01 -1.213839054107666016e-01 1.766010969877243042e-01 4.075745344161987305e-01 -9.712392836809158325e-02 2.303034067153930664e-01
-1.319236010313034058e-01 7.469084113836288452e-02 -2.595087885856628418e-01 1.745971143245697021e-01 2.091066241264343262e-01 1.484763622283935547e-02 2.181345596909523010e-03 -1.205794438719749451e-01 -2.121319174766540527e-01 -3.107499703764915466e-02 1.932391151785850525e-02 -9.176818281412124634e-02 2.745790965855121613e-02 -7.963327318429946899e-02 2.898885309696197510e-01 2.142734527587890625e-01 1.750925183296203613e-01 -2.659682631492614746e-01 -1.301153469830751419e-02 -1.871614754199981689e-01 2.553923055529594421e-02 1.021260395646095276e-02 3.497405648231506348e-01 -7.747606933116912842e-02 -9.462814033031463623e-02 -1.361835300922393799e-01 1.801203191280364990e-01 -1.168403103947639465e-01 3.528618812561035156e-01 -8.681073784828186035e-02 -2.770343124866485596e-01 2.843065559864044189e-01
-2.151509523391723633e-01 -1.540458668023347855e-02 -9.838747978210449219e-02 -6.192148104310035706e-02 -2.950151562690734863e-01 -2.058877795934677124e-02 9.050238132476806641e-02 -5.546332895755767822e-02 1.256141960620880127e-01 2.242243476212024689e-02 6.680461764335632324e-02 -1.048300713300704956e-01 -2.768699824810028076e-02 -2.374830991029739380e-01 -9.763724356889724731e-02 3.836769759654998779e-01 2.231134325265884399e-01 2.291233278810977936e-03 1.233347598463296890e-02 2.939139008522033691e-01 7.097518444061279297e-02 -2.645938396453857422e-01 3.420401513576507568e-01 2.121715098619461060e-01 -2.063736552372574806e-03 -4.811099544167518616e-02 -2.525219619274139404e-01 -1.986544430255889893e-01 6.797374784946441650e-02 2.454419583082199097e-01 -8.475538343191146851e-02 2.112355530261993408e-01
-8.805048465728759766e-02 1.745805144309997559e-01 -3.264840692281723022e-02 3.046527691185474396e-02 5.085245892405509949e-02 -1.210579723119735718e-01 1.762327700853347778e-01 1.874071210622787476e-01 -9.808767586946487427e-02 3.359120190143585205e-01 -7.784046232700347900e-02 -3.302569687366485596e-02 -1.265676915645599365e-01 -1.037163659930229187e-01 3.298901021480560303e-01 1.864779926836490631e-02 3.589780330657958984e-01 -2.134242951869964600e-01 2.582244277000427246e-01 -2.131430804729461670e-01 2.060722708702087402e-01 1.811027154326438904e-02 1.704951077699661255e-01 -2.513868175446987152e-02 1.009987294673919678e-01 -3.450270593166351318e-01 1.017596647143363953e-01 -1.318972855806350708e-01 -1.188074238598346710e-02 -1.016439646482467651e-01 -8.759564661886543036e-05 2.903555333614349365e-01
1.754631251096725464e-01 -1.449695080518722534e-01 3.708291798830032349e-02 -7.897256873548030853e-03 -3.868412971496582031e-01 -1.586235165596008301e-01 -1.055773645639419556e-01 -1.073910742998123169e-01 -1.073047816753387451e-01 -1.619851216673851013e-02 9.838258475065231323e-02 -1.710572652518749237e-02 6.945196539163589478e-02 -1.251535415649414062e-01 -1.566652655601501465e-01 2.099981456995010376e-01 2.592853009700775146e-01 -5.268251523375511169e-02 6.362971663475036621e-02 -4.149451255798339844e-01 1.313557922840118408e-01 1.552465856075286865e-01 -7.998327165842056274e-02 1.530010998249053955e-02 2.209107875823974609e-01 -2.899037674069404602e-02 2.203339189291000366e-01 -8.158845454454421997e-02 2.662138938903808594e-01 2.824235856533050537e-01 -3.124611079692840576e-02 2.961736023426055908e-01
-1.232526917010545731e-02 -1.525054574012756348e-01 1.106648445129394531e-01 -8.225585334002971649e-03 -2.135246992111206055e-01 -1.370697021484375000e-01 2.387388497591018677e-01 -1.277308613061904907e-01 2.098157256841659546e-01 8.186169713735580444e-02 -9.048412740230560303e-02 9.519392251968383789e-02 -9.972910396754741669e-03 1.361938714981079102e-01 3.106772005558013916e-01 8.171533793210983276e-02 2.652345299720764160e-01 -6.790883094072341919e-02 1.512854993343353271e-01 -1.141710951924324036e-01 -1.817937195301055908e-02 2.816177308559417725e-01 5.325442180037498474e-02 1.971578411757946014e-02 -3.658751375041902065e-04 -7.484240829944610596e-02 1.451005041599273682e-01 -3.877355754375457764e-01 3.499174416065216064e-01 -5.227022990584373474e-02 -2.734069824218750000e-01 2.570930719375610352e-01
-1.522686779499053955e-01 -1.231753155589103699e-01 -2.767161726951599121e-01 -1.985904388129711151e-02 -3.601185679435729980e-01 -1.400866955518722534e-01 5.066606774926185608e-02 -2.501693069934844971e-01 1.377427428960800171e-01 8.780124038457870483e-02 -5.036689713597297668e-02 9.238257259130477905e-02 2.423128485679626465e-02 -1.878610551357269287e-01 2.029904909431934357e-02 4.402949213981628418e-01 2.186254411935806274e-01 5.691541731357574463e-02 -2.873651497066020966e-02 7.412657141685485840e-02 1.814544051885604858e-01 1.057353913784027100e-01 2.224821746349334717e-01 9.401795268058776855e-02 -6.773363798856735229e-03 7.499827444553375244e-02 -9.743203222751617432e-02 1.084461528807878494e-02 1.313658356666564941e-01 2.494034916162490845e-01 -2.796591222286224365e-01 2.637431025505065918e-01
-1.864018440246582031e-01 -8.698899298906326294e-02 2.095613032579421997e-01 2.522355914115905762e-01 -5.243811607360839844e-01 1.014097034931182861e-01 -1.707487702369689941e-01 -7.550866901874542236e-02 1.528328564018011093e-02 8.744547516107559204e-02 2.850892208516597748e-02 5.072547122836112976e-02 -2.032724171876907349e-01 -2.328913211822509766e-01 1.163004934787750244e-01 2.904328107833862305e-01 6.638105958700180054e-02 -1.612403392791748047e-01 1.184765473008155823e-01 -1.997033953666687012e-01 -1.987833380699157715e-01 7.433690875768661499e-02 1.501580476760864258e-01 1.762152463197708130e-01 -2.191083133220672607e-01 1.347673088312149048e-01 -9.993714094161987305e-02 -1.363776344805955887e-02 -4.407782480120658875e-02 -1.414869129657745361e-01 -1.001014262437820435e-01 1.845055222511291504e-01
1.850854009389877319e-01 9.913270920515060425e-02 -2.098640501499176025e-01 3.893220126628875732e-01 -2.762007415294647217e-01 -9.864014387130737305e-02 8.209834247827529907e-02 -2.753542065620422363e-01 1.698170974850654602e-02 -8.064804971218109131e-02 4.749272018671035767e-02 -8.774483948945999146e-02 1.098909508436918259e-02 6.918080151081085205e-02 6.228728592395782471e-02 9.602332860231399536e-02 1.780298650264739990e-01 -5.239405483007431030e-02 -7.669450342655181885e-02 5.885843932628631592e-02 -6.359573453664779663e-02 -1.619374305009841919e-01 3.402942717075347900e-01 -8.214449137449264526e-02 -3.403511270880699158e-02 -1.729244589805603027e-01 3.562123179435729980e-01 -7.147995382547378540e-02 2.867517769336700439e-01 1.326326727867126465e-01 2.334627555683255196e-03 3.122294545173645020e-01
-4.085001647472381592e-01 4.381923377513885498e-02 -1.529565155506134033e-01 1.480214446783065796e-01 -3.774503469467163086e-01 -4.834076762199401855e-02 -1.231721639633178711e-01 -1.199805140495300293e-01 3.681773245334625244e-01 5.170154850929975510e-03 -2.531056106090545654e-02 -3.246565759181976318e-01 1.816140115261077881e-01 -2.234991937875747681e-01 2.862794697284698486e-02 -9.446138516068458557e-03 2.356282770633697510e-01 -1.696023643016815186e-01 1.909068226814270020e-01 1.974284648895263672e-02 9.685008972883224487e-02 3.003577888011932373e-02 2.504564225673675537e-01 7.007266581058502197e-02 -9.434259682893753052e-02 4.758853465318679810e-02 -5.264401808381080627e-02 -2.409948259592056274e-01 1.618852722458541393e-03 1.187001075595617294e-02 -1.431074924767017365e-02 1.210624352097511292e-01
-1.437552124261856079e-01 -2.555190324783325195e-01 -1.411960124969482422e-01 1.455903053283691406e-01 -6.217721849679946899e-02 -1.408743262290954590e-01 -2.506862021982669830e-02 -2.201303243637084961e-01 -1.912198215723037720e-01 -4.314972832798957825e-02 2.944701910018920898e-01 -1.875095367431640625e-01 -2.079763561487197876e-01 -1.005630344152450562e-01 -1.587949991226196289e-01 1.238978467881679535e-02 2.247686535120010376e-01 4.460862651467323303e-02 2.247562259435653687e-01 -3.600003123283386230e-01 2.039631158113479614e-01 -3.264033794403076172e-02 1.986988931894302368e-01 -1.357564330101013184e-01 -2.362201176583766937e-02 -1.131364889442920685e-02 1.536549348384141922e-02 -1.138161271810531616e-01 1.821816563606262207e-01 2.575949430465698242e-01 2.069899141788482666e-01 2.675971388816833496e-01
-1.944312453269958496e-01 -8.257986605167388916e-02 -1.604665517807006836e-01 2.580692172050476074e-01 -4.860524237155914307e-01 7.352336496114730835e-02 -4.591615125536918640e-02 -6.596144288778305054e-03 2.454637885093688965e-01 -5.468778684735298157e-02 -3.000926673412322998e-01 -7.304036617279052734e-02 5.814576894044876099e-02 3.023435361683368683e-03 2.536940388381481171e-02 4.759724810719490051e-02 2.890203595161437988e-01 -9.436503797769546509e-02 -3.275484591722488403e-02 -6.023525446653366089e-02 9.113349020481109619e-02 -1.225191727280616760e-01 1.165517717599868774e-01 -1.288168132305145264e-01 -1.794578135013580322e-01 -3.181305527687072754e-01 -9.194405376911163330e-02 -2.708422839641571045e-01 -2.232388034462928772e-02 2.643012106418609619e-01 -2.478935569524765015e-02 1.321666389703750610e-01
-3.692055642604827881e-01 -2.912959158420562744e-01 -1.610696874558925629e-02 -1.436309814453125000e-01 -1.151624694466590881e-02 -8.725107647478580475e-03 -1.573153287172317505e-01 -1.559731215238571167e-01 -5.760344862937927246e-02 -8.073513954877853394e-02 -1.211312487721443176e-01 3.216113895177841187e-02 4.781709983944892883e-03 -8.953259885311126709e-02 1.490901857614517212e-01 1.084580868482589722e-01 -1.583548076450824738e-02 -3.057392239570617676e-01 -6.861660629510879517e-02 -2.310217469930648804e-01 3.622135818004608154e-01 2.499049156904220581e-01 2.954851388931274414e-01 -6.643659621477127075e-02 -7.688466459512710571e-02 1.572737395763397217e-01 1.524154692888259888e-01 -1.242818385362625122e-01 1.483339518308639526e-01 -3.682888299226760864e-02 -2.406910359859466553e-01 2.308456003665924072e-01
-2.893086075782775879e-01 -9.225311130285263062e-02 -2.445736378431320190e-01 7.178417593240737915e-02 -2.913733124732971191e-01 -1.231585368514060974e-01 -2.191302180290222168e-01 -2.681081928312778473e-02 2.210930436849594116e-01 1.595389842987060547e-01 1.255023777484893799e-01 -2.542101740837097168e-01 3.835872933268547058e-02 -8.060861378908157349e-02 2.568996846675872803e-01 8.831787109375000000e-02 2.879599332809448242e-01 -4.025108367204666138e-02 1.025502607226371765e-01 -6.820670515298843384e-02 6.006168201565742493e-02 1.536235958337783813e-01 1.618420928716659546e-01 -2.560893595218658447e-01 -2.442403733730316162e-01 -5.183568689972162247e-03 2.311312258243560791e-01 -1.164401024580001831e-01 -1.791435927152633667e-01 2.056010253727436066e-02 4.359713569283485413e-02 2.788803279399871826e-01
-7.570943981409072876e-02 -6.568773090839385986e-02 -3.511243462562561035e-01 -1.172536686062812805e-01 -3.237961828708648682e-01 -1.678472310304641724e-01 -1.838484555482864380e-01 -3.341127559542655945e-02 -8.222009055316448212e-03 -1.723820567131042480e-01 1.304094791412353516e-01 4.347608238458633423e-02 -1.765472590923309326e-01 7.684295624494552612e-02 1.133955344557762146e-01 -6.680586189031600952e-02 1.681898534297943115e-01 -1.279477775096893311e-01 3.051139414310455322e-01 9.755536168813705444e-02 -1.053865030407905579e-01 -9.416557103395462036e-02 2.706003487110137939e-01 -7.567130029201507568e-02 4.123062491416931152e-01 -2.886655926704406738e-01 1.005418598651885986e-02 -1.748452931642532349e-01 -4.337035119533538818e-02 -3.159272670745849609e-02 -1.961057772859930992e-03 2.209851592779159546e-01
3.776289150118827820e-02 -1.931297220289707184e-02 4.157252609729766846e-02 -8.098146319389343262e-02 -2.697652578353881836e-01 -4.046448171138763428e-01 3.483654931187629700e-02 -8.542978018522262573e-02 2.070273458957672119e-01 1.688370406627655029e-01 1.723931431770324707e-01 -7.614988088607788086e-02 1.287934929132461548e-01 -1.344700157642364502e-01 7.831945270299911499e-02 2.714653015136718750e-01 1.609522104263305664e-01 8.340920507907867432e-02 1.510794311761856079e-01 -2.145424187183380127e-01 1.040365248918533325e-01 -2.199096083641052246e-01 1.931750625371932983e-01 -6.406233459711074829e-02 -1.719064712524414062e-01 -1.357355415821075439e-01 -1.937868446111679077e-01 -3.287095427513122559e-01 -5.704981088638305664e-02 -6.671791523694992065e-02 -2.313252538442611694e-01 2.576688528060913086e-01
2.099209129810333252e-01 -6.790025159716606140e-03 9.686824679374694824e-02 -1.703699678182601929e-01 -1.807246804237365723e-01 -3.186154365539550781e-01 -2.739863991737365723e-01 -2.625836730003356934e-01 -1.660813838243484497e-01 3.975211456418037415e-02 2.588405311107635498e-01 8.764038234949111938e-02 -1.186911538243293762e-01 -9.204278886318206787e-02 1.320635974407196045e-01 1.207090690732002258e-01 1.601163744926452637e-01 -9.018447995185852051e-02 3.476391136646270752e-01 -1.791005730628967285e-01 1.668628603219985962e-01 1.474790368229150772e-02 -2.604512497782707214e-02 -1.194327399134635925e-01 5.163322016596794128e-02 -2.636505961418151855e-01 1.204328089952468872e-01 -2.421224117279052734e-01 1.529136151075363159e-01 1.810919046401977539e-01 -1.646442711353302002e-01 1.502497941255569458e-01
1.615315973758697510e-01 3.518516570329666138e-02 1.244266182184219360e-01 -1.025385130196809769e-02 -2.093055397272109985e-01 -7.518757134675979614e-02 8.331353962421417236e-02 -1.632431298494338989e-01 -1.749393492937088013e-01 5.393431335687637329e-02 -2.674822807312011719e-01 1.151004657149314880e-01 -4.599862545728683472e-02 -2.621863782405853271e-01 4.469956457614898682e-02 2.781215496361255646e-02 3.069565892219543457e-01 -1.941848397254943848e-01 2.483895719051361084e-01 1.724036410450935364e-03 -1.180970948189496994e-02 1.476689279079437256e-01 1.274795681238174438e-01 -8.401887118816375732e-02 1.457910388708114624e-01 -3.627542853355407715e-01 1.864429861307144165e-01 -2.812126278877258301e-01 2.576076686382293701e-01 -7.604462653398513794e-02 -2.963216304779052734e-01 1.287240236997604370e-01
-2.162092328071594238e-01 -1.427608728408813477e-01 1.566500030457973480e-02 -2.023064345121383667e-01 2.851163037121295929e-02 -2.082562632858753204e-02 8.628770709037780762e-02 -5.719162523746490479e-02 -2.656879276037216187e-02 -1.205639988183975220e-01 7.684545964002609253e-02 2.890324294567108154e-01 5.401134025305509567e-03 -1.927195303142070770e-02 -2.062973827123641968e-01 7.440515607595443726e-02 3.304139673709869385e-01 -3.138832151889801025e-01 1.493565440177917480e-01 -4.798087850213050842e-02 -1.915484219789505005e-01 -4.899691790342330933e-03 1.026858389377593994e-01 1.987190693616867065e-01 -1.322851926088333130e-01 -2.120076715946197510e-01 4.235136881470680237e-02 -1.804618388414382935e-01 3.672751188278198242e-01 9.941513836383819580e-02 1.532343178987503052e-01 3.774105310440063477e-01
-3.150477260351181030e-02 -7.844547927379608154e-02 1.126303449273109436e-01 -4.892678465694189072e-03 -4.053729474544525146e-01 -1.518655717372894287e-01 -2.573531270027160645e-01 -1.374835073947906494e-01 -1.146821156144142151e-01 5.786345526576042175e-02 4.486626386642456055e-02 8.405568450689315796e-02 -3.499487340450286865e-01 -6.247964128851890564e-02 -1.205517873167991638e-01 9.443464130163192749e-02 3.840617462992668152e-02 2.796955639496445656e-03 3.047178387641906738e-01 9.208112955093383789e-02 -8.249858021736145020e-02 4.303186014294624329e-02 8.809044212102890015e-02 -2.600611746311187744e-02 -1.457128375768661499e-01 9.621617384254932404e-03 -2.613726854324340820e-01 -2.593092620372772217e-01 -2.319732308387756348e-02 4.847554489970207214e-02 1.308155357837677002e-01 4.852146506309509277e-01
2.398125268518924713e-02 -2.010744959115982056e-01 -4.680940881371498108e-02 -7.430997490882873535e-02 -1.253262907266616821e-01 2.320433035492897034e-02 -2.543033361434936523e-01 -2.692620158195495605e-01 2.491715177893638611e-02 -1.983736604452133179e-01 5.364891141653060913e-03 -9.402555972337722778e-02 -2.360543459653854370e-01 -3.984189778566360474e-02 2.536151930689811707e-02 -1.262178122997283936e-01 2.328770607709884644e-02 9.054143726825714111e-02 3.519904315471649170e-01 -2.961839362978935242e-02 6.343381851911544800e-02 -1.537015885114669800e-01 4.598319530487060547e-02 2.472691684961318970e-01 -3.764296695590019226e-02 -4.825101792812347412e-02 -9.515843354165554047e-03 -3.223243355751037598e-01 2.133578360080718994e-01 3.955435156822204590e-01 -3.467546030879020691e-02 3.739135265350341797e-01
-3.076095283031463623e-01 -1.313949376344680786e-01 -2.091377973556518555e-01 1.118075177073478699e-01 -4.195091426372528076e-01 -2.900958061218261719e-02 -1.875482946634292603e-01 -1.648592799901962280e-01 -1.428014338016510010e-01 -2.709158509969711304e-02 -9.937756508588790894e-02 -2.421396374702453613e-01 -1.477725803852081299e-01 6.256041675806045532e-02 -4.398497566580772400e-02 3.494455516338348389e-01 1.874340772628784180e-01 -1.579256951808929443e-01 2.784517407417297363e-02 -9.185594320297241211e-02 4.291538894176483154e-02 6.468822807073593140e-02 2.326500862836837769e-01 -1.778254471719264984e-02 -1.547145098447799683e-01 -4.000476002693176270e-02 -1.806312650442123413e-01 1.495122257620096207e-02 4.786934703588485718e-02 2.304831594228744507e-01 -2.342527061700820923e-01 2.341552823781967163e-01
1.455231457948684692e-01 1.035729572176933289e-01 -9.425646066665649414e-02 -1.235930249094963074e-01 -4.319873452186584473e-02 -3.717051148414611816e-01 3.815167769789695740e-02 4.339792579412460327e-02 2.575103938579559326e-01 -2.299133390188217163e-01 1.155259739607572556e-02 -5.994837358593940735e-02 -2.760052680969238281e-02 1.852569431066513062e-01 1.169468313455581665e-01 2.538521215319633484e-02 2.839805781841278076e-01 -3.548140078783035278e-02 2.141117900609970093e-01 -1.444882750511169434e-01 3.198216110467910767e-02 4.510272294282913208e-02 2.054790109395980835e-01 2.097483575344085693e-01 1.523250788450241089e-01 -2.359351217746734619e-01 -2.851651981472969055e-02 -2.711457200348377228e-02 2.277570515871047974e-01 2.934182286262512207e-01 1.023429408669471741e-01 4.018810987472534180e-01
1.048178523778915405e-01 -6.979947537183761597e-02 -5.553812533617019653e-02 -3.708083927631378174e-02 -1.749318391084671021e-01 -5.398666113615036011e-02 -6.689623743295669556e-02 -8.630382269620895386e-02 3.131594881415367126e-02 7.146995514631271362e-02 1.093660667538642883e-01 -2.650585491210222244e-03 -2.885859906673431396e-01 -4.171224310994148254e-02 4.252537619322538376e-04 1.110703274607658386e-01 -4.858110100030899048e-02 -2.424397915601730347e-01 5.927274227142333984e-01 -1.300536468625068665e-02 4.985294118523597717e-02 5.465039983391761780e-02 2.755087055265903473e-02 2.155788838863372803e-01 1.766809225082397461e-01 -7.400880008935928345e-02 -1.903925985097885132e-01 -1.050909385085105896e-01 -2.616262435913085938e-01 1.948347687721252441e-01 -7.950577139854431152e-02 3.959459662437438965e-01
1.188596524298191071e-02 -3.864974379539489746e-01 -6.232754513621330261e-02 3.401256203651428223e-01 -7.877383381128311157e-02 -4.728741198778152466e-02 -3.397433832287788391e-02 -3.831200003623962402e-01 7.531300187110900879e-02 4.927347181364893913e-04 -4.702245071530342102e-02 -2.104681134223937988e-01 1.009176112711429596e-02 -2.286349982023239136e-02 1.317918747663497925e-01 1.974884420633316040e-01 2.097277790307998657e-01 -3.132195770740509033e-01 9.756784141063690186e-02 6.363971531391143799e-02 7.117298990488052368e-02 -1.624248921871185303e-01 2.059661895036697388e-01 1.381017267704010010e-01 -1.932014822959899902e-01 -5.321842059493064880e-02 1.054809708148241043e-02 7.634939160197973251e-03 -1.864688657224178314e-02 -4.863037168979644775e-02 2.826400995254516602e-01 3.063105344772338867e-01
4.384448379278182983e-02 -2.349531650543212891e-01 -1.638946682214736938e-02 8.992489427328109741e-03 -3.674225807189941406e-01 8.512896299362182617e-02 -1.600300334393978119e-02 -4.056948702782392502e-03 -2.761927060782909393e-02 -7.330033183097839355e-02 7.429952919483184814e-02 -1.936883777379989624e-01 -3.067710697650909424e-01 -2.904788404703140259e-02 1.037205532193183899e-01 2.152455151081085205e-01 1.822046637535095215e-01 2.552017569541931152e-02 -1.906104683876037598e-01 -3.056321442127227783e-01 3.082269430160522461e-01 5.662869662046432495e-03 8.060077577829360962e-02 2.203425914049148560e-01 1.047882065176963806e-01 -2.762821614742279053e-01 1.649702340364456177e-01 -2.340413480997085571e-01 1.634303331375122070e-01 -9.709867648780345917e-03 1.071384735405445099e-02 2.981545627117156982e-01
-2.321562767028808594e-01 -1.437741518020629883e-01 3.429029136896133423e-02 5.434315279126167297e-02 -6.960359215736389160e-02 -3.085256814956665039e-01 -2.762744762003421783e-02 1.235928237438201904e-01 6.049416959285736084e-02 1.734388768672943115e-01 1.655225753784179688e-01 -1.380199682898819447e-03 5.345764383673667908e-02 -2.072990536689758301e-01 1.722612380981445312e-01 4.288618564605712891e-01 -1.533422246575355530e-02 -2.846243418753147125e-02 2.215210348367691040e-01 -2.308471202850341797e-01 3.577982634305953979e-02 3.581969067454338074e-02 3.386566042900085449e-01 -1.381395757198333740e-01 -8.122913539409637451e-02 8.744718134403228760e-02 1.887568086385726929e-02 -3.285425901412963867e-01 2.813043594360351562e-01 -1.125138476490974426e-01 -4.874301329255104065e-02 1.679722517728805542e-01
1.514915227890014648e-01 -7.880424708127975464e-02 1.084042638540267944e-01 3.103555645793676376e-03 -7.596014440059661865e-02 -3.953931331634521484e-01 -6.448651850223541260e-02 -3.997797518968582153e-02 1.342646777629852295e-01 -8.148365467786788940e-02 1.344106346368789673e-01 1.359787583351135254e-01 -1.810571402311325073e-01 1.114237681031227112e-01 7.276488840579986572e-02 1.338076740503311157e-01 3.271415233612060547e-01 -3.178242743015289307e-01 2.666088044643402100e-01 6.930435448884963989e-02 1.995471715927124023e-01 2.880766429007053375e-02 1.898839920759201050e-01 -3.016742765903472900e-01 1.393272429704666138e-01 1.893485337495803833e-01 -5.411190446466207504e-03 -7.391452044248580933e-02 1.621613651514053345e-02 1.749702244997024536e-01 -2.810963429510593414e-02 3.428449630737304688e-01
-8.262348175048828125e-02 -1.871134787797927856e-01 2.613656222820281982e-02 1.276868116110563278e-02 9.140352904796600342e-02 1.314366161823272705e-01 -7.930149883031845093e-02 -2.411058098077774048e-01 -4.846507310867309570e-02 2.744733393192291260e-01 5.695226043462753296e-02 1.847270727157592773e-01 1.350145041942596436e-02 6.226303428411483765e-02 2.293618023395538330e-01 1.420703381299972534e-01 1.053551658987998962e-01 -2.185839563608169556e-01 -9.487988054752349854e-02 -1.889165043830871582e-01 1.325751543045043945e-01 -5.284573137760162354e-02 4.707657396793365479e-01 1.890917494893074036e-02 1.251241117715835571e-01 -1.259742230176925659e-01 -2.650957740843296051e-02 -3.837937116622924805e-01 -8.071637898683547974e-02 1.192317754030227661e-01 -2.096993327140808105e-01 2.919152677059173584e-01
-8.594714105129241943e-02 -5.965696647763252258e-02 1.544229537248611450e-01 -5.637697502970695496e-02 -2.751596271991729736e-01 -5.112138986587524414e-01 -2.758971750736236572e-01 1.198744922876358032e-01 4.503039177507162094e-03 -6.666238885372877121e-03 2.808087468147277832e-01 -3.804677352309226990e-02 6.222283840179443359e-02 -1.453705579042434692e-01 2.450766507536172867e-03 1.982625722885131836e-01 8.842483162879943848e-02 -3.261370584368705750e-03 3.243982419371604919e-02 -2.813979089260101318e-01 -1.140728518366813660e-01 1.946531832218170166e-01 7.704318314790725708e-02 6.336966156959533691e-02 4.459855146706104279e-03 -3.291982710361480713e-01 5.574757605791091919e-02 -7.546396553516387939e-02 1.399409398436546326e-02 1.240325644612312317e-01 1.087867245078086853e-01 3.102811574935913086e-01
-9.364146739244461060e-02 -1.483738701790571213e-02 1.946896016597747803e-01 -1.763078421354293823e-01 1.264385879039764404e-01 6.392559409141540527e-02 -8.772079646587371826e-02 7.545168697834014893e-02 -4.980185255408287048e-02 4.342850297689437866e-03 5.026550218462944031e-02 3.909186273813247681e-02 1.764846593141555786e-01 -1.900086551904678345e-01 8.390501141548156738e-02 9.619396924972534180e-02 9.885916113853454590e-02 -1.861792802810668945e-01 3.001198768615722656e-01 -6.671012938022613525e-02 1.694534420967102051e-01 4.091450199484825134e-02 3.428998887538909912e-01 2.546683251857757568e-01 2.504070997238159180e-01 -1.749304533004760742e-01 1.561263389885425568e-02 -3.187108933925628662e-01 3.253915011882781982e-01 2.389708757400512695e-01 7.843973487615585327e-02 2.870839834213256836e-01
-1.252776756882667542e-02 6.016622856259346008e-02 1.215549930930137634e-01 -3.844693899154663086e-01 -1.266145408153533936e-01 -2.852414250373840332e-01 -1.602764427661895752e-01 -9.682881832122802734e-02 3.334327414631843567e-02 1.317270696163177490e-01 2.431374788284301758e-01 3.401295095682144165e-02 1.488147675991058350e-01 -8.432582020759582520e-02 4.040837883949279785e-01 1.685067564249038696e-01 -4.258600249886512756e-02 -2.713742852210998535e-01 2.281882762908935547e-01 -1.922584325075149536e-01 2.508232295513153076e-01 7.129044830799102783e-02 -5.615959316492080688e-02 1.963791251182556152e-01 -5.451492592692375183e-02 -1.999946087598800659e-01 -9.665212780237197876e-02 -1.814510375261306763e-01 7.682590186595916748e-02 2.058529295027256012e-02 -6.791327614337205887e-03 1.889156103134155273e-01
-3.560628294944763184e-01 1.398000214248895645e-02 -2.886131107807159424e-01 6.103983148932456970e-02 -3.579231500625610352e-01 -6.526022404432296753e-02 -1.552593261003494263e-01 -1.700435876846313477e-01 1.846027374267578125e-02 4.061269760131835938e-02 -1.489324718713760376e-01 -3.030099906027317047e-02 9.737674146890640259e-02 -1.924318224191665649e-01 1.535619646310806274e-01 3.358134031295776367e-01 8.770705014467239380e-02 2.189804241061210632e-02 1.223134435713291168e-02 9.572312980890274048e-02 2.225768268108367920e-01 5.185503140091896057e-02 2.723846435546875000e-01 -6.917461007833480835e-02 -5.575279518961906433e-02 -6.645490415394306183e-03 -2.989934384822845459e-01 -2.662107534706592560e-02 3.642328083515167236e-02 1.638439595699310303e-01 -2.156781703233718872e-01 2.757166326045989990e-01
-8.698725700378417969e-02 -1.782485693693161011e-01 -4.108743369579315186e-01 -1.353055387735366821e-01 -3.797735571861267090e-01 2.386615611612796783e-02 -1.556409001350402832e-01 -2.592657925561070442e-03 2.572784014046192169e-02 6.791710853576660156e-02 -1.741777062416076660e-01 -9.895329177379608154e-02 1.249935552477836609e-01 -1.342173218727111816e-01 -9.087649174034595490e-03 3.459110856056213379e-01 2.196244001388549805e-01 -6.625922024250030518e-02 1.602185070514678955e-01 3.977287933230400085e-02 5.267420411109924316e-02 -1.271036267280578613e-02 -4.005216434597969055e-02 -2.086411565542221069e-01 7.232467830181121826e-02 1.533654183149337769e-01 2.344127930700778961e-02 2.011876851320266724e-01 2.541505396366119385e-01 2.569767832756042480e-01 6.975345313549041748e-02 2.692704498767852783e-01
1.048127189278602600e-01 1.674577593803405762e-02 1.251555681228637695e-01 -1.286927759647369385e-01 -6.782034784555435181e-02 -7.523151580244302750e-03 -3.443645536899566650e-01 -2.125182002782821655e-01 -2.732540369033813477e-01 1.355963051319122314e-01 1.453588306903839111e-01 -2.372331619262695312e-01 -1.695488989353179932e-01 -9.678601473569869995e-02 1.086182147264480591e-01 3.893093764781951904e-02 3.347843140363693237e-02 -8.645015209913253784e-02 2.814245223999023438e-01 3.748584538698196411e-02 2.128104567527770996e-01 -1.517500579357147217e-01 1.755246669054031372e-01 1.619909554719924927e-01 3.517722338438034058e-02 -1.325132697820663452e-01 2.848046460712794214e-05 -1.752929575741291046e-02 3.099302053451538086e-01 1.116285696625709534e-01 -1.962314695119857788e-01 4.307151436805725098e-01
-1.448727548122406006e-01 -1.502104699611663818e-01 -2.524887211620807648e-02 -1.009395718574523926e-02 -3.539859354496002197e-01 8.200913667678833008e-02 -4.574343189597129822e-02 -2.325363457202911377e-01 1.206430494785308838e-01 -1.678871214389801025e-01 1.973267942667007446e-01 -1.892273197881877422e-03 -3.296306133270263672e-01 1.401619333773851395e-02 1.257804781198501587e-01 -7.062823325395584106e-02 1.519414484500885010e-01 -3.632817044854164124e-02 -7.055512815713882446e-02 -3.677797615528106689e-01 -6.116170063614845276e-02 1.751801669597625732e-01 1.689943224191665649e-01 1.958885639905929565e-01 2.284450829029083252e-02 -1.037555560469627380e-01 1.920267790555953979e-01 -5.628658458590507507e-02 1.332517415285110474e-01 -2.324734926223754883e-01 9.051975607872009277e-02 3.985455632209777832e-01
7.436989247798919678e-02 -9.020467102527618408e-02 -3.059215247631072998e-01 -1.923696249723434448e-01 -9.355898201465606689e-02 -5.087127210572361946e-04 1.705433055758476257e-02 -1.797190606594085693e-01 -3.661111593246459961e-01 -5.518905445933341980e-02 -4.160755500197410583e-02 -8.151142857968807220e-03 -7.441860437393188477e-02 -1.368880122900009155e-01 2.313582152128219604e-01 1.300891190767288208e-01 1.983756013214588165e-02 2.202441692352294922e-01 2.796810269355773926e-01 -8.351603895425796509e-02 2.868132293224334717e-01 -1.180026754736900330e-01 2.700173854827880859e-01 3.756559267640113831e-02 -2.485783770680427551e-02 -6.761433091014623642e-03 6.288925558328628540e-02 -1.705738753080368042e-01 7.347398996353149414e-02 4.437642171978950500e-02 1.956152915954589844e-01 4.436619877815246582e-01
2.036359459161758423e-01 -1.165461689233779907e-01 -1.009059175848960876e-01 -5.552816390991210938e-02 -1.363592892885208130e-01 -3.007021844387054443e-01 2.077243179082870483e-01 -1.492036581039428711e-01 -2.819985710084438324e-02 1.628138422966003418e-01 -6.795927137136459351e-02 -3.258686959743499756e-01 -3.129495978355407715e-01 -8.111108094453811646e-02 -5.444796755909919739e-02 1.249714717268943787e-01 2.593553066253662109e-01 -1.702021360397338867e-01 1.595864593982696533e-01 -1.026421859860420227e-01 6.035849079489707947e-02 -1.092837452888488770e-01 5.564743652939796448e-02 2.887250483036041260e-01 -2.577615156769752502e-02 1.157533675432205200e-01 -1.782965064048767090e-01 -1.034824624657630920e-01 1.406554132699966431e-01 -8.324807509779930115e-03 -8.895920217037200928e-02 4.212307929992675781e-01
-3.651541471481323242e-01 -8.650819212198257446e-02 1.184282004833221436e-01 -1.242639869451522827e-02 -1.317218244075775146e-01 -1.633157432079315186e-01 1.467286050319671631e-01 -1.706200093030929565e-01 -2.691668644547462463e-02 3.078067898750305176e-01 1.574854403734207153e-01 1.531694531440734863e-01 4.738616943359375000e-02 -3.659057915210723877e-01 8.577598631381988525e-02 3.055603802204132080e-01 4.787645116448402405e-02 -1.207360029220581055e-01 7.751055061817169189e-02 -1.510255485773086548e-01 5.319250002503395081e-02 -1.257967855781316757e-02 1.895999461412429810e-01 -2.235634326934814453e-01 -1.296583116054534912e-01 -6.849575042724609375e-02 1.052231639623641968e-01 -3.482668101787567139e-01 2.043676376342773438e-01 -4.182442650198936462e-02 -2.204774320125579834e-02 1.930761486291885376e-01
-2.363504767417907715e-01 -1.300712525844573975e-01 -1.058321148157119751e-01 -4.678133875131607056e-02 -7.538890000432729721e-03 -1.374532878398895264e-01 -8.985371142625808716e-02 7.215845398604869843e-03 -3.456068783998489380e-02 2.123527675867080688e-01 -7.586924731731414795e-02 -3.302163481712341309e-01 3.311088308691978455e-02 -1.027223244309425354e-01 -1.079235225915908813e-01 4.231901764869689941e-01 4.887441545724868774e-02 -1.384440809488296509e-01 2.315958440303802490e-01 -1.476470963098108768e-03 3.523700311779975891e-02 1.527387201786041260e-01 1.608151793479919434e-01 3.259500563144683838e-01 1.787064969539642334e-01 2.773658931255340576e-02 -5.730886757373809814e-02 -6.219868361949920654e-02 1.917005479335784912e-01 -6.308600306510925293e-02 -3.485182821750640869e-01 2.989312112331390381e-01
1.280716713517904282e-02 6.866686791181564331e-02 -3.694479167461395264e-01 8.148522675037384033e-02 -1.410189568996429443e-01 -5.210949108004570007e-02 6.529245525598526001e-03 1.263194680213928223e-01 6.216767057776451111e-02 -5.607922002673149109e-02 2.002078592777252197e-01 -3.211840093135833740e-01 1.140670403838157654e-01 -5.610033124685287476e-02 -3.633248060941696167e-02 9.295108169317245483e-02 1.008008867502212524e-01 1.197510436177253723e-01 6.665071845054626465e-02 -2.498987466096878052e-01 1.403563171625137329e-01 -1.275283563882112503e-02 2.491088062524795532e-01 1.352396756410598755e-01 3.287293910980224609e-01 8.700862526893615723e-03 -4.984609037637710571e-02 -1.149099692702293396e-01 3.201830983161926270e-01 2.646323740482330322e-01 1.538589745759963989e-01 3.540757000446319580e-01
-1.003791987895965576e-01 -2.666782438755035400e-01 2.367570996284484863e-01 -8.240245282649993896e-02 3.725995868444442749e-02 -2.196388244628906250e-01 -1.919450461864471436e-01 1.779437810182571411e-01 1.211326271295547485e-01 -2.458248659968376160e-02 8.399702492170035839e-04 -4.508984088897705078e-02 1.538834907114505768e-02 -1.018487885594367981e-01 6.688293069601058960e-02 4.774875566363334656e-02 2.994247376918792725e-01 -2.469110637903213501e-01 1.742064021527767181e-02 -4.403947293758392334e-01 -2.629641070961952209e-02 -6.502106040716171265e-02 1.403494626283645630e-01 1.840208917856216431e-01 2.712239325046539307e-01 -1.276804357767105103e-01 -1.099769771099090576e-01 -6.359138526022434235e-03 -4.311578348278999329e-02 2.310332506895065308e-01 -6.724563986063003540e-02 3.715402483940124512e-01
-2.151100188493728638e-01 5.563584342598915100e-02 6.334538757801055908e-02 2.224500030279159546e-01 -1.674693673849105835e-01 8.318180590867996216e-02 -1.537528038024902344e-01 6.400366127490997314e-02 3.288181498646736145e-02 3.968720138072967529e-01 -9.105654805898666382e-02 -2.129685878753662109e-01 -1.946080178022384644e-01 -2.462013810873031616e-01 -2.458698675036430359e-02 1.075075939297676086e-01 2.251116186380386353e-01 7.732106000185012817e-02 -1.210338715463876724e-02 3.788436949253082275e-02 9.619645774364471436e-02 9.254779666662216187e-02 2.163439095020294189e-01 -1.638565808534622192e-01 -1.917872875928878784e-01 -3.839352130889892578e-01 6.268715858459472656e-02 -2.001148313283920288e-01 -7.904133945703506470e-02 1.435932964086532593e-01 -4.161690361797809601e-03 3.267913460731506348e-01
1.231084167957305908e-01 3.199259564280509949e-02 -2.022108733654022217e-01 -6.492363661527633667e-02 -3.138551115989685059e-01 5.765811726450920105e-02 9.758248925209045410e-02 -9.125446528196334839e-02 -4.062558338046073914e-02 2.709365449845790863e-03 3.035697042942047119e-01 2.111330628395080566e-01 -2.751729190349578857e-01 -1.075890287756919861e-01 -1.636970043182373047e-01 -2.027714438736438751e-02 -2.766372822225093842e-02 -3.132300972938537598e-01 5.968791618943214417e-02 -5.800103023648262024e-02 6.859181076288223267e-02 -7.179088890552520752e-02 1.505678445100784302e-01 2.114429026842117310e-01 3.821774944663047791e-02 -3.566386997699737549e-01 2.498392201960086823e-02 -2.247684448957443237e-02 2.345308661460876465e-02 1.153972446918487549e-01 1.545525249093770981e-02 4.890964627265930176e-01
1.275387257337570190e-01 -7.298247516155242920e-02 -5.101444199681282043e-03 -2.370277047157287598e-02 -8.195121772587299347e-03 -1.391949653625488281e-01 -2.479681223630905151e-01 1.231396012008190155e-02 -7.260702550411224365e-02 1.230977773666381836e-01 2.880018055438995361e-01 -2.260175049304962158e-01 -1.796046942472457886e-01 -1.216215714812278748e-01 1.192106753587722778e-01 1.131611242890357971e-01 1.257912069559097290e-01 -1.553681194782257080e-01 5.020223855972290039e-01 -5.839928612112998962e-02 2.486036568880081177e-01 3.093574196100234985e-02 1.166977286338806152e-01 1.077913865447044373e-01 7.044528424739837646e-02 -5.612307693809270859e-03 8.884207904338836670e-02 -2.311765253543853760e-01 2.938478887081146240e-01 2.121472805738449097e-01 -1.836081594228744507e-01 2.311385720968246460e-01
-1.303409188985824585e-01 -1.024049744009971619e-01 2.317599505186080933e-01 1.697527915239334106e-01 -7.035055756568908691e-02 -7.595412433147430420e-02 -7.117933779954910278e-02 -3.452453911304473877e-01 -3.220346570014953613e-02 -3.014075383543968201e-02 -7.940525561571121216e-02 5.402024835348129272e-03 -4.787535592913627625e-02 -3.434374928474426270e-01 1.522975116968154907e-01 1.556193530559539795e-01 -9.765438735485076904e-02 -4.146135225892066956e-02 3.843036592006683350e-01 -4.389191977679729462e-03 6.305243819952011108e-02 8.409923315048217773e-02 2.372263371944427490e-01 1.127367690205574036e-01 1.186189427971839905e-02 -2.163819372653961182e-01 -1.586032658815383911e-01 2.304729633033275604e-02 2.186613231897354126e-01 1.655256152153015137e-01 3.229504823684692383e-01 2.965278327465057373e-01
-1.492695212364196777e-01 -2.310353517532348633e-01 -1.568956375122070312e-01 3.067747950553894043e-01 -4.124463200569152832e-01 -6.116038560867309570e-02 -3.167422115802764893e-01 -2.458414435386657715e-02 -9.140944480895996094e-02 1.485015302896499634e-01 -1.602587848901748657e-01 -4.551284760236740112e-02 -3.087808489799499512e-01 -1.105391699820756912e-02 8.942241966724395752e-02 2.449219673871994019e-01 6.461132317781448364e-02 -1.667415648698806763e-01 6.998305022716522217e-02 2.428786456584930420e-02 2.806384563446044922e-01 -3.545702248811721802e-02 1.487237364053726196e-01 -1.752967014908790588e-02 -8.462526649236679077e-02 -1.216322332620620728e-01 -5.225058645009994507e-02 -2.648056447505950928e-01 -9.133738279342651367e-02 -9.760616719722747803e-02 -1.009539216756820679e-01 2.155059725046157837e-01
2.084467113018035889e-01 -1.374065130949020386e-02 -1.027190964668989182e-02 -1.151456534862518311e-01 -2.521157562732696533e-01 6.324477493762969971e-02 -1.178694441914558411e-01 -1.872110962867736816e-01 -9.021580964326858521e-02 -7.281918544322252274e-03 -4.149656370282173157e-02 -2.231248766183853149e-01 -2.379715144634246826e-01 -3.738166689872741699e-01 1.517141908407211304e-01 2.586503028869628906e-01 6.705797463655471802e-02 -1.544662714004516602e-01 2.843775153160095215e-01 -3.035444617271423340e-01 6.647675484418869019e-02 1.117089763283729553e-01 2.129007875919342041e-01 3.387644886970520020e-02 -7.196827232837677002e-02 3.385769948363304138e-02 -1.346742212772369385e-01 1.833902113139629364e-02 1.170860826969146729e-01 -5.893232300877571106e-03 3.588142693042755127e-01 2.201791107654571533e-01
-1.049847826361656189e-01 -3.273926302790641785e-02 7.485249638557434082e-02 3.101695477962493896e-01 -4.805354773998260498e-02 -6.511555612087249756e-02 -8.550266921520233154e-02 -3.040649294853210449e-01 -7.646242529153823853e-02 -2.099874168634414673e-01 -1.338281333446502686e-01 7.214179635047912598e-02 -8.661406487226486206e-02 -1.506314128637313843e-01 2.044284045696258545e-01 3.345428407192230225e-01 1.939241141080856323e-01 -2.942597568035125732e-01 2.040060907602310181e-01 -8.816141635179519653e-02 1.263990402221679688e-01 1.513937767595052719e-02 2.843761146068572998e-01 1.129904612898826599e-01 -3.525913059711456299e-01 -1.183121055364608765e-01 9.016777575016021729e-02 7.274822145700454712e-02 -1.895367540419101715e-02 -6.012438237667083740e-02 2.193791866302490234e-01 1.885589212179183960e-01
-4.233797788619995117e-01 3.073609434068202972e-02 -1.027990132570266724e-01 1.784426569938659668e-01 -3.978130817413330078e-01 -1.573140919208526611e-02 -2.689013779163360596e-01 -9.382046014070510864e-02 -4.955999180674552917e-02 2.213954180479049683e-01 7.761172205209732056e-02 -1.387307792901992798e-01 1.757363229990005493e-01 -1.214025169610977173e-01 -1.434533596038818359e-01 1.206920146942138672e-01 1.984077692031860352e-01 -1.845053732395172119e-01 1.029276922345161438e-01 9.835066273808479309e-03 2.636225521564483643e-01 5.549602676182985306e-03 1.743478141725063324e-02 -6.064448133111000061e-02 1.401807665824890137e-01 -6.118929758667945862e-02 -2.281096577644348145e-01 -1.914259791374206543e-01 3.685337305068969727e-02 2.512428164482116699e-01 -3.868886455893516541e-02 2.112217396497726440e-01
2.151319384574890137e-01 1.467901766300201416e-01 -3.226404488086700439e-01 7.833884656429290771e-02 1.335290912538766861e-02 -1.929961591958999634e-01 -5.888451263308525085e-02 -1.037777066230773926e-01 1.754033863544464111e-01 -1.632313132286071777e-01 2.444936335086822510e-01 1.931934207677841187e-01 8.135710656642913818e-02 -1.328732073307037354e-01 1.237400546669960022e-01 9.082468599081039429e-02 1.327134370803833008e-01 -1.192490234971046448e-01 8.240424096584320068e-02 -2.910487949848175049e-01 -1.535017974674701691e-02 6.391341984272003174e-02 -8.279112726449966431e-02 5.540859699249267578e-02 -5.356184020638465881e-02 -2.314037084579467773e-01 8.798161149024963379e-02 -1.395859867334365845e-01 1.797353923320770264e-01 7.165137678384780884e-02 5.325250793248414993e-03 5.560939908027648926e-01
-1.125810071825981140e-01 -9.673682600259780884e-02 -2.764489650726318359e-01 -1.327252835035324097e-01 -1.821056157350540161e-01 -3.066211640834808350e-01 -1.384275853633880615e-01 8.408717811107635498e-03 -1.456084400415420532e-01 -1.363335996866226196e-01 -9.466669708490371704e-02 -2.887975573539733887e-01 -4.191078841686248779e-01 -8.327974379062652588e-02 -2.336701452732086182e-01 1.697433292865753174e-01 -3.856298327445983887e-02 1.353252083063125610e-01 1.601408272981643677e-01 3.002207167446613312e-02 -1.885494589805603027e-02 8.045047521591186523e-02 1.967104226350784302e-01 -1.633204966783523560e-01 8.556827902793884277e-02 -9.313855320215225220e-02 7.745971530675888062e-02 1.129623781889677048e-02 7.233975827693939209e-02 1.057242676615715027e-01 -8.941297233104705811e-02 4.174770712852478027e-01
1.961269676685333252e-01 9.847995638847351074e-02 -4.172662645578384399e-02 6.240965425968170166e-02 -3.299006447196006775e-02 -3.591491580009460449e-01 -1.875443011522293091e-01 2.083005011081695557e-01 1.799398809671401978e-01 -7.641581352800130844e-03 1.694393903017044067e-01 1.132619753479957581e-01 -4.280711710453033447e-02 -1.699489951133728027e-01 -8.769173920154571533e-02 1.038557067513465881e-01 1.435557007789611816e-01 -2.238452434539794922e-01 1.149113997817039490e-01 -2.935856878757476807e-01 4.308056458830833435e-02 -5.159510299563407898e-02 -3.935841470956802368e-02 1.016814112663269043e-01 6.829634308815002441e-02 -3.945450484752655029e-01 -9.335034526884555817e-03 -2.267871648073196411e-01 2.191054224967956543e-01 1.203612610697746277e-02 -2.599701285362243652e-02 4.089008867740631104e-01
7.678986340761184692e-02 1.189193055033683777e-01 6.900037080049514771e-02 -5.010164529085159302e-02 -3.411442935466766357e-01 -1.729678958654403687e-01 -1.660884171724319458e-02 -8.780333399772644043e-02 -4.687777906656265259e-02 1.884154379367828369e-01 2.063375413417816162e-01 1.450679749250411987e-01 -7.492065429687500000e-02 5.820976942777633667e-02 -4.687934368848800659e-02 8.534345775842666626e-02 2.656005620956420898e-01 -1.486551612615585327e-01 3.767588436603546143e-01 -1.029155403375625610e-01 -1.108666211366653442e-01 2.481245249509811401e-01 3.214505016803741455e-01 3.075002506375312805e-02 1.292059570550918579e-01 -7.539856433868408203e-02 -1.372459381818771362e-01 -3.153995871543884277e-01 -1.703379750251770020e-01 5.194250121712684631e-02 -2.506682872772216797e-01 2.001326233148574829e-01
-3.678620979189872742e-02 -1.277216076850891113e-01 -2.515127956867218018e-01 -6.010442227125167847e-02 3.044654428958892822e-02 1.110288277268409729e-01 7.339885085821151733e-02 -3.279282748699188232e-01 -1.726610362529754639e-01 -3.377725183963775635e-02 -7.866560667753219604e-02 -1.694653779268264771e-01 1.166761815547943115e-01 3.671515360474586487e-02 -2.987181395292282104e-02 2.702080011367797852e-01 2.047221362590789795e-02 -3.498108088970184326e-01 -9.920514374971389771e-02 -2.772011458873748779e-01 -6.982263922691345215e-02 -9.239841252565383911e-02 3.549314737319946289e-01 -3.377092257142066956e-02 7.293136324733495712e-03 2.086463943123817444e-02 6.255298852920532227e-02 -4.139311015605926514e-01 1.127050146460533142e-01 1.642542034387588501e-01 -1.236286312341690063e-01 2.320644259452819824e-01
-1.791935116052627563e-01 1.088370904326438904e-01 -1.277406215667724609e-01 1.246012523770332336e-01 -4.774985909461975098e-01 -1.848891228437423706e-01 -6.832665205001831055e-02 -2.460419572889804840e-02 2.903270423412322998e-01 2.468825727701187134e-01 3.773650154471397400e-03 -7.111614942550659180e-02 1.415669769048690796e-01 -1.520586758852005005e-01 2.885313630104064941e-01 9.932904690504074097e-02 1.508058607578277588e-01 -2.439041733741760254e-01 2.011599689722061157e-01 7.200180739164352417e-02 -5.395995825529098511e-02 2.224252000451087952e-02 4.979753121733665466e-02 6.346097588539123535e-02 -1.495494246482849121e-01 2.738893628120422363e-01 -3.854019567370414734e-02 -2.053930163383483887e-01 1.866942346096038818e-01 -1.906675100326538086e-02 1.210150197148323059e-01 2.035589665174484253e-01
7.257117331027984619e-02 -2.693145573139190674e-01 -3.034411072731018066e-01 2.748594619333744049e-02 -1.452315896749496460e-01 -5.849313363432884216e-02 -2.199556529521942139e-01 6.628129631280899048e-02 -5.240651592612266541e-02 -1.124685704708099365e-01 -5.346605926752090454e-02 -1.947359740734100342e-01 -3.151981234550476074e-01 -8.515003323554992676e-02 1.354830861091613770e-01 4.100391268730163574e-02 1.313921511173248291e-01 -5.647341022267937660e-04 2.382175326347351074e-01 -1.466143876314163208e-01 -3.124203681945800781e-01 9.755043312907218933e-03 3.585871458053588867e-01 -1.031868904829025269e-02 3.287929669022560120e-02 -2.394283264875411987e-01 1.738287955522537231e-01 -1.968659646809101105e-02 -1.811888515949249268e-01 7.316318154335021973e-02 1.703255027532577515e-01 3.019363880157470703e-01
-8.896625041961669922e-02 1.714061647653579712e-01 -7.545857876539230347e-02 -3.261542618274688721e-01 6.290431320667266846e-02 -1.772286891937255859e-01 -2.329537831246852875e-02 7.949657738208770752e-02 7.560533285140991211e-02 -2.281874418258666992e-01 1.898635178804397583e-02 7.847686111927032471e-02 -1.455427259206771851e-01 3.160437941551208496e-02 7.259002327919006348e-02 1.737476140260696411e-01 3.481435477733612061e-01 -9.738528728485107422e-02 1.424324810504913330e-01 -1.130878999829292297e-01 1.963238716125488281e-01 8.026666939258575439e-03 1.885284930467605591e-01 3.137546479701995850e-01 1.111663281917572021e-01 -2.443508356809616089e-01 -1.193578690290451050e-01 -4.379599913954734802e-02 2.380810827016830444e-01 2.518980801105499268e-01 1.504577398300170898e-01 3.451125919818878174e-01
-1.960039287805557251e-01 -2.646223902702331543e-01 -1.388157159090042114e-01 -2.983641624450683594e-02 -3.342269957065582275e-01 -1.267978847026824951e-01 4.207354784011840820e-02 -7.241911441087722778e-02 2.278336510062217712e-02 -1.360728498548269272e-02 3.519230484962463379e-01 3.427839279174804688e-02 -3.330588638782501221e-01 -3.633841127157211304e-02 -1.137953177094459534e-01 1.948558241128921509e-01 7.525364309549331665e-02 -2.847173996269702911e-02 2.313506305217742920e-01 -2.030656337738037109e-01 -1.577098667621612549e-02 6.799409538507461548e-02 3.266486525535583496e-01 -3.077602088451385498e-01 2.026941031217575073e-01 -4.393187910318374634e-02 -1.429554969072341919e-01 3.213179111480712891e-02 1.265984028577804565e-01 1.745273359119892120e-02 -9.517611563205718994e-02 2.242931872606277466e-01
1.060614511370658875e-01 -1.235741153359413147e-01 -1.371622532606124878e-01 1.881715655326843262e-01 -4.301840960979461670e-01 -1.848628669977188110e-01 2.244720980525016785e-02 -7.754473388195037842e-02 8.240111172199249268e-02 9.537108242511749268e-03 -2.223257124423980713e-01 -1.550653427839279175e-01 3.470164537429809570e-02 2.358247712254524231e-02 -1.216518972069025040e-02 3.075034618377685547e-01 -2.347608059644699097e-01 -1.271436065435409546e-01 1.641849279403686523e-01 -3.114945888519287109e-01 1.396841257810592651e-01 1.479439157992601395e-02 4.325082600116729736e-01 5.148826632648706436e-03 1.169799044728279114e-01 -1.654706895351409912e-02 -3.825091058388352394e-03 -1.759801954030990601e-01 -8.966789394617080688e-02 -1.079431399703025818e-01 -3.078057430684566498e-02 2.214085906744003296e-01
-2.927219271659851074e-01 3.091529197990894318e-02 -1.626065671443939209e-01 -1.728567294776439667e-02 -3.335626721382141113e-01 -1.701650768518447876e-01 -2.414643168449401855e-01 4.586771503090858459e-02 4.213246107101440430e-01 9.925357252359390259e-02 2.288300357758998871e-02 -7.948568463325500488e-02 -5.452612042427062988e-02 -2.770366668701171875e-01 2.126212716102600098e-01 -8.041976951062679291e-03 1.858632415533065796e-01 -2.087021172046661377e-01 2.264505326747894287e-01 7.018772512674331665e-02 6.611020863056182861e-02 -9.665447287261486053e-03 1.204646565020084381e-02 -5.385692790150642395e-02 -1.875567287206649780e-01 2.045733183622360229e-01 -7.829409092664718628e-03 -2.311686277389526367e-01 4.083656147122383118e-02 -7.555162906646728516e-02 -1.329587865620851517e-02 2.947701215744018555e-01
-6.566800922155380249e-02 -4.535800591111183167e-02 2.452560700476169586e-02 1.215243013575673103e-03 -4.003526270389556885e-01 1.044855788350105286e-01 -1.486166100949048996e-02 -2.979343235492706299e-01 1.121547073125839233e-01 -8.995077013969421387e-02 1.823812127113342285e-01 -9.641046822071075439e-02 -2.317594289779663086e-01 1.204925030469894409e-02 4.992632195353507996e-02 1.271072626113891602e-01 3.849799036979675293e-01 -9.507655352354049683e-02 1.014387793838977814e-02 -1.682710796594619751e-01 1.207946836948394775e-01 -1.110602393746376038e-01 3.173064067959785461e-02 1.492754667997360229e-01 1.747169345617294312e-01 -1.359975785017013550e-01 3.594583272933959961e-01 -1.353540420532226562e-01 6.952562183141708374e-02 -2.029678821563720703e-01 1.181594207882881165e-01 3.235449194908142090e-01
-3.628508746623992920e-01 1.870100200176239014e-01 -3.115296363830566406e-01 -1.071897819638252258e-01 -2.501906454563140869e-01 -1.471918821334838867e-01 -1.587880849838256836e-01 -4.223405197262763977e-02 2.733418643474578857e-01 2.640612050890922546e-02 -2.233519703149795532e-01 -1.139027327299118042e-01 2.843774855136871338e-01 -1.224139109253883362e-01 -3.737693279981613159e-02 1.430699676275253296e-01 1.176247596740722656e-01 -1.870839595794677734e-01 1.321606189012527466e-01 -2.422265149652957916e-02 6.828744709491729736e-02 1.937423273921012878e-02 2.563993334770202637e-01 8.721385151147842407e-02 -1.399621963500976562e-01 1.553992182016372681e-01 1.463846862316131592e-01 -1.045030727982521057e-01 3.068693540990352631e-02 -1.786248981952667236e-01 3.645965829491615295e-02 3.194263279438018799e-01
-1.317817531526088715e-02 1.195090115070343018e-01 -6.855227053165435791e-02 6.954123824834823608e-02 -1.617831140756607056e-01 -6.930051743984222412e-02 -3.951337188482284546e-03 -2.851769793778657913e-03 4.628064483404159546e-02 -2.070804387331008911e-01 3.096600472927093506e-01 1.306680738925933838e-01 -2.391956895589828491e-01 -1.012779325246810913e-01 -1.288393586874008179e-01 -8.239705115556716919e-02 -1.156187355518341064e-01 -2.639372050762176514e-01 4.447385668754577637e-02 -2.310715764760971069e-01 1.473635435104370117e-01 -5.168974399566650391e-02 2.297498732805252075e-01 2.561932504177093506e-01 1.223823800683021545e-01 -1.283135414123535156e-01 5.315645411610603333e-02 3.828452900052070618e-04 6.828001141548156738e-02 2.097271829843521118e-01 9.737250953912734985e-02 5.679376125335693359e-01
5.430111661553382874e-02 -9.887531399726867676e-02 6.675005704164505005e-02 -1.342892497777938843e-01 -2.353841811418533325e-01 -3.473424911499023438e-02 -2.139970809221267700e-01 -2.870034277439117432e-01 -1.107205916196107864e-02 -2.167951017618179321e-01 1.094675213098526001e-01 -6.691776216030120850e-02 -1.167597100138664246e-01 -8.134294301271438599e-02 1.723498106002807617e-01 -1.327415555715560913e-01 -8.995240926742553711e-02 -8.297554403543472290e-02 4.645750820636749268e-01 9.734859317541122437e-02 2.155756056308746338e-01 -1.211068704724311829e-01 1.544339954853057861e-01 1.564736515283584595e-01 -1.464509312063455582e-02 -6.198242306709289551e-02 -7.386753801256418228e-03 -9.605348855257034302e-02 3.127484321594238281e-01 1.877771615982055664e-01 -5.935460329055786133e-02 3.862140774726867676e-01
1.670226454734802246e-01 -3.892396017909049988e-02 -1.495977677404880524e-02 -4.911880940198898315e-02 -1.641352847218513489e-02 -2.725149877369403839e-02 -2.656018435955047607e-01 -4.508490487933158875e-02 1.064425632357597351e-01 2.027200609445571899e-01 1.329978108406066895e-01 -2.706298530101776123e-01 1.672250777482986450e-01 -2.915324270725250244e-01 -2.216782867908477783e-01 1.681191325187683105e-01 1.263546049594879150e-01 9.629350155591964722e-02 3.472723960876464844e-01 -9.353115409612655640e-02 2.698036730289459229e-01 -9.979180246591567993e-02 2.195940762758255005e-01 8.312992751598358154e-03 1.886262446641921997e-01 -2.011183798313140869e-01 -3.487675637006759644e-02 -1.431264579296112061e-01 -2.032697200775146484e-01 2.172953076660633087e-02 -1.181503683328628540e-01 3.486261963844299316e-01
-8.534720540046691895e-02 1.077607180923223495e-02 4.404433537274599075e-03 -7.553781569004058838e-02 -7.093913108110427856e-02 -1.439638286828994751e-01 9.913276880979537964e-03 -1.832462102174758911e-01 -1.756571531295776367e-01 -2.795983850955963135e-02 -3.713325560092926025e-01 -7.188210636377334595e-02 4.376741126179695129e-03 -2.520862221717834473e-01 1.748018711805343628e-01 -1.536202430725097656e-01 4.296826720237731934e-01 -2.173973172903060913e-01 2.280492782592773438e-01 1.401361823081970215e-01 6.815002113580703735e-02 -2.440109550952911377e-01 1.297346502542495728e-01 -1.533055752515792847e-01 2.162648290395736694e-01 -2.809470891952514648e-01 3.473419696092605591e-02 -1.585823297500610352e-01 2.012515962123870850e-01 -3.868664801120758057e-02 5.551714822649955750e-02 1.727280765771865845e-01
1.469283998012542725e-01 -6.327407807111740112e-02 8.895812556147575378e-03 -1.431050598621368408e-01 -1.741206794977188110e-01 1.301566883921623230e-02 -2.971320748329162598e-01 -3.483013510704040527e-01 3.247186914086341858e-02 -1.312755644321441650e-01 1.315969079732894897e-01 1.821606419980525970e-02 -2.538270056247711182e-01 -1.447383761405944824e-01 9.430072456598281860e-02 -1.935097575187683105e-02 1.186266839504241943e-01 -1.761618442833423615e-02 3.720716834068298340e-01 -3.196928277611732483e-02 1.744202524423599243e-01 -5.853128805756568909e-02 -3.700202703475952148e-02 1.250202208757400513e-01 -6.997686624526977539e-02 8.836966753005981445e-02 1.693935841321945190e-01 -2.250158786773681641e-01 1.216781232506036758e-02 3.549132049083709717e-01 -8.265143632888793945e-02 3.918102979660034180e-01
-4.170803427696228027e-01 1.223709136247634888e-01 -3.389729186892509460e-02 -1.237781867384910583e-01 -3.717993795871734619e-01 -2.243567071855068207e-02 -2.565971948206424713e-02 -5.360198207199573517e-03 2.274427264928817749e-01 2.943421006202697754e-01 -1.260913163423538208e-01 5.542459711432456970e-02 -2.015407234430313110e-01 -4.679378494620323181e-02 -8.685065060853958130e-02 1.660182625055313110e-01 1.821796447038650513e-01 -2.069161087274551392e-01 -1.496767718344926834e-02 1.114091202616691589e-01 1.607192754745483398e-01 -6.908213347196578979e-02 7.777141779661178589e-02 1.669560074806213379e-01 -3.312341868877410889e-02 -1.154095157980918884e-01 2.142537944018840790e-02 -2.700068354606628418e-01 6.318991631269454956e-02 -1.626906394958496094e-01 1.781133860349655151e-01 3.417482376098632812e-01
9.819258004426956177e-02 2.714524269104003906e-01 -9.075117111206054688e-02 -3.208245933055877686e-01 -1.682736575603485107e-01 -4.535980150103569031e-02 -1.412098556756973267e-01 8.561513572931289673e-02 -1.032679304480552673e-01 -1.820506900548934937e-01 1.667104065418243408e-01 -2.282204851508140564e-02 -5.302349850535392761e-02 8.726961095817387104e-05 4.012708365917205811e-01 5.465694144368171692e-02 2.253948003053665161e-01 -8.752097934484481812e-02 3.496842831373214722e-02 -1.597066670656204224e-01 3.134743869304656982e-01 2.018085494637489319e-02 2.044167816638946533e-01 -7.395060383714735508e-04 1.674488186836242676e-01 -1.797484904527664185e-01 1.742558926343917847e-01 -1.992889195680618286e-01 2.141631096601486206e-01 -1.657079346477985382e-02 -8.280659466981887817e-02 3.159868717193603516e-01
-5.107198655605316162e-02 -6.041909009218215942e-02 1.223169267177581787e-01 -2.078148275613784790e-01 -5.068400874733924866e-02 -3.197902739048004150e-01 2.037512958049774170e-01 1.719070598483085632e-02 2.219296991825103760e-01 2.648578584194183350e-01 1.159918010234832764e-01 1.446080394089221954e-02 -4.594392701983451843e-02 -4.599406197667121887e-02 1.605558544397354126e-01 2.723888754844665527e-01 -2.059182077646255493e-01 -4.767522960901260376e-02 2.350375652313232422e-01 -1.418859064579010010e-01 -4.503611847758293152e-02 -8.388670533895492554e-02 4.231998026371002197e-01 2.422734722495079041e-02 -1.513155847787857056e-01 1.019651591777801514e-01 6.259029358625411987e-02 -1.969377398490905762e-01 2.173283994197845459e-01 3.524590656161308289e-02 -8.270550519227981567e-02 3.340252637863159180e-01
-2.414827793836593628e-01 -1.922717392444610596e-01 2.706261277198791504e-01 -2.357813417911529541e-01 -4.310036450624465942e-02 -1.671395003795623779e-01 5.334160104393959045e-02 1.411178428679704666e-02 8.570993319153785706e-03 3.513239324092864990e-02 -2.263590842485427856e-01 -9.458666294813156128e-02 -6.842369586229324341e-02 -6.127454712986946106e-02 -1.262500882148742676e-01 2.167293876409530640e-01 1.422932893037796021e-01 -3.809684813022613525e-01 1.351350992918014526e-01 -2.283292561769485474e-01 -3.459913423284888268e-03 -1.558405905961990356e-01 -4.651245474815368652e-02 -2.018694207072257996e-02 3.245112299919128418e-01 2.963081374764442444e-02 -7.235967554152011871e-03 -4.041964188218116760e-02 -4.476829990744590759e-02 1.203373223543167114e-01 -3.914337605237960815e-02 4.708185195922851562e-01
7.353418320417404175e-02 7.266217470169067383e-02 -3.539080619812011719e-01 2.524130046367645264e-01 -2.255734503269195557e-01 -1.691097915172576904e-01 -2.880967259407043457e-01 -1.202521845698356628e-01 1.868269741535186768e-01 -1.370378434658050537e-01 -5.412367638200521469e-03 6.979711353778839111e-02 -1.515463739633560181e-01 -3.724917769432067871e-02 7.334074378013610840e-02 -5.039892159402370453e-03 3.430187329649925232e-02 -9.511161595582962036e-02 -1.438053399324417114e-01 -2.899324521422386169e-02 2.359446734189987183e-01 -1.715857908129692078e-02 1.746125072240829468e-01 -3.554841279983520508e-01 -1.868564784526824951e-01 -7.095885276794433594e-02 2.762244082987308502e-02 -1.878569126129150391e-01 1.675779670476913452e-01 2.280034497380256653e-02 -6.723190844058990479e-02 4.258790016174316406e-01
1.817069575190544128e-02 -9.271232038736343384e-02 2.033402621746063232e-01 -4.793551564216613770e-02 -9.519184380769729614e-02 -6.977063417434692383e-02 -2.170436978340148926e-01 -3.755766153335571289e-01 -1.835625767707824707e-01 2.149419188499450684e-01 8.158106356859207153e-02 -1.236013099551200867e-01 -1.307520270347595215e-01 -3.833180367946624756e-01 2.595663368701934814e-01 1.036050394177436829e-01 3.744807839393615723e-02 -2.403754591941833496e-01 2.950927317142486572e-01 -2.036768943071365356e-01 -2.401515655219554901e-02 1.860722084529697895e-03 1.306367069482803345e-01 6.343167275190353394e-02 3.823782876133918762e-02 -2.569324374198913574e-01 -6.588489562273025513e-02 -9.060280770063400269e-02 -1.999137736856937408e-02 1.361263990402221680e-01 2.235339879989624023e-01 2.074330449104309082e-01
-2.526310738176107407e-03 -1.805567145347595215e-01 9.997498989105224609e-02 -8.939696103334426880e-02 -1.121485754847526550e-01 -2.374322265386581421e-01 -2.272141873836517334e-01 -1.408695578575134277e-01 1.846195459365844727e-01 1.549452245235443115e-01 1.882352828979492188e-01 -9.741316735744476318e-02 -3.139111101627349854e-01 5.403223261237144470e-02 -3.881421638652682304e-03 1.191987246274948120e-01 1.251378357410430908e-01 -2.247570008039474487e-01 2.201053202152252197e-01 -1.765484549105167389e-02 -1.628623306751251221e-01 -1.049101445823907852e-02 -3.065142966806888580e-02 -1.683681756258010864e-01 -2.497126311063766479e-01 -2.675085067749023438e-01 -1.656525284051895142e-01 -2.159681171178817749e-01 1.732293963432312012e-01 2.942455001175403595e-02 2.440944463014602661e-01 3.478154242038726807e-01
-2.416828721761703491e-01 1.303682476282119751e-01 5.887241661548614502e-02 -1.361495703458786011e-01 -1.289119124412536621e-01 -3.412409424781799316e-01 -9.510813653469085693e-02 -1.636138409376144409e-01 -1.254916787147521973e-01 -8.282476663589477539e-02 -1.024869531393051147e-01 -3.489319607615470886e-02 -2.104918807744979858e-01 6.105171144008636475e-02 3.838118165731430054e-03 -1.502197980880737305e-01 -5.375093966722488403e-02 -1.299867127090692520e-02 1.835201829671859741e-01 -1.170768886804580688e-01 3.947866708040237427e-02 -2.448447234928607941e-02 5.139185786247253418e-01 -2.561881206929683685e-02 9.015409648418426514e-02 -1.565710157155990601e-01 -2.552907466888427734e-01 -3.809819370508193970e-02 -1.889464259147644043e-01 7.055869698524475098e-02 -5.511532723903656006e-02 4.103810191154479980e-01
-1.924638301134109497e-01 -1.686875224113464355e-01 -1.278250366449356079e-01 1.325165629386901855e-01 -5.158078670501708984e-01 -2.605956234037876129e-02 -1.257982701063156128e-01 8.792013674974441528e-02 2.693871259689331055e-01 3.084901869297027588e-01 -1.983685046434402466e-01 4.696938674896955490e-03 -2.403217852115631104e-01 -6.470082700252532959e-02 7.496500760316848755e-02 1.248041316866874695e-01 9.709386527538299561e-02 -2.401387989521026611e-01 -2.142706327140331268e-02 -8.895625919103622437e-02 8.123422414064407349e-02 -1.673529446125030518e-01 1.451197713613510132e-01 1.853062361478805542e-01 -1.238900795578956604e-02 7.713511120527982712e-03 -1.280802190303802490e-01 -1.959104984998703003e-01 1.032977327704429626e-01 1.684282571077346802e-01 1.713601499795913696e-01 1.766194850206375122e-01
-4.186768233776092529e-01 2.074702829122543335e-02 -3.461294174194335938e-01 9.159384667873382568e-02 -3.574014306068420410e-01 -8.402246236801147461e-02 3.544346662238240242e-03 -2.085170298814773560e-01 1.214110329747200012e-01 1.315104365348815918e-01 1.079649701714515686e-01 1.664679795503616333e-01 -1.563955843448638916e-01 -5.673022195696830750e-02 -1.687424331903457642e-01 2.203991562128067017e-01 6.747251003980636597e-02 -7.886561565101146698e-03 1.555791199207305908e-01 -1.041649729013442993e-01 -2.163500636816024780e-01 2.359311468899250031e-02 2.153090387582778931e-01 -8.445328101515769958e-03 -3.042744286358356476e-02 -1.994681060314178467e-01 1.897681653499603271e-01 2.577760815620422363e-02 2.642877697944641113e-01 2.163386195898056030e-01 -2.830134518444538116e-02 1.155891567468643188e-01
-2.127965725958347321e-02 1.622991710901260376e-01 1.030987966805696487e-02 -2.814547419548034668e-01 -1.776314824819564819e-01 -3.845480382442474365e-01 7.748987525701522827e-02 2.571126632392406464e-02 1.289945691823959351e-01 -1.102856695652008057e-01 3.657902404665946960e-02 1.726257428526878357e-02 1.588453501462936401e-01 -8.034265041351318359e-02 7.975492626428604126e-02 1.758781522512435913e-01 4.042843282222747803e-01 -1.069455444812774658e-01 1.671558469533920288e-01 3.321249783039093018e-02 1.234516873955726624e-01 1.422615498304367065e-01 9.347942471504211426e-02 2.942345440387725830e-01 3.289971500635147095e-02 -1.696378737688064575e-01 6.997742503881454468e-02 -2.477922011166810989e-03 2.739191055297851562e-01 2.885521650314331055e-01 1.571317017078399658e-01 2.364379912614822388e-01
-1.146184429526329041e-01 -2.528426647186279297e-01 8.724474161863327026e-02 -1.297398954629898071e-01 -7.883174717426300049e-02 -4.298065304756164551e-01 1.140188649296760559e-01 -2.288433313369750977e-01 3.477657139301300049e-01 1.993343979120254517e-02 1.164863258600234985e-01 -5.495672672986984253e-02 -1.151722483336925507e-02 -1.556211262941360474e-01 2.906216979026794434e-01 2.302958071231842041e-01 -4.621332138776779175e-02 -2.127995938062667847e-01 -1.394461095333099365e-01 -7.764630764722824097e-02 -1.399536728858947754e-01 1.769579760730266571e-02 6.067573279142379761e-02 5.690372735261917114e-02 1.707699745893478394e-01 1.029446721076965332e-02 -5.121448636054992676e-02 -7.067904807627201080e-03 -2.159211225807666779e-02 -2.078250795602798462e-02 -2.652628719806671143e-01 3.734689056873321533e-01
-4.426858723163604736e-01 5.995038896799087524e-02 -3.216024860739707947e-02 1.627783030271530151e-01 -4.562608599662780762e-01 -6.037309765815734863e-02 -8.320939540863037109e-02 -1.691642999649047852e-01 1.520955190062522888e-02 1.340043395757675171e-01 -1.294890791177749634e-01 -3.245045617222785950e-02 9.008447825908660889e-02 -2.111134231090545654e-01 1.097482740879058838e-01 2.536520957946777344e-01 3.423520326614379883e-01 1.639701053500175476e-02 -1.064646244049072266e-02 1.101579666137695312e-01 -1.783003658056259155e-02 -4.519880935549736023e-02 1.350558102130889893e-01 -9.952197223901748657e-02 3.366777300834655762e-02 -1.138147264719009399e-01 -1.100097075104713440e-01 -5.700629577040672302e-02 -4.361910000443458557e-02 3.440262675285339355e-01 -1.234853640198707581e-01 1.878718137741088867e-01
-1.027003675699234009e-01 -1.184068918228149414e-01 -7.812906056642532349e-02 1.651686280965805054e-01 -1.729623414576053619e-02 -2.190126180648803711e-01 9.153144806623458862e-02 -1.843625754117965698e-01 -7.243471592664718628e-02 1.298986226320266724e-01 2.722092866897583008e-01 -8.538153022527694702e-02 -8.726038783788681030e-02 -3.792823851108551025e-01 -1.866408586502075195e-01 2.125926315784454346e-01 1.986597627401351929e-01 -1.202945038676261902e-01 3.701793551445007324e-01 -2.156894803047180176e-01 -1.529798209667205811e-01 -3.346146643161773682e-02 1.038833037018775940e-01 -3.178408136591315269e-03 -2.052226848900318146e-02 -1.212506890296936035e-01 -2.036127150058746338e-01 -1.138072311878204346e-01 2.518065869808197021e-01 -7.762770354747772217e-02 1.317057907581329346e-01 2.954293787479400635e-01
-2.509301714599132538e-02 -2.988720312714576721e-03 2.351566404104232788e-01 4.829419776797294617e-03 -1.656605601310729980e-01 -4.726774990558624268e-01 -4.494908452033996582e-02 -1.486991415731608868e-03 3.834213688969612122e-02 3.453281819820404053e-01 -8.272892981767654419e-02 -1.393394768238067627e-01 -2.201583236455917358e-01 -3.201152086257934570e-01 -1.333051477558910847e-03 2.114432752132415771e-01 3.834283351898193359e-02 1.169945765286684036e-02 7.736522704362869263e-02 -2.146931737661361694e-01 2.915336750447750092e-03 -3.449441120028495789e-02 2.321155816316604614e-01 1.321910470724105835e-01 1.916161924600601196e-02 -1.671216785907745361e-01 8.974835276603698730e-02 -3.734498322010040283e-01 1.106905043125152588e-01 1.053881347179412842e-01 -8.983720839023590088e-02 1.226079016923904419e-01
-1.428180783987045288e-01 1.382236629724502563e-01 -1.129080280661582947e-01 -6.562238186597824097e-02 -4.630566537380218506e-01 -1.236220151185989380e-01 -7.436972111463546753e-02 -5.684862285852432251e-02 4.155831038951873779e-01 2.075884044170379639e-01 -7.056942582130432129e-02 -7.370613515377044678e-02 7.507594674825668335e-02 -1.185122281312942505e-01 1.519892215728759766e-01 -3.146652877330780029e-02 2.829892635345458984e-01 -1.797127276659011841e-01 1.394884437322616577e-01 1.295852363109588623e-01 9.204205870628356934e-02 4.187550023198127747e-02 1.432131081819534302e-01 -3.797568380832672119e-02 -1.460374891757965088e-01 2.378645688295364380e-01 3.422567620873451233e-02 -2.212246954441070557e-01 9.746460616588592529e-02 -6.269572768360376358e-03 1.424885839223861694e-01 3.103587627410888672e-01
1.366707980632781982e-01 7.232195883989334106e-02 -1.173543035984039307e-01 3.551748394966125488e-01 -1.744945496320724487e-01 2.124540507793426514e-02 -2.641434967517852783e-02 -2.063367515802383423e-01 -9.057904034852981567e-02 -5.759375169873237610e-02 -2.154211513698101044e-02 -1.280283033847808838e-01 -1.600451581180095673e-02 -6.171930115669965744e-03 3.866726160049438477e-02 -1.698847115039825439e-01 1.933316141366958618e-01 -6.762222945690155029e-02 -3.882602229714393616e-02 5.661829560995101929e-02 5.639354884624481201e-02 -1.816011220216751099e-01 2.964864969253540039e-01 -2.016340345144271851e-01 -7.454680651426315308e-02 -1.271224617958068848e-01 2.011548876762390137e-01 -1.080761253833770752e-01 1.154155060648918152e-01 2.078314870595932007e-01 -7.369121070951223373e-03 6.009637117385864258e-01
3.248941898345947266e-02 -1.839329302310943604e-01 4.314092453569173813e-03 -1.204035282135009766e-01 -8.217370510101318359e-02 -4.016475975513458252e-01 1.455606371164321899e-01 -1.832735538482666016e-01 3.361786305904388428e-01 -5.941834673285484314e-02 -1.491692662239074707e-01 5.531358346343040466e-02 -1.995443850755691528e-01 -2.564582824707031250e-01 1.365729719400405884e-01 2.394787073135375977e-01 5.417490843683481216e-03 5.286009237170219421e-02 -5.362591892480850220e-02 3.131834417581558228e-02 1.843925938010215759e-02 -1.280699074268341064e-01 2.682621777057647705e-01 1.939928084611892700e-01 -1.395238786935806274e-01 -5.884840339422225952e-02 -7.427468895912170410e-02 -1.869963705539703369e-01 -6.768734753131866455e-02 3.593627735972404480e-02 -2.111962437629699707e-01 3.967206776142120361e-01
-9.625645726919174194e-02 2.124305814504623413e-01 -3.081952035427093506e-01 -6.121648848056793213e-02 -4.322628676891326904e-01 -2.887678742408752441e-01 -1.850839704275131226e-01 -5.900113657116889954e-02 2.585430443286895752e-01 -1.749007217586040497e-02 -1.375421285629272461e-01 -2.345040207728743553e-03 1.540167927742004395e-01 1.291985064744949341e-01 -2.300002127885818481e-01 4.244474321603775024e-02 1.858348399400711060e-01 -1.819369792938232422e-01 7.137676328420639038e-02 -3.770951926708221436e-02 1.972212493419647217e-01 -1.947506666183471680e-01 1.880615502595901489e-01 -3.201304376125335693e-02 -1.674691438674926758e-01 -7.879925519227981567e-02 -7.037163525819778442e-02 9.837971068918704987e-03 2.451599538326263428e-01 -1.825023628771305084e-02 5.492703057825565338e-03 2.656554877758026123e-01
1.341282296925783157e-02 3.174251317977905273e-02 2.305675856769084930e-02 -1.768776625394821167e-01 -1.259361505508422852e-01 -2.202074825763702393e-01 -2.623735368251800537e-01 -9.617343544960021973e-02 -1.499482393264770508e-01 -1.102023720741271973e-01 7.113774865865707397e-02 -2.595290243625640869e-01 -1.103215590119361877e-01 -3.223918005824089050e-02 2.170100063085556030e-01 8.192849904298782349e-02 6.820387393236160278e-02 -6.156153231859207153e-02 1.990048289299011230e-01 -6.607612222433090210e-02 -1.000775247812271118e-01 1.266997754573822021e-01 -1.198172569274902344e-02 9.215099737048149109e-03 7.720803469419479370e-02 -2.227247357368469238e-01 6.612136214971542358e-02 -3.316449224948883057e-01 -1.827013194561004639e-01 4.339613318443298340e-01 2.181672006845474243e-01 3.640875518321990967e-01
-3.018142879009246826e-01 -4.487057030200958252e-02 4.485763609409332275e-02 -6.684774532914161682e-03 2.791758440434932709e-02 -2.545666098594665527e-01 -3.465446084737777710e-02 -2.154699899256229401e-02 2.153888493776321411e-01 2.173972576856613159e-01 -8.376372605562210083e-02 2.649691700935363770e-01 7.862935960292816162e-02 -1.044233441352844238e-01 1.786741614341735840e-01 3.530288040637969971e-01 -1.915916986763477325e-02 -4.541245102882385254e-02 8.925934135913848877e-02 -2.460656911134719849e-01 -1.014691218733787537e-02 3.677383810281753540e-02 1.838707178831100464e-01 -1.643967181444168091e-01 -9.865409135818481445e-02 6.957159191370010376e-02 -3.769667446613311768e-02 -3.151417672634124756e-01 2.950088381767272949e-01 -7.768429815769195557e-02 -1.170423999428749084e-02 3.890044987201690674e-01
-1.273024529218673706e-01 9.807476773858070374e-03 -1.012159287929534912e-01 1.379407197237014771e-01 6.089321523904800415e-02 -1.982464641332626343e-01 1.098013967275619507e-01 5.663013458251953125e-02 2.239150106906890869e-01 1.297291461378335953e-02 6.054908782243728638e-02 -1.355555504560470581e-01 -2.639229297637939453e-01 -8.809051662683486938e-02 3.401166200637817383e-01 2.749763429164886475e-01 1.413008291274309158e-02 -1.554647088050842285e-01 2.779887616634368896e-01 -4.103654325008392334e-01 -9.554368257522583008e-02 -1.511936783790588379e-01 -7.087616622447967529e-02 -2.234120517969131470e-01 2.786107733845710754e-02 5.592436343431472778e-02 5.139733199030160904e-03 -1.510511487722396851e-01 1.749628186225891113e-01 -3.975884243845939636e-02 4.924725741147994995e-02 3.698146045207977295e-01
1.401676330715417862e-02 1.644759774208068848e-01 -2.879660129547119141e-01 -2.228320837020874023e-01 -4.485955536365509033e-01 -5.084565375000238419e-03 3.015425056219100952e-02 -6.701187044382095337e-02 2.073973417282104492e-02 1.282743364572525024e-02 -2.889848053455352783e-01 -1.105057168751955032e-02 1.335777640342712402e-01 1.080108433961868286e-01 -5.345482379198074341e-02 3.555546402931213379e-01 1.653697192668914795e-01 -1.290403306484222412e-01 1.510082483291625977e-01 1.140342056751251221e-01 4.053773730993270874e-02 -1.483059674501419067e-01 1.136560067534446716e-01 -1.159154698252677917e-01 -1.194770261645317078e-01 -1.003636121749877930e-01 -1.517519950866699219e-01 1.481361985206604004e-01 1.064024642109870911e-01 2.174169272184371948e-01 -7.021568017080426216e-04 3.643946945667266846e-01
-1.952313072979450226e-02 -1.738521307706832886e-01 1.156341135501861572e-01 -1.444378942251205444e-01 -3.663050383329391479e-02 -1.344558745622634888e-01 -6.981389969587326050e-02 -1.345269829034805298e-01 -6.653400510549545288e-02 3.407667949795722961e-02 2.161344140768051147e-01 -1.582247018814086914e-01 -1.863184124231338501e-01 -4.565009847283363342e-02 2.932556271553039551e-01 3.576874732971191406e-02 -1.204457059502601624e-01 -1.953752338886260986e-01 1.000421121716499329e-01 1.394385397434234619e-01 2.153411060571670532e-01 -1.080594062805175781e-01 4.152956902980804443e-01 3.666223958134651184e-02 1.271140724420547485e-01 -2.834532596170902252e-02 1.322616040706634521e-01 -1.973374187946319580e-01 3.647281229496002197e-01 3.507438302040100098e-01 1.859311200678348541e-02 2.181093096733093262e-01
-1.929998956620693207e-02 3.149921307340264320e-03 -9.452252835035324097e-02 8.905857056379318237e-02 -1.683390885591506958e-01 2.810430526733398438e-01 6.447166204452514648e-02 2.140379846096038818e-01 2.002489566802978516e-01 1.447962131351232529e-03 1.817227900028228760e-01 5.172849446535110474e-02 -1.101571619510650635e-01 4.737691953778266907e-02 9.847276657819747925e-02 3.710660934448242188e-01 -4.252003133296966553e-02 -1.936769336462020874e-01 -4.286270216107368469e-02 -6.971559673547744751e-02 -8.171692490577697754e-03 1.775283925235271454e-02 5.745866522192955017e-02 2.443118989467620850e-01 4.043015837669372559e-02 -3.885097503662109375e-01 4.042942076921463013e-02 -1.023180186748504639e-01 2.397921681404113770e-01 2.718373835086822510e-01 -1.102219447493553162e-01 4.126526117324829102e-01
3.208955526351928711e-01 1.084990985691547394e-02 2.305611521005630493e-01 1.029676347970962524e-01 -7.848627120256423950e-02 -2.677709758281707764e-01 -1.028964966535568237e-01 1.586679071187973022e-01 -7.580831646919250488e-02 1.249639764428138733e-01 -7.977218925952911377e-02 -1.420623660087585449e-01 -1.786201819777488708e-02 -1.038995981216430664e-01 1.111338883638381958e-01 2.969846129417419434e-01 1.285264045000076294e-01 -2.686960697174072266e-01 7.443159073591232300e-02 1.751972362399101257e-02 -1.008219122886657715e-01 -2.060862071812152863e-02 3.503730595111846924e-01 4.743466898798942566e-02 -1.203181520104408264e-01 -3.700115680694580078e-01 1.587228178977966309e-01 -3.284126147627830505e-02 -1.584834754467010498e-01 -1.315158978104591370e-02 6.423326581716537476e-02 3.503039181232452393e-01
-1.787971556186676025e-01 -1.578804701566696167e-01 -3.399951159954071045e-01 -1.345449965447187424e-02 -2.121024280786514282e-01 1.450217664241790771e-01 -1.158112287521362305e-01 -8.292633295059204102e-02 1.418085694313049316e-01 1.327419281005859375e-02 -1.998583078384399414e-01 -1.604254245758056641e-01 3.732271492481231689e-02 -7.041253894567489624e-02 -6.221801508218050003e-03 4.002043604850769043e-01 6.529494374990463257e-02 -4.646530747413635254e-02 -3.657593578100204468e-02 5.012097954750061035e-02 1.255717426538467407e-01 9.898619353771209717e-02 3.380094096064567566e-02 -9.069674462080001831e-02 -1.449369192123413086e-01 -3.047750517725944519e-02 -2.753494381904602051e-01 -1.686033606529235840e-01 9.837108850479125977e-02 2.617259621620178223e-01 -1.763956993818283081e-01 4.558741152286529541e-01
-1.023797318339347839e-01 2.264695987105369568e-02 -2.400572448968887329e-01 3.565548360347747803e-02 -4.264451861381530762e-01 -5.495224520564079285e-02 -1.570604294538497925e-01 7.333168294280767441e-03 1.299084424972534180e-01 3.248687088489532471e-01 1.683539524674415588e-02 -5.751922354102134705e-02 -1.871277987957000732e-01 -2.902352213859558105e-01 4.237561672925949097e-02 2.255243659019470215e-01 2.665883600711822510e-01 -3.236524760723114014e-01 -1.023979932069778442e-01 -1.910561881959438324e-02 2.150109559297561646e-01 -2.278925180435180664e-01 4.409537650644779205e-03 8.230039849877357483e-03 2.830228535458445549e-03 -7.961285114288330078e-02 -1.543433638289570808e-03 -2.120427936315536499e-01 -6.193030625581741333e-02 -2.032935023307800293e-01 7.269027084112167358e-02 1.895011067390441895e-01
-1.877039223909378052e-01 2.962915785610675812e-02 -1.136401146650314331e-01 -1.331105679273605347e-01 -3.453162312507629395e-01 3.223395347595214844e-02 -3.069672882556915283e-01 1.060639768838882446e-01 3.761703968048095703e-01 -1.104348525404930115e-01 -5.278763547539710999e-02 -2.545395791530609131e-01 -1.080908700823783875e-01 4.978666547685861588e-03 1.678518205881118774e-01 5.181078612804412842e-02 1.727517843246459961e-01 -1.497821360826492310e-01 1.172523349523544312e-01 3.779931925237178802e-03 7.498023658990859985e-02 6.046224758028984070e-02 2.264952361583709717e-01 -4.235761761665344238e-01 -1.369798630475997925e-01 5.551508069038391113e-02 7.935788482427597046e-02 -7.328283041715621948e-02 7.276822626590728760e-02 6.836675852537155151e-02 8.227330446243286133e-02 2.955766916275024414e-01
2.675190335139632225e-03 -1.390948593616485596e-01 -7.309938967227935791e-02 -3.060583472251892090e-01 -1.318040192127227783e-01 -3.358092010021209717e-01 -1.134991645812988281e-01 5.130934063345193863e-03 5.178889259696006775e-02 3.551076650619506836e-01 -1.685347110033035278e-01 -2.486004680395126343e-02 1.798420958220958710e-02 -1.932458877563476562e-01 6.619836390018463135e-02 1.244276110082864761e-02 1.251613199710845947e-01 4.618575796484947205e-02 6.637506932020187378e-02 -1.701726019382476807e-01 -1.761960834264755249e-01 -1.059033628553152084e-02 3.007255494594573975e-01 1.589323580265045166e-01 -1.381654143333435059e-01 -8.838330954313278198e-02 1.082745417952537537e-01 -3.785178065299987793e-01 2.962016165256500244e-01 7.238273322582244873e-02 -1.643685251474380493e-01 1.966327577829360962e-01
-2.161519676446914673e-01 1.091525927186012268e-01 -1.051055490970611572e-01 2.280326746404170990e-02 -5.499277710914611816e-01 -3.049086034297943115e-01 -7.025987375527620316e-03 1.608616113662719727e-02 2.491663694381713867e-01 2.269763052463531494e-01 -3.169667720794677734e-02 -3.233363153412938118e-03 -5.072502885013818741e-03 4.567390307784080505e-02 4.884913191199302673e-02 5.970279127359390259e-02 2.942897975444793701e-01 -3.426343500614166260e-01 -6.458435952663421631e-02 9.109124541282653809e-02 -2.193041704595088959e-02 7.300813496112823486e-02 1.469181329011917114e-01 2.244123630225658417e-02 -8.546332828700542450e-03 1.075929924845695496e-01 -1.691970080137252808e-01 -2.042018175125122070e-01 1.835328936576843262e-01 8.450658991932868958e-03 -1.043683215975761414e-01 2.010525614023208618e-01
-1.315210908651351929e-01 9.195558959618210793e-04 2.084819041192531586e-02 -5.767820775508880615e-02 -1.021845638751983643e-01 -3.038947284221649170e-01 -3.818868426606059074e-03 -8.891756087541580200e-02 1.174196228384971619e-01 3.698439002037048340e-01 8.087930083274841309e-02 2.080939859151840210e-01 4.568285867571830750e-02 -7.415325939655303955e-02 2.368224859237670898e-01 2.506808936595916748e-01 5.211951583623886108e-02 -1.203045919537544250e-01 2.647547721862792969e-01 -1.503847837448120117e-01 -1.297530438750982285e-02 1.984773017466068268e-02 1.018324494361877441e-01 6.138620083220303059e-04 -1.301533728837966919e-01 1.594608426094055176e-01 -1.330757886171340942e-01 -2.928088009357452393e-01 4.263429045677185059e-01 -1.028209328651428223e-01 4.941463470458984375e-02 2.826107144355773926e-01
-4.180970489978790283e-01 -6.477200239896774292e-02 -6.232542917132377625e-02 1.274726986885070801e-01 -4.510166645050048828e-01 -9.194494038820266724e-02 -1.495904922485351562e-01 -2.178207226097583771e-02 2.257637493312358856e-02 -7.445494830608367920e-02 -2.693625390529632568e-01 -4.429879412055015564e-02 -8.030633628368377686e-02 -2.721787989139556885e-01 1.880772560834884644e-01 1.593618094921112061e-01 2.551399469375610352e-01 -1.269006431102752686e-01 -3.817314282059669495e-02 -6.393837928771972656e-02 1.598258465528488159e-01 -4.455965384840965271e-02 7.818242162466049194e-02 8.038943260908126831e-02 2.150115072727203369e-01 1.189625859260559082e-01 -6.517924368381500244e-03 -4.530812427401542664e-02 -1.531398445367813110e-01 2.997635900974273682e-01 1.598928123712539673e-01 1.267646253108978271e-01
7.443190086632966995e-03 -1.209028512239456177e-01 -1.346602588891983032e-01 -1.759674549102783203e-01 -6.827331334352493286e-02 2.153945527970790863e-02 -1.878079622983932495e-01 -1.423522531986236572e-01 2.149828374385833740e-01 1.556101143360137939e-01 3.420663475990295410e-01 -4.263436421751976013e-02 9.994786232709884644e-02 2.016037888824939728e-02 1.903677582740783691e-01 1.312050521373748779e-01 3.699111938476562500e-01 8.449300378561019897e-02 1.174496859312057495e-01 -1.048932597041130066e-01 2.070656716823577881e-01 2.560037374496459961e-01 1.012126281857490540e-01 1.115474253892898560e-01 -1.605444215238094330e-02 -3.343356847763061523e-01 -1.948627270758152008e-02 -3.207981586456298828e-01 6.951957941055297852e-02 1.198275536298751831e-01 2.446521669626235962e-01 1.679619550704956055e-01
-8.724476397037506104e-02 -1.123920753598213196e-01 5.467217043042182922e-02 -5.618853867053985596e-02 -1.460547000169754028e-01 -4.150300323963165283e-01 -1.394374296069145203e-02 -1.568827182054519653e-01 5.804128572344779968e-02 1.171111389994621277e-01 -1.310009211301803589e-01 -1.151597872376441956e-02 -5.561227351427078247e-02 -3.203128576278686523e-01 2.468733862042427063e-02 -1.173141822218894958e-01 2.662574946880340576e-01 1.184666603803634644e-01 3.384870290756225586e-01 -3.076085150241851807e-01 -8.121350780129432678e-03 4.778552055358886719e-02 3.800010979175567627e-01 1.439579129219055176e-01 -8.611213415861129761e-02 -9.969831258058547974e-02 7.568535394966602325e-03 -1.003142744302749634e-01 7.727673649787902832e-02 4.816643893718719482e-02 -2.536943852901458740e-01 1.976181119680404663e-01
-7.268009334802627563e-02 -1.531805843114852905e-01 -6.062367185950279236e-02 -1.293885856866836548e-01 -1.721398681402206421e-01 -2.052514404058456421e-01 4.703186824917793274e-02 8.622210472822189331e-02 -1.747048087418079376e-02 1.589095741510391235e-01 7.012179493904113770e-02 9.661328047513961792e-02 -8.017963171005249023e-02 -2.668833434581756592e-01 -1.613525487482547760e-02 1.500781625509262085e-01 -2.645014040172100067e-02 5.744100362062454224e-02 3.752996921539306641e-01 -1.535593122243881226e-01 5.072516575455665588e-02 -3.665213286876678467e-02 4.086595028638839722e-02 -1.926592737436294556e-01 -2.437184303998947144e-01 -2.831088304519653320e-01 -1.332805752754211426e-01 -3.005219995975494385e-01 2.262635827064514160e-01 -1.227859854698181152e-01 9.275326132774353027e-02 4.422074556350708008e-01
4.985393956303596497e-02 -9.007729589939117432e-02 -1.285580992698669434e-01 1.609927862882614136e-01 -1.189407408237457275e-01 1.194716617465019226e-01 2.013893276453018188e-01 1.152316182851791382e-01 4.698697477579116821e-02 1.120296567678451538e-01 2.400189638137817383e-01 1.081349551677703857e-01 6.774153560400009155e-02 -1.254610270261764526e-01 4.721942171454429626e-02 1.391113270074129105e-02 4.344893619418144226e-02 -2.543131113052368164e-01 -2.274921834468841553e-01 -2.691668868064880371e-01 6.014069542288780212e-02 7.886793464422225952e-02 9.060858190059661865e-02 7.567155361175537109e-02 -7.458398491144180298e-02 -3.119166493415832520e-01 -4.275161400437355042e-02 -2.034873217344284058e-01 1.656971871852874756e-01 2.698880434036254883e-01 5.889600608497858047e-03 5.449093580245971680e-01
1.520542502403259277e-01 -1.642594486474990845e-01 5.198886990547180176e-02 -1.288544982671737671e-01 -6.923256814479827881e-02 -3.938844203948974609e-01 -1.086525097489356995e-01 1.357733756303787231e-01 -5.598701164126396179e-02 1.779472976922988892e-01 -1.660489290952682495e-01 9.604444354772567749e-02 -2.471247166395187378e-01 -7.290511578321456909e-02 7.257822155952453613e-02 1.812026500701904297e-01 1.329601854085922241e-01 -2.649124264717102051e-01 3.522414565086364746e-01 -1.755712032318115234e-01 1.093891188502311707e-01 7.473659515380859375e-02 -2.955242246389389038e-02 2.982609905302524567e-02 3.619842231273651123e-02 -1.733560413122177124e-01 1.478894203901290894e-01 -3.407712876796722412e-01 3.023952543735504150e-01 1.121553406119346619e-01 8.760523796081542969e-02 1.456147134304046631e-01
7.801979780197143555e-02 -2.028933614492416382e-01 -1.808555126190185547e-01 -2.106255590915679932e-01 -9.483315795660018921e-02 1.704459451138973236e-02 -5.074726417660713196e-02 -3.623888790607452393e-01 -5.515486374497413635e-02 2.525740861892700195e-02 4.015366137027740479e-01 -5.472540855407714844e-02 1.503738462924957275e-01 -1.578209456056356430e-03 6.771405786275863647e-02 3.389664292335510254e-01 2.930097877979278564e-01 1.709689199924468994e-02 4.813335835933685303e-02 -1.119818687438964844e-01 7.415697723627090454e-02 -1.248017400503158569e-01 2.315260171890258789e-01 1.972873955965042114e-01 1.395269930362701416e-01 -1.961857378482818604e-01 3.322108834981918335e-02 -1.293908655643463135e-01 -5.656464770436286926e-02 2.315080314874649048e-01 1.363702714443206787e-01 2.380887269973754883e-01
4.622729122638702393e-02 1.339185982942581177e-01 4.862086474895477295e-02 -1.969561725854873657e-01 -1.402529925107955933e-01 -2.258089333772659302e-01 1.138962954282760620e-01 1.271668523550033569e-01 7.943029701709747314e-02 1.345050781965255737e-01 -9.004503488540649414e-02 -1.130442470312118530e-01 -3.007626533508300781e-02 -3.463986217975616455e-01 8.623403310775756836e-02 4.872957989573478699e-02 1.422269046306610107e-01 -2.631030678749084473e-01 1.971794515848159790e-01 -4.140408337116241455e-01 -1.156839951872825623e-01 -1.898663043975830078e-01 6.109162047505378723e-02 1.975137293338775635e-01 -5.864856019616127014e-02 -8.137843757867813110e-02 -1.324819624423980713e-01 -1.704480499029159546e-01 1.707598567008972168e-01 1.961674839258193970e-01 -3.228932917118072510e-01 2.060819119215011597e-01
-2.039515040814876556e-02 2.252441942691802979e-01 -5.574260652065277100e-02 2.702664770185947418e-02 -3.616955876350402832e-01 -9.553852677345275879e-02 -2.292810678482055664e-01 -2.212314158678054810e-01 1.273699384182691574e-02 1.947340518236160278e-01 5.037287250161170959e-02 2.405324578285217285e-01 -2.214877009391784668e-01 -1.641328632831573486e-01 1.754821389913558960e-01 5.081439390778541565e-02 1.428309231996536255e-01 -2.385678887367248535e-01 1.625081747770309448e-01 5.743663385510444641e-02 -7.164538651704788208e-02 -1.475165635347366333e-01 1.273662894964218140e-01 -2.301281392574310303e-01 7.118162512779235840e-02 3.173692822456359863e-01 -1.380687803030014038e-01 -1.380685418844223022e-01 2.556906342506408691e-01 2.447769343852996826e-01 -4.139174520969390869e-02 1.472289562225341797e-01
4.367026686668395996e-02 1.401047408580780029e-01 2.911634370684623718e-02 8.393853157758712769e-02 -3.314130306243896484e-01 -1.332593113183975220e-01 -6.069358810782432556e-02 -6.530437152832746506e-03 5.825639888644218445e-02 -1.620023697614669800e-01 2.496297210454940796e-01 1.031043604016304016e-01 1.483644079416990280e-02 8.548402786254882812e-02 4.744778946042060852e-02 1.346274167299270630e-01 2.730930149555206299e-01 -1.545390486717224121e-01 2.212760299444198608e-01 -1.823358088731765747e-01 1.988912224769592285e-01 1.055437177419662476e-01 1.451192051172256470e-01 3.554958999156951904e-01 1.451682001352310181e-01 7.341321557760238647e-02 1.722280830144882202e-01 1.522503048181533813e-01 2.747564017772674561e-01 2.603241205215454102e-01 -6.876982003450393677e-02 3.204107284545898438e-01
-1.957591157406568527e-03 4.059454426169395447e-02 -6.911954283714294434e-02 -1.793960779905319214e-01 -1.520748734474182129e-01 -9.978935122489929199e-02 -1.001287549734115601e-01 -3.243308365345001221e-01 -4.034797474741935730e-02 -7.285300642251968384e-02 -3.240374922752380371e-01 -2.417634874582290649e-01 -2.567526400089263916e-01 -1.740273386240005493e-01 3.469560742378234863e-01 -1.048567472025752068e-03 -1.291764229536056519e-01 -1.942038089036941528e-01 3.039083778858184814e-01 8.100086450576782227e-02 -7.610157877206802368e-02 1.494542974978685379e-02 7.624163478612899780e-02 6.775393337011337280e-02 -1.009319871664047241e-01 -1.612995415925979614e-01 -2.120397537946701050e-01 -1.975097879767417908e-02 1.897053867578506470e-01 1.897519379854202271e-01 2.765984088182449341e-02 3.194657266139984131e-01
1.665075421333312988e-01 6.949702650308609009e-02 3.497681766748428345e-02 -5.072404071688652039e-02 -2.530856728553771973e-01 -3.338080644607543945e-01 4.583668336272239685e-02 -1.250647753477096558e-02 1.284802984446287155e-02 2.249125838279724121e-01 -3.077248632907867432e-01 -1.895774155855178833e-01 2.824127115309238434e-02 -8.073603361845016479e-02 1.519412845373153687e-01 3.194785118103027344e-01 6.799025833606719971e-02 -1.281889081001281738e-01 3.892465233802795410e-01 -4.168128967285156250e-02 -1.419501453638076782e-01 1.001812666654586792e-01 8.197215199470520020e-02 -5.211362242698669434e-02 1.667290180921554565e-01 -2.661450207233428955e-01 1.979303061962127686e-01 -2.684923410415649414e-01 -8.621347695589065552e-02 1.168553996831178665e-02 -9.898261725902557373e-02 1.756934821605682373e-01
-6.611800938844680786e-02 -1.372046619653701782e-01 3.495808318257331848e-02 -3.127447962760925293e-01 -1.353458408266305923e-02 -1.136606708168983459e-01 -1.658543199300765991e-02 -1.210635751485824585e-01 1.613734215497970581e-01 1.034005284309387207e-01 1.859118491411209106e-01 1.324554979801177979e-01 -2.861926555633544922e-01 1.213254705071449280e-01 -5.788794159889221191e-02 2.113525718450546265e-01 3.688660860061645508e-01 -2.293542772531509399e-01 1.720230132341384888e-01 -1.876749992370605469e-01 2.676212601363658905e-02 -6.738304346799850464e-02 -2.878412418067455292e-02 9.666620753705501556e-03 1.598025113344192505e-01 -2.372875213623046875e-01 -6.788120418787002563e-02 -1.370482593774795532e-01 1.240076497197151184e-02 3.934788405895233154e-01 -2.101257592439651489e-01 2.285347580909729004e-01
2.445095218718051910e-02 -3.076921105384826660e-01 -1.452437788248062134e-01 1.221636589616537094e-02 -3.568110987544059753e-02 2.218080684542655945e-02 -2.504017204046249390e-02 -3.702597618103027344e-01 -6.982145458459854126e-02 -1.171401515603065491e-01 -2.043319791555404663e-01 -1.718318015336990356e-01 6.841437518596649170e-02 -5.959674343466758728e-02 3.059987723827362061e-02 3.597567975521087646e-01 1.998433470726013184e-01 -3.468132615089416504e-01 -4.519409313797950745e-02 5.684767290949821472e-02 -6.677767634391784668e-02 -1.024625450372695923e-01 1.048382893204689026e-01 5.715369433164596558e-02 -8.781985938549041748e-02 -2.413923442363739014e-01 -6.609960645437240601e-02 -1.179241165518760681e-01 -1.143172234296798706e-01 2.497000992298126221e-01 -8.171447366476058960e-02 3.930268585681915283e-01
1.174060348421335220e-02 -6.378328055143356323e-02 -3.782456517219543457e-01 1.228261832147836685e-02 -3.533426523208618164e-01 1.101482100784778595e-02 -1.552471518516540527e-01 -2.559417784214019775e-01 1.689160019159317017e-01 -8.292359299957752228e-03 -3.395887836813926697e-02 1.409715116024017334e-01 1.925743520259857178e-01 -6.817358732223510742e-02 2.132702022790908813e-01 2.991098761558532715e-01 -7.092508673667907715e-02 -1.790736615657806396e-01 4.016849026083946228e-02 -6.621664762496948242e-02 1.933359890244901180e-03 -2.783613502979278564e-01 1.194951161742210388e-01 -9.945558011531829834e-02 1.996890641748905182e-02 -1.610057950019836426e-01 2.958095259964466095e-02 -2.323639541864395142e-01 -3.191187977790832520e-01 2.115965336561203003e-01 7.243140786886215210e-02 1.840680390596389771e-01
-3.115028142929077148e-01 2.010083198547363281e-01 -6.043858453631401062e-02 2.308714762330055237e-02 -8.215688914060592651e-02 2.157601565122604370e-01 1.115738749504089355e-01 -1.826992481946945190e-01 2.602571062743663788e-02 2.892902866005897522e-02 -1.336960792541503906e-01 -4.437459409236907959e-01 8.260014653205871582e-02 9.222463518381118774e-02 1.338188443332910538e-02 2.797170281410217285e-01 7.955426722764968872e-02 -2.460275590419769287e-01 1.757408082485198975e-01 5.759694054722785950e-02 7.553587853908538818e-02 2.190786617575213313e-04 3.098225593566894531e-01 -6.525745242834091187e-02 -1.833196580410003662e-01 -4.046738892793655396e-02 -1.464646607637405396e-01 -1.761229485273361206e-01 9.963164478540420532e-02 2.156707942485809326e-01 2.122482359409332275e-01 2.301698327064514160e-01
-7.369270175695419312e-02 8.131548017263412476e-02 5.592178925871849060e-02 -9.612183272838592529e-02 1.132910251617431641e-01 -3.038498163223266602e-01 1.243006661534309387e-01 -9.376385807991027832e-02 2.107323408126831055e-01 2.978497743606567383e-01 -2.172517776489257812e-01 3.357367962598800659e-02 5.474755167961120605e-02 -1.804076433181762695e-01 3.085889220237731934e-01 2.886868715286254883e-01 7.741401344537734985e-02 -2.527246773242950439e-01 1.028791256248950958e-02 -1.645248383283615112e-01 -1.396170407533645630e-01 -1.415929645299911499e-01 2.441371381282806396e-01 -9.860044717788696289e-02 -1.001566872000694275e-01 4.265885427594184875e-02 -9.986285120248794556e-02 -5.465975776314735413e-02 3.151072263717651367e-01 4.430907592177391052e-02 5.953024700284004211e-02 3.392856717109680176e-01
-2.954607009887695312e-01 -6.945222616195678711e-02 1.262401193380355835e-01 -2.973803281784057617e-01 3.173620672896504402e-03 4.693557694554328918e-02 -1.328798234462738037e-01 -1.596783697605133057e-01 -2.517315745353698730e-01 1.491524726152420044e-01 -1.951010376214981079e-01 2.089635729789733887e-01 6.564165465533733368e-03 1.231208257377147675e-02 1.902973465621471405e-02 1.692502945661544800e-01 3.173839151859283447e-01 -2.265575230121612549e-01 1.016699522733688354e-01 -1.003733575344085693e-01 -9.718942642211914062e-02 4.151862487196922302e-02 1.884312182664871216e-01 -9.157037129625678062e-04 5.687304306775331497e-03 -9.886299073696136475e-02 2.134591788053512573e-01 -2.142987847328186035e-01 -5.092869699001312256e-02 2.009998857975006104e-01 -1.623389422893524170e-01 4.144874811172485352e-01
-2.039709836244583130e-01 8.810024708509445190e-02 -1.851783990859985352e-01 -1.216562241315841675e-01 -1.402209401130676270e-01 -1.788659244775772095e-01 -2.532203495502471924e-02 -6.551304459571838379e-02 9.857123345136642456e-02 -6.050843000411987305e-02 9.666568040847778320e-02 5.509803444147109985e-02 -1.967958360910415649e-01 -1.164692081511020660e-02 -9.967277292162179947e-04 5.227725207805633545e-02 -8.372549712657928467e-02 -2.818391099572181702e-02 1.213851347565650940e-01 1.133032664656639099e-01 -2.542181015014648438e-01 2.589036710560321808e-02 4.369636476039886475e-01 1.670542359352111816e-01 3.992045223712921143e-01 -3.125582337379455566e-01 1.053296122699975967e-02 -1.003299281001091003e-01 -1.161976158618927002e-01 -5.181934684514999390e-02 3.689505159854888916e-02 4.162917733192443848e-01
2.509267330169677734e-01 -1.449687778949737549e-02 -7.506499998271465302e-03 6.115850806236267090e-02 -8.801660686731338501e-02 -1.130295023322105408e-01 -1.608865112066268921e-01 1.287145465612411499e-01 2.787586450576782227e-01 1.244642063975334167e-01 -1.084114834666252136e-01 -2.337370067834854126e-02 1.147251352667808533e-01 -2.368944138288497925e-01 7.930255681276321411e-02 2.520768046379089355e-01 -3.304849937558174133e-02 -8.618032932281494141e-02 9.035706520080566406e-02 -7.467923313379287720e-02 -7.542903069406747818e-03 3.297857940196990967e-01 1.793484836816787720e-01 8.549841493368148804e-02 -1.428199410438537598e-01 -4.047981202602386475e-01 1.508443206548690796e-01 -2.432450652122497559e-01 -2.026948519051074982e-02 -7.389494776725769043e-02 6.688196957111358643e-02 4.223353266716003418e-01
-1.263047158718109131e-01 -1.184360962361097336e-02 4.886708781123161316e-02 1.011571660637855530e-02 -1.796066164970397949e-01 -1.373579055070877075e-01 -6.462324410676956177e-02 -2.431534929201006889e-03 1.752131283283233643e-01 2.237588539719581604e-02 -2.303487434983253479e-02 -1.167894676327705383e-01 -1.758524924516677856e-01 -1.769590675830841064e-01 2.115977369248867035e-02 1.471826732158660889e-01 4.611431434750556946e-02 -1.609338223934173584e-01 5.191723704338073730e-01 -3.377029597759246826e-01 1.201985627412796021e-01 1.570693999528884888e-01 -6.568107753992080688e-02 -1.483706533908843994e-01 -5.344060063362121582e-02 -1.071067228913307190e-01 -1.082358732819557190e-01 -3.174458444118499756e-01 9.329281747341156006e-03 -5.876061320304870605e-02 2.823196649551391602e-01 3.305668532848358154e-01
-9.195964038372039795e-02 -1.492221057415008545e-01 7.754801213741302490e-02 -1.096521317958831787e-01 -3.820700645446777344e-01 -3.601450845599174500e-02 3.130820393562316895e-01 -1.557013541460037231e-01 1.696786135435104370e-01 -1.054982170462608337e-01 -1.262924671173095703e-01 1.596330106258392334e-01 -9.241119027137756348e-02 -7.567343115806579590e-02 2.280381321907043457e-01 1.420386284589767456e-01 8.206982165575027466e-02 -1.486627105623483658e-02 8.154393732547760010e-02 -1.328384280204772949e-01 2.811187207698822021e-01 8.684124797582626343e-02 -3.057627752423286438e-02 -8.829177916049957275e-02 9.350784122943878174e-02 -2.812072038650512695e-01 2.218906730413436890e-01 -2.860877513885498047e-01 2.645183503627777100e-01 -2.989782486110925674e-03 -1.886445432901382446e-01 2.507692575454711914e-01
1.495966911315917969e-01 -2.319933772087097168e-01 -1.955401748418807983e-01 -3.445513173937797546e-02 -3.050837516784667969e-01 -2.235082983970642090e-01 -1.567780077457427979e-01 -1.697410941123962402e-01 7.588744163513183594e-02 -5.407385900616645813e-02 -5.156602337956428528e-02 -1.361301913857460022e-02 -1.080703511834144592e-01 -2.380967438220977783e-01 -3.812347352504730225e-02 3.202035427093505859e-01 2.345020323991775513e-01 8.981673419475555420e-02 -5.327000748366117477e-03 -1.894288510084152222e-01 -1.354481000453233719e-02 2.133872807025909424e-01 -1.650626659393310547e-01 -1.636667549610137939e-02 7.752247620373964310e-03 -9.788620471954345703e-02 3.100722134113311768e-01 1.571354083716869354e-02 1.422309875488281250e-01 1.375793069601058960e-01 -1.971768885850906372e-01 3.844503760337829590e-01
-3.132232278585433960e-02 -2.956143319606781006e-01 -3.003267347812652588e-01 3.169423714280128479e-02 -1.352879852056503296e-01 -7.743057608604431152e-02 -8.606752008199691772e-02 -2.871000468730926514e-01 -2.410663068294525146e-01 8.227440528571605682e-03 -1.412097364664077759e-01 -2.088264524936676025e-01 -2.483931370079517365e-02 -1.048699859529733658e-02 8.900483697652816772e-02 2.002898305654525757e-01 5.189345404505729675e-02 -1.572528481483459473e-01 -3.438715264201164246e-02 7.171929627656936646e-02 -3.342148289084434509e-02 1.562932282686233521e-01 1.437744963914155960e-02 6.511461734771728516e-02 6.628230214118957520e-03 -1.153744980692863464e-01 -2.609049379825592041e-01 6.036914139986038208e-02 9.938865154981613159e-02 2.507461011409759521e-01 1.448369584977626801e-03 5.605713725090026855e-01
-8.254764229059219360e-02 -1.118795201182365417e-02 3.074181079864501953e-02 1.307323724031448364e-01 -6.901682913303375244e-02 -4.794536232948303223e-01 -9.306944161653518677e-02 2.098288387060165405e-03 1.692501455545425415e-01 9.608263522386550903e-02 -8.725263923406600952e-02 -8.746407181024551392e-02 -2.026306390762329102e-01 -1.322323083877563477e-01 1.013371348381042480e-01 2.450067996978759766e-01 3.452441841363906860e-02 -1.707207262516021729e-01 1.924426555633544922e-01 -2.928630709648132324e-01 -1.455668658018112183e-01 -1.531245708465576172e-01 3.152785357087850571e-03 -1.025357395410537720e-01 -6.590600311756134033e-02 -9.829457104206085205e-02 1.127790808677673340e-01 -9.111699648201465607e-03 2.484555691480636597e-01 -1.821400970220565796e-01 3.175819814205169678e-01 3.447679579257965088e-01
9.847905486822128296e-02 1.076529920101165771e-01 -7.687345147132873535e-02 -9.870647639036178589e-02 -6.138456612825393677e-02 -6.278367340564727783e-02 -1.897088997066020966e-02 -6.934406608343124390e-02 -9.679859876632690430e-02 6.961555033922195435e-02 -1.345918029546737671e-01 -3.126230463385581970e-02 -1.830683946609497070e-01 -3.118448853492736816e-01 1.003899611532688141e-02 2.881445884704589844e-01 2.327402830123901367e-01 -6.518886238336563110e-02 4.308403730392456055e-01 -3.480161428451538086e-01 -4.352913051843643188e-02 1.119628548622131348e-01 7.528658490628004074e-03 -1.687688827514648438e-01 1.684090942144393921e-01 -6.325400620698928833e-02 -1.537149250507354736e-01 -1.132859066128730774e-01 1.203683540225028992e-01 1.976695470511913300e-02 2.414350509643554688e-01 3.909766674041748047e-01
4.901601374149322510e-02 -5.705753713846206665e-02 -2.131637483835220337e-01 -2.270838320255279541e-01 -2.204504907131195068e-01 -1.017558351159095764e-01 1.395538300275802612e-01 2.164921909570693970e-01 -1.086721941828727722e-01 -1.629308909177780151e-01 8.785310387611389160e-02 2.516753040254116058e-02 -2.692889869213104248e-01 -1.455393433570861816e-01 2.844766974449157715e-01 -6.319698691368103027e-02 -5.635100230574607849e-02 8.659565448760986328e-02 6.292790174484252930e-02 -9.989906102418899536e-02 3.218393400311470032e-02 -8.439663052558898926e-02 2.570161819458007812e-01 -7.018907368183135986e-02 -1.435426622629165649e-01 -1.120198145508766174e-01 8.537339745089411736e-04 1.464708894491195679e-01 1.769520714879035950e-02 1.979284733533859253e-01 -4.116621613502502441e-02 5.892072916030883789e-01
-1.968661844730377197e-01 -2.538214325904846191e-01 -9.969412535429000854e-02 1.542108952999114990e-01 -1.565991491079330444e-01 -7.836452871561050415e-02 -1.106536537408828735e-01 -2.498689740896224976e-01 7.323845475912094116e-02 2.299366146326065063e-02 -2.287977188825607300e-01 -1.289931982755661011e-01 1.248920485377311707e-01 5.590142682194709778e-02 -9.121350944042205811e-02 -1.405017673969268799e-01 3.034025430679321289e-01 -2.329622060060501099e-01 1.027628555893898010e-01 3.195463716983795166e-01 1.784094423055648804e-01 -8.042678236961364746e-03 2.193482816219329834e-01 -1.039529889822006226e-01 -3.520358353853225708e-02 -1.981244832277297974e-01 -5.844519659876823425e-02 -2.222062200307846069e-01 8.713729679584503174e-02 -1.776296347379684448e-01 7.116893678903579712e-02 3.857308328151702881e-01
-3.196628764271736145e-02 1.560896039009094238e-01 2.576501108705997467e-02 -5.461332201957702637e-02 -1.431445777416229248e-01 -1.930746138095855713e-01 -2.612153291702270508e-01 -2.198161184787750244e-01 5.641479790210723877e-02 -4.556660726666450500e-02 9.749215841293334961e-02 -2.208834141492843628e-02 2.357129007577896118e-01 -1.125451996922492981e-01 1.372360885143280029e-01 4.029340110719203949e-03 3.185688853263854980e-01 -9.147781133651733398e-02 8.642682433128356934e-02 -2.921501100063323975e-01 5.869650468230247498e-02 2.368710786104202271e-01 2.214847952127456665e-01 4.127491712570190430e-01 1.339371800422668457e-01 -1.910936832427978516e-01 1.973824799060821533e-01 -2.264657020568847656e-01 7.902616262435913086e-02 1.193283498287200928e-02 -1.043176054954528809e-01 2.251666784286499023e-01
-3.362353742122650146e-01 -2.087773382663726807e-01 -2.086325436830520630e-01 -1.118702441453933716e-01 -2.402035295963287354e-01 -1.969661712646484375e-01 8.203181624412536621e-02 -1.290195733308792114e-01 5.826205480843782425e-03 -2.653582692146301270e-01 -4.801041260361671448e-02 1.154144927859306335e-01 -1.678616255521774292e-01 -4.098119959235191345e-02 4.716625437140464783e-02 -5.890209227800369263e-02 -1.062706783413887024e-01 -3.146608173847198486e-02 2.719900012016296387e-01 3.442389518022537231e-02 -1.689890623092651367e-01 5.512714013457298279e-02 2.973749637603759766e-01 2.160011529922485352e-01 1.498282551765441895e-01 -2.093013823032379150e-01 8.621163666248321533e-02 -1.122462898492813110e-01 -1.189372986555099487e-01 9.947000443935394287e-02 2.946399152278900146e-01 3.074879348278045654e-01
-3.799787461757659912e-01 1.139897331595420837e-01 -3.345383107662200928e-01 3.284903988242149353e-02 -4.202811792492866516e-02 -1.031604856252670288e-01 -1.123700290918350220e-01 -1.711070537567138672e-01 5.144537985324859619e-02 2.117291688919067383e-01 1.281554549932479858e-01 2.243318594992160797e-02 -7.318161427974700928e-02 -1.602084003388881683e-02 -2.217139899730682373e-01 4.005558788776397705e-01 -1.014168653637170792e-02 -1.198168843984603882e-01 1.837201118469238281e-01 9.947375953197479248e-02 -4.535742476582527161e-02 -6.527221202850341797e-02 1.774982959032058716e-01 -8.308453112840652466e-02 5.530169233679771423e-02 -1.999656111001968384e-01 -2.136066854000091553e-01 -1.772786080837249756e-01 9.899257868528366089e-02 3.278569877147674561e-01 4.454705398529767990e-03 2.354867011308670044e-01
-8.925613760948181152e-02 1.366347912698984146e-02 9.981516748666763306e-03 -1.015800833702087402e-01 -3.227858543395996094e-01 -3.084695041179656982e-01 -1.648357063531875610e-01 -2.402784377336502075e-01 -2.854505181312561035e-01 -1.322052031755447388e-01 -1.536095142364501953e-02 -1.477333158254623413e-01 -2.352901995182037354e-01 -1.575212180614471436e-01 2.489627003669738770e-01 7.717759162187576294e-02 6.533510237932205200e-02 2.390122413635253906e-02 1.758457869291305542e-01 -2.121821939945220947e-01 -1.925862133502960205e-01 1.598178744316101074e-01 2.885312438011169434e-01 -3.296646103262901306e-02 -1.206963583827018738e-01 4.360921680927276611e-03 -5.054970830678939819e-02 1.284317821264266968e-01 1.173564121127128601e-01 1.512032002210617065e-01 3.017563521862030029e-01 1.973970830440521240e-01
1.529760658740997314e-01 -6.811784207820892334e-02 -3.137579187750816345e-02 -8.323948085308074951e-02 -2.239641398191452026e-01 -1.498561501502990723e-01 1.218736767768859863e-01 8.434880524873733521e-02 -4.050063341856002808e-02 1.206286028027534485e-01 -1.070125214755535126e-02 -3.781487047672271729e-01 -1.811420023441314697e-01 3.346668928861618042e-02 -2.428742125630378723e-02 1.710687428712844849e-01 -1.000115554779767990e-02 -3.740065544843673706e-02 3.049760758876800537e-01 1.281047463417053223e-01 1.663906872272491455e-02 2.205564454197883606e-02 1.685055494308471680e-01 3.467143476009368896e-01 1.320076137781143188e-01 -2.718580514192581177e-02 -1.894486397504806519e-01 -2.300309576094150543e-02 2.209533751010894775e-01 4.568126425147056580e-02 -7.152044028043746948e-02 5.248575210571289062e-01
-3.724185228347778320e-01 5.030438676476478577e-02 2.983306534588336945e-02 -1.571654230356216431e-01 -1.350096464157104492e-01 -3.454428613185882568e-01 1.286086589097976685e-01 7.000722736120223999e-02 -2.449465543031692505e-02 1.641629934310913086e-01 1.095920056104660034e-01 4.729923605918884277e-02 -4.432664252817630768e-03 -1.835471093654632568e-01 1.832052171230316162e-01 2.700266540050506592e-01 9.063465893268585205e-02 -1.062705963850021362e-01 1.807329803705215454e-02 -1.290540248155593872e-01 1.542509440332651138e-02 8.840649574995040894e-02 2.536855041980743408e-01 -1.810829937458038330e-01 -1.798923164606094360e-01 -3.260638099163770676e-03 -7.965408265590667725e-02 -2.444621324539184570e-01 4.479772150516510010e-01 -5.768182873725891113e-02 1.038663908839225769e-01 1.929519176483154297e-01
1.453307569026947021e-01 -1.351759433746337891e-01 -5.055636912584304810e-02 -3.300236463546752930e-01 -2.479276061058044434e-01 -3.152569532394409180e-01 7.113941758871078491e-02 5.041924491524696350e-02 -8.814312517642974854e-02 2.048290520906448364e-01 -9.979432076215744019e-02 -1.290921419858932495e-01 -1.446741521358489990e-01 -3.389864414930343628e-02 4.202406480908393860e-02 2.283545285463333130e-01 1.934816986322402954e-01 7.451447099447250366e-02 1.047066301107406616e-01 -1.120477542281150818e-01 -1.765286028385162354e-01 -2.286233305931091309e-01 2.218581289052963257e-01 -1.711243018507957458e-02 3.191905021667480469e-01 -1.267238520085811615e-02 1.037582159042358398e-01 1.257763653993606567e-01 1.820427775382995605e-01 8.717500418424606323e-02 -6.067362800240516663e-02 3.947632610797882080e-01
4.296170175075531006e-02 -8.553816378116607666e-02 -2.820377936586737633e-03 -2.370492070913314819e-01 4.956548660993576050e-02 -8.785615861415863037e-02 -5.973039194941520691e-02 -9.542585164308547974e-02 -4.056650027632713318e-02 1.433128118515014648e-01 1.656334102153778076e-01 -2.201380133628845215e-01 2.139701992273330688e-01 -1.875224411487579346e-01 2.266195565462112427e-01 2.415219098329544067e-01 3.166362643241882324e-01 -3.004971146583557129e-02 5.747900530695915222e-02 -2.374829947948455811e-01 -8.038004487752914429e-02 2.342874258756637573e-01 1.262413710355758667e-01 3.641466200351715088e-01 6.924622505903244019e-02 -7.720477133989334106e-02 -1.853245794773101807e-01 -4.664072021842002869e-02 1.362860202789306641e-01 2.635203003883361816e-01 3.078636154532432556e-02 3.406996130943298340e-01
2.452634647488594055e-02 -7.905659079551696777e-02 -4.328421503305435181e-02 -2.547629475593566895e-01 1.813720352947711945e-02 -1.501235961914062500e-01 -9.726532548666000366e-02 -1.845471858978271484e-01 4.525738656520843506e-01 1.258806437253952026e-01 -4.020649939775466919e-02 -2.667487263679504395e-01 1.276351511478424072e-01 -2.357922196388244629e-01 -7.847487926483154297e-02 2.591486647725105286e-02 -1.447326242923736572e-01 -2.946232557296752930e-01 4.122031331062316895e-01 2.161179482936859131e-02 -1.088642552495002747e-01 7.260427623987197876e-02 4.568432632368057966e-04 6.196744740009307861e-02 -7.929187268018722534e-02 -2.474231086671352386e-02 6.370688229799270630e-02 -1.738629192113876343e-01 -6.710332632064819336e-02 -2.693279180675745010e-03 6.401146203279495239e-02 3.727491199970245361e-01
-2.299996763467788696e-01 -2.805901691317558289e-02 -1.603073030710220337e-01 1.811155676841735840e-01 -3.567399978637695312e-01 6.551052629947662354e-02 -3.502827510237693787e-02 -2.357210591435432434e-02 3.612801432609558105e-01 2.360647358000278473e-02 -6.348309665918350220e-02 -2.757282257080078125e-01 8.782767504453659058e-02 -1.369098126888275146e-01 1.102056056261062622e-01 -1.062371358275413513e-01 3.665879070758819580e-01 -6.944016367197036743e-02 2.606005668640136719e-01 3.622852265834808350e-02 1.301838308572769165e-01 1.435510218143463135e-01 1.619157493114471436e-01 -2.161638438701629639e-01 -7.659760117530822754e-02 4.114332795143127441e-02 1.890816390514373779e-01 -8.297089487314224243e-02 -6.112626288086175919e-04 -2.803771523758769035e-03 8.252745866775512695e-02 3.427831530570983887e-01
8.100896328687667847e-02 5.113976821303367615e-02 -1.409658789634704590e-01 6.036106124520301819e-02 -6.201944127678871155e-02 -1.825915873050689697e-01 -3.555488213896751404e-02 -3.800042718648910522e-02 -6.786023080348968506e-02 -1.223662272095680237e-01 -4.642628133296966553e-01 -2.854606509208679199e-01 9.954614192247390747e-02 -1.949507594108581543e-01 9.193909913301467896e-02 3.332527726888656616e-02 1.615550965070724487e-01 -4.482331126928329468e-02 1.892998516559600830e-01 1.373450011014938354e-01 -3.148565301671624184e-03 -2.831498086452484131e-01 2.564643025398254395e-01 -1.065807491540908813e-01 -7.744318991899490356e-02 -6.914299726486206055e-02 2.141104042530059814e-01 -2.559185260906815529e-03 3.301448822021484375e-01 -1.839776150882244110e-02 1.773620545864105225e-01 3.402712941169738770e-01
-2.034617364406585693e-01 2.756935060024261475e-01 -5.957543477416038513e-02 3.590432927012443542e-02 -5.063671469688415527e-01 -1.468262374401092529e-01 7.934070378541946411e-02 1.678290776908397675e-02 1.594234257936477661e-01 1.565767079591751099e-01 6.290357559919357300e-02 -4.471384733915328979e-02 3.141025779768824577e-03 9.983417578041553497e-03 3.413532972335815430e-01 1.656809472478926182e-04 2.288465499877929688e-01 -2.363252639770507812e-01 -4.867381975054740906e-02 4.208081215620040894e-02 -1.066096946597099304e-01 7.415889948606491089e-02 2.253789007663726807e-01 2.661833167076110840e-02 -1.299374550580978394e-01 1.525042355060577393e-01 -2.213275730609893799e-01 -1.896163523197174072e-01 1.332610007375478745e-02 8.907034993171691895e-02 8.967074682004749775e-04 3.267609775066375732e-01
-4.121567904949188232e-01 1.017462611198425293e-01 -1.003032773733139038e-01 2.380494475364685059e-01 -3.462211191654205322e-01 -8.059262484312057495e-02 -3.275989294052124023e-01 -1.210189461708068848e-01 -8.120755851268768311e-02 8.387326449155807495e-02 1.872697100043296814e-02 4.053745418787002563e-02 2.181690186262130737e-01 -1.077831536531448364e-01 -5.100348591804504395e-02 5.894598364830017090e-02 3.123305737972259521e-01 -2.148294895887374878e-01 7.987287640571594238e-02 -5.192919820547103882e-02 1.331293880939483643e-01 -7.646153867244720459e-02 1.699914783239364624e-01 -1.381200850009918213e-01 1.346760839223861694e-01 -2.841693162918090820e-02 -1.256022602319717407e-01 1.354387868195772171e-02 -6.253975629806518555e-02 3.409320116043090820e-01 -6.318477541208267212e-02 2.010871320962905884e-01
-3.025712259113788605e-02 -2.177691161632537842e-01 8.894617855548858643e-02 -1.361183077096939087e-01 1.064874529838562012e-01 -1.480595767498016357e-01 1.052585169672966003e-01 -2.076027542352676392e-01 2.916589677333831787e-01 1.354791503399610519e-02 1.508523523807525635e-01 3.237083926796913147e-02 2.018790841102600098e-01 -1.826271563768386841e-01 -6.131721287965774536e-02 3.335157930850982666e-01 4.151079654693603516e-01 -1.975112259387969971e-01 3.815215453505516052e-02 -1.843276321887969971e-01 1.006948798894882202e-01 -1.670369803905487061e-01 -5.149175226688385010e-02 3.400573134422302246e-02 7.009341567754745483e-02 5.021935328841209412e-02 -9.013977646827697754e-02 -2.296184003353118896e-01 1.594917774200439453e-01 1.420631706714630127e-01 2.669859491288661957e-02 3.693309128284454346e-01
-9.881860017776489258e-02 -6.048851460218429565e-02 1.664530932903289795e-01 -3.545816540718078613e-01 -8.625148795545101166e-03 -7.557906955480575562e-02 1.978900097310543060e-02 1.992905884981155396e-01 -9.507550299167633057e-02 6.159410625696182251e-02 1.448168903589248657e-01 -1.500384509563446045e-01 4.749648645520210266e-02 -2.303079664707183838e-01 2.407115846872329712e-01 7.604102790355682373e-02 6.986292451620101929e-02 -1.002162918448448181e-01 3.165166079998016357e-01 1.303980499505996704e-02 2.084312438964843750e-01 -5.437375605106353760e-02 3.103256821632385254e-01 -6.164874881505966187e-02 2.335164248943328857e-01 -1.684035360813140869e-01 1.413902640342712402e-01 -1.944087594747543335e-01 2.572718560695648193e-01 2.548829913139343262e-01 6.248500943183898926e-02 2.727523446083068848e-01
1.554580479860305786e-01 -1.056523472070693970e-01 -5.905232578516006470e-02 -1.672014407813549042e-02 -1.249918788671493530e-01 -1.550498306751251221e-01 -1.704439967870712280e-01 -2.581382095813751221e-01 -2.111846357583999634e-01 -2.900970540940761566e-02 2.205438166856765747e-01 2.073259651660919189e-02 -4.674799740314483643e-02 -8.528155088424682617e-02 5.311983823776245117e-02 1.908888518810272217e-01 -9.225982427597045898e-02 -2.906237542629241943e-01 2.195813208818435669e-01 1.994446814060211182e-01 -8.342258632183074951e-02 -1.417871713638305664e-01 -9.238642454147338867e-02 2.947795093059539795e-01 1.089718937873840332e-02 3.201799467206001282e-03 4.361825436353683472e-02 -1.756301671266555786e-01 3.877091109752655029e-01 1.640237420797348022e-01 6.891758739948272705e-02 4.049872457981109619e-01
2.155297249555587769e-01 -3.590678423643112183e-02 2.452015690505504608e-02 2.879752591252326965e-02 -2.134767323732376099e-01 1.077411547303199768e-01 -2.633267939090728760e-01 -1.284254491329193115e-01 3.113920101895928383e-03 -1.673776805400848389e-01 -3.502262383699417114e-02 2.853433042764663696e-02 -2.951284646987915039e-01 -8.710660785436630249e-02 2.556514441967010498e-01 4.750682786107063293e-02 1.959461122751235962e-01 1.098167300224304199e-01 2.757619917392730713e-01 3.549960255622863770e-02 1.371737718582153320e-01 -9.858604520559310913e-02 7.381533831357955933e-02 2.934532798826694489e-02 -1.162682473659515381e-02 1.302036084234714508e-02 1.467367261648178101e-01 -3.397896885871887207e-01 2.355526089668273926e-01 3.259873986244201660e-01 6.721714511513710022e-03 3.921061754226684570e-01
4.433866217732429504e-02 8.737047761678695679e-02 -9.836040437221527100e-02 9.865185618400573730e-02 -1.860816180706024170e-01 -2.654404342174530029e-01 -2.194515615701675415e-01 1.409538672305643559e-03 -8.062277734279632568e-02 -3.958091605454683304e-03 8.524352312088012695e-02 -3.896228373050689697e-01 -1.259451210498809814e-01 -4.090575128793716431e-02 3.208779543638229370e-02 9.589157253503799438e-02 6.239495240151882172e-03 -1.094954311847686768e-01 2.306923717260360718e-01 6.288223713636398315e-02 -3.265167772769927979e-02 5.945225432515144348e-02 5.022680014371871948e-02 -6.280174851417541504e-02 -1.602982357144355774e-02 -7.813151180744171143e-02 3.564120829105377197e-01 -5.222781300544738770e-01 -8.100163540802896023e-05 2.784184515476226807e-01 1.106240786612033844e-02 2.456125169992446899e-01
2.098144888877868652e-01 7.340536266565322876e-02 9.454799443483352661e-02 2.074364274740219116e-01 -1.015619039535522461e-01 3.702939301729202271e-02 5.451963841915130615e-02 7.526920735836029053e-02 -5.417299270629882812e-02 -1.334666609764099121e-01 1.227944195270538330e-01 5.397404730319976807e-02 6.495235860347747803e-02 -3.706705570220947266e-01 -1.099336221814155579e-01 5.106839165091514587e-02 4.345241785049438477e-01 -2.420883178710937500e-01 -1.634629219770431519e-01 -1.221375167369842529e-01 1.650007665157318115e-01 -3.621228039264678955e-02 1.668310016393661499e-01 -3.331344574689865112e-02 -1.379442811012268066e-01 -2.330256849527359009e-01 7.704111188650131226e-02 -1.393244713544845581e-01 1.152749508619308472e-01 2.032114863395690918e-01 6.855724006891250610e-02 4.227927625179290771e-01
-3.627604842185974121e-01 -3.399726450443267822e-01 9.368969500064849854e-02 1.055510714650154114e-01 2.396287210285663605e-02 -7.246262859553098679e-03 5.788270849734544754e-03 -1.557211279869079590e-01 -4.647466167807579041e-02 5.098603665828704834e-02 -2.272189259529113770e-01 3.740299120545387268e-02 1.718757599592208862e-01 5.023810267448425293e-02 -3.173012658953666687e-02 6.235079094767570496e-02 8.675317466259002686e-02 1.565064449096098542e-04 -1.883606426417827606e-02 1.115093156695365906e-01 1.237384155392646790e-01 -7.923036068677902222e-02 1.022508293390274048e-01 5.689733475446701050e-02 1.057917252182960510e-01 -4.435975551605224609e-01 -2.225559018552303314e-02 -1.711528003215789795e-01 1.991025507450103760e-01 2.125041093677282333e-03 -6.013398990035057068e-02 5.259569883346557617e-01
1.298931241035461426e-01 1.109811142086982727e-01 -2.288356237113475800e-02 -5.675402283668518066e-02 -2.783084809780120850e-01 -5.121695250272750854e-02 -9.316029399633407593e-02 -6.262499094009399414e-02 -1.981114298105239868e-01 -8.141199499368667603e-02 1.248339787125587463e-01 4.411216080188751221e-02 -6.674951314926147461e-02 -4.784657433629035950e-02 1.142870634794235229e-01 1.637735962867736816e-01 9.146482497453689575e-02 -9.534421563148498535e-02 5.336790904402732849e-02 -3.685978353023529053e-01 4.544354230165481567e-02 -1.051982771605253220e-02 2.289378046989440918e-01 4.048467874526977539e-01 2.016124427318572998e-01 1.641799062490463257e-01 -3.641269728541374207e-02 7.067738915793597698e-04 1.810199022293090820e-01 3.867370784282684326e-01 1.287867724895477295e-01 3.490651249885559082e-01
5.258294753730297089e-03 -5.248586833477020264e-02 -8.629623800516128540e-02 -1.500193327665328979e-01 3.053937980439513922e-04 -1.251341551542282104e-01 -1.753697246313095093e-01 2.122515738010406494e-01 -4.704475775361061096e-02 1.841447949409484863e-01 -4.098270833492279053e-02 -2.998717725276947021e-01 -4.425230249762535095e-02 1.773084141314029694e-02 1.800157129764556885e-01 1.882735043764114380e-01 -2.274274080991744995e-01 -2.588269114494323730e-01 1.751109510660171509e-01 -6.262634880840778351e-03 -1.531540900468826294e-01 1.874768435955047607e-01 2.979089021682739258e-01 2.853491008281707764e-01 9.815572947263717651e-02 1.489414572715759277e-01 -3.322992473840713501e-02 -2.328713685274124146e-01 2.513422369956970215e-01 1.883585453033447266e-01 -1.259343475103378296e-01 3.131971061229705811e-01
4.721165075898170471e-02 -3.162513077259063721e-01 2.714532613754272461e-02 2.307696640491485596e-01 -2.122170478105545044e-01 -9.283498674631118774e-02 3.911007940769195557e-02 -1.618679910898208618e-01 -3.012123703956604004e-02 -2.191725075244903564e-01 -1.542657464742660522e-01 -1.770159006118774414e-01 1.227055415511131287e-01 -1.337852478027343750e-01 1.731419712305068970e-01 2.491347342729568481e-01 2.021029442548751831e-01 -2.835031747817993164e-01 3.567567467689514160e-02 4.813351854681968689e-02 3.142671585083007812e-01 -1.062818691134452820e-01 2.829445302486419678e-01 4.902637377381324768e-02 -8.672036230564117432e-02 -2.230040554422885180e-04 -1.412357985973358154e-01 2.313225865364074707e-01 3.228019922971725464e-02 1.602969467639923096e-01 -1.614687032997608185e-02 3.286265134811401367e-01
-2.604196667671203613e-01 3.015531301498413086e-01 -1.053754985332489014e-01 1.177534610033035278e-01 -3.529413938522338867e-01 -1.477571427822113037e-01 -1.898577958345413208e-01 4.610523208975791931e-02 3.880858421325683594e-01 3.309288024902343750e-01 -1.674236170947551727e-02 -6.755992770195007324e-02 -4.943639785051345825e-02 -1.254221647977828979e-01 3.598931012675166130e-03 1.701400279998779297e-01 1.835694909095764160e-01 -1.871922612190246582e-01 9.906304068863391876e-03 1.117031350731849670e-01 6.798630952835083008e-02 3.746555373072624207e-02 2.547876536846160889e-01 8.772020787000656128e-02 -3.791061416268348694e-02 -7.955823093652725220e-02 -8.158475160598754883e-02 5.369004234671592712e-02 -3.905851393938064575e-02 7.859814167022705078e-02 -1.613944172859191895e-01 3.295345604419708252e-01
1.298096179962158203e-01 9.894241392612457275e-02 -7.475589215755462646e-02 2.113953828811645508e-01 -9.821742027997970581e-02 -2.555821239948272705e-01 -3.029931783676147461e-01 -2.690300047397613525e-01 -1.861905120313167572e-02 4.028117656707763672e-02 -1.020532008260488510e-02 3.432263061404228210e-02 -1.675910055637359619e-01 3.195275366306304932e-01 -3.400005027651786804e-02 -1.809340156614780426e-02 1.732088439166545868e-02 -2.636347115039825439e-01 1.762906014919281006e-01 4.374174401164054871e-02 1.544062942266464233e-01 -2.067094594240188599e-01 2.314529120922088623e-01 9.771985560655593872e-02 -2.269953936338424683e-01 -1.238837912678718567e-01 -8.927460014820098877e-02 -1.532730758190155029e-01 2.639799118041992188e-01 2.175028473138809204e-01 -1.926335692405700684e-01 2.531629800796508789e-01
2.821878530085086823e-02 5.949782580137252808e-02 -3.301429748535156250e-01 5.001274868845939636e-02 -1.480407267808914185e-01 1.239381730556488037e-03 -3.394059836864471436e-01 2.834957540035247803e-01 -1.157166957855224609e-01 1.950705498456954956e-01 -1.567254960536956787e-01 -5.017201602458953857e-02 3.425314277410507202e-02 3.282568231225013733e-02 -1.642937771975994110e-02 -7.862601429224014282e-02 -4.796973615884780884e-02 -2.929230928421020508e-01 2.664006054401397705e-01 -1.443820148706436157e-01 -9.839559346437454224e-02 1.243160516023635864e-01 3.333607614040374756e-01 -8.220112323760986328e-02 2.009233236312866211e-01 6.271401792764663696e-02 -2.011071294546127319e-01 -2.000509202480316162e-01 8.432442694902420044e-02 1.779436022043228149e-01 -1.018974781036376953e-01 2.873847186565399170e-01
-8.908881247043609619e-02 2.218762412667274475e-02 -9.974060952663421631e-02 -1.723085588309913874e-04 2.274746298789978027e-01 -7.318525761365890503e-02 -1.802098900079727173e-01 -3.482171297073364258e-01 -4.734694957733154297e-02 1.123296916484832764e-01 -1.974554806947708130e-01 6.639342755079269409e-02 -1.128119081258773804e-01 1.360699981451034546e-01 1.677536964416503906e-01 3.030427396297454834e-01 8.655589818954467773e-02 -3.921287357807159424e-01 3.511362522840499878e-02 -1.716154664754867554e-01 -3.279262036085128784e-02 -8.985644578933715820e-02 1.171196997165679932e-01 -6.930430233478546143e-02 1.171989133581519127e-03 3.890100494027137756e-02 2.481446713209152222e-01 -2.647815048694610596e-01 1.990776360034942627e-01 1.644291281700134277e-01 -1.625133305788040161e-01 3.397447168827056885e-01
-2.689260244369506836e-01 -1.604229211807250977e-01 -1.043474301695823669e-01 9.507397562265396118e-02 -2.508766651153564453e-01 -2.849931716918945312e-01 -4.733057320117950439e-02 -1.989092491567134857e-02 2.053897082805633545e-02 2.498125832062214613e-04 -3.288290649652481079e-02 1.533671915531158447e-01 -2.118004709482192993e-01 -2.698392868041992188e-01 9.981419146060943604e-02 1.695561558008193970e-01 2.263406515121459961e-01 1.025860905647277832e-01 3.624270558357238770e-01 -2.476550824940204620e-02 2.583879791200160980e-02 -2.331920713186264038e-01 -7.765190303325653076e-02 2.883728407323360443e-02 -2.656184835359454155e-03 -8.438573777675628662e-02 -1.189148649573326111e-01 -2.820316851139068604e-01 9.720693528652191162e-02 -2.331398874521255493e-01 -1.279330700635910034e-01 3.423465192317962646e-01
-1.235550548881292343e-02 1.461366415023803711e-01 -1.229009628295898438e-01 1.024526804685592651e-01 7.365266233682632446e-02 1.148616001009941101e-01 -9.569492936134338379e-02 3.355866065248847008e-03 -1.504134237766265869e-01 4.747747257351875305e-02 1.358489841222763062e-01 -1.378843933343887329e-01 -1.651763767004013062e-01 -5.150285735726356506e-02 4.668451100587844849e-02 2.528400421142578125e-01 1.795059740543365479e-01 -2.740285098552703857e-01 -1.028612852096557617e-01 1.725742816925048828e-01 1.778599619865417480e-01 2.863974571228027344e-01 1.817135661840438843e-01 2.290096580982208252e-01 1.363690290600061417e-02 -2.156704217195510864e-01 4.486913233995437622e-02 -3.358184397220611572e-01 1.790297180414199829e-01 5.284213647246360779e-02 -5.462174522108398378e-05 4.728475809097290039e-01
1.898537874221801758e-01 -2.259296774864196777e-01 -5.510588735342025757e-02 -6.455249339342117310e-02 1.083875373005867004e-01 6.782829295843839645e-03 -5.005075037479400635e-02 -9.683419018983840942e-02 1.629007421433925629e-02 2.688575387001037598e-01 8.614359796047210693e-02 -1.434438824653625488e-01 2.917180024087429047e-02 -1.351063102483749390e-01 1.698541194200515747e-01 6.706884503364562988e-02 2.457775026559829712e-01 -3.315601050853729248e-01 -5.034800246357917786e-02 -5.518015101552009583e-02 5.549550056457519531e-02 1.819675713777542114e-01 3.326304256916046143e-01 2.927827239036560059e-01 2.189005613327026367e-01 1.681949943304061890e-01 2.027044743299484253e-01 -1.748978793621063232e-01 7.172869890928268433e-02 1.294712424278259277e-01 -1.214096918702125549e-01 3.688131868839263916e-01
-1.327875852584838867e-01 -3.172679618000984192e-02 2.816913723945617676e-01 -7.275473326444625854e-02 -2.971694469451904297e-01 -1.917457021772861481e-02 -5.784933641552925110e-02 -1.505837440490722656e-01 7.223860174417495728e-02 2.810587286949157715e-01 -4.519820585846900940e-02 9.515734761953353882e-02 -9.547809511423110962e-02 1.901193708181381226e-02 -4.472556058317422867e-03 1.451054215431213379e-02 6.338781118392944336e-02 -2.210500985383987427e-01 4.172883033752441406e-01 -1.143850609660148621e-01 -3.289360553026199341e-02 6.914396584033966064e-02 2.580021619796752930e-01 -1.494867354631423950e-01 -3.419088125228881836e-01 -2.017987817525863647e-01 1.150006949901580811e-01 -3.511507213115692139e-01 -1.009551212191581726e-01 9.073836728930473328e-03 -6.461248546838760376e-02 1.831001937389373779e-01
1.173996999859809875e-01 -1.713249236345291138e-01 6.145688891410827637e-02 -2.154689654707908630e-02 -1.220750510692596436e-01 -6.505892425775527954e-02 5.990623310208320618e-02 5.502997711300849915e-02 -1.060160249471664429e-01 6.278084963560104370e-02 7.099495083093643188e-02 1.058215722441673279e-01 4.885002970695495605e-02 -6.800605356693267822e-02 2.047832496464252472e-02 -6.342928973026573658e-04 4.043518900871276855e-01 -2.507586181163787842e-01 1.024736762046813965e-01 -1.238297820091247559e-01 -1.738210907205939293e-03 2.634508907794952393e-01 1.782331913709640503e-01 -8.239915594458580017e-03 3.961718082427978516e-02 -4.226531684398651123e-01 -1.984277218580245972e-01 -9.894730895757675171e-02 1.349988728761672974e-01 3.165489435195922852e-01 -3.899143636226654053e-01 1.863646209239959717e-01
-1.394288390874862671e-01 -1.998666524887084961e-01 -3.039110600948333740e-01 5.487151071429252625e-02 -2.168966233730316162e-01 -1.213277503848075867e-01 -3.515505418181419373e-02 -2.973399758338928223e-01 -2.559974193572998047e-01 1.645506918430328369e-01 -2.006177008152008057e-01 -3.198140114545822144e-02 -1.253117918968200684e-01 -5.772837996482849121e-02 -8.013035170733928680e-03 2.783507704734802246e-01 9.067664295434951782e-02 6.080585345625877380e-02 2.847674116492271423e-02 1.132869943976402283e-01 1.506424993276596069e-01 2.188249379396438599e-01 1.710500270128250122e-01 5.403044074773788452e-02 -9.753346443176269531e-02 1.096956133842468262e-01 -8.558379858732223511e-02 7.164369523525238037e-02 2.093291133642196655e-01 2.264512926340103149e-01 4.672529548406600952e-02 4.514012038707733154e-01
-1.112176477909088135e-01 1.451083421707153320e-01 -1.273911446332931519e-01 3.842734172940254211e-02 -4.508887529373168945e-01 -5.368740111589431763e-02 -3.118327073752880096e-02 3.846107795834541321e-02 2.170118838548660278e-01 3.234421014785766602e-01 -4.119858145713806152e-02 -9.897119551897048950e-02 -2.125730365514755249e-01 -1.402028053998947144e-01 1.012358665466308594e-01 -4.602267220616340637e-02 3.331646621227264404e-01 -3.249931335449218750e-01 -5.820688977837562561e-02 8.324510604143142700e-02 4.293376207351684570e-02 -2.593370899558067322e-02 1.843314617872238159e-01 1.240216568112373352e-02 -4.052148386836051941e-02 6.699829548597335815e-02 -2.877430319786071777e-01 -1.126660183072090149e-01 1.633468419313430786e-01 8.874393999576568604e-03 4.787310585379600525e-02 3.249059021472930908e-01
2.276720479130744934e-02 -2.234655171632766724e-01 1.721996627748012543e-02 1.096789911389350891e-01 -5.827455595135688782e-02 -2.372822761535644531e-01 -7.691799104213714600e-02 -1.715460270643234253e-01 -9.600656479597091675e-02 2.274929285049438477e-01 3.789108097553253174e-01 -1.660322546958923340e-01 -6.931427121162414551e-02 -1.717102527618408203e-01 -1.486088782548904419e-01 1.737172305583953857e-01 1.655249446630477905e-01 -2.497751414775848389e-01 3.336175084114074707e-01 -2.424194812774658203e-01 -7.158869504928588867e-02 1.218804437667131424e-02 1.698737889528274536e-01 -1.204306334257125854e-01 4.019367508590221405e-03 -1.628393530845642090e-01 -2.615655958652496338e-01 -1.644644290208816528e-01 1.498091071844100952e-01 -9.747974574565887451e-02 6.747815012931823730e-02 2.377596944570541382e-01
2.908734381198883057e-01 -9.692186117172241211e-02 8.706449717283248901e-02 -2.934264950454235077e-02 -1.104444041848182678e-01 -1.571281105279922485e-01 -6.730053573846817017e-02 1.184334233403205872e-01 1.312904804944992065e-01 3.096142970025539398e-02 1.797326356172561646e-01 -2.468108013272285461e-02 -1.668473929166793823e-01 -1.991885900497436523e-01 -2.374991774559020996e-02 1.908258944749832153e-01 1.004180386662483215e-01 -1.954182535409927368e-01 -8.554546535015106201e-02 -1.135064065456390381e-01 1.236918270587921143e-01 -8.515942096710205078e-02 7.049755007028579712e-02 3.165842592716217041e-01 9.343625046312808990e-03 -3.589651286602020264e-01 9.078892320394515991e-02 -4.860679060220718384e-02 5.493439733982086182e-03 3.134486973285675049e-01 7.490719109773635864e-02 4.968420863151550293e-01
1.200466882437467575e-02 -7.326575368642807007e-02 5.881009995937347412e-02 6.147924438118934631e-02 -2.860020995140075684e-01 -9.904276579618453979e-02 2.699317336082458496e-01 7.946555502712726593e-03 9.019766747951507568e-02 3.835802897810935974e-02 3.975969552993774414e-02 1.310209184885025024e-01 -1.879430189728736877e-02 -1.227788068354129791e-02 -3.751667588949203491e-02 5.036018416285514832e-02 5.401978641748428345e-02 -2.995722889900207520e-01 7.911831140518188477e-02 4.680059105157852173e-02 2.209563851356506348e-01 -1.224003583192825317e-01 -6.495228409767150879e-02 2.866958975791931152e-01 5.284820124506950378e-02 -3.724850118160247803e-01 2.838768362998962402e-01 -3.627648577094078064e-02 1.130273938179016113e-01 3.283610641956329346e-01 3.643709700554609299e-03 4.410632550716400146e-01
-2.151292115449905396e-01 -6.921847164630889893e-02 1.236122846603393555e-01 -6.094431877136230469e-02 3.106360323727130890e-02 7.017225027084350586e-03 2.637921273708343506e-02 -2.129055708646774292e-01 -1.606587916612625122e-01 5.340663716197013855e-02 -2.088681757450103760e-01 2.993722856044769287e-01 1.138646248728036880e-02 8.158916980028152466e-02 1.990336179733276367e-01 1.557281166315078735e-01 2.329922020435333252e-01 -1.938248127698898315e-01 1.818015053868293762e-02 4.125527665019035339e-02 -2.409904450178146362e-01 7.859799265861511230e-02 8.385692536830902100e-02 1.288689970970153809e-01 -3.143497975543141365e-03 -1.186327189207077026e-01 5.884215608239173889e-02 -2.391446530818939209e-01 8.518250286579132080e-02 2.485324740409851074e-01 -1.639252305030822754e-01 5.458192825317382812e-01
-8.361794799566268921e-02 2.613055333495140076e-02 -5.180510506033897400e-02 -4.802945628762245178e-02 -1.226806193590164185e-01 -2.725264243781566620e-02 -1.732557266950607300e-01 -1.912332475185394287e-01 -6.486067175865173340e-02 -3.741073235869407654e-02 -4.300942122936248779e-01 -3.047827482223510742e-01 -1.552359908819198608e-01 -2.081434130668640137e-01 3.942241668701171875e-01 2.813829109072685242e-02 -2.152510732412338257e-01 -2.330427765846252441e-01 2.912195026874542236e-01 -1.179402023553848267e-01 -7.572369277477264404e-02 -2.249128371477127075e-02 7.747880369424819946e-02 1.122589856386184692e-01 -3.345020115375518799e-02 -1.567385643720626831e-01 -1.766798049211502075e-01 -1.467700488865375519e-02 1.370351612567901611e-01 1.135309487581253052e-01 7.999754697084426880e-02 2.801016867160797119e-01
-8.746446669101715088e-02 -2.651838958263397217e-01 -2.952142357826232910e-01 2.055091597139835358e-02 -2.992766797542572021e-01 -1.235830932855606079e-01 -2.808499848470091820e-03 -3.628475069999694824e-01 -1.812961101531982422e-01 1.715419441461563110e-01 -1.813578456640243530e-01 -1.579046100378036499e-01 -1.087521240115165710e-01 -6.534735113382339478e-02 -3.641844168305397034e-02 2.999578714370727539e-01 1.024760678410530090e-02 -5.602238699793815613e-03 1.699431426823139191e-02 2.709676977246999741e-03 1.304682940244674683e-01 2.456818073987960815e-01 2.490032911300659180e-01 2.004250138998031616e-02 -1.052709817886352539e-01 1.554836630821228027e-01 -5.208829417824745178e-02 4.049741476774215698e-02 2.011924833059310913e-01 2.603999674320220947e-01 8.226195722818374634e-02 2.748601436614990234e-01
2.208369672298431396e-01 -4.693154245615005493e-02 -1.826752275228500366e-01 -7.245577126741409302e-02 -1.188061833381652832e-01 -1.046786010265350342e-01 -1.342337727546691895e-01 -2.437525242567062378e-01 -2.360917180776596069e-01 -1.262752432376146317e-02 -4.002989456057548523e-02 -1.839663237333297729e-01 -1.359576880931854248e-01 -2.761382162570953369e-01 3.592548668384552002e-01 -1.163400411605834961e-01 2.335814200341701508e-02 -7.321818172931671143e-02 3.823538124561309814e-01 -6.502846628427505493e-02 9.550374746322631836e-02 -5.578591674566268921e-02 3.629250824451446533e-01 2.292349189519882202e-01 1.412053257226943970e-01 1.325970608741044998e-02 -5.257670301944017410e-03 -1.527962237596511841e-01 1.315376609563827515e-01 7.853526622056961060e-02 1.297621279954910278e-01 2.063933461904525757e-01
6.116899102926254272e-02 -1.290134489536285400e-01 -1.594023033976554871e-02 -1.366565674543380737e-01 -4.888618737459182739e-02 9.127154946327209473e-02 -1.925343871116638184e-01 -1.268353164196014404e-01 4.290315881371498108e-02 2.355273663997650146e-01 -1.854666471481323242e-01 -3.840550780296325684e-02 1.158626470714807510e-02 2.314710915088653564e-01 1.413982808589935303e-01 2.472553402185440063e-01 1.113285347819328308e-01 -1.289172619581222534e-01 -1.397003233432769775e-01 -2.577222883701324463e-01 1.533708721399307251e-01 -1.218708753585815430e-01 2.655852735042572021e-01 1.284774541854858398e-01 1.740007847547531128e-01 -9.761241823434829712e-02 2.767180204391479492e-01 -3.139683604240417480e-01 -4.703701660037040710e-02 3.299359083175659180e-01 -2.219468355178833008e-03 3.199732005596160889e-01
-2.759204506874084473e-01 2.488794326782226562e-01 -3.769380450248718262e-01 -8.122533559799194336e-02 -3.413393199443817139e-01 -2.301303297281265259e-01 -7.573142647743225098e-02 -1.596411466598510742e-01 1.551338732242584229e-01 3.030677698552608490e-02 -1.321870386600494385e-01 6.996171176433563232e-02 1.931752264499664307e-01 -6.519678235054016113e-02 3.072337061166763306e-02 1.160106509923934937e-01 2.924003601074218750e-01 -2.065370082855224609e-01 1.559955626726150513e-01 -6.280439347028732300e-02 2.055081725120544434e-01 -1.029012724757194519e-01 1.063940525054931641e-01 1.823185384273529053e-01 -2.300112843513488770e-01 9.133800864219665527e-02 9.850440174341201782e-02 -3.366992995142936707e-02 -1.240583658218383789e-01 -1.223153341561555862e-02 6.905763596296310425e-02 2.510401606559753418e-01
-1.995967328548431396e-01 1.097734794020652771e-01 -1.009486336261034012e-02 2.302660346031188965e-01 -3.525965511798858643e-01 -1.101634800434112549e-01 -1.613712757825851440e-01 -1.826184839010238647e-01 -3.619239628314971924e-01 -2.222550958395004272e-01 -2.117726020514965057e-02 1.425359845161437988e-01 -8.628943562507629395e-02 8.434139937162399292e-02 6.983117014169692993e-02 1.576830148696899414e-01 9.154493361711502075e-02 -1.353351473808288574e-01 2.169833779335021973e-01 4.003084823489189148e-02 -3.396962583065032959e-02 -4.095174372196197510e-02 1.123207956552505493e-01 3.062049392610788345e-03 -1.666627377271652222e-01 -3.218685090541839600e-01 -2.956525087356567383e-01 -3.985997661948204041e-02 7.412268221378326416e-02 2.716045081615447998e-01 6.653488427400588989e-02 2.424526810646057129e-01
-1.993587613105773926e-01 -8.200251311063766479e-02 -3.844606503844261169e-02 -7.399023510515689850e-03 -6.757919490337371826e-02 9.735177271068096161e-03 -2.596411406993865967e-01 -3.075362741947174072e-01 -8.921094238758087158e-02 5.842218175530433655e-02 -6.088217347860336304e-02 -2.960906028747558594e-01 2.366039529442787170e-02 -8.302778005599975586e-02 -1.685790419578552246e-01 2.682406008243560791e-01 2.475003004074096680e-01 -3.378562331199645996e-01 -2.948676981031894684e-02 4.222722351551055908e-02 5.110389366745948792e-02 -7.619579136371612549e-02 3.139462471008300781e-01 1.484128236770629883e-01 -1.386965215206146240e-01 -1.778485476970672607e-01 -3.254589736461639404e-01 -1.219764947891235352e-01 3.227117657661437988e-02 2.586172819137573242e-01 -5.779894441366195679e-02 1.574044674634933472e-01
2.359824068844318390e-02 1.809136271476745605e-01 -1.366816461086273193e-01 2.599543333053588867e-01 -8.464299887418746948e-02 1.608934253454208374e-01 -2.862473949790000916e-02 1.572953537106513977e-02 1.601341515779495239e-01 1.931285560131072998e-01 -1.062223985791206360e-01 -3.061172664165496826e-01 1.610817387700080872e-02 -6.423842906951904297e-02 -9.557083994150161743e-02 2.130534499883651733e-01 2.952652871608734131e-01 -4.841107875108718872e-02 3.178859651088714600e-01 7.253266125917434692e-02 1.057493761181831360e-01 2.948815226554870605e-01 8.474858850240707397e-02 -9.888191521167755127e-02 -1.342113167047500610e-01 -6.298485398292541504e-02 1.882568448781967163e-01 1.021684519946575165e-02 3.153163194656372070e-02 2.355671226978302002e-01 -1.045582592487335205e-01 4.285022318363189697e-01
-1.529877036809921265e-01 8.670425415039062500e-02 -3.614220619201660156e-01 -2.745223343372344971e-01 -3.833550512790679932e-01 1.095476280897855759e-02 -1.405727863311767578e-01 -1.482870578765869141e-01 -5.199892073869705200e-02 6.386370956897735596e-02 -7.153570652008056641e-02 -4.726121947169303894e-02 2.324499040842056274e-01 5.795920640230178833e-02 -2.868726849555969238e-02 3.305841088294982910e-01 2.450699955224990845e-01 -1.758591532707214355e-01 1.587732434272766113e-01 -2.641061693429946899e-02 4.532263055443763733e-02 -1.910102367401123047e-01 5.338989943265914917e-02 -1.143193915486335754e-01 -7.854680716991424561e-02 -1.151392087340354919e-01 -2.161330729722976685e-01 6.984347850084304810e-02 1.577464491128921509e-01 2.389860898256301880e-01 -6.559377908706665039e-02 2.528906464576721191e-01
-5.206510797142982483e-02 -3.625045716762542725e-02 -1.632512807846069336e-01 6.804839521646499634e-02 -4.522234797477722168e-01 -3.198340162634849548e-02 -1.280655264854431152e-01 6.572990119457244873e-02 -1.072734594345092773e-01 -2.878643339499831200e-03 -1.121865957975387573e-01 -1.257292926311492920e-01 -6.756139546632766724e-02 -2.187653481960296631e-01 -9.073127061128616333e-03 1.341100931167602539e-01 1.176338177174329758e-02 5.668637529015541077e-02 2.144592106342315674e-01 -2.836045324802398682e-01 -2.159935235977172852e-01 -2.141067683696746826e-01 2.500174939632415771e-01 1.722741685807704926e-02 3.094031810760498047e-01 -1.980698108673095703e-01 2.110658884048461914e-01 1.305905580520629883e-01 -1.030967310070991516e-01 -2.348857186734676361e-02 -8.763258159160614014e-02 3.571301400661468506e-01
8.125179260969161987e-02 -1.939006149768829346e-02 1.925115734338760376e-01 -1.867815256118774414e-01 -2.860039174556732178e-01 -8.875658363103866577e-02 -2.337838858366012573e-01 -1.488505005836486816e-01 -9.179415553808212280e-02 2.164084278047084808e-02 7.593847345560789108e-03 6.733912229537963867e-02 1.707542687654495239e-01 6.492710858583450317e-02 1.323134005069732666e-01 -1.151678934693336487e-01 -1.105767041444778442e-01 -1.200759038329124451e-01 2.371358722448348999e-01 1.703815311193466187e-01 -4.059648513793945312e-02 -1.782225221395492554e-01 3.943923711776733398e-01 1.005760859698057175e-02 5.429961159825325012e-02 -1.007680371403694153e-01 -8.545748889446258545e-02 -2.779250964522361755e-02 3.731375932693481445e-01 2.476726286113262177e-02 9.875728935003280640e-02 4.530061483383178711e-01
-4.929519724100828171e-03 -3.934664726257324219e-01 1.126517890952527523e-03 1.070287823677062988e-01 2.020712010562419891e-02 -1.306962221860885620e-01 -2.139444798231124878e-01 5.493675917387008667e-02 -9.506709873676300049e-02 -1.111574620008468628e-01 4.653454571962356567e-02 3.736017644405364990e-02 8.426925633102655411e-04 -2.165091037750244141e-02 2.225915789604187012e-01 2.508935332298278809e-01 1.588380038738250732e-01 -1.976170241832733154e-01 -1.808613985776901245e-01 1.949672549962997437e-01 1.126591637730598450e-01 -8.181420713663101196e-02 3.874520659446716309e-01 -4.164195433259010315e-02 2.076158300042152405e-02 -3.375319242477416992e-01 2.544136345386505127e-01 -9.746485203504562378e-02 1.061210483312606812e-01 4.222015291452407837e-02 1.296476572751998901e-01 3.237639367580413818e-01
-1.454882025718688965e-01 6.415838748216629028e-02 -1.978713423013687134e-01 3.651624917984008789e-01 2.063747495412826538e-01 1.355950236320495605e-01 7.863742858171463013e-02 -6.056532636284828186e-02 -7.336478680372238159e-02 1.046046391129493713e-01 -8.534843474626541138e-02 1.039150431752204895e-01 2.973520755767822266e-01 8.398945629596710205e-02 1.094842255115509033e-01 2.921694517135620117e-01 1.872199177742004395e-01 -2.075058370828628540e-01 1.860234141349792480e-01 -1.225011050701141357e-01 -1.413014251738786697e-02 -1.203290298581123352e-01 3.482345342636108398e-01 -3.784075006842613220e-02 -2.224055491387844086e-02 -1.546523626893758774e-02 3.425139933824539185e-02 -2.028591483831405640e-01 2.088451385498046875e-01 1.275740563869476318e-01 -1.336438953876495361e-01 3.438782393932342529e-01
-1.310382038354873657e-01 -1.497096717357635498e-01 -8.296182006597518921e-02 -2.044341117143630981e-01 -3.007759451866149902e-01 -3.277329206466674805e-01 -5.173705145716667175e-02 -1.221948675811290741e-02 7.860939204692840576e-02 -1.638189852237701416e-01 -5.635632202029228210e-02 -2.299346923828125000e-01 3.297963179647922516e-03 -2.047187834978103638e-02 2.961020469665527344e-01 7.434948533773422241e-02 -4.177006892859935760e-03 -7.431057840585708618e-02 -1.732566207647323608e-02 -4.620055556297302246e-01 1.416671276092529297e-01 2.108483947813510895e-02 -4.713635519146919250e-02 4.731163010001182556e-02 2.927668578922748566e-02 -1.033927574753761292e-01 1.616379916667938232e-01 -3.175695836544036865e-01 2.654325366020202637e-01 7.641902565956115723e-02 -2.565571367740631104e-01 5.864448845386505127e-02
-6.659140437841415405e-02 -8.584084920585155487e-03 -6.543564377352595329e-04 -5.290006101131439209e-02 -2.697321474552154541e-01 -2.195380330085754395e-01 -1.540239751338958740e-01 -3.132577538490295410e-01 -3.791862726211547852e-01 -1.079801097512245178e-01 -1.782097816467285156e-01 -1.329946964979171753e-01 -6.334660947322845459e-02 -1.670785397291183472e-01 2.298529595136642456e-01 1.182774603366851807e-01 2.977458387613296509e-02 7.131029851734638214e-03 2.532040476799011230e-01 -1.298079788684844971e-01 -5.048611760139465332e-02 8.549757301807403564e-02 2.252735495567321777e-01 7.746817171573638916e-02 -8.438486605882644653e-02 9.641969949007034302e-02 -1.882435083389282227e-01 4.790279641747474670e-02 2.585702240467071533e-01 1.930136084556579590e-01 2.695276141166687012e-01 2.585246264934539795e-01
5.760736390948295593e-02 3.377380669116973877e-01 6.686072796583175659e-02 -1.398340016603469849e-01 -3.235793411731719971e-01 -2.633765339851379395e-01 4.951677098870277405e-02 -2.306399643421173096e-01 5.982053652405738831e-02 -1.490034312009811401e-01 1.863491088151931763e-01 1.338762938976287842e-01 -1.664539612829685211e-02 9.422640316188335419e-03 5.380320549011230469e-02 1.535670459270477295e-01 2.303312569856643677e-01 -2.577917464077472687e-02 1.502344459295272827e-01 -6.447590887546539307e-02 2.370938807725906372e-01 1.893400773406028748e-02 8.403147757053375244e-02 1.585069149732589722e-01 2.096692174673080444e-01 -1.816540583968162537e-02 -7.949654757976531982e-02 4.735983163118362427e-02 2.993615865707397461e-01 3.288978040218353271e-01 -2.143307588994503021e-02 3.213930428028106689e-01
1.374188661575317383e-01 -1.173867061734199524e-01 -1.073002889752388000e-01 3.289397358894348145e-01 -1.818989217281341553e-01 2.134203910827636719e-01 -6.721968296915292740e-03 3.059113323688507080e-01 6.921831518411636353e-02 5.702063441276550293e-02 3.312679007649421692e-02 4.576963186264038086e-02 -2.295477092266082764e-01 -1.502618044614791870e-01 3.595749661326408386e-02 1.684655845165252686e-01 1.412401944398880005e-01 -3.822263181209564209e-01 -2.033716998994350433e-02 -2.348013669252395630e-01 3.394850343465805054e-02 -1.607679277658462524e-01 -4.513760283589363098e-02 -6.948450952768325806e-02 1.470262408256530762e-01 -2.639452219009399414e-01 2.720937319099903107e-02 -1.379466205835342407e-01 1.609718799591064453e-01 1.230198666453361511e-01 6.630528718233108521e-02 3.837044537067413330e-01
-1.708602458238601685e-01 -4.229157790541648865e-02 1.963771283626556396e-01 -8.688070811331272125e-03 7.199104130268096924e-02 -3.688502311706542969e-01 1.327104587107896805e-02 -9.941425174474716187e-02 2.292389720678329468e-01 4.520656913518905640e-02 1.164766401052474976e-01 -4.361755214631557465e-03 1.331361979246139526e-01 -3.856738209724426270e-01 2.822567522525787354e-01 2.211332619190216064e-01 1.274576485157012939e-01 -1.584980338811874390e-01 1.515474915504455566e-01 -9.811963140964508057e-02 -2.019257396459579468e-01 -2.690511755645275116e-02 2.934610005468130112e-03 2.317033894360065460e-02 -1.193432509899139404e-01 -1.532203257083892822e-01 -6.862924247980117798e-02 -2.911525070667266846e-01 -1.675076782703399658e-01 1.716941744089126587e-01 1.329957991838455200e-01 3.121521174907684326e-01
-1.501112338155508041e-02 -1.993613243103027344e-01 2.471525073051452637e-01 -2.465655840933322906e-02 -2.813251316547393799e-01 -3.352828025817871094e-01 8.406358957290649414e-02 -1.124728471040725708e-01 -5.018665269017219543e-02 3.743673488497734070e-02 -8.672067523002624512e-02 -6.015211343765258789e-02 8.046995848417282104e-03 -1.932369619607925415e-01 1.160274446010589600e-02 1.590394079685211182e-01 2.214631736278533936e-01 -1.922661960124969482e-01 2.352068424224853516e-01 -1.379536390304565430e-01 -3.361908346414566040e-02 -2.852003276348114014e-01 7.269746810197830200e-02 2.346529960632324219e-01 -1.395488344132900238e-02 -1.830832958221435547e-01 -1.662756353616714478e-01 -2.458935528993606567e-01 -9.066165238618850708e-02 6.078207492828369141e-02 -2.804043292999267578e-01 3.059767484664916992e-01
-2.564228177070617676e-01 5.149791762232780457e-02 -1.692339628934860229e-01 9.035204350948333740e-02 -4.522585868835449219e-01 -1.810990422964096069e-01 -2.564063966274261475e-01 1.322800759226083755e-02 2.109805494546890259e-01 2.377890944480895996e-01 -9.095595031976699829e-02 -2.541547268629074097e-02 6.496091932058334351e-02 7.643726468086242676e-02 1.985290497541427612e-01 1.250132173299789429e-01 3.254773616790771484e-01 1.100089680403470993e-02 1.671606302261352539e-01 4.089341685175895691e-02 2.910489030182361603e-02 -2.920609898865222931e-02 7.632502168416976929e-02 -2.949416339397430420e-01 -1.497206687927246094e-01 -8.707925677299499512e-03 1.326726824045181274e-01 -1.244482174515724182e-01 8.479048497974872589e-03 1.597665995359420776e-02 1.447319090366363525e-01 3.307780027389526367e-01
-1.517633944749832153e-01 -3.834831994026899338e-03 -1.487036347389221191e-01 2.358573973178863525e-01 1.849899441003799438e-01 -1.507381051778793335e-01 -6.730533391237258911e-02 -2.220516651868820190e-01 -1.376571208238601685e-01 1.350847333669662476e-01 1.760880798101425171e-01 -1.173229962587356567e-01 -9.927781671285629272e-02 -3.293099403381347656e-01 -5.855549871921539307e-02 8.793889731168746948e-02 2.144361138343811035e-01 -1.814847290515899658e-01 2.803536653518676758e-01 -1.824279874563217163e-01 -1.115116626024246216e-01 -1.366312950849533081e-01 1.356590986251831055e-01 -8.680508285760879517e-02 -6.045070663094520569e-02 -1.868218481540679932e-01 -2.463002353906631470e-01 -1.453362703323364258e-01 3.633985221385955811e-01 6.187652703374624252e-03 1.812516897916793823e-01 2.094467431306838989e-01
2.055398821830749512e-01 -6.820488721132278442e-02 -1.638894230127334595e-01 -5.268191173672676086e-02 -2.369440346956253052e-01 -3.487843275070190430e-01 1.906956881284713745e-01 -6.636477261781692505e-02 4.530656337738037109e-02 2.979354932904243469e-02 -4.126919060945510864e-02 -2.881889641284942627e-01 -3.014797717332839966e-02 -1.416130512952804565e-01 1.113245189189910889e-01 1.826910674571990967e-01 4.191589951515197754e-01 2.131959199905395508e-01 1.746534854173660278e-01 1.357170380651950836e-02 -5.953463539481163025e-02 -1.018114760518074036e-01 1.238935440778732300e-02 8.275771886110305786e-02 1.951024979352951050e-01 -1.132761090993881226e-01 -1.968916803598403931e-01 -1.900933086872100830e-01 -8.345530927181243896e-02 1.887381523847579956e-01 -5.678050220012664795e-02 3.257594704627990723e-01
-2.545064389705657959e-01 -1.876556873321533203e-02 1.511963009834289551e-01 -1.293366700410842896e-01 1.315688043832778931e-01 -4.234322905540466309e-01 1.003991514444351196e-01 -2.591579221189022064e-02 -1.303451694548130035e-02 1.149109378457069397e-01 2.340620607137680054e-01 1.046161912381649017e-02 -5.498515069484710693e-02 -3.552534803748130798e-02 5.384287331253290176e-03 8.145765960216522217e-02 1.751930415630340576e-01 -4.207452535629272461e-01 2.304814308881759644e-01 -3.487475588917732239e-02 -1.607874482870101929e-01 -2.036862969398498535e-01 1.084333360195159912e-01 1.032534092664718628e-01 -2.044173190370202065e-03 -2.983185648918151855e-01 8.728731423616409302e-03 -1.899427026510238647e-01 -4.957741498947143555e-02 -9.709235280752182007e-02 4.207195015624165535e-04 3.462024629116058350e-01
-3.799878060817718506e-01 1.836705803871154785e-01 -3.384020328521728516e-01 1.167100369930267334e-01 -2.969575822353363037e-01 -2.147877514362335205e-01 7.723148912191390991e-02 -2.210919559001922607e-01 5.847541987895965576e-02 7.359965890645980835e-02 1.405438929796218872e-01 2.312607131898403168e-02 -6.259169429540634155e-02 -2.221626192331314087e-01 -2.214713096618652344e-01 4.023357629776000977e-01 -1.099642142653465271e-01 -1.293892115354537964e-01 8.756402134895324707e-02 -1.420140825212001801e-02 4.769667610526084900e-02 -3.644125163555145264e-02 3.216026127338409424e-01 -9.698277711868286133e-02 -2.132034860551357269e-02 -1.788577735424041748e-01 -6.149508059024810791e-02 -2.392321079969406128e-02 6.949932128190994263e-02 1.303484477102756500e-02 -2.291792072355747223e-02 1.256520152091979980e-01
9.216579049825668335e-02 -8.925963193178176880e-02 4.076093435287475586e-02 -1.087466031312942505e-01 1.234159991145133972e-01 1.147918030619621277e-01 -9.503874182701110840e-02 -2.993711531162261963e-01 2.550180852413177490e-01 1.256146728992462158e-01 7.390493154525756836e-02 -1.645440310239791870e-01 8.856118470430374146e-02 -1.136846691370010376e-01 -4.966882988810539246e-02 4.788264930248260498e-01 1.114930287003517151e-01 -1.957113742828369141e-01 -6.749310344457626343e-02 1.020941436290740967e-01 1.201679557561874390e-02 -8.150767534971237183e-02 -1.575088649988174438e-01 -1.158521696925163269e-02 7.991548627614974976e-02 -1.753723770380020142e-01 8.085083961486816406e-02 -2.973898351192474365e-01 1.046582870185375214e-02 1.152476146817207336e-01 -1.594510525465011597e-01 4.568903744220733643e-01
1.805169582366943359e-01 -1.032967120409011841e-01 1.178850755095481873e-01 -8.180582663044333458e-04 -2.327393740415573120e-01 -3.463793918490409851e-02 -2.741810083389282227e-01 -4.645070061087608337e-02 -1.768747121095657349e-01 2.540357783436775208e-02 2.839400619268417358e-02 1.032021194696426392e-01 1.694573462009429932e-01 -1.117561087012290955e-01 2.748894691467285156e-01 1.377621293067932129e-01 -1.114399805665016174e-01 -1.830660998821258545e-01 2.305999547243118286e-01 1.236694753170013428e-01 1.631238609552383423e-01 1.406319066882133484e-02 4.361501336097717285e-01 -1.060687378048896790e-01 1.890228129923343658e-02 -2.771991193294525146e-01 1.278509646654129028e-01 -6.158769130706787109e-02 1.946128457784652710e-01 -4.899251833558082581e-02 1.960044354200363159e-01 3.351053595542907715e-01
-2.292229682207107544e-01 5.550784245133399963e-02 4.589449241757392883e-02 -2.015071809291839600e-01 -4.084652289748191833e-02 -3.727901875972747803e-01 -2.580252587795257568e-01 -1.807785481214523315e-01 1.550304703414440155e-02 2.083871662616729736e-01 -2.619637548923492432e-01 1.184972226619720459e-01 -2.049608975648880005e-01 -1.624816656112670898e-02 -3.289080411195755005e-02 1.308448761701583862e-01 8.333604782819747925e-02 -1.337645202875137329e-01 2.487675845623016357e-01 -1.619177013635635376e-01 2.724964916706085205e-01 3.808714449405670166e-02 3.126868009567260742e-01 -8.152289688587188721e-02 1.673994511365890503e-01 -9.711857140064239502e-02 6.200819090008735657e-02 5.779085308313369751e-02 -2.236779779195785522e-01 -7.580794394016265869e-02 4.666376486420631409e-02 2.815990447998046875e-01
-2.790015637874603271e-01 1.216890066862106323e-01 -1.259826123714447021e-01 -6.807024031877517700e-02 -2.008873969316482544e-01 -2.236956954002380371e-01 -8.221647702157497406e-03 -1.572184413671493530e-01 -1.936009898781776428e-02 5.897474288940429688e-02 1.731599867343902588e-02 7.642780244350433350e-02 -2.133527845144271851e-01 -2.697561979293823242e-01 -2.341211214661598206e-02 2.681040167808532715e-01 2.008641064167022705e-01 3.668957203626632690e-02 2.846957743167877197e-01 -3.329312503337860107e-01 5.243877694010734558e-02 -1.620413064956665039e-01 -7.366400957107543945e-02 -1.170510351657867432e-01 -1.108208447694778442e-01 -1.564642637968063354e-01 -2.241866737604141235e-01 -3.199097812175750732e-01 1.091632544994354248e-01 -1.452331244945526123e-01 -3.511276468634605408e-02 2.561758160591125488e-01
-4.890597984194755554e-02 7.458158582448959351e-02 -6.943184137344360352e-02 -1.132955104112625122e-01 -2.240108698606491089e-01 -2.979856356978416443e-02 -1.646342724561691284e-01 -1.288084536790847778e-01 -2.231325507164001465e-01 -5.795464385300874710e-03 -1.633175611495971680e-01 -2.096819505095481873e-02 -1.452828496694564819e-01 -3.257591426372528076e-01 2.053621560335159302e-01 1.397356390953063965e-01 1.229543760418891907e-01 -3.002688884735107422e-01 2.048347592353820801e-01 -3.402718603610992432e-01 -6.940110772848129272e-02 1.514729261398315430e-01 1.909277588129043579e-01 4.529380798339843750e-02 5.764642730355262756e-02 -5.291387066245079041e-02 -2.299551516771316528e-01 5.312147736549377441e-02 2.895154953002929688e-01 2.602485381066799164e-02 3.588573038578033447e-01 9.684061259031295776e-02
-2.042248100042343140e-01 -1.151086166501045227e-01 -3.163446187973022461e-01 7.141873985528945923e-02 -1.605111360549926758e-01 -1.121738255023956299e-01 -8.401037193834781647e-03 -2.183953672647476196e-01 -3.204658925533294678e-01 9.914665669202804565e-02 -1.658340543508529663e-01 -7.298735529184341431e-02 7.566450163722038269e-03 -1.267747282981872559e-01 1.836817711591720581e-01 -4.786234349012374878e-02 -3.282641246914863586e-02 -4.389614239335060120e-02 1.729512214660644531e-01 -5.084319785237312317e-02 1.257361751049757004e-02 1.513219177722930908e-01 7.928976416587829590e-02 -1.789172366261482239e-02 -6.916548311710357666e-02 -1.299286484718322754e-01 -3.127123117446899414e-01 -6.313003599643707275e-02 1.339674443006515503e-01 3.295702636241912842e-01 -2.939344942569732666e-01 3.932842016220092773e-01
1.757986494340002537e-03 -8.515962958335876465e-02 -2.761463820934295654e-01 2.801396548748016357e-01 -2.251722216606140137e-01 -4.038307070732116699e-02 -8.294741809368133545e-02 -2.464981675148010254e-01 4.783553630113601685e-02 1.283512711524963379e-01 -9.765873849391937256e-02 1.501321047544479370e-01 -8.613411337137222290e-02 -2.606430053710937500e-01 2.685878574848175049e-01 -1.259101927280426025e-01 2.565495297312736511e-02 5.197260901331901550e-02 -5.212210863828659058e-02 4.510613158345222473e-02 2.237028479576110840e-01 -1.825009137392044067e-01 1.772160381078720093e-01 -2.293038070201873779e-01 -9.421070665121078491e-02 -1.791146770119667053e-02 8.778607100248336792e-02 -3.056049346923828125e-01 1.678549498319625854e-02 6.232246384024620056e-02 -6.070779636502265930e-02 4.585351049900054932e-01
1.810226403176784515e-02 1.168240457773208618e-01 1.034968644380569458e-01 -3.984495624899864197e-02 -3.424852490425109863e-01 -1.454025506973266602e-01 1.376624107360839844e-01 -1.623653322458267212e-01 -6.186268292367458344e-03 -1.259095817804336548e-01 1.496839374303817749e-01 -4.846532270312309265e-02 -1.457727402448654175e-01 -7.707436382770538330e-02 1.571450531482696533e-01 -3.705707937479019165e-02 3.599882125854492188e-01 -6.908488273620605469e-02 -1.901639252901077271e-02 -2.357341200113296509e-01 2.105966061353683472e-01 1.292738318443298340e-01 1.262799501419067383e-01 3.235456347465515137e-02 -8.842313289642333984e-02 -4.299022853374481201e-01 2.465209960937500000e-01 -3.002981543540954590e-01 1.872903108596801758e-01 -7.026947289705276489e-02 3.229751018807291985e-03 2.100134938955307007e-01
-4.627472162246704102e-01 -3.686613403260707855e-03 -9.405946731567382812e-02 7.288260012865066528e-02 -3.298544883728027344e-01 -1.140880733728408813e-01 -1.987647861242294312e-01 -4.015372693538665771e-02 -1.522565726190805435e-02 5.257441103458404541e-02 5.901930853724479675e-02 -3.535276651382446289e-02 2.069356888532638550e-01 -2.621784247457981110e-02 -1.487745791673660278e-01 2.852115035057067871e-01 1.210586875677108765e-01 -1.166499480605125427e-01 1.403401494026184082e-01 1.663329899311065674e-01 4.071618989109992981e-02 -8.662451058626174927e-02 1.477273255586624146e-01 3.080414421856403351e-02 1.405994296073913574e-01 2.506174743175506592e-01 -1.945014744997024536e-01 -2.315575033426284790e-01 1.200259700417518616e-01 3.043392896652221680e-01 -4.466408398002386093e-03 2.557348906993865967e-01
-3.182512223720550537e-01 1.454664170742034912e-01 -3.119757473468780518e-01 -3.980356559623032808e-04 -2.384833544492721558e-01 -4.548618197441101074e-02 -2.072644829750061035e-01 -2.151759713888168335e-01 2.073432952165603638e-01 -1.153798326849937439e-01 -1.337461769580841064e-01 -1.220838725566864014e-01 -3.014197805896401405e-03 -2.094201184809207916e-02 -1.448541432619094849e-01 4.532153531908988953e-02 2.727771401405334473e-01 -2.790398895740509033e-01 -2.100150585174560547e-01 -4.815253242850303650e-02 -1.681412905454635620e-01 2.106602936983108521e-01 1.620440483093261719e-01 -1.207695435732603073e-02 -2.323925793170928955e-01 -5.770954489707946777e-02 -3.810087963938713074e-02 -1.145819053053855896e-01 1.857203245162963867e-01 -2.661148272454738617e-02 -1.234368011355400085e-01 3.151827454566955566e-01
-6.510729342699050903e-02 -2.074793726205825806e-01 -4.198890030384063721e-01 -1.127736046910285950e-01 -2.755486667156219482e-01 -4.462451115250587463e-02 1.378801371902227402e-02 -1.746757924556732178e-01 -7.188337296247482300e-02 -7.014048099517822266e-02 -1.491781175136566162e-01 -2.443340867757797241e-01 3.562508895993232727e-02 7.801998406648635864e-02 7.276450842618942261e-02 8.009956777095794678e-02 -2.662759125232696533e-01 -2.433019727468490601e-01 1.976978927850723267e-01 -3.139691352844238281e-01 7.303055375814437866e-02 -1.572719067335128784e-01 1.968206018209457397e-01 1.039909198880195618e-02 -5.981406196951866150e-02 -2.403945289552211761e-02 1.360917389392852783e-01 -1.952464133501052856e-01 -1.232036724686622620e-01 1.707193441689014435e-02 -1.207954958081245422e-01 3.412148356437683105e-01
5.417691171169281006e-02 9.813537448644638062e-02 -1.073066890239715576e-01 2.652713283896446228e-02 3.821814060211181641e-02 -1.259108930826187134e-01 -1.827230304479598999e-02 -2.145584300160408020e-02 4.588869586586952209e-02 -3.387137874960899353e-02 5.479335039854049683e-02 8.450426906347274780e-02 -4.294738546013832092e-02 -1.411157380789518356e-02 -2.076604031026363373e-02 1.038731485605239868e-01 3.505968451499938965e-01 -2.134112119674682617e-01 7.467366755008697510e-02 -6.866288185119628906e-02 2.417558431625366211e-01 3.267943859100341797e-01 3.402542769908905029e-01 9.009877592325210571e-02 -1.792364567518234253e-02 -2.288765907287597656e-01 4.003209173679351807e-01 -1.520593762397766113e-01 1.268822699785232544e-01 -1.464315503835678101e-01 9.195066988468170166e-02 4.248312413692474365e-01
3.811559826135635376e-02 2.074206620454788208e-01 -3.528985083103179932e-01 -1.653509140014648438e-01 -3.435532748699188232e-01 5.347094312310218811e-02 -1.113706305623054504e-01 -1.224809736013412476e-01 -2.963310293853282928e-02 1.540064364671707153e-01 -2.068683803081512451e-01 2.753300219774246216e-02 2.447098493576049805e-01 1.604561344720423222e-03 -1.403812021017074585e-01 3.031444251537322998e-01 2.652460038661956787e-01 -1.690490841865539551e-01 1.237270534038543701e-01 2.859526313841342926e-02 1.901151388883590698e-01 -1.935957074165344238e-01 2.837498113512992859e-02 -2.007722295820713043e-02 -2.048501670360565186e-01 2.129456587135791779e-02 -2.124487608671188354e-01 -2.120902203023433685e-02 6.573719531297683716e-02 1.956028193235397339e-01 5.469804257154464722e-02 3.037260472774505615e-01
-2.168387360870838165e-02 4.106347262859344482e-02 1.685770153999328613e-01 -1.882372647523880005e-01 -2.780651152133941650e-01 -4.005470871925354004e-01 1.298128534108400345e-02 -1.809037625789642334e-01 2.042054682970046997e-01 1.690599024295806885e-01 -1.216543167829513550e-01 -2.544758655130863190e-02 4.597335681319236755e-02 -2.146297395229339600e-01 2.677814289927482605e-02 2.800844907760620117e-01 8.979929238557815552e-02 2.201851457357406616e-01 1.971351951360702515e-01 -1.165056526660919189e-01 1.556602120399475098e-01 -1.511915475130081177e-01 2.519439160823822021e-01 -6.565213203430175781e-02 -1.137808337807655334e-01 4.481112957000732422e-02 1.025256589055061340e-01 -2.295007854700088501e-01 1.507980376482009888e-01 -2.199805155396461487e-02 -1.491727381944656372e-01 3.206212520599365234e-01
9.625158458948135376e-02 3.818761184811592102e-02 1.564564257860183716e-01 -6.600105762481689453e-02 -4.895490035414695740e-02 -3.496634364128112793e-01 -2.057244479656219482e-01 -4.148510843515396118e-02 -2.244545705616474152e-02 2.030408382415771484e-01 -1.305849105119705200e-01 -1.206450462341308594e-01 -3.062798380851745605e-01 -1.818458735942840576e-01 -7.622747123241424561e-02 2.593319714069366455e-01 1.651061773300170898e-01 1.318147182464599609e-01 -4.070681706070899963e-02 1.124316081404685974e-01 -1.291295140981674194e-01 1.702357828617095947e-02 2.173195183277130127e-01 2.371885031461715698e-01 -6.456615030765533447e-02 -1.449013352394104004e-01 -7.092484831809997559e-02 -3.731902241706848145e-01 1.048757582902908325e-01 1.149505004286766052e-01 -3.232280164957046509e-02 3.799405395984649658e-01
-1.298331767320632935e-01 -2.068564742803573608e-01 -3.175352215766906738e-01 -9.005545079708099365e-02 -4.424361288547515869e-01 1.434564869850873947e-02 9.787830710411071777e-02 -2.584712505340576172e-01 1.587965637445449829e-01 -3.202180564403533936e-02 1.292116753756999969e-02 -1.016732025891542435e-02 3.383439779281616211e-02 -1.626060158014297485e-01 -3.256803005933761597e-02 3.037295341491699219e-01 8.067206293344497681e-02 6.830728054046630859e-02 2.180654928088188171e-02 3.039176948368549347e-02 2.670084126293659210e-02 -6.617255508899688721e-02 3.628468513488769531e-01 1.002570316195487976e-01 8.686775714159011841e-02 9.320809692144393921e-02 -2.541705965995788574e-01 3.848725557327270508e-02 4.646034166216850281e-02 1.699472516775131226e-01 -2.202237844467163086e-01 3.007178008556365967e-01
-8.990996330976486206e-02 -1.443812549114227295e-01 -9.199197590351104736e-02 1.040044277906417847e-01 -1.884679347276687622e-01 -7.878060452640056610e-03 -2.073276340961456299e-01 2.344604395329952240e-02 9.714327007532119751e-02 7.389007508754730225e-02 -5.342689901590347290e-02 -3.477603793144226074e-01 -1.466415971517562866e-01 -1.428579390048980713e-01 5.168645456433296204e-02 -8.098161965608596802e-02 4.146885499358177185e-02 -2.524634599685668945e-01 9.331020712852478027e-02 -4.294927790760993958e-02 3.105506598949432373e-01 3.973345458507537842e-02 6.085156649351119995e-02 -4.220092892646789551e-01 -1.642274707555770874e-01 -2.699156999588012695e-01 5.063379555940628052e-02 -8.347734063863754272e-02 3.430937975645065308e-02 -2.995662763714790344e-02 -1.407620757818222046e-01 4.424639642238616943e-01
1.322907209396362305e-01 2.619035243988037109e-01 -3.071529567241668701e-01 1.282402575016021729e-01 -7.164116948843002319e-02 -1.299261897802352905e-01 -9.400963783264160156e-02 -5.615188181400299072e-02 -3.019300401210784912e-01 -1.011943966150283813e-01 -7.524483650922775269e-02 1.851261854171752930e-01 -2.271671220660209656e-02 1.010042726993560791e-01 1.874230243265628815e-02 6.556597352027893066e-02 2.849921584129333496e-01 -4.256945848464965820e-01 1.532567292451858521e-01 -9.793931990861892700e-02 1.431065648794174194e-01 6.186333298683166504e-02 3.219292759895324707e-01 2.319118194282054901e-02 -1.664665341377258301e-01 -2.777967453002929688e-01 -3.027416579425334930e-02 -1.917765736579895020e-01 -4.159080237150192261e-02 1.507914811372756958e-01 -7.061562687158584595e-02 1.279812306165695190e-01
-1.898804008960723877e-01 -5.765943974256515503e-02 -2.116838991641998291e-01 2.295950651168823242e-01 -1.142932251095771790e-01 7.463065534830093384e-02 2.489398233592510223e-02 -7.929034531116485596e-02 1.660145968198776245e-01 -1.875093393027782440e-02 -3.505704998970031738e-01 -6.766574829816818237e-02 2.563050575554370880e-02 2.794910669326782227e-01 6.005361676216125488e-02 1.269024461507797241e-01 3.990006446838378906e-01 -2.410981506109237671e-01 -9.842524677515029907e-02 -2.062762677669525146e-01 -4.436489939689636230e-02 7.327679079025983810e-03 2.208378463983535767e-01 -6.068973988294601440e-02 -2.115135490894317627e-01 -7.276307046413421631e-02 -1.960695683956146240e-01 -1.169762387871742249e-01 1.040548309683799744e-01 -9.701246023178100586e-02 -3.139479830861091614e-02 3.691320717334747314e-01
-1.367586385458707809e-02 9.740601480007171631e-02 -8.347918838262557983e-02 -3.525278270244598389e-01 -1.185316890478134155e-01 -3.611078485846519470e-02 -1.483083516359329224e-01 2.810961008071899414e-02 -1.112610921263694763e-01 -1.302962303161621094e-01 1.996075361967086792e-01 -1.179780960083007812e-01 -1.893827691674232483e-02 -1.071615591645240784e-01 1.538279652595520020e-01 -6.411020457744598389e-02 1.452053189277648926e-01 -7.525528781116008759e-03 1.688600480556488037e-01 -1.180707588791847229e-01 2.794869542121887207e-01 1.297782212495803833e-01 3.821468353271484375e-02 1.625411808490753174e-01 1.195759922266006470e-01 -3.778785467147827148e-01 2.234455049037933350e-01 -1.268941313028335571e-01 9.966295957565307617e-02 1.197954192757606506e-01 -2.538049593567848206e-02 5.135448575019836426e-01
-3.292454779148101807e-01 5.763933062553405762e-02 -2.758615911006927490e-01 -1.060420349240303040e-01 -3.379515707492828369e-01 -1.333896815776824951e-01 -5.557061731815338135e-02 -1.625470966100692749e-01 1.566781550645828247e-01 9.025558084249496460e-02 -1.217681616544723511e-01 -1.161409616470336914e-01 1.980676054954528809e-01 -7.657350599765777588e-02 -2.624803595244884491e-02 9.981119632720947266e-02 -3.136134473606944084e-03 -1.315101534128189087e-01 1.251502782106399536e-01 -4.347052052617073059e-02 1.606072038412094116e-01 -5.335512012243270874e-02 4.174570739269256592e-01 2.812071442604064941e-01 -7.358162105083465576e-02 3.472495824098587036e-02 -2.887714207172393799e-01 -8.445943146944046021e-02 -3.464863449335098267e-02 2.056373506784439087e-01 -1.864068955183029175e-01 1.744634956121444702e-01
6.286978721618652344e-02 -2.715790569782257080e-01 -1.023799851536750793e-01 4.933421686291694641e-02 -2.611146569252014160e-01 -1.934005022048950195e-01 -1.526354849338531494e-01 -5.935997143387794495e-02 1.684781759977340698e-01 -4.027801752090454102e-02 -5.004332214593887329e-02 -2.334945350885391235e-01 -1.956733763217926025e-01 -1.967900842428207397e-01 -1.145485863089561462e-01 4.424242675304412842e-01 1.263903081417083740e-01 7.224112004041671753e-02 5.264811962842941284e-02 -1.414504945278167725e-01 -7.891992107033729553e-03 1.610056459903717041e-01 -9.338985383510589600e-02 5.712320655584335327e-02 8.502064645290374756e-02 -1.072668656706809998e-01 2.028864622116088867e-01 -4.844705760478973389e-02 2.485641092061996460e-01 7.659380137920379639e-02 -2.530245184898376465e-01 3.580563962459564209e-01
9.518022090196609497e-02 -1.919742673635482788e-01 -2.601555734872817993e-02 -2.203256040811538696e-01 -3.015739023685455322e-01 -3.511163294315338135e-01 1.609477549791336060e-01 -1.129645854234695435e-01 4.137887619435787201e-03 1.878081858158111572e-01 -2.631115913391113281e-01 -1.471416205167770386e-01 -8.526912331581115723e-02 -3.643428534269332886e-02 -3.295705839991569519e-02 6.932477653026580811e-02 2.770276367664337158e-01 -2.304642796516418457e-01 -4.573841579258441925e-03 -1.198376119136810303e-01 -2.209463268518447876e-01 -2.771495201159268618e-04 1.653625518083572388e-01 1.744002699851989746e-01 2.412041872739791870e-01 -2.829973399639129639e-01 1.693351268768310547e-01 -1.224478408694267273e-01 9.746508300304412842e-02 -1.542772054672241211e-01 -5.750774592161178589e-02 2.048256695270538330e-01
-8.707728981971740723e-02 -4.188409149646759033e-01 5.622548982501029968e-02 9.431894868612289429e-02 8.248439989984035492e-03 -1.276592612266540527e-01 -2.759878933429718018e-01 -8.062471449375152588e-02 -4.035963118076324463e-02 -7.876855134963989258e-02 5.089551955461502075e-02 1.322721987962722778e-01 1.180346608161926270e-01 3.071980178356170654e-02 2.213135957717895508e-01 2.016080170869827271e-01 1.675769500434398651e-02 -2.011466175317764282e-01 1.362317940220236778e-03 1.665134131908416748e-01 1.947120875120162964e-01 1.037252880632877350e-02 3.397466838359832764e-01 -1.319243460893630981e-01 8.588644675910472870e-03 -3.488220572471618652e-01 1.795521080493927002e-01 -3.933575376868247986e-02 2.380227446556091309e-01 6.186644360423088074e-02 1.173316761851310730e-01 3.230626881122589111e-01
-1.353374421596527100e-01 4.050535615533590317e-03 9.132673032581806183e-03 -2.179042696952819824e-01 8.204893767833709717e-02 -3.490043431520462036e-02 1.046755257993936539e-02 -1.765646487474441528e-01 6.186856329441070557e-02 -2.395991832017898560e-01 4.986976087093353271e-02 -7.648079842329025269e-02 2.697399631142616272e-02 -4.000190645456314087e-02 2.954272925853729248e-01 1.334561109542846680e-01 2.657096982002258301e-01 -2.557826042175292969e-01 -1.034518890082836151e-02 -8.700542151927947998e-02 8.470335602760314941e-02 -2.575199306011199951e-02 1.378087848424911499e-01 2.068851888179779053e-01 1.183942779898643494e-01 8.120247721672058105e-02 2.253855317831039429e-01 -3.571667522192001343e-02 -4.250616580247879028e-02 1.995482593774795532e-01 -3.553449809551239014e-01 5.137743949890136719e-01
-3.056336939334869385e-02 -1.302506923675537109e-01 5.774784833192825317e-02 -3.048901259899139404e-01 1.040909960865974426e-01 3.520783036947250366e-02 -3.192781656980514526e-02 -2.399243116378784180e-01 4.432411398738622665e-03 -7.270554453134536743e-02 7.157604396343231201e-02 -1.680812686681747437e-01 -7.482219487428665161e-02 -1.626790314912796021e-01 1.096051782369613647e-01 -1.447909697890281677e-02 2.056642919778823853e-01 -3.927302658557891846e-01 4.634894058108329773e-02 -2.009575441479682922e-02 1.668061763048171997e-01 -5.942033231258392334e-02 1.635955721139907837e-01 2.792958915233612061e-01 1.253187358379364014e-01 2.334243431687355042e-02 8.596966415643692017e-02 -5.399939790368080139e-02 1.049122735857963562e-01 1.693302392959594727e-01 -2.475540786981582642e-01 5.190895199775695801e-01
9.257354587316513062e-02 -7.623603194952011108e-02 1.356906294822692871e-01 -5.496631562709808350e-02 -5.388882756233215332e-02 -3.466079533100128174e-01 -1.098661571741104126e-01 -2.204503677785396576e-02 3.951882943511009216e-03 -1.690625399351119995e-01 2.054975032806396484e-01 2.928192354738712311e-02 1.475411374121904373e-02 6.034270301461219788e-02 4.910411313176155090e-02 1.340743452310562134e-01 3.978783488273620605e-01 -2.565540671348571777e-01 3.788029849529266357e-01 1.032281816005706787e-01 -1.600504294037818909e-02 2.383900433778762817e-02 3.882483839988708496e-01 -2.500384151935577393e-01 1.544992718845605850e-02 1.199466455727815628e-02 -8.686444163322448730e-02 6.056015938520431519e-02 1.024584770202636719e-01 1.733996123075485229e-01 -7.629361748695373535e-02 2.869146466255187988e-01
-1.412093788385391235e-01 4.368203133344650269e-02 2.065737992525100708e-01 1.574919931590557098e-02 9.557327628135681152e-02 -3.708954751491546631e-01 1.012360677123069763e-01 6.520805507898330688e-02 8.013668656349182129e-02 1.325388252735137939e-01 -1.485334988683462143e-02 -1.581825613975524902e-01 -1.831461675465106964e-03 3.719414398074150085e-02 1.511096358299255371e-01 9.317196160554885864e-02 2.644549906253814697e-01 -3.196315467357635498e-01 1.697900444269180298e-01 -1.064815223217010498e-01 -1.979683190584182739e-01 4.101922363042831421e-02 6.053044646978378296e-02 8.985436707735061646e-02 -1.126388162374496460e-01 -4.088846743106842041e-01 7.227360457181930542e-02 -2.790280878543853760e-01 2.431012839078903198e-01 7.204970717430114746e-02 -1.039923131465911865e-01 2.982650399208068848e-01
-2.330823391675949097e-01 2.486619353294372559e-01 5.725670978426933289e-02 5.678188428282737732e-02 -4.890860617160797119e-02 3.916910383850336075e-03 -1.963536143302917480e-01 -1.262019425630569458e-01 -1.888423264026641846e-01 6.534902751445770264e-02 5.743259191513061523e-02 2.909515984356403351e-02 2.331516891717910767e-02 4.084508493542671204e-02 8.593310415744781494e-02 4.168779551982879639e-01 2.260000705718994141e-01 -1.973689645528793335e-01 1.338826715946197510e-01 -1.526586562395095825e-01 -1.479038894176483154e-01 -1.691882163286209106e-01 -1.029419600963592529e-01 -1.603348851203918457e-01 1.244642212986946106e-01 -3.061832301318645477e-02 -5.443519726395606995e-02 -1.034754421561956406e-02 2.887106537818908691e-01 -1.241988986730575562e-01 2.352825999259948730e-01 4.486504793167114258e-01
2.264455892145633698e-02 -3.090180158615112305e-01 -1.333866417407989502e-01 -3.636559471487998962e-02 -2.362689524888992310e-01 -1.533483415842056274e-01 -1.689196974039077759e-01 8.655264228582382202e-02 -5.104809999465942383e-02 -1.378431171178817749e-01 -5.904982797801494598e-03 -2.170655727386474609e-01 -2.450553178787231445e-01 -2.970745265483856201e-01 -7.078709453344345093e-02 2.622928023338317871e-01 -3.725477680563926697e-02 1.449309736490249634e-01 9.983307868242263794e-02 -1.474326103925704956e-01 -5.023847892880439758e-02 2.176529169082641602e-01 8.589180558919906616e-02 1.162552610039710999e-01 1.636863946914672852e-01 -1.406398713588714600e-01 9.308297932147979736e-02 -6.295054405927658081e-02 3.133821189403533936e-01 2.011085748672485352e-01 -1.560504883527755737e-01 3.627038598060607910e-01
-2.473033666610717773e-01 5.776693671941757202e-02 -7.265193015336990356e-02 4.136301204562187195e-02 -5.335205793380737305e-01 -6.586316227912902832e-02 -2.432088851928710938e-01 1.378996390849351883e-02 2.232427597045898438e-01 1.328855603933334351e-01 -6.454255897551774979e-03 -1.197263300418853760e-01 1.424269080162048340e-01 4.512433335185050964e-02 1.587079316377639771e-01 3.961533680558204651e-02 1.452020704746246338e-01 2.879362367093563080e-02 1.397313028573989868e-01 7.505840156227350235e-03 -4.945084918290376663e-03 1.604542583227157593e-01 9.290124475955963135e-02 -2.834681868553161621e-01 -1.895552575588226318e-01 -9.992235898971557617e-02 1.627375930547714233e-01 -1.416277736425399780e-01 -4.123818874359130859e-02 1.844711154699325562e-01 1.006128415465354919e-01 3.932954668998718262e-01
6.713417917490005493e-02 -1.108406782150268555e-01 -3.883712366223335266e-02 -7.823178917169570923e-02 2.845699340105056763e-02 -2.492448091506958008e-01 -3.014178574085235596e-01 -2.561643905937671661e-02 1.603777403943240643e-03 6.754506379365921021e-03 2.843312919139862061e-01 -1.354429125785827637e-01 -1.530956327915191650e-01 -2.480297535657882690e-01 2.315304279327392578e-01 8.222535252571105957e-03 1.067893803119659424e-01 -2.279979139566421509e-01 4.712350964546203613e-01 -6.901200115680694580e-02 1.770244091749191284e-01 -1.709587872028350830e-02 4.443753883242607117e-02 -2.302900515496730804e-02 2.110428363084793091e-02 -9.487910568714141846e-02 1.157421618700027466e-01 -1.084216535091400146e-01 3.443824350833892822e-01 1.700775325298309326e-01 -2.166318148374557495e-01 1.728234738111495972e-01
-1.792468503117561340e-02 1.528564542531967163e-01 -2.976076602935791016e-01 1.351024359464645386e-01 -1.728000342845916748e-01 2.114034630358219147e-02 -2.876292541623115540e-02 1.241918951272964478e-01 -2.392636239528656006e-01 -1.615013182163238525e-01 1.525266170501708984e-01 1.056718304753303528e-01 -3.109966218471527100e-02 -2.256471663713455200e-02 1.710094809532165527e-01 1.687352806329727173e-01 8.006881922483444214e-02 -4.087761938571929932e-01 2.686416506767272949e-01 -7.796212285757064819e-02 2.441246658563613892e-01 -5.344564095139503479e-03 2.994236946105957031e-01 -1.156333088874816895e-01 -1.431698948144912720e-01 -3.916708528995513916e-01 -1.179789677262306213e-01 -1.161488071084022522e-01 -4.352898150682449341e-02 1.152176856994628906e-01 -6.895317882299423218e-02 1.016657724976539612e-01
-1.311145424842834473e-01 -1.356279104948043823e-01 -1.930262297391891479e-01 7.240036129951477051e-02 -4.093224406242370605e-01 -3.359950333833694458e-02 -7.053669542074203491e-02 7.216559350490570068e-02 2.581434845924377441e-01 2.089153975248336792e-01 -3.409426808357238770e-01 2.046659588813781738e-01 -2.948739528656005859e-01 -8.981575071811676025e-02 -7.333654165267944336e-02 1.819454282522201538e-01 2.600446641445159912e-01 -2.523395419120788574e-01 1.668231636285781860e-01 9.877596795558929443e-02 -1.114552170038223267e-01 -1.500134617090225220e-01 7.890171557664871216e-02 6.842254847288131714e-02 1.113588549196720123e-02 -5.601102486252784729e-02 1.762674599885940552e-01 -1.147496998310089111e-01 1.447120308876037598e-01 1.429200619459152222e-01 9.217696636915206909e-02 1.704711616039276123e-01
-3.464209660887718201e-02 -1.040386408567428589e-01 3.805238008499145508e-02 -2.728997915983200073e-02 -5.014089122414588928e-02 -5.434562563896179199e-01 -1.922834962606430054e-01 1.096376683562994003e-03 1.218289807438850403e-01 1.598662734031677246e-01 1.250864416360855103e-01 3.636144334450364113e-03 -1.204575374722480774e-01 -2.015123516321182251e-01 2.421601265668869019e-01 3.325138986110687256e-01 1.379497162997722626e-02 1.676000207662582397e-01 2.669050097465515137e-01 -2.299249321222305298e-01 2.616614568978548050e-03 3.682008758187294006e-02 2.340461760759353638e-01 -1.142387539148330688e-01 -8.760103583335876465e-02 -2.486433833837509155e-01 -3.177419304847717285e-02 -1.484649628400802612e-01 2.871782053261995316e-03 -5.598942935466766357e-02 -1.554446481168270111e-02 2.303443104028701782e-01
-1.625800281763076782e-01 -2.061007916927337646e-01 1.799421757459640503e-01 -1.851971149444580078e-01 -2.112797833979129791e-02 -1.745263338088989258e-01 4.814622551202774048e-02 -1.994154751300811768e-01 -1.463715434074401855e-01 4.222748801112174988e-02 -1.300330609083175659e-01 9.263174235820770264e-02 -2.623246312141418457e-01 -7.359080016613006592e-02 -3.675628080964088440e-02 5.953709036111831665e-02 1.768801659345626831e-01 -2.067171633243560791e-01 1.766034364700317383e-01 -1.632881611585617065e-01 6.927184760570526123e-02 2.834252119064331055e-01 1.567972302436828613e-01 -2.732465267181396484e-01 -3.793474286794662476e-02 1.939483135938644409e-01 -1.626760214567184448e-01 -1.253293156623840332e-01 3.057814389467239380e-02 2.029769569635391235e-01 1.886638998985290527e-02 4.729012250900268555e-01
-2.756505310535430908e-01 4.076278582215309143e-02 -1.327711343765258789e-01 -1.317796111106872559e-01 -3.344113230705261230e-01 -1.807391047477722168e-01 3.500787541270256042e-02 -3.958613611757755280e-03 8.117116056382656097e-03 2.856411337852478027e-01 -1.897088885307312012e-01 3.971740975975990295e-02 -6.112134456634521484e-02 -1.215628087520599365e-01 -7.346293330192565918e-02 1.101585626602172852e-01 2.831714451313018799e-01 -1.249338313937187195e-01 -7.754045724868774414e-02 -7.303725928068161011e-02 1.352476775646209717e-01 5.720280855894088745e-02 -1.045188754796981812e-01 -3.944984823465347290e-02 7.945208251476287842e-02 2.472828775644302368e-01 -2.175969481468200684e-01 -3.120224773883819580e-01 -1.000953689217567444e-01 1.315971314907073975e-01 1.267022639513015747e-01 4.354414045810699463e-01
-2.684764862060546875e-01 -1.828824877738952637e-01 -2.749238908290863037e-01 1.123589575290679932e-01 -3.161630630493164062e-01 -2.472962141036987305e-01 3.983925655484199524e-02 -7.693705707788467407e-02 6.317698210477828979e-02 2.329356074333190918e-01 -1.236310601234436035e-01 -6.967071443796157837e-03 4.821667075157165527e-02 -5.683735013008117676e-02 -1.959569305181503296e-01 1.676365733146667480e-01 1.145348846912384033e-01 -1.078221201896667480e-01 9.893642365932464600e-02 2.322713583707809448e-01 1.224132627248764038e-01 1.147726774215698242e-01 3.380277454853057861e-01 -8.001979440450668335e-02 1.259320136159658432e-02 1.836207509040832520e-01 -1.878885328769683838e-01 -5.363794788718223572e-02 2.252055853605270386e-01 2.760588824748992920e-01 1.318897772580385208e-02 2.356811016798019409e-01
3.036206401884555817e-02 6.565831601619720459e-02 -1.612089723348617554e-01 -1.883389651775360107e-01 -1.847755163908004761e-01 -1.234320327639579773e-01 -2.006862312555313110e-01 -2.703089118003845215e-01 1.622822880744934082e-02 -8.103055297397077084e-04 1.544070094823837280e-01 1.597177088260650635e-01 3.715762495994567871e-01 -4.760212823748588562e-02 1.013018563389778137e-01 -1.760764233767986298e-02 2.987366318702697754e-01 -1.562547534704208374e-01 1.377471536397933960e-01 -1.536921858787536621e-01 -9.394377470016479492e-03 2.170360684394836426e-01 1.518677175045013428e-01 2.533238232135772705e-01 1.720235496759414673e-01 -1.935500204563140869e-01 -2.335639856755733490e-02 -3.665888011455535889e-01 1.349906176328659058e-01 1.788799464702606201e-01 1.326044201850891113e-01 9.793009608983993530e-02
5.881429463624954224e-02 -3.558647930622100830e-01 -9.387578815221786499e-02 -6.817362457513809204e-02 2.100380696356296539e-02 1.635154187679290771e-01 -6.022559106349945068e-02 -1.367477625608444214e-01 1.103095114231109619e-01 2.979951165616512299e-02 -2.157557606697082520e-01 -8.407770097255706787e-02 1.071067154407501221e-01 3.420291468501091003e-02 1.763313561677932739e-01 2.389263361692428589e-01 3.339981734752655029e-01 -2.858144044876098633e-01 1.400562226772308350e-01 -1.967588961124420166e-01 4.269870743155479431e-02 -1.574102789163589478e-01 -1.291035264730453491e-01 1.693145036697387695e-01 1.113598328083753586e-02 -1.647809147834777832e-01 -2.468620985746383667e-01 -1.130503788590431213e-01 3.822094500064849854e-01 9.115102142095565796e-02 -1.322684437036514282e-02 2.456882894039154053e-01
-1.015931591391563416e-01 -1.389414519071578979e-01 1.082716416567564011e-02 -3.221297562122344971e-01 -8.274637162685394287e-02 -4.514212906360626221e-02 -1.740715950727462769e-01 -1.806631498038768768e-02 -2.887149155139923096e-01 1.019515469670295715e-01 -2.387832663953304291e-02 2.048605531454086304e-01 1.462764441967010498e-01 -1.235615834593772888e-01 1.185182780027389526e-01 7.876700162887573242e-02 2.392242401838302612e-01 -2.159444689750671387e-01 2.021166831254959106e-01 -3.725260794162750244e-01 -1.780890673398971558e-01 1.469522863626480103e-01 2.804695442318916321e-02 2.190323919057846069e-01 -1.100073084235191345e-01 -1.669316291809082031e-01 2.347359806299209595e-01 -1.930013298988342285e-01 1.052712872624397278e-01 1.141655147075653076e-01 -4.930711537599563599e-02 2.989129424095153809e-01
-1.359826922416687012e-01 -7.469614595174789429e-02 -1.701935939490795135e-02 -7.032014429569244385e-02 -2.813348360359668732e-02 -8.598129451274871826e-02 -1.020162925124168396e-01 -7.443241029977798462e-02 1.392811816185712814e-02 7.615809142589569092e-02 1.379928141832351685e-01 -1.714890599250793457e-01 -6.824122369289398193e-02 -2.358180284500122070e-02 -6.503835320472717285e-02 1.750717163085937500e-01 -1.590578234754502773e-03 -2.554663419723510742e-01 5.686706900596618652e-01 -1.981426030397415161e-01 -1.323995552957057953e-02 3.575968369841575623e-02 -4.292691498994827271e-02 -2.107694372534751892e-02 -1.792034208774566650e-01 -1.236553415656089783e-01 7.259288430213928223e-02 -2.053704559803009033e-01 4.020554423332214355e-01 -1.512422263622283936e-01 2.254752814769744873e-01 3.002640604972839355e-01
-7.353301346302032471e-02 -4.512340947985649109e-02 7.626951485872268677e-02 -2.468301504850387573e-01 -6.596208363771438599e-02 5.943801254034042358e-02 -7.336772978305816650e-02 1.425962001085281372e-01 6.461786478757858276e-02 1.287196576595306396e-01 3.549864590167999268e-01 7.942415028810501099e-02 4.048625472933053970e-03 -6.717025488615036011e-02 3.795208036899566650e-01 1.533015370368957520e-01 -1.323910243809223175e-02 -1.082296594977378845e-01 2.481155693531036377e-01 4.386640340089797974e-02 1.386214494705200195e-01 1.306482590734958649e-03 3.153780400753021240e-01 1.214056089520454407e-02 2.807087302207946777e-01 -1.340158879756927490e-01 1.441005915403366089e-01 -1.998211145401000977e-01 2.911542952060699463e-01 2.280134260654449463e-01 -1.528906915336847305e-02 2.800575196743011475e-01
-2.518378011882305145e-02 -2.917220070958137512e-02 -1.266937851905822754e-01 3.399473056197166443e-02 -1.741750538349151611e-01 2.197964638471603394e-01 -6.897429376840591431e-02 -7.284788042306900024e-02 3.314451873302459717e-01 7.757082581520080566e-02 -1.060095652937889099e-01 -3.348433673381805420e-01 -3.702427819371223450e-02 -7.260499894618988037e-02 2.898440137505531311e-02 2.265071570873260498e-01 5.230076611042022705e-02 -1.686597913503646851e-01 5.061325430870056152e-01 -8.298499509692192078e-03 1.609834432601928711e-01 2.613220810890197754e-01 1.360099613666534424e-01 -5.720923095941543579e-02 7.197715342044830322e-02 2.327922731637954712e-02 -1.095790974795818329e-02 -7.035149633884429932e-02 3.073124215006828308e-02 3.457846641540527344e-01 -1.081834137439727783e-01 2.194828838109970093e-01
-1.885745823383331299e-01 -8.007862418889999390e-02 -9.549751877784729004e-02 -4.710068553686141968e-02 -4.196425154805183411e-02 -1.558772921562194824e-01 6.265179067850112915e-02 -1.063850075006484985e-01 1.729560792446136475e-01 4.715775698423385620e-02 2.363889515399932861e-01 -1.110130697488784790e-01 -1.084024086594581604e-01 -5.363139137625694275e-02 1.910528689622879028e-01 2.503978312015533447e-01 -4.559297487139701843e-02 -2.833237051963806152e-01 -1.402809768915176392e-01 1.223630160093307495e-01 8.155971765518188477e-02 2.951652184128761292e-02 4.034461826086044312e-02 -2.762912809848785400e-01 1.882850676774978638e-01 -1.608693301677703857e-01 2.257490605115890503e-01 -1.798033528029918671e-02 2.203080952167510986e-01 4.288147389888763428e-01 2.071698457002639771e-01 3.174504339694976807e-01
1.431830525398254395e-01 -1.964692026376724243e-01 -1.240236759185791016e-01 2.487879395484924316e-01 -2.218009084463119507e-01 -6.135929003357887268e-02 1.919858008623123169e-01 1.191804334521293640e-01 1.787745803594589233e-01 -3.493582829833030701e-02 -6.819407641887664795e-02 7.916363328695297241e-02 -4.673889651894569397e-02 -6.857576966285705566e-02 2.668144702911376953e-01 1.092274785041809082e-01 9.199933707714080811e-02 -3.077667653560638428e-01 2.130890190601348877e-01 1.436378657817840576e-01 1.939102113246917725e-01 1.667413413524627686e-01 2.105093151330947876e-01 3.272891044616699219e-01 2.459147721529006958e-01 3.057685680687427521e-03 8.747405558824539185e-02 -8.543887734413146973e-02 1.034184321761131287e-01 2.474820706993341446e-03 -6.237477436661720276e-02 3.865305483341217041e-01
-2.478853017091751099e-01 -5.630890280008316040e-02 -1.350136250257492065e-01 4.229166805744171143e-01 -1.510005593299865723e-01 -1.339666079729795456e-02 -1.106465235352516174e-01 6.535498052835464478e-02 -1.313410550355911255e-01 6.390096992254257202e-02 1.391224563121795654e-02 -9.317031502723693848e-02 -1.101312190294265747e-01 1.618909090757369995e-01 7.348384708166122437e-02 -9.594797343015670776e-02 -9.677302092313766479e-03 -4.155023023486137390e-02 1.279569715261459351e-01 1.102969795465469360e-01 1.372432112693786621e-01 -1.913178265094757080e-01 2.400732189416885376e-01 -7.271094620227813721e-02 -4.125158488750457764e-02 -1.304574906826019287e-01 8.649069070816040039e-02 -4.701148867607116699e-01 7.161061465740203857e-02 2.316516488790512085e-01 1.038084700703620911e-01 3.874971866607666016e-01
-2.997989356517791748e-01 -6.710637360811233521e-02 -6.627785414457321167e-02 2.718389034271240234e-01 -3.477447330951690674e-01 9.453194588422775269e-02 -6.210751086473464966e-02 1.037727296352386475e-01 1.515618711709976196e-01 -3.694273903965950012e-02 4.868317767977714539e-02 -2.038058042526245117e-01 -7.844029366970062256e-02 -1.863333731889724731e-01 8.792607486248016357e-02 7.534889131784439087e-02 3.454419970512390137e-01 -3.517070785164833069e-02 -8.196612447500228882e-02 4.419475793838500977e-02 -3.882175311446189880e-02 -1.846732050180435181e-01 1.867464035749435425e-01 -1.773553490638732910e-01 -2.045817375183105469e-01 -3.574630916118621826e-01 7.422192394733428955e-02 -2.745143175125122070e-01 8.391795679926872253e-03 1.826031357049942017e-01 9.721908718347549438e-02 1.891287416219711304e-01
-1.262125670909881592e-01 -1.541486531496047974e-01 1.066916957497596741e-01 -1.301015764474868774e-01 -3.531073452904820442e-03 -1.362512409687042236e-01 -6.243026629090309143e-02 3.348448127508163452e-02 -2.003809809684753418e-01 -1.977412961423397064e-02 -1.951370202004909515e-02 -3.063703477382659912e-01 -2.523590922355651855e-01 6.740324199199676514e-02 1.367436498403549194e-01 3.307576179504394531e-01 1.237673163414001465e-01 -3.342596590518951416e-01 1.229777708649635315e-01 1.011374499648809433e-02 -1.183795779943466187e-01 1.732380688190460205e-01 3.358865380287170410e-01 9.437879920005798340e-02 9.601689875125885010e-02 2.394075095653533936e-01 6.737712025642395020e-02 2.439242787659168243e-02 3.449324667453765869e-01 4.488878697156906128e-02 8.235988765954971313e-02 2.642272114753723145e-01
9.471613913774490356e-02 1.292733997106552124e-01 2.164748907089233398e-01 -4.851914197206497192e-02 -1.031572893261909485e-01 -2.447958886623382568e-01 1.839477568864822388e-01 -1.099516078829765320e-01 -1.939474046230316162e-02 1.436242312192916870e-01 -1.432108283042907715e-01 -1.078529655933380127e-01 -3.183171451091766357e-01 -8.638984709978103638e-02 2.175316400825977325e-02 -1.269202083349227905e-01 1.087336838245391846e-01 -6.625159084796905518e-02 2.435721689835190773e-03 -9.422544389963150024e-02 -9.120672196149826050e-02 -1.514622122049331665e-01 1.874580234289169312e-01 3.353190720081329346e-01 3.448001667857170105e-02 -5.892222374677658081e-02 -2.398010492324829102e-01 -1.284803152084350586e-01 7.591754198074340820e-02 1.692790687084197998e-01 -1.462036669254302979e-01 5.400835871696472168e-01
2.193375825881958008e-01 -2.349668741226196289e-01 -1.336267590522766113e-01 7.999865338206291199e-03 -1.695707589387893677e-01 -3.658865392208099365e-02 -2.928037047386169434e-01 -4.487805068492889404e-02 3.234780132770538330e-01 -7.768639922142028809e-02 9.787101298570632935e-02 -8.810702711343765259e-02 7.149817794561386108e-02 -9.075584821403026581e-03 2.905943393707275391e-01 8.570453524589538574e-02 -8.091052621603012085e-02 -3.440176248550415039e-01 1.084486991167068481e-01 -5.461664497852325439e-02 -4.161489754915237427e-02 2.607096731662750244e-01 3.196475505828857422e-01 1.397563964128494263e-01 1.032848879694938660e-01 -1.653063148260116577e-01 -1.491457223892211914e-02 -1.270684748888015747e-01 2.308690845966339111e-01 -3.585055237635970116e-03 3.098904192447662354e-01 3.415283933281898499e-02
-2.165960371494293213e-01 -1.418119370937347412e-01 3.086571022868156433e-02 -6.833461672067642212e-02 5.009220913052558899e-02 -1.536891460418701172e-01 1.474279314279556274e-01 -2.366650849580764771e-01 -1.145190894603729248e-01 2.135556004941463470e-02 -6.151814386248588562e-02 -2.103234380483627319e-01 -1.192428544163703918e-01 -8.033074438571929932e-02 -2.107267677783966064e-01 2.526995241641998291e-01 2.063052505254745483e-01 -4.273750782012939453e-01 5.540996044874191284e-02 2.750288404058665037e-04 3.408307209610939026e-02 -8.722802251577377319e-02 1.743824481964111328e-01 1.601297408342361450e-01 -6.086627766489982605e-02 -4.378030449151992798e-02 -2.683736383914947510e-01 -7.724317908287048340e-02 -2.609861455857753754e-02 2.690890431404113770e-02 3.423391282558441162e-01 3.709930181503295898e-01
-1.256761997938156128e-01 -1.462595071643590927e-02 -6.056987121701240540e-02 8.726312220096588135e-02 3.593931719660758972e-02 -4.754317402839660645e-01 -1.191817000508308411e-01 -1.626717001199722290e-01 1.866460293531417847e-01 1.492827534675598145e-01 -9.113874984905123711e-04 -2.539686560630798340e-01 -3.013350069522857666e-01 -2.158942520618438721e-01 -1.901039481163024902e-01 2.424015849828720093e-02 1.331287920475006104e-01 -5.699243396520614624e-03 2.061061412096023560e-01 -1.579838842153549194e-01 1.747182942926883698e-02 -1.075532212853431702e-01 1.400027573108673096e-01 2.098124325275421143e-01 -7.064872770570218563e-04 -7.388757169246673584e-02 1.862233579158782959e-01 6.094993650913238525e-02 1.255819499492645264e-01 1.865177899599075317e-01 -3.038053512573242188e-01 2.480946332216262817e-01
-1.698482036590576172e-01 -3.170142173767089844e-01 -3.738396167755126953e-01 -1.140762045979499817e-01 2.566474489867687225e-02 -4.875243455171585083e-02 -2.497281581163406372e-01 -5.187072232365608215e-02 -2.498820126056671143e-01 1.140739768743515015e-01 -1.516433656215667725e-01 1.468155235052108765e-01 7.862426340579986572e-02 -1.555452942848205566e-01 6.342980265617370605e-02 2.001687735319137573e-01 2.062485665082931519e-01 -1.758390814065933228e-01 1.267134845256805420e-01 -8.330193161964416504e-02 -3.545198217034339905e-02 1.796412318944931030e-01 -5.446937307715415955e-02 2.205951362848281860e-01 1.330260038375854492e-01 -1.658940315246582031e-01 -3.712320234626531601e-03 -6.916238926351070404e-03 1.654393374919891357e-01 2.511230409145355225e-01 -1.167386621236801147e-01 3.526658713817596436e-01
-1.540906876325607300e-01 1.696223616600036621e-01 -1.237979605793952942e-01 -1.713691838085651398e-02 -4.601576924324035645e-01 -9.611295908689498901e-02 2.634559944272041321e-02 -6.155977398157119751e-02 1.752597838640213013e-01 2.469209581613540649e-01 4.652073606848716736e-02 1.138867139816284180e-01 -2.705052495002746582e-02 -1.616680026054382324e-01 2.484911084175109863e-01 -5.281712487339973450e-02 3.077124357223510742e-01 -2.247040867805480957e-01 2.500882185995578766e-02 2.081281244754791260e-01 4.459031298756599426e-02 2.007684111595153809e-01 1.200447529554367065e-01 1.202732622623443604e-01 -2.154525518417358398e-01 1.257771812379360199e-02 -2.075468450784683228e-01 -2.275220006704330444e-01 8.515767753124237061e-02 -1.551346015185117722e-02 -7.136408984661102295e-02 3.063867092132568359e-01
1.116664409637451172e-01 1.616864800453186035e-01 -7.960227876901626587e-02 -2.025860249996185303e-01 -2.600175738334655762e-01 8.297505974769592285e-02 9.984795004129409790e-03 -2.379765063524246216e-01 -4.306618124246597290e-02 -3.466041013598442078e-02 -4.452610854059457779e-03 -2.079404592514038086e-01 -9.915900975465774536e-02 -2.322326451539993286e-01 1.123552620410919189e-01 5.850502103567123413e-02 2.231579869985580444e-01 -3.343009352684020996e-01 1.743140518665313721e-01 -3.834380507469177246e-01 -6.232269853353500366e-02 6.390811502933502197e-02 1.361016482114791870e-01 -2.560159265995025635e-01 2.021207064390182495e-01 7.200681418180465698e-02 -1.616681218147277832e-01 3.068118356168270111e-02 1.421155780553817749e-01 -1.210292521864175797e-02 1.843556612730026245e-01 3.133833408355712891e-01
-1.764020025730133057e-01 -3.281719684600830078e-01 1.662287861108779907e-01 2.117495834827423096e-01 -1.189972683787345886e-01 -8.416078984737396240e-02 8.408381044864654541e-02 -2.586066722869873047e-01 1.020999252796173096e-01 7.990919053554534912e-02 -2.086588144302368164e-01 7.179213315248489380e-02 2.229828387498855591e-01 -1.020655781030654907e-02 1.256538778543472290e-01 9.236998856067657471e-02 1.389558017253875732e-01 -7.604374736547470093e-02 1.681859046220779419e-01 -1.462095528841018677e-01 2.376368045806884766e-01 -3.150816634297370911e-02 -5.943997204303741455e-02 9.531047940254211426e-02 8.156511932611465454e-02 -4.062105119228363037e-01 5.730076506733894348e-02 -2.549929022789001465e-01 2.309888303279876709e-01 -8.758410066366195679e-02 3.500166162848472595e-02 3.268374800682067871e-01
4.557035863399505615e-02 -4.024611786007881165e-02 4.428889602422714233e-02 1.099713742733001709e-01 -3.283272385597229004e-01 -1.524680554866790771e-01 -7.600405067205429077e-02 -1.956382691860198975e-01 -3.127114102244377136e-02 -1.366801746189594269e-02 2.329599410295486450e-01 2.791085839271545410e-01 -9.923657774925231934e-02 -2.694063074886798859e-02 1.439606305211782455e-02 -1.096122190356254578e-01 1.907261461019515991e-01 -6.011585518717765808e-02 -5.558868497610092163e-02 -1.556321531534194946e-01 1.905431449413299561e-01 -5.731742084026336670e-02 1.186520755290985107e-01 2.336204648017883301e-01 -7.045431435108184814e-02 -2.452993541955947876e-01 3.094715178012847900e-01 1.913808844983577728e-02 2.488096617162227631e-02 9.175632148981094360e-02 1.454108804464340210e-01 5.329276919364929199e-01
-3.496612906455993652e-01 -6.418799981474876404e-03 -2.674103975296020508e-01 -9.129530936479568481e-02 -2.551781237125396729e-01 -2.996373176574707031e-02 1.490138191729784012e-02 -2.944100499153137207e-01 2.438080310821533203e-01 -4.042759537696838379e-02 4.294117912650108337e-02 -1.480159759521484375e-01 6.083669513463973999e-02 -2.310133576393127441e-01 1.305711865425109863e-01 3.029375076293945312e-01 2.182288318872451782e-01 1.299437507987022400e-02 -4.422529414296150208e-02 4.806916788220405579e-02 1.656999289989471436e-01 -2.555978298187255859e-02 3.683204948902130127e-01 -1.010405868291854858e-01 -6.108971312642097473e-02 9.278330020606517792e-03 -9.758082777261734009e-02 -8.666845411062240601e-02 7.222612202167510986e-02 2.443833202123641968e-01 -2.316648066043853760e-01 1.694813221693038940e-01
[truncated: 3,273,240 more chars]
