# Supplementary material for: The Language of Innovation
Source: PLoS One. 2020 Apr 30;15(4):e0230107. doi: 10.1371/journal.pone.0230107 (PMC7194493; doi:10.1371/journal.pone.0230107)
Supplement: S6 File — (GZ) [file pone.0230107.s006.tar.gz › 1984-1988/V2Run_7_VS_4500_embeddings1984-1988ED32.txt]

2.261022627353668213e-01 -8.527235686779022217e-02 7.222808897495269775e-02 2.573546767234802246e-02 1.973296515643596649e-02 9.561659768223762512e-03 1.960646063089370728e-01 -2.398603111505508423e-01 3.429766893386840820e-01 4.531841725111007690e-02 2.098586112260818481e-01 1.999397277832031250e-01 -2.541338503360748291e-01 1.821054071187973022e-01 1.211060062050819397e-01 1.245826110243797302e-01 5.883268639445304871e-02 -3.827574253082275391e-01 2.773895561695098877e-01 6.255386769771575928e-02 -2.940396778285503387e-02 -6.041369959712028503e-02 -1.451292335987091064e-01 -1.944471299648284912e-01 5.335565656423568726e-02 2.003017812967300415e-01 -4.264079034328460693e-02 -2.005192935466766357e-01 -5.946976318955421448e-02 -2.220363616943359375e-01 1.655405759811401367e-01 -2.195248752832412720e-01
-1.925969421863555908e-01 -1.713241338729858398e-01 -2.665349841117858887e-02 -9.816562384366989136e-02 6.781560182571411133e-02 -1.439041793346405029e-01 2.494926005601882935e-01 -9.470730274915695190e-02 1.175724714994430542e-01 -1.042992621660232544e-01 3.579468131065368652e-01 -6.720012426376342773e-02 -2.520869020372629166e-03 3.373545408248901367e-01 -1.684957444667816162e-01 -1.666100621223449707e-01 2.213204801082611084e-01 -1.573981791734695435e-01 7.270790636539459229e-02 -8.657025173306465149e-03 -3.020627796649932861e-01 -6.622707098722457886e-02 1.329999417066574097e-01 -1.787501573562622070e-01 -2.932634353637695312e-01 1.732278764247894287e-01 5.121511220932006836e-02 2.332448363304138184e-01 -1.032526642084121704e-01 2.066042125225067139e-01 2.133643329143524170e-01 -5.551103875041007996e-02
6.137529388070106506e-02 -1.515074670314788818e-01 -3.400338441133499146e-02 1.130474209785461426e-01 4.661473259329795837e-02 -2.214795676991343498e-03 3.693599998950958252e-02 -2.987979166209697723e-02 -1.281023323535919189e-01 -2.829518020153045654e-01 7.549416273832321167e-02 1.383735686540603638e-01 -1.545598804950714111e-01 -7.982293516397476196e-02 -1.372465789318084717e-01 -1.770667135715484619e-01 1.580417007207870483e-01 -2.406654953956604004e-01 -2.336188852787017822e-01 1.921381950378417969e-01 -3.749247789382934570e-01 -7.593708485364913940e-02 -2.899623662233352661e-02 -3.493763804435729980e-01 -6.005259975790977478e-02 1.505705118179321289e-01 -3.759529441595077515e-02 1.633280813694000244e-01 -4.480083882808685303e-01 1.996952891349792480e-01 3.923520073294639587e-02 -1.140680238604545593e-01
1.011879369616508484e-01 -5.853305011987686157e-02 -1.710107773542404175e-01 -9.617706388235092163e-02 4.106751829385757446e-02 -6.663028895854949951e-02 8.549084514379501343e-02 -2.169395387172698975e-01 2.587539255619049072e-01 -1.783665418624877930e-01 2.828700244426727295e-01 6.031626090407371521e-02 -1.423636674880981445e-01 3.783549368381500244e-01 -9.916035830974578857e-02 -1.299474984407424927e-01 3.720985949039459229e-01 -6.655646115541458130e-02 2.461190074682235718e-01 1.850437670946121216e-01 -3.031541109085083008e-01 -1.071274746209383011e-02 -1.572531618876382709e-04 5.034601688385009766e-02 1.586296111345291138e-01 -1.289889663457870483e-01 1.893226057291030884e-02 -6.636471021920442581e-03 -2.366075068712234497e-01 -1.042367890477180481e-02 2.801032960414886475e-01 7.598245888948440552e-02
2.937549650669097900e-01 -1.639788895845413208e-01 -6.479652225971221924e-02 -3.119408190250396729e-01 -1.430436521768569946e-01 -2.972546592354774475e-02 6.424663215875625610e-02 -1.652587056159973145e-01 -1.768061518669128418e-01 -1.772348433732986450e-01 1.120097711682319641e-01 1.550844311714172363e-01 -3.093462586402893066e-01 2.991635203361511230e-01 2.569738626480102539e-01 -1.777052134275436401e-01 2.169864028692245483e-01 -1.316913962364196777e-01 2.061568349599838257e-01 3.312853574752807617e-01 -1.856438219547271729e-01 -1.790798306465148926e-01 -2.320909127593040466e-02 -2.213599234819412231e-01 -2.894264087080955505e-02 -3.246260061860084534e-02 -1.607767678797245026e-02 4.510863497853279114e-02 -9.623253345489501953e-02 5.932639539241790771e-02 -2.357438579201698303e-02 -1.349912304431200027e-02
-1.025599464774131775e-01 -1.822179555892944336e-01 1.453393548727035522e-01 -2.885352969169616699e-01 8.124195784330368042e-02 5.476936697959899902e-03 1.329809129238128662e-01 -8.005665242671966553e-02 6.850669533014297485e-02 -1.021498218178749084e-01 2.427620291709899902e-01 3.200738430023193359e-01 -3.301559388637542725e-01 1.320774108171463013e-01 2.171852588653564453e-01 -1.516410559415817261e-01 1.612039804458618164e-01 -1.140557900071144104e-01 -7.897508889436721802e-02 3.329422771930694580e-01 -9.667960554361343384e-02 1.852433755993843079e-02 1.280899941921234131e-01 -2.718101441860198975e-01 -2.252470236271619797e-03 -2.533837556838989258e-01 1.561329066753387451e-01 -4.873126372694969177e-02 -4.531180486083030701e-02 2.481727600097656250e-01 1.589643359184265137e-01 -1.101096272468566895e-01
1.576865017414093018e-01 -1.271323710680007935e-01 5.773534998297691345e-03 -6.576646864414215088e-02 7.144310325384140015e-02 2.092184722423553467e-01 -1.053664684295654297e-01 -1.858045011758804321e-01 -1.460747271776199341e-01 4.712953791022300720e-02 3.204598128795623779e-01 2.006473690271377563e-01 -2.197029590606689453e-01 1.932521611452102661e-01 2.923169732093811035e-01 -6.767175346612930298e-02 5.311615392565727234e-02 -1.996239870786666870e-01 4.107540880795568228e-04 1.814214587211608887e-01 -2.557718455791473389e-01 -1.397377848625183105e-01 1.004346087574958801e-01 -1.688382029533386230e-01 -2.125945836305618286e-01 2.730898559093475342e-02 2.668107748031616211e-01 2.020590603351593018e-01 -3.293430805206298828e-01 1.290180385112762451e-01 1.795631200075149536e-01 -5.930127203464508057e-02
7.593540847301483154e-02 -1.856548041105270386e-01 -2.720766328275203705e-02 -3.068627975881099701e-02 1.061286628246307373e-01 -3.963571786880493164e-01 1.312574148178100586e-01 5.395056307315826416e-02 1.541562974452972412e-01 4.861077293753623962e-03 2.328536510467529297e-01 4.608175158500671387e-02 -2.931201756000518799e-01 1.964144557714462280e-01 1.143006458878517151e-01 -1.354225277900695801e-01 1.967574506998062134e-01 -1.681892015039920807e-02 2.826817333698272705e-01 -6.315289437770843506e-02 -2.109855264425277710e-01 1.801949590444564819e-01 2.432747632265090942e-01 -2.302533239126205444e-01 8.952776342630386353e-02 1.005159318447113037e-01 -4.156741499900817871e-02 -5.884825810790061951e-02 -2.010000199079513550e-01 -1.014694049954414368e-01 3.815749585628509521e-01 -4.318004846572875977e-02
6.617182400077581406e-03 -9.184417873620986938e-02 -7.961855083703994751e-02 -2.670189440250396729e-01 1.558326929807662964e-01 -3.212898671627044678e-01 3.838429600000381470e-02 -2.994237244129180908e-01 2.706324160099029541e-01 -8.882461115717887878e-03 1.261556446552276611e-01 -1.278154999017715454e-01 -1.755053251981735229e-01 2.173565030097961426e-01 2.306929379701614380e-01 -5.409609153866767883e-02 2.989571094512939453e-01 -2.786312066018581390e-02 1.566389054059982300e-01 8.818878978490829468e-02 -3.338262736797332764e-01 -1.174606978893280029e-01 -4.639554768800735474e-02 -8.130642026662826538e-02 -2.811350114643573761e-02 -1.204274967312812805e-01 5.003985762596130371e-02 -6.460767239332199097e-02 -1.674263924360275269e-01 1.995988041162490845e-01 3.020714819431304932e-01 1.338822245597839355e-01
9.159573912620544434e-02 1.202820464968681335e-01 -1.385157853364944458e-01 1.875899881124496460e-01 -5.847072601318359375e-02 -1.715746223926544189e-01 -6.515301018953323364e-02 -1.553743928670883179e-01 5.871556699275970459e-02 2.182179540395736694e-01 3.254534304141998291e-01 3.634708225727081299e-01 -6.186426803469657898e-02 8.223086595535278320e-02 -3.797028213739395142e-02 -1.081476733088493347e-02 1.516174972057342529e-01 -2.224527448415756226e-01 2.741993367671966553e-01 1.287993788719177246e-01 -5.635079368948936462e-02 -2.032028287649154663e-01 1.751884631812572479e-02 -4.478897526860237122e-02 -4.603809416294097900e-01 -1.654782146215438843e-01 -1.493808180093765259e-01 -2.432296983897686005e-02 -1.765676885843276978e-01 -4.370344802737236023e-02 1.719562709331512451e-01 1.560619026422500610e-01
2.143371999263763428e-01 -1.412416398525238037e-01 -1.184538900852203369e-01 -1.820225268602371216e-01 -1.333464309573173523e-02 3.061777167022228241e-02 2.916176021099090576e-01 9.467693418264389038e-02 4.080055281519889832e-02 -1.491931080818176270e-01 3.413905575871467590e-02 3.753202036023139954e-02 -1.334691047668457031e-01 1.733838319778442383e-01 1.069072857499122620e-01 -1.959152221679687500e-01 3.830111920833587646e-01 1.189767047762870789e-01 3.137493133544921875e-02 -5.953227356076240540e-02 -4.028065800666809082e-01 -8.494625240564346313e-02 2.111376374959945679e-01 -1.248449608683586121e-01 -2.294024676084518433e-01 1.102973669767379761e-01 4.690540954470634460e-02 1.657187938690185547e-02 -2.070137858390808105e-01 -3.851506486535072327e-02 4.004994034767150879e-01 -2.494267933070659637e-02
-7.594431936740875244e-02 8.548878133296966553e-02 3.060963004827499390e-02 -1.592859476804733276e-01 1.775215566158294678e-01 3.648664802312850952e-02 2.614355832338333130e-02 -1.096330881118774414e-01 -1.616553664207458496e-01 -5.021676793694496155e-02 4.308277368545532227e-02 6.252312660217285156e-02 -2.005242854356765747e-01 3.292898237705230713e-01 4.564128443598747253e-02 -1.306815594434738159e-01 1.891036778688430786e-01 1.051528751850128174e-01 1.585964113473892212e-01 2.881881892681121826e-01 -2.854810357093811035e-01 2.418111264705657959e-01 -2.611528635025024414e-01 -2.685004472732543945e-01 -2.338421195745468140e-01 3.002810776233673096e-01 -1.641135662794113159e-01 -1.430429369211196899e-01 -1.060900911688804626e-01 -4.664865881204605103e-02 2.095618993043899536e-01 -1.672250479459762573e-01
-1.063087731599807739e-01 -1.673970371484756470e-01 -7.952740415930747986e-03 -1.874889135360717773e-01 1.167531460523605347e-01 -2.142497599124908447e-01 2.514953725039958954e-02 -2.399594038724899292e-01 -1.609806343913078308e-02 1.488160341978073120e-01 3.217919468879699707e-01 2.484728023409843445e-02 -1.547858566045761108e-01 3.467134833335876465e-01 -9.204535931348800659e-02 -1.449240893125534058e-01 1.627110540866851807e-01 -2.268121987581253052e-01 5.766776204109191895e-02 -6.386321911122649908e-05 -2.355576902627944946e-01 -1.066218391060829163e-01 -1.594887673854827881e-01 -3.344293534755706787e-01 1.126043051481246948e-01 -2.123624384403228760e-01 2.029811963438987732e-02 -6.496295332908630371e-02 -2.667273879051208496e-01 -2.414416968822479248e-01 5.722025036811828613e-02 -1.643044799566268921e-01
1.484147906303405762e-01 -2.871322333812713623e-01 4.079296067357063293e-02 -5.967602133750915527e-03 6.279582530260086060e-02 8.841931819915771484e-02 6.443042308092117310e-02 2.848709002137184143e-02 -1.177332699298858643e-01 -3.568772226572036743e-02 3.411376476287841797e-01 1.868293881416320801e-01 -2.931121289730072021e-01 6.864406913518905640e-02 1.068360805511474609e-01 5.805474147200584412e-02 4.425933659076690674e-01 -2.933052182197570801e-01 2.367008849978446960e-02 1.512957811355590820e-01 -1.929660327732563019e-02 -1.988978832960128784e-01 -2.441989779472351074e-01 -6.419887393712997437e-02 -8.534986525774002075e-02 9.750664979219436646e-02 2.456294558942317963e-02 -2.971585141494870186e-03 -3.454608619213104248e-01 1.108074411749839783e-01 1.929154396057128906e-01 9.990725666284561157e-02
2.427895069122314453e-01 2.286940813064575195e-02 -3.858639299869537354e-02 -7.132438570261001587e-02 1.505942940711975098e-01 -1.179724857211112976e-01 -8.034424856305122375e-03 -2.485864162445068359e-01 -1.592585816979408264e-02 -8.098367601633071899e-02 2.169777303934097290e-01 1.880554705858230591e-01 -1.174201071262359619e-02 -6.045889109373092651e-02 1.274407207965850830e-01 -2.710735499858856201e-01 1.379893720149993896e-01 -5.527739226818084717e-02 1.629321128129959106e-01 6.215158477425575256e-02 1.190832629799842834e-01 -4.274524450302124023e-01 -3.329708278179168701e-01 -2.900141179561614990e-01 -3.322582244873046875e-01 -5.037138238549232483e-02 -1.671976000070571899e-01 4.764034226536750793e-02 -1.146607249975204468e-01 1.708697825670242310e-01 1.387506723403930664e-01 5.994719266891479492e-02
1.011532098054885864e-01 -2.119203954935073853e-01 -1.426370143890380859e-01 -3.186236023902893066e-01 1.167535930871963501e-01 -1.355607509613037109e-01 9.211280196905136108e-02 -1.348111033439636230e-01 -8.396388590335845947e-02 -1.562125235795974731e-01 2.957724034786224365e-01 6.611229036934673786e-04 -1.850542277097702026e-01 2.295734286308288574e-01 7.030455023050308228e-02 -2.839484950527548790e-03 2.809509038925170898e-01 -8.687357604503631592e-02 -9.032725542783737183e-02 3.935016691684722900e-02 -2.111332714557647705e-01 1.647286564111709595e-01 2.307184487581253052e-01 -1.638538539409637451e-01 -1.231263875961303711e-01 3.751785028725862503e-03 -2.657895982265472412e-01 -3.289789706468582153e-02 -1.019266173243522644e-01 -1.335195600986480713e-01 4.362862706184387207e-01 6.940328981727361679e-03
1.093129813671112061e-01 -1.318272799253463745e-01 1.973790973424911499e-01 -6.462654471397399902e-02 -4.774972796440124512e-02 -6.356646120548248291e-02 -6.026402115821838379e-04 -2.290533035993576050e-01 -1.661740988492965698e-02 -3.704737126827239990e-02 1.647899895906448364e-01 1.375321298837661743e-01 -3.805410861968994141e-01 3.368063271045684814e-01 -1.190105751156806946e-01 -2.299153953790664673e-01 1.485729664564132690e-01 8.790349215269088745e-02 2.677578106522560120e-02 8.197125792503356934e-02 -1.981507837772369385e-01 2.921170380432158709e-04 -3.179855942726135254e-01 -2.279784530401229858e-02 -3.603552281856536865e-01 1.731045991182327271e-01 1.012535989284515381e-01 -6.692049209959805012e-04 -1.966058164834976196e-01 2.229340001940727234e-02 3.105110526084899902e-01 -1.094486862421035767e-01
-7.417292892932891846e-02 -9.672479331493377686e-02 -1.419358700513839722e-01 4.209691658616065979e-02 1.940472424030303955e-01 -1.092139929533004761e-01 1.853296309709548950e-01 -3.337304592132568359e-01 7.714336365461349487e-02 -6.769949197769165039e-02 -1.875334186479449272e-03 1.428789198398590088e-01 -2.006799876689910889e-01 -4.406374320387840271e-02 2.281628698110580444e-01 -2.358218282461166382e-01 3.663495779037475586e-01 3.013322362676262856e-03 -1.071360707283020020e-01 -4.273666813969612122e-02 -5.830287337303161621e-01 -8.371908962726593018e-02 7.209639251232147217e-02 -4.742051288485527039e-02 9.606439620256423950e-03 1.067739576101303101e-01 1.577387005090713501e-01 1.066947169601917267e-02 -1.425125747919082642e-01 -1.099162474274635315e-01 3.457861021161079407e-02 -1.228989437222480774e-01
2.662603259086608887e-01 -7.321154326200485229e-02 1.430322378873825073e-01 1.868202984333038330e-01 -9.858798980712890625e-02 -3.407831490039825439e-02 2.866393029689788818e-01 -2.621670961380004883e-01 1.055958792567253113e-01 2.274511903524398804e-01 6.225479021668434143e-02 4.161196947097778320e-02 -6.663497537374496460e-02 -1.382549256086349487e-01 -1.092008873820304871e-02 1.305393874645233154e-01 1.839782595634460449e-01 2.215959131717681885e-02 3.890424072742462158e-01 2.291119545698165894e-01 -2.664854824542999268e-01 -2.171158194541931152e-01 -1.878538876771926880e-01 -1.425172388553619385e-01 -9.115439653396606445e-02 -3.799925744533538818e-02 -1.922418549656867981e-02 -7.920846343040466309e-02 -2.569301426410675049e-01 1.975561864674091339e-02 1.760436743497848511e-01 -2.677201628684997559e-01
-2.587689831852912903e-02 -3.202857375144958496e-01 -1.204273104667663574e-01 -4.546993225812911987e-02 2.561914175748825073e-02 -1.623885035514831543e-01 1.521452367305755615e-01 -5.086454004049301147e-02 1.344761401414871216e-01 -2.433251142501831055e-01 3.538346588611602783e-01 -7.406052947044372559e-02 -2.710559964179992676e-01 -1.068503186106681824e-01 6.451702211052179337e-03 -9.241040050983428955e-02 8.420743048191070557e-02 -9.820277988910675049e-02 2.724734246730804443e-01 1.706376224756240845e-01 -3.023818135261535645e-01 -3.300618007779121399e-02 -5.501342192292213440e-02 -2.954415977001190186e-01 1.448364183306694031e-02 -2.618474066257476807e-01 1.101950183510780334e-01 -2.343639880418777466e-01 -1.390111595392227173e-01 2.434169650077819824e-01 9.260068833827972412e-02 6.852092687040567398e-03
2.590806186199188232e-01 -1.567045599222183228e-01 -1.010510548949241638e-01 -2.011680416762828827e-02 1.038670316338539124e-01 -1.825380325317382812e-01 -9.917605668306350708e-02 -1.542594432830810547e-01 -3.590108081698417664e-02 4.143720120191574097e-02 4.816859364509582520e-01 -1.022892165929079056e-02 -9.327574819326400757e-02 9.526807814836502075e-02 1.675815731287002563e-01 -2.741507291793823242e-01 2.821202278137207031e-01 -1.613221466541290283e-01 -5.455613508820533752e-02 1.904707551002502441e-01 -9.423060715198516846e-02 -2.002746462821960449e-01 1.319181621074676514e-01 -2.003124654293060303e-01 1.971260160207748413e-01 -1.014312505722045898e-01 5.001333728432655334e-02 -7.720174640417098999e-02 -1.926160156726837158e-01 1.416473090648651123e-01 2.604526877403259277e-01 -1.726730763912200928e-01
8.758028596639633179e-02 -1.370815038681030273e-01 -5.854456126689910889e-02 -1.796934306621551514e-01 8.198492974042892456e-02 -1.344900950789451599e-02 -1.130625829100608826e-01 -2.469250261783599854e-01 -1.212735697627067566e-01 -3.820231258869171143e-01 3.329132199287414551e-01 -7.688991725444793701e-02 -2.501065135002136230e-01 9.179028123617172241e-02 2.997869253158569336e-01 4.049778357148170471e-02 9.892036020755767822e-02 -2.460198849439620972e-01 3.499313890933990479e-01 1.397328376770019531e-01 7.935937494039535522e-03 -1.250407695770263672e-01 1.217324435710906982e-01 -2.413454800844192505e-01 7.587251812219619751e-02 1.198723539710044861e-02 -1.487249284982681274e-01 5.841756239533424377e-02 -1.672720164060592651e-01 1.330544650554656982e-01 9.656201303005218506e-02 -1.725913435220718384e-01
-5.121473968029022217e-02 -2.260228618979454041e-02 8.783015608787536621e-02 2.811541259288787842e-01 2.976726740598678589e-02 -1.065791994333267212e-01 -2.797622047364711761e-02 6.844308227300643921e-02 2.159807831048965454e-01 -1.479541361331939697e-01 9.209521859884262085e-02 1.450938582420349121e-01 1.316886395215988159e-01 -1.796924620866775513e-01 1.208062469959259033e-01 -1.330626606941223145e-01 2.819317281246185303e-01 -1.921464800834655762e-01 -2.574436664581298828e-01 2.808825671672821045e-01 -1.004296988248825073e-01 2.270708084106445312e-01 -1.126738935708999634e-01 -3.128065764904022217e-01 -1.540469937026500702e-02 -1.945528537034988403e-01 -2.108079642057418823e-01 1.640233695507049561e-01 -2.761334776878356934e-01 -8.836809545755386353e-02 2.572734653949737549e-01 -1.376247704029083252e-01
1.836638599634170532e-01 -2.444483041763305664e-01 1.050593778491020203e-01 5.456851795315742493e-03 2.605304308235645294e-02 1.219934299588203430e-01 1.288851536810398102e-02 -2.705100774765014648e-01 1.966329067945480347e-01 -1.147243976593017578e-01 4.574639499187469482e-01 8.705922216176986694e-02 -8.306718617677688599e-02 -8.955433219671249390e-02 2.551599144935607910e-01 8.160612732172012329e-02 2.244188040494918823e-01 3.569140657782554626e-02 2.094088643789291382e-01 -7.953926175832748413e-02 -1.884725093841552734e-01 -8.673744648694992065e-02 5.485728010535240173e-02 -1.622635424137115479e-01 1.469419002532958984e-01 7.703664153814315796e-02 -6.807732582092285156e-02 1.399476230144500732e-01 -4.520623758435249329e-02 1.770572960376739502e-01 1.563723236322402954e-01 -4.091277420520782471e-01
-8.857762813568115234e-02 -3.584289848804473877e-01 -7.382431626319885254e-02 9.044560603797435760e-03 8.809120953083038330e-02 -9.926415234804153442e-02 7.590629160404205322e-02 2.002461701631546021e-01 7.537411898374557495e-02 -3.776351809501647949e-01 2.028652578592300415e-01 -1.359957456588745117e-01 -1.164989620447158813e-01 4.274033755064010620e-02 1.763267070055007935e-01 -2.363694459199905396e-01 2.550697624683380127e-01 -3.852016627788543701e-01 -1.154782995581626892e-01 1.663963049650192261e-01 -2.678842246532440186e-01 3.663313342258334160e-03 -4.279242455959320068e-02 -1.743125766515731812e-01 8.595053106546401978e-02 5.795451998710632324e-02 -9.670597314834594727e-02 -1.487636566162109375e-01 9.686239995062351227e-03 7.331400411203503609e-04 2.565109729766845703e-01 1.334219276905059814e-01
1.934552639722824097e-01 -2.340674847364425659e-01 -5.699942633509635925e-02 8.852496743202209473e-03 1.239100620150566101e-01 -4.749062284827232361e-02 6.945186108350753784e-02 -1.432567238807678223e-01 1.641530990600585938e-01 4.319564439356327057e-03 2.297971993684768677e-01 2.310577630996704102e-01 -2.856910526752471924e-01 3.530156314373016357e-01 -3.816405683755874634e-02 -7.189287990331649780e-02 5.708739161491394043e-02 1.070404499769210815e-01 3.900670632719993591e-02 -1.295932829380035400e-01 1.173805817961692810e-02 1.443309038877487183e-01 8.954681456089019775e-03 -1.864646077156066895e-01 -2.706730067729949951e-01 -9.470796585083007812e-02 -1.285248547792434692e-01 8.360376954078674316e-02 -4.143274426460266113e-01 1.829842478036880493e-01 1.726028919219970703e-01 -2.931661903858184814e-01
9.345066547393798828e-02 -9.497170150279998779e-02 -3.741203621029853821e-02 -1.228050738573074341e-01 -1.823879033327102661e-01 -1.257927864789962769e-01 -1.465674340724945068e-01 -2.316983640193939209e-01 -1.802582293748855591e-01 -2.687467336654663086e-01 2.717692255973815918e-01 5.614995583891868591e-02 5.588202178478240967e-02 1.468518823385238647e-01 1.498089581727981567e-01 -1.957612484693527222e-01 1.593804210424423218e-01 -2.509028911590576172e-01 2.845340669155120850e-01 3.650115728378295898e-01 -2.152797579765319824e-01 4.976210370659828186e-02 3.112288564443588257e-02 -4.233379848301410675e-03 -1.633660346269607544e-01 -9.411864727735519409e-02 4.534760490059852600e-03 -8.449483662843704224e-02 -2.890451550483703613e-01 2.750187218189239502e-01 1.413564980030059814e-01 -1.011146325618028641e-02
1.100186854600906372e-01 -1.903361082077026367e-01 7.949444651603698730e-02 -1.245784685015678406e-01 1.506746709346771240e-01 1.003997474908828735e-01 -1.873452775180339813e-02 -5.019234865903854370e-02 -1.126473676413297653e-02 -5.401450023055076599e-02 2.522649765014648438e-01 1.138340681791305542e-02 -1.052639856934547424e-01 1.643648445606231689e-01 -6.792650371789932251e-02 2.238983102142810822e-02 1.389617025852203369e-01 -4.671743214130401611e-01 -9.351127594709396362e-02 1.063949018716812134e-01 -2.043853551149368286e-01 -1.239352077245712280e-01 -8.719619363546371460e-02 -4.862070977687835693e-01 -1.012518331408500671e-01 3.118158876895904541e-01 -8.576610125601291656e-03 9.522676118649542332e-04 -2.916949689388275146e-01 -3.220471553504467010e-03 -1.326570063829421997e-01 -1.230539008975028992e-01
8.063038811087608337e-03 -5.997916683554649353e-02 -2.163697928190231323e-01 2.390795387327671051e-02 -3.372908532619476318e-01 3.775354474782943726e-02 -3.424492478370666504e-02 -2.040643990039825439e-01 2.336267381906509399e-02 -4.123899340629577637e-01 6.222343072295188904e-02 -1.959387958049774170e-01 -1.383392810821533203e-01 1.814063787460327148e-01 1.179951652884483337e-01 -1.350362151861190796e-01 2.278533875942230225e-01 -2.487030923366546631e-01 2.326914668083190918e-01 3.354133665561676025e-01 -8.123824745416641235e-02 -1.453003883361816406e-01 -9.650721214711666107e-03 -1.725296974182128906e-01 -1.300085335969924927e-01 -4.741794988512992859e-02 1.420459710061550140e-02 -2.304169721901416779e-02 -3.629380762577056885e-01 1.757548190653324127e-02 5.472443997859954834e-02 -3.107268363237380981e-02
1.079440191388130188e-01 -2.695950269699096680e-01 1.824183911085128784e-01 -9.216379374265670776e-02 1.596550792455673218e-01 6.640780717134475708e-02 -1.411570012569427490e-01 -2.057354152202606201e-01 1.352362334728240967e-02 -2.265988588333129883e-01 1.805958151817321777e-01 2.834170758724212646e-01 1.522239763289690018e-02 2.579002082347869873e-01 -6.474122405052185059e-02 8.251871168613433838e-02 9.068288654088973999e-02 -2.326603084802627563e-01 -1.995635777711868286e-01 8.292397111654281616e-02 -3.157710433006286621e-01 -1.306223273277282715e-01 -1.796196550130844116e-01 -3.079306483268737793e-01 -2.619376778602600098e-02 -2.224104478955268860e-02 1.400309205055236816e-01 4.541740566492080688e-02 -2.096033841371536255e-01 1.797972768545150757e-01 1.735263764858245850e-01 -2.395629137754440308e-01
1.470964699983596802e-01 -5.229300633072853088e-02 5.638239439576864243e-03 -8.237256109714508057e-02 -1.057350486516952515e-01 -1.612081825733184814e-01 -8.418637514114379883e-02 -1.473173797130584717e-01 -4.677109047770500183e-02 -3.022630512714385986e-01 3.319853246212005615e-01 -1.491643786430358887e-01 -1.476792991161346436e-01 3.014481067657470703e-01 2.492945492267608643e-01 -4.002331942319869995e-02 -2.933790348470211029e-02 -3.339906334877014160e-01 2.482770830392837524e-01 1.925907135009765625e-01 -1.416352391242980957e-01 -2.181622385978698730e-01 6.039782240986824036e-02 -1.764655709266662598e-01 -9.601775556802749634e-02 -7.451231032609939575e-02 2.059851139783859253e-01 -3.679684177041053772e-02 -2.815434038639068604e-01 2.905773743987083435e-02 2.166745364665985107e-01 3.475749492645263672e-02
1.234451681375503540e-01 -2.417176812887191772e-01 -1.465816646814346313e-01 -5.979892611503601074e-02 -6.333365291357040405e-02 -8.259738981723785400e-02 -1.034755483269691467e-01 -3.154226839542388916e-01 -5.039714276790618896e-02 -1.402838528156280518e-01 2.030667364597320557e-01 -2.491483837366104126e-01 -7.755291461944580078e-02 2.271699905395507812e-01 3.587270081043243408e-01 -2.273164689540863037e-01 1.362764239311218262e-01 -2.202358841896057129e-01 2.879833579063415527e-01 2.187221646308898926e-01 -2.475316673517227173e-01 7.504679262638092041e-02 -5.138725787401199341e-02 -2.653647959232330322e-01 -6.982783973217010498e-02 1.043600365519523621e-01 5.593824759125709534e-02 3.404380753636360168e-02 -1.242451593279838562e-01 1.888223439455032349e-01 -4.883117973804473877e-02 7.340544462203979492e-02
3.174315020442008972e-02 -5.315642431378364563e-02 -1.563174277544021606e-01 -7.173607498407363892e-02 -7.021312415599822998e-02 -1.913716197013854980e-01 8.136481046676635742e-02 7.879666239023208618e-02 -6.707177311182022095e-02 -1.394343376159667969e-01 1.087668538093566895e-01 1.130503788590431213e-01 -1.133103109896183014e-02 1.957786036655306816e-03 1.637599170207977295e-01 4.096098989248275757e-02 1.687618717551231384e-02 -3.752402961254119873e-02 3.181652128696441650e-01 -9.885449707508087158e-02 -3.356961309909820557e-01 1.411298513412475586e-01 -7.301936298608779907e-02 -4.653094708919525146e-01 -3.855837583541870117e-01 -7.494137156754732132e-03 1.999662369489669800e-01 -9.049803763628005981e-02 -1.192644611001014709e-01 2.408519387245178223e-01 1.497441977262496948e-01 -2.762467265129089355e-01
6.844550371170043945e-02 -1.398984193801879883e-01 -6.561265140771865845e-02 9.609810262918472290e-02 1.212631687521934509e-01 -2.813236713409423828e-01 1.995768100023269653e-01 -3.131050765514373779e-01 1.289879530668258667e-01 -4.972029849886894226e-02 1.390333920717239380e-01 1.240069940686225891e-01 3.423989191651344299e-02 -2.629221417009830475e-02 -2.025395780801773071e-01 -2.741411626338958740e-01 3.761107921600341797e-01 -5.967903509736061096e-02 -7.758363615721464157e-03 1.694445312023162842e-02 -8.106674253940582275e-02 3.667624667286872864e-02 -1.013431772589683533e-01 -2.451467812061309814e-01 -1.662398725748062134e-01 1.258096098899841309e-02 -3.370223641395568848e-01 -3.139681220054626465e-01 -3.029582798480987549e-01 -5.462875217199325562e-02 -5.814920645207166672e-03 -1.498577650636434555e-02
-3.972611203789710999e-02 -5.802647024393081665e-02 -1.262727659195661545e-02 -9.307881444692611694e-02 -8.783648908138275146e-02 8.050037920475006104e-02 -1.518788486719131470e-01 -1.177012994885444641e-01 -8.542641997337341309e-02 -5.694622918963432312e-02 1.172442287206649780e-01 1.118173450231552124e-01 -5.979985743761062622e-02 7.648967951536178589e-02 3.380724787712097168e-01 -2.799479663372039795e-01 2.533452212810516357e-01 -3.019858002662658691e-01 3.034047782421112061e-01 3.061234056949615479e-01 -1.934867501258850098e-01 -1.946423649787902832e-01 -6.234582886099815369e-02 -2.536449432373046875e-01 2.164864540100097656e-01 -9.249059855937957764e-02 1.048734709620475769e-01 1.441265791654586792e-01 -2.743162214756011963e-01 5.608367547392845154e-02 1.650683283805847168e-01 -1.367841660976409912e-01
1.049951761960983276e-01 -9.503027796745300293e-02 5.797347798943519592e-02 -9.404879808425903320e-02 -1.514524221420288086e-01 8.405230194330215454e-02 -7.177536189556121826e-02 -2.395764887332916260e-01 -6.056084483861923218e-02 -1.393729448318481445e-01 1.523591876029968262e-01 -1.202744096517562866e-01 -1.545406877994537354e-01 2.921611368656158447e-01 1.498129516839981079e-01 -1.165018007159233093e-01 2.383306324481964111e-01 -2.905629277229309082e-01 2.182583510875701904e-01 2.716649770736694336e-01 5.929606407880783081e-02 8.104860037565231323e-02 1.776818037033081055e-01 -3.021298050880432129e-01 -1.491610258817672729e-01 -6.601706892251968384e-02 1.487975716590881348e-01 -1.387094557285308838e-01 -3.521428108215332031e-01 2.128343582153320312e-01 1.747358143329620361e-01 7.569689303636550903e-02
9.069439768791198730e-02 -1.505527645349502563e-01 -1.919025480747222900e-01 1.026268079876899719e-01 -1.797761917114257812e-01 -1.363456696271896362e-01 -1.099173054099082947e-01 -1.312921941280364990e-01 3.324455022811889648e-01 -2.877789437770843506e-01 1.398309022188186646e-01 -1.818031370639801025e-01 -7.430408895015716553e-02 1.071694865822792053e-01 1.795615851879119873e-01 -3.446130752563476562e-01 2.522484660148620605e-01 2.169522270560264587e-02 -8.676151931285858154e-02 -2.993409708142280579e-02 -4.488227143883705139e-02 1.678922623395919800e-01 -3.316910564899444580e-01 -1.412712335586547852e-01 -1.334928125143051147e-01 1.757006645202636719e-01 -4.192068800330162048e-02 -4.026684537529945374e-02 -2.174233049154281616e-01 1.394906938076019287e-01 2.523999512195587158e-01 -1.111911013722419739e-01
-1.802804768085479736e-01 2.377894371747970581e-01 4.241722449660301208e-02 -7.223930209875106812e-02 3.022667393088340759e-02 1.598221361637115479e-01 -8.637165278196334839e-02 -1.087023094296455383e-01 9.083787351846694946e-02 -3.022207021713256836e-01 3.873993456363677979e-01 3.873491659760475159e-02 -1.675645112991333008e-01 1.718748360872268677e-01 5.047290772199630737e-02 -2.940123379230499268e-01 1.599808782339096069e-01 -1.198496744036674500e-01 1.211460828781127930e-01 4.836826622486114502e-01 -1.338088512420654297e-01 5.544896423816680908e-02 -1.380409598350524902e-01 -1.929552406072616577e-01 -1.072176620364189148e-01 1.535699069499969482e-01 2.528521232306957245e-02 -5.639179423451423645e-02 -2.132037281990051270e-01 1.735573075711727142e-02 -1.602248847484588623e-02 -9.831269085407257080e-02
-2.744675278663635254e-01 5.669241398572921753e-02 1.973636914044618607e-03 -5.872230976819992065e-02 -3.014846444129943848e-01 8.764921873807907104e-02 8.781221508979797363e-02 -1.868194788694381714e-01 4.310449659824371338e-01 -8.496577292680740356e-02 3.007337152957916260e-01 9.855102747678756714e-02 -7.751557976007461548e-02 -2.011857777833938599e-01 1.140992098953574896e-04 6.782069802284240723e-02 3.598839044570922852e-01 3.861340880393981934e-02 9.112751111388206482e-03 -1.390415281057357788e-01 -2.886535972356796265e-02 4.097050800919532776e-02 9.102984517812728882e-02 -2.126068472862243652e-01 -1.111899986863136292e-01 -1.390038337558507919e-02 -1.620681136846542358e-01 -7.181262224912643433e-02 -3.195339739322662354e-01 4.355146735906600952e-02 2.699954211711883545e-01 7.251769304275512695e-02
1.496374458074569702e-01 -2.057917714118957520e-01 1.504861861467361450e-01 -1.015145480632781982e-01 -9.271078556776046753e-02 2.194964699447154999e-02 -1.649820059537887573e-01 1.348221600055694580e-01 3.769924044609069824e-01 1.505393534898757935e-01 1.142305210232734680e-01 1.137357726693153381e-01 4.988333582878112793e-02 2.885928936302661896e-02 -6.483200937509536743e-02 1.304605305194854736e-01 7.956645637750625610e-02 -9.872421622276306152e-02 2.079363465309143066e-01 -9.640552103519439697e-02 -2.925840318202972412e-01 -2.349519133567810059e-01 -3.252565860748291016e-01 -2.824462652206420898e-01 -1.597172021865844727e-01 8.437723666429519653e-02 -2.537547647953033447e-01 -6.002492085099220276e-02 -1.297517120838165283e-01 -1.862112283706665039e-01 2.922351956367492676e-01 -5.942764109931886196e-04
-6.580258905887603760e-02 -2.875330746173858643e-01 -1.316786855459213257e-01 -3.156872093677520752e-02 2.431707829236984253e-01 -1.513157337903976440e-01 -7.630506530404090881e-03 -2.805881500244140625e-01 3.075089752674102783e-01 -1.414449959993362427e-01 1.963124573230743408e-01 -8.666040003299713135e-02 -2.692241668701171875e-01 2.211630046367645264e-01 3.097926033660769463e-03 -1.150013729929924011e-01 9.531246125698089600e-02 -2.659494876861572266e-01 2.574095502495765686e-03 3.843234106898307800e-02 -1.955240070819854736e-01 -3.688776120543479919e-02 1.009109467267990112e-01 -2.043490409851074219e-01 3.057782948017120361e-01 8.535101264715194702e-02 -1.516038626432418823e-01 1.040926575660705566e-02 -2.656095623970031738e-01 4.176668450236320496e-02 1.911141425371170044e-01 -1.818562597036361694e-01
1.977040618658065796e-02 -3.246717154979705811e-02 1.077984869480133057e-01 -1.726310551166534424e-01 2.165127545595169067e-01 3.157294690608978271e-01 1.128525584936141968e-01 -2.204810678958892822e-01 1.019465364515781403e-02 -1.865435242652893066e-01 3.667138144373893738e-02 6.389971077442169189e-02 -1.253367960453033447e-01 1.118949726223945618e-01 3.422923386096954346e-01 -2.384324371814727783e-01 2.236419469118118286e-01 -2.710598111152648926e-01 1.080273836851119995e-01 2.766978740692138672e-01 -3.908325433731079102e-01 3.269211389124393463e-03 9.659509360790252686e-02 1.295640785247087479e-02 -1.021863073110580444e-01 -2.733329683542251587e-02 1.428033411502838135e-01 -5.122464150190353394e-02 -6.946881860494613647e-02 2.149717062711715698e-01 1.092335209250450134e-01 -1.883930563926696777e-01
1.643742769956588745e-01 -1.057366505265235901e-01 3.086701333522796631e-01 -4.115520045161247253e-02 -5.526246875524520874e-02 1.075895503163337708e-01 -6.069805473089218140e-02 1.067267507314682007e-01 4.012435972690582275e-01 -9.748076088726520538e-03 5.870877578854560852e-02 2.802795469760894775e-01 6.421124935150146484e-02 3.345670923590660095e-02 -2.102424949407577515e-02 -1.245530098676681519e-01 1.922082901000976562e-01 1.562787219882011414e-02 1.937653273344039917e-01 1.411386877298355103e-01 -8.936437219381332397e-02 -1.652789860963821411e-01 3.000931143760681152e-01 -2.190546393394470215e-01 -2.743440568447113037e-01 -1.948738656938076019e-02 -4.047803282737731934e-01 1.331599242985248566e-02 -1.743335276842117310e-01 1.321344673633575439e-01 1.222618967294692993e-01 1.915934123098850250e-02
1.729360595345497131e-02 -1.947907917201519012e-02 1.845335215330123901e-01 -1.657815873622894287e-01 1.203829981386661530e-02 -2.130419760942459106e-02 2.652741372585296631e-01 1.256625517271459103e-03 2.028141766786575317e-01 -1.408154983073472977e-02 3.321345150470733643e-01 1.916900835931301117e-02 1.066237613558769226e-01 -1.122668734751641750e-03 2.130831331014633179e-01 -2.794633507728576660e-01 2.284425795078277588e-01 -1.810709536075592041e-01 -2.578300237655639648e-01 1.501848339103162289e-03 -1.981621980667114258e-02 -3.159616142511367798e-02 -7.389089465141296387e-02 -2.459305077791213989e-01 -2.369857728481292725e-01 1.244465857744216919e-01 -1.016239076852798462e-01 -2.208608984947204590e-01 -3.595816791057586670e-01 -2.717909216880798340e-01 1.274829506874084473e-01 -1.047211363911628723e-01
2.658480703830718994e-01 -4.349465295672416687e-02 -1.727735102176666260e-01 -1.261674761772155762e-01 -1.191669702529907227e-02 6.212010234594345093e-02 -8.654019981622695923e-02 -1.440315246582031250e-01 -3.403118252754211426e-02 -2.617123126983642578e-01 1.103887930512428284e-01 -1.934760510921478271e-01 -2.020954191684722900e-01 3.582831919193267822e-01 -5.339619517326354980e-02 4.784652497619390488e-03 2.292984575033187866e-01 -2.942722141742706299e-01 2.382485270500183105e-01 -2.618234371766448021e-03 -1.247369870543479919e-01 -1.618476659059524536e-01 -3.042156435549259186e-02 -3.567475676536560059e-01 -2.224501818418502808e-01 -1.118174865841865540e-01 2.817597687244415283e-01 5.921574681997299194e-02 -6.301295012235641479e-02 7.881554216146469116e-02 1.485413610935211182e-01 -1.226969435811042786e-01
-1.872994303703308105e-01 -1.486889421939849854e-01 1.699758619070053101e-01 -1.029927283525466919e-01 3.841656073927879333e-02 1.653329581022262573e-01 9.824009984731674194e-02 -1.323138624429702759e-01 -1.841576993465423584e-01 8.198102936148643494e-03 2.991885542869567871e-01 2.613211050629615784e-02 -4.997491091489791870e-02 2.372551709413528442e-01 1.577857732772827148e-01 -1.858800500631332397e-01 1.784808933734893799e-01 -4.095098674297332764e-01 1.639427989721298218e-01 3.574922382831573486e-01 -2.437336742877960205e-01 -2.400856018066406250e-01 -7.327336072921752930e-02 -2.236759215593338013e-01 -7.299998402595520020e-02 -1.153011023998260498e-01 -8.639261126518249512e-02 7.086428999900817871e-02 -1.133878305554389954e-01 1.394449770450592041e-01 1.140949875116348267e-01 -4.268656671047210693e-02
3.457290530204772949e-01 -2.931032180786132812e-01 -1.099960505962371826e-02 -7.251492142677307129e-02 -8.735390007495880127e-02 1.344279646873474121e-01 1.146699860692024231e-01 -1.558787822723388672e-01 1.310220360755920410e-01 4.858940467238426208e-02 4.080755710601806641e-01 7.122333347797393799e-02 -5.976840108633041382e-02 -1.680390685796737671e-01 1.116706952452659607e-01 1.886598914861679077e-01 2.011523991823196411e-01 1.554332822561264038e-01 1.500466465950012207e-01 2.183447480201721191e-01 -2.938157021999359131e-01 -1.546470224857330322e-01 -7.248371094465255737e-02 -3.405752778053283691e-01 -6.730524450540542603e-02 -5.218799039721488953e-02 -1.566142141819000244e-01 2.853354625403881073e-02 1.458015888929367065e-01 6.968410313129425049e-02 8.274132013320922852e-02 -1.522501111030578613e-01
3.273949027061462402e-01 1.476602256298065186e-01 8.626807481050491333e-02 1.236170530319213867e-01 -4.040807858109474182e-02 -3.853272497653961182e-01 4.755940288305282593e-02 -1.805234327912330627e-02 2.300768494606018066e-01 2.539573796093463898e-02 -3.773479536175727844e-02 1.049965620040893555e-01 3.908687271177768707e-03 -6.472337245941162109e-02 -1.290331333875656128e-01 -1.032870560884475708e-01 3.908843174576759338e-02 -1.478499025106430054e-01 9.327398240566253662e-02 1.466842144727706909e-01 -2.352116107940673828e-01 -1.444419622421264648e-01 -3.490204736590385437e-02 -1.559630036354064941e-01 -3.970986902713775635e-01 2.916127443313598633e-01 -1.505867112427949905e-02 -6.343735754489898682e-02 -3.715668916702270508e-01 2.240727096796035767e-01 5.676368251442909241e-02 -6.506884098052978516e-02
-1.462673246860504150e-01 9.113091230392456055e-02 -5.888051353394985199e-03 -1.704353839159011841e-01 2.129605412483215332e-01 4.341362509876489639e-03 -8.173420280218124390e-02 -2.529310882091522217e-01 3.041901588439941406e-01 -1.978950202465057373e-02 1.989151984453201294e-01 2.495571225881576538e-01 -2.206023037433624268e-01 2.117772996425628662e-01 2.463000416755676270e-01 -6.725179404020309448e-02 2.762226462364196777e-01 -2.770158350467681885e-01 -1.671518385410308838e-01 -1.285386178642511368e-02 -2.505498826503753662e-01 1.028900146484375000e-01 -1.010556817054748535e-01 -1.287239342927932739e-01 8.310627192258834839e-02 4.513701051473617554e-02 5.014755576848983765e-02 9.619195759296417236e-02 -1.156031936407089233e-01 1.531084477901458740e-01 -3.272610902786254883e-02 -3.631079494953155518e-01
-4.708541184663772583e-02 1.320556104183197021e-01 1.779372096061706543e-01 -1.630490869283676147e-01 -3.196323662996292114e-02 1.862705051898956299e-01 2.205520421266555786e-01 -7.236902415752410889e-02 1.612865030765533447e-01 -1.083939224481582642e-01 3.586459457874298096e-01 7.221148163080215454e-02 -1.320826262235641479e-01 2.134899199008941650e-01 2.166028618812561035e-01 -4.495191574096679688e-02 2.746210992336273193e-01 -3.205873370170593262e-01 1.443144679069519043e-02 3.768238127231597900e-01 -1.872907876968383789e-01 5.792667344212532043e-02 1.658586859703063965e-01 -1.385110430419445038e-02 -1.204861998558044434e-01 -8.606087416410446167e-03 1.916435956954956055e-01 -2.843424975872039795e-01 1.086212694644927979e-01 -1.693132147192955017e-02 7.222347706556320190e-02 1.137166917324066162e-01
-6.852066516876220703e-02 -3.701524809002876282e-02 -2.365065217018127441e-01 -6.541469693183898926e-02 4.665740765631198883e-03 -1.033213287591934204e-01 4.183279722929000854e-02 -6.393212825059890747e-02 6.873170286417007446e-02 -1.021713390946388245e-01 2.436578720808029175e-01 4.423734247684478760e-01 -9.711007028818130493e-02 3.333864212036132812e-01 1.536871343851089478e-01 -2.755789831280708313e-02 1.614881157875061035e-01 -1.081941053271293640e-01 -3.089232370257377625e-02 1.749597042798995972e-01 -9.940688312053680420e-02 -1.936319619417190552e-01 -2.377331852912902832e-01 7.857386767864227295e-02 -9.873998910188674927e-02 1.178016960620880127e-01 -2.611059844493865967e-01 -6.732746213674545288e-02 -4.541860818862915039e-01 -1.188848316669464111e-01 -2.497177384793758392e-02 -7.217679917812347412e-02
1.923857070505619049e-02 -8.557792752981185913e-02 9.102922677993774414e-02 -1.762891262769699097e-01 -1.515737026929855347e-01 3.578857779502868652e-01 6.489007920026779175e-02 -1.827764958143234253e-01 2.393550127744674683e-01 -3.128723800182342529e-01 2.999008893966674805e-01 9.134099632501602173e-02 -2.074904292821884155e-01 5.798029527068138123e-02 3.987623378634452820e-02 6.832858920097351074e-02 3.399302661418914795e-01 -6.809003651142120361e-02 6.103136017918586731e-02 -1.746660768985748291e-01 -2.839274406433105469e-01 -9.408101439476013184e-03 -2.056968361139297485e-01 -9.220407903194427490e-02 -9.088812023401260376e-02 -2.111755907535552979e-01 1.618977785110473633e-01 4.893494769930839539e-02 -2.067871242761611938e-01 8.800823241472244263e-02 8.531589061021804810e-02 -1.815108358860015869e-01
5.011952668428421021e-02 6.505580246448516846e-02 2.480144985020160675e-02 1.654892414808273315e-01 -1.444004625082015991e-01 -3.542596101760864258e-01 1.278901696205139160e-01 -2.119418531656265259e-01 1.143434569239616394e-01 1.425177510827779770e-02 2.939282357692718506e-01 3.791386187076568604e-01 1.387867927551269531e-01 -2.880659401416778564e-01 2.447334378957748413e-01 -1.138545647263526917e-01 6.078730337321758270e-03 -1.748956590890884399e-01 2.617956697940826416e-01 2.222185581922531128e-01 -2.420303076505661011e-01 -2.316507548093795776e-01 5.693188682198524475e-02 -1.601218134164810181e-01 -6.407175213098526001e-02 9.577041119337081909e-02 -8.419339358806610107e-02 2.853621728718280792e-02 -1.296104043722152710e-01 9.540089964866638184e-02 -3.613276872783899307e-03 -4.848805814981460571e-02
3.833460435271263123e-02 -1.953209936618804932e-01 4.445238783955574036e-02 -1.185538321733474731e-01 5.123469606041908264e-02 1.898056119680404663e-01 1.687264442443847656e-01 -1.727820187807083130e-01 -2.249340154230594635e-02 -3.069153726100921631e-01 7.190098613500595093e-02 5.292278528213500977e-02 -3.097520768642425537e-01 2.307202965021133423e-01 1.724914908409118652e-01 -1.615407764911651611e-01 1.518927663564682007e-01 -2.411058992147445679e-01 4.074809253215789795e-01 3.966289758682250977e-02 -2.396688461303710938e-01 -1.579907536506652832e-01 -1.599179022014141083e-02 -1.226314082741737366e-01 -1.311638019979000092e-02 -1.846692338585853577e-02 -2.900979248806834221e-03 -1.746030338108539581e-02 -1.835814863443374634e-01 5.243165045976638794e-02 1.726760566234588623e-01 -3.550589978694915771e-01
6.491438299417495728e-02 5.440856516361236572e-02 3.927288204431533813e-02 4.775688052177429199e-02 4.558719694614410400e-02 -3.621697798371315002e-02 1.359399408102035522e-01 -3.279884457588195801e-01 -8.553538471460342407e-02 -1.178503409028053284e-01 1.627393998205661774e-02 1.009061783552169800e-01 -2.550397217273712158e-01 7.687328755855560303e-02 1.589651703834533691e-01 -2.467379868030548096e-01 8.844560943543910980e-03 -3.094674646854400635e-01 9.254453331232070923e-02 -1.037727370858192444e-01 -2.057020962238311768e-01 -8.575947582721710205e-02 9.014931321144104004e-02 -4.724664688110351562e-01 -1.646629571914672852e-01 -2.996493577957153320e-01 -1.920769661664962769e-01 9.718249738216400146e-02 1.681741029024124146e-01 2.607937157154083252e-01 -3.960449993610382080e-02 1.161615327000617981e-01
-1.390943378210067749e-01 5.344005674123764038e-02 8.430334739387035370e-03 -3.081869184970855713e-01 1.274968385696411133e-01 4.164059087634086609e-02 1.341716647148132324e-01 -1.214470267295837402e-01 7.292299717664718628e-02 -7.257775962352752686e-02 2.837293744087219238e-01 3.126264810562133789e-01 -5.931929871439933777e-02 -9.484101831912994385e-02 -2.295765653252601624e-02 -3.866552114486694336e-01 1.063516959547996521e-01 -1.376512348651885986e-01 -1.773068867623806000e-02 8.488376438617706299e-02 -2.155621722340583801e-02 1.459174156188964844e-01 1.874568164348602295e-01 -3.215604424476623535e-01 -2.015048414468765259e-01 4.900125041604042053e-02 -1.653995960950851440e-01 -3.696426451206207275e-01 -2.402315437793731689e-01 -5.825053900480270386e-03 1.333608180284500122e-01 5.992784630507230759e-03
1.537681818008422852e-01 1.622448265552520752e-01 -5.144821479916572571e-02 2.998450957238674164e-02 2.476326674222946167e-01 -1.681840419769287109e-01 -3.383828699588775635e-02 -4.532088339328765869e-01 4.183153063058853149e-02 1.173035204410552979e-01 1.548645943403244019e-01 1.191780492663383484e-01 -4.058982431888580322e-02 -1.179765984416007996e-01 1.992823183536529541e-01 -1.082179099321365356e-01 -6.366405636072158813e-02 -2.595880925655364990e-01 1.729574203491210938e-01 -8.896626532077789307e-02 -1.254994869232177734e-01 4.251499474048614502e-02 1.588886976242065430e-01 -1.048822030425071716e-01 -4.364106059074401855e-01 9.339136630296707153e-02 -1.895890831947326660e-01 3.638202697038650513e-02 -3.212308287620544434e-01 9.236360341310501099e-02 4.841750115156173706e-02 1.267579644918441772e-01
1.293845474720001221e-01 1.933223009109497070e-01 3.879234567284584045e-02 -2.731160223484039307e-01 -7.322234660387039185e-02 1.340941488742828369e-01 -2.610866129398345947e-01 -1.004505306482315063e-01 -2.220566384494304657e-02 -2.267774045467376709e-01 2.626082599163055420e-01 1.350699067115783691e-01 -2.750450968742370605e-01 1.504405867308378220e-03 2.819456160068511963e-01 -2.347829639911651611e-01 1.072493121027946472e-01 -2.562718391418457031e-01 -2.027823356911540031e-03 1.904063373804092407e-01 -1.995459496974945068e-01 3.903642296791076660e-02 -1.502258032560348511e-01 -1.183763146400451660e-01 -6.296946853399276733e-02 2.559960484504699707e-01 9.784927219152450562e-02 -1.351352687925100327e-02 1.287842094898223877e-01 1.641520708799362183e-01 3.091642260551452637e-01 -9.520392119884490967e-02
1.200930029153823853e-01 -1.177125722169876099e-01 -1.163281779736280441e-02 -1.823576837778091431e-01 1.667625159025192261e-01 -8.636176586151123047e-02 1.334209740161895752e-01 1.818896383047103882e-01 1.762218177318572998e-01 -1.793701499700546265e-01 1.008667051792144775e-01 -2.681680023670196533e-02 -9.828943759202957153e-02 7.452008873224258423e-02 4.163762629032135010e-01 7.965975441038608551e-03 2.355950511991977692e-02 -2.209162861108779907e-01 2.937834709882736206e-02 -5.153020471334457397e-02 -1.187846511602401733e-01 -1.837316304445266724e-01 -1.560352891683578491e-01 -1.138279307633638382e-02 -3.474293947219848633e-01 9.293787181377410889e-02 3.140533342957496643e-02 -3.904217183589935303e-01 -1.294088810682296753e-01 9.664611518383026123e-02 3.580859899520874023e-01 -1.646727770566940308e-01
1.674197614192962646e-01 -5.746259167790412903e-02 4.046332091093063354e-02 -8.798852562904357910e-02 -1.537298560142517090e-01 -1.654661148786544800e-01 2.894002199172973633e-01 -1.480950266122817993e-01 2.271879762411117554e-01 -1.254264563322067261e-01 1.838051080703735352e-01 2.868899144232273102e-02 6.437845062464475632e-03 -2.047345507889986038e-03 9.545122087001800537e-02 -3.459994196891784668e-01 6.181308999657630920e-02 1.018278449773788452e-01 -4.660708073060959578e-04 3.489241702482104301e-03 -5.575908347964286804e-02 3.556812927126884460e-02 -1.337848007678985596e-01 -4.384175837039947510e-01 -1.012498438358306885e-01 6.291601806879043579e-02 -1.185960471630096436e-01 -1.237000524997711182e-01 -3.864363431930541992e-01 -3.126611411571502686e-01 1.744751632213592529e-01 -1.482367366552352905e-01
1.829036176204681396e-01 -1.509622186422348022e-01 5.541547760367393494e-02 -1.606370508670806885e-01 -8.096372336149215698e-02 -2.569081783294677734e-01 -1.995422989130020142e-01 -2.283761650323867798e-01 1.990317851305007935e-01 -9.527943283319473267e-02 1.093435138463973999e-01 -2.646316960453987122e-02 -3.697895705699920654e-01 1.111741736531257629e-01 -9.436022490262985229e-03 -7.663800567388534546e-02 3.371263444423675537e-01 -1.229780614376068115e-01 2.135015428066253662e-01 2.432018816471099854e-01 -2.232431322336196899e-01 2.146634832024574280e-02 6.733173131942749023e-02 -2.838921844959259033e-01 1.380805075168609619e-01 8.534590899944305420e-02 2.535935342311859131e-01 -2.451303647831082344e-03 -1.035233438014984131e-01 -4.687996581196784973e-02 2.428306043148040771e-01 4.955124109983444214e-02
2.056901007890701294e-01 -1.395945399999618530e-01 -1.143988519906997681e-01 -6.250660121440887451e-02 -1.135026663541793823e-01 -1.888594180345535278e-01 -1.939273178577423096e-01 -1.503749787807464600e-01 2.045022994279861450e-01 -2.575227618217468262e-01 2.527077496051788330e-01 -5.771863833069801331e-02 7.005926221609115601e-02 2.344129979610443115e-02 1.468273550271987915e-01 -3.507714271545410156e-01 1.507122963666915894e-01 5.001812800765037537e-02 -7.109051942825317383e-02 -1.106949895620346069e-01 -1.579884588718414307e-01 1.301873773336410522e-01 -1.203256100416183472e-02 -4.266516268253326416e-01 -2.304623574018478394e-01 1.967344731092453003e-01 -1.055813804268836975e-01 6.447292119264602661e-02 -1.764149665832519531e-01 -1.864757090806961060e-01 1.130956411361694336e-01 -1.861044466495513916e-01
-2.189370840787887573e-01 -9.144283086061477661e-02 3.608204051852226257e-02 -2.152571976184844971e-01 -1.998545080423355103e-01 -4.666739702224731445e-02 1.667273491621017456e-01 -2.221830785274505615e-01 2.397468872368335724e-02 5.048681423068046570e-02 1.972832530736923218e-01 -9.988818317651748657e-02 -1.692454814910888672e-01 5.603061057627201080e-03 2.077654004096984863e-01 2.123094722628593445e-02 1.112007126212120056e-01 -1.492481380701065063e-01 1.140667870640754700e-01 2.911054193973541260e-01 -2.137421369552612305e-01 -1.818700432777404785e-01 3.296304866671562195e-02 -1.290098428726196289e-01 -4.866429567337036133e-01 -2.825468182563781738e-01 -5.398660153150558472e-02 8.646021783351898193e-02 -3.626535460352897644e-02 -7.472072541713714600e-02 5.943851917982101440e-02 -2.934407293796539307e-01
-5.538076907396316528e-02 -1.629212796688079834e-01 -2.255353145301342010e-03 -5.442767217755317688e-02 -1.068334430456161499e-01 -1.133016049861907959e-01 4.322573840618133545e-01 1.313741356134414673e-01 2.423390448093414307e-01 -1.334828417748212814e-02 2.421100735664367676e-01 1.906573027372360229e-01 1.051185652613639832e-02 1.096534803509712219e-01 1.722491681575775146e-01 -1.219676807522773743e-01 3.423212170600891113e-01 -8.027627319097518921e-02 -2.723968923091888428e-01 6.050589960068464279e-03 -2.859604917466640472e-02 1.178380474448204041e-01 -1.670448929071426392e-01 -3.080164492130279541e-01 -1.605513691902160645e-01 8.556786179542541504e-02 -1.512825638055801392e-01 -1.956372857093811035e-01 -2.020389586687088013e-01 -1.879941970109939575e-01 1.502345651388168335e-01 1.320576667785644531e-02
-1.390433460474014282e-01 1.386672258377075195e-01 3.025237098336219788e-02 7.974558323621749878e-02 -2.318679094314575195e-01 -2.141575217247009277e-01 -4.764917492866516113e-02 -2.131139934062957764e-01 2.904748022556304932e-01 -1.836409978568553925e-02 1.768222451210021973e-01 -2.557843029499053955e-01 -2.175097316503524780e-01 6.384897977113723755e-02 2.825138270854949951e-01 -1.738528460264205933e-01 5.527370050549507141e-02 -1.474209725856781006e-01 3.970672190189361572e-02 9.208271652460098267e-02 -1.749950945377349854e-01 -3.077118098735809326e-01 -4.158882796764373779e-02 -4.540916383266448975e-01 6.311900168657302856e-02 -7.349076215177774429e-03 -1.586964428424835205e-01 2.066577821969985962e-01 -1.100147888064384460e-01 9.194328635931015015e-02 -3.483095020055770874e-02 4.728825017809867859e-02
9.100326150655746460e-02 -1.469424217939376831e-01 -5.291343852877616882e-02 -2.483428083360195160e-02 4.472038522362709045e-02 -7.439266890287399292e-02 1.009099334478378296e-01 -3.704951405525207520e-01 1.577346473932266235e-01 -1.368102580308914185e-01 1.306729912757873535e-01 1.636482030153274536e-02 -6.553682684898376465e-02 -9.712538123130798340e-02 7.272636890411376953e-02 -3.453460633754730225e-01 3.065391778945922852e-01 -8.107288181781768799e-02 2.423459663987159729e-02 6.901872903108596802e-02 1.003300622105598450e-01 1.037215143442153931e-01 1.078585833311080933e-01 -2.459320873022079468e-01 -5.270005390048027039e-02 1.069311723113059998e-01 -3.335860073566436768e-01 -2.934337854385375977e-01 -3.106033504009246826e-01 -1.517659872770309448e-01 2.783068418502807617e-01 7.153593748807907104e-02
2.215551286935806274e-01 4.160660505294799805e-02 -1.062568873167037964e-01 -1.483662724494934082e-01 -2.771848114207386971e-03 -1.037108972668647766e-01 -1.395150870084762573e-01 -9.042972326278686523e-02 2.341216243803501129e-02 5.178439989686012268e-02 2.211503535509109497e-01 3.278346955776214600e-01 -5.193280056118965149e-02 7.194378226995468140e-02 -5.805290862917900085e-02 -7.804949581623077393e-02 3.020612895488739014e-01 -1.798986792564392090e-01 1.980035454034805298e-01 -4.426880553364753723e-02 3.813339397311210632e-02 -2.560473084449768066e-01 -3.267285227775573730e-01 -3.044897615909576416e-01 -1.955696493387222290e-01 -3.166153654456138611e-02 -4.355130493640899658e-01 9.466790594160556793e-03 -1.637852191925048828e-01 7.353952527046203613e-02 8.842736482620239258e-02 -1.455922797322273254e-02
5.327881127595901489e-02 2.513391077518463135e-01 1.394701190292835236e-02 4.756481200456619263e-02 1.292961686849594116e-01 1.659643501043319702e-01 5.649719759821891785e-02 8.792871236801147461e-02 1.770072728395462036e-01 1.577718406915664673e-01 2.831598222255706787e-01 7.179302629083395004e-03 -1.595156490802764893e-01 1.000945549458265305e-02 4.467921331524848938e-02 -9.075539559125900269e-02 1.644722372293472290e-01 -4.127375483512878418e-01 -2.195192575454711914e-01 2.104158326983451843e-02 -2.174113690853118896e-01 1.466516703367233276e-01 -1.526807099580764771e-01 -4.964817762374877930e-01 -1.957567483186721802e-01 1.600447110831737518e-02 2.699034847319126129e-02 1.576229631900787354e-01 4.538963083177804947e-03 -1.830665767192840576e-01 1.405564397573471069e-01 -4.538936167955398560e-02
6.855455785989761353e-02 -7.431808859109878540e-02 3.696436434984207153e-02 7.388753443956375122e-02 -1.852889209985733032e-01 -1.102096214890480042e-01 4.743190109729766846e-02 -2.980662584304809570e-01 2.459729760885238647e-01 -3.270138055086135864e-02 5.116433277726173401e-02 9.246604144573211670e-02 -1.023602560162544250e-01 4.835370182991027832e-02 1.612914204597473145e-01 -3.174906075000762939e-01 3.690526783466339111e-01 -1.156539544463157654e-01 -3.870915854349732399e-03 -1.135391667485237122e-01 7.797161489725112915e-02 6.709970999509096146e-03 -3.134518628939986229e-03 -7.865703850984573364e-02 -1.976469904184341431e-01 1.066961288452148438e-01 -4.240502119064331055e-01 -2.936405241489410400e-01 -2.912906408309936523e-01 -1.436928063631057739e-01 1.556706428527832031e-01 -1.094678565859794617e-01
-2.688935212790966034e-02 -5.170024931430816650e-02 -4.487640690058469772e-03 -9.231617301702499390e-02 -1.258626580238342285e-02 -1.897491663694381714e-01 -1.517934165894985199e-02 -3.271337971091270447e-02 -3.943696245551109314e-02 -2.023545205593109131e-01 1.753063946962356567e-01 -1.617604345083236694e-01 -3.043889999389648438e-01 3.058155179023742676e-01 2.332101017236709595e-01 -2.965578809380531311e-02 1.174881905317306519e-01 -3.285886049270629883e-01 1.189050599932670593e-01 3.849239051342010498e-01 -2.314387857913970947e-01 1.932848691940307617e-01 9.457383304834365845e-02 -1.635576337575912476e-01 -1.116706728935241699e-01 -1.372790038585662842e-01 1.360742468386888504e-02 -1.507954746484756470e-01 -3.276166915893554688e-01 1.532476842403411865e-01 1.182056218385696411e-01 -5.172726698219776154e-03
-1.242078095674514771e-01 -1.771577745676040649e-01 -4.993156064301729202e-03 -1.534740999341011047e-02 3.116163611412048340e-01 -1.447491198778152466e-01 5.511095747351646423e-02 -1.909649521112442017e-01 1.749168336391448975e-01 4.443233087658882141e-02 1.223994940519332886e-01 1.455702632665634155e-01 -1.446110904216766357e-01 1.274736225605010986e-01 1.286628991365432739e-01 -2.936292290687561035e-01 1.976530253887176514e-01 -1.504223197698593140e-01 -2.427612692117691040e-01 5.946747958660125732e-02 -4.569481909275054932e-01 -6.835900992155075073e-02 -1.173840761184692383e-01 -1.331058740615844727e-01 7.955770939588546753e-02 -1.238144002854824066e-02 2.324755117297172546e-02 6.971782073378562927e-03 -2.192152142524719238e-01 1.029021441936492920e-01 1.697757244110107422e-01 -3.507351279258728027e-01
2.259990014135837555e-02 -3.844394162297248840e-02 2.157166153192520142e-01 -3.540116846561431885e-01 8.060322701930999756e-02 1.762885749340057373e-01 1.683554351329803467e-01 -3.282987475395202637e-01 -2.732055820524692535e-02 -2.608541585505008698e-02 3.363466560840606689e-01 1.516964137554168701e-01 -9.388297796249389648e-02 1.461075544357299805e-01 2.035246044397354126e-01 -2.698768675327301025e-01 3.063524961471557617e-01 -2.234428972005844116e-01 -4.141668602824211121e-02 2.646987140178680420e-01 -5.519126355648040771e-02 -3.971335664391517639e-02 3.907050564885139465e-02 -1.731360852718353271e-01 1.048796400427818298e-01 1.737628877162933350e-02 8.325907588005065918e-02 1.416617035865783691e-01 -6.485737115144729614e-02 1.470564156770706177e-01 2.296729534864425659e-01 -4.360948503017425537e-02
1.202192902565002441e-01 1.016133129596710205e-01 -1.596612930297851562e-01 1.649194061756134033e-01 9.914667904376983643e-02 1.814733296632766724e-01 3.046011365950107574e-02 -7.837191969156265259e-02 1.826894134283065796e-01 -8.094749599695205688e-02 -5.392083898186683655e-02 1.057185456156730652e-01 -1.002431958913803101e-01 -1.280086338520050049e-01 8.097371459007263184e-02 -3.775144517421722412e-01 2.166573256254196167e-01 -1.173482555896043777e-02 -1.107519641518592834e-01 -8.666896820068359375e-02 -4.727966487407684326e-01 1.793156564235687256e-01 -9.410454332828521729e-02 -2.254271358251571655e-01 -1.911830604076385498e-01 1.818724907934665680e-03 -2.720589637756347656e-01 1.220568269491195679e-01 1.035470142960548401e-01 -3.065956197679042816e-02 3.477225303649902344e-01 5.402118340134620667e-02
-3.782465308904647827e-02 -1.609109789133071899e-01 -3.579283952713012695e-01 -1.965811997652053833e-01 -1.834128946065902710e-01 -4.354356974363327026e-02 -3.471421077847480774e-02 -5.702051520347595215e-02 3.545692265033721924e-01 1.454181224107742310e-01 3.066272735595703125e-01 1.324411034584045410e-01 -1.557318717241287231e-01 1.509360373020172119e-01 8.326962590217590332e-02 -2.896611392498016357e-02 8.992692083120346069e-02 5.948948208242654800e-03 -7.091962546110153198e-02 1.160383131355047226e-02 -1.010807603597640991e-01 -7.163413614034652710e-02 -4.463488981127738953e-02 -3.607291281223297119e-01 -1.328340824693441391e-02 1.292957812547683716e-01 1.556544657796621323e-02 -8.233762532472610474e-02 -1.629174947738647461e-01 7.125202566385269165e-02 3.953994512557983398e-01 -2.829582095146179199e-01
1.404440775513648987e-02 -2.577601373195648193e-01 -1.689518988132476807e-02 -2.078360021114349365e-01 -3.299871683120727539e-01 -1.290509551763534546e-01 3.796400874853134155e-02 -1.211190223693847656e-01 4.328426718711853027e-02 -2.080233991146087646e-01 2.510713040828704834e-01 2.707603275775909424e-01 -1.400083154439926147e-01 3.849728405475616455e-01 2.617422938346862793e-01 -8.856480568647384644e-02 1.057948265224695206e-02 -2.295176684856414795e-02 -1.061810925602912903e-01 1.441024988889694214e-01 -8.739231526851654053e-02 -1.098134592175483704e-01 1.431448310613632202e-01 -1.273349225521087646e-01 -1.919908225536346436e-01 1.679318957030773163e-02 2.467728964984416962e-02 -3.015639483928680420e-01 -2.476457655429840088e-01 5.702294036746025085e-02 7.365403324365615845e-02 -1.865292638540267944e-01
1.683560200035572052e-02 2.028923854231834412e-02 -1.013325452804565430e-01 4.383186250925064087e-02 -1.267764270305633545e-01 -1.507041305303573608e-01 2.689174115657806396e-01 1.286640167236328125e-01 -2.373212203383445740e-02 -2.762973308563232422e-01 2.851594686508178711e-01 -5.516567453742027283e-02 -2.488875947892665863e-02 1.966634392738342285e-01 1.328280568122863770e-01 1.279783546924591064e-01 2.810367643833160400e-01 -3.640402480959892273e-02 4.790310561656951904e-02 6.289905309677124023e-02 -4.426807165145874023e-01 9.953368455171585083e-02 1.074580103158950806e-01 -1.752069145441055298e-01 -1.072692051529884338e-01 1.370630562305450439e-01 -4.967159405350685120e-02 -6.804744154214859009e-02 -2.049980908632278442e-01 2.743920087814331055e-01 2.601987719535827637e-01 -2.603749036788940430e-01
-4.008957650512456894e-03 -7.484526932239532471e-02 -2.618511393666267395e-02 -5.712178349494934082e-02 6.343284156173467636e-03 1.893065311014652252e-02 -2.049431055784225464e-01 -1.560848671942949295e-02 -8.056215196847915649e-02 -1.053330451250076294e-01 1.886610537767410278e-01 1.668365597724914551e-01 -1.214318126440048218e-01 2.394775748252868652e-01 2.276649028062820435e-01 -3.530370444059371948e-02 2.779223322868347168e-01 -3.797770440578460693e-01 7.285367697477340698e-02 3.383354842662811279e-01 -1.882530897855758667e-01 -2.412305176258087158e-01 -1.124607026576995850e-01 -1.263670176267623901e-01 -6.796984374523162842e-02 1.342591047286987305e-01 -1.329637169837951660e-01 7.421811670064926147e-02 -4.094423353672027588e-01 2.243504226207733154e-01 1.737753394991159439e-03 -1.195588484406471252e-01
1.071002855896949768e-01 -1.098484247922897339e-01 2.434917911887168884e-02 -6.946899741888046265e-02 -3.723040595650672913e-02 9.562746435403823853e-02 -2.736097201704978943e-03 7.138472981750965118e-03 1.080454066395759583e-01 -1.071379110217094421e-01 -3.254899382591247559e-01 -1.552766710519790649e-01 -2.292131930589675903e-01 -1.197620257735252380e-01 3.776020705699920654e-01 -1.034754514694213867e-01 1.783886849880218506e-01 -1.955692172050476074e-01 3.861764073371887207e-02 8.578947186470031738e-02 -2.964513301849365234e-01 -9.775202721357345581e-02 -1.866495162248611450e-01 -4.413487613201141357e-01 -1.753325909376144409e-01 -6.379966624081134796e-03 -2.613202333450317383e-01 1.306204404681921005e-02 1.270923316478729248e-01 9.072616696357727051e-02 2.245309650897979736e-01 8.396638929843902588e-02
9.213853627443313599e-02 -1.345395594835281372e-01 5.839201062917709351e-02 1.072523742914199829e-01 7.606326788663864136e-02 -7.446952909231185913e-02 2.193740606307983398e-01 -2.688809335231781006e-01 2.502772510051727295e-01 -1.011244654655456543e-01 1.749917417764663696e-01 4.714705795049667358e-02 -7.511182129383087158e-02 -2.774879150092601776e-02 -5.613629519939422607e-02 -3.503876626491546631e-01 3.434771895408630371e-01 -1.223905235528945923e-01 1.097363829612731934e-01 1.055020093917846680e-01 6.277664098888635635e-03 -2.396399155259132385e-02 1.473532058298587799e-02 -1.729572862386703491e-01 -1.333419978618621826e-01 1.904993802309036255e-01 -2.848987281322479248e-01 -3.187607228755950928e-01 -2.476098537445068359e-01 -2.115316241979598999e-01 2.273776829242706299e-01 -8.498728275299072266e-02
8.840917795896530151e-02 -2.983014583587646484e-01 -6.420227885246276855e-02 -1.788588985800743103e-02 1.984775252640247345e-02 -6.056056916713714600e-02 -2.669442817568778992e-02 1.116441264748573303e-01 2.133318781852722168e-02 -1.746094673871994019e-01 2.375246584415435791e-01 -1.355227380990982056e-01 -1.466741859912872314e-01 2.944841682910919189e-01 2.205742299556732178e-01 -1.418652981519699097e-01 1.240756809711456299e-01 -2.672651112079620361e-01 -2.492142170667648315e-01 3.716382980346679688e-01 -1.756607294082641602e-01 1.316346079111099243e-01 4.512470215559005737e-02 -2.038201093673706055e-01 -1.070600897073745728e-01 -8.798950165510177612e-02 -3.640829818323254585e-04 -1.811830550432205200e-01 5.013713613152503967e-03 3.248859569430351257e-02 4.016362130641937256e-01 -7.445465773344039917e-02
2.932283580303192139e-01 -1.272256374359130859e-01 -2.332865297794342041e-01 -2.111227512359619141e-01 -9.238215535879135132e-02 -1.518395692110061646e-01 -1.360981911420822144e-01 -2.127120494842529297e-01 3.411851525306701660e-01 -1.943455487489700317e-01 2.426328063011169434e-01 -1.060439124703407288e-01 3.883384168148040771e-02 1.051077842712402344e-01 2.084581106901168823e-01 -2.117610126733779907e-01 1.723227351903915405e-01 2.948691882193088531e-02 -1.933686137199401855e-01 -1.176060661673545837e-01 -1.440685242414474487e-01 1.312728524208068848e-01 -2.092794179916381836e-01 -3.182711005210876465e-01 -2.718263864517211914e-01 3.374301269650459290e-02 -2.974391973111778498e-04 -1.359595656394958496e-01 -2.709380164742469788e-02 -1.168635934591293335e-01 -2.225603209808468819e-03 7.450120151042938232e-02
9.579511359333992004e-03 -1.021737884730100632e-02 -1.533519197255373001e-02 2.986346930265426636e-02 -8.112912997603416443e-03 4.763202741742134094e-02 1.191998124122619629e-01 -6.104171276092529297e-02 -1.799909323453903198e-01 -2.666211724281311035e-01 6.756267696619033813e-02 2.597089707851409912e-01 -1.522159874439239502e-01 2.543545365333557129e-01 1.476124972105026245e-01 3.658799221739172935e-03 1.373953521251678467e-01 -2.277327775955200195e-01 2.601527608931064606e-02 3.674325942993164062e-01 -3.096849322319030762e-01 -2.949176356196403503e-02 3.366587162017822266e-01 -1.863285005092620850e-01 -6.755403429269790649e-02 -2.259696871042251587e-01 1.330813020467758179e-01 -3.396876752376556396e-01 -1.089117303490638733e-01 -1.650968044996261597e-01 1.185321360826492310e-01 -9.681759402155876160e-03
1.519696861505508423e-01 -1.255870014429092407e-01 2.949554845690727234e-02 5.579588469117879868e-03 2.341578453779220581e-01 -4.096010699868202209e-03 4.638978466391563416e-02 -7.837399840354919434e-02 1.556239426136016846e-01 -1.746154427528381348e-01 4.779432415962219238e-01 3.496550917625427246e-01 -5.902215838432312012e-02 2.539217472076416016e-01 5.195195972919464111e-02 -2.308037877082824707e-01 1.393257230520248413e-01 7.470735162496566772e-02 4.641007632017135620e-02 -1.278791129589080811e-01 -1.190715208649635315e-01 -1.573741436004638672e-01 -1.746803969144821167e-01 -9.571057558059692383e-02 -1.908508688211441040e-01 -7.335942983627319336e-02 -1.175525486469268799e-01 -3.075774610042572021e-01 -2.939037084579467773e-01 3.810331597924232483e-02 -6.530527770519256592e-02 -5.763067305088043213e-02
-5.650034919381141663e-02 7.678229361772537231e-02 7.542542368173599243e-02 -1.918415427207946777e-01 -4.271123930811882019e-02 -3.105776309967041016e-01 2.118585258722305298e-01 4.923009499907493591e-02 4.093210399150848389e-01 -2.455692291259765625e-01 -9.678204357624053955e-02 6.921783089637756348e-02 4.626806452870368958e-02 5.849063862115144730e-03 2.219419628381729126e-01 4.067207500338554382e-02 1.021764948964118958e-01 -2.753850519657135010e-01 -1.684847474098205566e-01 7.735826820135116577e-02 -1.769705861806869507e-01 -1.313734054565429688e-01 8.827178925275802612e-02 -7.189511507749557495e-02 -2.439127266407012939e-01 2.352615594863891602e-01 -2.849476933479309082e-01 -2.066207975149154663e-01 -1.291206926107406616e-01 7.261808030307292938e-03 2.229457646608352661e-01 -1.427978724241256714e-01
2.319728285074234009e-01 3.010130487382411957e-02 2.303713373839855194e-02 1.066347956657409668e-01 1.194686517119407654e-01 9.045895934104919434e-02 3.026051074266433716e-02 -2.315641045570373535e-01 6.630875635892152786e-03 -3.499763607978820801e-01 1.754281818866729736e-01 2.933600358664989471e-02 -1.200804263353347778e-01 2.176268100738525391e-01 1.273583918809890747e-01 -1.943510174751281738e-01 2.771104574203491211e-01 -3.529470860958099365e-01 1.761443465948104858e-01 2.900508046150207520e-01 -8.441592752933502197e-02 -5.876418948173522949e-02 1.828165054321289062e-01 -1.204454824328422546e-01 -2.255525141954421997e-01 1.585820168256759644e-01 1.874964833259582520e-01 -1.069774553179740906e-01 -2.054350376129150391e-01 1.636922955513000488e-01 -1.253077983856201172e-01 6.405247747898101807e-02
-2.845248393714427948e-02 -2.731595039367675781e-01 -2.251578867435455322e-01 -8.435073494911193848e-02 6.915938109159469604e-02 8.948273956775665283e-02 7.009916752576828003e-02 -5.204239115118980408e-02 7.982796058058738708e-03 -3.910557553172111511e-02 3.921836316585540771e-01 -1.138431057333946228e-01 -2.573024928569793701e-01 3.079888597130775452e-02 3.610728681087493896e-01 -1.532624065876007080e-01 1.420191973447799683e-01 -3.478593826293945312e-01 1.264240145683288574e-01 1.702676899731159210e-02 -2.738815546035766602e-01 7.550320029258728027e-02 1.264681965112686157e-01 -1.256169825792312622e-01 -7.827144861221313477e-02 2.302747592329978943e-02 -1.503482311964035034e-01 -3.095109760761260986e-01 7.703300565481185913e-02 -8.656554669141769409e-02 2.200168073177337646e-01 1.207849197089672089e-02
1.494611799716949463e-01 -1.608032137155532837e-01 8.455538749694824219e-02 -3.223192691802978516e-02 9.310647845268249512e-02 8.506412059068679810e-02 1.025608852505683899e-01 2.100996226072311401e-01 1.689104139804840088e-01 -2.487016320228576660e-01 8.113588392734527588e-02 2.646854817867279053e-01 -2.872526943683624268e-01 1.354031413793563843e-01 1.872277110815048218e-01 1.006347984075546265e-01 2.578828483819961548e-02 -1.860406994819641113e-01 5.998077243566513062e-02 -7.844646275043487549e-02 -1.603195667266845703e-01 -6.823135912418365479e-02 -9.845375269651412964e-02 -5.436498522758483887e-01 -9.192868322134017944e-02 1.182462349534034729e-01 1.682655513286590576e-01 -1.866131424903869629e-01 -2.236425578594207764e-01 4.727372527122497559e-02 -1.617682725191116333e-02 -2.031705230474472046e-01
1.288236379623413086e-01 4.875245690345764160e-02 2.731591090559959412e-02 -1.403649151325225830e-01 -1.010293364524841309e-01 -1.817396581172943115e-01 -3.504180349409580231e-03 1.108648777008056641e-01 3.766818046569824219e-01 1.044133584946393967e-02 1.836511343717575073e-01 8.059900999069213867e-02 6.243140622973442078e-02 1.654953360557556152e-01 1.782143265008926392e-01 -1.987911313772201538e-01 1.840002238750457764e-01 -1.236924007534980774e-01 -1.783435791730880737e-01 -2.598430216312408447e-02 -1.804628670215606689e-01 4.766217246651649475e-02 -9.534682333469390869e-02 -3.005559444427490234e-01 -2.685562074184417725e-01 -1.998200081288814545e-02 -4.593896120786666870e-02 -1.320805251598358154e-01 -2.798649370670318604e-01 -4.663441479206085205e-01 1.214948222041130066e-01 -4.138332232832908630e-02
2.524742856621742249e-03 -1.121418736875057220e-02 8.677302300930023193e-02 -1.900731772184371948e-01 -8.776468224823474884e-03 -3.874963894486427307e-02 6.237879768013954163e-02 -2.164568156003952026e-01 1.657245308160781860e-01 -7.935408502817153931e-02 2.154681533575057983e-01 5.124965310096740723e-02 -5.071088671684265137e-01 1.818162649869918823e-01 3.642658889293670654e-02 1.342547833919525146e-01 4.127679169178009033e-01 -1.138897687196731567e-01 1.803838610649108887e-01 -5.004656966775655746e-03 -3.077709078788757324e-01 -1.086933612823486328e-01 -1.450199335813522339e-01 -1.829244196414947510e-01 -8.606217801570892334e-02 1.545280814170837402e-01 -1.788781583309173584e-01 -8.988650143146514893e-02 1.569125652313232422e-01 1.102284714579582214e-01 -1.205900087952613831e-01 -1.090289279818534851e-01
-8.324220031499862671e-02 -1.498142778873443604e-01 -1.850590556859970093e-01 -2.586741745471954346e-01 -1.161626726388931274e-01 -1.326337605714797974e-01 -1.609275341033935547e-01 -2.982361018657684326e-01 2.083701193332672119e-01 -2.217942476272583008e-01 2.817349135875701904e-01 5.525805521756410599e-03 -2.657726705074310303e-01 2.312889993190765381e-01 1.739381700754165649e-01 -1.019680425524711609e-01 1.259842216968536377e-01 -7.374399900436401367e-02 8.400088548660278320e-02 2.978217899799346924e-01 -8.832680433988571167e-02 4.633477702736854553e-02 -7.083252072334289551e-02 -9.504663199186325073e-02 -1.022324711084365845e-01 -1.477154046297073364e-01 1.817843061871826649e-03 1.672861576080322266e-01 -3.329112827777862549e-01 1.686592400074005127e-01 1.642840057611465454e-01 1.383965611457824707e-01
2.122535109519958496e-01 2.151613682508468628e-01 1.747296750545501709e-01 9.818325191736221313e-02 -1.342678964138031006e-01 -1.167690306901931763e-01 1.222031787037849426e-01 -3.319508433341979980e-01 1.475035697221755981e-01 1.759707629680633545e-01 3.305296897888183594e-01 1.960804015398025513e-01 2.411209493875503540e-01 -9.805669635534286499e-02 4.368515312671661377e-02 2.586445398628711700e-02 2.834734022617340088e-01 -1.711491644382476807e-01 2.014780193567276001e-01 2.061215490102767944e-01 -9.068312495946884155e-02 -2.653864622116088867e-01 9.788390249013900757e-02 -3.588787838816642761e-02 -2.351815551519393921e-01 -5.950617045164108276e-02 -1.592198945581912994e-02 1.220311746001243591e-01 -7.153820246458053589e-02 5.846924334764480591e-02 2.662762701511383057e-01 -7.250210642814636230e-02
1.973652839660644531e-01 1.101526804268360138e-02 2.429783344268798828e-02 1.998710334300994873e-01 -1.225325614213943481e-01 -1.044427901506423950e-01 2.068037986755371094e-01 -2.578954994678497314e-01 6.547234952449798584e-02 9.527684189379215240e-03 3.229316771030426025e-01 3.070401847362518311e-01 2.285452634096145630e-01 -1.405731737613677979e-01 1.253894865512847900e-01 6.141456216573715210e-02 8.956782519817352295e-02 -2.888907194137573242e-01 2.776104509830474854e-01 4.945984855294227600e-02 -4.017682671546936035e-01 -6.884529441595077515e-02 5.851623043417930603e-02 4.537119343876838684e-02 -1.138709858059883118e-01 -1.248246952891349792e-01 -1.698462069034576416e-01 1.052305623888969421e-01 -1.505717635154724121e-01 1.146748811006546021e-01 1.776860505342483521e-01 -1.107457727193832397e-01
2.443390339612960815e-01 2.583343088626861572e-01 -1.020141839981079102e-01 -4.571396857500076294e-02 8.969825506210327148e-02 -2.103605866432189941e-01 6.814343482255935669e-02 -4.777815341949462891e-01 2.129908651113510132e-01 7.635965477675199509e-03 1.969867795705795288e-01 -3.387917065992951393e-03 -3.948682919144630432e-02 -6.349653750658035278e-02 9.612658992409706116e-03 7.592389732599258423e-02 5.180183053016662598e-02 -6.523034721612930298e-02 2.286354899406433105e-01 2.910456061363220215e-01 -5.018129944801330566e-02 -1.404559984803199768e-02 1.083599179983139038e-01 -1.688829995691776276e-02 -4.240371584892272949e-01 -2.382254041731357574e-02 -2.151256501674652100e-01 -7.037796825170516968e-02 -2.591465711593627930e-01 -2.306029014289379120e-02 1.487488299608230591e-01 8.821527473628520966e-03
1.150788664817810059e-01 -2.589994966983795166e-01 1.625313311815261841e-01 -3.349108621478080750e-02 1.402994841337203979e-01 1.211608573794364929e-01 -7.418753206729888916e-02 -1.168365553021430969e-01 6.432328373193740845e-02 -3.044366538524627686e-01 5.849153921008110046e-02 2.031865268945693970e-01 -9.930147975683212280e-02 1.654464006423950195e-01 2.386477887630462646e-01 -2.124817818403244019e-01 3.151349425315856934e-01 -2.766717374324798584e-01 2.674059569835662842e-01 1.237807869911193848e-01 -9.717312455177307129e-02 -2.425950579345226288e-02 1.478057354688644409e-01 -2.325127422809600830e-01 -5.861108377575874329e-02 -7.578628510236740112e-02 2.737558782100677490e-01 -2.768681943416595459e-01 -9.546366333961486816e-02 2.135240705683827400e-03 -4.885983467102050781e-02 1.919717192649841309e-01
2.639168500900268555e-01 2.440533600747585297e-03 -1.378788948059082031e-01 -4.244553297758102417e-02 -1.098364964127540588e-01 -2.015509605407714844e-01 1.056008860468864441e-01 -6.568606942892074585e-02 1.433516442775726318e-01 -2.334210425615310669e-01 1.801475286483764648e-01 -6.250888854265213013e-02 7.308466732501983643e-02 8.709339052438735962e-02 4.474974572658538818e-01 -2.425360232591629028e-01 1.395767480134963989e-01 -1.765124127268791199e-02 -2.606541216373443604e-01 -1.473047286272048950e-01 -2.002045065164566040e-01 -5.308420956134796143e-02 -1.246819272637367249e-01 -2.418472617864608765e-01 -1.515615731477737427e-01 1.102569252252578735e-01 -5.895938724279403687e-02 3.434329107403755188e-02 -1.653563082218170166e-01 -1.332682073116302490e-01 2.849119305610656738e-01 -2.560226619243621826e-01
4.293418228626251221e-01 7.055326551198959351e-02 4.411974549293518066e-02 2.091887593269348145e-01 -4.168131947517395020e-02 1.238313615322113037e-01 1.155879795551300049e-01 1.035454273223876953e-01 1.924439370632171631e-01 -3.552938997745513916e-02 2.595143318176269531e-01 -7.366353273391723633e-02 -4.657085984945297241e-02 8.274024724960327148e-02 2.331116348505020142e-01 -4.416497051715850830e-01 -1.549732685089111328e-02 -2.114157676696777344e-01 -8.566536754369735718e-02 -3.425256535410881042e-02 -1.670502126216888428e-01 -8.702065050601959229e-02 1.891324296593666077e-02 -3.897520601749420166e-01 -7.969394326210021973e-02 -1.938494145870208740e-01 8.139484375715255737e-02 1.320062577724456787e-02 2.381393499672412872e-02 -1.328428387641906738e-01 1.728043109178543091e-01 -1.197963133454322815e-01
2.252855449914932251e-01 -2.280159443616867065e-01 9.793777763843536377e-02 -7.882101461291313171e-03 5.307465046644210815e-02 -1.926224865019321442e-02 -1.018533483147621155e-01 1.565830111503601074e-01 1.243036240339279175e-02 -2.740935087203979492e-01 2.023943066596984863e-01 3.613300323486328125e-01 -1.618057340383529663e-01 1.577948182821273804e-01 -1.485094521194696426e-02 1.357746869325637817e-01 2.148837447166442871e-01 -9.878265857696533203e-02 1.817274093627929688e-01 -1.628250479698181152e-01 -2.214973270893096924e-01 3.967643249779939651e-03 -1.552525758743286133e-01 -4.724114835262298584e-01 -6.284477561712265015e-02 2.099462449550628662e-01 4.260410554707050323e-03 -9.211164712905883789e-02 -1.711352318525314331e-01 -4.879235476255416870e-02 2.749660611152648926e-02 -1.794558316469192505e-01
1.903949677944183350e-01 -2.414393611252307892e-02 -1.590914130210876465e-01 1.859371811151504517e-01 8.776207268238067627e-02 -5.864133313298225403e-02 9.202194213867187500e-02 -1.847905218601226807e-01 1.187158823013305664e-01 -2.052997499704360962e-01 1.079223006963729858e-01 2.997168526053428650e-02 6.541394442319869995e-02 2.560866773128509521e-01 1.420259922742843628e-01 -4.870316982269287109e-01 1.397869437932968140e-01 -3.263583481311798096e-01 -4.069998860359191895e-01 -3.644524840638041496e-03 -1.636644005775451660e-01 -5.151899531483650208e-02 1.054864656180143356e-02 -2.120515406131744385e-01 -1.600098460912704468e-01 -8.089363574981689453e-02 3.476475179195404053e-02 -1.687855087220668793e-02 -2.270474471151828766e-02 -2.254991680383682251e-01 -4.106713458895683289e-03 -4.751363769173622131e-02
-1.107727959752082825e-01 -1.758214533329010010e-01 -3.067227602005004883e-01 3.006319515407085419e-02 -7.400105893611907959e-02 -1.613699942827224731e-01 -9.153583645820617676e-02 -1.410885602235794067e-01 -2.649354562163352966e-02 2.206082828342914581e-02 3.527184426784515381e-01 9.010421484708786011e-02 1.224513053894042969e-01 4.815801605582237244e-02 1.033198535442352295e-01 5.484224855899810791e-02 4.073663651943206787e-01 8.847804367542266846e-02 3.367215767502784729e-02 1.391424704343080521e-02 -3.792301714420318604e-01 -1.070564985275268555e-01 -1.792335137724876404e-02 -2.077051252126693726e-01 -1.928908377885818481e-01 2.077851742506027222e-01 2.520487084984779358e-02 -1.327990889549255371e-01 2.082431130111217499e-02 -1.351164579391479492e-01 3.821924626827239990e-01 7.902135141193866730e-03
-1.107030734419822693e-01 4.138483852148056030e-02 -1.596402935683727264e-02 -2.249516993761062622e-01 -1.318389624357223511e-01 -5.288917571306228638e-02 -1.473709642887115479e-01 -3.623790666460990906e-02 7.262850552797317505e-02 -1.486931145191192627e-01 3.828245401382446289e-01 1.946348994970321655e-01 -1.585635095834732056e-01 1.257713437080383301e-01 1.134780645370483398e-01 -3.351534307003021240e-01 1.932682394981384277e-01 -2.644448876380920410e-01 5.038899928331375122e-02 1.209499984979629517e-01 -1.617596298456192017e-01 7.547176629304885864e-02 -2.838009595870971680e-01 -9.135136008262634277e-02 -2.434376627206802368e-01 1.513136029243469238e-01 2.062074095010757446e-02 2.905333414673805237e-02 1.240263730287551880e-01 3.829587697982788086e-01 6.799896806478500366e-02 -1.366865783929824829e-01
3.442637920379638672e-01 -2.015255242586135864e-01 -1.054975986480712891e-01 -7.166397571563720703e-02 1.308756619691848755e-01 1.956509426236152649e-03 -2.166874334216117859e-02 -2.273770980536937714e-02 2.545014917850494385e-01 2.244134247303009033e-01 5.739782005548477173e-02 -9.106872230768203735e-02 -6.596320122480392456e-02 -1.006205752491950989e-01 1.505400389432907104e-01 9.184183180332183838e-02 4.698587656021118164e-01 -3.170932233333587646e-01 -8.799269795417785645e-02 1.104955561459064484e-02 -2.098770141601562500e-01 3.080602549016475677e-02 -9.138989448547363281e-02 -2.646308243274688721e-01 1.329681873321533203e-01 2.676208317279815674e-01 -7.666631042957305908e-02 -8.819462358951568604e-02 -1.527355015277862549e-01 -1.171107739210128784e-01 1.905744373798370361e-01 7.289814949035644531e-02
1.473568081855773926e-01 -6.848113983869552612e-02 2.024222165346145630e-01 -2.578752674162387848e-02 -1.597073972225189209e-01 -1.015918608754873276e-02 -8.458878844976425171e-02 7.966423034667968750e-02 -2.138751745223999023e-01 -1.666001975536346436e-01 2.007063776254653931e-01 1.443151384592056274e-01 -1.366416662931442261e-01 1.660326421260833740e-01 1.614301055669784546e-01 1.487970054149627686e-01 3.183856010437011719e-01 -2.624291181564331055e-01 -9.348808228969573975e-02 2.317419350147247314e-01 -3.299676775932312012e-01 -1.244292482733726501e-01 -1.354440394788980484e-02 -2.121559381484985352e-01 -4.768055677413940430e-02 -4.628769308328628540e-02 -7.546262443065643311e-02 -1.549250911921262741e-02 -3.953996598720550537e-01 1.820439100265502930e-01 2.114554047584533691e-01 1.304478347301483154e-01
1.264137625694274902e-01 -3.016514480113983154e-01 -5.117998272180557251e-02 3.226296305656433105e-01 7.722843438386917114e-02 -1.813787370920181274e-01 -1.154788732528686523e-01 -1.467549800872802734e-01 4.446084201335906982e-01 -8.816697448492050171e-02 1.176515072584152222e-01 -6.391257792711257935e-02 1.820687502622604370e-01 6.339333951473236084e-02 1.289537996053695679e-01 1.993634365499019623e-02 -3.809753805398941040e-02 -4.269022345542907715e-01 -3.844559565186500549e-02 6.873992085456848145e-02 -2.653293013572692871e-01 3.623842075467109680e-02 5.441469140350818634e-03 -2.178320437669754028e-01 -1.079206988215446472e-01 -1.858643293380737305e-01 9.201645851135253906e-02 1.431617140769958496e-01 6.583821494132280350e-03 -1.153474077582359314e-01 1.826870292425155640e-01 6.355918943881988525e-02
-1.329457461833953857e-01 -1.740527451038360596e-01 -1.070842146873474121e-02 -4.911408200860023499e-02 2.050124108791351318e-01 1.179091036319732666e-01 7.637104392051696777e-02 -2.894300520420074463e-01 2.475148439407348633e-01 -2.456242218613624573e-02 2.473870068788528442e-01 1.121750101447105408e-01 1.838347762823104858e-01 2.064847387373447418e-02 1.229035109281539917e-01 -3.790910542011260986e-01 1.052647158503532410e-01 4.327080212533473969e-03 -2.015308104455471039e-02 1.631981134414672852e-01 -1.084975525736808777e-01 -9.179750084877014160e-02 -1.424365937709808350e-01 2.838164754211902618e-02 -3.364751040935516357e-01 3.358369320631027222e-02 -2.518330216407775879e-01 -1.445961594581604004e-01 -2.693782746791839600e-01 5.374360084533691406e-02 3.055192530155181885e-01 -1.684760898351669312e-01
6.678372621536254883e-02 -1.437699347734451294e-01 -1.964400894939899445e-02 -6.984011828899383545e-02 2.033912539482116699e-01 -3.077118471264839172e-02 1.811611205339431763e-01 -4.405885934829711914e-01 6.328521668910980225e-02 1.684604026377201080e-02 2.612425386905670166e-01 1.845005154609680176e-01 -1.667392998933792114e-01 2.743510007858276367e-01 1.734952926635742188e-01 -4.940504580736160278e-02 2.643274664878845215e-01 -1.807413995265960693e-01 -1.985518932342529297e-01 1.342337280511856079e-01 -2.375847250223159790e-01 -7.862147688865661621e-02 -1.766818463802337646e-01 -1.289684474468231201e-01 7.288163900375366211e-02 -1.325296610593795776e-01 4.426868259906768799e-02 9.055688977241516113e-02 -1.049405485391616821e-01 8.935865014791488647e-02 -8.732948452234268188e-02 -3.578407764434814453e-01
3.143607378005981445e-01 1.706362813711166382e-01 -3.479218482971191406e-02 1.632864475250244141e-01 -2.126017510890960693e-01 -4.791761189699172974e-02 8.514237403869628906e-02 -1.745152175426483154e-01 1.429147422313690186e-01 3.448734350968152285e-04 3.277820050716400146e-01 2.702817916870117188e-01 1.319596618413925171e-01 -1.981150954961776733e-01 1.014023646712303162e-01 6.905367225408554077e-02 7.088729739189147949e-02 -1.569239497184753418e-01 3.293491303920745850e-01 2.712402343750000000e-01 -4.664542153477668762e-02 -7.098286598920822144e-02 -8.197413384914398193e-02 -8.430607616901397705e-02 -3.906204402446746826e-01 -1.094575822353363037e-01 -5.402973294258117676e-02 -9.384108334779739380e-02 -1.116121113300323486e-01 -4.458753392100334167e-03 2.487762719392776489e-01 -5.444531515240669250e-02
3.281521797180175781e-02 3.250170648097991943e-01 5.852464959025382996e-02 1.619919538497924805e-01 -1.344274580478668213e-01 2.005313336849212646e-02 1.635653972625732422e-01 -3.222030401229858398e-01 5.859165266156196594e-02 1.661029760725796223e-03 1.444943100214004517e-01 -1.942014507949352264e-02 -1.935994178056716919e-01 3.077579438686370850e-01 7.001122087240219116e-02 -2.981991171836853027e-01 -2.218965739011764526e-01 -1.824541389942169189e-01 1.928118523210287094e-03 -3.443111479282379150e-02 -3.887587189674377441e-01 5.963063612580299377e-02 -1.518442630767822266e-01 -3.018126189708709717e-01 -1.445309519767761230e-01 -2.248530238866806030e-01 -5.602585524320602417e-02 2.492564730346202850e-02 -3.881504014134407043e-02 1.705033890902996063e-02 1.840960979461669922e-01 2.042337879538536072e-02
1.150198429822921753e-01 -1.167077794671058655e-01 -2.181646674871444702e-01 -4.629340469837188721e-01 2.212029695510864258e-01 2.469897419214248657e-01 1.049871742725372314e-01 -1.777722835540771484e-01 3.148045241832733154e-01 1.016409173607826233e-01 2.235319316387176514e-01 4.229510575532913208e-02 -1.194210723042488098e-01 2.599328458309173584e-01 1.212092712521553040e-01 -1.264156191609799862e-03 2.387762516736984253e-01 -8.178259432315826416e-02 2.941138148307800293e-01 -1.471790764480829239e-02 -1.993394792079925537e-01 4.958618804812431335e-02 -1.077322214841842651e-01 -1.806203126907348633e-01 -1.097334846854209900e-01 -1.033192966133356094e-02 -1.516852080821990967e-01 1.221897229552268982e-01 -3.382796049118041992e-02 1.091614067554473877e-01 1.840795762836933136e-02 -2.539256587624549866e-02
6.384584307670593262e-02 -4.002658650279045105e-02 3.044754564762115479e-01 1.570789664983749390e-01 1.580227762460708618e-01 1.327450871467590332e-01 2.269650436937808990e-02 -1.086281687021255493e-01 2.113894075155258179e-01 -1.689797341823577881e-01 3.075765967369079590e-01 1.497283577919006348e-01 -1.271632611751556396e-01 2.165915220975875854e-01 8.178696036338806152e-02 -2.733334898948669434e-01 1.213727071881294250e-01 -2.814292907714843750e-01 1.147168055176734924e-01 2.808821201324462891e-01 -2.056150585412979126e-01 -1.676138937473297119e-01 1.926600933074951172e-01 -3.578295186161994934e-02 -2.103856056928634644e-01 2.197647839784622192e-02 2.918194830417633057e-01 -1.457402557134628296e-01 4.337604343891143799e-02 -5.083967745304107666e-02 3.838602825999259949e-02 1.882773637771606445e-01
2.229563891887664795e-01 -1.292359679937362671e-01 1.608544588088989258e-01 -1.216321662068367004e-01 2.163867056369781494e-01 -1.631880253553390503e-01 -1.036671102046966553e-01 -2.354204058647155762e-01 -1.134586408734321594e-01 -5.006065964698791504e-02 3.035006821155548096e-01 3.328760853037238121e-03 -3.020345233380794525e-02 1.212209239602088928e-01 1.311184763908386230e-01 -1.779329329729080200e-01 3.262265622615814209e-01 -1.667039841413497925e-01 -8.885901421308517456e-03 3.290301561355590820e-01 -3.585245013236999512e-01 -2.543970048427581787e-01 -6.563632190227508545e-02 -7.968008518218994141e-02 8.024031668901443481e-02 -9.574593603610992432e-02 4.590569064021110535e-02 -1.354732364416122437e-01 -9.248334914445877075e-02 2.602363526821136475e-01 1.435322016477584839e-01 -4.385292157530784607e-02
-9.431887418031692505e-03 -1.214884370565414429e-01 2.342386990785598755e-01 -1.873798221349716187e-01 -1.576518118381500244e-01 -7.420412451028823853e-02 1.257380396127700806e-01 -2.253168821334838867e-01 8.274588733911514282e-02 -4.561727344989776611e-01 2.355712205171585083e-01 -4.422664176672697067e-03 -2.987407743930816650e-01 1.728471368551254272e-01 3.014500141143798828e-01 -1.690604537725448608e-01 1.222814843058586121e-01 -2.334981597959995270e-02 7.309692353010177612e-02 8.130852133035659790e-02 -1.570602357387542725e-01 -7.255032658576965332e-02 8.646933734416961670e-02 -1.459376327693462372e-02 -4.427134245634078979e-02 2.657330632209777832e-01 -1.519783735275268555e-01 -2.114541232585906982e-01 -2.390186190605163574e-01 1.528037637472152710e-01 4.765368625521659851e-02 -3.157945722341537476e-02
-2.006050646305084229e-01 -1.148651540279388428e-02 -2.042252104729413986e-03 -9.464684873819351196e-02 -1.939695179462432861e-01 1.320432573556900024e-01 4.369466304779052734e-01 -3.292480707168579102e-01 1.181018874049186707e-01 1.320580691099166870e-01 9.415292739868164062e-02 4.814166948199272156e-02 -1.932437568902969360e-01 2.443928457796573639e-02 1.868164539337158203e-01 -1.085666269063949585e-01 1.264919638633728027e-01 -1.543474495410919189e-01 7.917167618870735168e-03 4.389444738626480103e-02 6.608744710683822632e-02 2.717959582805633545e-01 -1.249170154333114624e-01 -4.623292982578277588e-01 -6.118644401431083679e-02 1.486005336046218872e-01 1.627138815820217133e-02 6.288398522883653641e-03 -1.215084195137023926e-01 1.055128946900367737e-01 2.565379440784454346e-01 4.283471032977104187e-02
2.319181896746158600e-02 -2.027872055768966675e-01 1.744854263961315155e-02 -1.642230302095413208e-01 -6.354425102472305298e-02 -1.572283804416656494e-01 2.063168138265609741e-01 2.149853296577930450e-02 1.957322806119918823e-01 3.442065790295600891e-02 2.684010565280914307e-01 1.321627795696258545e-01 -3.107813745737075806e-02 4.973246902227401733e-02 1.351940482854843140e-01 -7.971465587615966797e-02 1.681099683046340942e-01 -2.300388067960739136e-01 -3.722139298915863037e-01 3.125266730785369873e-02 -9.534711390733718872e-02 -1.834723539650440216e-02 -7.391536235809326172e-02 -3.131607770919799805e-01 -2.539167106151580811e-01 1.556021161377429962e-02 -5.316950008273124695e-02 -1.780316531658172607e-01 -2.757751643657684326e-01 -3.771502077579498291e-01 1.745954304933547974e-01 -1.432825773954391479e-01
5.347203463315963745e-02 -2.707505822181701660e-01 3.985712677240371704e-02 -3.971126675605773926e-02 -2.044402062892913818e-02 -9.515584260225296021e-02 -3.836707212030887604e-03 1.034903004765510559e-01 4.495543837547302246e-01 -3.325392678380012512e-02 4.387069493532180786e-02 -9.468313306570053101e-02 -1.092762351036071777e-01 -2.231151796877384186e-02 2.102383226156234741e-02 -3.153218030929565430e-01 2.592258453369140625e-01 -3.857281804084777832e-01 -5.505337193608283997e-02 -3.862066566944122314e-02 -1.509250998497009277e-01 -1.813615560531616211e-01 -6.168493628501892090e-02 -4.321345388889312744e-01 -3.751603141427040100e-02 -4.416678473353385925e-02 -4.454424232244491577e-02 -2.229189127683639526e-02 2.688216269016265869e-01 -6.619581580162048340e-02 1.365949660539627075e-01 7.874973118305206299e-02
1.388287246227264404e-01 -7.554876059293746948e-02 -1.635356992483139038e-01 -1.512384563684463501e-01 2.107419259846210480e-02 -1.293608546257019043e-01 -1.062890440225601196e-01 -2.818415164947509766e-01 3.042431473731994629e-01 -2.352083772420883179e-01 1.692681908607482910e-01 -1.138489693403244019e-02 -7.672808133065700531e-04 9.037654846906661987e-02 3.437449038028717041e-01 -3.682091832160949707e-01 1.103677153587341309e-01 8.930303156375885010e-02 1.505519635975360870e-02 -1.269582062959671021e-01 -1.707324087619781494e-01 1.922902762889862061e-01 -7.391545176506042480e-02 -2.152330875396728516e-01 -3.297430276870727539e-01 2.745490670204162598e-01 1.171981617808341980e-01 2.536069042980670929e-02 -6.887714378535747528e-03 -6.594006717205047607e-02 1.279367357492446899e-01 -7.246987521648406982e-02
9.439743310213088989e-02 -2.028793394565582275e-01 -3.735528886318206787e-02 3.467291593551635742e-02 2.774774283170700073e-02 2.055696845054626465e-01 -4.895113781094551086e-02 -3.023820221424102783e-01 -2.896494232118129730e-02 -3.459922075271606445e-01 1.938243657350540161e-01 6.938119232654571533e-02 1.044743321835994720e-02 3.454667031764984131e-01 3.543817624449729919e-02 -4.551193490624427795e-02 8.986932039260864258e-02 -3.538884520530700684e-01 1.107269525527954102e-01 3.394534587860107422e-01 -8.180014789104461670e-02 1.846189238131046295e-02 -3.460913524031639099e-02 -2.403170168399810791e-01 -2.627703547477722168e-01 -1.242258101701736450e-01 2.009356915950775146e-01 -1.962557286024093628e-01 -1.312589198350906372e-01 3.139789402484893799e-02 -4.320194944739341736e-02 1.204951182007789612e-01
-1.280878633260726929e-01 8.889336884021759033e-02 5.516596883535385132e-02 -1.136132627725601196e-01 -4.796434566378593445e-02 1.131541188806295395e-02 -8.459441363811492920e-02 -2.204577028751373291e-01 -4.828838631510734558e-02 3.768713772296905518e-02 3.076147437095642090e-01 2.451150715351104736e-01 9.568074345588684082e-02 7.601071149110794067e-02 7.100739330053329468e-02 -1.035530567169189453e-01 8.552972972393035889e-02 -2.105497866868972778e-01 1.225345209240913391e-01 -6.703955680131912231e-02 2.031864672899246216e-01 -1.392094194889068604e-01 -1.893021911382675171e-01 -4.446386694908142090e-01 -1.165253445506095886e-01 2.699582837522029877e-02 -3.437931537628173828e-01 2.372385710477828979e-01 -1.732478886842727661e-01 1.737659126520156860e-01 3.107894957065582275e-01 3.814500197768211365e-02
6.742475181818008423e-02 -1.377942133694887161e-02 -2.091823667287826538e-01 8.484991639852523804e-02 -1.550755798816680908e-01 6.786671280860900879e-02 1.644725352525711060e-01 -2.323695644736289978e-02 1.200726851820945740e-01 -2.479792535305023193e-01 -1.257603764533996582e-01 -4.814722761511802673e-02 -8.744768053293228149e-02 3.494687080383300781e-01 8.074133098125457764e-02 -1.856627762317657471e-01 3.364436626434326172e-01 -2.163953632116317749e-01 1.311149001121520996e-01 4.982698708772659302e-02 -2.151458114385604858e-01 1.112319622188806534e-02 -4.490894079208374023e-02 -3.459003865718841553e-01 -5.465754866600036621e-02 -4.966837912797927856e-02 1.393172144889831543e-01 -1.031098142266273499e-01 3.827867284417152405e-02 3.736428022384643555e-01 1.567197591066360474e-01 -2.726727724075317383e-01
2.078130096197128296e-01 -2.424417436122894287e-01 1.641700118780136108e-01 -1.383639574050903320e-01 1.435868740081787109e-01 -2.014805823564529419e-01 -1.434725373983383179e-01 5.323100090026855469e-02 1.963206380605697632e-02 -2.998825311660766602e-01 1.172785386443138123e-01 3.152174353599548340e-01 -5.101618170738220215e-02 1.901233941316604614e-01 1.799557656049728394e-01 1.041900515556335449e-01 8.019713312387466431e-02 -1.093693971633911133e-01 7.775077968835830688e-02 -1.525406986474990845e-01 -2.706543505191802979e-01 3.197935642674565315e-03 4.489670973271131516e-03 -5.482733845710754395e-01 -4.203753545880317688e-02 9.055445552803575993e-04 3.767814487218856812e-02 -2.586024440824985504e-02 -9.895843267440795898e-02 2.538717538118362427e-02 -7.394920289516448975e-02 -2.013265639543533325e-01
-6.196866557002067566e-02 -2.212243527173995972e-01 1.321479380130767822e-01 -2.316183149814605713e-01 -8.601915091276168823e-02 9.438890963792800903e-02 -1.214302238076925278e-02 -2.170861214399337769e-01 -3.821629285812377930e-02 -4.466365575790405273e-01 1.503256410360336304e-01 1.979812681674957275e-01 9.128687903285026550e-03 5.895261466503143311e-02 2.749774754047393799e-01 -1.107240691781044006e-01 2.635474801063537598e-01 -2.238286584615707397e-01 2.054550200700759888e-01 7.413180917501449585e-02 -3.497387766838073730e-01 -4.384913668036460876e-02 4.926752671599388123e-02 -5.173510313034057617e-02 -2.480213902890682220e-02 -2.188517525792121887e-02 7.273034006357192993e-02 8.227213472127914429e-02 -2.004392892122268677e-01 6.030886247754096985e-02 9.940936416387557983e-02 -3.080607354640960693e-01
-8.188637346029281616e-02 -9.828902781009674072e-03 1.375411301851272583e-01 -1.587354093790054321e-01 -8.692869544029235840e-02 -1.101678535342216492e-01 1.831978373229503632e-02 9.103784710168838501e-02 3.152948990464210510e-02 -1.261805593967437744e-01 3.591262102127075195e-01 7.019121944904327393e-02 -3.738439381122589111e-01 3.184435963630676270e-01 1.555682271718978882e-01 -2.114862352609634399e-01 7.967147231101989746e-02 -2.184248268604278564e-01 -1.513988971710205078e-01 3.274841904640197754e-01 -1.065553650259971619e-01 1.448394954204559326e-01 1.009912043809890747e-02 -2.851547896862030029e-01 -1.371681988239288330e-01 1.218002736568450928e-01 -1.728890091180801392e-01 -9.993939846754074097e-02 9.571588784456253052e-02 2.642156183719635010e-02 1.242859661579132080e-01 -2.510996460914611816e-01
-6.124073266983032227e-02 2.586875110864639282e-02 1.387857794761657715e-01 -2.388325184583663940e-01 -1.282344311475753784e-01 2.078755348920822144e-01 -4.614689573645591736e-02 -9.134458750486373901e-02 3.810242563486099243e-02 -2.699402570724487305e-01 2.577995955944061279e-01 3.776939213275909424e-02 -2.299404144287109375e-02 3.354363441467285156e-01 1.903858184814453125e-01 -3.037169575691223145e-01 2.453474998474121094e-01 -7.237693667411804199e-02 1.425939649343490601e-01 3.518749475479125977e-01 -1.664619445800781250e-01 -4.295847192406654358e-02 -2.844728529453277588e-01 -2.688512504100799561e-01 1.600307598710060120e-02 2.332711964845657349e-02 1.040970347821712494e-02 -1.889990121126174927e-01 -4.565925151109695435e-02 6.196556612849235535e-02 3.732399269938468933e-02 -1.706285178661346436e-01
2.123815417289733887e-01 -1.914050132036209106e-01 2.268205024302005768e-02 7.914341986179351807e-02 1.414082050323486328e-01 8.541910350322723389e-02 -3.238451853394508362e-02 -3.488494083285331726e-02 2.184700779616832733e-02 -3.484480082988739014e-01 2.422711998224258423e-01 3.205649554729461670e-01 -3.862303495407104492e-02 1.228190511465072632e-01 3.517003655433654785e-01 1.650478988885879517e-01 1.498002745211124420e-02 -1.175218522548675537e-01 2.752708457410335541e-02 -1.276403367519378662e-01 -2.604546546936035156e-01 -5.959521606564521790e-02 -1.300595607608556747e-02 -3.982025682926177979e-01 -1.401527673006057739e-01 1.964121907949447632e-01 1.034197881817817688e-01 -1.150108426809310913e-01 -2.204183787107467651e-01 6.675771623849868774e-02 -5.905143171548843384e-02 -1.765814423561096191e-01
-2.129472494125366211e-01 4.227529466152191162e-02 5.473675951361656189e-02 -2.724068462848663330e-01 -6.660892069339752197e-02 7.400096207857131958e-02 -1.897743344306945801e-01 -5.175059288740158081e-02 2.985850349068641663e-02 -3.753778636455535889e-01 2.719610631465911865e-01 9.821395576000213623e-02 -1.741922199726104736e-01 1.124034970998764038e-01 2.588913142681121826e-01 -1.504551470279693604e-01 -3.122326917946338654e-02 -2.391020208597183228e-01 4.914531484246253967e-02 2.393651902675628662e-01 -3.044575154781341553e-01 1.083677783608436584e-01 -3.726995289325714111e-01 -1.224565282464027405e-01 -1.030819937586784363e-01 1.574598103761672974e-01 -8.802445977926254272e-02 -4.881700873374938965e-02 -8.396430872380733490e-03 1.441370248794555664e-01 1.354217231273651123e-01 -8.989683538675308228e-02
1.127727329730987549e-01 -4.327235743403434753e-02 1.579286903142929077e-01 -7.495411485433578491e-02 9.689598530530929565e-02 2.131836116313934326e-01 -1.045614033937454224e-01 -1.080487444996833801e-01 9.408746659755706787e-02 -9.672225266695022583e-02 6.850901246070861816e-02 -1.577959507703781128e-01 -8.778791874647140503e-02 1.912126690149307251e-01 2.650376036763191223e-02 -1.717191338539123535e-01 2.529742419719696045e-01 -3.889663219451904297e-01 9.265615791082382202e-02 3.157531321048736572e-01 -2.586158812046051025e-01 -9.313225001096725464e-02 1.621008515357971191e-01 -3.808992207050323486e-01 -9.932748228311538696e-02 9.129704535007476807e-02 2.820271551609039307e-01 -2.639087438583374023e-01 9.988648444414138794e-02 1.197389699518680573e-02 5.164720490574836731e-02 -6.691637635231018066e-02
-3.477851450443267822e-01 -2.097051590681076050e-01 -3.323763608932495117e-01 -1.157107427716255188e-01 1.197383366525173187e-02 -9.679388254880905151e-02 -4.921802505850791931e-02 -1.046621426939964294e-01 1.920353174209594727e-01 -2.382010817527770996e-01 2.057539373636245728e-01 3.088871575891971588e-02 -3.284627199172973633e-02 3.522279486060142517e-02 -1.856682598590850830e-01 6.305591017007827759e-02 2.168634235858917236e-01 -2.482966892421245575e-02 1.001627594232559204e-01 2.047588676214218140e-01 -3.832482993602752686e-01 4.152284190058708191e-02 1.666975468397140503e-01 -3.400907218456268311e-01 -1.614245772361755371e-01 2.977541415020823479e-03 -1.098024547100067139e-01 -1.197864413261413574e-01 -6.654266268014907837e-02 -6.178572401404380798e-02 2.306265085935592651e-01 -7.126417011022567749e-02
-2.207500487565994263e-02 -3.921100869774818420e-02 -1.453250460326671600e-02 2.413898706436157227e-02 -1.353095024824142456e-01 2.316497415304183960e-01 -6.638529151678085327e-02 -1.800065301358699799e-02 6.221570819616317749e-02 -9.264733642339706421e-02 2.755326032638549805e-01 -8.804179728031158447e-02 -3.839263916015625000e-01 -7.756707817316055298e-02 -2.913482859730720520e-02 -9.048198163509368896e-02 5.301237106323242188e-01 -9.032147377729415894e-02 2.762568593025207520e-01 -6.146064773201942444e-02 -3.173430263996124268e-01 -1.706458255648612976e-02 -1.605652868747711182e-01 -3.192294836044311523e-01 -1.596864312887191772e-01 6.930197030305862427e-02 -1.161813884973526001e-01 5.824100971221923828e-02 -2.851240895688533783e-02 8.740624785423278809e-02 -3.305206820368766785e-02 -8.482564985752105713e-02
8.757589012384414673e-02 -2.131734602153301239e-02 -2.616027295589447021e-01 -1.635979861021041870e-01 -8.567290008068084717e-02 -3.790991753339767456e-02 -4.061338678002357483e-02 -1.095474958419799805e-01 5.188568234443664551e-01 1.787836700677871704e-01 3.567368388175964355e-01 1.844278126955032349e-01 -1.566081196069717407e-01 1.107794567942619324e-01 -9.242199361324310303e-02 -3.457283601164817810e-02 8.224068582057952881e-02 -1.741262525320053101e-02 3.174619004130363464e-02 -2.321493178606033325e-01 -2.310539782047271729e-01 -1.307553499937057495e-01 -9.451013058423995972e-03 -2.550082206726074219e-01 -2.217984944581985474e-02 1.798500269651412964e-01 6.087508425116539001e-02 -1.258216984570026398e-02 -1.965348720550537109e-01 1.054947599768638611e-01 2.849797010421752930e-01 4.774162080138921738e-03
9.793595224618911743e-02 -1.669783294200897217e-01 -7.673626393079757690e-02 5.652772635221481323e-02 6.462375074625015259e-02 5.586130917072296143e-02 -8.739957958459854126e-02 -1.628730446100234985e-01 3.530936688184738159e-02 -1.704037785530090332e-01 1.507248878479003906e-01 1.614318490028381348e-01 -8.787178993225097656e-02 1.806771159172058105e-01 7.979206740856170654e-02 4.876274242997169495e-02 3.052656352519989014e-01 -2.096511423587799072e-01 3.848888874053955078e-01 2.666437029838562012e-01 -2.309268862009048462e-01 -1.227667182683944702e-02 3.694052100181579590e-01 -9.036725014448165894e-02 -2.838396430015563965e-01 5.992917716503143311e-02 1.909138560295104980e-01 -2.078279256820678711e-01 -1.320128887891769409e-01 -1.295158267021179199e-01 4.914319887757301331e-02 1.700296550989151001e-01
-4.451553523540496826e-02 3.232019543647766113e-01 9.702600538730621338e-02 5.176973063498735428e-03 -1.433898210525512695e-01 -1.114257704466581345e-02 4.664771258831024170e-02 -2.979692220687866211e-01 4.841523244976997375e-02 -2.621825039386749268e-01 -6.014651805162429810e-02 6.832995265722274780e-02 -2.749122083187103271e-01 -6.619456410408020020e-02 2.148003727197647095e-01 -1.550452411174774170e-01 3.563965857028961182e-02 -2.185877114534378052e-01 8.902397006750106812e-03 3.704350441694259644e-02 -3.066376745700836182e-01 -8.727106451988220215e-02 1.242517754435539246e-01 -4.887078404426574707e-01 -6.602744013071060181e-02 -3.005632758140563965e-01 -5.192434042692184448e-02 1.977726258337497711e-02 5.223875120282173157e-02 1.043574064970016479e-01 1.552677601575851440e-01 3.214206919074058533e-02
-3.456078842282295227e-02 1.785254478454589844e-01 7.900936901569366455e-02 -3.320617973804473877e-01 4.401822760701179504e-02 -2.092325091361999512e-01 -4.356052353978157043e-02 1.696801744401454926e-02 9.192247875034809113e-03 -3.174953758716583252e-01 2.031375616788864136e-01 2.204533517360687256e-01 -7.932589948177337646e-02 3.628155887126922607e-01 9.050080180168151855e-02 -2.978800833225250244e-01 1.053549721837043762e-01 -3.956693783402442932e-02 -2.381831780076026917e-02 1.663780659437179565e-01 -3.131368458271026611e-01 8.164930343627929688e-02 -1.405095607042312622e-01 -2.247086465358734131e-01 -1.234416514635086060e-01 2.053266167640686035e-01 5.999936908483505249e-02 -1.846214681863784790e-01 -8.955619484186172485e-02 1.327530592679977417e-01 6.948219239711761475e-02 -1.884053796529769897e-01
1.087432075291872025e-02 -1.240056455135345459e-01 7.075651735067367554e-02 1.156778633594512939e-01 2.588282106444239616e-03 -4.184779524803161621e-02 5.309776589274406433e-02 -3.584096431732177734e-01 2.230438441038131714e-01 -8.937804959714412689e-03 4.912519082427024841e-02 -4.070917144417762756e-02 -1.136359050869941711e-01 6.858849525451660156e-02 -9.440761059522628784e-02 -3.752381801605224609e-01 2.988764941692352295e-01 -1.945202201604843140e-01 1.300521492958068848e-01 3.783591091632843018e-02 -7.328863441944122314e-02 1.611173301935195923e-01 -1.231848150491714478e-01 -8.856090158224105835e-02 -1.754017621278762817e-01 9.143668413162231445e-02 -3.897152841091156006e-01 -2.461048066616058350e-01 -2.552342712879180908e-01 -2.370218187570571899e-01 1.876130402088165283e-01 6.241850554943084717e-02
5.698728933930397034e-02 -1.961367130279541016e-01 7.111039012670516968e-02 1.031241193413734436e-01 9.430175274610519409e-02 -1.283604204654693604e-01 4.899502918124198914e-02 -2.529985308647155762e-01 2.306797951459884644e-01 4.743655025959014893e-02 6.980193406343460083e-02 2.105360031127929688e-01 -8.154745399951934814e-02 5.924648791551589966e-02 4.959404934197664261e-03 -3.934042155742645264e-01 2.894410490989685059e-01 -5.247068032622337341e-02 9.847383946180343628e-02 1.719513535499572754e-01 -2.197190187871456146e-04 1.546971127390861511e-02 7.960627973079681396e-02 -2.035220861434936523e-01 -2.446740418672561646e-01 4.421303421258926392e-02 -2.764022350311279297e-01 -2.237732112407684326e-01 -3.138965964317321777e-01 -2.534539103507995605e-01 2.207889556884765625e-01 -8.717229962348937988e-02
7.170813530683517456e-02 7.323896861635148525e-04 -1.289833188056945801e-01 -1.437252666801214218e-02 3.253561444580554962e-03 1.861917972564697266e-01 -2.289276197552680969e-02 -4.147261008620262146e-02 3.024246990680694580e-01 1.543566584587097168e-01 2.447583228349685669e-01 -8.256092667579650879e-02 1.012384295463562012e-01 -4.057256877422332764e-02 1.808066815137863159e-01 1.089591458439826965e-01 1.257788836956024170e-01 -2.191729843616485596e-02 3.060772120952606201e-01 1.411321163177490234e-01 -3.420987427234649658e-01 -1.100341379642486572e-01 -7.603631913661956787e-02 -1.511493027210235596e-01 -3.262927830219268799e-01 3.922250121831893921e-02 -5.856620892882347107e-02 3.689960017800331116e-02 -1.235064119100570679e-01 2.778636217117309570e-01 1.981390714645385742e-01 -4.128403663635253906e-01
-5.977510474622249603e-03 -2.878119349479675293e-01 -2.027394473552703857e-01 2.934549748897552490e-02 -1.591055542230606079e-01 -1.460204422473907471e-01 1.320397853851318359e-01 -2.296416833996772766e-02 -9.240865707397460938e-03 -5.874997004866600037e-02 2.770097255706787109e-01 -4.624460637569427490e-02 -2.014213055372238159e-01 6.107366830110549927e-02 3.728488087654113770e-01 -7.129032164812088013e-02 2.510786652565002441e-01 -1.633735895156860352e-01 -4.214780405163764954e-02 1.851823776960372925e-01 -3.540501296520233154e-01 2.308864444494247437e-01 3.126865252852439880e-02 -1.259270757436752319e-01 -1.001404691487550735e-02 -3.072164021432399750e-02 -1.958907842636108398e-01 -2.557257413864135742e-01 -1.813332550227642059e-02 -1.678793728351593018e-01 2.896138131618499756e-01 3.548924624919891357e-02
5.731524899601936340e-03 -9.687110781669616699e-02 -3.270295858383178711e-01 -1.994867175817489624e-01 7.118885964155197144e-02 -2.042142599821090698e-01 7.837202399969100952e-02 -4.114356338977813721e-01 2.168463617563247681e-01 -1.133431121706962585e-01 2.732020616531372070e-01 1.505390554666519165e-01 -3.025915920734405518e-01 2.120994478464126587e-01 1.278391480445861816e-01 1.046811938285827637e-01 1.857579350471496582e-01 -2.467282414436340332e-01 -6.265582889318466187e-02 -5.591785907745361328e-02 -3.006396889686584473e-01 -1.574672311544418335e-01 3.869957290589809418e-03 -8.515399694442749023e-02 2.821812639012932777e-03 7.080617826431989670e-03 1.186690852046012878e-01 -3.799631074070930481e-02 -1.652225404977798462e-01 -6.635959446430206299e-02 -1.132465079426765442e-01 -1.250483989715576172e-01
-5.529440939426422119e-02 7.878937758505344391e-03 -2.579924762248992920e-01 -7.805743813514709473e-02 1.071984246373176575e-01 -1.829676777124404907e-01 2.401002496480941772e-01 6.095169112086296082e-03 1.329300105571746826e-01 1.443905383348464966e-02 1.652232557535171509e-01 1.133304163813591003e-01 1.147159412503242493e-01 2.062377035617828369e-01 -1.188632622361183167e-01 -2.739611566066741943e-01 4.235346615314483643e-01 -7.230247557163238525e-02 -1.361824665218591690e-02 5.906406417489051819e-02 3.791387192904949188e-03 -9.872902929782867432e-02 2.163318544626235962e-02 -1.193100064992904663e-01 -2.225756049156188965e-01 -1.475873142480850220e-01 -3.468404412269592285e-01 -3.194946646690368652e-01 -1.045842915773391724e-01 2.383548393845558167e-02 3.112946450710296631e-01 -6.180386617779731750e-02
1.807949841022491455e-01 -1.586141288280487061e-01 2.518742159008979797e-02 -1.122937202453613281e-01 2.955699339509010315e-02 -2.575954236090183258e-02 -6.391003727912902832e-02 -3.992522060871124268e-01 1.896190047264099121e-01 -1.518358737230300903e-01 1.989990472793579102e-01 -8.696467429399490356e-02 -2.206107676029205322e-01 2.573601007461547852e-01 -1.104979738593101501e-01 1.199678517878055573e-02 2.119070291519165039e-01 -7.170307636260986328e-02 1.788319349288940430e-01 5.157936811447143555e-01 -2.055199146270751953e-01 1.287557370960712433e-02 -7.496073842048645020e-02 -7.583212107419967651e-02 -1.270536631345748901e-01 7.525077462196350098e-02 1.225032806396484375e-01 -4.396201297640800476e-02 -9.674450755119323730e-02 1.793075501918792725e-01 2.198538035154342651e-01 4.606598522514104843e-03
1.411330699920654297e-01 1.587492674589157104e-01 -6.766317039728164673e-02 -2.181799113750457764e-01 1.481005698442459106e-01 -5.431218072772026062e-02 1.258028000593185425e-01 -2.390433102846145630e-01 2.323597073554992676e-01 1.241770759224891663e-02 6.630907952785491943e-02 -1.909890919923782349e-01 -2.169858366250991821e-01 -5.839163064956665039e-02 -3.370255976915359497e-02 -4.326896369457244873e-02 2.682080492377281189e-02 -3.429612517356872559e-01 -1.162407919764518738e-02 3.371934890747070312e-01 -3.155657649040222168e-01 1.490373015403747559e-01 -1.048538740724325180e-02 -2.137823253870010376e-01 7.597707957029342651e-02 -6.572525948286056519e-02 8.175836503505706787e-02 3.920559771358966827e-03 -2.880969345569610596e-01 2.203938812017440796e-01 3.261718750000000000e-01 4.232908412814140320e-02
2.387609183788299561e-01 -3.136050999164581299e-01 1.469325870275497437e-01 1.523027895018458366e-03 -3.841845691204071045e-02 -2.167899534106254578e-02 1.859952807426452637e-01 2.069299342110753059e-03 2.504484951496124268e-01 -1.738144457340240479e-02 -1.572029143571853638e-01 8.761242032051086426e-02 -6.817544996738433838e-02 -1.190949007868766785e-01 2.566935718059539795e-01 -1.716389507055282593e-01 2.743376791477203369e-01 -2.122437506914138794e-01 1.321261003613471985e-02 2.332209944725036621e-01 -6.880766153335571289e-02 -3.063804470002651215e-02 3.438997268676757812e-02 -2.747598290443420410e-01 -2.540780305862426758e-01 -7.396500091999769211e-03 -7.234992086887359619e-02 1.854550093412399292e-01 -9.541652351617813110e-02 2.311650663614273071e-01 4.168401286005973816e-02 3.888049125671386719e-01
-8.713591843843460083e-02 -1.996452212333679199e-01 -6.229739263653755188e-02 -6.769210100173950195e-02 -7.097367942333221436e-02 6.367477029561996460e-02 1.854819506406784058e-01 -3.696179986000061035e-01 7.432007044553756714e-02 -1.687136888504028320e-01 1.430458426475524902e-01 2.083830386400222778e-01 -1.861360669136047363e-01 2.332387268543243408e-01 -9.576230077072978020e-04 9.436784684658050537e-02 2.253253459930419922e-01 -2.672042250633239746e-01 -2.580294907093048096e-01 1.525953710079193115e-01 -3.334670066833496094e-01 -3.867460042238235474e-02 -3.547262847423553467e-01 -1.270347684621810913e-01 1.353605687618255615e-01 -7.158688455820083618e-02 -6.401408463716506958e-02 5.142759159207344055e-02 -1.315498203039169312e-01 -1.126931328326463699e-02 2.575190551578998566e-02 -2.305701822042465210e-01
1.887917071580886841e-01 2.958739921450614929e-02 -7.497262954711914062e-02 2.820242941379547119e-01 -4.378468915820121765e-02 -6.318213790655136108e-02 1.735987067222595215e-01 -1.545412838459014893e-02 2.889772504568099976e-02 -4.560193419456481934e-01 3.154847621917724609e-01 -1.009757816791534424e-01 -1.278963088989257812e-01 1.510428786277770996e-01 -5.814208183437585831e-03 4.295957460999488831e-02 1.556134819984436035e-01 -1.042608544230461121e-01 3.095438890159130096e-02 -2.565336823463439941e-01 -1.889026015996932983e-01 8.885824680328369141e-02 -4.173896461725234985e-02 -4.031006097793579102e-01 -3.887492045760154724e-02 3.499516844749450684e-02 6.195988878607749939e-02 -1.705120503902435303e-01 8.062565466389060020e-04 2.509855628013610840e-01 2.721183001995086670e-01 1.073702424764633179e-02
7.454527169466018677e-02 -1.815387904644012451e-01 -1.667634025216102600e-02 3.476380556821823120e-02 -8.525967597961425781e-02 3.547953069210052490e-02 7.867529988288879395e-02 -6.324056535959243774e-02 1.238948032259941101e-01 -2.565616965293884277e-01 3.745943605899810791e-01 -2.439425736665725708e-01 -2.140963971614837646e-01 2.227992117404937744e-01 2.150728106498718262e-01 -1.267479509115219116e-01 -1.865203119814395905e-02 -3.133707046508789062e-01 -8.109740912914276123e-02 1.058502346277236938e-01 -3.093394041061401367e-01 -5.323933064937591553e-02 -7.314548641443252563e-02 -3.845842778682708740e-01 8.592442609369754791e-03 -1.629598885774612427e-01 1.519584190100431442e-02 -2.416025847196578979e-01 1.231202781200408936e-01 -1.578995138406753540e-01 -4.553685709834098816e-02 8.351266384124755859e-02
1.769284754991531372e-01 -1.059990152716636658e-01 -1.102178171277046204e-01 4.912002012133598328e-02 -5.643696710467338562e-02 2.478168904781341553e-01 -1.164804920554161072e-01 -1.066979840397834778e-01 1.119379550218582153e-01 -2.638820707798004150e-01 2.658582925796508789e-01 3.540358692407608032e-02 -2.763508260250091553e-01 3.891756758093833923e-02 1.308500617742538452e-01 6.332287192344665527e-02 4.585931599140167236e-01 -3.728767856955528259e-02 2.132498770952224731e-01 -1.510342061519622803e-01 -3.207107484340667725e-01 3.230088576674461365e-02 -2.379797250032424927e-01 -2.241012006998062134e-01 -9.031685441732406616e-02 -9.332822635769844055e-03 -1.667166501283645630e-01 2.945563569664955139e-02 3.013406693935394287e-02 1.555114537477493286e-01 -7.761512696743011475e-02 -2.036511301994323730e-01
-1.380802541971206665e-01 -2.495305091142654419e-01 2.944718860089778900e-02 -1.779250353574752808e-01 1.476739645004272461e-01 -1.259338557720184326e-01 1.837935149669647217e-01 4.026510193943977356e-02 1.046871766448020935e-01 -4.714544489979743958e-02 3.169258236885070801e-01 3.023455850780010223e-02 -1.646234989166259766e-01 3.492338210344314575e-02 1.995473504066467285e-01 -1.230338588356971741e-01 1.752793788909912109e-01 -2.822591662406921387e-01 -2.337347716093063354e-02 1.867455989122390747e-01 -1.404297351837158203e-01 1.213612854480743408e-01 1.991856545209884644e-01 -2.436869442462921143e-01 -5.956988409161567688e-02 2.260660678148269653e-01 -1.182725057005882263e-01 -3.449631482362747192e-02 -3.976654633879661560e-02 -4.366620182991027832e-01 2.642405629158020020e-01 -6.347261369228363037e-02
1.577299647033214569e-02 -6.799010932445526123e-02 -2.546695172786712646e-01 -7.196427136659622192e-02 3.613775372505187988e-01 -1.679428666830062866e-01 1.745377331972122192e-01 -1.877185553312301636e-01 2.589643597602844238e-01 1.313930284231901169e-02 1.815287172794342041e-01 1.491680890321731567e-01 -1.760872267186641693e-02 -8.566142991185188293e-03 4.967091977596282959e-02 -6.040524318814277649e-02 7.198946923017501831e-02 -1.302361041307449341e-01 1.116999760270118713e-01 -2.092419713735580444e-01 -1.803952455520629883e-01 1.254505068063735962e-01 -8.299656957387924194e-02 -2.511736452579498291e-01 -2.360648810863494873e-01 3.961983695626258850e-02 -4.375162124633789062e-01 -2.383054792881011963e-01 -9.945852309465408325e-02 -2.109765112400054932e-01 1.210721135139465332e-01 -2.066189795732498169e-02
6.684048473834991455e-02 8.087686449289321899e-02 -1.779398322105407715e-01 5.717403441667556763e-02 -9.073844552040100098e-02 1.607691794633865356e-01 2.210501432418823242e-01 -1.109674498438835144e-01 8.747119456529617310e-02 1.900443285703659058e-01 -8.060627430677413940e-02 2.513707280158996582e-01 3.041945211589336395e-02 7.072102278470993042e-02 2.370630949735641479e-02 -1.653725951910018921e-01 5.155836939811706543e-01 -8.760930597782135010e-02 3.735593333840370178e-02 8.843585848808288574e-02 -1.594562828540802002e-01 1.097951084375381470e-01 -1.344078332185745239e-01 -4.657592177391052246e-01 -2.545677125453948975e-03 9.957832098007202148e-02 2.150954753160476685e-01 -4.171820357441902161e-02 -1.078738123178482056e-01 1.755332797765731812e-01 2.306617200374603271e-01 5.228806287050247192e-02
2.117319703102111816e-01 1.258461475372314453e-01 6.616552174091339111e-02 3.024857640266418457e-01 1.580454409122467041e-02 -3.739413321018218994e-01 9.304584562778472900e-02 -1.743520051240921021e-01 5.135363712906837463e-02 -1.007685661315917969e-01 1.201375424861907959e-01 2.965763509273529053e-01 -2.738158963620662689e-02 1.274150609970092773e-01 2.760259434580802917e-02 3.634890168905258179e-02 6.516277790069580078e-02 -8.825152367353439331e-02 9.228345751762390137e-02 9.109070524573326111e-03 -6.971699651330709457e-03 -1.908811777830123901e-01 3.987089917063713074e-02 -2.568116188049316406e-01 1.685595884919166565e-02 -2.630769908428192139e-01 -4.097004830837249756e-01 -1.019678339362144470e-01 -3.614358603954315186e-01 -2.304990310221910477e-03 1.214907094836235046e-01 1.107370927929878235e-01
7.777684926986694336e-02 9.112230688333511353e-02 1.644820272922515869e-01 3.583179786801338196e-02 -2.452092170715332031e-01 -2.398626804351806641e-01 3.315624594688415527e-01 -2.544386088848114014e-01 1.148129329085350037e-01 1.603143513202667236e-01 1.666169166564941406e-01 3.845548629760742188e-01 1.575661599636077881e-01 -1.901687122881412506e-02 8.502912521362304688e-02 1.839080154895782471e-01 7.405395805835723877e-02 -1.134636402130126953e-01 2.638769745826721191e-01 2.521876394748687744e-01 -2.449500709772109985e-01 -1.529686991125345230e-02 7.147873938083648682e-02 -2.566929161548614502e-01 -1.480052620172500610e-01 2.507942542433738708e-02 -2.183797210454940796e-01 -4.539060406386852264e-03 -1.115159764885902405e-01 8.456757664680480957e-02 8.685076981782913208e-02 6.332217901945114136e-02
1.877055466175079346e-01 -2.118968814611434937e-01 1.305230259895324707e-01 -2.854809165000915527e-02 7.032654713839292526e-03 -2.873948775231838226e-02 -2.894599139690399170e-01 -2.997032180428504944e-02 -8.865373209118843079e-03 -1.326767802238464355e-01 1.407517790794372559e-01 -1.642573177814483643e-01 -3.431334495544433594e-01 2.227205187082290649e-01 1.124858111143112183e-01 -4.082904383540153503e-02 3.193019926548004150e-01 -2.034937590360641479e-01 -9.464009664952754974e-03 1.229859739542007446e-01 -2.068139612674713135e-01 -8.159083127975463867e-02 -1.127578094601631165e-01 -2.261082977056503296e-01 -7.829948514699935913e-02 -2.402686625719070435e-01 4.985540173947811127e-03 -2.215109169483184814e-01 -1.296595335006713867e-01 -2.190533280372619629e-01 2.602186799049377441e-01 2.302340567111968994e-01
6.914676725864410400e-02 -3.091929554939270020e-01 1.741838008165359497e-01 -5.756133422255516052e-02 1.129976883530616760e-01 -2.447189241647720337e-01 7.808746397495269775e-02 1.304060518741607666e-01 4.435905516147613525e-01 -5.175234749913215637e-02 1.249761134386062622e-01 3.424341976642608643e-02 1.794633828103542328e-02 5.338714644312858582e-02 -4.124548286199569702e-02 4.265679791569709778e-02 2.344409972429275513e-01 -3.686635494232177734e-01 1.426918618381023407e-02 -8.090513199567794800e-02 -1.321176886558532715e-01 -2.965578995645046234e-02 8.989540487527847290e-02 -3.451374471187591553e-01 -9.359225630760192871e-02 -3.164830803871154785e-01 -1.825920045375823975e-01 1.404835283756256104e-01 5.005721375346183777e-02 -9.239170700311660767e-02 1.002746298909187317e-01 1.449714004993438721e-01
1.135424971580505371e-01 -1.893163770437240601e-01 8.843382447957992554e-02 8.633493632078170776e-02 2.509768307209014893e-02 -9.107638150453567505e-02 1.692745387554168701e-01 -2.219045460224151611e-01 1.819605231285095215e-01 -2.193903923034667969e-02 2.166528105735778809e-01 -1.709521114826202393e-01 -2.297975718975067139e-01 4.139205813407897949e-01 1.057666987180709839e-01 -6.595566123723983765e-02 2.477968335151672363e-01 -1.739294230937957764e-01 -1.670201718807220459e-01 -8.411083370447158813e-02 -3.629232347011566162e-01 -3.137334063649177551e-02 3.050629608333110809e-02 -1.966902166604995728e-01 2.556784749031066895e-01 -4.076017439365386963e-02 -5.527490749955177307e-02 -1.451628804206848145e-01 -2.939664721488952637e-01 1.078349873423576355e-01 1.000014245510101318e-01 3.998923301696777344e-02
7.184764742851257324e-02 -3.762606680393218994e-01 5.497776344418525696e-02 7.600490748882293701e-02 2.370530366897583008e-01 -2.413539886474609375e-01 1.070307493209838867e-01 -5.623030010610818863e-03 3.283007144927978516e-01 -5.222814902663230896e-02 1.221394315361976624e-01 -1.926785893738269806e-02 5.854753032326698303e-02 1.433195024728775024e-01 -1.815184950828552246e-01 1.812238693237304688e-01 7.772871851921081543e-02 -4.705736041069030762e-01 9.482328593730926514e-02 1.770735369063913822e-03 -9.520676732063293457e-02 1.655122190713882446e-01 -2.798730693757534027e-02 -3.766398131847381592e-01 -6.478526443243026733e-02 -1.954259425401687622e-01 -7.173752784729003906e-02 1.041676104068756104e-01 -8.242767304182052612e-02 -1.352455765008926392e-01 6.263940036296844482e-02 2.289728494361042976e-03
2.018117755651473999e-01 2.085131127387285233e-03 6.014689803123474121e-03 1.914550960063934326e-01 -1.036161556839942932e-01 -1.594932824373245239e-01 -8.035840839147567749e-02 -2.200741171836853027e-01 3.822036087512969971e-01 -8.002565056085586548e-02 1.828562021255493164e-01 -1.310375779867172241e-01 1.077259704470634460e-01 2.096062302589416504e-01 1.250889599323272705e-01 -1.567854285240173340e-01 1.015138849616050720e-01 1.173280179500579834e-01 -2.551810629665851593e-02 -1.009865775704383850e-01 -1.965778470039367676e-01 7.183423638343811035e-02 1.069471463561058044e-01 -3.621203303337097168e-01 -1.458544135093688965e-01 3.061474859714508057e-01 4.717025533318519592e-02 -1.470895260572433472e-01 -2.758762538433074951e-01 -1.757150292396545410e-01 1.935086101293563843e-01 -1.675438433885574341e-01
1.457935720682144165e-01 -9.624762833118438721e-02 -3.398491814732551575e-02 -9.763194620609283447e-02 -2.152741700410842896e-01 -5.319013074040412903e-02 1.527361124753952026e-01 -2.683268487453460693e-01 1.648266017436981201e-01 -1.431223154067993164e-01 2.086159214377403259e-02 1.508531570434570312e-01 1.866251789033412933e-02 1.213756762444972992e-02 -7.417408376932144165e-02 -3.661202192306518555e-01 3.660548329353332520e-01 -5.291924998164176941e-02 5.324389412999153137e-02 6.093659251928329468e-02 3.552656620740890503e-02 -2.716488577425479889e-02 -2.193814702332019806e-02 -1.233700588345527649e-01 -1.888666152954101562e-01 1.587603986263275146e-01 -1.782572567462921143e-01 -3.998413980007171631e-01 -2.417229861021041870e-01 -1.525964289903640747e-01 2.835787534713745117e-01 -1.664496809244155884e-01
8.073514699935913086e-02 7.053662091493606567e-02 7.130461186170578003e-02 -1.099539473652839661e-01 5.814976245164871216e-02 -2.400975525379180908e-01 2.672894624993205070e-03 -3.772993087768554688e-01 1.196220666170120239e-01 5.619027465581893921e-02 1.259165704250335693e-01 2.078933566808700562e-01 5.256970599293708801e-02 -1.300754845142364502e-01 -7.893624156713485718e-02 -2.758211493492126465e-01 2.087303102016448975e-01 -1.942933648824691772e-01 2.747754938900470734e-02 1.600778251886367798e-01 -5.655957385897636414e-03 -3.272944390773773193e-01 -1.568496376276016235e-01 -7.107399404048919678e-02 -1.112730652093887329e-01 -1.265600621700286865e-01 -1.886952966451644897e-01 -1.412387341260910034e-01 -1.580218374729156494e-01 2.368360757827758789e-01 4.228836894035339355e-01 3.252150490880012512e-02
2.309451252222061157e-02 1.418633013963699341e-01 1.760725677013397217e-01 -1.020970009267330170e-02 -2.882973663508892059e-02 5.499545484781265259e-03 9.337860345840454102e-02 -6.540852785110473633e-02 4.111272692680358887e-01 -2.773434817790985107e-01 2.493077516555786133e-01 9.100141376256942749e-02 -3.372406661510467529e-01 8.845993131399154663e-02 2.491717636585235596e-01 2.949199639260768890e-02 2.032120972871780396e-01 -1.884447783231735229e-01 -4.675951600074768066e-02 3.148393630981445312e-01 -1.741224527359008789e-01 -2.520383000373840332e-01 1.141688525676727295e-01 -2.535122819244861603e-02 -1.111725047230720520e-01 -1.227456331253051758e-01 1.939251869916915894e-01 2.379233092069625854e-01 -2.843280509114265442e-02 1.789571903645992279e-02 -2.612659707665443420e-02 -1.561903804540634155e-01
2.273825109004974365e-01 -1.794678717851638794e-02 1.211085766553878784e-01 6.314266473054885864e-02 -1.602594703435897827e-01 -1.475634425878524780e-01 1.585472933948040009e-02 -1.361116468906402588e-01 3.021373748779296875e-01 -1.235634312033653259e-01 -1.286766119301319122e-02 3.898005932569503784e-02 -8.721254765987396240e-02 1.000993773341178894e-01 -5.618251860141754150e-02 -3.797926902770996094e-01 2.177559584379196167e-01 -1.244344338774681091e-01 -2.064247429370880127e-01 -2.991765551269054413e-02 -3.172352015972137451e-01 1.019772663712501526e-01 8.058654144406318665e-03 -2.179144769906997681e-01 -1.829919032752513885e-02 -1.397297233343124390e-01 1.861781328916549683e-01 -5.514197796583175659e-02 1.043904423713684082e-01 -7.530845701694488525e-02 4.585905671119689941e-01 -2.009653151035308838e-01
2.232223302125930786e-01 2.252824977040290833e-02 2.585581243038177490e-01 -4.301143065094947815e-02 2.423615306615829468e-01 -2.874469570815563202e-02 1.383953541517257690e-01 7.912347465753555298e-02 2.302203029394149780e-01 -2.037537842988967896e-01 1.265214290469884872e-02 -1.641817390918731689e-01 -6.425798870623111725e-03 1.781752407550811768e-01 2.242365181446075439e-01 -1.824328675866127014e-02 1.668271608650684357e-02 -2.500333487987518311e-01 -1.760218590497970581e-01 4.344087839126586914e-02 -2.929615080356597900e-01 -1.458949297666549683e-01 -9.410300105810165405e-02 -1.405578553676605225e-01 -1.849071830511093140e-01 2.032845765352249146e-01 -9.581915289163589478e-02 -1.838750690221786499e-01 -2.597015164792537689e-02 7.018748670816421509e-02 4.685682952404022217e-01 -1.299793124198913574e-01
-6.664034724235534668e-02 -1.501038819551467896e-01 -7.062265649437904358e-03 -2.109461128711700439e-01 -1.888180673122406006e-01 -6.432628631591796875e-02 -9.239052981138229370e-02 -1.948671936988830566e-01 1.438502967357635498e-01 -1.128192320466041565e-01 1.131201684474945068e-01 -1.459328457713127136e-02 -2.340586930513381958e-01 -3.489111363887786865e-01 1.365293860435485840e-01 -4.618870839476585388e-02 2.511790096759796143e-01 -7.715933769941329956e-02 2.034427076578140259e-01 3.056292533874511719e-01 -3.374186456203460693e-01 -1.053137257695198059e-01 -9.860571473836898804e-02 -1.261804345995187759e-02 -2.063928991556167603e-01 1.065129786729812622e-01 -5.347496271133422852e-02 -8.164714090526103973e-03 -1.567174680531024933e-02 7.666338235139846802e-02 3.094985485076904297e-01 -3.178134560585021973e-01
9.920758008956909180e-02 -2.715264819562435150e-02 -2.482761740684509277e-01 -6.117958575487136841e-03 -1.328876614570617676e-01 2.353196404874324799e-02 1.575782895088195801e-01 -2.002371400594711304e-01 9.227229654788970947e-02 -3.585766255855560303e-02 7.452592998743057251e-02 1.713261306285858154e-01 2.829967811703681946e-02 3.197505474090576172e-01 5.377543717622756958e-02 1.631109118461608887e-01 4.487121999263763428e-01 -1.912042498588562012e-01 -3.866868093609809875e-03 -6.713888794183731079e-02 -1.750261038541793823e-01 1.359036266803741455e-01 1.977254152297973633e-01 -4.071779251098632812e-01 3.085208684206008911e-02 -4.892437532544136047e-02 2.560831606388092041e-02 -4.644037038087844849e-02 3.081823885440826416e-01 -2.022929303348064423e-02 1.367173492908477783e-01 -2.251795232295989990e-01
1.522533446550369263e-01 4.808621481060981750e-02 -3.162581026554107666e-01 -2.725153565406799316e-01 2.036271840333938599e-01 -2.192037180066108704e-02 1.193880811333656311e-01 -2.485372722148895264e-01 8.823917061090469360e-02 -4.721944406628608704e-02 1.557234227657318115e-01 1.144427135586738586e-01 1.088314577937126160e-01 -1.798472553491592407e-02 6.227095145732164383e-03 -4.461742341518402100e-01 1.058533042669296265e-01 -1.070101633667945862e-01 -1.464101765304803848e-02 7.016474753618240356e-02 -1.325258016586303711e-01 -6.910429894924163818e-02 -1.091353874653577805e-02 -2.678361237049102783e-01 -1.879971176385879517e-01 -3.678505495190620422e-02 -3.189486563205718994e-01 -4.114437475800514221e-02 -2.802141308784484863e-01 -8.729262650012969971e-02 4.396572709083557129e-02 -2.709904015064239502e-01
2.667969465255737305e-01 2.011571675539016724e-01 7.377559691667556763e-02 7.505509257316589355e-02 -1.842759996652603149e-01 -2.209161408245563507e-02 2.007877826690673828e-01 -3.898529410362243652e-01 1.474642157554626465e-01 1.233153864741325378e-01 3.464074432849884033e-01 3.075743615627288818e-01 1.981968283653259277e-01 -1.175643131136894226e-01 2.043271362781524658e-01 -1.288381870836019516e-03 -1.034013368189334869e-02 -2.592233419418334961e-01 2.832448482513427734e-01 1.274776607751846313e-01 -1.047113165259361267e-01 -7.771992124617099762e-03 1.310251504182815552e-01 -1.187988817691802979e-01 -2.082216292619705200e-01 -9.494003653526306152e-02 1.339378859847784042e-02 7.974014617502689362e-03 -8.920577913522720337e-02 1.437049806118011475e-01 9.272986650466918945e-02 -9.064989537000656128e-02
-7.562815397977828979e-02 -7.253624498844146729e-02 -8.908125013113021851e-02 -2.887353859841823578e-02 3.625622764229774475e-02 -1.628315597772598267e-01 -6.870996206998825073e-02 6.585969775915145874e-02 2.572498321533203125e-01 -2.383761256933212280e-01 6.662445515394210815e-02 3.285058438777923584e-01 1.854266524314880371e-01 -3.630369156599044800e-02 3.605103194713592529e-01 -1.965654045343399048e-01 2.320203334093093872e-01 -2.571970522403717041e-01 -1.422252655029296875e-01 3.643713891506195068e-02 -4.098899289965629578e-02 2.978246808052062988e-01 1.544146239757537842e-01 -2.088859528303146362e-01 -1.074186190962791443e-01 -8.245428651571273804e-02 -1.503109782934188843e-01 1.349129527807235718e-01 -2.797322273254394531e-01 -1.682697236537933350e-01 1.823707520961761475e-01 -7.312862575054168701e-02
2.672433108091354370e-02 -4.702379554510116577e-02 -2.444644086062908173e-02 1.827614158391952515e-01 1.040155217051506042e-01 -8.092287927865982056e-02 -7.099497318267822266e-02 -3.779739737510681152e-01 1.587271988391876221e-01 -1.007884442806243896e-01 4.299238324165344238e-01 -1.399640180170536041e-02 -3.047867417335510254e-01 -2.579244226217269897e-02 1.832352280616760254e-01 3.387743979692459106e-02 1.262319087982177734e-01 -2.811279594898223877e-01 -3.153016790747642517e-02 7.152549177408218384e-02 -1.874801069498062134e-01 -1.136034429073333740e-01 -6.931901443749666214e-03 -8.119195699691772461e-02 -6.267367303371429443e-02 4.795596469193696976e-03 5.071486830711364746e-01 -8.525992929935455322e-02 -4.003314673900604248e-02 4.748478904366493225e-02 1.396306008100509644e-01 3.988061845302581787e-02
4.417497292160987854e-02 1.793090999126434326e-01 -3.340689241886138916e-01 1.377449184656143188e-01 5.900985561311244965e-03 1.880254596471786499e-01 -1.107564568519592285e-01 -1.463111788034439087e-01 1.178734377026557922e-01 6.818410009145736694e-02 1.584077179431915283e-01 2.093505114316940308e-01 -1.933145970106124878e-01 2.080448269844055176e-01 6.836426327936351299e-04 -1.000125929713249207e-01 -2.961163781583309174e-02 -1.578397452831268311e-01 -4.058427736163139343e-02 1.187950521707534790e-01 -2.368028610944747925e-01 3.883354365825653076e-01 -1.324619650840759277e-01 -2.554372251033782959e-01 -1.236099526286125183e-01 8.363893628120422363e-02 -2.852824032306671143e-01 2.203118428587913513e-02 6.957355141639709473e-02 5.576366558670997620e-02 3.605547845363616943e-01 -1.217317953705787659e-01
-9.958808869123458862e-02 1.030646860599517822e-01 1.690333150327205658e-02 4.570915922522544861e-02 5.370257049798965454e-02 7.751192897558212280e-02 1.785599887371063232e-01 2.538022212684154510e-02 2.077991068363189697e-01 -7.884637266397476196e-02 1.694772094488143921e-01 1.542228311300277710e-01 -9.729333221912384033e-02 8.539871871471405029e-02 9.295426309108734131e-02 -2.265896052122116089e-01 2.920262813568115234e-01 -2.524793446063995361e-01 -1.081527490168809891e-02 1.493497937917709351e-01 -4.390967786312103271e-01 2.439271062612533569e-01 -2.519916594028472900e-01 -2.078918926417827606e-02 -1.824965514242649078e-02 5.813277512788772583e-02 -1.758966594934463501e-01 -9.678628295660018921e-02 1.770561933517456055e-01 1.861003339290618896e-01 2.645603418350219727e-01 2.988950908184051514e-01
1.903319358825683594e-01 -9.276759624481201172e-02 2.154405973851680756e-02 1.630041748285293579e-01 9.839348495006561279e-02 3.122504614293575287e-02 -9.506481140851974487e-02 2.173690050840377808e-01 2.471549808979034424e-01 -1.758056692779064178e-02 2.133873850107192993e-01 2.652938663959503174e-02 -1.969124674797058105e-01 2.421434819698333740e-01 3.589884340763092041e-01 -1.944276839494705200e-01 2.738985419273376465e-01 -4.988698288798332214e-03 -5.544598028063774109e-02 4.544204175472259521e-01 -1.274723112583160400e-01 -1.378333717584609985e-01 6.415943801403045654e-02 -2.682883478701114655e-02 -1.943009644746780396e-01 -1.440683752298355103e-01 -7.138551026582717896e-02 -1.337394416332244873e-01 3.998461365699768066e-02 -9.869682788848876953e-02 1.999230086803436279e-01 -1.788142919540405273e-01
-3.033166518434882164e-03 2.072119154036045074e-02 -1.787271201610565186e-01 -1.114429160952568054e-01 -2.538729645311832428e-02 -2.455237656831741333e-01 8.154899813234806061e-03 -3.681928515434265137e-01 1.145961731672286987e-01 -1.493064314126968384e-01 2.760587930679321289e-01 -1.404881924390792847e-01 -2.153644412755966187e-01 2.186292260885238647e-01 1.712556779384613037e-01 2.285149097442626953e-01 1.627381443977355957e-01 -1.565826237201690674e-01 1.584218293428421021e-01 2.812093496322631836e-01 -2.837497293949127197e-01 7.789929956197738647e-02 1.351566798985004425e-02 -7.144238054752349854e-02 -1.345045417547225952e-01 -1.287223994731903076e-01 1.914485394954681396e-01 4.800124466419219971e-02 -2.777863740921020508e-01 1.379859745502471924e-01 1.747414320707321167e-01 6.432044506072998047e-02
3.906736373901367188e-01 -8.272163569927215576e-02 1.288857460021972656e-01 3.231304138898849487e-02 1.248657628893852234e-01 8.327510207891464233e-03 4.921041429042816162e-02 -4.702776297926902771e-02 3.162018954753875732e-01 -1.044006273150444031e-01 1.347912698984146118e-01 1.599031984806060791e-01 1.732269078493118286e-01 8.099709451198577881e-02 7.683400809764862061e-02 -1.887029111385345459e-01 3.949083387851715088e-02 -2.039709389209747314e-01 -7.253721356391906738e-02 1.315788477659225464e-01 -3.494802117347717285e-02 3.676550984382629395e-01 1.080011427402496338e-01 -2.973691523075103760e-01 2.665751799941062927e-02 -2.226443439722061157e-01 1.395946294069290161e-01 8.813697099685668945e-02 -1.604847609996795654e-01 -5.449680984020233154e-02 3.244477510452270508e-01 -2.369178980588912964e-01
5.104563664644956589e-03 2.470621466636657715e-01 8.872972428798675537e-02 1.526686251163482666e-01 -2.554428279399871826e-01 -1.026253625750541687e-01 -2.940798737108707428e-02 -4.322179555892944336e-01 1.429366320371627808e-02 -1.612172089517116547e-02 1.719278246164321899e-01 -1.474208384752273560e-02 -2.555774152278900146e-01 -3.023701719939708710e-02 5.963446199893951416e-02 -2.247110158205032349e-01 5.496972799301147461e-02 -1.580286920070648193e-01 9.837480634450912476e-02 -1.383290905505418777e-02 -3.012233674526214600e-01 -1.328676044940948486e-01 1.657328903675079346e-01 -3.541802167892456055e-01 -1.426757574081420898e-01 -1.534294337034225464e-01 -6.071418151259422302e-02 5.722068817703984678e-05 1.941141188144683838e-01 1.877304464578628540e-01 2.636487483978271484e-01 6.772220134735107422e-02
-9.393573552370071411e-02 -1.992004662752151489e-01 -1.829768717288970947e-01 2.047268301248550415e-01 -8.053702116012573242e-02 2.307127416133880615e-02 -3.940729424357414246e-02 -5.043714493513107300e-02 4.375051259994506836e-01 -1.090866923332214355e-01 6.891980022192001343e-02 3.510056138038635254e-01 -6.554649770259857178e-02 3.051709234714508057e-01 -3.681848943233489990e-02 8.510524779558181763e-02 4.094603657722473145e-02 -2.852101027965545654e-01 -7.192742824554443359e-02 1.342783570289611816e-01 -3.705697059631347656e-01 1.286430805921554565e-01 4.008294269442558289e-02 -1.528197377920150757e-01 -1.177297383546829224e-01 -3.798873163759708405e-03 -2.279720455408096313e-01 -7.733333110809326172e-02 2.134063839912414551e-01 -4.413116350769996643e-02 7.332524657249450684e-02 1.339657306671142578e-01
3.529838919639587402e-01 1.205536536872386932e-02 4.436045140027999878e-02 5.747610330581665039e-02 1.045775189995765686e-01 -1.104228198528289795e-01 5.353990476578474045e-03 1.294356286525726318e-01 2.239127755165100098e-01 -1.583553850650787354e-01 3.869965672492980957e-01 4.166516661643981934e-02 -8.781676739454269409e-02 -4.607127606868743896e-02 2.807214558124542236e-01 -2.308796942234039307e-01 1.154406666755676270e-01 -3.186429142951965332e-01 -2.729434669017791748e-01 -8.350965380668640137e-02 -1.541796177625656128e-01 2.217110395431518555e-01 -2.346759662032127380e-02 -3.606135845184326172e-01 2.075944095849990845e-02 -5.269989371299743652e-02 -1.116395220160484314e-01 -1.469982564449310303e-01 5.813854932785034180e-02 4.168549552559852600e-03 1.394296586513519287e-01 3.799740597605705261e-02
1.789541691541671753e-01 1.004732176661491394e-01 -2.337005436420440674e-01 3.481272980570793152e-02 -3.415865302085876465e-01 -1.165547519922256470e-01 -2.217799127101898193e-01 1.060818880796432495e-01 8.685721457004547119e-02 -7.080486044287681580e-03 1.163867954164743423e-02 -5.429317243397235870e-03 -7.792546600103378296e-02 3.537563234567642212e-02 2.970755696296691895e-01 -2.640539407730102539e-01 2.288958728313446045e-01 -3.546203970909118652e-01 -3.434686735272407532e-02 2.121151983737945557e-01 -1.697839796543121338e-01 -1.028675734996795654e-01 -6.100041419267654419e-02 -3.211243152618408203e-01 -1.078243628144264221e-01 -9.443852305412292480e-02 4.222962632775306702e-02 -1.650540083646774292e-01 1.532912254333496094e-01 -5.885423719882965088e-02 1.505273282527923584e-01 -2.617670893669128418e-01
-8.238709717988967896e-02 -2.421180903911590576e-01 -1.406498849391937256e-01 -2.130886167287826538e-02 5.188824981451034546e-02 -3.201750814914703369e-01 -4.268885776400566101e-02 -9.939536685124039650e-04 -3.587734652683138847e-03 2.543436884880065918e-01 -5.650516599416732788e-02 2.062894403934478760e-02 -7.771940529346466064e-02 5.959779769182205200e-02 8.966223895549774170e-02 -5.814476683735847473e-02 2.592221796512603760e-01 -4.860442578792572021e-01 -1.675594598054885864e-02 2.610772550106048584e-01 -9.398256987333297729e-02 -5.619271844625473022e-02 3.327466845512390137e-01 -3.603078424930572510e-01 -2.186675071716308594e-01 6.960912048816680908e-02 -5.523946508765220642e-02 -1.014191061258316040e-01 -9.850550442934036255e-02 9.716844558715820312e-02 6.636983901262283325e-02 6.352034956216812134e-02
1.179300770163536072e-01 1.369092315435409546e-01 -3.806245326995849609e-02 1.021774187684059143e-01 -8.335296064615249634e-02 2.640462815761566162e-01 8.461911976337432861e-02 2.810334973037242889e-02 4.068665504455566406e-01 1.123026832938194275e-01 2.491735816001892090e-01 -4.869557172060012817e-02 -1.587539613246917725e-01 2.047196477651596069e-01 7.696227729320526123e-02 2.448920346796512604e-02 3.055140078067779541e-01 1.996240019798278809e-02 1.525992304086685181e-01 1.819144636392593384e-01 -2.841199338436126709e-01 2.520411647856235504e-02 1.785562634468078613e-01 -2.218170017004013062e-01 -2.381794601678848267e-01 -6.348732858896255493e-02 1.160327568650245667e-01 4.203897714614868164e-02 -1.215072423219680786e-01 -6.944406032562255859e-02 -5.108317360281944275e-02 -3.792705535888671875e-01
4.925743490457534790e-02 -2.375672338530421257e-03 -1.957570165395736694e-01 -6.536871939897537231e-02 1.564555019140243530e-01 1.514873802661895752e-01 1.799893230199813843e-01 -6.452301144599914551e-02 1.563159227371215820e-01 1.991498917341232300e-01 2.282333076000213623e-01 1.352787613868713379e-01 1.367890387773513794e-01 2.510184943675994873e-01 1.543487012386322021e-01 -1.984941214323043823e-01 -3.171177208423614502e-02 -1.365396529436111450e-01 -1.288377940654754639e-01 -5.042040348052978516e-02 -1.974532753229141235e-01 2.662753164768218994e-01 2.863862551748752594e-02 -3.044361174106597900e-01 -2.195921689271926880e-01 9.521581232547760010e-02 -1.096866205334663391e-01 -1.508727371692657471e-01 -4.185057580471038818e-01 -3.895116969943046570e-02 2.444788217544555664e-01 -1.444314271211624146e-01
6.680133938789367676e-02 1.853789538145065308e-01 1.577633991837501526e-02 1.862557083368301392e-01 9.307059645652770996e-02 -1.753355935215950012e-02 5.867115687578916550e-03 -3.615893796086311340e-02 2.016285508871078491e-01 -2.675912976264953613e-01 -1.625841110944747925e-01 -4.971153289079666138e-02 -1.925747394561767578e-01 2.986473739147186279e-01 2.365989983081817627e-01 -2.295308411121368408e-01 2.533791065216064453e-01 -2.026134282350540161e-01 2.076417505741119385e-01 -7.533238083124160767e-02 -2.159589082002639771e-01 -5.460457503795623779e-02 -2.470445930957794189e-01 -3.250345885753631592e-01 -1.164012104272842407e-01 -3.199077248573303223e-01 3.219504281878471375e-02 -1.029855981469154358e-01 1.040431037545204163e-01 -6.995920091867446899e-02 1.285917870700359344e-02 1.614282429218292236e-01
1.090213134884834290e-01 2.805568277835845947e-02 -2.835960388183593750e-01 -3.158954083919525146e-01 -4.925260692834854126e-02 -8.241849392652511597e-02 -6.087646260857582092e-02 -3.353022783994674683e-02 2.871648967266082764e-01 -4.657607898116111755e-02 2.456888258457183838e-01 -2.566764503717422485e-02 -1.550659090280532837e-01 1.854790002107620239e-02 2.085485309362411499e-02 -5.289561673998832703e-02 4.469687119126319885e-02 -3.325428664684295654e-01 1.576526314020156860e-01 3.327258825302124023e-01 -4.853706955909729004e-01 -3.709703451022505760e-04 -4.022142291069030762e-02 -2.369492799043655396e-01 5.366113781929016113e-02 -9.527476876974105835e-02 6.301115453243255615e-02 2.888350374996662140e-02 -7.373612374067306519e-02 5.472901463508605957e-02 1.544781178236007690e-01 1.709870398044586182e-01
4.504481330513954163e-02 1.061749011278152466e-01 5.659099295735359192e-02 1.672007143497467041e-01 -2.875531017780303955e-01 -2.336150966584682465e-02 -2.160071581602096558e-01 -1.300244331359863281e-01 2.322030216455459595e-01 2.241104468703269958e-02 7.884264737367630005e-02 -3.866358473896980286e-02 -2.671047151088714600e-01 5.413245037198066711e-02 1.068652793765068054e-01 -1.192682310938835144e-01 1.511997878551483154e-01 -1.886642575263977051e-01 -2.455089241266250610e-01 8.603952825069427490e-02 -1.018572598695755005e-01 2.932437956333160400e-01 -9.652058035135269165e-02 -4.508967697620391846e-01 -2.908275127410888672e-01 -2.185625135898590088e-01 -1.286183297634124756e-01 -2.222961932420730591e-02 -2.224098145961761475e-01 8.060162514448165894e-02 1.812539063394069672e-02 -7.672699540853500366e-02
1.811283640563488007e-02 1.664005815982818604e-01 -1.206691097468137741e-02 2.364970445632934570e-01 -2.343509793281555176e-01 7.833933830261230469e-02 1.683095395565032959e-01 -1.160387247800827026e-01 4.198764264583587646e-02 -4.393584281206130981e-02 4.230365529656410217e-02 1.814460754394531250e-01 -2.419484108686447144e-01 3.201842308044433594e-01 7.749542593955993652e-02 -2.124263197183609009e-01 1.392877101898193359e-01 -1.620202064514160156e-01 1.171268597245216370e-01 2.765696942806243896e-01 -1.598193347454071045e-01 -1.295454502105712891e-01 -1.643299311399459839e-01 -3.975889682769775391e-01 -5.879770591855049133e-02 2.696554064750671387e-01 -2.618085443973541260e-01 1.205263510346412659e-01 1.028122827410697937e-01 -1.219256520271301270e-01 1.572154834866523743e-02 1.194616779685020447e-01
1.309048086404800415e-01 -1.337745636701583862e-01 -1.136170402169227600e-01 4.087193310260772705e-01 3.049990348517894745e-02 -6.546789407730102539e-02 -1.139817014336585999e-01 -5.106426030397415161e-02 3.531991690397262573e-02 -1.013687476515769958e-01 2.579916715621948242e-01 -1.917222142219543457e-01 -1.389819532632827759e-01 -7.595318555831909180e-02 2.407009154558181763e-01 -8.020211756229400635e-02 1.451655477285385132e-01 -2.820394933223724365e-01 -9.007126837968826294e-02 1.874905228614807129e-01 -2.676267623901367188e-01 2.964665293693542480e-01 2.310521900653839111e-01 -1.478252261877059937e-01 -1.398900300264358521e-01 -5.402496829628944397e-02 -8.932287991046905518e-02 -2.145390808582305908e-01 -9.832867980003356934e-02 -9.844475239515304565e-02 2.922048866748809814e-01 4.677677527070045471e-03
2.710389792919158936e-01 -2.100137174129486084e-01 7.720191031694412231e-02 2.562804818153381348e-01 -9.976250678300857544e-02 -9.937268495559692383e-02 1.048087142407894135e-02 -3.338838815689086914e-01 -1.433545164763927460e-02 1.978132314980030060e-02 2.243358492851257324e-01 1.796426475048065186e-01 5.503279343247413635e-02 1.929756104946136475e-01 -5.557052046060562134e-02 -2.470732629299163818e-01 3.637342751026153564e-01 -2.403198033571243286e-01 -1.487103402614593506e-01 8.255589753389358521e-03 -3.254121243953704834e-01 2.271955013275146484e-01 2.202063649892807007e-01 -9.477054327726364136e-02 4.145270586013793945e-02 -9.902608580887317657e-03 -1.773351579904556274e-01 -2.717794664204120636e-02 4.824865981936454773e-02 1.225261688232421875e-01 7.198345661163330078e-02 -8.962628990411758423e-02
-3.011561930179595947e-01 -2.613000199198722839e-02 -2.193883508443832397e-01 -1.315835118293762207e-01 -1.094213426113128662e-01 -1.016938388347625732e-01 1.606254130601882935e-01 -1.120035536587238312e-02 3.905398547649383545e-01 -4.093081131577491760e-02 2.301497757434844971e-01 2.535874247550964355e-01 2.514219470322132111e-02 4.540563002228736877e-02 5.823798477649688721e-02 7.778477668762207031e-02 2.998226583003997803e-01 -3.032760927453637123e-03 -1.027895417064428329e-02 3.471951931715011597e-02 -1.763876527547836304e-01 1.161039713770151138e-02 4.549947008490562439e-02 -3.241807222366333008e-01 6.943678110837936401e-02 -1.398322917520999908e-02 -1.650156527757644653e-01 -1.473719067871570587e-02 -3.951007425785064697e-01 -1.550076305866241455e-01 2.621406018733978271e-01 1.972979865968227386e-02
-1.913993358612060547e-01 1.402740031480789185e-01 -1.588006019592285156e-01 -7.071678340435028076e-02 -1.502171531319618225e-02 -8.342055231332778931e-02 3.010793030261993408e-02 -3.284288346767425537e-01 4.661479890346527100e-01 1.955589279532432556e-02 4.192136228084564209e-01 3.954234346747398376e-02 -2.702515199780464172e-02 1.533264666795730591e-01 -4.044211935251951218e-03 6.851715594530105591e-02 2.935301661491394043e-01 -9.557393193244934082e-02 2.783300578594207764e-01 -1.314460337162017822e-01 -2.669992484152317047e-02 8.044632524251937866e-02 3.131141513586044312e-02 -1.176128014922142029e-01 7.875934243202209473e-02 1.290165781974792480e-01 -7.777906954288482666e-02 -4.078802093863487244e-02 -2.414158731698989868e-01 1.610205918550491333e-01 2.161995470523834229e-01 -5.767587572336196899e-03
4.145205616950988770e-01 -1.064740493893623352e-01 3.790444880723953247e-02 7.940056920051574707e-02 -1.675983816385269165e-01 1.705844551324844360e-01 7.053353637456893921e-02 -1.014406010508537292e-01 2.176937460899353027e-01 -1.828865110874176025e-01 8.808860927820205688e-02 4.625587537884712219e-02 -6.903365254402160645e-02 -1.968464627861976624e-02 2.905073761940002441e-01 -4.477353394031524658e-01 2.832998335361480713e-02 -2.114735841751098633e-01 -1.632672250270843506e-01 4.935865849256515503e-02 -1.967100799083709717e-01 6.814992427825927734e-02 -1.073072329163551331e-01 -1.581129580736160278e-01 -1.727405637502670288e-01 -1.848189532756805420e-01 1.801676899194717407e-01 -1.476989984512329102e-01 1.838035881519317627e-02 -8.814655244350433350e-02 1.910390853881835938e-01 -1.963242590427398682e-01
-4.393907729536294937e-03 -1.662429124116897583e-01 1.100076809525489807e-01 -1.417535245418548584e-01 3.075984120368957520e-01 5.280445888638496399e-02 1.585129648447036743e-02 2.154377987608313560e-03 3.825438022613525391e-02 1.799979358911514282e-01 1.692043989896774292e-02 2.187465578317642212e-01 -2.486390620470046997e-02 -3.314769640564918518e-02 8.550000190734863281e-02 -3.041023313999176025e-01 4.257529973983764648e-01 -1.372448820620775223e-02 1.323360204696655273e-01 1.660967171192169189e-01 -3.612409830093383789e-01 1.493619531393051147e-01 -9.593409299850463867e-02 -2.478830218315124512e-01 3.789241984486579895e-02 -5.047586932778358459e-02 6.206950545310974121e-02 4.990109801292419434e-02 -2.056873291730880737e-01 8.138271421194076538e-02 3.866440057754516602e-01 1.496273651719093323e-02
-1.814272105693817139e-01 5.194030329585075378e-02 -1.890112906694412231e-01 -1.789041906595230103e-01 -4.348637163639068604e-02 5.201830714941024780e-02 -4.439047724008560181e-02 -1.183743998408317566e-01 2.247997373342514038e-01 9.854608774185180664e-02 -1.730778068304061890e-02 9.572047740221023560e-02 -2.601587474346160889e-01 -7.166476920247077942e-03 -4.990497604012489319e-02 -2.056553065776824951e-01 1.226726844906806946e-01 -1.248611807823181152e-01 2.115062922239303589e-01 2.417916953563690186e-01 4.023511335253715515e-02 5.714263767004013062e-02 -1.928448528051376343e-01 -4.469189345836639404e-01 -1.554277092218399048e-01 2.001944035291671753e-01 1.315178871154785156e-01 -2.270181626081466675e-01 -2.369961440563201904e-01 -1.555061787366867065e-01 3.206809461116790771e-01 4.410658031702041626e-02
1.129878535866737366e-01 1.217589080333709717e-01 2.301151603460311890e-01 -1.624854207038879395e-01 2.763437926769256592e-01 1.056631654500961304e-01 -6.356507539749145508e-02 -9.921607375144958496e-02 2.922741696238517761e-03 -1.506412178277969360e-01 2.515011131763458252e-01 2.793145775794982910e-01 -1.507070660591125488e-01 3.312257528305053711e-01 7.692692428827285767e-02 -1.377080231904983521e-01 1.754235625267028809e-01 -1.219593435525894165e-01 -2.893853187561035156e-01 1.468275487422943115e-01 -2.721925675868988037e-01 -1.332722306251525879e-01 9.808854013681411743e-02 -1.538906246423721313e-01 -1.183760240674018860e-01 -1.949481815099716187e-01 -9.163968265056610107e-03 2.465092688798904419e-01 -1.516850106418132782e-02 1.136927213519811630e-02 2.289462536573410034e-01 -1.691628992557525635e-01
3.108802139759063721e-01 -1.911877393722534180e-01 -5.291006341576576233e-02 4.588823765516281128e-02 4.875335842370986938e-02 -2.339156270027160645e-01 -7.059530471451580524e-04 -1.630574837327003479e-02 -6.042201071977615356e-02 -1.372472345829010010e-01 1.358432918787002563e-01 -5.097526591271162033e-03 -3.459188044071197510e-01 1.663793623447418213e-01 1.679843477904796600e-02 -3.278753021731972694e-03 1.606456786394119263e-01 -2.676297426223754883e-01 1.233737319707870483e-01 2.553611695766448975e-01 -4.032627642154693604e-01 -4.915693774819374084e-02 -3.434235602617263794e-02 -2.149686217308044434e-01 -5.180180817842483521e-02 -1.508280783891677856e-01 -2.966215275228023529e-02 -1.157449632883071899e-01 1.040208041667938232e-01 -3.045969605445861816e-01 2.465668171644210815e-01 1.467595398426055908e-01
1.026313230395317078e-01 -4.189380258321762085e-02 -1.908112317323684692e-01 -2.455698251724243164e-01 1.343975868076086044e-02 -7.411263138055801392e-02 -1.371605694293975830e-01 -1.640220135450363159e-01 2.307861149311065674e-01 -8.882720023393630981e-02 2.088904231786727905e-01 5.744725000113248825e-03 -1.732050925493240356e-01 4.875932633876800537e-02 -5.788339301943778992e-02 8.186977356672286987e-02 7.935231924057006836e-02 -3.175760805606842041e-01 1.589263044297695160e-02 3.919110596179962158e-01 -4.535698890686035156e-01 -7.567417621612548828e-02 -2.349813468754291534e-02 -2.607109248638153076e-01 1.287497878074645996e-01 1.157582923769950867e-01 1.378871649503707886e-01 -6.915078312158584595e-02 -1.846732497215270996e-01 9.195666015148162842e-02 2.021019905805587769e-01 1.191965639591217041e-01
1.102587282657623291e-01 -9.982868283987045288e-02 1.859014630317687988e-01 1.840828508138656616e-01 -1.432215124368667603e-01 -1.064169332385063171e-01 -5.668396875262260437e-02 4.908892512321472168e-02 -7.666151225566864014e-02 -9.719618409872055054e-02 2.185436785221099854e-01 3.339660167694091797e-01 -6.819935888051986694e-02 1.288516819477081299e-01 3.472916781902313232e-01 -3.189838677644729614e-02 1.491638422012329102e-01 -3.625835478305816650e-01 3.174093738198280334e-02 -4.273368511348962784e-03 -1.835925579071044922e-01 -1.191889196634292603e-01 1.710077340248972178e-04 -2.827344536781311035e-01 3.583665564656257629e-02 3.049004673957824707e-01 6.705716997385025024e-02 1.739533692598342896e-01 -3.446683883666992188e-01 1.419610381126403809e-01 6.047227978706359863e-02 1.629246398806571960e-02
2.646294608712196350e-02 2.048479951918125153e-02 4.055433720350265503e-02 2.681675553321838379e-01 -2.319718338549137115e-02 -4.047086834907531738e-02 -1.169088110327720642e-01 -6.372581422328948975e-02 3.082377910614013672e-01 -1.838041245937347412e-01 3.553843870759010315e-02 1.419354379177093506e-01 -1.518108844757080078e-01 -1.205111737363040447e-03 4.342040792107582092e-02 -1.204323694109916687e-01 1.676832884550094604e-01 -3.240946680307388306e-02 5.007195752114057541e-03 1.367009282112121582e-01 -1.497662663459777832e-01 -2.439901381731033325e-01 -1.811118721961975098e-01 -6.316722035408020020e-01 1.908960640430450439e-01 1.256810426712036133e-01 -2.465807348489761353e-01 2.974498458206653595e-02 5.243280157446861267e-02 5.533789470791816711e-02 1.852622032165527344e-01 -8.152649737894535065e-03
1.666297763586044312e-01 -2.113166004419326782e-01 1.036383435130119324e-01 4.254141077399253845e-02 3.534671291708946228e-02 1.827336498536169529e-03 -7.399489730596542358e-02 -9.420341253280639648e-02 -2.585087120532989502e-01 -1.652712561190128326e-02 1.068954244256019592e-01 2.886523604393005371e-01 -1.384253650903701782e-01 3.711748719215393066e-01 2.103486955165863037e-01 7.879552990198135376e-02 3.663196861743927002e-01 -1.979033946990966797e-01 1.022367551922798157e-01 1.976593434810638428e-01 -2.796857655048370361e-01 -7.545970380306243896e-02 -1.026499867439270020e-01 -1.158095821738243103e-01 -5.054265633225440979e-02 6.263452023267745972e-02 -1.037694811820983887e-01 -1.849129237234592438e-02 -3.502089977264404297e-01 1.656781733036041260e-01 1.413223892450332642e-01 -1.085942089557647705e-01
1.802646927535533905e-02 -2.396992743015289307e-01 1.895709335803985596e-01 1.312409490346908569e-01 -9.630657732486724854e-02 -2.724293768405914307e-01 -7.470670342445373535e-02 1.335953921079635620e-01 1.176378875970840454e-01 -3.536936938762664795e-01 2.105807699263095856e-02 2.658794401213526726e-03 -5.874611064791679382e-02 1.070652529597282410e-01 8.752392232418060303e-02 -1.049355491995811462e-01 1.045091524720191956e-01 -1.580925136804580688e-01 1.940631270408630371e-01 -5.506206676363945007e-02 -1.715396493673324585e-01 8.055123686790466309e-02 -1.796123385429382324e-01 -3.061526119709014893e-01 -4.398355260491371155e-02 -1.611259281635284424e-01 2.242990285158157349e-01 -6.014002114534378052e-02 -2.407365441322326660e-01 1.998432278633117676e-01 3.427434563636779785e-01 -2.710397839546203613e-01
2.024286836385726929e-01 -3.840210139751434326e-01 9.203472733497619629e-02 1.269779950380325317e-01 1.310834661126136780e-02 1.307807415723800659e-01 6.199933215975761414e-02 -8.944832533597946167e-02 2.863525152206420898e-01 -9.621091932058334351e-02 -1.784223914146423340e-01 1.071274057030677795e-01 -8.199282735586166382e-02 -4.268132522702217102e-02 2.873687446117401123e-01 1.093299090862274170e-01 2.608914673328399658e-01 -3.379443883895874023e-01 -1.622413396835327148e-01 3.469662740826606750e-02 -4.520736634731292725e-02 -1.956220418214797974e-01 1.092620864510536194e-01 -2.784718275070190430e-01 -1.888691782951354980e-01 -1.512020230293273926e-01 -2.171417325735092163e-01 -7.724814116954803467e-02 -1.373326331377029419e-01 1.366051137447357178e-01 1.095406245440244675e-02 1.769378185272216797e-01
1.916201412677764893e-01 3.813455253839492798e-02 7.042606361210346222e-03 -1.542807463556528091e-02 -2.275221943855285645e-01 4.346875008195638657e-03 -8.469467982649803162e-03 -2.088506668806076050e-01 1.838413178920745850e-01 -1.782136857509613037e-01 3.062310814857482910e-01 -6.030716374516487122e-02 9.888775646686553955e-02 7.172592729330062866e-02 5.950482189655303955e-02 -1.857600063085556030e-01 3.078006207942962646e-01 -3.465713560581207275e-02 -1.703160703182220459e-01 -2.224154174327850342e-01 -1.116880178451538086e-01 1.977083683013916016e-01 -1.715944409370422363e-01 -2.986233532428741455e-01 -3.521139621734619141e-01 5.583762004971504211e-02 -2.554962038993835449e-02 8.678866922855377197e-02 -1.494859308004379272e-01 -2.985543310642242432e-01 2.410508543252944946e-01 2.541489899158477783e-02
-3.356867134571075439e-01 -3.867133334279060364e-02 -2.620186805725097656e-01 -2.132717519998550415e-01 -7.223647832870483398e-02 -1.036191638559103012e-02 -6.222358718514442444e-02 -5.770552158355712891e-02 1.381746083498001099e-01 -8.858899027109146118e-02 2.083316445350646973e-01 8.331132680177688599e-02 1.663633808493614197e-02 9.488147497177124023e-02 1.945939064025878906e-01 6.953038973733782768e-04 3.862349390983581543e-01 1.560938823968172073e-02 2.149852216243743896e-01 2.595601603388786316e-02 -2.933539748191833496e-01 -5.595315247774124146e-02 1.582657992839813232e-01 -4.273802936077117920e-01 -1.578394472599029541e-01 1.475592702627182007e-01 -1.264649778604507446e-01 -1.069689542055130005e-01 4.473752807825803757e-03 -1.523737609386444092e-01 1.273267716169357300e-01 1.671769171953201294e-01
5.094497650861740112e-02 8.471602201461791992e-02 -8.195689320564270020e-02 -7.311940193176269531e-02 1.866481266915798187e-02 -6.595184653997421265e-02 1.111257076263427734e-01 -2.364305779337882996e-02 1.341371387243270874e-01 1.967130154371261597e-01 -8.209988474845886230e-02 -2.000235468149185181e-01 1.258943676948547363e-01 2.458630688488483429e-02 3.060726523399353027e-01 -7.242955267429351807e-02 2.338644415140151978e-01 -4.683121740818023682e-01 8.893474936485290527e-02 2.358705550432205200e-01 -1.369993388652801514e-01 -1.255639940500259399e-01 2.759140729904174805e-01 -1.386685520410537720e-01 -1.312974989414215088e-01 2.132771015167236328e-01 2.237405424239113927e-04 -1.082755625247955322e-01 -1.987740099430084229e-01 1.774256527423858643e-01 3.161624372005462646e-01 1.699833869934082031e-01
1.198250874876976013e-01 -8.478309959173202515e-02 -2.024607807397842407e-01 -5.294561013579368591e-02 4.691265057772397995e-03 -1.809986680746078491e-01 -1.364226341247558594e-01 -5.869302898645401001e-02 3.632028400897979736e-01 -2.987830527126789093e-02 2.629291415214538574e-01 -1.132804825901985168e-01 1.900921389460563660e-02 1.856619864702224731e-01 2.798745334148406982e-01 -4.064390063285827637e-01 2.591668069362640381e-01 -4.126680642366409302e-02 -4.698704183101654053e-02 -6.565007567405700684e-02 -8.859827369451522827e-02 5.244769155979156494e-02 -2.661345303058624268e-01 -1.416472643613815308e-01 -3.104999959468841553e-01 1.644006073474884033e-01 1.087629422545433044e-01 2.078359713777899742e-03 -1.055376008152961731e-01 -1.012364998459815979e-01 1.881381571292877197e-01 -1.332650333642959595e-01
1.497732996940612793e-01 -1.668345630168914795e-01 9.869673103094100952e-02 2.033285051584243774e-01 -5.195825174450874329e-02 4.028252884745597839e-02 1.230313777923583984e-01 -2.855208516120910645e-01 1.484642028808593750e-01 2.214169502258300781e-02 1.047028526663780212e-01 8.964615315198898315e-02 -1.303403172641992569e-02 -5.264863744378089905e-02 9.103423357009887695e-02 -5.046914219856262207e-01 3.397351801395416260e-01 -1.011723503470420837e-01 1.069788709282875061e-01 5.059141665697097778e-03 3.381078690290451050e-02 8.646249771118164062e-02 6.601339578628540039e-02 -2.379700988531112671e-01 -8.367290347814559937e-02 6.219019740819931030e-02 -2.766045331954956055e-01 -2.132530212402343750e-01 -2.937246263027191162e-01 -1.255845427513122559e-01 2.155084162950515747e-01 -4.602756723761558533e-02
-1.896171085536479950e-02 -1.082228049635887146e-01 -4.543596506118774414e-02 -4.340707510709762573e-02 -1.498745083808898926e-01 -6.175038963556289673e-02 2.213228195905685425e-01 1.510750874876976013e-02 1.726431213319301605e-02 6.324120610952377319e-02 1.960091590881347656e-01 -6.249595806002616882e-02 -1.897710859775543213e-01 -1.378030031919479370e-01 -2.274927124381065369e-02 1.523754093796014786e-02 1.899595707654953003e-01 -1.824107915163040161e-01 1.089083403348922729e-01 3.663800060749053955e-01 -2.837210297584533691e-01 3.376838862895965576e-01 -1.020954805426299572e-03 -3.796742558479309082e-01 5.441862344741821289e-02 -6.612482946366071701e-03 -1.393645256757736206e-01 -1.555178016424179077e-01 -1.407013237476348877e-01 -1.886464655399322510e-02 4.219411909580230713e-01 -8.474236726760864258e-02
8.242030628025531769e-03 8.065707981586456299e-02 -6.733685731887817383e-02 -9.012183547019958496e-02 1.184785664081573486e-01 -1.930730342864990234e-01 2.275582104921340942e-01 -1.354150623083114624e-01 -1.030172556638717651e-01 -1.080758720636367798e-01 2.726919651031494141e-01 -1.360425502061843872e-01 -2.541284263134002686e-01 -1.192091256380081177e-01 -6.231962889432907104e-02 3.992546722292900085e-02 2.818758189678192139e-01 3.385406732559204102e-02 -1.118600741028785706e-01 1.194801107048988342e-01 -2.579714357852935791e-01 6.846448034048080444e-02 1.016709730029106140e-01 -3.451109528541564941e-01 -2.171704322099685669e-01 1.153451949357986450e-02 -1.077437549829483032e-01 -2.561053074896335602e-02 -3.289483487606048584e-01 2.815084904432296753e-02 3.770914375782012939e-01 2.026896029710769653e-01
-1.221547648310661316e-01 6.476730853319168091e-02 -1.191610544919967651e-01 -2.070208191871643066e-01 -1.582591384649276733e-01 1.277798563241958618e-01 2.820110023021697998e-01 -2.995530068874359131e-01 1.494433283805847168e-01 -3.169900178909301758e-02 3.358018696308135986e-01 -5.718939006328582764e-02 -3.479081764817237854e-02 2.223647534847259521e-01 1.411388963460922241e-01 -1.877349615097045898e-01 -1.809512078762054443e-01 -6.169892102479934692e-02 1.473293453454971313e-01 1.878335773944854736e-01 -9.031697991304099560e-04 -3.648578375577926636e-02 -1.015400141477584839e-01 -3.466716408729553223e-01 2.924703806638717651e-02 -3.898781165480613708e-02 -3.016811311244964600e-01 -8.505555242300033569e-02 -1.786291152238845825e-01 -1.021682247519493103e-01 1.673617213964462280e-01 2.676916122436523438e-01
-5.801713094115257263e-02 -1.418346446007490158e-02 -1.065564751625061035e-01 -1.409866511821746826e-01 1.660505533218383789e-01 -1.007765159010887146e-01 1.073608547449111938e-02 -1.989352703094482422e-01 1.429004669189453125e-01 -4.277928918600082397e-02 1.458088457584381104e-01 -2.463196069002151489e-01 1.140741258859634399e-02 -5.692321807146072388e-02 2.385000884532928467e-01 -2.667700350284576416e-01 3.633902370929718018e-01 1.416247040033340454e-01 -7.450080011039972305e-03 2.362239509820938110e-01 -1.235493272542953491e-01 -6.896167993545532227e-02 -6.722284853458404541e-02 -2.565512657165527344e-01 -2.090141549706459045e-02 2.232016064226627350e-02 -3.471707701683044434e-01 -2.070232629776000977e-01 -1.543654203414916992e-01 -5.308898910880088806e-02 3.939252793788909912e-01 8.779828250408172607e-02
-9.383875876665115356e-02 -1.882547438144683838e-01 2.800766825675964355e-01 6.525435950607061386e-03 -1.641778200864791870e-01 -1.896736770868301392e-01 -7.265780121088027954e-03 -5.778729915618896484e-02 -8.534470945596694946e-02 -3.295028209686279297e-01 1.900640428066253662e-01 1.096227467060089111e-01 -1.116259619593620300e-01 -1.316397786140441895e-01 2.320939600467681885e-01 -8.356972783803939819e-02 -2.729826234281063080e-02 -2.352320402860641479e-01 7.281555980443954468e-02 6.905798614025115967e-02 -2.088886499404907227e-01 -3.388969972729682922e-02 6.622168421745300293e-02 -4.609282910823822021e-01 -2.173313945531845093e-01 1.344512850046157837e-01 7.061685621738433838e-02 4.232999682426452637e-02 -3.503313660621643066e-01 1.266119033098220825e-01 -1.326596587896347046e-01 -9.207679890096187592e-03
1.653183400630950928e-01 -2.658794522285461426e-01 -1.498593986034393311e-01 -2.187462300062179565e-01 1.516230106353759766e-01 1.941377222537994385e-01 6.167705357074737549e-02 -2.225163131952285767e-01 2.558438181877136230e-01 -1.203423514962196350e-01 1.033824905753135681e-01 7.058770209550857544e-02 -1.329720765352249146e-01 7.909415662288665771e-02 1.082485318183898926e-01 -1.719283461570739746e-01 1.273801624774932861e-01 -1.614848151803016663e-02 3.257706761360168457e-01 1.969045251607894897e-01 -2.202198207378387451e-01 -8.248797059059143066e-02 -1.379521489143371582e-01 -1.065504923462867737e-01 -1.923247873783111572e-01 -1.411802917718887329e-01 -6.294914986938238144e-03 3.856454789638519287e-01 -8.740517497062683105e-02 9.479654021561145782e-03 1.273892223834991455e-01 -2.830914855003356934e-01
1.123438477516174316e-01 -1.503174006938934326e-01 -9.317340701818466187e-02 -1.516776382923126221e-01 -1.446697413921356201e-01 2.538426592946052551e-02 2.942056953907012939e-01 1.233720313757658005e-02 1.058646515011787415e-01 -4.811820015311241150e-02 3.852970302104949951e-01 1.157474145293235779e-01 7.965913414955139160e-02 1.254493743181228638e-01 2.316169142723083496e-01 6.775695830583572388e-02 4.205487370491027832e-01 -5.819033458828926086e-02 -1.626929640769958496e-01 -2.556474208831787109e-01 -4.737764969468116760e-02 -2.052346058189868927e-02 1.557977050542831421e-01 -3.634718954563140869e-01 1.424413081258535385e-02 -1.671406477689743042e-01 -6.318531185388565063e-02 5.180921405553817749e-02 3.956918790936470032e-02 1.633255183696746826e-01 2.303856015205383301e-01 1.478579342365264893e-01
-7.656415551900863647e-02 -1.387463137507438660e-02 -1.082791909575462341e-01 1.180345937609672546e-01 2.015051543712615967e-01 -2.837874740362167358e-02 -1.159653216600418091e-01 -1.514578051865100861e-02 3.563715815544128418e-01 -2.275072187185287476e-01 2.050306499004364014e-01 2.502003610134124756e-01 1.142492517828941345e-01 7.314657419919967651e-02 2.386100739240646362e-01 -1.459836661815643311e-01 1.073752939701080322e-01 -3.128792643547058105e-01 -1.346253603696823120e-01 8.901327848434448242e-02 -1.081599146127700806e-01 3.851795792579650879e-01 9.677787125110626221e-02 -1.361558139324188232e-01 -2.776690758764743805e-03 -1.610459759831428528e-02 -1.144071668386459351e-01 -1.082743629813194275e-01 -3.345069885253906250e-01 -1.609199643135070801e-01 1.955001801252365112e-01 -9.288874268531799316e-02
-1.597739011049270630e-01 9.235946089029312134e-02 -5.806289613246917725e-02 3.930457830429077148e-01 4.086678102612495422e-02 -1.739331036806106567e-01 -7.658838760107755661e-03 4.242473468184471130e-02 1.989514827728271484e-01 -1.909317225217819214e-01 1.182225868105888367e-01 9.227515012025833130e-02 1.423703432083129883e-01 2.980834543704986572e-01 1.815207898616790771e-01 -3.182432055473327637e-02 3.295564353466033936e-01 -2.060049772262573242e-01 1.146357059478759766e-01 4.783079028129577637e-02 -1.891603022813796997e-01 3.869304955005645752e-01 1.456897612661123276e-02 -2.020932137966156006e-01 -1.695469915866851807e-01 -5.560192838311195374e-02 1.024260185658931732e-02 -1.273360848426818848e-01 -2.704951167106628418e-01 -8.227785676717758179e-02 -4.117816686630249023e-02 -9.937601536512374878e-02
2.188160121440887451e-01 8.252497017383575439e-02 1.819493621587753296e-01 -2.054130425676703453e-03 8.403611928224563599e-02 -1.304836720228195190e-01 1.967151015996932983e-01 -3.540945649147033691e-01 1.014649495482444763e-01 1.551758199930191040e-01 3.656698763370513916e-01 3.264544308185577393e-01 1.434528082609176636e-01 -1.662454903125762939e-01 1.594942212104797363e-01 9.630550444126129150e-02 4.384425655007362366e-02 -2.560386955738067627e-01 1.106585040688514709e-01 2.506954371929168701e-01 -1.890309154987335205e-01 -1.132850423455238342e-01 -2.314127050340175629e-02 -4.766505211591720581e-02 -2.193654030561447144e-01 -2.382298372685909271e-02 -2.143515199422836304e-01 -1.184810921549797058e-01 -1.267352849245071411e-01 1.846108287572860718e-01 7.971207052469253540e-02 8.558756113052368164e-02
9.796543419361114502e-02 -1.931409537792205811e-01 1.362417340278625488e-01 -1.418931633234024048e-01 9.810390323400497437e-02 1.259783953428268433e-01 1.252826750278472900e-01 -4.364974200725555420e-01 3.001887798309326172e-01 -9.401568025350570679e-02 1.356022506952285767e-01 7.272873073816299438e-02 -1.806905716657638550e-01 -4.949149116873741150e-02 1.113793253898620605e-01 -2.868151292204856873e-02 2.103393226861953735e-01 -1.622076779603958130e-01 -3.905598074197769165e-02 9.348580241203308105e-02 -4.925873875617980957e-01 -1.365308612585067749e-01 1.698737032711505890e-02 -1.258556246757507324e-01 2.302822917699813843e-01 4.211375862360000610e-02 4.951283335685729980e-02 2.146429419517517090e-01 -1.374465525150299072e-01 5.349815823137760162e-03 8.427533507347106934e-02 -1.553951501846313477e-01
1.486272811889648438e-01 -4.121090471744537354e-02 7.200120482593774796e-03 -1.369698159396648407e-02 -5.028445273637771606e-03 7.658246904611587524e-02 1.040888130664825439e-01 -1.051452979445457458e-01 2.016593366861343384e-01 -2.945738658308982849e-02 4.420519806444644928e-03 7.430084049701690674e-03 -4.181903600692749023e-02 -6.824137270450592041e-02 5.958953127264976501e-02 -5.286993384361267090e-01 3.061625659465789795e-01 -1.633867472410202026e-01 1.432820260524749756e-01 1.118507981300354004e-02 -4.219619184732437134e-02 2.501511573791503906e-02 -1.709762364625930786e-01 -1.141499876976013184e-01 -1.552233695983886719e-01 1.160457432270050049e-01 -3.045147061347961426e-01 -3.099653720855712891e-01 -3.928312063217163086e-01 -1.324012428522109985e-01 1.775295734405517578e-01 -4.020704329013824463e-02
2.258938848972320557e-01 1.644058525562286377e-01 -1.567792445421218872e-01 2.760038971900939941e-01 -4.493973404169082642e-02 -2.146151661872863770e-01 1.864451169967651367e-01 -3.397113382816314697e-01 1.135571077466011047e-01 5.277583748102188110e-02 2.613392472267150879e-01 6.350067257881164551e-02 1.821176335215568542e-02 -1.125058680772781372e-01 2.702779881656169891e-02 1.267392188310623169e-01 1.251534521579742432e-01 -2.114301621913909912e-01 2.383004128932952881e-01 -2.776564471423625946e-02 -1.639547348022460938e-01 -2.502894401550292969e-01 2.461603097617626190e-02 -1.347833871841430664e-01 -1.840296089649200439e-01 -2.207301706075668335e-01 -3.206855952739715576e-01 -2.005365490913391113e-01 -1.605439037084579468e-01 4.314692690968513489e-02 1.597409248352050781e-01 1.129633840173482895e-02
-1.105023548007011414e-01 -4.358419775962829590e-02 2.689167298376560211e-02 -2.561332881450653076e-01 -8.269422501325607300e-02 -3.804512694478034973e-02 3.551729917526245117e-01 -1.661467105150222778e-01 7.594510167837142944e-02 -1.599435061216354370e-01 6.467522680759429932e-02 8.803983777761459351e-02 -3.238262236118316650e-02 -2.272777706384658813e-01 1.676247566938400269e-01 6.910616159439086914e-02 2.551200389862060547e-01 -1.507832109928131104e-01 1.745138466358184814e-01 3.843165040016174316e-01 -1.056531220674514771e-01 -1.101018860936164856e-01 1.135641336441040039e-01 -1.696673482656478882e-01 -3.102895319461822510e-01 -1.740773916244506836e-01 -7.171549648046493530e-02 1.771958619356155396e-01 8.533864468336105347e-02 -2.139947563409805298e-02 7.665642350912094116e-02 -3.478179275989532471e-01
-1.307260245084762573e-02 -1.190822422504425049e-01 -4.681224003434181213e-02 9.567470848560333252e-02 -1.409110426902770996e-01 8.377482742071151733e-02 1.482808738946914673e-01 -1.287394315004348755e-01 6.438003480434417725e-02 -6.492983549833297729e-02 4.347750544548034668e-01 -1.536486744880676270e-01 -1.389307677745819092e-01 2.883348055183887482e-02 2.620096877217292786e-02 -2.124874591827392578e-01 -2.028802186250686646e-01 -1.925257891416549683e-01 1.730909198522567749e-02 2.038350254297256470e-01 -3.488437235355377197e-01 -1.737529039382934570e-01 -9.328062832355499268e-02 -1.538062244653701782e-01 -1.238365024328231812e-01 2.935085296630859375e-01 -1.701861917972564697e-01 -2.438782453536987305e-01 -1.012740656733512878e-01 1.591893136501312256e-01 1.818004101514816284e-01 2.429272681474685669e-01
-8.572810329496860504e-03 -2.212562114000320435e-01 2.547791302204132080e-01 -9.510151110589504242e-03 4.168395698070526123e-02 7.179599255323410034e-02 -7.291620224714279175e-02 2.122201956808567047e-02 5.093112587928771973e-01 -1.004706397652626038e-01 2.520198822021484375e-01 5.605274438858032227e-02 2.835163772106170654e-01 2.290066182613372803e-01 -6.117054075002670288e-02 5.756362155079841614e-02 1.319238394498825073e-01 -6.471671909093856812e-02 -2.780768834054470062e-02 6.275053601711988449e-03 -2.696115672588348389e-01 -1.091041862964630127e-01 -1.484208405017852783e-01 -3.886703848838806152e-01 -2.461207658052444458e-01 -7.877264171838760376e-02 -9.353899210691452026e-02 1.709149330854415894e-01 3.736275481060147285e-03 -4.065831378102302551e-02 -7.854905724525451660e-02 6.789332628250122070e-02
-5.828218162059783936e-02 -8.836669474840164185e-02 7.043765485286712646e-02 5.839122086763381958e-02 4.134487733244895935e-02 2.262409031391143799e-01 5.107625201344490051e-02 -3.895542025566101074e-01 4.802313446998596191e-02 6.029835715889930725e-02 1.162051260471343994e-01 2.564578652381896973e-01 -1.486257910728454590e-01 2.381644994020462036e-01 1.522380560636520386e-01 -7.737522572278976440e-02 2.503074705600738525e-01 -8.703607320785522461e-02 -6.886436790227890015e-02 1.409817188978195190e-01 -4.140211939811706543e-01 1.356543451547622681e-01 4.857489839196205139e-02 3.916985541582107544e-02 -1.875817626714706421e-01 -2.988482713699340820e-01 2.672085352241992950e-02 5.471848323941230774e-02 -1.993747428059577942e-02 -4.863063246011734009e-02 1.938834041357040405e-01 -3.505153357982635498e-01
1.389551013708114624e-01 -1.504546552896499634e-01 4.035373032093048096e-02 -2.305121570825576782e-01 -3.128977864980697632e-02 -1.469649821519851685e-01 7.077598571777343750e-02 -1.487938966602087021e-02 1.543567627668380737e-01 2.106344252824783325e-01 -1.950952261686325073e-01 3.181800618767738342e-02 -1.298079490661621094e-01 1.010095998644828796e-01 2.032839879393577576e-02 2.225324064493179321e-01 4.511315822601318359e-01 -2.136512249708175659e-01 1.540509313344955444e-01 7.896133512258529663e-02 -2.079771757125854492e-01 5.705173313617706299e-02 1.490017473697662354e-01 -2.934167087078094482e-01 -6.700339913368225098e-02 1.452741026878356934e-01 1.080062612891197205e-01 -3.061572611331939697e-01 -1.728470027446746826e-01 2.522719092667102814e-03 3.104365468025207520e-01 -6.741569377481937408e-03
-4.640879854559898376e-02 4.016495123505592346e-02 -3.567451983690261841e-02 -1.152997910976409912e-01 2.043907716870307922e-02 -1.656218022108078003e-01 -7.495957612991333008e-02 -2.808324694633483887e-01 1.468562334775924683e-01 -5.199324339628219604e-02 2.238168120384216309e-01 3.290725350379943848e-01 3.148229047656059265e-02 1.389861386269330978e-02 -4.993810877203941345e-02 -2.383465766906738281e-01 1.138380840420722961e-01 -1.048720926046371460e-01 1.093796193599700928e-01 -5.451384186744689941e-02 1.246583983302116394e-01 -2.093535214662551880e-01 -2.326203286647796631e-01 -3.431279957294464111e-01 -2.573010027408599854e-01 -1.477897167205810547e-01 -3.521258234977722168e-01 4.206455871462821960e-02 -1.616466045379638672e-01 1.957433074712753296e-01 2.765291035175323486e-01 -3.688557446002960205e-02
-2.718897350132465363e-02 -1.751066595315933228e-01 -1.672563105821609497e-01 -8.035826496779918671e-03 5.268550291657447815e-02 -7.801421731710433960e-02 6.841855496168136597e-02 -1.063528284430503845e-02 -3.208306850865483284e-03 4.349024966359138489e-02 1.461692452430725098e-01 -2.520884275436401367e-01 -1.729451119899749756e-01 -4.136585816740989685e-02 -7.232493720948696136e-03 -1.913521587848663330e-01 3.057631850242614746e-01 -9.303499758243560791e-02 6.131495162844657898e-02 1.386567503213882446e-01 -3.487911224365234375e-01 -2.233253233134746552e-02 1.716848462820053101e-02 -3.650897443294525146e-01 5.095255747437477112e-02 -1.901100203394889832e-02 -3.492880165576934814e-01 1.846284270286560059e-01 -3.514604866504669189e-01 -8.203810453414916992e-02 2.706665396690368652e-01 1.684180796146392822e-01
1.329548060894012451e-01 1.205203458666801453e-01 1.108190417289733887e-01 -8.143009990453720093e-02 6.280384957790374756e-02 -2.928611934185028076e-01 1.025630608201026917e-01 1.188289746642112732e-01 5.433004721999168396e-02 -3.044247627258300781e-01 -1.050348766148090363e-02 9.146937727928161621e-02 4.572928324341773987e-02 3.186453878879547119e-01 1.797537505626678467e-01 -4.911793768405914307e-02 -1.910572126507759094e-02 -2.692835032939910889e-01 -2.574888765811920166e-01 6.854857504367828369e-02 -9.608166664838790894e-02 -1.810592859983444214e-01 -8.497432619333267212e-02 -1.950602829456329346e-01 -3.751368224620819092e-01 7.205652655102312565e-04 -1.441978365182876587e-01 -1.520870029926300049e-01 -1.616508364677429199e-01 1.003059446811676025e-01 3.392980098724365234e-01 -1.579658240079879761e-01
1.113979592919349670e-01 1.151206791400909424e-01 -1.514052506536245346e-02 3.184407651424407959e-01 -1.566981524229049683e-01 -1.248439624905586243e-01 -1.832751631736755371e-01 -3.453080654144287109e-01 8.629973977804183960e-02 -5.057254433631896973e-02 1.173016205430030823e-01 -2.130401134490966797e-02 -1.814769357442855835e-01 -2.506839297711849213e-02 8.451006561517715454e-02 -1.048291623592376709e-01 4.494776204228401184e-02 -3.411210775375366211e-01 -4.982075653970241547e-03 7.560618221759796143e-02 -2.775443494319915771e-01 -2.854922413825988770e-01 -6.925370544195175171e-03 -4.874364435672760010e-01 5.582216661423444748e-03 -8.507067710161209106e-02 -6.016077846288681030e-02 3.783956542611122131e-02 4.599170759320259094e-02 2.591724395751953125e-01 -1.286506652832031250e-02 4.183028265833854675e-02
7.372593134641647339e-02 -6.220553070306777954e-03 -3.117528185248374939e-02 1.920807212591171265e-01 -2.482153177261352539e-01 -4.273993521928787231e-02 1.227592900395393372e-01 -3.240336179733276367e-01 2.927658259868621826e-01 1.447435766458511353e-01 3.730346560478210449e-01 1.622225195169448853e-01 1.804401911795139313e-02 -5.360759422183036804e-02 -2.967680618166923523e-02 2.315741218626499176e-02 -3.608864918351173401e-02 -1.109815537929534912e-01 2.316750884056091309e-01 2.033952623605728149e-01 -3.176201879978179932e-01 -1.290118396282196045e-01 -5.355178844183683395e-03 -1.706154644489288330e-02 -1.803810745477676392e-01 -1.895858161151409149e-02 -2.346635907888412476e-01 -4.110884387046098709e-03 -1.714538484811782837e-01 2.115887701511383057e-01 1.257168352603912354e-01 -3.032217025756835938e-01
2.434073388576507568e-01 1.979644745588302612e-01 -1.476367563009262085e-01 1.700242012739181519e-01 6.023095920681953430e-02 -1.211715415120124817e-01 7.328017801046371460e-02 -2.749057710170745850e-01 -3.928957879543304443e-02 -9.564954042434692383e-02 6.774018704891204834e-02 6.262026727199554443e-02 -2.580370604991912842e-01 1.517827808856964111e-02 8.990338444709777832e-02 1.046456471085548401e-01 1.378081291913986206e-01 -3.616960346698760986e-02 1.664521172642707825e-02 1.936953812837600708e-01 -1.417136639356613159e-01 2.402280084788799286e-02 2.513058185577392578e-01 -1.160530522465705872e-01 -2.783100605010986328e-01 -2.457113713026046753e-01 -1.047723889350891113e-01 1.842259168624877930e-01 -1.607002466917037964e-01 -1.669407188892364502e-01 2.863678038120269775e-01 -4.156089723110198975e-01
-4.298403859138488770e-02 -2.608593106269836426e-01 -2.847458235919475555e-03 5.304308235645294189e-02 -9.983911365270614624e-02 -2.459330707788467407e-01 -2.362735122442245483e-01 -3.885157033801078796e-02 1.649319231510162354e-01 1.657422482967376709e-01 -1.636529713869094849e-01 3.664912655949592590e-02 1.052140891551971436e-01 -3.341526165604591370e-02 1.639627367258071899e-01 -1.427579820156097412e-01 3.579388260841369629e-01 -3.692547678947448730e-01 -4.783670231699943542e-02 2.803942859172821045e-01 -1.336803883314132690e-01 6.171253696084022522e-02 -1.200060844421386719e-01 -1.971226781606674194e-01 -5.754178017377853394e-02 1.437349915504455566e-01 -4.225885495543479919e-02 -1.513954252004623413e-01 -2.688736021518707275e-01 2.543890774250030518e-01 1.960626244544982910e-01 1.131725236773490906e-01
1.381220221519470215e-01 -5.765371024608612061e-02 -6.860952824354171753e-02 -5.017437413334846497e-02 -2.679747343063354492e-01 -2.751855552196502686e-01 1.653808914124965668e-02 -2.059537023305892944e-01 3.371316194534301758e-01 -2.726361751556396484e-01 2.474084198474884033e-01 8.578550070524215698e-02 2.766248071566224098e-03 3.894656524062156677e-02 2.256530225276947021e-01 -1.919916123151779175e-01 1.652702093124389648e-01 8.874306082725524902e-02 -8.428653329610824585e-02 -1.222886517643928528e-01 4.564705304801464081e-03 1.806519627571105957e-01 -2.121815383434295654e-01 -2.754358947277069092e-01 -2.603638768196105957e-01 1.828759610652923584e-01 9.453059732913970947e-02 -6.237227469682693481e-02 -2.643239796161651611e-01 -1.479894965887069702e-01 1.320238709449768066e-01 -1.532272901386022568e-02
1.666860133409500122e-01 -8.230104297399520874e-02 -2.713475525379180908e-01 -1.402401924133300781e-01 1.862742602825164795e-01 1.177813708782196045e-01 5.842746421694755554e-02 -1.115619465708732605e-01 3.216944634914398193e-01 -7.228574901819229126e-02 2.886603474617004395e-01 1.357194483280181885e-01 1.800871044397354126e-01 2.838856577873229980e-01 -1.629169564694166183e-03 -1.557513326406478882e-01 -9.257882088422775269e-02 -5.002928152680397034e-02 -2.265902459621429443e-01 2.564075589179992676e-02 -2.773435115814208984e-01 3.765029832720756531e-02 -1.805168837308883667e-01 -2.644641995429992676e-01 -5.113196745514869690e-02 -1.503772102296352386e-03 -5.932852253317832947e-02 -2.160926461219787598e-01 -3.128030598163604736e-01 8.044283092021942139e-02 2.295601367950439453e-01 -7.866442203521728516e-02
2.170710414648056030e-01 -8.009497076272964478e-02 -2.760497629642486572e-01 1.301575899124145508e-01 -2.794327735900878906e-01 -1.444900482892990112e-01 -3.610950410366058350e-01 6.297472864389419556e-02 2.634605467319488525e-01 -4.144790396094322205e-02 1.481121331453323364e-01 1.320206075906753540e-01 5.326952785253524780e-02 2.337116450071334839e-01 1.270186603069305420e-01 -1.653715968132019043e-01 2.066119909286499023e-01 -2.860113978385925293e-01 -9.015063941478729248e-02 9.240186959505081177e-02 -1.107115373015403748e-01 -8.689381927251815796e-02 6.204368546605110168e-02 -4.159897193312644958e-02 -3.111671805381774902e-01 -2.169568985700607300e-01 1.657865494489669800e-01 -6.941597908735275269e-02 -2.101555280387401581e-02 -1.349036395549774170e-01 2.170929163694381714e-01 -7.476988248527050018e-03
2.172218076884746552e-02 -3.137417435646057129e-01 -8.591566979885101318e-02 -9.014511108398437500e-02 8.547161519527435303e-02 2.137396633625030518e-01 1.173454746603965759e-01 5.747707933187484741e-02 -6.763985753059387207e-02 -2.522296272218227386e-02 1.146310940384864807e-01 2.458313107490539551e-01 -1.311422437429428101e-01 1.437910646200180054e-01 -1.639886014163494110e-02 3.458554670214653015e-02 2.058461457490921021e-01 -3.937514424324035645e-01 2.724337875843048096e-01 2.153869569301605225e-01 -1.141278669238090515e-01 -1.474247872829437256e-02 -1.175949536263942719e-02 -1.086399927735328674e-01 -2.639398574829101562e-01 -1.402268111705780029e-01 -2.348725311458110809e-02 1.501950323581695557e-01 -7.218423485755920410e-02 -1.368284821510314941e-01 2.406287938356399536e-01 -3.998977839946746826e-01
1.120650172233581543e-01 -2.336955666542053223e-01 -5.602770671248435974e-02 -1.725812703371047974e-01 7.454907521605491638e-03 -1.610458940267562866e-01 6.954988837242126465e-02 -1.653845459222793579e-01 -5.778587609529495239e-02 1.549208760261535645e-01 1.414307486265897751e-02 6.650015711784362793e-02 -4.014762639999389648e-01 7.098742574453353882e-02 1.463724076747894287e-01 2.082841843366622925e-01 4.339175671339035034e-02 -2.189685553312301636e-01 -5.918193608522415161e-02 2.345028370618820190e-01 -1.402447521686553955e-01 1.548631638288497925e-01 -1.647805422544479370e-01 -3.953525722026824951e-01 -7.279937714338302612e-02 1.009270325303077698e-01 -1.390115320682525635e-01 3.360400721430778503e-02 1.706909984350204468e-01 -6.470857560634613037e-02 2.549460530281066895e-01 -3.302134871482849121e-01
-1.075872555375099182e-01 1.569816470146179199e-01 -1.160718780010938644e-02 -1.649949848651885986e-01 1.214903667569160461e-01 -1.232981979846954346e-01 1.327111572027206421e-01 -1.094226688146591187e-01 3.681057691574096680e-01 -6.639285385608673096e-02 1.393254995346069336e-01 5.437199398875236511e-02 -6.978522241115570068e-02 -6.101088225841522217e-02 1.280764490365982056e-01 1.177879124879837036e-01 2.048785984516143799e-01 3.274667775258421898e-03 6.613828241825103760e-02 8.495748043060302734e-03 1.469983626157045364e-02 1.968874484300613403e-01 1.196116115897893906e-02 -5.875582098960876465e-01 -1.194242388010025024e-01 1.946767270565032959e-01 1.541934460401535034e-01 -5.308419466018676758e-02 -6.226710230112075806e-02 -1.162642426788806915e-02 3.031399846076965332e-01 2.651154696941375732e-01
-7.421029359102249146e-02 -1.964077949523925781e-01 -1.859106421470642090e-01 -2.149658091366291046e-02 -1.323965936899185181e-02 -9.082487225532531738e-02 1.037440150976181030e-01 -1.874453015625476837e-02 1.541675329208374023e-01 9.321310371160507202e-02 3.318575620651245117e-01 1.432134769856929779e-02 -1.762161850929260254e-01 1.370133906602859497e-01 8.914559334516525269e-02 -1.870623528957366943e-01 2.438720911741256714e-01 3.468389809131622314e-02 1.816796213388442993e-01 6.222282722592353821e-02 -1.396101564168930054e-01 -7.152201235294342041e-02 -1.061563938856124878e-01 -2.178579717874526978e-01 -6.685228552669286728e-03 8.096004277467727661e-02 -2.776935994625091553e-01 -3.689101338386535645e-01 -2.548798024654388428e-01 -3.037632405757904053e-01 3.051761984825134277e-01 1.213632971048355103e-01
5.223749950528144836e-02 -1.050416231155395508e-01 1.472687721252441406e-01 1.358170509338378906e-01 -1.806146800518035889e-01 -8.048783987760543823e-02 -2.457692474126815796e-01 6.070005241781473160e-03 -1.467606872320175171e-01 -1.512912511825561523e-01 8.940824121236801147e-02 1.354870200157165527e-01 -3.929706811904907227e-01 5.657983571290969849e-02 1.224886775016784668e-01 -8.731722086668014526e-02 9.445620328187942505e-02 -3.197583556175231934e-01 8.256179839372634888e-02 6.448646541684865952e-03 -2.350447177886962891e-01 7.031413726508617401e-03 1.012602895498275757e-01 -4.071994423866271973e-01 -7.272603362798690796e-02 -1.577681750059127808e-01 -1.051762849092483521e-01 -8.025743067264556885e-02 2.333421856164932251e-01 -7.339689135551452637e-02 3.671260178089141846e-01 -6.200325489044189453e-02
2.916996181011199951e-01 1.533761918544769287e-01 -1.547671407461166382e-01 1.627585440874099731e-01 7.590505480766296387e-02 -2.657873332500457764e-01 1.417283564805984497e-01 -1.302447021007537842e-01 9.035447984933853149e-02 5.439843982458114624e-02 4.765157699584960938e-01 1.340280473232269287e-01 1.643574982881546021e-01 7.114844024181365967e-02 -1.170035302639007568e-01 -6.915631890296936035e-02 2.216116711497306824e-02 -3.653427958488464355e-01 1.898127198219299316e-01 9.600700438022613525e-02 -3.149800747632980347e-02 -1.774246096611022949e-01 -6.895046681165695190e-02 -2.138902992010116577e-01 -2.294632792472839355e-01 -1.833576112985610962e-01 -1.640091687440872192e-01 -1.264538019895553589e-01 -5.239542201161384583e-02 7.907063700258731842e-03 1.540403068065643311e-01 5.385419726371765137e-02
-9.694131463766098022e-02 -4.865390062332153320e-02 1.305051743984222412e-01 1.608895361423492432e-01 2.736675143241882324e-01 2.300046235322952271e-01 2.279119193553924561e-01 -2.387257814407348633e-01 -4.891633242368698120e-02 4.073364287614822388e-02 1.570540815591812134e-01 8.597327023744583130e-02 -2.191032320261001587e-01 -1.462840195745229721e-02 2.588193416595458984e-01 -7.271122932434082031e-02 3.183520734310150146e-01 -2.944881021976470947e-01 -1.171430945396423340e-02 2.498070895671844482e-01 -5.380035564303398132e-02 1.249601878225803375e-02 7.555185258388519287e-02 2.363964542746543884e-02 -2.554737627506256104e-01 1.135229249484837055e-03 -7.781696319580078125e-02 8.892948925495147705e-02 -5.708505585789680481e-02 -1.250323187559843063e-02 2.322738170623779297e-01 -3.942795395851135254e-01
1.527487784624099731e-01 -3.087932616472244263e-02 -5.124697089195251465e-02 8.748242631554603577e-03 2.162355929613113403e-01 -4.356919601559638977e-02 -4.058617353439331055e-02 -2.565287053585052490e-01 -5.601983517408370972e-02 -1.758226603269577026e-01 1.041087210178375244e-01 8.190853893756866455e-02 -2.367800474166870117e-01 1.656431257724761963e-01 8.578896522521972656e-02 -2.636940777301788330e-01 2.016788721084594727e-01 -1.175324022769927979e-01 1.837425976991653442e-01 2.101468592882156372e-01 -3.208417296409606934e-01 6.234371662139892578e-02 3.435399830341339111e-01 -1.520004123449325562e-01 -2.619345188140869141e-01 -1.171925142407417297e-01 2.427383512258529663e-01 -2.098707854747772217e-01 -2.196560651063919067e-01 7.997524738311767578e-02 9.401863068342208862e-02 1.254913359880447388e-01
3.720805048942565918e-02 -3.059941530227661133e-01 1.528494805097579956e-01 9.181848168373107910e-02 -2.143339999020099640e-02 -7.433554530143737793e-02 5.636534094810485840e-02 -3.362672030925750732e-01 7.081051915884017944e-02 -1.191142052412033081e-01 -1.371150761842727661e-01 1.124082654714584351e-01 -1.084031984210014343e-01 9.965658187866210938e-03 8.467172831296920776e-02 -3.514426946640014648e-01 3.489280343055725098e-01 -3.578553348779678345e-02 8.161056786775588989e-02 5.152777209877967834e-02 -2.819433249533176422e-02 2.779505774378776550e-02 -5.128865689039230347e-02 -1.978719085454940796e-01 -2.005290240049362183e-01 -4.175842553377151489e-02 -2.609272599220275879e-01 -3.259790241718292236e-01 -2.487783581018447876e-01 -1.462615728378295898e-01 2.837446630001068115e-01 -4.458853229880332947e-02
1.038647666573524475e-01 -1.294084638357162476e-01 4.234658554196357727e-02 5.873156338930130005e-02 1.986126601696014404e-01 -1.674567013978958130e-01 -1.755823493003845215e-01 1.052160114049911499e-01 3.518340885639190674e-01 -2.321183383464813232e-01 5.958565324544906616e-02 2.440735548734664917e-01 1.407483592629432678e-02 1.326480656862258911e-01 2.076722979545593262e-01 -1.888006553053855896e-02 2.957054078578948975e-01 -2.353713214397430420e-01 -5.310598015785217285e-02 1.006856933236122131e-01 -1.837813295423984528e-02 2.857906818389892578e-01 -1.172216534614562988e-01 -1.391155570745468140e-01 -1.916500329971313477e-01 -3.351568281650543213e-01 5.200477316975593567e-02 6.895559374243021011e-03 -1.512817889451980591e-01 -1.993752270936965942e-01 2.408810108900070190e-01 -1.113047748804092407e-01
1.041913628578186035e-01 -7.395765930414199829e-02 -3.218928351998329163e-02 -3.345393575727939606e-03 1.305249240249395370e-02 1.595802307128906250e-01 2.251049689948558807e-02 -3.448446746915578842e-03 3.507196903228759766e-02 -3.936842978000640869e-01 3.498651087284088135e-01 -1.142966076731681824e-01 -1.974848955869674683e-01 1.639501303434371948e-01 7.357355952262878418e-02 -2.092203199863433838e-01 -1.137317419052124023e-01 -3.035381138324737549e-01 7.197988778352737427e-02 6.434008479118347168e-02 -1.386738568544387817e-01 -1.813954114913940430e-02 5.125404894351959229e-02 -1.365159451961517334e-01 8.579164743423461914e-02 1.418792158365249634e-01 -3.266521096229553223e-01 -3.348019719123840332e-01 -9.304320067167282104e-02 -1.199842691421508789e-01 3.133344352245330811e-01 1.642850488424301147e-01
-2.180827222764492035e-02 1.616821289062500000e-01 -1.552186608314514160e-01 3.361578881740570068e-01 4.813305288553237915e-02 -3.127556294202804565e-02 1.188443135470151901e-02 1.469504088163375854e-01 1.630963981151580811e-01 -2.706375718116760254e-01 -2.711872197687625885e-02 -1.215633191168308258e-02 -2.395185083150863647e-02 -5.656784772872924805e-02 2.236542105674743652e-01 -2.302389442920684814e-01 1.466174572706222534e-01 -1.695155054330825806e-01 4.375149011611938477e-01 6.145508959889411926e-02 -1.848426312208175659e-01 2.343462221324443817e-02 -4.131559655070304871e-02 -4.586831927299499512e-01 -1.038529574871063232e-01 -2.809860110282897949e-01 -1.198183223605155945e-01 -2.599923126399517059e-02 -1.768248714506626129e-02 7.126513123512268066e-02 3.508194908499717712e-02 -9.482864290475845337e-03
3.901442587375640869e-01 -1.063394621014595032e-01 1.823491007089614868e-01 5.901699513196945190e-02 3.363774418830871582e-01 -3.330857679247856140e-02 -1.233920827507972717e-01 -3.465827926993370056e-02 2.147317379713058472e-01 -1.391707807779312134e-01 -1.761679649353027344e-01 3.242642432451248169e-02 5.693468451499938965e-02 4.504622146487236023e-02 2.986781895160675049e-01 1.890676170587539673e-01 1.050975471735000610e-01 -1.076637282967567444e-01 -6.093787774443626404e-02 7.338760793209075928e-02 -2.345372140407562256e-01 1.615242511034011841e-01 1.398675739765167236e-01 -3.210036456584930420e-01 -2.676265835762023926e-01 -2.335112988948822021e-01 -1.816658824682235718e-01 5.923067778348922729e-02 -6.095388159155845642e-02 9.097458422183990479e-02 1.568895131349563599e-01 8.099213987588882446e-02
-4.497225955128669739e-02 -1.836292445659637451e-01 -1.183861270546913147e-01 -2.406838536262512207e-01 8.424895256757736206e-02 -2.115390598773956299e-01 3.296332359313964844e-01 -1.282262951135635376e-01 6.679616123437881470e-02 -1.269015371799468994e-01 6.222454831004142761e-02 3.057217784225940704e-02 2.362857758998870850e-02 1.367432437837123871e-02 4.104531835764646530e-03 -4.309846460819244385e-01 1.978299468755722046e-01 -2.143283039331436157e-01 -1.966056879609823227e-03 -3.910291194915771484e-02 -1.105944216251373291e-01 -6.080960854887962341e-02 5.078151822090148926e-02 -2.291400283575057983e-01 -1.067621558904647827e-01 -1.470220182090997696e-02 -4.412538111209869385e-01 -1.539979726076126099e-01 -1.702015846967697144e-01 -2.352790208533406258e-03 2.870341241359710693e-01 -6.684631109237670898e-02
9.097493439912796021e-02 -4.100413620471954346e-01 9.636391699314117432e-02 2.155387997627258301e-01 5.034553259611129761e-02 -6.056164205074310303e-02 -1.958225071430206299e-01 -3.150070309638977051e-01 3.247738182544708252e-01 5.146066471934318542e-02 -1.378064602613449097e-01 -4.701482132077217102e-02 -3.164772689342498779e-01 6.907804054208099842e-04 1.251999586820602417e-01 6.882213801145553589e-02 1.673271507024765015e-01 -1.761937141418457031e-01 1.139478087425231934e-01 1.633098721504211426e-01 -7.513781636953353882e-02 -1.595963537693023682e-01 -2.081690430641174316e-01 -2.426850497722625732e-01 -1.955173313617706299e-01 9.114690124988555908e-03 7.250197976827621460e-02 -5.787125974893569946e-02 -2.158116102218627930e-01 8.095556497573852539e-02 5.884626414626836777e-03 2.050573378801345825e-01
5.222928896546363831e-02 1.095630750060081482e-01 -2.612072788178920746e-02 -5.214501544833183289e-02 5.879995971918106079e-02 3.226070851087570190e-02 2.066170983016490936e-02 -6.168840825557708740e-02 1.792749017477035522e-01 -1.453617820516228676e-03 8.654947578907012939e-02 3.006125688552856445e-01 -3.561366200447082520e-01 2.877610325813293457e-01 -4.747036471962928772e-02 -3.205414116382598877e-02 1.561908274888992310e-01 -4.683865606784820557e-01 -7.309698965400457382e-03 5.943049862980842590e-02 -3.654064238071441650e-01 1.142669469118118286e-01 -2.568788230419158936e-01 -1.998305022716522217e-01 -2.255862765014171600e-02 4.174774512648582458e-02 -7.054404914379119873e-02 -1.134756430983543396e-01 2.398633807897567749e-01 9.999135881662368774e-02 1.651687920093536377e-01 1.242264211177825928e-01
8.459278196096420288e-02 -3.845035135746002197e-01 1.341423243284225464e-01 -9.313581883907318115e-02 -8.020552247762680054e-02 -7.619378715753555298e-02 1.889244467020034790e-02 -1.035070270299911499e-01 4.484294950962066650e-01 -2.334005683660507202e-01 1.680077463388442993e-01 -1.312083899974822998e-01 -9.366229921579360962e-02 -9.266094863414764404e-02 2.320973575115203857e-02 8.424338884651660919e-03 1.086629033088684082e-01 -4.703873693943023682e-01 -7.238868623971939087e-03 5.740891769528388977e-02 -1.532797813415527344e-01 -2.067991718649864197e-02 -1.106209494173526764e-02 -1.820909231901168823e-01 -1.823646873235702515e-01 -2.346159815788269043e-01 3.405897319316864014e-02 6.290882080793380737e-02 -1.997258979827165604e-03 2.131844162940979004e-01 -3.059333190321922302e-02 2.064450383186340332e-01
1.709476858377456665e-01 -2.168220430612564087e-01 -1.982390694320201874e-02 -5.241130664944648743e-02 -1.059101298451423645e-01 -1.093598380684852600e-01 2.538614869117736816e-01 -2.900264859199523926e-01 1.507803648710250854e-01 -1.035444289445877075e-01 1.476965993642807007e-01 6.492948532104492188e-02 -3.370245918631553650e-02 3.757105395197868347e-02 -7.319661229848861694e-02 -3.414253592491149902e-01 3.906888663768768311e-01 -8.267954736948013306e-02 1.320416033267974854e-01 7.331483066082000732e-02 1.030896678566932678e-01 2.181166410446166992e-02 1.403385400772094727e-02 -2.503319680690765381e-01 -2.111586481332778931e-01 6.750321388244628906e-02 -3.190126717090606689e-01 -2.513104975223541260e-01 -1.266169250011444092e-01 -2.567498087882995605e-01 1.122283637523651123e-01 -7.528885267674922943e-03
1.639686375856399536e-01 -2.291065454483032227e-01 -9.226255863904953003e-02 9.208153188228607178e-02 2.130883634090423584e-01 -1.634676158428192139e-01 1.959555298089981079e-01 -2.099906951189041138e-01 1.988465934991836548e-01 6.674976646900177002e-02 2.973840534687042236e-01 3.424676060676574707e-01 -7.527448236942291260e-02 3.133395016193389893e-01 -1.286526094190776348e-03 4.306510463356971741e-02 -6.797306239604949951e-02 8.609960228204727173e-02 6.388159841299057007e-02 2.751622498035430908e-01 -1.660275161266326904e-01 -4.405755549669265747e-02 -2.953039109706878662e-01 -1.809341907501220703e-01 9.260336309671401978e-02 1.386275589466094971e-01 -7.400012016296386719e-02 9.661658853292465210e-02 -2.868674695491790771e-01 -7.800051569938659668e-02 1.016841381788253784e-01 1.048438102006912231e-01
3.170945048332214355e-01 1.619395166635513306e-01 1.240038648247718811e-01 -8.237115293741226196e-02 2.376851141452789307e-01 1.523249000310897827e-01 9.864878654479980469e-02 8.257932960987091064e-02 2.947935461997985840e-01 -2.025553025305271149e-02 -1.230352818965911865e-01 1.981946825981140137e-02 1.008689850568771362e-01 1.230272874236106873e-01 7.985667139291763306e-02 1.060974076390266418e-01 1.857646554708480835e-01 -6.105668842792510986e-02 1.219193786382675171e-01 2.525552809238433838e-01 -3.035798668861389160e-01 -8.818152546882629395e-02 7.660474628210067749e-02 -3.339814543724060059e-01 -1.337865591049194336e-01 9.861433506011962891e-02 -4.245023131370544434e-01 2.174663841724395752e-01 -1.348591293208301067e-03 3.209336847066879272e-02 1.269989311695098877e-01 -5.017079412937164307e-02
7.558073103427886963e-02 7.697039097547531128e-02 3.004713915288448334e-03 1.746857911348342896e-01 -2.324700914323329926e-02 -2.858295738697052002e-01 1.136179715394973755e-01 -4.671398401260375977e-01 1.230587065219879150e-01 6.560415774583816528e-02 2.559410929679870605e-01 2.762746065855026245e-02 3.810360655188560486e-02 -1.645631939172744751e-01 1.429946441203355789e-02 -1.431571096181869507e-01 -3.190110251307487488e-02 -2.380388677120208740e-01 2.916317284107208252e-01 6.488863378763198853e-02 -1.242489553987979889e-02 -6.027298793196678162e-02 4.911933839321136475e-02 -1.319586038589477539e-01 -4.050239920616149902e-01 -4.667119588702917099e-03 1.125889737159013748e-02 -7.119116932153701782e-02 -2.414985299110412598e-01 -7.619040459394454956e-02 3.218114674091339111e-01 -4.494886472821235657e-02
1.395615041255950928e-01 7.313101738691329956e-02 1.188816428184509277e-01 -1.075971722602844238e-01 -2.125944048166275024e-01 9.608255699276924133e-03 -1.453602164983749390e-01 1.207179203629493713e-01 9.892068803310394287e-02 -4.272439181804656982e-01 2.757956981658935547e-01 2.537567913532257080e-01 -2.879710495471954346e-01 1.953660994768142700e-01 9.753237664699554443e-02 -1.028472632169723511e-01 1.301781237125396729e-01 -7.306549698114395142e-02 9.039904922246932983e-02 1.722118705511093140e-01 -2.006927728652954102e-01 1.004685536026954651e-01 -3.325255513191223145e-01 -9.476599842309951782e-02 -1.488525122404098511e-01 1.135993376374244690e-01 -7.695667445659637451e-02 -1.807496398687362671e-01 -5.262894555926322937e-02 4.052781313657760620e-02 1.887411326169967651e-01 -2.253446429967880249e-01
-4.843568429350852966e-02 -4.484391212463378906e-02 1.702362000942230225e-01 -1.788863092660903931e-01 8.505598641932010651e-03 5.694099701941013336e-03 -2.422366105020046234e-02 -1.314065307378768921e-01 2.243738323450088501e-01 3.178483247756958008e-01 2.675020992755889893e-01 1.226747408509254456e-01 2.345180213451385498e-01 -1.329645365476608276e-01 2.781631052494049072e-01 -3.959321975708007812e-02 2.795217186212539673e-02 -1.277478635311126709e-01 2.182425707578659058e-01 -6.835300475358963013e-02 5.210576206445693970e-02 -1.743755191564559937e-01 1.008029654622077942e-01 -3.456267416477203369e-01 -2.576681077480316162e-01 -4.426874592900276184e-02 -2.070522457361221313e-01 1.519135199487209320e-03 -1.556594520807266235e-01 -1.681428849697113037e-01 3.352618217468261719e-01 -1.372350454330444336e-01
2.113177627325057983e-01 -1.453241556882858276e-01 2.728165090084075928e-01 2.215379625558853149e-01 1.414817571640014648e-01 -2.845455408096313477e-01 2.270308583974838257e-01 1.656928956508636475e-01 1.445148736238479614e-01 6.343035399913787842e-02 2.744663693010807037e-02 1.400928646326065063e-01 8.223601430654525757e-02 -5.402490030974149704e-03 2.275955975055694580e-01 -2.878164052963256836e-01 2.320374846458435059e-01 -2.251540124416351318e-01 1.119613423943519592e-01 3.357256576418876648e-02 -2.739255130290985107e-01 1.265448182821273804e-01 -1.290419250726699829e-01 -7.860727608203887939e-03 -4.090541601181030273e-02 7.422021031379699707e-02 -1.801420003175735474e-01 7.396612316370010376e-02 -1.364254951477050781e-01 -2.154308743774890900e-02 3.055444955825805664e-01 -2.460125982761383057e-01
2.620407342910766602e-01 1.082110852003097534e-01 6.663499027490615845e-02 4.700449109077453613e-02 -1.648959517478942871e-01 -1.061393022537231445e-01 9.676588326692581177e-02 -2.016432583332061768e-01 1.582862436771392822e-01 1.413364857435226440e-01 3.732834160327911377e-01 2.814695239067077637e-01 1.036538481712341309e-01 -2.218093872070312500e-01 1.314722746610641479e-01 -3.992499038577079773e-02 1.064628064632415771e-01 -7.203132659196853638e-02 1.541167497634887695e-01 2.248868495225906372e-01 -2.124478071928024292e-01 -8.464181423187255859e-02 1.222489699721336365e-01 5.600478500127792358e-02 -3.371360003948211670e-01 -1.930883675813674927e-01 -1.438426077365875244e-01 -1.405000239610671997e-01 -1.822707429528236389e-02 8.654923737049102783e-02 3.064947426319122314e-01 -1.664681881666183472e-01
-1.036672443151473999e-01 -1.110135987401008606e-01 -1.873940825462341309e-01 -7.960569858551025391e-02 4.348486289381980896e-02 5.595256015658378601e-02 2.054761052131652832e-01 -3.369438946247100830e-01 1.032821238040924072e-01 4.167291894555091858e-02 -1.078413799405097961e-01 2.900602519512176514e-01 9.596886113286018372e-03 1.099501363933086395e-02 -2.969581075012683868e-02 4.148007184267044067e-02 2.461787909269332886e-01 -2.009643912315368652e-01 -1.067045889794826508e-02 -7.820485532283782959e-02 -1.603050976991653442e-01 1.555375456809997559e-01 8.533936738967895508e-02 -5.714086890220642090e-01 -1.261255890130996704e-01 9.133757650852203369e-02 2.050323337316513062e-01 5.639007315039634705e-02 -1.301268488168716431e-01 2.268324792385101318e-01 1.587719470262527466e-01 9.876634925603866577e-02
-7.740077376365661621e-02 9.433090686798095703e-02 -5.014333501458168030e-02 -2.620421051979064941e-01 1.176083013415336609e-01 -1.834767162799835205e-01 1.788545101881027222e-01 -1.314110010862350464e-01 3.079915344715118408e-01 -2.700104713439941406e-01 1.226349323987960815e-01 -2.772390097379684448e-02 -2.045460790395736694e-01 2.428495138883590698e-01 1.390022486448287964e-01 2.932555228471755981e-02 2.772736251354217529e-01 -6.818010471761226654e-03 6.523355841636657715e-02 4.512926042079925537e-01 -2.953147292137145996e-01 -3.766988590359687805e-02 1.422673370689153671e-02 -1.692535132169723511e-01 -5.688245967030525208e-02 -9.038505144417285919e-03 2.356813848018646240e-01 -2.120054699480533600e-02 -1.169643364846706390e-02 3.395871073007583618e-02 2.221592515707015991e-01 1.801753416657447815e-02
1.930014491081237793e-01 -1.354863215237855911e-02 -3.732547163963317871e-02 -8.025836944580078125e-02 -1.020084787160158157e-02 6.210143864154815674e-02 -1.425924450159072876e-01 -1.920845359563827515e-02 2.442740947008132935e-01 -2.936902642250061035e-01 7.787090539932250977e-02 -1.265564709901809692e-01 -3.998033404350280762e-01 1.121743023395538330e-01 -6.417971849441528320e-02 -1.135497689247131348e-01 2.789558768272399902e-01 -2.276875227689743042e-01 1.548827141523361206e-01 -4.634942486882209778e-02 -1.289111822843551636e-01 5.309686809778213501e-02 -1.631667912006378174e-01 -3.373192250728607178e-01 5.572826042771339417e-02 -5.190523341298103333e-02 5.703360214829444885e-02 9.397539496421813965e-02 -7.708579301834106445e-02 2.948002517223358154e-01 2.065890878438949585e-01 -3.218308985233306885e-01
3.995147049427032471e-01 -2.875671088695526123e-01 -1.543936878442764282e-01 -8.312558382749557495e-02 -5.980578251183032990e-03 -8.445648476481437683e-03 -6.542000174522399902e-02 -4.016748815774917603e-02 3.073663413524627686e-01 1.054749637842178345e-01 -9.778571873903274536e-02 -1.550741791725158691e-01 -1.170811653137207031e-01 4.438257589936256409e-02 9.392333775758743286e-02 8.429036289453506470e-02 2.050266265869140625e-01 -2.845348417758941650e-01 -3.025801293551921844e-02 1.662735342979431152e-01 -3.171011805534362793e-01 -8.360487967729568481e-02 5.867433175444602966e-02 -4.050936996936798096e-01 -1.628855057060718536e-02 8.852972835302352905e-02 1.327237039804458618e-01 1.334511935710906982e-01 -1.191873326897621155e-01 1.574168205261230469e-01 2.020278573036193848e-01 -1.259654108434915543e-02
3.574687838554382324e-01 7.600099593400955200e-02 2.041297852993011475e-01 7.151051424443721771e-03 -3.109831362962722778e-02 -1.577023267745971680e-01 -1.157692149281501770e-01 -1.708864718675613403e-01 1.922112852334976196e-01 -4.181599020957946777e-01 1.290868371725082397e-01 4.856570065021514893e-02 1.072694435715675354e-01 4.635034501552581787e-02 2.078460603952407837e-01 -3.091928064823150635e-01 -1.134144067764282227e-01 -1.950033158063888550e-01 -5.894297733902931213e-02 3.310226202011108398e-01 -1.307154744863510132e-01 1.152070537209510803e-01 -1.040554195642471313e-01 -3.152936995029449463e-01 -5.855221301317214966e-02 -1.674690693616867065e-01 9.972594678401947021e-02 6.388898938894271851e-02 1.303439140319824219e-01 2.702316083014011383e-02 7.157240062952041626e-02 1.085364166647195816e-02
7.340191304683685303e-02 -1.924999207258224487e-01 3.603789210319519043e-02 -1.632073968648910522e-01 1.118068471550941467e-01 1.300559639930725098e-01 2.280505299568176270e-01 -1.948491670191287994e-02 1.710403114557266235e-01 -1.684356778860092163e-01 2.883372902870178223e-01 1.026393324136734009e-01 -5.219062045216560364e-02 3.944349586963653564e-01 1.166951060295104980e-01 -1.121591404080390930e-01 2.917220592498779297e-01 -1.431428268551826477e-02 2.051570415496826172e-01 -9.672830998897552490e-02 -1.928346604108810425e-01 -1.295814365148544312e-01 -1.520377695560455322e-01 -1.354116797447204590e-01 -2.568452060222625732e-02 -8.858258277177810669e-02 3.012660704553127289e-02 -3.441550582647323608e-02 -4.355415701866149902e-01 1.730873882770538330e-01 1.224120035767555237e-01 -1.860104501247406006e-01
3.991433978080749512e-01 5.335769802331924438e-02 -2.384274750947952271e-01 6.493283435702323914e-03 1.384658366441726685e-01 -1.223391219973564148e-01 2.074326276779174805e-01 4.892555624246597290e-02 8.401280641555786133e-02 -3.093044757843017578e-01 2.283840626478195190e-01 -2.496125362813472748e-02 -1.927481591701507568e-01 6.795138120651245117e-02 9.016080759465694427e-03 1.253614872694015503e-01 4.338451027870178223e-01 -1.146594956517219543e-01 3.305068612098693848e-02 -5.330998077988624573e-02 4.316741600632667542e-02 3.329213708639144897e-02 -2.496966272592544556e-01 -3.211137652397155762e-01 -2.411925941705703735e-01 4.584950581192970276e-02 1.103620044887065887e-02 -8.447719365358352661e-02 2.599510550498962402e-02 2.011608630418777466e-01 2.000888623297214508e-02 -7.414296269416809082e-02
2.365362048149108887e-01 -1.933853328227996826e-01 -2.695780433714389801e-02 -2.402601689100265503e-01 5.198150500655174255e-02 -7.517737150192260742e-02 1.488875746726989746e-01 -1.710703074932098389e-01 2.543824911117553711e-01 7.724050432443618774e-02 2.156463861465454102e-01 1.880415678024291992e-01 3.863102197647094727e-02 9.523574262857437134e-02 2.297345362603664398e-02 -2.014675587415695190e-01 1.491468101739883423e-01 1.208840459585189819e-01 -2.130431383848190308e-01 1.253291070461273193e-01 -2.789216637611389160e-01 6.088464055210351944e-03 -3.509694337844848633e-02 -3.321768343448638916e-01 -1.019097194075584412e-01 2.023378610610961914e-01 -2.514678835868835449e-01 -1.316332966089248657e-01 -2.436808645725250244e-01 -1.806854903697967529e-01 1.669970452785491943e-01 -2.122045010328292847e-01
-1.121451780200004578e-01 1.906276941299438477e-01 -3.021902032196521759e-02 1.476568728685379028e-01 -4.244206845760345459e-02 -7.331318408250808716e-02 -3.532537072896957397e-02 -3.377529680728912354e-01 9.828646481037139893e-02 -2.947812378406524658e-01 1.312939077615737915e-01 3.654224053025245667e-02 -3.560119271278381348e-01 9.884212166070938110e-02 1.153232008218765259e-01 -1.815648972988128662e-01 -6.540802866220474243e-02 -2.571070790290832520e-01 -2.755215764045715332e-02 7.488877326250076294e-02 -2.801982164382934570e-01 -1.274607032537460327e-01 9.406830370426177979e-02 -4.153939783573150635e-01 -2.230220735073089600e-01 -2.385764271020889282e-01 1.621830835938453674e-02 9.454827755689620972e-02 1.254887431859970093e-01 8.391019701957702637e-02 8.553656935691833496e-02 9.532008320093154907e-02
1.600460112094879150e-01 -9.948635846376419067e-02 -2.157354503870010376e-01 -3.414602950215339661e-02 -9.047471731901168823e-02 7.691914588212966919e-02 2.477538436651229858e-01 -3.111672699451446533e-01 6.739763915538787842e-02 -3.791829571127891541e-02 1.473442912101745605e-01 1.829804331064224243e-01 -3.629974722862243652e-01 2.436996698379516602e-01 2.933558262884616852e-02 2.163047641515731812e-01 3.359944224357604980e-01 -8.684732764959335327e-02 -1.029318869113922119e-01 -1.126834079623222351e-01 -2.728935703635215759e-02 1.275514345616102219e-02 -3.400833532214164734e-02 -1.719621717929840088e-01 2.929049730300903320e-02 -1.825715228915214539e-02 7.983786985278129578e-03 8.485841006040573120e-02 -1.512291282415390015e-01 -1.380642503499984741e-02 3.944382369518280029e-01 -2.864140272140502930e-01
9.795732796192169189e-02 3.021620400249958038e-02 1.727730482816696167e-01 3.613414615392684937e-02 1.539361327886581421e-01 -3.034647703170776367e-01 1.449152082204818726e-01 -9.005846083164215088e-02 3.069984316825866699e-01 -2.198959887027740479e-01 -3.831939399242401123e-02 9.604317694902420044e-02 -2.896539121866226196e-02 9.573078900575637817e-02 2.527453601360321045e-01 1.323459893465042114e-01 9.495439939200878143e-03 -1.707938909530639648e-01 -3.543987274169921875e-01 9.228897094726562500e-02 -1.515928357839584351e-01 -1.644192636013031006e-01 9.311245381832122803e-02 -1.492318958044052124e-01 -3.450793623924255371e-01 1.525045335292816162e-01 -4.601503163576126099e-02 -2.785409092903137207e-01 -1.261570751667022705e-01 1.098495796322822571e-01 2.715792059898376465e-01 -2.519342117011547089e-02
-3.074684366583824158e-02 -9.750697761774063110e-02 -4.745391756296157837e-02 -7.560811936855316162e-02 -1.953334659337997437e-01 1.101655978709459305e-02 1.478419750928878784e-01 2.122173085808753967e-02 3.327185809612274170e-01 1.513993740081787109e-01 1.188156157732009888e-01 6.179274618625640869e-02 -1.295430809259414673e-01 2.335761487483978271e-01 4.912425205111503601e-02 -9.755697846412658691e-02 3.544268757104873657e-02 -3.886717557907104492e-01 2.176753617823123932e-02 -1.384970247745513916e-01 -1.643226146697998047e-01 2.064433097839355469e-01 1.166467219591140747e-01 -3.512762784957885742e-01 -1.825080513954162598e-01 -2.509688772261142731e-02 -4.547705650329589844e-01 1.349026411771774292e-01 8.138433098793029785e-03 1.644320785999298096e-01 2.575320564210414886e-02 1.443772166967391968e-01
2.175690792500972748e-02 -9.415117651224136353e-02 7.719615101814270020e-02 6.598126143217086792e-03 1.158469691872596741e-01 -1.155436411499977112e-02 1.408225744962692261e-01 -2.631697356700897217e-01 4.410922527313232422e-02 -1.009503230452537537e-01 2.265200614929199219e-01 -7.569918781518936157e-02 -2.673230171203613281e-01 2.168657183647155762e-01 5.393091216683387756e-02 -1.331825852394104004e-01 2.509860396385192871e-01 -2.107647061347961426e-01 9.247894585132598877e-02 4.104488492012023926e-01 -8.829057961702346802e-02 2.855839952826499939e-02 -4.798158630728721619e-02 -2.369456887245178223e-01 -3.946475982666015625e-01 -3.776597231626510620e-02 3.572044074535369873e-01 -2.051214687526226044e-02 -5.937077850103378296e-02 4.215480759739875793e-02 3.539404598996043205e-03 1.780549734830856323e-01
-1.600231677293777466e-01 -2.032029069960117340e-02 2.494443207979202271e-01 -1.150439158082008362e-01 2.837419211864471436e-01 1.402160339057445526e-02 -9.122369438409805298e-02 -2.660758495330810547e-01 1.433659791946411133e-01 -1.743234992027282715e-01 1.903035789728164673e-01 3.256039917469024658e-01 -1.668979525566101074e-01 2.040107101202011108e-01 9.790390729904174805e-02 -1.713183671236038208e-01 3.013232350349426270e-01 -2.381462901830673218e-01 -1.664040088653564453e-01 2.299557812511920929e-02 -2.042173743247985840e-01 -4.986716434359550476e-02 -9.730523824691772461e-02 -1.666389405727386475e-01 -1.658428907394409180e-01 3.113915026187896729e-02 4.322279617190361023e-02 3.059978187084197998e-01 1.720717698335647583e-01 -6.607420742511749268e-02 1.191158369183540344e-01 -8.840426802635192871e-02
2.027887292206287384e-02 -3.344134241342544556e-02 2.738018929958343506e-01 3.041093349456787109e-01 1.919044852256774902e-01 -1.426161676645278931e-01 2.916798740625381470e-02 2.103230357170104980e-02 3.148393332958221436e-01 -1.390515174716711044e-02 4.321073368191719055e-02 1.526996493339538574e-01 4.043591395020484924e-02 -1.784865707159042358e-01 2.527704536914825439e-01 -2.492815405130386353e-01 2.563018500804901123e-01 -2.653687894344329834e-01 -9.819518029689788818e-02 -3.963625058531761169e-02 -1.833810508251190186e-01 2.956545948982238770e-01 -4.306089133024215698e-02 -1.767261922359466553e-01 -6.419361103326082230e-03 -5.055550485849380493e-02 1.727406531572341919e-01 2.326684631407260895e-02 -2.159881144762039185e-01 3.267047926783561707e-02 3.236900866031646729e-01 4.012556746602058411e-02
1.750673539936542511e-02 8.128055185079574585e-02 8.070956915616989136e-02 -4.703199490904808044e-02 -9.891757369041442871e-02 3.418062627315521240e-02 -2.349272966384887695e-01 -3.637471199035644531e-01 1.537294983863830566e-01 -1.686833202838897705e-01 2.692947685718536377e-01 1.840491220355033875e-02 -2.595761716365814209e-01 6.409075111150741577e-02 1.260345452465116978e-03 4.370719194412231445e-02 3.568362593650817871e-01 -7.352971285581588745e-02 1.543998867273330688e-01 7.627200335264205933e-02 -4.746616780757904053e-01 5.435825884342193604e-02 -2.778365314006805420e-01 -1.659681349992752075e-01 4.429455474019050598e-02 -1.535064280033111572e-01 -1.143529042601585388e-01 -2.424218878149986267e-02 1.635415405035018921e-01 1.529487073421478271e-01 2.560784667730331421e-02 -4.672015830874443054e-02
1.435313671827316284e-01 4.541298002004623413e-02 2.341336309909820557e-01 2.605545818805694580e-01 4.011579602956771851e-02 -7.205012440681457520e-02 -8.227466791868209839e-02 1.106153875589370728e-01 1.198178231716156006e-01 -1.302530020475387573e-01 2.361963242292404175e-01 -2.184940129518508911e-01 -1.452654153108596802e-01 2.311828136444091797e-01 1.187281832098960876e-01 -1.938663870096206665e-01 1.489226967096328735e-01 -3.742006421089172363e-01 2.550332844257354736e-01 -1.578756868839263916e-01 -1.237540394067764282e-01 -3.404211718589067459e-03 -1.394345164299011230e-01 -3.498598635196685791e-01 -2.082831263542175293e-01 -4.506853222846984863e-02 1.079759746789932251e-01 -2.874514162540435791e-01 9.653895348310470581e-02 6.192081049084663391e-02 7.063683122396469116e-02 -2.366813085973262787e-02
7.511363923549652100e-02 -6.111144274473190308e-02 1.063272729516029358e-01 7.001698762178421021e-02 -2.891959249973297119e-01 -1.164359692484140396e-02 7.961420714855194092e-02 -2.178145200014114380e-02 3.356372714042663574e-01 -2.220587432384490967e-01 3.274916112422943115e-01 4.628808051347732544e-02 -2.122535705566406250e-01 1.530943363904953003e-01 -1.021485328674316406e-01 1.688727922737598419e-02 1.883796155452728271e-01 -3.480087816715240479e-01 2.751969695091247559e-01 -7.945682108402252197e-02 -6.563799083232879639e-02 -3.757343813776969910e-02 6.086785579100251198e-04 -2.649018168449401855e-01 1.206622719764709473e-01 -2.579028010368347168e-01 1.297200024127960205e-01 -1.535677164793014526e-01 6.199424341320991516e-02 6.739915907382965088e-02 1.073345635086297989e-02 -2.979026734828948975e-01
2.319328188896179199e-01 -2.025137990713119507e-01 -1.850809343159198761e-02 9.444162249565124512e-03 7.722893357276916504e-02 -8.361882716417312622e-02 1.254522353410720825e-01 -3.058989644050598145e-01 2.894174754619598389e-01 -1.570225926116108894e-03 1.722685098648071289e-01 1.192499101161956787e-01 1.295170336961746216e-01 -1.821608282625675201e-02 -3.980295732617378235e-02 -3.384916186332702637e-01 1.653907895088195801e-01 1.932094059884548187e-02 1.156483367085456848e-01 5.956575274467468262e-02 -9.142208099365234375e-02 2.862102165818214417e-02 5.063580721616744995e-02 -2.335189580917358398e-01 -2.416293472051620483e-01 2.036454975605010986e-01 -1.921804845333099365e-01 -2.336695641279220581e-01 -3.389873504638671875e-01 -1.461897641420364380e-01 2.512078881263732910e-01 -1.409360468387603760e-01
9.952070564031600952e-02 3.214972466230392456e-02 -3.439465910196304321e-02 -1.470870673656463623e-01 -2.319195717573165894e-01 5.466517433524131775e-02 1.129222810268402100e-01 -2.947845757007598877e-01 1.927709672600030899e-03 -6.941371411085128784e-02 2.127525955438613892e-02 3.584687039256095886e-02 2.683365941047668457e-01 -1.128281001001596451e-02 1.396274864673614502e-01 -3.059677183628082275e-01 1.024414598941802979e-01 -4.915976151823997498e-02 2.579484283924102783e-01 -1.194208860397338867e-02 -1.802053302526473999e-01 -2.098448872566223145e-01 -1.003514379262924194e-01 -2.949994802474975586e-01 -1.637951135635375977e-01 -9.187588840723037720e-02 -3.266038000583648682e-02 -1.653804332017898560e-01 -3.719967305660247803e-01 -3.686276078224182129e-01 1.597608178853988647e-01 -3.664630651473999023e-02
2.534307539463043213e-01 -9.626975655555725098e-02 -1.847456544637680054e-01 1.875855177640914917e-01 1.394799351692199707e-01 -1.324780378490686417e-02 -7.135613821446895599e-03 1.435203105211257935e-01 -8.499339222908020020e-03 -2.379545867443084717e-01 3.443300724029541016e-02 5.347700044512748718e-02 -9.081399440765380859e-02 2.524688243865966797e-01 1.301545053720474243e-01 -2.544525861740112305e-01 2.903732061386108398e-01 1.461852691136300564e-03 7.628081738948822021e-02 -2.195547521114349365e-01 -2.093021273612976074e-01 -5.719571933150291443e-02 -4.618144035339355469e-02 -4.388409256935119629e-01 -2.181329727172851562e-01 -2.420695731416344643e-03 1.735875606536865234e-01 -5.451716482639312744e-02 -7.094901520758867264e-03 2.594115436077117920e-01 1.908892542123794556e-01 -1.946327686309814453e-01
-1.120487228035926819e-01 1.119361966848373413e-01 2.263800054788589478e-02 -1.659934967756271362e-02 -1.371452808380126953e-01 1.334367394447326660e-01 1.178974509239196777e-01 3.647706005722284317e-03 1.269354373216629028e-01 8.072850853204727173e-02 -2.593501098453998566e-02 7.712148874998092651e-02 9.991063922643661499e-02 2.718477249145507812e-01 -9.021209180355072021e-02 -2.325942814350128174e-01 1.348714083433151245e-01 -3.050892651081085205e-01 -1.128755956888198853e-01 1.180164422839879990e-02 -1.894335746765136719e-01 -2.342769876122474670e-02 1.138886585831642151e-01 -4.350078999996185303e-01 -4.361893981695175171e-02 -5.331727117300033569e-02 -2.346489727497100830e-01 8.530109375715255737e-02 4.960507154464721680e-02 3.676909506320953369e-01 4.084702432155609131e-01 1.177079975605010986e-01
2.907231450080871582e-01 4.724737256765365601e-02 1.187707111239433289e-02 8.953631669282913208e-02 -1.741398572921752930e-01 -1.034526079893112183e-01 -3.506303951144218445e-02 -8.001768589019775391e-02 1.625729799270629883e-01 -3.089047074317932129e-01 -1.230412442237138748e-02 1.328995525836944580e-01 -2.481616735458374023e-01 1.832125186920166016e-01 1.931279450654983521e-01 9.890899062156677246e-02 2.979715168476104736e-01 1.807077378034591675e-01 1.008391380310058594e-01 -6.899162381887435913e-02 -2.887450903654098511e-02 3.229183256626129150e-01 -1.299397498369216919e-01 -1.682258099317550659e-01 -4.201007783412933350e-01 6.368567049503326416e-02 7.967957109212875366e-02 -7.693099230527877808e-02 -1.058492511510848999e-01 6.956902891397476196e-02 2.040511667728424072e-01 1.933363676071166992e-01
-3.560855612158775330e-02 -2.145934551954269409e-01 1.367746759206056595e-02 8.384611457586288452e-02 -2.949957735836505890e-02 -9.577146917581558228e-02 2.558498382568359375e-01 2.046183869242668152e-02 -1.358272731304168701e-01 -1.177267283201217651e-01 4.323905408382415771e-01 -4.147934913635253906e-02 -2.422148436307907104e-01 8.795581758022308350e-02 4.099420011043548584e-01 -1.030549407005310059e-01 2.270447760820388794e-01 -1.930984854698181152e-01 8.789266459643840790e-03 4.086380451917648315e-02 -3.158672451972961426e-01 1.083780676126480103e-01 9.351801872253417969e-02 -6.018676236271858215e-02 -8.693998306989669800e-02 9.578208439052104950e-03 -1.473501473665237427e-01 -2.250452935695648193e-01 -1.555437296628952026e-01 -6.425458472222089767e-03 2.822009921073913574e-01 7.160194963216781616e-02
2.025825828313827515e-01 -6.763174384832382202e-02 9.813230484724044800e-02 2.582204714417457581e-02 -7.813044637441635132e-02 1.184711679816246033e-01 1.373776048421859741e-01 -4.110726714134216309e-01 1.651894152164459229e-01 -1.081295609474182129e-01 1.298873573541641235e-01 4.176409542560577393e-02 -1.986404359340667725e-01 2.124206721782684326e-01 1.025718003511428833e-01 -1.543582230806350708e-01 2.190974205732345581e-01 -1.904152482748031616e-01 1.911517828702926636e-01 4.523705542087554932e-01 4.836658015847206116e-03 6.961941719055175781e-02 -9.217068552970886230e-02 -9.470485895872116089e-02 -1.562023609876632690e-01 1.762133836746215820e-01 2.832450270652770996e-01 -6.136700510978698730e-02 -1.211100742220878601e-01 -4.972660099156200886e-05 2.940223179757595062e-02 2.383767813444137573e-01
-1.344317290931940079e-02 -3.039527870714664459e-02 -1.610296666622161865e-01 1.716762408614158630e-02 1.099505499005317688e-01 7.265505939722061157e-02 2.224883586168289185e-01 -1.701959967613220215e-01 6.714709103107452393e-02 -6.477389484643936157e-02 2.109440714120864868e-01 -2.071533650159835815e-01 -2.226903587579727173e-01 -9.748894721269607544e-02 1.702381223440170288e-01 -9.912832081317901611e-02 2.532705664634704590e-01 -1.945568621158599854e-01 -3.618315234780311584e-02 -6.294610444456338882e-03 -2.724049985408782959e-01 2.006036415696144104e-02 1.627849042415618896e-01 -3.105604052543640137e-01 -1.775409281253814697e-02 4.054491966962814331e-02 -1.781272739171981812e-01 -3.850949108600616455e-01 -1.039323136210441589e-01 -3.185712397098541260e-01 1.845786571502685547e-01 -2.314553111791610718e-01
-4.223075229674577713e-03 2.728461921215057373e-01 -2.638367116451263428e-01 1.076238080859184265e-01 2.045196592807769775e-01 -1.464868187904357910e-01 -5.366273224353790283e-02 -1.825138479471206665e-01 2.041634619235992432e-01 1.449307985603809357e-02 -4.222533479332923889e-02 1.039873808622360229e-01 -3.855147659778594971e-01 -9.629149734973907471e-02 -8.566633798182010651e-03 -7.206640392541885376e-02 2.991017699241638184e-02 -3.674698770046234131e-01 -1.371090114116668701e-01 -1.973434537649154663e-01 -3.360824286937713623e-01 6.773277372121810913e-02 -2.427980862557888031e-02 -3.471631407737731934e-01 -2.379484474658966064e-01 -4.607804492115974426e-02 -1.207979489117860794e-02 -1.408625841140747070e-01 -1.029333844780921936e-01 9.454912506043910980e-03 6.045086309313774109e-02 -4.270876199007034302e-02
1.603223234415054321e-01 -1.211068853735923767e-01 1.146692335605621338e-01 2.979095838963985443e-02 -9.155730903148651123e-02 -2.026473544538021088e-02 -6.227780133485794067e-02 -2.069807052612304688e-01 2.054171264171600342e-01 -1.882263571023941040e-01 3.560684025287628174e-01 1.080193519592285156e-01 -1.504456698894500732e-01 3.986480087041854858e-02 -9.720873087644577026e-03 -3.212510049343109131e-01 2.278014868497848511e-01 -2.321021556854248047e-01 -2.104653418064117432e-01 -1.196334213018417358e-01 -4.036455750465393066e-01 -1.117206364870071411e-01 1.928405463695526123e-02 -1.965203285217285156e-01 2.868492528796195984e-02 -1.659409850835800171e-01 -3.082937933504581451e-02 -2.649593949317932129e-01 2.237175107002258301e-01 -4.052363801747560501e-03 -9.032570570707321167e-02 -9.984222054481506348e-02
8.031775057315826416e-02 -2.588566839694976807e-01 6.751290708780288696e-02 -6.772036105394363403e-02 -1.217448636889457703e-01 -5.304333567619323730e-02 -1.585279591381549835e-02 -4.023928642272949219e-01 2.886418104171752930e-01 1.008044779300689697e-01 4.252273961901664734e-02 -2.661184594035148621e-02 1.205565035343170166e-01 4.135773330926895142e-02 -1.117148026823997498e-01 -1.102629229426383972e-01 3.864092379808425903e-02 -3.521352261304855347e-02 3.209755122661590576e-01 -3.412948176264762878e-02 -3.601983189582824707e-01 -3.150939345359802246e-01 -6.652344018220901489e-02 -1.069477498531341553e-01 -3.000382781028747559e-01 -1.646891385316848755e-01 -1.221460849046707153e-01 1.126292273402214050e-01 -1.445669531822204590e-01 1.182999759912490845e-01 1.406732350587844849e-01 -2.224175930023193359e-01
-4.954496771097183228e-02 1.778903454542160034e-01 -1.483001261949539185e-01 1.494029611349105835e-01 -6.088829599320888519e-03 -3.141966462135314941e-02 3.070388436317443848e-01 -1.938017010688781738e-01 1.975207328796386719e-01 -2.189881056547164917e-01 5.304481461644172668e-02 6.967363506555557251e-02 -1.794341951608657837e-01 2.428648769855499268e-01 1.244642678648233414e-02 -1.566441357135772705e-01 1.937142759561538696e-01 -1.445026248693466187e-01 2.422078326344490051e-02 -5.850465968251228333e-02 -7.428549230098724365e-02 -9.358981251716613770e-02 -1.624793261289596558e-01 -5.502380132675170898e-01 3.691185638308525085e-02 2.632055878639221191e-01 -2.391740679740905762e-01 1.520162969827651978e-01 4.084561765193939209e-02 -1.378290504217147827e-01 1.133387070149183273e-02 2.486100234091281891e-02
1.261151731014251709e-01 1.908808574080467224e-02 -1.484926939010620117e-01 3.257517889142036438e-02 -3.940860275179147720e-03 1.403991132974624634e-01 1.494209319353103638e-01 -7.820237427949905396e-02 7.610709965229034424e-02 -2.448747307062149048e-01 -4.471527412533760071e-02 -6.312320381402969360e-02 -2.015677243471145630e-01 3.708930313587188721e-01 3.651590645313262939e-02 -6.956229358911514282e-02 3.606500923633575439e-01 -1.494656354188919067e-01 1.698148995637893677e-01 -6.452338397502899170e-02 -3.420034348964691162e-01 1.226375997066497803e-01 7.096888870000839233e-02 -3.458304703235626221e-01 -8.597978204488754272e-02 -1.734012514352798462e-01 7.836725562810897827e-02 -3.753637522459030151e-02 3.508894518017768860e-02 2.658832669258117676e-01 1.001942902803421021e-01 -2.955008447170257568e-01
1.834966391324996948e-01 -2.743633389472961426e-01 8.770766109228134155e-02 5.620142072439193726e-02 1.021540313959121704e-01 4.938942845910787582e-03 -1.190510764718055725e-02 -1.692417263984680176e-02 -1.382455136626958847e-02 -3.646432161331176758e-01 1.213253736495971680e-01 3.856025338172912598e-01 -1.482335925102233887e-01 1.872364282608032227e-01 1.904735267162322998e-01 2.939596474170684814e-01 -2.903482178226113319e-03 -1.174100115895271301e-01 6.114337965846061707e-02 1.206654496490955353e-02 -4.260997474193572998e-02 -4.065545648336410522e-02 1.531468052417039871e-02 -4.486101567745208740e-01 -1.946058422327041626e-01 1.048878356814384460e-01 5.707313865423202515e-02 -4.673842713236808777e-02 -1.875841468572616577e-01 -6.314241886138916016e-02 3.594773635268211365e-02 -2.749781310558319092e-01
7.977481931447982788e-02 -3.132671117782592773e-01 -1.101879626512527466e-01 -1.523566246032714844e-01 -7.654994726181030273e-02 -4.639341682195663452e-02 -3.420159593224525452e-02 -2.322147339582443237e-01 4.840864837169647217e-01 6.711183488368988037e-02 1.940041929483413696e-01 2.277041524648666382e-01 1.300913989543914795e-01 7.731033116579055786e-02 5.096582323312759399e-02 3.487254306674003601e-02 3.719908371567726135e-02 5.049351137131452560e-03 1.081200838088989258e-01 8.351372554898262024e-03 -1.398801952600479126e-01 -5.591168254613876343e-02 -6.247592717409133911e-02 -2.148904502391815186e-01 7.919114828109741211e-02 1.824869513511657715e-01 -2.244988381862640381e-01 9.781116247177124023e-02 -2.534347176551818848e-01 1.663744598627090454e-01 3.703872263431549072e-01 -1.655805259943008423e-01
1.390810459852218628e-01 7.938632369041442871e-02 -6.384655833244323730e-02 4.642177745699882507e-02 -9.370590001344680786e-02 -1.468337625265121460e-01 1.850973255932331085e-02 7.487259060144424438e-02 -1.371133327484130859e-01 -1.735237836837768555e-01 1.997589170932769775e-01 3.233335018157958984e-01 -1.050969958305358887e-01 1.845568716526031494e-01 2.398884445428848267e-01 1.586475968360900879e-01 3.049503862857818604e-01 -3.432084619998931885e-01 3.405143320560455322e-02 -2.966230362653732300e-02 -2.231033891439437866e-01 -2.257215827703475952e-01 -1.884912885725498199e-02 -2.713252007961273193e-01 -7.200974971055984497e-03 1.586658805608749390e-01 1.457243785262107849e-02 -1.423323340713977814e-02 -3.908941447734832764e-01 1.478530168533325195e-01 -1.378143727779388428e-01 6.192835792899131775e-02
1.513911485671997070e-01 -7.450100034475326538e-02 1.489239633083343506e-01 -1.196334958076477051e-01 1.885522603988647461e-01 -1.271947622299194336e-01 -9.180606342852115631e-03 -1.192109808325767517e-01 1.399960517883300781e-01 -1.631791740655899048e-01 1.052167266607284546e-01 -7.713381201028823853e-02 1.418189406394958496e-01 3.793496787548065186e-01 2.736832797527313232e-01 3.309606313705444336e-01 -1.653378158807754517e-01 -2.463302463293075562e-01 -1.046499311923980713e-01 3.336533671244978905e-03 -2.527508735656738281e-01 -2.147964015603065491e-02 -1.845815628767013550e-01 -5.049522966146469116e-02 -3.865726292133331299e-01 2.158824913203716278e-02 -6.184065714478492737e-02 -1.314649432897567749e-01 -6.964598596096038818e-02 6.555906683206558228e-02 2.740939259529113770e-01 4.561724886298179626e-02
-1.277389079332351685e-01 -1.827125698328018188e-01 -5.438821017742156982e-02 -4.584887623786926270e-02 2.433925569057464600e-01 -1.524136066436767578e-01 5.648609250783920288e-02 -3.043604791164398193e-01 2.766475081443786621e-01 4.100608825683593750e-02 2.491951435804367065e-01 3.468129932880401611e-01 3.058026731014251709e-02 -3.017405606806278229e-02 2.698268741369247437e-03 -2.905718684196472168e-01 5.259171500802040100e-02 3.430520370602607727e-02 -7.821137085556983948e-03 8.647232502698898315e-02 -2.032572031021118164e-01 -1.254839301109313965e-01 -1.385874003171920776e-01 -1.337492167949676514e-01 -2.724359929561614990e-01 -1.306644678115844727e-01 -1.663856208324432373e-01 -1.693887263536453247e-01 -1.834712028503417969e-01 -1.240838021039962769e-01 1.701623946428298950e-01 -2.978991568088531494e-01
2.207948118448257446e-01 6.423229724168777466e-02 -1.179917063564062119e-02 1.886131018400192261e-01 -2.355017215013504028e-01 -2.183630168437957764e-01 -1.037780195474624634e-02 -2.233144491910934448e-01 1.070180907845497131e-01 -1.178672388195991516e-01 6.009037792682647705e-02 -6.974759697914123535e-02 -3.224916160106658936e-01 1.776873171329498291e-01 2.107429653406143188e-01 -1.506267040967941284e-01 1.638469994068145752e-01 -7.233020663261413574e-02 -9.647076576948165894e-02 2.125853858888149261e-02 -5.565928667783737183e-02 -2.932287752628326416e-01 -1.107369661331176758e-01 -4.532436430454254150e-01 -1.237364634871482849e-01 -4.288187250494956970e-02 -2.506174743175506592e-01 3.274636343121528625e-02 1.317060291767120361e-01 1.109505072236061096e-01 6.964255869388580322e-02 2.400964796543121338e-01
-1.331228613853454590e-01 8.727023750543594360e-02 -1.443443149328231812e-01 -2.605759203433990479e-01 -4.483289644122123718e-02 2.380053140223026276e-02 1.530400961637496948e-01 -5.664139240980148315e-02 8.094465360045433044e-03 -2.252133935689926147e-02 1.397045254707336426e-01 1.460878876969218254e-03 -1.886023133993148804e-01 -7.263273745775222778e-02 3.864774852991104126e-02 -1.142711415886878967e-01 4.502026736736297607e-01 -1.661301553249359131e-01 4.435434192419052124e-02 4.944149870425462723e-03 -2.434245795011520386e-01 1.346313804388046265e-01 -2.203390449285507202e-01 -1.475447714328765869e-01 -3.093771636486053467e-01 3.761366903781890869e-01 1.952462047338485718e-01 -1.321734189987182617e-01 -1.403425335884094238e-01 -1.181552466005086899e-02 2.896143496036529541e-01 6.900510191917419434e-02
8.831514418125152588e-02 1.289831101894378662e-01 3.243551182094961405e-04 9.542514383792877197e-02 -1.711460500955581665e-01 -1.178505197167396545e-01 -1.445965170860290527e-01 -2.362303137779235840e-01 1.827239096164703369e-01 -1.116775050759315491e-01 2.227498888969421387e-01 -2.259727418422698975e-01 -2.036266773939132690e-01 1.618442237377166748e-01 8.200637251138687134e-02 3.404610231518745422e-02 1.806803494691848755e-01 -1.174436435103416443e-01 1.176590323448181152e-01 1.320852786302566528e-01 -3.328022956848144531e-01 -3.132182359695434570e-01 -4.175964370369911194e-02 -5.499796271324157715e-01 1.577398739755153656e-02 -3.775497898459434509e-02 -9.965712577104568481e-02 2.182028815150260925e-02 3.939913213253021240e-02 8.966062217950820923e-02 -9.788154065608978271e-02 4.914841055870056152e-02
2.037345804274082184e-02 -5.398352071642875671e-02 -5.906463041901588440e-02 2.776093035936355591e-02 1.581406593322753906e-01 -1.553338468074798584e-01 1.976673305034637451e-01 -3.487882316112518311e-01 2.579050362110137939e-01 5.576524417847394943e-03 2.087412588298320770e-02 1.754735410213470459e-01 -2.576970458030700684e-01 2.076164633035659790e-01 -1.899210810661315918e-01 1.630678325891494751e-01 4.288172125816345215e-01 -6.223694980144500732e-02 -5.585049465298652649e-02 5.674537271261215210e-02 -3.118692934513092041e-01 -2.203404307365417480e-01 -1.164995506405830383e-01 -7.136034965515136719e-02 1.167418882250785828e-01 -8.637021481990814209e-02 1.110676750540733337e-01 -5.402393639087677002e-02 -1.136983409523963928e-01 -2.482207305729389191e-02 2.612922489643096924e-01 -1.893893778324127197e-01
5.985494703054428101e-03 -2.427908927202224731e-01 -1.489911526441574097e-01 3.174877911806106567e-02 8.258882910013198853e-02 -8.884813636541366577e-03 -1.085148230195045471e-01 2.475538551807403564e-01 2.184608280658721924e-01 -2.748303711414337158e-01 4.310495406389236450e-02 3.302050530910491943e-01 4.874821007251739502e-02 -5.587746202945709229e-02 1.749465167522430420e-01 -1.596060991287231445e-01 3.599799573421478271e-01 -3.330210745334625244e-01 -8.998712897300720215e-02 1.033721044659614563e-01 -1.189072728157043457e-01 8.952916413545608521e-02 -1.035505309700965881e-01 -1.743407696485519409e-01 -1.519721150398254395e-01 -3.814578428864479065e-02 -2.072344720363616943e-01 -9.405470453202724457e-03 -2.380430549383163452e-01 -3.040637075901031494e-01 5.119371786713600159e-02 -1.592777296900749207e-02
2.538534998893737793e-01 2.269746065139770508e-01 -7.768549770116806030e-02 1.289678961038589478e-01 3.892691805958747864e-02 -2.209827005863189697e-01 1.800554990768432617e-01 -2.378880232572555542e-01 1.044605076313018799e-01 -3.666645660996437073e-02 4.412905275821685791e-01 1.340808868408203125e-01 5.884230881929397583e-02 9.739572554826736450e-02 -9.823299944400787354e-02 -1.169259473681449890e-01 5.930146574974060059e-02 -2.724080383777618408e-01 2.634177207946777344e-01 3.117657452821731567e-02 1.090359408408403397e-02 -1.313748508691787720e-01 -1.875817328691482544e-01 -1.184914782643318176e-01 -3.316023945808410645e-01 -2.204048931598663330e-01 -1.510370671749114990e-01 -1.663943082094192505e-01 -1.282804459333419800e-01 -1.805030740797519684e-02 1.211226880550384521e-01 7.479058206081390381e-02
-1.908523440361022949e-01 -1.030141115188598633e-01 -3.122370839118957520e-01 5.082387104630470276e-02 -4.452606663107872009e-02 1.553387790918350220e-01 3.084947727620601654e-02 -2.846561372280120850e-01 2.040648311376571655e-01 -1.086450144648551941e-01 5.517499521374702454e-02 2.098893672227859497e-01 -2.896322682499885559e-02 1.181825995445251465e-01 2.099656499922275543e-02 4.025520756840705872e-02 3.856729567050933838e-01 6.126948818564414978e-02 1.045807376503944397e-01 1.229140833020210266e-01 -3.851030394434928894e-02 1.818070858716964722e-01 -1.640167087316513062e-01 -5.510613322257995605e-01 -2.614609897136688232e-01 -1.378206256777048111e-02 7.998351007699966431e-02 1.769521832466125488e-02 1.796836592257022858e-02 7.493436336517333984e-02 -1.820099726319313049e-02 -4.692927375435829163e-02
-5.978687549941241741e-04 4.444639384746551514e-02 9.796542674303054810e-02 2.028199881315231323e-01 -1.617573946714401245e-01 -7.289528846740722656e-02 -3.477022796869277954e-02 -3.089551627635955811e-01 4.247986897826194763e-02 -2.836884260177612305e-01 1.522280871868133545e-01 1.911910176277160645e-01 -3.702354431152343750e-01 -1.684822514653205872e-02 1.280410587787628174e-01 -2.286742627620697021e-01 -3.886513039469718933e-02 -2.119469344615936279e-01 1.546432264149188995e-02 1.308150961995124817e-02 -2.676424980163574219e-01 5.085822939872741699e-02 -3.786534443497657776e-02 -3.662185072898864746e-01 -1.283608973026275635e-01 -2.931539416313171387e-01 -1.309426426887512207e-01 -1.292924582958221436e-01 2.570330202579498291e-01 -5.041855201125144958e-02 9.796231240034103394e-02 1.687794429017230868e-04
-2.371040433645248413e-01 -1.713685989379882812e-01 8.751457184553146362e-02 -1.151778995990753174e-01 -1.527040451765060425e-01 -8.475282043218612671e-02 -1.074960604310035706e-01 -2.462412714958190918e-01 5.069567635655403137e-02 -3.584188967943191528e-02 3.543193936347961426e-01 2.841324806213378906e-01 -1.473007798194885254e-01 1.451780498027801514e-01 -1.460288017988204956e-01 -2.046966403722763062e-01 2.238005995750427246e-01 2.079915069043636322e-02 -3.329931199550628662e-02 1.891424953937530518e-01 -1.374957114458084106e-01 1.115134730935096741e-01 -2.982180118560791016e-01 -2.321268618106842041e-01 -2.585256397724151611e-01 2.344863414764404297e-01 7.961832731962203979e-02 -1.136522591114044189e-01 -1.659667044878005981e-01 5.246496945619583130e-02 1.700589656829833984e-01 -1.132135838270187378e-01
-2.040517330169677734e-01 1.244519129395484924e-01 -2.506456077098846436e-01 -1.538442820310592651e-01 9.442415088415145874e-03 1.382575929164886475e-01 -1.116913631558418274e-01 -1.362278312444686890e-01 1.854164898395538330e-01 -8.536657318472862244e-03 3.539680838584899902e-01 -5.670991912484169006e-02 1.476584970951080322e-01 6.982612609863281250e-02 -1.356160920113325119e-02 -1.967331953346729279e-02 3.543202579021453857e-01 -1.489517986774444580e-01 2.275782078504562378e-01 6.082683429121971130e-02 -1.550643444061279297e-01 -1.375433653593063354e-01 2.100939005613327026e-01 -4.052677154541015625e-01 -6.387469172477722168e-02 1.258236318826675415e-01 -6.059165671467781067e-02 -8.980065584182739258e-03 -6.731386482715606689e-02 -1.256301850080490112e-01 3.259882330894470215e-01 1.054658442735671997e-01
2.700707018375396729e-01 1.943607181310653687e-01 -8.897113800048828125e-02 1.461826264858245850e-01 -7.290935516357421875e-02 -3.054498434066772461e-01 2.219582647085189819e-01 -3.060184717178344727e-01 -9.419935755431652069e-03 1.180252209305763245e-01 3.724180161952972412e-01 2.553306818008422852e-01 -8.967748284339904785e-02 -6.325941532850265503e-02 -5.887602269649505615e-02 -2.843639440834522247e-02 5.190377682447433472e-02 -2.567611336708068848e-01 1.325402855873107910e-01 -6.318902131170034409e-03 -1.121734827756881714e-01 -1.575038582086563110e-01 9.196694940328598022e-03 -2.077784240245819092e-01 -2.779107093811035156e-01 -1.005095764994621277e-01 -2.576893866062164307e-01 -9.734728373587131500e-03 -5.007976293563842773e-02 4.282402619719505310e-02 1.557194143533706665e-01 -1.869394332170486450e-01
-1.039139032363891602e-01 1.551228314638137817e-01 1.194538846611976624e-01 3.760448656976222992e-03 -1.997837275266647339e-01 -9.602558612823486328e-02 1.767944097518920898e-01 1.097506261430680752e-03 2.039946764707565308e-01 1.232698485255241394e-01 -7.377383857965469360e-02 2.133521735668182373e-01 1.001690626144409180e-01 2.770195007324218750e-01 -8.113346993923187256e-02 -1.071652770042419434e-01 2.321872860193252563e-01 -1.306376606225967407e-01 5.730119720101356506e-02 2.590125799179077148e-02 -4.017453491687774658e-01 9.037081897258758545e-02 3.052923083305358887e-02 -2.702360451221466064e-01 -2.545027732849121094e-01 -1.792054250836372375e-02 -2.360250353813171387e-01 1.197261586785316467e-01 1.478869616985321045e-01 1.970112621784210205e-01 2.709282934665679932e-01 2.649026513099670410e-01
2.672014832496643066e-01 9.488516300916671753e-02 -3.755725920200347900e-02 2.370515465736389160e-02 1.846038401126861572e-01 -1.859689205884933472e-01 8.814173936843872070e-02 -3.608586490154266357e-01 2.210312038660049438e-01 -9.273272007703781128e-04 9.618604928255081177e-02 1.671543717384338379e-01 -3.094813600182533264e-02 -1.960742175579071045e-01 4.131159279495477676e-03 -5.686504393815994263e-02 8.414424955844879150e-02 -1.309885382652282715e-01 3.363626003265380859e-01 -6.986589729785919189e-02 -1.749481260776519775e-01 -5.339020118117332458e-02 1.027039587497711182e-01 -4.114818572998046875e-02 -4.480915665626525879e-01 -4.398699849843978882e-02 -8.657933026552200317e-02 -2.382421866059303284e-02 -2.667546272277832031e-01 1.937761530280113220e-02 2.917816936969757080e-01 1.638986021280288696e-01
2.371517196297645569e-02 2.971511483192443848e-01 -1.428466588258743286e-01 2.546162605285644531e-01 -5.561869591474533081e-02 -8.695821464061737061e-02 -7.909054309129714966e-02 -9.884329885244369507e-02 1.395976096391677856e-01 1.006383225321769714e-01 1.022062078118324280e-01 2.218908071517944336e-01 -2.334366440773010254e-01 2.763884067535400391e-01 1.793547123670578003e-01 -4.818844143301248550e-03 2.037567943334579468e-01 -2.054121792316436768e-01 -7.818287611007690430e-02 -3.069828823208808899e-02 -1.485172808170318604e-01 6.733923405408859253e-02 -6.478585302829742432e-02 -5.156766772270202637e-01 -1.098326221108436584e-01 3.425179421901702881e-01 -5.353044345974922180e-02 5.197950825095176697e-02 5.081219598650932312e-02 1.014287173748016357e-01 3.311924263834953308e-02 1.022691428661346436e-01
2.465737909078598022e-01 -2.110909298062324524e-02 -1.377685964107513428e-01 1.450019031763076782e-01 2.029479248449206352e-03 -1.999290585517883301e-01 1.901094019412994385e-01 -1.636047475039958954e-02 6.817162781953811646e-02 -3.606883287429809570e-01 1.757197454571723938e-02 9.183769114315509796e-03 -7.301484793424606323e-02 1.049206554889678955e-01 -1.680450141429901123e-01 1.190798953175544739e-01 3.254155218601226807e-01 -1.267123669385910034e-01 8.815021812915802002e-02 -6.782862544059753418e-02 -1.498982459306716919e-01 1.468256711959838867e-01 -1.681792140007019043e-01 -4.093756079673767090e-01 -2.688991725444793701e-01 6.533726304769515991e-02 1.830510199069976807e-01 -1.927499026060104370e-01 1.460217521525919437e-03 2.249876856803894043e-01 1.329137831926345825e-01 -1.967840939760208130e-01
-2.939413115382194519e-02 2.645051777362823486e-01 -1.039745733141899109e-01 -2.625495791435241699e-01 8.361048996448516846e-02 -5.923865363001823425e-02 -7.857052981853485107e-02 -7.838989049196243286e-02 2.311597168445587158e-01 6.840030103921890259e-02 2.174333930015563965e-01 -1.312438696622848511e-01 -3.655119538307189941e-01 1.559625715017318726e-01 1.651631444692611694e-01 9.148345142602920532e-02 3.136393427848815918e-01 3.558997437357902527e-02 -2.037350833415985107e-01 1.533125489950180054e-01 -1.175867244601249695e-01 -7.558157294988632202e-02 2.885835990309715271e-02 -2.960307896137237549e-01 -1.053060069680213928e-01 1.664223521947860718e-02 -2.224851995706558228e-01 1.738464087247848511e-01 -9.886407852172851562e-02 1.621040254831314087e-01 2.434393912553787231e-01 -2.266417890787124634e-01
-9.896489977836608887e-02 6.439687684178352356e-03 -4.939914494752883911e-02 1.511460915207862854e-02 -1.957557201385498047e-01 -2.710340619087219238e-01 3.831390663981437683e-02 7.766294479370117188e-02 2.512350976467132568e-01 8.263824880123138428e-02 -2.683662176132202148e-01 1.339006721973419189e-01 -3.833001106977462769e-02 1.773462295532226562e-01 7.713817805051803589e-02 1.728013455867767334e-01 2.387498021125793457e-01 -4.229623973369598389e-01 1.023337393999099731e-01 2.460542321205139160e-01 -2.122700065374374390e-01 -1.057621315121650696e-01 1.881887465715408325e-01 -1.472444087266921997e-01 -1.636247634887695312e-01 1.178588718175888062e-01 7.854615338146686554e-03 -2.002877183258533478e-02 -3.523150682449340820e-01 9.220682829618453979e-02 2.079226821660995483e-01 4.844558984041213989e-02
3.020385205745697021e-01 5.896421521902084351e-02 -2.475942522287368774e-01 3.232302516698837280e-02 1.086568459868431091e-01 1.042888611555099487e-01 9.674137830734252930e-02 2.948753722012042999e-02 1.386303156614303589e-01 -2.550179362297058105e-01 1.968364119529724121e-01 4.523224383592605591e-02 -2.541989982128143311e-01 2.076707184314727783e-01 -1.375197470188140869e-01 1.177067607641220093e-01 3.594438433647155762e-01 -1.827939450740814209e-01 -2.510079368948936462e-02 -5.065908282995223999e-02 -1.381611078977584839e-02 8.365143835544586182e-02 -3.144862949848175049e-01 -1.719114780426025391e-01 -3.622171878814697266e-01 -4.348036646842956543e-02 -2.527230605483055115e-02 -1.965669542551040649e-02 1.833514682948589325e-02 2.281210273504257202e-01 1.588494330644607544e-01 -1.769305318593978882e-01
2.900756001472473145e-01 7.794328778982162476e-02 -5.034730583429336548e-02 -3.441115468740463257e-02 1.362081915140151978e-01 -1.380341798067092896e-01 -1.293202936649322510e-01 -1.955203562974929810e-01 1.659615933895111084e-01 2.416867576539516449e-02 9.061110764741897583e-02 2.008591890335083008e-01 -4.108565300703048706e-02 -3.063649870455265045e-03 -6.486404687166213989e-02 7.146292831748723984e-03 5.023279786109924316e-02 -1.224674358963966370e-01 1.307495385408401489e-01 1.618286073207855225e-01 4.336798936128616333e-02 -1.677641719579696655e-01 -2.546162307262420654e-01 -1.632320582866668701e-01 -2.403636723756790161e-01 -1.046516597270965576e-01 -3.104850351810455322e-01 9.975195676088333130e-02 -2.608635127544403076e-01 2.907860577106475830e-01 4.699747264385223389e-01 6.804947042837738991e-05
1.444509327411651611e-01 1.271471679210662842e-01 6.443937867879867554e-02 2.058449238538742065e-01 7.214829791337251663e-03 -1.832697987556457520e-01 -8.442782610654830933e-02 -1.942222118377685547e-01 2.463687509298324585e-01 -1.586176306009292603e-01 -1.487113535404205322e-01 -1.781063824892044067e-01 -2.336876988410949707e-01 1.850999891757965088e-01 1.060465574264526367e-01 1.588835008442401886e-02 6.545486301183700562e-02 -1.755126416683197021e-01 4.287963211536407471e-01 -1.557749658823013306e-01 -2.202517837285995483e-01 2.060825824737548828e-01 -6.783144176006317139e-02 -3.756493031978607178e-01 -1.723090112209320068e-01 -8.035695552825927734e-02 -9.415845572948455811e-02 9.146703034639358521e-02 1.334863603115081787e-01 -5.792804062366485596e-02 1.989969462156295776e-01 -6.180145218968391418e-02
8.762236684560775757e-02 2.151593752205371857e-02 -3.427941352128982544e-02 -1.351408362388610840e-01 3.184876441955566406e-01 7.680881768465042114e-02 1.380512267351150513e-01 -3.039992451667785645e-01 9.172869473695755005e-02 -2.525897324085235596e-01 3.513161838054656982e-01 -3.106373362243175507e-02 -1.145688295364379883e-01 7.746507972478866577e-02 2.416726201772689819e-01 -3.471452370285987854e-02 2.217455655336380005e-01 -2.245005667209625244e-01 2.217234969139099121e-01 2.945472002029418945e-01 -1.201059818267822266e-01 2.724633179605007172e-02 1.964765638113021851e-01 -2.089457511901855469e-01 -4.581470042467117310e-02 3.797896578907966614e-02 2.423966526985168457e-01 -2.602348625659942627e-01 6.466996669769287109e-02 -4.091455042362213135e-02 3.520123660564422607e-02 9.075871109962463379e-02
2.492389231920242310e-01 -1.070173829793930054e-01 1.172526702284812927e-01 -1.180249527096748352e-01 4.970654100179672241e-02 -2.820466756820678711e-01 -9.915387630462646484e-02 -2.125673890113830566e-01 1.626379787921905518e-01 8.119740337133407593e-02 4.041653573513031006e-01 8.503127843141555786e-02 1.117362733930349350e-02 1.558548659086227417e-01 2.055658400058746338e-01 -1.880677938461303711e-01 3.430081009864807129e-01 -3.240703940391540527e-01 -1.401384472846984863e-01 2.264687605202198029e-02 -2.249787896871566772e-01 -9.303291887044906616e-02 1.187952235341072083e-01 -3.307681065052747726e-03 1.274489164352416992e-01 -1.576075553894042969e-01 9.526924043893814087e-02 -2.432363927364349365e-01 -1.258209049701690674e-01 -9.651252627372741699e-02 4.180646035820245743e-03 -7.305473834276199341e-02
2.223685979843139648e-01 -5.611042305827140808e-02 1.901369094848632812e-01 1.129136383533477783e-01 7.039742916822433472e-02 1.559421867132186890e-01 1.288701742887496948e-01 -1.766241788864135742e-01 3.826665580272674561e-01 -3.100362233817577362e-02 1.330429464578628540e-01 2.348538935184478760e-01 2.904592454433441162e-01 -3.155811876058578491e-02 1.878308951854705811e-01 5.671593546867370605e-02 5.981057882308959961e-02 -1.429523527622222900e-01 2.579034306108951569e-02 2.037152647972106934e-01 -2.190229110419750214e-02 -1.473942101001739502e-01 1.361022442579269409e-01 -2.352424710988998413e-01 1.327407807111740112e-01 1.450991183519363403e-01 -3.933230340480804443e-01 -1.065400168299674988e-01 -4.396270588040351868e-02 2.472797930240631104e-01 1.481947451829910278e-01 -1.590565145015716553e-01
2.376894503831863403e-01 -2.483150660991668701e-01 5.250410735607147217e-02 9.128829836845397949e-02 -9.574298746883869171e-03 -2.993954531848430634e-02 -4.826450347900390625e-02 4.442975297570228577e-02 7.923623919486999512e-02 -2.720801532268524170e-01 1.387157440185546875e-01 3.243974447250366211e-01 -2.335809171199798584e-01 6.306367367506027222e-02 2.477494627237319946e-01 1.812097802758216858e-02 2.011618465185165405e-01 -1.766091734170913696e-01 1.086420193314552307e-01 -6.067810952663421631e-02 -2.953803837299346924e-01 -1.360897272825241089e-01 -1.928931921720504761e-01 -3.703899383544921875e-01 -7.159046363085508347e-03 2.108196020126342773e-01 1.094179302453994751e-01 9.403849393129348755e-02 -1.472832858562469482e-01 -5.878463387489318848e-03 -6.799931079149246216e-02 -2.854185998439788818e-01
7.988862693309783936e-02 -2.638258635997772217e-01 1.415462493896484375e-01 -3.901590034365653992e-02 -9.481600672006607056e-02 1.673472225666046143e-01 1.205286905169487000e-01 -3.310635983943939209e-01 -9.560670703649520874e-02 -3.287424743175506592e-01 1.370823383331298828e-01 1.080087572336196899e-01 -1.322673559188842773e-01 2.230095118284225464e-01 1.602780520915985107e-01 -1.343715786933898926e-01 9.073314815759658813e-02 -1.423836350440979004e-01 3.716532588005065918e-01 -1.002725493162870407e-02 -2.916952371597290039e-01 4.720820486545562744e-02 4.673811048269271851e-02 -3.857225552201271057e-02 7.311391178518533707e-03 -1.109237968921661377e-01 -5.012114346027374268e-02 1.006283983588218689e-01 -1.107387542724609375e-01 1.489920765161514282e-01 2.657404541969299316e-01 -3.080481290817260742e-01
6.523004919290542603e-02 -2.075815498828887939e-01 2.747040241956710815e-02 -1.263493895530700684e-01 4.044561088085174561e-01 1.011652350425720215e-01 2.573073804378509521e-01 -2.977876067161560059e-01 -1.100573092699050903e-01 2.228478901088237762e-02 1.821106225252151489e-01 9.388945251703262329e-02 3.155189752578735352e-02 -6.978752091526985168e-03 -1.104311738163232803e-02 -1.893438547849655151e-01 1.803199499845504761e-01 -5.877035856246948242e-02 4.390477016568183899e-02 8.179633878171443939e-03 -3.581702709197998047e-01 2.491430938243865967e-01 -7.623814046382904053e-02 -3.640786707401275635e-01 -7.480511069297790527e-02 3.174827992916107178e-02 6.626461166888475418e-03 1.540487110614776611e-01 -4.751732200384140015e-02 2.620724439620971680e-01 2.180589586496353149e-01 -8.414786309003829956e-03
-1.962502859532833099e-02 1.596179790794849396e-02 4.684861749410629272e-02 -9.847019612789154053e-02 5.431097000837326050e-02 -1.308955103158950806e-01 -1.753296144306659698e-02 -2.288917005062103271e-01 3.053119592368602753e-02 -1.285062134265899658e-01 2.695113420486450195e-01 2.476731240749359131e-01 -9.205762296915054321e-03 5.112615227699279785e-02 -3.028916567564010620e-02 -1.825572997331619263e-01 8.657892048358917236e-02 -1.081440225243568420e-01 2.346048057079315186e-01 2.565387077629566193e-02 1.256908476352691650e-01 -1.180876046419143677e-01 -3.306980729103088379e-01 -3.349865078926086426e-01 -1.788439154624938965e-01 5.489345174282789230e-03 -3.844651877880096436e-01 1.814622581005096436e-01 -1.372977048158645630e-01 1.516947746276855469e-01 3.756701052188873291e-01 6.605497002601623535e-02
-2.589162997901439667e-02 1.557391583919525146e-01 -1.580768078565597534e-01 -9.908628463745117188e-02 5.168138537555932999e-03 -1.319312304258346558e-01 -9.864486753940582275e-02 -1.865966469049453735e-01 -4.584370180964469910e-02 4.965695366263389587e-02 1.538996398448944092e-01 3.683662712574005127e-01 -3.722551092505455017e-02 -1.133043244481086731e-01 2.143641412258148193e-01 -4.084060788154602051e-01 4.271377623081207275e-02 -6.597102433443069458e-02 1.370252221822738647e-01 1.193188205361366272e-01 -1.308423727750778198e-01 1.096396706998348236e-02 8.462753146886825562e-02 -4.082457423210144043e-01 -3.874007984995841980e-02 3.103104531764984131e-01 -1.418716609477996826e-01 -2.648433446884155273e-01 9.717767126858234406e-03 1.784375309944152832e-01 1.458964347839355469e-01 -1.258199512958526611e-01
-6.121470406651496887e-02 1.680495440959930420e-01 2.019415944814682007e-01 7.107645273208618164e-02 -1.683867163956165314e-02 -7.924532145261764526e-02 7.260526716709136963e-02 -2.853129208087921143e-01 4.986725002527236938e-02 -1.318794339895248413e-01 2.123118489980697632e-01 -5.724682658910751343e-02 -1.979067921638488770e-01 3.689096868038177490e-02 1.170096024870872498e-01 -1.391020566225051880e-01 5.094186589121818542e-02 -2.657581865787506104e-01 -4.519295692443847656e-02 -7.426762580871582031e-02 -2.418881207704544067e-01 -1.486421972513198853e-01 -2.331685274839401245e-02 -3.873559236526489258e-01 -9.470210969448089600e-02 -5.270214676856994629e-01 -1.227641198784112930e-02 4.154672473669052124e-02 1.238622218370437622e-01 1.083092764019966125e-01 2.439189702272415161e-01 1.012542983517050743e-03
2.234134264290332794e-02 -1.594546139240264893e-01 1.128916367888450623e-01 2.465201318264007568e-01 2.225429564714431763e-02 -1.388621181249618530e-01 1.983838230371475220e-01 -1.034733578562736511e-01 2.622202634811401367e-01 -3.345290720462799072e-01 2.245635986328125000e-01 2.965734899044036865e-01 -1.290277093648910522e-01 3.301177918910980225e-02 2.064453363418579102e-01 -5.082704499363899231e-02 2.197402715682983398e-01 -1.899410635232925415e-01 -1.257268041372299194e-01 3.294135630130767822e-01 -2.970366477966308594e-01 2.058955654501914978e-02 -5.121346935629844666e-02 1.650752685964107513e-02 5.291836336255073547e-02 -8.382108807563781738e-02 1.299997866153717041e-01 -5.568625777959823608e-02 2.149439603090286255e-01 -1.884980499744415283e-01 1.921298950910568237e-01 -3.933111205697059631e-03
5.633525550365447998e-02 -1.535380482673645020e-01 1.709963679313659668e-01 1.944573596119880676e-02 1.362791061401367188e-01 -1.267129648476839066e-02 7.702790945768356323e-02 -3.955161273479461670e-01 2.622832655906677246e-01 1.175289377570152283e-01 2.855816185474395752e-01 1.454509943723678589e-01 -2.854241989552974701e-03 -4.578352440148591995e-03 4.090216383337974548e-02 -3.066580593585968018e-01 1.203457266092300415e-01 5.386695265769958496e-02 4.333548620343208313e-02 8.880531787872314453e-02 -9.898754209280014038e-02 -8.861801028251647949e-02 -8.909772336483001709e-02 -8.682893216609954834e-02 -2.866328954696655273e-01 7.749650627374649048e-02 -3.546029329299926758e-01 -2.538199722766876221e-01 -1.859848648309707642e-01 -1.938157528638839722e-02 2.278814017772674561e-01 -2.365789115428924561e-01
1.904714480042457581e-02 -1.957179605960845947e-01 1.886553466320037842e-01 -1.101233735680580139e-01 -2.396494895219802856e-01 -5.338490381836891174e-02 -5.096412822604179382e-02 -4.365262389183044434e-02 -2.187825366854667664e-02 -3.100664317607879639e-01 3.014751672744750977e-01 9.901019185781478882e-02 -2.259287387132644653e-01 2.542146146297454834e-01 3.025834560394287109e-01 -2.010620236396789551e-01 1.376285105943679810e-01 -1.956846266984939575e-01 1.874142289161682129e-01 1.235674619674682617e-01 -2.728262841701507568e-01 9.757246822118759155e-02 6.189966946840286255e-02 -6.910845637321472168e-02 -1.124566495418548584e-01 2.437961548566818237e-01 -1.520563289523124695e-02 -1.868945509195327759e-01 -2.310018092393875122e-01 1.833706349134445190e-01 4.530803114175796509e-02 -8.599277585744857788e-02
9.441724419593811035e-02 -8.666203171014785767e-02 -9.316057711839675903e-02 -2.630956172943115234e-01 1.706413328647613525e-01 -2.107614725828170776e-01 8.417721092700958252e-02 -1.500383466482162476e-01 1.653117537498474121e-01 -3.393925353884696960e-02 3.062719404697418213e-01 -1.210998557507991791e-02 -2.853640019893646240e-01 -4.929615184664726257e-02 1.470515578985214233e-01 -7.601008564233779907e-02 1.280023455619812012e-01 -2.244424968957901001e-01 2.761144042015075684e-01 3.675562143325805664e-01 -4.633739888668060303e-01 6.477813422679901123e-02 -6.114516779780387878e-02 -1.932153403759002686e-01 1.810041489079594612e-03 3.406551107764244080e-02 3.443054482340812683e-02 -2.825502306222915649e-02 -3.489221259951591492e-02 1.278567761182785034e-01 -9.135311841964721680e-02 4.136836156249046326e-02
2.962366938591003418e-01 2.406797856092453003e-01 -1.154378429055213928e-01 2.217904329299926758e-01 3.431889042258262634e-02 -2.429634630680084229e-01 9.129509329795837402e-02 -2.933170497417449951e-01 1.332764029502868652e-01 3.487059101462364197e-02 3.616496622562408447e-01 1.873790174722671509e-01 6.769467890262603760e-02 -3.218093886971473694e-02 -6.258963793516159058e-02 -2.837286889553070068e-02 6.503917276859283447e-02 -1.829989850521087646e-01 2.704079449176788330e-01 1.592264324426651001e-01 -1.730599552392959595e-01 -1.994821727275848389e-01 -1.638838648796081543e-01 -7.987710088491439819e-02 -3.135671615600585938e-01 -1.703113168478012085e-01 -1.317176371812820435e-01 -5.736211687326431274e-02 -1.403058767318725586e-01 4.982255771756172180e-02 1.689340323209762573e-01 6.442330777645111084e-02
1.817074269056320190e-01 1.197738721966743469e-01 6.040091812610626221e-02 1.855739392340183258e-03 1.520489454269409180e-01 8.240050822496414185e-02 2.301480472087860107e-01 2.318261414766311646e-01 2.814487814903259277e-01 -2.644699066877365112e-02 6.586394459009170532e-02 -5.237653385847806931e-03 1.541216075420379639e-01 2.234060019254684448e-01 9.860680997371673584e-02 5.818363279104232788e-02 9.628392010927200317e-02 -1.995527744293212891e-02 1.557596325874328613e-01 2.702650725841522217e-01 -2.197869271039962769e-01 -8.599033206701278687e-02 -1.073601990938186646e-01 -3.914772272109985352e-01 -3.454661667346954346e-01 1.831380128860473633e-01 -3.825875222682952881e-01 5.052009597420692444e-02 8.767808787524700165e-03 -1.161113381385803223e-03 8.195065706968307495e-02 -7.248091697692871094e-02
-9.897384792566299438e-02 -1.678831428289413452e-01 1.592321842908859253e-01 2.967911958694458008e-02 1.222101971507072449e-01 -1.844607740640640259e-01 3.172663748264312744e-01 -1.813287585973739624e-01 2.011057436466217041e-01 -2.970317602157592773e-01 3.163314163684844971e-01 3.986072540283203125e-02 -4.609853774309158325e-02 6.950668059289455414e-03 4.090588912367820740e-02 4.163040220737457275e-02 3.194006681442260742e-01 1.111108250916004181e-02 -2.021443285048007965e-02 3.086633980274200439e-01 -2.570137977600097656e-01 7.609149068593978882e-02 9.217566996812820435e-02 -1.476000547409057617e-01 1.886230893433094025e-02 -7.713671773672103882e-02 -2.230688184499740601e-02 -5.859937053173780441e-03 2.225745320320129395e-01 -2.243684604763984680e-02 3.821654915809631348e-01 1.204065158963203430e-01
2.791312932968139648e-01 3.419939428567886353e-02 8.291677385568618774e-02 -6.195821985602378845e-02 2.958868741989135742e-01 -1.848694235086441040e-01 -1.049817949533462524e-01 -3.925031125545501709e-01 1.093342751264572144e-01 -4.133888334035873413e-02 3.389102593064308167e-02 3.265924155712127686e-01 1.471247225999832153e-01 -5.259612202644348145e-02 -4.963070154190063477e-02 -2.423885464668273926e-02 2.153295129537582397e-01 4.534028097987174988e-02 1.780972778797149658e-01 -7.075618952512741089e-02 -2.294331192970275879e-01 -1.619617342948913574e-01 1.658896952867507935e-01 -1.807509213685989380e-01 -3.598858118057250977e-01 -4.767461866140365601e-02 -1.191229596734046936e-01 -8.323916792869567871e-02 -2.315896302461624146e-01 5.855214223265647888e-02 1.378032118082046509e-01 1.459072530269622803e-01
1.276258230209350586e-01 -9.738105535507202148e-02 -1.648325622081756592e-01 9.278135374188423157e-03 -1.632485836744308472e-01 1.346991211175918579e-01 7.125481963157653809e-02 -1.481638476252555847e-02 8.301164209842681885e-02 -2.487917393445968628e-01 1.396278142929077148e-01 7.610005140304565430e-02 -2.304097265005111694e-01 1.373752579092979431e-02 1.014820858836174011e-01 -1.105800084769725800e-02 4.915781021118164062e-01 -1.864074766635894775e-01 1.949319392442703247e-01 -2.401465475559234619e-01 -3.424771428108215332e-01 5.963467806577682495e-02 -2.400152981281280518e-01 -1.441932022571563721e-01 -1.984239071607589722e-01 3.067069873213768005e-02 -1.966999173164367676e-01 1.018204763531684875e-01 -1.005810722708702087e-01 6.540465354919433594e-02 -1.788602620363235474e-01 -1.789983510971069336e-01
-4.930657148361206055e-02 3.992820531129837036e-02 -7.886324077844619751e-02 7.731494307518005371e-02 1.106751412153244019e-01 4.105507582426071167e-02 8.941512554883956909e-03 -3.500022292137145996e-01 5.448310822248458862e-02 -1.101290881633758545e-01 1.545687168836593628e-01 1.247450485825538635e-01 -1.698791831731796265e-01 2.122899740934371948e-01 1.419540941715240479e-01 -1.005326509475708008e-01 1.870393306016921997e-01 -2.695218920707702637e-01 2.442846447229385376e-01 4.501728117465972900e-01 -4.098049178719520569e-02 5.866562202572822571e-02 1.054021418094635010e-01 -1.612721681594848633e-01 -2.626497745513916016e-01 -6.230989843606948853e-02 2.622143030166625977e-01 -2.923205494880676270e-01 -3.928695619106292725e-02 1.964068710803985596e-01 -4.424213245511054993e-02 8.474030345678329468e-02
4.745906963944435120e-02 1.557066887617111206e-01 3.377319574356079102e-01 -7.304388284683227539e-02 1.218091975897550583e-02 1.581700295209884644e-01 -1.336337774991989136e-01 -1.180022135376930237e-01 -8.150350302457809448e-02 -3.579375147819519043e-01 1.202270537614822388e-01 2.280137874186038971e-02 -1.220580562949180603e-01 2.200213670730590820e-01 1.338673382997512817e-01 -1.809825301170349121e-01 3.091890215873718262e-01 -2.898232638835906982e-02 3.566155135631561279e-01 1.774699687957763672e-01 -1.630396246910095215e-01 -1.889384984970092773e-01 2.588222622871398926e-01 -2.207612395286560059e-01 -2.029070854187011719e-01 -9.624421596527099609e-02 6.715761963278055191e-03 -1.241511255502700806e-01 -1.530336309224367142e-02 -7.344294339418411255e-02 1.696311086416244507e-01 5.388592835515737534e-03
1.373399645090103149e-01 1.486094594001770020e-01 -8.013200759887695312e-02 -1.200035065412521362e-01 -5.659096315503120422e-02 2.160824649035930634e-02 4.277976602315902710e-02 -3.184133470058441162e-01 1.764662712812423706e-01 -9.457676112651824951e-02 1.556097622960805893e-02 2.387157231569290161e-01 2.169985622167587280e-01 3.388339653611183167e-02 -5.794987827539443970e-02 -1.148307472467422485e-01 1.816404014825820923e-01 -3.766631707549095154e-02 -2.089073695242404938e-02 -8.125441672746092081e-05 -3.663373589515686035e-01 -1.889605373144149780e-01 7.124468684196472168e-02 -2.579829990863800049e-01 -1.789232790470123291e-01 4.840247333049774170e-02 -4.050786048173904419e-02 -1.439426988363265991e-01 -1.881743073463439941e-01 -4.547506272792816162e-01 2.511292099952697754e-01 1.757047027349472046e-01
1.144697517156600952e-01 1.185997575521469116e-01 1.270392537117004395e-01 2.099754959344863892e-01 1.290777772665023804e-01 -1.153742447495460510e-01 5.629755184054374695e-02 2.926864922046661377e-01 6.520864367485046387e-02 -2.286230921745300293e-01 -1.111429277807474136e-02 1.919534616172313690e-02 2.243222296237945557e-02 2.252869307994842529e-01 5.659329891204833984e-02 2.475374378263950348e-02 3.762156963348388672e-01 -1.166685000061988831e-01 1.446806937456130981e-01 -1.283623427152633667e-01 -2.871856689453125000e-01 1.351150916889309883e-03 -1.760285794734954834e-01 -5.119727849960327148e-01 -4.510762542486190796e-02 -9.640662372112274170e-02 7.602333277463912964e-02 -5.602659657597541809e-02 -5.620495229959487915e-02 -1.309650540351867676e-01 1.819364577531814575e-01 -1.997780054807662964e-01
2.201902717351913452e-01 9.757012873888015747e-02 8.573435246944427490e-02 3.943578302860260010e-01 -9.749080240726470947e-02 1.038915291428565979e-01 -1.275490224361419678e-01 -1.002580001950263977e-01 1.508190184831619263e-01 -2.394738495349884033e-01 2.066187560558319092e-01 4.123075306415557861e-02 -4.020708426833152771e-02 7.126060873270034790e-02 1.830743402242660522e-01 -5.980883166193962097e-02 9.180824458599090576e-02 -2.182822525501251221e-01 -1.090122982859611511e-01 -2.184341996908187866e-01 -3.551759198307991028e-02 -6.540822982788085938e-02 -2.944525703787803650e-02 -3.538480699062347412e-01 -1.040818616747856140e-01 1.436107307672500610e-01 -3.326734304428100586e-01 1.622339636087417603e-01 -2.838063985109329224e-02 -9.121104329824447632e-02 2.355418056249618530e-01 2.896454930305480957e-01
1.616553217172622681e-01 -7.882406562566757202e-02 1.799836158752441406e-01 -6.437095254659652710e-02 4.472426697611808777e-02 2.733482718467712402e-01 -5.592837464064359665e-03 -9.331398457288742065e-02 2.750847041606903076e-01 -9.488005191087722778e-03 5.260490253567695618e-02 -2.321007996797561646e-01 -4.329288005828857422e-02 1.951345652341842651e-01 3.488376736640930176e-01 1.535602509975433350e-01 2.682948708534240723e-01 5.648699589073657990e-03 4.718751087784767151e-02 1.197549328207969666e-01 -4.748752713203430176e-01 -1.790826618671417236e-01 -9.028884023427963257e-02 -2.510183453559875488e-01 -2.163759432733058929e-02 1.688834726810455322e-01 -1.612141728401184082e-01 -6.783805042505264282e-02 3.583121672272682190e-02 8.832605928182601929e-02 1.461517661809921265e-01 -1.438378840684890747e-01
1.563426703214645386e-01 -6.059871986508369446e-02 -1.059312559664249420e-02 -1.722953170537948608e-01 3.384497016668319702e-02 -8.313996344804763794e-02 4.387259110808372498e-02 -2.543539106845855713e-01 2.566891312599182129e-01 9.278653189539909363e-03 3.246400654315948486e-01 -1.284511536359786987e-01 2.984475791454315186e-01 -4.648993536829948425e-02 6.515045464038848877e-02 -3.730262815952301025e-01 4.526748508214950562e-02 -7.969038188457489014e-02 6.222622841596603394e-02 1.372839957475662231e-01 -8.973772823810577393e-02 1.180254966020584106e-01 -5.689138919115066528e-02 -2.117286324501037598e-01 -3.333611190319061279e-01 1.084313616156578064e-01 -2.568695843219757080e-01 -1.086938083171844482e-01 -2.669497728347778320e-01 -2.319419533014297485e-01 1.336513310670852661e-01 -1.201332453638315201e-02
1.216448284685611725e-02 3.120714426040649414e-02 -6.904581934213638306e-02 -1.619688794016838074e-02 4.480772092938423157e-02 -1.711582392454147339e-01 -1.604524403810501099e-01 -3.559340834617614746e-01 -1.988751254975795746e-02 -1.041753739118576050e-01 2.236551195383071899e-01 1.381010860204696655e-01 9.586635977029800415e-02 -1.474686861038208008e-01 -2.021808922290802002e-01 -6.092108413577079773e-02 1.535310037434101105e-02 -2.257097661495208740e-01 1.867448985576629639e-01 1.137677058577537537e-01 -5.082595348358154297e-02 -1.666721999645233154e-01 -3.043412268161773682e-01 -2.595245540142059326e-01 -2.465206235647201538e-01 3.352417424321174622e-02 -3.301787972450256348e-01 -5.438401363790035248e-03 -2.088968455791473389e-01 2.581553161144256592e-01 2.759025394916534424e-01 -8.694411069154739380e-02
1.851648241281509399e-01 1.464115530252456665e-01 1.234083324670791626e-01 1.285311430692672729e-01 -1.126722544431686401e-01 -1.514610350131988525e-01 3.246519267559051514e-01 -2.727457284927368164e-01 3.117882311344146729e-01 2.069977223873138428e-01 3.249636888504028320e-01 2.532324194908142090e-01 1.020726487040519714e-01 -2.011779546737670898e-01 5.332511663436889648e-02 -1.724131405353546143e-02 2.401782274246215820e-01 -1.854859888553619385e-01 2.276802808046340942e-01 1.024848967790603638e-01 -2.420683056116104126e-01 9.127341955900192261e-02 -1.670374907553195953e-02 3.394764289259910583e-02 -9.595126658678054810e-02 1.865627616643905640e-02 -2.152969092130661011e-01 9.008593112230300903e-02 7.086139637976884842e-03 -2.927690930664539337e-02 1.237929463386535645e-01 -1.738865524530410767e-01
2.202557176351547241e-01 -5.876751616597175598e-02 2.509248256683349609e-02 -1.351356059312820435e-01 1.039502322673797607e-01 -1.380910277366638184e-01 -5.807719007134437561e-02 -2.035872340202331543e-01 1.927098035812377930e-01 -1.061965301632881165e-01 2.416321486234664917e-01 -2.181665003299713135e-01 -2.215074747800827026e-01 -1.238943114876747131e-01 5.499354563653469086e-03 2.119246497750282288e-02 -7.280540466308593750e-02 -2.095330506563186646e-01 1.812518090009689331e-01 3.346637785434722900e-01 -4.607317149639129639e-01 9.176225215196609497e-02 -6.117638200521469116e-02 -2.575542032718658447e-01 -1.925123333930969238e-01 3.360744938254356384e-02 1.535619944334030151e-01 -9.444677829742431641e-02 -1.264267563819885254e-01 -6.945080240257084370e-04 8.166205883026123047e-02 2.387101948261260986e-01
1.592459678649902344e-01 2.549445629119873047e-02 -2.989949891343712807e-03 5.957042425870895386e-02 2.280073165893554688e-01 -2.368374317884445190e-01 1.152878701686859131e-01 -2.846421003341674805e-01 1.605122536420822144e-01 6.334621459245681763e-02 2.991662025451660156e-01 1.872134804725646973e-01 -8.715677261352539062e-02 1.325712800025939941e-01 -3.314795903861522675e-03 -6.471707671880722046e-02 1.109356433153152466e-01 -1.235678866505622864e-01 2.238364815711975098e-01 1.082807034254074097e-01 7.604402303695678711e-02 -4.946563839912414551e-01 -1.549769639968872070e-01 -1.814482808113098145e-01 -1.623809039592742920e-01 -1.810717433691024780e-01 -1.188131347298622131e-01 -1.364363431930541992e-01 -1.980045437812805176e-01 2.174674160778522491e-02 2.202540189027786255e-01 8.634658902883529663e-02
1.024232432246208191e-01 -9.210713207721710205e-02 -9.720341116189956665e-02 8.900412172079086304e-02 -4.721416626125574112e-03 1.378829479217529297e-01 7.694545388221740723e-02 -3.058823645114898682e-01 -1.042956858873367310e-02 -3.328846096992492676e-01 1.314496546983718872e-01 9.982828795909881592e-02 -2.119231969118118286e-01 2.357633262872695923e-01 1.269993931055068970e-01 -1.531326472759246826e-01 2.655580043792724609e-01 -3.362160921096801758e-01 1.602792888879776001e-01 2.729369699954986572e-01 -1.431480348110198975e-01 7.290707528591156006e-02 1.003251522779464722e-01 -1.524774730205535889e-01 -2.513214051723480225e-01 -6.817346811294555664e-02 2.014035433530807495e-01 -2.510087490081787109e-01 -9.319150447845458984e-02 -1.587011851370334625e-02 -1.417064964771270752e-01 1.537313610315322876e-01
-9.502304345369338989e-02 -2.163497805595397949e-01 6.715942919254302979e-02 4.017381463199853897e-03 6.266404688358306885e-02 -4.162867739796638489e-02 1.615903377532958984e-01 -2.336320579051971436e-01 2.894258201122283936e-01 -9.421727061271667480e-02 1.504452526569366455e-01 2.997585833072662354e-01 2.822439372539520264e-02 -7.474004477262496948e-02 1.369909048080444336e-01 -3.758192360401153564e-01 1.197554320096969604e-01 1.864912733435630798e-02 -5.246619135141372681e-02 -3.511835262179374695e-02 -6.256995350122451782e-02 -6.753633916378021240e-02 -2.428131550550460815e-01 -7.783492654561996460e-02 -3.263192474842071533e-01 -3.040083311498165131e-02 -4.396326839923858643e-01 -1.723783165216445923e-01 -6.911478936672210693e-02 1.824004948139190674e-01 1.154046580195426941e-01 -8.846814930438995361e-02
1.100868359208106995e-01 1.956614702939987183e-01 -9.046624414622783661e-03 -7.883688062429428101e-02 -1.405680626630783081e-01 -2.083378285169601440e-02 -1.301532536745071411e-01 -7.334776967763900757e-02 1.868036091327667236e-01 2.325903177261352539e-01 8.947493135929107666e-02 -2.430062368512153625e-02 -2.417989075183868408e-01 2.683498859405517578e-01 2.044662237167358398e-01 -2.384970635175704956e-01 1.464368253946304321e-01 -2.768450975418090820e-01 7.862964272499084473e-02 -1.212914288043975830e-01 -1.206641495227813721e-01 3.989747539162635803e-02 -1.173715665936470032e-01 -2.441396117210388184e-01 -3.662637472152709961e-01 -3.204354643821716309e-01 -1.708677113056182861e-01 1.787139475345611572e-01 -7.884021103382110596e-02 1.841352134943008423e-01 -9.930701553821563721e-02 -1.325608938932418823e-01
1.555304378271102905e-01 6.352440267801284790e-02 -1.206279620528221130e-01 -2.517899274826049805e-01 4.632938280701637268e-02 -1.942488253116607666e-01 9.240762144327163696e-02 -2.285007834434509277e-01 1.225305944681167603e-01 -9.085929393768310547e-02 1.012806072831153870e-01 -9.270961396396160126e-03 -2.036494314670562744e-01 7.926991209387779236e-03 -1.291917860507965088e-01 1.336041241884231567e-01 1.905979067087173462e-01 -3.072848916053771973e-01 1.330267544835805893e-02 3.931232392787933350e-01 -4.134355783462524414e-01 6.254464387893676758e-02 -5.035397782921791077e-02 -2.399847805500030518e-01 1.230625882744789124e-01 -6.548843532800674438e-02 2.022046744823455811e-01 -1.142534613609313965e-01 -1.587847918272018433e-01 7.578787952661514282e-02 2.421476840972900391e-01 -9.827602654695510864e-03
8.449450135231018066e-02 -5.718993023037910461e-02 4.631140828132629395e-02 -1.144065782427787781e-01 -6.254835426807403564e-02 1.631080731749534607e-02 -3.655963344499468803e-03 -2.545616626739501953e-01 5.548674613237380981e-02 -3.316402733325958252e-01 2.222007811069488525e-01 -2.396036982536315918e-01 -8.922832459211349487e-02 3.178721964359283447e-01 1.087861508131027222e-01 -1.888336837291717529e-01 2.488537728786468506e-01 -1.349830776453018188e-01 2.763312160968780518e-01 3.035566210746765137e-01 -4.763378202915191650e-02 -5.338534247130155563e-04 8.573491871356964111e-02 -2.206092923879623413e-01 -9.509860724210739136e-02 -1.070662066340446472e-01 9.916304051876068115e-02 2.048230320215225220e-01 -3.124670088291168213e-01 9.207036346197128296e-02 2.015225440263748169e-01 5.531753972172737122e-02
1.847222745418548584e-01 1.461897231638431549e-02 -3.545108065009117126e-02 3.411701023578643799e-01 3.186214715242385864e-02 -1.456101611256599426e-02 -3.344280179589986801e-03 1.133519634604454041e-01 1.420808434486389160e-01 1.138222403824329376e-02 3.361579179763793945e-01 -4.540595039725303650e-02 5.298807751387357712e-03 2.806975841522216797e-01 1.772867292165756226e-01 -2.173371911048889160e-01 8.162144804373383522e-04 -2.054218947887420654e-01 -2.792340330779552460e-02 6.238172575831413269e-02 -8.903399854898452759e-02 -1.380843371152877808e-01 1.950614154338836670e-02 -4.405495226383209229e-01 -1.740214675664901733e-01 1.658077985048294067e-01 -3.239188492298126221e-01 2.461421042680740356e-01 1.100603416562080383e-01 -8.925645053386688232e-02 1.278801560401916504e-01 1.140627712011337280e-01
3.153687119483947754e-01 -9.707001596689224243e-02 -9.206327050924301147e-02 -7.791673392057418823e-02 -1.686658710241317749e-01 1.963451802730560303e-01 -1.990514099597930908e-01 -7.319489866495132446e-02 8.924799412488937378e-02 -1.961367279291152954e-01 2.328906953334808350e-01 -2.024399489164352417e-01 -1.412354856729507446e-01 2.456070296466350555e-02 1.478001177310943604e-01 6.233857944607734680e-02 1.686615198850631714e-01 -3.047232031822204590e-01 2.508986890316009521e-01 2.648919224739074707e-01 -1.407626867294311523e-01 -1.458875238895416260e-01 -1.798870507627725601e-03 -4.020116329193115234e-01 4.093309864401817322e-02 -7.013154029846191406e-02 4.174828901886940002e-02 -7.310123741626739502e-02 -6.577216088771820068e-02 3.120008707046508789e-01 1.105202129110693932e-03 -6.458445638418197632e-02
2.456554211676120758e-02 9.740100055932998657e-02 -3.885623067617416382e-02 3.078907355666160583e-02 -7.676797360181808472e-02 1.060693431645631790e-02 -1.950936019420623779e-02 8.794498443603515625e-02 -1.075025554746389389e-02 1.724430769681930542e-01 1.836645156145095825e-01 -3.982042148709297180e-02 -2.642898857593536377e-01 2.707168757915496826e-01 2.216832786798477173e-01 -1.811357885599136353e-01 1.713484078645706177e-01 -2.291984409093856812e-01 -1.980943977832794189e-01 -2.632873132824897766e-02 -4.478524252772331238e-02 1.973632425069808960e-01 -2.988442182540893555e-01 -4.962329566478729248e-01 -2.705900669097900391e-01 -1.884009391069412231e-01 -4.911767784506082535e-03 3.171559795737266541e-02 -1.687245219945907593e-01 -1.463683694601058960e-01 1.575174480676651001e-01 1.682020537555217743e-02
2.207421660423278809e-01 -2.625537477433681488e-02 -4.018262401223182678e-02 -1.655397415161132812e-01 -5.306106433272361755e-02 4.927289113402366638e-02 9.538986533880233765e-02 -2.574422359466552734e-01 1.742147058248519897e-01 -1.668742448091506958e-01 2.968222498893737793e-01 -1.130361706018447876e-01 -1.172844916582107544e-01 1.868024617433547974e-01 8.769278228282928467e-02 -7.165844738483428955e-02 -7.773373275995254517e-02 -3.716242313385009766e-01 1.290494352579116821e-01 1.411725729703903198e-01 -4.274422228336334229e-01 -2.683798596262931824e-02 3.484315052628517151e-02 -1.553030163049697876e-01 3.234989345073699951e-01 1.362341940402984619e-01 -6.019533798098564148e-02 -1.695185899734497070e-01 -2.123214676976203918e-02 4.063639417290687561e-02 1.358621269464492798e-01 2.340290099382400513e-01
5.971581488847732544e-02 -1.207530125975608826e-01 -7.036226242780685425e-02 2.669301927089691162e-01 3.712201118469238281e-02 1.452668756246566772e-01 2.600437402725219727e-02 -1.937105953693389893e-01 9.964662045240402222e-02 -1.920304894447326660e-01 1.875215321779251099e-01 3.095981478691101074e-01 -1.763786524534225464e-01 3.871096968650817871e-01 -1.941394060850143433e-01 -1.049683317542076111e-01 1.112026274204254150e-01 -4.451703652739524841e-02 1.048179715871810913e-02 1.074116677045822144e-01 4.635629430413246155e-02 -2.105734348297119141e-01 -1.008128598332405090e-01 -5.335597321391105652e-02 -2.810230255126953125e-01 -1.742085367441177368e-01 -1.257914453744888306e-01 -1.591588407754898071e-01 -4.376102685928344727e-01 -5.206691101193428040e-03 9.685719758272171021e-02 -2.436262555420398712e-02
1.136093661189079285e-01 3.963358998298645020e-01 7.551135122776031494e-02 1.274392902851104736e-01 1.762324944138526917e-03 2.134819477796554565e-01 1.536530703306198120e-01 -1.916493177413940430e-01 2.157699018716812134e-01 -1.167292296886444092e-01 2.361287474632263184e-01 1.498009115457534790e-01 -7.628182321786880493e-02 2.467227727174758911e-01 2.030928805470466614e-02 -9.556122124195098877e-02 -9.404393285512924194e-02 -3.679296672344207764e-01 -7.190643996000289917e-02 1.400227774865925312e-03 -2.331943958997726440e-01 1.480646580457687378e-01 2.970834262669086456e-02 -3.693014085292816162e-01 -9.416275471448898315e-02 -9.425669163465499878e-02 -1.279273033142089844e-01 5.179768055677413940e-02 2.167018651962280273e-01 1.832419931888580322e-01 8.211877942085266113e-02 -2.233747579157352448e-02
2.163393348455429077e-01 1.558937877416610718e-01 -7.580791413784027100e-02 -1.086514368653297424e-01 1.398283541202545166e-01 -4.156444221735000610e-02 1.279059499502182007e-01 -8.343794196844100952e-02 6.418734788894653320e-02 -4.833270609378814697e-01 1.631523221731185913e-01 1.040235161781311035e-01 -1.878310181200504303e-02 -6.461503915488719940e-03 2.817254066467285156e-01 2.199383974075317383e-01 2.783656120300292969e-01 -1.983863711357116699e-01 1.123172044754028320e-01 -9.788578748703002930e-02 -1.270596086978912354e-01 -9.464269876480102539e-02 -5.659361556172370911e-02 -1.513521671295166016e-01 -1.447249650955200195e-01 3.177476227283477783e-01 6.431635469198226929e-02 1.696083396673202515e-01 -2.681521475315093994e-01 -1.510883122682571411e-02 1.751205027103424072e-01 -1.247925758361816406e-01
2.182384282350540161e-01 -1.960642188787460327e-01 -6.999022513628005981e-02 -9.027872234582901001e-02 -2.386046200990676880e-02 6.623370945453643799e-02 -3.904535621404647827e-02 -9.365683794021606445e-02 2.140039056539535522e-01 1.317426115274429321e-01 2.340979576110839844e-01 -1.518755108118057251e-01 -2.081755399703979492e-01 -1.285571455955505371e-01 4.513502493500709534e-02 2.840854525566101074e-01 4.961332380771636963e-01 -9.920620918273925781e-02 9.016454219818115234e-02 2.255708575248718262e-01 -2.048696875572204590e-01 -2.273023575544357300e-01 1.857850849628448486e-01 -3.097925782203674316e-01 -9.787327796220779419e-02 1.136531382799148560e-01 -1.124287024140357971e-01 -5.196508020162582397e-02 -1.357784308493137360e-02 8.858622610569000244e-02 1.039776280522346497e-01 -7.870485633611679077e-02
1.752815991640090942e-01 -1.364350616931915283e-01 -9.721352159976959229e-02 1.391997337341308594e-01 -1.797334849834442139e-01 -1.019110381603240967e-01 3.335641324520111084e-02 -2.824102938175201416e-01 2.138509750366210938e-01 6.180137395858764648e-02 1.934448629617691040e-01 2.127847820520401001e-01 -2.158512473106384277e-01 1.612267643213272095e-01 4.125094413757324219e-02 -3.671806156635284424e-01 2.517461180686950684e-01 -2.490254342555999756e-01 -1.533845812082290649e-01 1.971260160207748413e-01 -4.080962389707565308e-02 -4.895657766610383987e-03 -9.212276339530944824e-02 -1.356260776519775391e-01 1.091010421514511108e-01 -1.976527124643325806e-01 2.087035030126571655e-01 9.427569061517715454e-02 2.175639420747756958e-01 -8.004410192370414734e-03 2.233073860406875610e-01 -1.997324377298355103e-01
1.547816842794418335e-01 1.522000506520271301e-02 7.287674397230148315e-02 -3.118033148348331451e-02 -9.080512821674346924e-02 -9.638526290655136108e-02 1.417921483516693115e-01 1.889606267213821411e-01 4.060009419918060303e-01 -1.095076799392700195e-01 1.755310446023941040e-01 1.446321159601211548e-01 1.324559375643730164e-02 8.693853020668029785e-02 2.871836721897125244e-01 -1.191848367452621460e-01 1.610483378171920776e-01 -1.417059749364852905e-01 -3.364291489124298096e-01 -2.584993140771985054e-03 -1.099809631705284119e-01 5.858833715319633484e-02 -1.049147024750709534e-01 -2.892948091030120850e-01 -2.520885765552520752e-01 2.257043868303298950e-02 -2.655174117535352707e-03 -2.385090105235576630e-02 -2.995924353599548340e-01 -2.998404502868652344e-01 2.017622888088226318e-01 -9.365995228290557861e-02
-1.853108555078506470e-01 6.085743755102157593e-02 -9.364401549100875854e-02 8.515392988920211792e-02 1.759863346815109253e-01 7.169318944215774536e-02 -1.802241504192352295e-01 -1.643978506326675415e-01 4.193590283393859863e-01 -2.531232237815856934e-01 6.306079030036926270e-02 3.321429193019866943e-01 8.762883394956588745e-02 -2.348794192075729370e-01 1.662332266569137573e-01 -2.935293316841125488e-02 4.083226919174194336e-01 -4.626382142305374146e-03 -1.114650629460811615e-02 1.407995373010635376e-01 -6.754060834646224976e-02 -3.470233082771301270e-02 -5.476094037294387817e-02 -2.123568654060363770e-01 -3.899712488055229187e-02 8.310098201036453247e-02 -2.833492457866668701e-01 -4.541813954710960388e-02 -2.367161810398101807e-01 -9.757866710424423218e-02 8.856687694787979126e-02 3.485131310299038887e-03
2.073495537042617798e-01 -7.311614230275154114e-03 1.405581235885620117e-01 1.229442004114389420e-02 -2.917811973020434380e-03 -7.678269594907760620e-02 -9.117440134286880493e-02 -2.271677702665328979e-01 -5.740392208099365234e-02 -9.786784648895263672e-02 1.258704364299774170e-01 5.049178004264831543e-02 -2.425280772149562836e-02 -4.953935742378234863e-02 1.322546899318695068e-01 2.601141855120658875e-02 9.338086098432540894e-02 -7.397464662790298462e-02 -7.851017266511917114e-02 6.237942352890968323e-02 -2.237462252378463745e-01 -1.753972768783569336e-01 -1.373747270554304123e-02 -9.732090681791305542e-02 -6.011050343513488770e-01 -1.182835400104522705e-01 -6.512533873319625854e-02 6.680324673652648926e-03 -3.158193230628967285e-01 -3.652199506759643555e-01 2.257562875747680664e-01 -2.007857263088226318e-01
-8.427813649177551270e-03 -1.044124066829681396e-01 6.559456139802932739e-02 7.951926440000534058e-02 1.932640559971332550e-02 -1.925935596227645874e-02 -8.236954361200332642e-02 -1.660604029893875122e-01 3.264702856540679932e-01 -4.604902118444442749e-02 -1.923418417572975159e-02 2.700697779655456543e-01 -2.098837941884994507e-01 2.273844480514526367e-01 3.683646917343139648e-01 -1.517646759748458862e-01 1.627696119248867035e-02 -1.389841288328170776e-01 9.965627640485763550e-02 4.277686476707458496e-01 -1.130090951919555664e-01 -5.956134572625160217e-02 2.045272141695022583e-01 -1.467032730579376221e-01 -4.225122928619384766e-02 -5.026020109653472900e-02 1.447387188673019409e-01 -3.881652653217315674e-01 -9.862053394317626953e-02 1.133677661418914795e-01 -1.058614347130060196e-02 1.265353262424468994e-01
1.810991466045379639e-01 -5.010392516851425171e-02 1.432371586561203003e-01 -3.223622217774391174e-02 -2.763869008049368858e-03 -1.351030766963958740e-01 1.321523040533065796e-01 -1.331742107868194580e-01 2.308812737464904785e-01 -1.141037642955780029e-01 2.587205963209271431e-04 8.987646549940109253e-02 3.823699662461876869e-03 -1.666717231273651123e-01 1.175952404737472534e-01 -2.011722922325134277e-01 2.789021730422973633e-01 -3.649527728557586670e-01 -2.050735801458358765e-01 1.419048309326171875e-01 -1.080443859100341797e-01 2.505625784397125244e-01 -1.857616603374481201e-01 -1.850934326648712158e-01 1.060672570019960403e-02 -2.546217143535614014e-01 3.149409890174865723e-01 4.758679866790771484e-02 -2.236751168966293335e-01 3.741573914885520935e-02 2.439143210649490356e-01 -1.986625194549560547e-01
9.675855189561843872e-02 -1.175934523344039917e-01 -1.181668639183044434e-01 4.467777162790298462e-02 1.286881268024444580e-01 6.814107298851013184e-02 1.534846425056457520e-01 -2.549512684345245361e-01 -1.586197689175605774e-02 1.467989832162857056e-01 4.653643071651458740e-02 1.831041276454925537e-01 -3.673212230205535889e-02 1.754727214574813843e-01 -1.887727528810501099e-02 -1.293025463819503784e-01 3.396905660629272461e-01 -2.162262350320816040e-01 1.131453961133956909e-01 4.807300120592117310e-02 4.336488991975784302e-02 2.487221360206604004e-01 -1.826746910810470581e-01 -4.632389247417449951e-01 -6.001284718513488770e-02 1.865457594394683838e-01 1.614755839109420776e-01 -1.265722364187240601e-01 1.663851141929626465e-01 3.653411567211151123e-02 3.350135982036590576e-01 1.834948062896728516e-01
1.420609354972839355e-01 -1.403544191271066666e-02 1.709073185920715332e-01 1.009118482470512390e-01 -7.027642428874969482e-02 8.362796902656555176e-02 -1.387728154659271240e-01 -2.179797440767288208e-01 1.794869452714920044e-01 -8.057765662670135498e-02 1.753487288951873779e-01 -5.300722271203994751e-02 -1.028098016977310181e-01 -4.292831872589886189e-04 1.754097342491149902e-01 6.449966877698898315e-02 3.295223712921142578e-01 2.142607569694519043e-01 1.008006706833839417e-01 3.388601541519165039e-01 -3.106394410133361816e-01 -1.036933586001396179e-01 9.634155035018920898e-02 -2.467249631881713867e-01 -2.978244125843048096e-01 -9.007035195827484131e-02 -2.149787694215774536e-01 2.531105577945709229e-01 1.449147760868072510e-01 2.076320946216583252e-01 1.156988590955734253e-01 4.780944064259529114e-02
-2.162468247115612030e-02 -9.562090039253234863e-02 1.157274842262268066e-01 -1.581505089998245239e-01 4.969489574432373047e-02 1.068989932537078857e-01 -1.524775847792625427e-02 -1.392344981431961060e-01 -4.265597090125083923e-02 -2.272935658693313599e-01 2.131397277116775513e-01 1.061031408607959747e-02 1.330778561532497406e-02 1.301603913307189941e-01 3.249644041061401367e-01 -2.805589139461517334e-02 1.948011368513107300e-01 -4.030544757843017578e-01 3.884402811527252197e-01 1.908591687679290771e-01 -2.227521091699600220e-01 -1.154167503118515015e-01 -1.201931759715080261e-01 -9.571745246648788452e-02 2.860295958817005157e-02 -2.123187780380249023e-01 -1.186884939670562744e-01 1.339975744485855103e-01 -3.050480782985687256e-01 3.942316025495529175e-02 2.623178064823150635e-02 -2.200922667980194092e-01
1.036697849631309509e-01 4.488605633378028870e-02 1.799030452966690063e-01 -9.464009851217269897e-02 1.219886988401412964e-01 1.898032054305076599e-02 1.474257856607437134e-01 -6.949722766876220703e-02 4.927656948566436768e-01 -2.667389623820781708e-02 -1.291849836707115173e-02 -2.862150594592094421e-02 2.997077628970146179e-02 -6.096479669213294983e-02 8.628271520137786865e-02 -1.530390232801437378e-01 3.084727004170417786e-02 -4.843389391899108887e-01 8.439671248197555542e-02 -1.662567704916000366e-01 -3.423700034618377686e-01 -1.103749219328165054e-02 7.770254462957382202e-02 -2.830624878406524658e-01 -7.744000107049942017e-02 2.437916770577430725e-02 6.123712658882141113e-02 5.402517318725585938e-02 -1.214106800034642220e-03 2.122953683137893677e-01 1.026368960738182068e-01 2.853907048702239990e-01
-7.068508863449096680e-02 1.744858026504516602e-01 -6.509337574243545532e-02 -1.940157264471054077e-01 2.827507071197032928e-02 -8.908560872077941895e-02 1.133410632610321045e-01 -9.992644190788269043e-03 2.345695048570632935e-01 5.174051970243453979e-02 1.623662859201431274e-01 2.520221173763275146e-01 -1.619402021169662476e-01 2.111710160970687866e-01 -3.214664757251739502e-02 -4.448694735765457153e-02 3.589587509632110596e-01 -3.552126586437225342e-01 9.429792873561382294e-03 7.839660160243511200e-03 -2.317756563425064087e-01 2.417999953031539917e-01 -2.257490605115890503e-01 -5.001735687255859375e-02 -2.802043780684471130e-02 -1.430355161428451538e-01 -2.293613404035568237e-01 -2.152525037527084351e-01 1.011742800474166870e-01 1.621156930923461914e-01 2.935959696769714355e-01 1.259324252605438232e-01
2.782805860042572021e-01 -1.342293471097946167e-01 -3.367591649293899536e-02 -1.429237425327301025e-01 -5.607185885310173035e-02 -1.942788437008857727e-02 7.346971333026885986e-02 -9.558684378862380981e-02 1.324822455644607544e-01 -2.248261272907257080e-01 2.560694813728332520e-01 -5.465110763907432556e-02 8.298959583044052124e-02 2.014312297105789185e-01 2.997687458992004395e-01 -2.226912528276443481e-01 2.029178142547607422e-01 7.249368727207183838e-02 -2.301062494516372681e-01 -4.151002690196037292e-02 -2.859746105968952179e-02 3.955217450857162476e-02 -7.095840573310852051e-02 -4.124481976032257080e-01 -3.377899229526519775e-01 1.454318910837173462e-01 -8.521711453795433044e-03 -2.102006040513515472e-02 -2.238226681947708130e-01 -2.687250673770904541e-01 5.423345789313316345e-02 -4.125613346695899963e-02
-2.571708895266056061e-02 1.652508080005645752e-01 2.062016427516937256e-01 -5.427072569727897644e-02 -2.092321515083312988e-01 1.522101759910583496e-01 -3.518854081630706787e-02 -7.848398387432098389e-02 -7.261095196008682251e-02 -1.897342950105667114e-01 2.504925131797790527e-01 1.083062216639518738e-01 -2.069219946861267090e-01 9.608080238103866577e-02 3.274104595184326172e-01 -6.996577978134155273e-02 3.016576766967773438e-01 -1.464811414480209351e-01 4.381119310855865479e-01 1.723535805940628052e-01 -1.727091223001480103e-01 1.202610135078430176e-02 1.879463344812393188e-01 -2.061148136854171753e-01 -1.205572336912155151e-01 -5.835610255599021912e-02 5.879556760191917419e-02 -1.801725029945373535e-01 -1.426190435886383057e-01 -2.281688004732131958e-01 2.315662056207656860e-02 6.045691668987274170e-02
7.139863818883895874e-02 -1.891720890998840332e-01 -1.463603228330612183e-03 9.376730024814605713e-02 -1.711596697568893433e-01 -4.099984094500541687e-02 -5.759367719292640686e-02 -7.552504539489746094e-02 -3.176530897617340088e-01 -1.077506914734840393e-01 2.135256081819534302e-01 1.368452012538909912e-01 -1.268811076879501343e-01 2.784042060375213623e-01 4.354553520679473877e-01 -8.127794414758682251e-02 2.737438678741455078e-01 -2.719038426876068115e-01 1.343348473310470581e-01 2.402022033929824829e-01 -1.735460907220840454e-01 -2.252672165632247925e-01 -1.520260423421859741e-01 -1.851198971271514893e-01 9.532438707537949085e-04 -4.438879340887069702e-02 -7.864481955766677856e-02 -7.262186706066131592e-02 -2.374376505613327026e-01 1.658442430198192596e-02 1.033817455172538757e-01 5.525681190192699432e-03
1.143000423908233643e-01 -4.249592125415802002e-02 -1.516183614730834961e-01 1.331993043422698975e-01 2.076033800840377808e-01 -6.717473268508911133e-02 4.237688332796096802e-02 -3.030068576335906982e-01 4.238876700401306152e-01 -1.943186521530151367e-01 5.020930245518684387e-02 7.201780378818511963e-02 -1.382502317428588867e-01 1.410399824380874634e-01 3.257161751389503479e-02 -1.417213529348373413e-01 2.394205927848815918e-01 7.298230379819869995e-02 -9.532625228166580200e-02 9.316601790487766266e-03 -1.118982061743736267e-01 1.928740292787551880e-01 -1.429922282695770264e-01 -3.192176222801208496e-01 -3.382661640644073486e-01 2.548156678676605225e-01 6.943313032388687134e-02 -2.746309153735637665e-02 1.888728141784667969e-01 1.312916129827499390e-01 -1.123231351375579834e-01 1.534000337123870850e-01
7.921753078699111938e-02 6.618679314851760864e-02 8.240886032581329346e-02 -2.498116940259933472e-01 1.572260819375514984e-02 -3.045185208320617676e-01 1.117596924304962158e-01 -5.728895589709281921e-02 3.237843513488769531e-01 1.349949091672897339e-01 -7.075452059507369995e-02 1.656525284051895142e-01 1.953314840793609619e-01 -9.661444276571273804e-02 -3.082737699151039124e-02 -2.583386842161417007e-03 6.625684350728988647e-02 -3.178676366806030273e-01 4.222516436129808426e-03 1.137472614645957947e-01 -1.620346307754516602e-02 -1.753600686788558960e-01 2.898629009723663330e-01 -3.337786793708801270e-01 -3.988500535488128662e-01 1.531290113925933838e-01 1.868449151515960693e-02 -5.053243413567543030e-02 -7.716234773397445679e-02 7.129444926977157593e-02 2.261897176504135132e-01 -1.224075481295585632e-01
1.204681172966957092e-01 1.470921188592910767e-01 -5.148895084857940674e-02 8.559874445199966431e-02 -2.344231754541397095e-01 1.533536016941070557e-01 -1.291829794645309448e-01 -2.953437864780426025e-01 2.882602512836456299e-01 -9.677454084157943726e-02 -1.161374151706695557e-01 -1.569364368915557861e-01 -2.355577945709228516e-01 2.236497402191162109e-01 4.678221791982650757e-02 -9.993657469749450684e-02 1.520965844392776489e-01 -2.269098907709121704e-01 1.856822986155748367e-03 -1.080808341503143311e-01 -2.019055038690567017e-01 2.322319708764553070e-02 -2.241973280906677246e-01 -3.143906891345977783e-01 -7.394223660230636597e-02 -2.945042550563812256e-01 -1.741510778665542603e-01 -1.722853928804397583e-01 -4.606042988598346710e-03 1.500511318445205688e-01 2.246275097131729126e-01 -1.459588408470153809e-01
-1.052412856370210648e-02 -2.647748030722141266e-02 -5.286268889904022217e-02 4.892738163471221924e-02 -2.029099017381668091e-01 5.794477835297584534e-02 2.809730917215347290e-02 -3.577806353569030762e-01 -3.249221667647361755e-02 6.864260882139205933e-02 1.066887900233268738e-01 3.007691502571105957e-01 7.078603655099868774e-02 9.129311144351959229e-02 1.381831914186477661e-01 -7.397084683179855347e-02 4.159628152847290039e-01 -8.183665573596954346e-02 2.080901712179183960e-01 -7.190275192260742188e-02 2.252037264406681061e-02 3.681747913360595703e-01 8.546060882508754730e-03 -3.313297927379608154e-01 -1.133916750550270081e-01 2.904658764600753784e-02 1.257664710283279419e-01 1.925850510597229004e-01 -2.774376422166824341e-03 8.769771084189414978e-03 3.589854240417480469e-01 7.403188198804855347e-02
3.977484628558158875e-02 1.605235189199447632e-01 -1.565690785646438599e-01 -3.612144589424133301e-01 1.618284732103347778e-01 -1.889827847480773926e-02 2.009930014610290527e-01 -2.465908825397491455e-01 1.866681873798370361e-01 7.207687944173812866e-02 9.555692970752716064e-02 1.965404152870178223e-01 4.182035848498344421e-02 -7.662959862500429153e-03 -6.297403573989868164e-02 -2.242366671562194824e-01 6.680700182914733887e-02 -1.255251765251159668e-01 -8.910284191370010376e-02 2.958037555217742920e-01 -1.441300660371780396e-01 7.779002189636230469e-02 -5.649892613291740417e-02 -3.007191717624664307e-01 -3.056065738201141357e-01 6.377151608467102051e-02 -1.481090188026428223e-01 -3.459843099117279053e-01 -1.192016452550888062e-01 4.690073896199464798e-03 4.853664338588714600e-02 -2.329302132129669189e-01
2.350426465272903442e-01 1.149787977337837219e-01 9.120516479015350342e-02 -1.966442614793777466e-01 -2.288600429892539978e-03 1.420519649982452393e-01 -2.004387974739074707e-01 -2.083326131105422974e-02 -8.321291208267211914e-02 -1.986467093229293823e-01 9.078972786664962769e-02 3.249888718128204346e-01 -2.824424300342798233e-03 1.550845652818679810e-01 1.252954304218292236e-01 5.700971558690071106e-02 3.693370521068572998e-01 -1.340310871601104736e-01 7.359961420297622681e-02 -8.315453678369522095e-02 -1.727520376443862915e-01 -1.558014843612909317e-02 -1.488197594881057739e-01 -4.072253406047821045e-01 3.076977282762527466e-02 2.348799705505371094e-01 2.280227839946746826e-01 -6.454733014106750488e-02 -2.503338456153869629e-01 6.767506897449493408e-02 2.037448287010192871e-01 -1.212179362773895264e-01
2.468524966388940811e-03 -1.058488618582487106e-02 -2.749764025211334229e-01 3.352075442671775818e-02 -1.274939477443695068e-01 -9.999138116836547852e-02 2.916190326213836670e-01 -1.957772485911846161e-02 -3.033576533198356628e-02 -9.606467932462692261e-02 4.297831952571868896e-01 -4.140427708625793457e-02 -1.135604679584503174e-01 1.376145929098129272e-01 3.040299713611602783e-01 -4.334032535552978516e-02 2.287991493940353394e-01 -1.597363799810409546e-01 1.000350415706634521e-01 -1.769133806228637695e-01 -3.588953316211700439e-01 8.968888223171234131e-02 3.657162189483642578e-02 -1.215535849332809448e-01 -1.127609089016914368e-01 7.588143646717071533e-02 5.007396638393402100e-02 -2.285137921571731567e-01 4.851472750306129456e-02 -9.232355654239654541e-02 3.522882163524627686e-01 9.181118011474609375e-02
9.514798223972320557e-02 -1.804446578025817871e-01 2.413404174149036407e-02 1.123039284721016884e-03 2.036613076925277710e-01 5.506182089447975159e-02 1.592313796281814575e-01 -3.227762281894683838e-01 9.367160499095916748e-02 -3.286743462085723877e-01 1.227904632687568665e-01 2.582586556673049927e-02 -2.178277373313903809e-01 1.425320059061050415e-01 1.820933073759078979e-01 -4.514177516102790833e-02 1.532865613698959351e-01 -1.950850486755371094e-01 1.779379844665527344e-01 4.660084843635559082e-01 1.113334372639656067e-01 2.471001446247100830e-02 6.497435271739959717e-02 -1.884692758321762085e-01 -2.810066044330596924e-01 -1.080511603504419327e-02 1.650090068578720093e-01 -1.838095486164093018e-01 -1.613963544368743896e-01 6.061316281557083130e-02 -4.712797328829765320e-02 1.143697276711463928e-01
1.563062667846679688e-01 -2.284626513719558716e-01 -1.434640139341354370e-01 -6.922630965709686279e-02 -7.959721237421035767e-02 -1.663092821836471558e-01 9.194435924291610718e-02 -5.152616277337074280e-02 -1.069800183176994324e-01 -2.547777257859706879e-02 3.654364645481109619e-01 9.496340900659561157e-02 -3.853641748428344727e-01 9.412242472171783447e-02 1.129668653011322021e-01 -1.310247182846069336e-01 2.177064269781112671e-01 -7.723449170589447021e-02 9.434251487255096436e-02 1.896362900733947754e-01 -1.126955598592758179e-01 3.570302948355674744e-02 4.689519852399826050e-02 -3.225775957107543945e-01 -1.710932999849319458e-01 -6.510463356971740723e-02 -8.708804845809936523e-02 7.610584050416946411e-02 2.086630761623382568e-01 -3.098199069499969482e-01 2.096443623304367065e-01 2.492487132549285889e-01
4.528094083070755005e-02 1.849336922168731689e-02 -1.321799457073211670e-01 1.834609210491180420e-01 -2.988875508308410645e-01 5.719745531678199768e-02 -7.203148305416107178e-02 -2.241637259721755981e-01 7.375425845384597778e-02 -1.691773235797882080e-01 2.185850292444229126e-01 -1.428510546684265137e-01 -3.308879137039184570e-01 2.472717761993408203e-01 2.073357552289962769e-01 -2.447294145822525024e-01 1.226523220539093018e-01 -3.393547534942626953e-01 -8.138266950845718384e-02 5.435547232627868652e-02 -2.697454690933227539e-01 4.159412905573844910e-02 -2.379800528287887573e-01 -1.051633879542350769e-01 -1.821102499961853027e-01 -1.465944051742553711e-01 6.342895328998565674e-02 -6.776450574398040771e-02 1.583909690380096436e-01 -1.576889902353286743e-01 1.432598233222961426e-01 -8.343918621540069580e-02
-1.771620661020278931e-02 2.718790993094444275e-02 -5.153375491499900818e-02 6.450895965099334717e-02 -5.355050414800643921e-02 1.611700803041458130e-01 1.033639311790466309e-01 -5.186871811747550964e-02 1.965257525444030762e-01 -2.358491569757461548e-01 7.513503730297088623e-02 1.226077005267143250e-01 -2.707444131374359131e-01 1.103654950857162476e-01 3.426092267036437988e-01 3.235271573066711426e-02 2.364052534103393555e-01 3.181997686624526978e-02 3.735971450805664062e-02 4.444437921047210693e-01 -1.949551254510879517e-01 -1.973189115524291992e-01 2.845926955342292786e-02 4.301560297608375549e-02 -1.489757597446441650e-01 -3.121621310710906982e-01 -1.370301991701126099e-01 1.623257547616958618e-01 -1.179777085781097412e-01 -5.488391220569610596e-02 2.081750482320785522e-01 -2.657325565814971924e-01
2.011377364397048950e-01 2.422891408205032349e-01 -9.182775393128395081e-03 6.507767736911773682e-02 -8.497633039951324463e-02 -1.754282563924789429e-01 2.801645398139953613e-01 -2.614630460739135742e-01 2.422665804624557495e-01 1.159065961837768555e-01 1.627753078937530518e-01 9.933428466320037842e-02 1.368426680564880371e-01 -1.134791299700737000e-01 4.635669291019439697e-02 3.120153443887829781e-03 8.731659501791000366e-02 -1.826988011598587036e-01 2.650389075279235840e-01 2.101767808198928833e-01 -2.427996248006820679e-01 -2.532104849815368652e-01 7.987104356288909912e-02 -9.021907299757003784e-02 -4.574256241321563721e-01 -1.367543637752532959e-01 -5.045329406857490540e-02 8.058408647775650024e-02 -9.778476506471633911e-02 -5.283473432064056396e-02 1.594418734312057495e-01 -4.065573215484619141e-02
2.522320747375488281e-01 1.977782845497131348e-01 -1.302458643913269043e-01 -8.213466405868530273e-02 3.549555316567420959e-02 -1.963835358619689941e-01 -1.245018839836120605e-01 1.169065907597541809e-01 2.362886965274810791e-01 -1.181210055947303772e-01 -9.991098195314407349e-02 1.150342375040054321e-01 1.606843918561935425e-01 2.544883787631988525e-01 3.211118280887603760e-02 7.763355225324630737e-02 3.214227855205535889e-01 -1.954080611467361450e-01 8.308932930231094360e-02 2.588269114494323730e-01 -3.282176554203033447e-01 -2.098782360553741455e-01 1.374151743948459625e-02 -1.865283027291297913e-02 -2.217231243848800659e-01 3.137049078941345215e-01 -1.621495038270950317e-01 4.923798143863677979e-02 2.283497899770736694e-02 1.956380009651184082e-01 8.641584217548370361e-02 1.538169980049133301e-01
1.548237204551696777e-01 2.846570611000061035e-01 2.720647864043712616e-02 1.617985665798187256e-01 1.686867326498031616e-01 -2.930176556110382080e-01 1.476646512746810913e-01 -1.679844409227371216e-01 2.210121601819992065e-01 6.258077919483184814e-02 3.853552043437957764e-01 1.747539639472961426e-01 -8.301372826099395752e-02 2.326471656560897827e-01 -4.507866874337196350e-02 -9.198550134897232056e-03 5.958427861332893372e-02 -1.181524619460105896e-01 1.125353127717971802e-01 1.763158887624740601e-01 2.315464895218610764e-03 -2.172575145959854126e-01 -3.499338403344154358e-02 -2.478151172399520874e-01 -1.515004038810729980e-01 -1.997326612472534180e-01 -2.149341106414794922e-01 -2.148695588111877441e-01 -1.841214597225189209e-01 -2.936674468219280243e-02 2.184648215770721436e-01 1.938047586008906364e-03
-1.535236388444900513e-01 -6.838674843311309814e-02 1.210751459002494812e-01 -3.272994980216026306e-02 1.896600425243377686e-01 -4.601915925741195679e-02 1.336169540882110596e-01 -4.518328607082366943e-01 3.447574675083160400e-01 8.964980393648147583e-02 8.190711587667465210e-02 3.804407715797424316e-01 3.757163882255554199e-03 7.568121701478958130e-02 1.436558812856674194e-01 -2.010196745395660400e-01 8.735137432813644409e-02 7.477702945470809937e-02 -3.245544806122779846e-02 1.836583465337753296e-01 -1.748629063367843628e-01 -7.735017687082290649e-02 -2.060323767364025116e-02 -4.098193719983100891e-02 -2.548850476741790771e-01 -5.241553112864494324e-02 -1.825877279043197632e-01 -2.419853955507278442e-01 -2.150951921939849854e-01 -6.686911731958389282e-02 1.281586587429046631e-01 -1.932900995016098022e-01
1.079635024070739746e-01 7.847905904054641724e-02 8.384266495704650879e-02 -1.027797814458608627e-02 -2.446165680885314941e-02 -8.733982220292091370e-03 -6.182929128408432007e-02 2.351642698049545288e-01 2.420585602521896362e-01 -1.922192722558975220e-01 3.322372436523437500e-01 6.623987108469009399e-02 -1.298131197690963745e-01 1.885482966899871826e-01 2.938098311424255371e-01 -3.418231010437011719e-01 1.706021875143051147e-01 -2.897248566150665283e-01 -1.164429858326911926e-01 3.008940219879150391e-01 -2.116102278232574463e-01 -1.115022823214530945e-01 1.591097563505172729e-01 -1.850619316101074219e-01 -1.469472423195838928e-02 -6.707920879125595093e-02 1.319885998964309692e-01 -2.043635398149490356e-01 1.497658044099807739e-01 -5.033305659890174866e-02 6.639115512371063232e-02 -1.489355564117431641e-01
-1.306174844503402710e-01 -4.387838765978813171e-02 7.957932353019714355e-02 2.181342840194702148e-01 3.767215460538864136e-02 2.224062196910381317e-02 -1.115292757749557495e-01 5.448629707098007202e-02 -2.794207818806171417e-02 -1.971094161272048950e-01 8.362194150686264038e-02 -1.549646444618701935e-02 -1.330532431602478027e-01 1.545995175838470459e-01 8.124104887247085571e-02 -1.867988556623458862e-01 3.075706064701080322e-01 -2.368175238370895386e-01 3.063862323760986328e-01 -1.755390912294387817e-01 -3.183874189853668213e-01 1.213144361972808838e-01 -2.815374732017517090e-02 -5.003331303596496582e-01 -1.655938178300857544e-01 -1.920113563537597656e-01 1.550380140542984009e-01 -2.170433849096298218e-01 -4.402987193316221237e-03 -2.021072246134281158e-02 3.259651362895965576e-02 -1.749939098954200745e-02
1.234507337212562561e-01 -4.695447161793708801e-02 -3.551062569022178650e-02 1.157863289117813110e-01 -6.326059997081756592e-02 4.434690624475479126e-02 1.726095825433731079e-01 -2.128121815621852875e-02 -2.681520394980907440e-02 -4.725175201892852783e-01 2.721457481384277344e-01 -5.952323228120803833e-02 -7.201495021581649780e-02 7.024702616035938263e-03 5.828063935041427612e-02 -1.231310442090034485e-01 2.789960205554962158e-01 -8.213903754949569702e-02 -4.772549495100975037e-02 -9.739896655082702637e-02 -2.944686450064182281e-02 1.128933802247047424e-01 -3.326619416475296021e-02 -4.558458626270294189e-01 -4.418272525072097778e-02 -6.095572561025619507e-02 6.686223298311233521e-02 -2.649643924087285995e-03 1.102370172739028931e-01 1.278790235519409180e-01 4.025619924068450928e-01 -2.944658994674682617e-01
2.679092884063720703e-01 4.360646381974220276e-02 -1.669383049011230469e-01 -3.247558325529098511e-02 -1.710894517600536346e-02 1.229203641414642334e-01 4.023133218288421631e-01 7.483163475990295410e-02 1.440960168838500977e-01 -2.636603415012359619e-01 7.200977951288223267e-02 5.223917216062545776e-02 -5.259873345494270325e-03 5.215882882475852966e-02 -4.221995174884796143e-02 1.095876768231391907e-01 2.580053806304931641e-01 -2.885361611843109131e-01 1.247761696577072144e-01 3.492604941129684448e-02 -1.037209928035736084e-01 1.022651121020317078e-01 -1.794881671667098999e-01 -3.166046142578125000e-01 -3.533136546611785889e-01 8.358685672283172607e-02 -1.665183901786804199e-01 1.285045295953750610e-01 8.237808011472225189e-03 2.650820612907409668e-01 -3.161942213773727417e-02 -1.792552322149276733e-01
1.478399932384490967e-01 1.407000143080949783e-02 -2.629401981830596924e-01 -8.450286462903022766e-03 -1.136194691061973572e-01 4.391276463866233826e-02 1.061802655458450317e-01 -2.623760402202606201e-01 2.390303015708923340e-01 -1.265381127595901489e-01 3.260846138000488281e-01 -9.753854013979434967e-03 -2.019840292632579803e-02 -1.802826970815658569e-01 2.987526059150695801e-01 -4.677300527691841125e-02 2.521204352378845215e-01 6.940141320228576660e-02 1.701070517301559448e-01 5.881847348064184189e-03 -2.682424187660217285e-01 1.366433314979076385e-02 -7.112132757902145386e-02 -2.444211244583129883e-01 -1.810945868492126465e-01 -1.337095350027084351e-01 -3.861880104523152113e-04 2.024749070405960083e-01 -6.622107233852148056e-03 2.807192504405975342e-01 -1.634187102317810059e-01 -2.798993289470672607e-01
1.648473925888538361e-02 1.336875259876251221e-01 2.236421108245849609e-01 3.078599274158477783e-01 1.790757477283477783e-01 -5.015794304199516773e-04 -5.412522703409194946e-02 -3.298430470749735832e-03 3.009291887283325195e-01 -5.135198310017585754e-02 -4.969741031527519226e-02 -5.766904354095458984e-02 -6.014186516404151917e-02 2.824568450450897217e-01 1.065144315361976624e-01 -2.306682169437408447e-01 1.391540616750717163e-01 -1.153367608785629272e-01 -1.600112318992614746e-01 2.598485946655273438e-01 -2.552726864814758301e-01 -2.247814685106277466e-01 -2.217040583491325378e-02 -3.230190277099609375e-01 -1.250492930412292480e-01 1.690739393234252930e-02 -3.467513918876647949e-01 7.399607449769973755e-02 6.600674986839294434e-02 2.308762669563293457e-01 7.748770713806152344e-02 5.912235751748085022e-02
4.149995371699333191e-02 -1.167084425687789917e-01 -5.168856680393218994e-02 -1.332386434078216553e-01 -1.034337952733039856e-01 -9.585062414407730103e-02 -4.129517450928688049e-02 9.135816246271133423e-02 4.053033888339996338e-01 -1.340372115373611450e-01 2.562442421913146973e-02 -4.207326844334602356e-02 1.512096971273422241e-01 -5.299971625208854675e-02 1.485514789819717407e-01 -3.219268620014190674e-01 -9.737433493137359619e-02 -4.841851592063903809e-01 6.205523759126663208e-02 -8.758492022752761841e-02 -1.684781312942504883e-01 1.153026372194290161e-01 1.977204531431198120e-01 -3.063037097454071045e-01 -1.996565610170364380e-01 1.571471989154815674e-02 5.567102134227752686e-02 -8.920716494321823120e-02 -2.695579528808593750e-01 -4.223968833684921265e-02 1.643661409616470337e-01 -1.248640567064285278e-01
9.554536081850528717e-03 2.561071813106536865e-01 6.104538589715957642e-02 1.300059854984283447e-01 -1.711552888154983521e-01 2.294250279664993286e-01 2.374586611986160278e-01 -1.143175363540649414e-01 -2.071273513138294220e-02 -1.105977743864059448e-01 2.216869443655014038e-01 2.424587756395339966e-01 -3.186714947223663330e-01 3.076046407222747803e-01 1.041839644312858582e-01 -8.535181730985641479e-02 6.568023562431335449e-02 -3.836480975151062012e-01 -9.108724445104598999e-02 -8.853373676538467407e-02 -7.874269038438796997e-02 2.418057620525360107e-01 -4.268487542867660522e-02 -3.630894422531127930e-01 -6.927951239049434662e-03 -2.862814289983361959e-04 1.230165883898735046e-01 -1.088511105626821518e-02 -4.561320692300796509e-02 -7.221105974167585373e-03 1.982655674219131470e-01 6.854371726512908936e-02
1.452185399830341339e-02 1.143254712224006653e-02 -1.777865439653396606e-01 2.106003165245056152e-01 8.401171118021011353e-02 -7.078947126865386963e-02 1.723668128252029419e-01 -2.091967910528182983e-01 -5.636313557624816895e-02 -6.159831583499908447e-02 2.223835736513137817e-01 -3.539554476737976074e-01 -1.014002412557601929e-02 1.301839109510183334e-02 2.863477766513824463e-01 4.044422507286071777e-02 2.621954679489135742e-01 -3.050796687602996826e-01 1.401683539152145386e-01 -1.792186647653579712e-01 -4.161418378353118896e-01 7.615648955106735229e-02 -6.458313763141632080e-02 -1.928757578134536743e-01 -7.667312026023864746e-02 4.835300147533416748e-02 6.439226120710372925e-02 -1.594059467315673828e-01 -1.149275898933410645e-01 -1.874790042638778687e-01 1.337484121322631836e-01 -1.859857290983200073e-01
1.740675419569015503e-01 1.114760413765907288e-01 9.861171245574951172e-02 -9.606315195560455322e-02 -1.721318066120147705e-02 -3.289590775966644287e-01 4.124895110726356506e-02 -8.592423051595687866e-02 1.142631769180297852e-01 -1.483657062053680420e-01 -1.267879754304885864e-01 -3.637128695845603943e-02 1.483514010906219482e-01 1.824911981821060181e-01 2.335543930530548096e-01 -1.391668766736984253e-01 1.200556457042694092e-01 -8.681803196668624878e-02 -2.434233725070953369e-01 1.159460842609405518e-01 -9.939610958099365234e-02 5.734224990010261536e-02 9.553815424442291260e-02 -2.341154366731643677e-01 -3.791504502296447754e-01 1.729422509670257568e-01 -2.061164826154708862e-01 -2.295122593641281128e-01 -3.964897245168685913e-02 1.030566096305847168e-01 3.872604966163635254e-01 -1.905042827129364014e-01
2.180463820695877075e-01 2.889972329139709473e-01 -1.114864088594913483e-02 1.322236955165863037e-01 9.471420943737030029e-02 -1.985972374677658081e-01 1.176959648728370667e-02 -3.040649890899658203e-01 5.203237384557723999e-02 2.754697017371654510e-02 1.735004186630249023e-01 2.440763115882873535e-01 -1.369854658842086792e-01 9.052323177456855774e-03 1.726084649562835693e-01 -2.100226432085037231e-01 8.104895800352096558e-02 1.193870231509208679e-01 3.058210015296936035e-01 1.112271398305892944e-01 -3.606605902314186096e-02 -2.715118229389190674e-01 6.304572522640228271e-02 -1.099909022450447083e-01 -1.267008334398269653e-01 5.713439732789993286e-02 -2.500058114528656006e-01 -4.626281559467315674e-02 -2.229068875312805176e-01 -6.007804186083376408e-04 4.126938283443450928e-01 -5.151979997754096985e-02
3.330514430999755859e-01 -1.515155881643295288e-01 -1.177823990583419800e-01 -1.454363316297531128e-01 1.105428636074066162e-01 7.973805814981460571e-02 1.773625984787940979e-02 1.982994005084037781e-02 3.501836061477661133e-01 -1.164477989077568054e-01 2.266135960817337036e-01 7.430528104305267334e-02 2.734577655792236328e-01 2.378049194812774658e-01 1.509899348020553589e-01 -1.096569001674652100e-02 1.699496805667877197e-01 2.569673582911491394e-02 1.632015407085418701e-01 -8.408194035291671753e-02 -1.319696605205535889e-01 1.174256950616836548e-01 2.000100165605545044e-01 -1.563176065683364868e-01 -8.880060166120529175e-02 -3.352670669555664062e-01 -8.931539207696914673e-02 -1.284667942672967911e-02 -1.739417761564254761e-01 3.108026087284088135e-01 1.983738988637924194e-01 -1.047269925475120544e-01
-1.805924922227859497e-01 3.836664929986000061e-02 3.428597003221511841e-02 1.034991666674613953e-01 1.469525843858718872e-01 6.920194625854492188e-02 8.264741301536560059e-02 -6.096826791763305664e-01 1.303696036338806152e-01 -5.981029570102691650e-02 1.460554897785186768e-01 -8.207043260335922241e-02 1.164738535881042480e-01 1.566280843690037727e-03 1.726076751947402954e-01 1.824509501457214355e-01 7.099761813879013062e-02 -1.473221629858016968e-01 -6.551399081945419312e-02 -1.603755056858062744e-01 -2.367957383394241333e-01 -4.958279058337211609e-02 -3.045398183166980743e-02 -2.313203215599060059e-01 -5.819503217935562134e-02 7.521753758192062378e-02 8.761463314294815063e-02 5.857713893055915833e-02 -2.477466464042663574e-01 -6.595463305711746216e-02 3.524239361286163330e-01 -2.097628563642501831e-01
1.630039662122726440e-01 -1.574837267398834229e-01 1.314413845539093018e-01 6.229843571782112122e-02 1.722383052110671997e-01 -2.087640576064586639e-02 -4.900346323847770691e-02 1.713152676820755005e-01 3.985431194305419922e-01 -1.772893965244293213e-01 5.835517868399620056e-02 2.176074832677841187e-01 1.178611721843481064e-02 7.365596829913556576e-04 2.039746642112731934e-01 -1.250469088554382324e-01 2.499840855598449707e-01 -3.628473281860351562e-01 1.265922039747238159e-01 2.251073569059371948e-01 -1.357763260602951050e-01 3.472941815853118896e-01 9.858968108892440796e-02 -9.132304042577743530e-02 -1.795908063650131226e-01 -2.104222029447555542e-01 -6.662321835756301880e-02 -7.253809273242950439e-02 -2.061342000961303711e-01 -1.641113311052322388e-02 -1.172126755118370056e-01 -8.076360821723937988e-02
-8.834696561098098755e-02 -2.780579961836338043e-02 -9.313548356294631958e-02 -7.307999581098556519e-02 -1.768351942300796509e-01 -2.360159605741500854e-01 -1.337275356054306030e-01 -2.089456468820571899e-01 1.789131164550781250e-01 -2.310165166854858398e-01 1.571201384067535400e-01 -2.723133377730846405e-02 -1.211677268147468567e-01 3.905786275863647461e-01 1.968898177146911621e-01 -1.001263111829757690e-01 2.145048081874847412e-01 -2.321769297122955322e-02 6.140192598104476929e-02 2.056788206100463867e-01 -2.851281464099884033e-01 5.020181834697723389e-02 1.948519200086593628e-01 -2.127339392900466919e-01 -1.200192980468273163e-02 -2.775592915713787079e-02 6.163329631090164185e-02 -4.722166806459426880e-02 -2.980932593345642090e-01 3.401798605918884277e-01 1.320557296276092529e-01 1.158879473805427551e-01
1.754022389650344849e-01 -1.163064092397689819e-01 3.902881592512130737e-02 2.589086592197418213e-01 7.228666450828313828e-03 1.707824617624282837e-01 2.388001084327697754e-01 -1.017327159643173218e-01 2.249875515699386597e-01 2.264156751334667206e-02 6.303313374519348145e-02 -1.716041862964630127e-01 -8.010900765657424927e-02 8.788631856441497803e-02 4.534393548965454102e-01 6.861329078674316406e-03 3.864214569330215454e-02 -9.405387938022613525e-02 4.864161834120750427e-02 -1.833594590425491333e-01 -4.076961874961853027e-01 1.817573159933090210e-01 -9.516301751136779785e-02 -2.433486580848693848e-01 -2.287204414606094360e-01 6.179264187812805176e-02 -2.815423905849456787e-01 6.462699919939041138e-02 -4.391681868582963943e-03 -5.338195338845252991e-02 1.726918816566467285e-01 9.426016360521316528e-03
2.302917093038558960e-01 -1.340707093477249146e-01 -8.452674001455307007e-02 3.510721325874328613e-01 1.176006048917770386e-01 4.212943091988563538e-02 7.776633650064468384e-02 7.035274058580398560e-02 -5.875917151570320129e-02 -9.500108659267425537e-03 1.961247026920318604e-01 -1.325699836015701294e-01 -9.433956444263458252e-02 1.181275025010108948e-01 3.281967639923095703e-01 -1.758681237697601318e-02 1.369107067584991455e-01 -4.383700788021087646e-01 -8.675281703472137451e-02 2.014108560979366302e-02 -3.167481422424316406e-01 1.669773459434509277e-01 5.522268638014793396e-02 -2.438396811485290527e-01 -5.120935291051864624e-02 -1.209814622998237610e-01 -1.970932036638259888e-01 6.581945717334747314e-02 2.980947494506835938e-03 -1.720636636018753052e-01 2.769755125045776367e-01 -7.213471084833145142e-02
1.587103009223937988e-01 -4.041189849376678467e-01 -2.435389347374439240e-02 -1.492695808410644531e-01 1.879365891218185425e-01 1.341411024332046509e-01 1.678483635187149048e-01 -1.766476333141326904e-01 2.912841439247131348e-01 1.741743460297584534e-02 1.133771613240242004e-01 1.671984493732452393e-01 -1.840224713087081909e-01 1.112233921885490417e-01 9.272459894418716431e-02 -2.009315490722656250e-01 1.088694334030151367e-01 -1.523786634206771851e-01 4.415872991085052490e-01 8.615714311599731445e-02 -2.477875053882598877e-01 -8.072486519813537598e-02 -1.709428243339061737e-02 -9.574986994266510010e-03 -9.310298413038253784e-02 -9.879658371210098267e-02 1.006559133529663086e-01 2.254009991884231567e-01 -2.016567289829254150e-01 -7.845771312713623047e-02 1.239202469587326050e-01 -8.620008826255798340e-02
1.352125257253646851e-01 -1.396503299474716187e-01 -1.168894991278648376e-01 1.702931374311447144e-01 -1.416120957583189011e-02 6.982021778821945190e-02 7.940707355737686157e-02 -8.847733587026596069e-02 3.198031187057495117e-01 9.953665733337402344e-02 7.169535011053085327e-02 -1.537654399871826172e-01 3.404725342988967896e-02 3.701241686940193176e-02 -7.595579326152801514e-02 -4.255957603454589844e-01 1.524093449115753174e-01 -2.684337496757507324e-01 -2.367605715990066528e-01 1.796619594097137451e-01 -5.402827858924865723e-01 -3.117588907480239868e-02 -1.599978953599929810e-01 -1.239328086376190186e-01 -8.467866480350494385e-02 -1.299627721309661865e-01 4.414221644401550293e-02 8.520482480525970459e-02 -3.935429081320762634e-02 7.586088776588439941e-02 1.026571691036224365e-01 -3.716102242469787598e-02
3.144183754920959473e-01 -1.496198475360870361e-01 -5.078987032175064087e-02 -8.887229114770889282e-02 -1.931363046169281006e-01 4.231715947389602661e-02 -1.821109279990196228e-02 -2.330069690942764282e-01 -1.172253675758838654e-02 -1.440315842628479004e-01 1.563323438167572021e-01 2.473160065710544586e-02 2.461706995964050293e-01 6.940377503633499146e-02 1.153738126158714294e-01 -2.412321269512176514e-01 3.188729286193847656e-01 6.863826513290405273e-02 -3.195126727223396301e-02 7.887174189090728760e-02 -4.699794203042984009e-02 -3.600677847862243652e-02 -1.295722573995590210e-01 -3.384488224983215332e-01 -2.875950038433074951e-01 2.722404897212982178e-01 -5.987125635147094727e-02 -2.341675311326980591e-01 -2.783662378787994385e-01 -8.994409441947937012e-02 8.089574426412582397e-02 -1.893795579671859741e-01
5.063062533736228943e-02 1.451621800661087036e-01 -1.047181934118270874e-01 5.969124380499124527e-03 4.497876018285751343e-02 -2.762236595153808594e-01 6.661163270473480225e-02 -2.817624509334564209e-01 1.611222177743911743e-01 -2.776591293513774872e-02 3.181018233299255371e-01 2.970618903636932373e-01 -3.268912434577941895e-03 2.135313116014003754e-02 6.626828014850616455e-02 -8.912225812673568726e-02 -8.678523823618888855e-03 -2.104243338108062744e-01 1.264330893754959106e-01 8.454413153231143951e-03 1.045036092400550842e-01 -3.083752691745758057e-01 -2.214513868093490601e-01 -2.320017963647842407e-01 -1.777622401714324951e-01 -5.701012536883354187e-02 -2.445409148931503296e-01 -2.004925757646560669e-01 -3.582679629325866699e-01 1.557888537645339966e-01 1.111344993114471436e-01 7.162361592054367065e-02
2.384806238114833832e-02 -1.542442739009857178e-01 1.641356050968170166e-01 3.925365582108497620e-02 -2.211916595697402954e-01 -8.960063755512237549e-02 2.727434597909450531e-02 -2.203697562217712402e-01 -4.005719721317291260e-02 -1.989215612411499023e-01 2.591909766197204590e-01 2.072183340787887573e-01 -3.381882905960083008e-01 1.570543497800827026e-01 2.147033512592315674e-01 -1.165138036012649536e-01 1.293382495641708374e-01 -1.337341666221618652e-01 9.746757894754409790e-02 1.706872135400772095e-01 -3.120917975902557373e-01 1.231280118227005005e-01 2.598685212433338165e-02 -5.099126696586608887e-02 -8.865083754062652588e-02 1.134932935237884521e-01 1.446437537670135498e-01 -1.960718929767608643e-01 -2.450980842113494873e-01 1.584175825119018555e-01 8.464149385690689087e-02 -3.596804141998291016e-01
8.028967678546905518e-02 3.943861275911331177e-02 1.077216789126396179e-01 2.935538887977600098e-01 -8.292170614004135132e-02 -6.748261302709579468e-02 2.308030426502227783e-01 1.148240553447976708e-04 2.962074279785156250e-01 -1.314014345407485962e-01 1.764366477727890015e-01 3.406379371881484985e-02 -3.520828485488891602e-01 8.531059324741363525e-02 8.741655200719833374e-02 -1.576587557792663574e-01 1.775544881820678711e-01 -7.278693467378616333e-02 -1.380571126937866211e-01 3.471165522933006287e-02 -4.483943283557891846e-01 -5.501581728458404541e-02 -1.467046439647674561e-01 -3.862252235412597656e-01 -2.363504841923713684e-02 9.192530810832977295e-02 -2.243542075157165527e-01 2.297822386026382446e-02 3.982380032539367676e-02 -2.703193947672843933e-02 -1.606674790382385254e-01 9.284329414367675781e-02
1.962835341691970825e-02 -5.022148787975311279e-02 -9.145826846361160278e-02 3.932736217975616455e-01 -1.262557804584503174e-01 4.720019176602363586e-02 1.539495587348937988e-01 -1.543986052274703979e-01 2.697070240974426270e-01 -3.928671404719352722e-02 -8.130692690610885620e-02 2.210681140422821045e-01 -1.395986676216125488e-01 6.586228311061859131e-02 -7.934889197349548340e-02 -1.350593417882919312e-01 9.634726494550704956e-02 -3.585660755634307861e-01 -4.909384064376354218e-03 1.172019354999065399e-02 -2.634908556938171387e-01 -1.297042518854141235e-01 1.481278091669082642e-01 -4.633719623088836670e-01 -5.384122207760810852e-02 1.018444672226905823e-01 -1.804139465093612671e-01 1.422918289899826050e-01 -6.109702517278492451e-04 -2.417199313640594482e-01 4.355165362358093262e-02 5.397108569741249084e-02
1.330437660217285156e-01 -3.008445799350738525e-01 2.693524360656738281e-01 3.686589375138282776e-02 -7.233105599880218506e-02 -1.001876220107078552e-01 -4.839716479182243347e-02 -9.102358669042587280e-02 3.865186572074890137e-01 -5.620967969298362732e-02 5.284048616886138916e-02 4.902347549796104431e-02 4.929911345243453979e-02 5.677925795316696167e-02 2.077828794717788696e-01 -3.152965605258941650e-01 2.106465101242065430e-01 -2.155587673187255859e-01 -7.088571786880493164e-02 9.869839996099472046e-02 -1.273217499256134033e-01 3.912074565887451172e-01 -6.448923051357269287e-02 -1.971612423658370972e-01 -1.020359694957733154e-01 -2.350420355796813965e-01 1.081126183271408081e-01 3.619015961885452271e-02 -6.379853934049606323e-02 -9.997580945491790771e-02 2.596645653247833252e-01 -8.921387791633605957e-02
1.522479057312011719e-01 1.535099744796752930e-01 -1.704364120960235596e-01 -1.595965176820755005e-01 1.110893264412879944e-01 -1.792968809604644775e-02 1.418718788772821426e-02 -1.020445674657821655e-01 1.188240125775337219e-01 -4.870676398277282715e-01 9.285571426153182983e-02 1.307412385940551758e-01 2.360381372272968292e-02 -1.486866176128387451e-02 1.952425837516784668e-01 2.263274341821670532e-01 1.865049004554748535e-01 -2.108481675386428833e-01 7.730529457330703735e-02 -8.592003583908081055e-02 -2.357330471277236938e-01 -1.705823391675949097e-01 -1.490624248981475830e-01 -1.030119806528091431e-01 -9.787914156913757324e-02 3.348614871501922607e-01 -1.820340007543563843e-02 1.560862511396408081e-01 -2.664117813110351562e-01 -1.027368456125259399e-01 2.442253679037094116e-01 -1.028869226574897766e-01
3.272888660430908203e-01 1.914990320801734924e-02 1.456227246671915054e-02 -9.476403705775737762e-03 -2.835251390933990479e-01 -4.746253788471221924e-02 -2.468358352780342102e-02 -1.876334100961685181e-01 4.447331652045249939e-02 7.882815785706043243e-03 1.764973551034927368e-01 1.230201795697212219e-01 1.694547086954116821e-01 4.350915551185607910e-02 7.374099642038345337e-02 -9.219804406166076660e-02 3.701447546482086182e-01 8.285249024629592896e-02 -1.178479939699172974e-01 -8.027664572000503540e-02 1.587516628205776215e-02 -8.654828369617462158e-02 -2.871979959309101105e-03 -3.621621727943420410e-01 -1.869956105947494507e-01 2.075090259313583374e-01 -1.987042278051376343e-02 -2.775298655033111572e-01 -3.076833486557006836e-01 -7.219204306602478027e-02 1.065309420228004456e-01 -3.333108723163604736e-01
1.640227735042572021e-01 -8.032005280256271362e-02 -2.039321511983871460e-01 1.385833472013473511e-01 9.820892661809921265e-02 -2.190683484077453613e-01 4.326306283473968506e-02 -1.230541616678237915e-01 -1.104046124964952469e-02 -3.824191987514495850e-01 -1.822508871555328369e-02 2.941375970840454102e-01 -1.522036939859390259e-01 1.750240027904510498e-01 2.224604785442352295e-01 1.770396828651428223e-01 1.801854223012924194e-01 -2.190334498882293701e-01 1.551205664873123169e-01 -1.517620235681533813e-01 -1.124403700232505798e-01 1.162929385900497437e-01 -5.837271455675363541e-03 -3.953737020492553711e-01 -1.638270914554595947e-01 1.894869953393936157e-01 2.365105450153350830e-01 -3.149147704243659973e-02 5.397194996476173401e-02 1.218598634004592896e-01 6.067622080445289612e-02 1.103594154119491577e-01
4.893074557185173035e-02 -1.024218723177909851e-01 6.843410432338714600e-02 2.168874591588973999e-01 -7.201617956161499023e-02 -9.713396430015563965e-02 2.229703068733215332e-01 3.133847936987876892e-02 2.829278707504272461e-01 2.180179581046104431e-02 4.399042204022407532e-02 1.441844999790191650e-01 -1.670666038990020752e-01 3.925592452287673950e-02 3.382191956043243408e-01 -2.318953722715377808e-02 7.945263385772705078e-02 -3.618599176406860352e-01 1.548434700816869736e-02 2.004139572381973267e-01 -5.275191739201545715e-02 3.788027763366699219e-01 -1.645740717649459839e-01 -2.537554502487182617e-01 -1.581208109855651855e-01 -1.634538620710372925e-01 -4.645476490259170532e-02 2.351134717464447021e-01 -2.899395525455474854e-01 -9.265290945768356323e-02 -7.190373539924621582e-02 -7.479607127606868744e-03
2.256616204977035522e-01 8.017344772815704346e-02 -1.021877676248550415e-01 -1.622921228408813477e-02 2.157191932201385498e-01 -7.402241975069046021e-02 1.545883566141128540e-01 -2.900736331939697266e-01 1.351045370101928711e-01 -1.103899776935577393e-01 1.268025189638137817e-01 2.884103655815124512e-01 -1.002038866281509399e-01 -2.104996740818023682e-01 9.237227030098438263e-03 -2.301238775253295898e-01 -1.418902818113565445e-02 -6.024522706866264343e-02 3.433947265148162842e-01 -3.065589815378189087e-03 -2.114023119211196899e-01 -5.868759751319885254e-02 1.166377142071723938e-01 -9.833600372076034546e-02 -3.168346881866455078e-01 -4.239487648010253906e-02 -9.295306354761123657e-02 9.209082275629043579e-02 -2.217835634946823120e-01 -1.039251089096069336e-01 2.681580483913421631e-01 3.007122874259948730e-01
1.040973290801048279e-01 -2.191797047853469849e-01 -2.071473896503448486e-01 -2.039618790149688721e-02 5.357620865106582642e-02 1.194236427545547485e-01 8.652493357658386230e-02 -6.514421105384826660e-02 2.597270011901855469e-01 -2.391470074653625488e-01 2.515999376773834229e-01 1.169176772236824036e-01 2.113798260688781738e-01 3.212395310401916504e-01 8.891312032938003540e-02 -1.655694097280502319e-01 -1.659885048866271973e-01 -9.748886525630950928e-02 1.962461322546005249e-02 -2.356621623039245605e-01 -3.525242209434509277e-01 -2.929031662642955780e-02 -2.653813064098358154e-01 -1.617524176836013794e-01 -7.696782052516937256e-02 4.634414613246917725e-02 -7.239321619272232056e-02 -1.665368080139160156e-01 -2.932344377040863037e-01 1.664189547300338745e-01 1.165588423609733582e-01 -3.321891650557518005e-02
1.533932089805603027e-01 -4.971812665462493896e-02 -7.516371458768844604e-02 -7.716903090476989746e-02 2.145783752202987671e-01 -1.214071586728096008e-01 3.052062094211578369e-01 -1.071213372051715851e-02 4.539462551474571228e-02 -3.770313784480094910e-02 1.577581614255905151e-01 1.469708234071731567e-01 -5.906120315194129944e-02 2.072783261537551880e-01 3.987255096435546875e-01 -1.657859981060028076e-01 2.199538797140121460e-01 2.124415338039398193e-02 -9.415832906961441040e-02 1.142329638241790235e-04 -2.049496322870254517e-01 2.268938533961772919e-02 -5.150508508086204529e-02 -7.589922845363616943e-02 -3.342342376708984375e-01 -1.245161667466163635e-01 -1.571923643350601196e-01 -2.022936195135116577e-01 -3.312692940235137939e-01 -3.011370003223419189e-01 1.405195891857147217e-01 -6.171049922704696655e-02
1.544538736343383789e-01 1.002690941095352173e-01 1.754797846078872681e-01 1.365376561880111694e-01 -1.678111106157302856e-01 3.828855976462364197e-02 5.679677054286003113e-02 -1.817699521780014038e-01 2.235665023326873779e-01 -6.538241868838667870e-04 5.961231142282485962e-02 -8.754600584506988525e-02 5.537083745002746582e-02 1.033105254173278809e-01 -6.092559918761253357e-02 6.166686117649078369e-02 2.608099281787872314e-01 -2.577173523604869843e-02 1.360346525907516479e-01 8.942452073097229004e-02 -1.548512876033782959e-01 -1.885730773210525513e-01 1.354981511831283569e-01 -5.898458510637283325e-02 -4.152540266513824463e-01 -3.333769366145133972e-02 -3.685556352138519287e-01 1.632865965366363525e-01 -1.961524970829486847e-02 -1.637286692857742310e-01 3.319270014762878418e-01 -3.439932465553283691e-01
1.813187897205352783e-01 1.889660023152828217e-02 -3.880067169666290283e-02 -1.244199275970458984e-01 1.104134097695350647e-01 7.067717611789703369e-03 1.437286734580993652e-01 -3.233584761619567871e-01 5.393931269645690918e-02 -9.710852056741714478e-02 8.297071605920791626e-02 3.219217658042907715e-01 1.698022186756134033e-01 -3.044564649462699890e-02 4.784747958183288574e-02 -2.500114738941192627e-01 1.630872339010238647e-01 -4.938798025250434875e-03 4.408616200089454651e-02 8.004111237823963165e-03 -3.389529585838317871e-01 -1.027251780033111572e-01 -2.145611681044101715e-02 -2.062416225671768188e-01 -2.638790905475616455e-01 -7.038939744234085083e-02 -1.111607402563095093e-01 -1.598267555236816406e-01 -2.528714239597320557e-01 -4.546666741371154785e-01 6.536387652158737183e-02 1.020562052726745605e-01
-1.930527687072753906e-01 3.542308136820793152e-02 -1.178837642073631287e-01 1.289568934589624405e-02 -1.002007350325584412e-01 1.150801181793212891e-01 2.030304223299026489e-01 -1.784193366765975952e-01 3.704375326633453369e-01 -1.327042132616043091e-01 3.415878713130950928e-01 1.247205510735511780e-01 -2.239266335964202881e-01 9.375235438346862793e-02 4.062713682651519775e-02 1.901908405125141144e-02 1.737228333950042725e-01 4.825541749596595764e-02 3.498292714357376099e-02 8.745881915092468262e-02 1.730540096759796143e-01 5.521608982235193253e-03 -9.399925172328948975e-02 -4.394262135028839111e-01 -2.407882213592529297e-01 5.631487071514129639e-02 2.168379165232181549e-02 -9.189239889383316040e-02 -1.221962645649909973e-02 -2.846377901732921600e-02 3.355766832828521729e-01 2.147818654775619507e-01
1.055730357766151428e-01 -2.451316267251968384e-02 4.558459669351577759e-02 1.231375709176063538e-01 -3.896950557827949524e-02 -9.506370872259140015e-02 6.663478910923004150e-02 9.081493318080902100e-02 1.295921355485916138e-01 -2.108815163373947144e-01 3.135437071323394775e-01 2.781355977058410645e-01 1.279108971357345581e-01 -7.650769501924514771e-02 2.898945659399032593e-02 1.975811459124088287e-02 1.692734360694885254e-01 -1.792283654212951660e-01 1.926875710487365723e-01 -2.004873752593994141e-01 -2.739336490631103516e-01 1.098043397068977356e-01 3.405018150806427002e-02 -2.805003523826599121e-01 -3.784893751144409180e-01 1.154933646321296692e-01 2.631348967552185059e-01 -1.884257346391677856e-01 -6.233594194054603577e-02 2.583749592304229736e-01 1.288787573575973511e-01 -1.837467551231384277e-01
-1.529825329780578613e-01 -7.561787962913513184e-02 1.427310258150100708e-01 2.306444048881530762e-01 2.767838537693023682e-02 3.764355927705764771e-02 2.297597080469131470e-01 2.950079180300235748e-02 2.884010970592498779e-01 -1.594262421131134033e-01 1.219072937965393066e-02 -6.536887586116790771e-02 2.069220393896102905e-01 9.608324617147445679e-02 3.569384217262268066e-01 3.611230105161666870e-02 -9.908076375722885132e-02 -2.304762601852416992e-01 -2.422593347728252411e-02 2.122713923454284668e-01 -8.358328044414520264e-02 9.892839193344116211e-02 4.440462682396173477e-03 -4.234721660614013672e-01 -2.763004601001739502e-01 -1.634873799048364162e-03 -9.080036729574203491e-02 -1.209962889552116394e-01 5.613993853330612183e-02 6.267294287681579590e-02 2.151967138051986694e-01 -3.006197512149810791e-01
4.344896376132965088e-01 -1.740354597568511963e-01 -4.695307835936546326e-02 2.919552475214004517e-02 1.334875226020812988e-01 2.042195647954940796e-01 3.455741098150610924e-03 1.009343937039375305e-01 3.358592987060546875e-01 -7.327020168304443359e-02 -1.462532132863998413e-01 6.447597593069076538e-02 7.493616640567779541e-02 1.039924696087837219e-01 7.237027585506439209e-02 5.786212161183357239e-02 2.570067942142486572e-01 -2.736521661281585693e-01 -1.151659935712814331e-01 2.572859227657318115e-01 -4.632570222020149231e-02 3.094908315688371658e-03 5.835517309606075287e-03 -2.371422946453094482e-01 -2.672037780284881592e-01 -2.343155890703201294e-01 -2.073349356651306152e-01 -2.053761184215545654e-01 -1.938506811857223511e-01 -9.769760072231292725e-02 8.176865056157112122e-03 -4.398830980062484741e-02
4.997450485825538635e-02 9.542830288410186768e-02 -1.035764291882514954e-01 -3.205776810646057129e-01 5.286076292395591736e-02 -1.758096069097518921e-01 -1.814675182104110718e-01 -1.172699332237243652e-01 1.718159019947052002e-01 2.666081488132476807e-02 1.208523958921432495e-01 1.080899499356746674e-02 5.204715579748153687e-02 9.546659886837005615e-02 -2.329815626144409180e-01 -8.553451858460903168e-03 2.148952782154083252e-01 -4.839706122875213623e-01 7.600046694278717041e-02 4.285698011517524719e-02 -3.276346623897552490e-01 1.708809137344360352e-01 -2.679680660367012024e-02 -3.149329721927642822e-01 -1.956236362457275391e-01 -1.028975546360015869e-01 1.366051733493804932e-01 3.089190693572163582e-03 -3.380316868424415588e-02 2.419460266828536987e-01 1.629369147121906281e-02 1.773216277360916138e-01
1.850182414054870605e-01 -8.029660582542419434e-02 1.052152663469314575e-01 -6.898414343595504761e-02 -2.759509161114692688e-02 1.316139698028564453e-01 -8.085829764604568481e-02 -2.484497986733913422e-02 -7.229852676391601562e-02 -3.316392302513122559e-01 1.756128668785095215e-01 3.003701269626617432e-01 -1.102325133979320526e-02 6.570059806108474731e-02 2.296586036682128906e-01 1.123673841357231140e-01 3.172462880611419678e-01 -1.491143256425857544e-01 -6.965004373341798782e-03 -1.550117731094360352e-01 -9.818447381258010864e-02 -3.741056472063064575e-02 -9.851821511983871460e-02 -4.221984744071960449e-01 5.331479478627443314e-03 2.197125852108001709e-01 2.000209093093872070e-01 -8.932504802942276001e-02 -2.861427664756774902e-01 -7.431847043335437775e-04 2.541505396366119385e-01 -1.531557291746139526e-01
-4.667987301945686340e-02 3.221145868301391602e-01 1.272361576557159424e-01 1.333581358194351196e-01 2.952828258275985718e-02 1.927865892648696899e-01 9.081699699163436890e-02 -2.662883400917053223e-01 -4.026625305414199829e-02 -8.736843615770339966e-02 3.033988475799560547e-01 1.458447575569152832e-01 -1.534229367971420288e-01 2.086747735738754272e-01 5.291979387402534485e-02 7.999344915151596069e-02 5.771360173821449280e-02 -3.270471096038818359e-01 1.069000642746686935e-02 1.500949962064623833e-03 -2.281022965908050537e-01 1.260872632265090942e-01 8.049359172582626343e-02 -4.305640161037445068e-01 -2.166240941733121872e-03 -2.221435606479644775e-01 -4.614739865064620972e-02 -4.207091778516769409e-02 1.786141246557235718e-01 1.940925866365432739e-01 1.859443485736846924e-01 1.281871944665908813e-01
1.088866293430328369e-01 -1.338313966989517212e-01 2.131483107805252075e-01 1.505347639322280884e-01 -1.930426806211471558e-01 -5.453120544552803040e-02 -1.438802629709243774e-01 -1.522832810878753662e-01 1.552672684192657471e-01 -4.924570024013519287e-02 2.786471545696258545e-01 1.391523890197277069e-02 8.352518826723098755e-02 3.956674411892890930e-02 8.782266639173030853e-03 1.330257952213287354e-01 9.159250557422637939e-02 -8.808278292417526245e-02 8.008754998445510864e-02 5.617133155465126038e-02 -1.129351034760475159e-01 -8.457092195749282837e-02 -2.055943161249160767e-01 -5.023013949394226074e-01 -2.590712159872055054e-02 2.001045271754264832e-02 -3.448891937732696533e-01 2.276679873466491699e-01 7.607524842023849487e-02 -2.097231149673461914e-01 2.741180658340454102e-01 2.244081050157546997e-01
8.256508409976959229e-02 -5.731644108891487122e-02 3.203279674053192139e-01 1.748177856206893921e-01 -2.179522067308425903e-01 8.177683502435684204e-02 -3.777189552783966064e-02 -1.665315330028533936e-01 4.112052619457244873e-01 -1.594514697790145874e-01 1.650522500276565552e-01 7.660936564207077026e-02 -3.092720210552215576e-01 1.473074257373809814e-01 2.005236893892288208e-01 -9.061815589666366577e-02 2.321900576353073120e-01 -9.831016510725021362e-02 1.334999352693557739e-01 2.986099421977996826e-01 -2.718789279460906982e-01 -1.628493368625640869e-01 -8.755273371934890747e-02 6.267858296632766724e-02 -1.454333961009979248e-01 3.769584372639656067e-02 2.160912454128265381e-01 -2.600562199950218201e-02 4.706906154751777649e-02 -4.986906051635742188e-02 7.972753793001174927e-02 -1.279799938201904297e-01
-1.789148151874542236e-02 -1.555663049221038818e-01 -4.958038777112960815e-02 -1.384697705507278442e-01 -5.034475401043891907e-02 -2.108588367700576782e-01 3.076279163360595703e-01 1.702686212956905365e-02 3.127830028533935547e-01 -9.524078667163848877e-02 3.562178313732147217e-01 7.514231652021408081e-02 -1.490877419710159302e-01 2.499824762344360352e-01 1.051605641841888428e-01 -3.078160434961318970e-02 3.226690292358398438e-01 -2.511705756187438965e-01 -6.411775946617126465e-02 1.044886633753776550e-01 -2.820461690425872803e-01 4.693450406193733215e-02 1.448081731796264648e-01 -9.081677347421646118e-02 1.198659315705299377e-01 -8.810054510831832886e-02 8.344059437513351440e-02 -1.266004890203475952e-01 -2.419372648000717163e-01 1.663175076246261597e-01 1.375619769096374512e-01 1.797804832458496094e-01
3.600881099700927734e-01 9.076195769011974335e-03 2.037623897194862366e-02 1.043277084827423096e-01 -4.118312150239944458e-02 -2.374609261751174927e-01 1.636057496070861816e-01 -2.637209296226501465e-01 9.844472259283065796e-02 1.654347181320190430e-01 3.076372742652893066e-01 2.837383747100830078e-01 2.538840174674987793e-01 -5.175999924540519714e-02 3.470117598772048950e-02 -4.976650327444076538e-02 1.502658277750015259e-01 -8.810863643884658813e-02 2.985250055789947510e-01 2.273819893598556519e-01 -1.033188477158546448e-01 -1.439822167158126831e-01 -4.784146323800086975e-02 -1.310876309871673584e-01 -3.300341963768005371e-01 -5.640763789415359497e-02 -4.692227020859718323e-02 -6.767385452985763550e-02 3.612763807177543640e-02 1.357656866312026978e-01 2.045601159334182739e-01 -1.379157453775405884e-01
-1.257120259106159210e-02 -2.631184458732604980e-01 3.125655353069305420e-01 1.639872789382934570e-02 -2.561727762222290039e-01 -7.133929431438446045e-02 -1.665418595075607300e-01 -1.209291741251945496e-01 1.168929263949394226e-01 -4.348081946372985840e-01 1.736994087696075439e-01 1.635360121726989746e-01 -1.146193444728851318e-01 2.930769026279449463e-01 2.438632994890213013e-01 -8.109087496995925903e-02 -4.173418134450912476e-02 -2.955586276948451996e-02 2.539132535457611084e-01 6.364710628986358643e-02 -1.921421140432357788e-01 4.534820839762687683e-02 7.294982671737670898e-02 -1.717011928558349609e-01 -1.811316311359405518e-01 9.257973730564117432e-02 -4.077928315382450819e-04 -1.397464275360107422e-01 -2.567560076713562012e-01 1.443137377500534058e-01 3.960426896810531616e-02 2.669869922101497650e-02
1.330506354570388794e-01 -6.410495936870574951e-02 -4.012579470872879028e-02 -1.662209630012512207e-01 -2.952684275805950165e-02 -1.290419101715087891e-01 6.365146487951278687e-02 2.213468104600906372e-01 5.703762918710708618e-02 -4.056363366544246674e-03 3.765694200992584229e-01 -7.658609747886657715e-02 -1.829619407653808594e-01 1.148552261292934418e-02 6.583070755004882812e-02 -1.401211768388748169e-01 3.739336431026458740e-01 -9.768248349428176880e-02 3.113715536892414093e-02 1.139898039400577545e-02 -2.586130797863006592e-01 -1.678983420133590698e-01 7.846324890851974487e-02 -2.270787805318832397e-01 -7.074512541294097900e-02 -8.631057292222976685e-02 -1.565982848405838013e-01 -1.329609453678131104e-01 -5.667339265346527100e-02 1.153322234749794006e-01 4.319427907466888428e-01 3.299411535263061523e-01
2.390448749065399170e-01 -1.116167381405830383e-01 3.597378134727478027e-01 -5.248960107564926147e-02 -1.007489413022994995e-01 7.327049970626831055e-02 -1.604541949927806854e-02 -2.989253103733062744e-01 3.083664476871490479e-01 -2.859388291835784912e-01 1.917817741632461548e-01 -2.884231507778167725e-03 -1.906930655241012573e-01 -1.081933826208114624e-01 2.004619389772415161e-01 -1.361215710639953613e-01 1.956782191991806030e-01 -9.247241169214248657e-02 1.618205942213535309e-02 2.147292941808700562e-01 -2.017981857061386108e-01 3.876026021316647530e-03 1.628407090902328491e-01 -1.964455693960189819e-01 1.318432241678237915e-01 -1.375015974044799805e-01 2.394268512725830078e-01 2.392106316983699799e-02 -1.205025613307952881e-01 -7.481361925601959229e-02 1.030485481023788452e-01 -2.206719964742660522e-01
8.142767846584320068e-02 1.003552898764610291e-01 -5.453478917479515076e-02 -1.651048213243484497e-01 5.710448697209358215e-02 2.358672022819519043e-02 1.128111872822046280e-02 -1.530629694461822510e-01 2.131269574165344238e-01 7.438024133443832397e-02 2.159548550844192505e-01 3.257994055747985840e-01 -2.119060456752777100e-01 -3.981034830212593079e-02 -5.989863350987434387e-02 -9.571542590856552124e-02 1.051853746175765991e-01 -2.020133100450038910e-02 1.482826471328735352e-01 1.757408678531646729e-01 -7.570420950651168823e-02 -2.579598315060138702e-02 8.205765485763549805e-02 -2.818724811077117920e-01 -1.467918604612350464e-01 3.371451795101165771e-01 -1.530211716890335083e-01 -4.557409286499023438e-01 -2.211670428514480591e-01 -6.433345377445220947e-02 2.349068671464920044e-01 -1.767056286334991455e-01
7.308067381381988525e-02 -5.908941477537155151e-02 3.556423261761665344e-02 1.120924949645996094e-01 -5.373191554099321365e-03 9.699407219886779785e-02 7.565598934888839722e-02 2.105664759874343872e-01 5.662094950675964355e-01 -7.151325047016143799e-02 2.181872278451919556e-01 3.987924754619598389e-02 -3.131552338600158691e-01 2.022805809974670410e-01 3.236561417579650879e-01 -1.168924868106842041e-01 6.179551035165786743e-02 -9.478726983070373535e-02 -8.957390673458576202e-03 1.445037126541137695e-01 -1.812232583761215210e-01 5.879354476928710938e-02 4.505196213722229004e-02 -7.095630466938018799e-02 -1.386991292238235474e-01 -2.492205053567886353e-02 -1.353823691606521606e-01 8.226002752780914307e-02 -1.020490676164627075e-01 -3.705537617206573486e-01 5.264896526932716370e-02 -1.138309836387634277e-01
-1.645607799291610718e-01 -4.115688428282737732e-02 1.576466709375381470e-01 1.110215932130813599e-01 -2.624230459332466125e-02 -6.999379396438598633e-02 4.720669984817504883e-02 5.953687801957130432e-02 1.408223360776901245e-01 -1.314131319522857666e-01 1.170226633548736572e-01 1.375637799501419067e-01 2.460295259952545166e-01 1.820611506700515747e-01 2.358057647943496704e-01 2.765370607376098633e-01 6.657854467630386353e-02 -7.665456831455230713e-02 2.921023070812225342e-01 1.027064993977546692e-01 -2.767999172210693359e-01 5.129142105579376221e-02 -2.144599407911300659e-01 -3.493781685829162598e-01 -2.975773215293884277e-01 5.424252152442932129e-02 1.077600419521331787e-01 -2.374707609415054321e-01 7.089623808860778809e-02 1.973561346530914307e-01 1.700077354907989502e-01 -2.033437043428421021e-01
2.071107923984527588e-01 -2.052377909421920776e-01 1.336780041456222534e-01 -1.141517907381057739e-01 3.375681340694427490e-01 2.879413217306137085e-02 5.996130779385566711e-02 -2.973125278949737549e-01 -1.116854771971702576e-01 2.469339817762374878e-01 8.023685216903686523e-02 1.468795984983444214e-01 -1.626112908124923706e-01 9.683531522750854492e-02 2.783342599868774414e-01 -3.215707838535308838e-01 2.365266978740692139e-01 -1.154987141489982605e-01 2.028630375862121582e-01 2.563792467117309570e-02 -2.384233772754669189e-01 4.333889856934547424e-02 -3.328287973999977112e-02 -2.384050488471984863e-01 1.116161271929740906e-01 -1.100911572575569153e-01 2.748576365411281586e-02 9.356863796710968018e-02 -6.978306919336318970e-02 9.644421190023422241e-02 2.871030271053314209e-01 -2.645040303468704224e-02
-1.792816817760467529e-02 -5.084910895675420761e-03 1.581180654466152191e-02 -2.747604250907897949e-01 -2.423695921897888184e-01 -4.135450720787048340e-02 -1.933253109455108643e-01 -4.042432308197021484e-01 1.079872548580169678e-01 -3.100604414939880371e-01 1.496509760618209839e-01 8.560699224472045898e-02 -8.638884127140045166e-02 3.708069026470184326e-01 1.419721990823745728e-01 -9.263732284307479858e-02 9.828245639801025391e-02 -1.306071579456329346e-01 1.974105834960937500e-01 2.511995434761047363e-01 -2.746156454086303711e-01 -1.001821234822273254e-01 -1.531427167356014252e-02 -7.603116333484649658e-02 1.614672876894474030e-02 -5.163075774908065796e-02 1.461357474327087402e-01 -5.249692872166633606e-02 -2.506550550460815430e-01 1.040876209735870361e-01 1.727644056081771851e-01 2.539220824837684631e-02
2.259830385446548462e-01 1.717390567064285278e-01 1.069043502211570740e-01 8.355799317359924316e-02 -1.677340120077133179e-01 1.872600428760051727e-02 -3.716048970818519592e-02 8.904460817575454712e-02 -3.794645145535469055e-02 -2.136005014181137085e-01 1.145320385694503784e-01 3.093473315238952637e-01 -6.183083727955818176e-02 2.850749194622039795e-01 3.368927538394927979e-01 7.493539154529571533e-02 3.045708835124969482e-01 -2.381455153226852417e-01 2.081706374883651733e-02 3.738491982221603394e-02 -1.649381220340728760e-01 -1.547466963529586792e-01 -1.706048101186752319e-01 -1.931624710559844971e-01 -6.634417921304702759e-02 7.820484042167663574e-02 8.066853880882263184e-02 -2.667829860001802444e-03 -4.561889767646789551e-01 7.099636644124984741e-02 -1.694482285529375076e-03 -6.395435333251953125e-02
2.556103467941284180e-01 -2.095483541488647461e-01 -5.967799201607704163e-02 -3.064368665218353271e-02 -2.450323849916458130e-02 -1.777741760015487671e-01 4.610510170459747314e-02 -3.343378305435180664e-01 2.774220705032348633e-01 -1.807820796966552734e-01 1.974793821573257446e-01 1.955464296042919159e-02 2.490484416484832764e-01 -3.636882081627845764e-02 1.539783030748367310e-01 -2.119016945362091064e-01 2.014995515346527100e-01 7.580014318227767944e-02 -1.010497584939002991e-01 -9.902223944664001465e-03 -1.650237888097763062e-01 1.907313987612724304e-02 -5.741986259818077087e-02 -3.263801336288452148e-01 -2.116227447986602783e-01 2.825350761413574219e-01 1.977647840976715088e-01 1.248940229415893555e-01 -8.907585591077804565e-02 -1.544543057680130005e-01 1.770938038825988770e-01 -1.503626853227615356e-01
1.220949217677116394e-01 1.269681602716445923e-01 2.062085717916488647e-01 8.538993075489997864e-03 -2.536823414266109467e-02 1.998482495546340942e-01 1.001719608902931213e-01 -1.055692806839942932e-01 3.280693590641021729e-01 -1.182195022702217102e-01 1.309508923441171646e-02 2.905401587486267090e-01 3.199813663959503174e-01 3.118611313402652740e-02 2.197587341070175171e-01 6.782647967338562012e-02 7.948422431945800781e-02 2.954375930130481720e-02 2.510754466056823730e-01 8.969699591398239136e-02 -1.984748989343643188e-01 -1.497466117143630981e-01 3.301172703504562378e-02 -3.573311567306518555e-01 1.032899878919124603e-02 4.316911101341247559e-02 -2.392580509185791016e-01 -2.787073850631713867e-01 -2.287290841341018677e-01 2.031233906745910645e-01 5.311629548668861389e-02 3.584841266274452209e-03
-5.811415985226631165e-02 -3.528112545609474182e-02 8.668410778045654297e-02 -2.385137602686882019e-02 -1.402250677347183228e-01 -1.617021672427654266e-02 -1.073642820119857788e-01 -2.272230535745620728e-01 3.593480288982391357e-01 8.498898893594741821e-02 -1.690694093704223633e-01 -7.177867740392684937e-02 -3.619115054607391357e-02 1.786520332098007202e-01 -1.286610495299100876e-02 -7.621334493160247803e-02 1.397666931152343750e-01 -3.842548131942749023e-01 3.012542724609375000e-01 1.901686191558837891e-02 -4.536781311035156250e-01 5.351240932941436768e-02 -1.116727851331233978e-02 -2.316922992467880249e-01 -1.110973134636878967e-01 -8.057688176631927490e-02 -1.915060132741928101e-01 1.163951233029365540e-01 1.682013422250747681e-01 1.481980532407760620e-01 1.660946160554885864e-01 1.650052219629287720e-01
-1.603469103574752808e-01 -5.060890689492225647e-02 1.693910732865333557e-02 -1.647417098283767700e-01 2.483356893062591553e-01 -8.019998669624328613e-02 3.449991047382354736e-01 -3.301343321800231934e-01 1.287139654159545898e-01 -1.902691647410392761e-02 1.386115998029708862e-01 1.393342763185501099e-01 5.714831128716468811e-02 6.279168277978897095e-02 5.514575168490409851e-02 -3.091659843921661377e-01 7.967516034841537476e-02 -1.779431826435029507e-03 -3.583408147096633911e-02 1.045191586017608643e-01 -3.725810721516609192e-02 -1.293480992317199707e-01 -1.188744977116584778e-01 -3.028358519077301025e-01 -1.589281260967254639e-01 -1.634788066148757935e-01 -1.330318599939346313e-01 -2.235328406095504761e-01 -3.179198205471038818e-01 -8.012909442186355591e-02 2.159540802240371704e-01 -2.655152082443237305e-01
6.030378490686416626e-02 1.399064958095550537e-01 2.090043127536773682e-01 1.890717893838882446e-01 2.699033021926879883e-01 -2.890550196170806885e-01 -5.049661546945571899e-02 -1.709544360637664795e-01 5.486118048429489136e-02 -1.927848160266876221e-02 1.845008321106433868e-02 2.760971197858452797e-03 9.616144001483917236e-02 -3.324983268976211548e-02 1.209100484848022461e-01 -6.944368034601211548e-02 2.988700754940509796e-02 -2.084919512271881104e-01 1.563808917999267578e-01 2.035533040761947632e-01 -6.332788616418838501e-02 -1.784397661685943604e-01 7.114887237548828125e-02 -1.709369719028472900e-01 -1.896888315677642822e-01 -3.385269269347190857e-02 -2.713197767734527588e-01 -2.674019336700439453e-02 -5.211449861526489258e-01 -1.546168476343154907e-01 2.971001565456390381e-01 7.151661440730094910e-03
-3.319590985774993896e-01 1.194585487246513367e-01 -1.664464026689529419e-01 7.128664874471724033e-04 -1.469173282384872437e-02 -1.586489528417587280e-01 -1.757478117942810059e-01 -1.198034808039665222e-01 3.498284220695495605e-01 -3.026763796806335449e-01 3.155192732810974121e-01 4.347989335656166077e-02 1.761687844991683960e-01 1.226918026804924011e-01 8.349350094795227051e-02 6.630103290081024170e-02 2.961780428886413574e-01 2.579892799258232117e-02 -8.873350173234939575e-02 6.394517421722412109e-02 -5.775140970945358276e-02 8.440823107957839966e-02 3.643976524472236633e-02 -3.631004691123962402e-01 -1.456797569990158081e-01 -5.342461541295051575e-02 1.161575037986040115e-02 -7.020949572324752808e-02 -1.904522180557250977e-01 -2.024096697568893433e-01 2.317586541175842285e-01 1.538188941776752472e-02
8.554534614086151123e-02 -7.588846236467361450e-02 2.151494324207305908e-01 1.289617419242858887e-01 -5.712422728538513184e-02 1.038194075226783752e-01 3.169268742203712463e-02 -2.121471464633941650e-01 2.036603987216949463e-01 -1.036697626113891602e-02 -1.523104161024093628e-01 -2.295868098735809326e-01 -1.277741491794586182e-01 1.291073113679885864e-01 3.275662660598754883e-01 7.028201967477798462e-02 4.398467019200325012e-02 -2.220776081085205078e-01 1.942464523017406464e-02 9.104358404874801636e-02 -2.820639908313751221e-01 5.431110039353370667e-02 -9.161306545138359070e-03 -4.755412638187408447e-01 -3.525064289569854736e-01 4.265482537448406219e-03 -1.942061483860015869e-01 -5.756137520074844360e-02 1.752039194107055664e-01 3.518706560134887695e-02 1.456869244575500488e-01 1.187526211142539978e-01
1.411578506231307983e-01 9.174578823149204254e-03 -4.664010554552078247e-02 -8.912806957960128784e-02 1.454083174467086792e-01 2.386760525405406952e-02 1.327874697744846344e-02 -4.036820232868194580e-01 2.192629687488079071e-02 -1.395814307034015656e-02 9.344466775655746460e-02 3.558843731880187988e-01 1.684206426143646240e-01 4.185783118009567261e-02 3.708542510867118835e-02 -2.098950892686843872e-01 7.386909425258636475e-02 -9.406629204750061035e-02 2.090415917336940765e-02 -1.444615330547094345e-02 -3.132601082324981689e-01 -1.404032856225967407e-01 7.290378212928771973e-02 -2.086690813302993774e-01 -1.650083810091018677e-01 8.298244327306747437e-03 -1.863028854131698608e-01 -8.154385536909103394e-02 -1.292264312505722046e-01 -4.240674078464508057e-01 2.656395733356475830e-01 2.366581112146377563e-01
1.235418487340211868e-02 8.270394057035446167e-02 -1.192866340279579163e-01 -1.139805838465690613e-01 1.402648091316223145e-01 -1.807161420583724976e-01 2.102719433605670929e-02 -1.976260393857955933e-01 1.539949476718902588e-01 -2.011262178421020508e-01 2.942388653755187988e-01 3.016288205981254578e-02 -2.357038110494613647e-01 1.661010384559631348e-01 1.646571010351181030e-01 5.428347736597061157e-02 9.440922737121582031e-02 4.085237160325050354e-02 9.175431728363037109e-02 4.560498595237731934e-01 -3.492520153522491455e-01 -3.836451470851898193e-02 6.347393244504928589e-02 -2.893258631229400635e-01 1.497574802488088608e-02 9.266318380832672119e-02 1.789545565843582153e-01 -8.176989108324050903e-02 1.013183221220970154e-01 1.280923187732696533e-01 3.012590110301971436e-01 7.731309533119201660e-02
2.369254231452941895e-01 -1.793141663074493408e-01 -9.467562288045883179e-02 -2.420744895935058594e-01 1.759841740131378174e-01 -2.181222736835479736e-01 1.522156447172164917e-01 -4.710295051336288452e-02 5.235828086733818054e-02 -1.087221354246139526e-01 3.796633780002593994e-01 -2.643358707427978516e-01 -2.806158065795898438e-01 -2.459546783939003944e-03 1.859064996242523193e-01 -5.405949056148529053e-02 2.847581207752227783e-01 -1.176187321543693542e-01 2.859343886375427246e-01 6.637518852949142456e-02 -3.482177853584289551e-01 6.602120399475097656e-02 -4.927574098110198975e-02 -1.707277745008468628e-01 -1.672048270702362061e-01 -3.418558975681662560e-03 -9.238756448030471802e-02 -1.353155970573425293e-01 3.453008085489273071e-02 1.404539030045270920e-02 -2.750781364738941193e-02 1.270722597837448120e-02
-7.469210773706436157e-02 -1.762767583131790161e-01 -1.208882257342338562e-01 -5.010613054037094116e-02 -6.282008439302444458e-02 -1.500724256038665771e-01 1.770551502704620361e-01 -2.760935723781585693e-01 1.575320363044738770e-01 -3.890280425548553467e-02 7.349792122840881348e-02 2.695293538272380829e-02 1.062941271811723709e-03 -4.134098812937736511e-02 1.603906787931919098e-02 -3.710319697856903076e-01 3.611221313476562500e-01 -1.304711103439331055e-01 1.544016692787408829e-02 -1.273790299892425537e-01 -5.074613913893699646e-02 8.953113853931427002e-02 1.106522697955369949e-02 -3.595320284366607666e-01 -2.286833822727203369e-01 1.306807696819305420e-01 -2.711015939712524414e-01 -2.500195801258087158e-01 -2.512684464454650879e-01 -1.928295195102691650e-01 1.742877364158630371e-01 1.188773103058338165e-02
1.228280737996101379e-02 -3.314072266221046448e-02 2.093547582626342773e-01 -4.804472625255584717e-02 -1.468106806278228760e-01 -7.443184405565261841e-02 2.693016827106475830e-01 -8.264773339033126831e-02 4.257842898368835449e-01 5.198925361037254333e-02 2.157117873430252075e-01 1.530725210905075073e-01 2.772553265094757080e-01 -7.911510765552520752e-03 1.619803309440612793e-01 5.146075412631034851e-02 6.067193672060966492e-02 -1.206874400377273560e-01 1.913152188062667847e-01 2.847715616226196289e-01 -3.009196221828460693e-01 -2.095289528369903564e-01 -7.518961094319820404e-03 -3.081793338060379028e-02 -2.074864925816655159e-03 1.024096608161926270e-01 -2.312187999486923218e-01 8.659739792346954346e-02 -2.416452020406723022e-01 1.415748000144958496e-01 1.018518656492233276e-01 -2.339269071817398071e-01
2.868336141109466553e-01 -1.925001740455627441e-01 6.174162402749061584e-02 1.677278801798820496e-02 -2.550464589148759842e-03 1.554048508405685425e-01 9.148979187011718750e-02 -1.768857091665267944e-01 2.807815670967102051e-01 -4.613250121474266052e-02 -9.917560964822769165e-02 9.502813220024108887e-03 3.164224922657012939e-01 2.659426331520080566e-01 2.163591086864471436e-01 1.353961229324340820e-01 2.051730006933212280e-01 -2.462816983461380005e-02 -2.447744831442832947e-02 1.956089138984680176e-01 -2.869062423706054688e-01 1.853348314762115479e-01 -1.547532379627227783e-01 -1.096139103174209595e-01 4.716873541474342346e-02 -1.641625612974166870e-01 -2.272199541330337524e-01 5.580699443817138672e-02 -6.740307062864303589e-02 1.188164651393890381e-01 3.856653571128845215e-01 1.917409151792526245e-02
1.461896151304244995e-01 -2.492832541465759277e-01 2.599447965621948242e-01 -1.689027696847915649e-01 8.930760622024536133e-02 -3.676194846630096436e-01 -1.782104521989822388e-01 -2.390959858894348145e-01 2.644080519676208496e-01 -5.115628987550735474e-02 9.241788089275360107e-02 -4.977907240390777588e-02 2.365280091762542725e-01 -2.179658971726894379e-02 -3.602885827422142029e-02 2.331608533859252930e-02 -1.664681360125541687e-02 -3.036678135395050049e-01 3.239532560110092163e-02 1.461154967546463013e-01 -1.264703720808029175e-01 -5.076046288013458252e-02 3.722238168120384216e-02 -1.952288001775741577e-01 -2.213801890611648560e-01 -7.831405848264694214e-02 -2.187222242355346680e-01 2.738706395030021667e-02 -1.616081148386001587e-01 -2.558605670928955078e-01 2.644428610801696777e-01 9.124811738729476929e-02
1.768849194049835205e-01 -2.850794792175292969e-02 -6.107068434357643127e-02 9.184326231479644775e-02 -5.441830307245254517e-02 -1.161463484168052673e-01 3.730361536145210266e-02 -1.559541672468185425e-01 1.196190565824508667e-01 -1.516202986240386963e-01 -4.962718486785888672e-02 1.881521381437778473e-02 -4.146403670310974121e-01 1.891383230686187744e-01 1.603566557168960571e-01 -1.237224228680133820e-02 1.433010399341583252e-01 -1.494364142417907715e-01 1.636425405740737915e-01 -3.314266502857208252e-01 -2.121051996946334839e-01 1.639050990343093872e-01 -1.136271581053733826e-01 -4.377367496490478516e-01 -2.644853293895721436e-01 -2.049749530851840973e-02 -2.437417954206466675e-01 1.100417599081993103e-01 1.800311952829360962e-01 5.845797434449195862e-02 -6.039560958743095398e-02 -5.150691047310829163e-02
2.269588857889175415e-01 5.792956333607435226e-03 -1.743183881044387817e-01 -1.003037467598915100e-01 2.275025844573974609e-01 -1.451485157012939453e-01 7.528074830770492554e-02 -4.093997776508331299e-01 2.564104497432708740e-01 -1.083245221525430679e-02 7.104837149381637573e-02 5.429257079958915710e-02 -1.329024285078048706e-01 -9.495283663272857666e-02 8.444368839263916016e-03 -1.997881978750228882e-01 2.342732101678848267e-01 -8.074704557657241821e-02 2.950150705873966217e-02 -1.715722531080245972e-01 -1.037581637501716614e-01 -4.885734245181083679e-02 1.497747600078582764e-01 -1.417922321707010269e-02 -2.953823506832122803e-01 2.090892791748046875e-01 -2.601354420185089111e-01 -1.247049570083618164e-01 -2.605147063732147217e-01 -8.911459892988204956e-02 3.182986080646514893e-01 -5.070133507251739502e-02
-6.102782860398292542e-02 -4.891958832740783691e-02 -1.525353193283081055e-01 -1.509619951248168945e-01 4.457813687622547150e-03 -1.287197470664978027e-01 2.049633115530014038e-01 -3.014387749135494232e-02 1.060335263609886169e-01 1.593896299600601196e-01 1.414030641317367554e-01 7.412683218717575073e-02 -1.366163939237594604e-01 7.339400053024291992e-02 1.716351322829723358e-02 -8.816796541213989258e-02 3.191636502742767334e-01 -3.720096647739410400e-01 3.427266329526901245e-02 9.471551328897476196e-02 -3.765892982482910156e-01 2.187533378601074219e-01 -3.352646827697753906e-01 -1.033481210470199585e-01 5.775712803006172180e-02 -8.513374626636505127e-02 -2.947517037391662598e-01 -2.009669393301010132e-01 1.134041883051395416e-02 1.588222943246364594e-02 3.026002347469329834e-01 3.326008096337318420e-02
2.824301421642303467e-01 -2.855926156044006348e-01 -1.593615710735321045e-01 -5.624222010374069214e-02 -4.328367300331592560e-03 -4.018251970410346985e-02 -1.639931648969650269e-02 9.820183366537094116e-02 2.514029443264007568e-01 1.058905646204948425e-01 5.757800489664077759e-02 -1.411225497722625732e-01 -3.003627657890319824e-01 5.269692093133926392e-02 3.977365419268608093e-02 -1.169788464903831482e-01 2.365364432334899902e-01 -1.251848191022872925e-01 2.479168772697448730e-02 2.585294246673583984e-01 -4.308608174324035645e-01 -9.320153295993804932e-02 -1.288836263120174408e-02 -1.868744343519210815e-01 -2.312478870153427124e-01 1.173988543450832367e-02 -9.129336476325988770e-02 -9.104566276073455811e-02 -1.004095897078514099e-01 -8.316931128501892090e-02 1.797897368669509888e-01 3.234311640262603760e-01
-6.830013543367385864e-02 -5.550646409392356873e-02 1.364586651325225830e-01 2.104357630014419556e-01 -9.581508493283763528e-05 -1.493688076734542847e-01 2.147769033908843994e-01 -2.205332927405834198e-02 3.097254931926727295e-01 -1.051067262887954712e-01 1.976772211492061615e-02 1.136040762066841125e-01 2.882148027420043945e-01 1.515374034643173218e-01 3.241714239120483398e-01 9.739081561565399170e-02 -1.079718023538589478e-01 -1.903072148561477661e-01 -2.688408829271793365e-02 1.827604919672012329e-01 -9.479616582393646240e-02 8.213831484317779541e-02 -1.819590455852448940e-03 -4.301674365997314453e-01 -2.839920222759246826e-01 -9.856455028057098389e-02 9.978800266981124878e-02 -2.474409937858581543e-01 7.898028939962387085e-02 7.551082223653793335e-02 1.055545210838317871e-01 -2.283293306827545166e-01
1.833057105541229248e-01 7.661318033933639526e-02 -2.090574614703655243e-02 9.859393537044525146e-02 -3.566602617502212524e-02 -1.800101101398468018e-01 -1.106655877083539963e-02 -2.432485111057758331e-03 2.045998573303222656e-01 -1.826596707105636597e-01 3.287203907966613770e-01 6.777688115835189819e-02 -1.368612647056579590e-01 -7.587487250566482544e-02 4.822290837764739990e-01 3.153471648693084717e-02 1.424409747123718262e-01 -3.992761373519897461e-01 -1.368962973356246948e-01 -1.624640673398971558e-01 -8.448568731546401978e-02 2.353337109088897705e-01 1.654066145420074463e-02 -5.957581475377082825e-02 -8.306419104337692261e-02 -3.194329738616943359e-01 -1.100329756736755371e-01 1.804929412901401520e-02 6.405300926417112350e-03 4.012748226523399353e-02 2.263036668300628662e-01 -7.239093631505966187e-02
2.515918910503387451e-01 2.419992722570896149e-02 -5.951502546668052673e-02 2.414348572492599487e-01 1.360536217689514160e-01 -1.924924552440643311e-01 9.130717813968658447e-02 6.451413780450820923e-02 1.071260869503021240e-01 -2.582220137119293213e-01 3.060663640499114990e-01 -6.728348135948181152e-02 -1.974364519119262695e-01 1.052431240677833557e-01 3.179104626178741455e-01 4.864961281418800354e-02 2.246516644954681396e-01 -3.644737303256988525e-01 -2.120468318462371826e-01 -9.737622167449444532e-05 -1.518547236919403076e-01 1.987488865852355957e-01 -1.334366500377655029e-01 -2.303666621446609497e-01 -1.013792455196380615e-01 -5.789251253008842468e-02 -1.099482551217079163e-01 -2.657597512006759644e-02 1.225797086954116821e-01 -3.486757352948188782e-02 2.118169218301773071e-01 -1.647116094827651978e-01
5.086426436901092529e-02 -9.391281753778457642e-03 2.244866192340850830e-01 -2.196491807699203491e-01 1.431279182434082031e-01 4.816219955682754517e-02 -1.604999601840972900e-01 -3.315789103507995605e-01 2.153171747922897339e-01 -1.395463943481445312e-01 2.777526155114173889e-02 3.062307834625244141e-01 -2.859499752521514893e-01 3.262987434864044189e-01 -1.805822551250457764e-02 -1.986109912395477295e-01 2.541630864143371582e-01 -2.366672307252883911e-01 -1.265904307365417480e-01 3.704789280891418457e-02 -6.941685080528259277e-02 -2.281246706843376160e-02 5.309863388538360596e-02 -1.377039104700088501e-01 -9.085942059755325317e-02 -5.952161271125078201e-03 -8.169297128915786743e-02 2.594524621963500977e-01 2.461461909115314484e-02 1.686922609806060791e-01 2.446821033954620361e-01 -1.242539882659912109e-01
1.918812394142150879e-01 -1.427224650979042053e-02 2.534389197826385498e-01 9.972266852855682373e-02 -9.171383082866668701e-02 7.032637298107147217e-02 -2.848109416663646698e-02 -2.197144329547882080e-01 2.665311098098754883e-01 2.011981606483459473e-02 1.499093174934387207e-01 -1.668178290128707886e-01 -1.912768483161926270e-01 -1.017648503184318542e-01 2.219830751419067383e-01 -1.742419600486755371e-01 1.057887598872184753e-01 -2.372457385063171387e-01 1.312818527221679688e-01 3.174273073673248291e-01 -4.198030829429626465e-01 -6.737396121025085449e-02 2.066640704870223999e-01 -2.979794442653656006e-01 -4.489424452185630798e-02 -1.442524045705795288e-01 4.724634438753128052e-02 -6.273726373910903931e-02 4.693781957030296326e-02 -4.753055050969123840e-02 -4.796388372778892517e-02 -2.110262364149093628e-01
2.406798303127288818e-04 -9.409943968057632446e-02 3.222532570362091064e-01 -1.169017851352691650e-01 -2.588176429271697998e-01 -1.736192256212234497e-01 2.107340097427368164e-02 -1.832972764968872070e-01 4.873123392462730408e-02 -1.935334354639053345e-01 2.187398076057434082e-01 2.705255746841430664e-01 -9.265662729740142822e-02 4.219266772270202637e-01 1.478947792202234268e-02 1.809109933674335480e-02 7.774343341588973999e-02 -3.784039914608001709e-01 9.974600374698638916e-02 -2.716446481645107269e-02 -2.977863512933254242e-02 -1.959160529077053070e-02 2.042641341686248779e-01 -3.185061737895011902e-02 -3.789688646793365479e-01 1.928409934043884277e-02 -1.619539409875869751e-01 7.720644772052764893e-02 -2.263207547366619110e-02 -9.458066523075103760e-02 -5.532075092196464539e-02 4.264415800571441650e-02
8.930442482233047485e-02 7.945822924375534058e-02 -1.298482418060302734e-01 -3.996125608682632446e-02 -1.080425381660461426e-01 -3.892399370670318604e-02 1.343586295843124390e-01 -8.456311188638210297e-03 1.533634513616561890e-01 1.340064406394958496e-01 1.738108992576599121e-01 -6.651582568883895874e-02 -1.496423333883285522e-01 1.446195393800735474e-01 6.255199015140533447e-02 -7.646516431123018265e-03 3.110953271389007568e-01 -2.383272647857666016e-01 1.708128675818443298e-02 8.016569539904594421e-03 -3.759646415710449219e-01 3.122965693473815918e-01 -4.120998382568359375e-01 -5.746013298630714417e-02 -1.348981112241744995e-01 2.176991701126098633e-01 -8.409946411848068237e-02 -1.930900812149047852e-01 1.596395485103130341e-02 1.146250367164611816e-01 3.438443839550018311e-01 7.097698748111724854e-02
2.675300836563110352e-01 1.335901021957397461e-02 -5.880770832300186157e-02 1.664643585681915283e-01 -1.415155529975891113e-01 -7.849227637052536011e-02 7.320972532033920288e-02 -4.331726133823394775e-01 1.384874731302261353e-01 2.698244750499725342e-01 3.509769439697265625e-01 1.916501820087432861e-01 2.769204676151275635e-01 -6.872238218784332275e-02 1.615875661373138428e-01 3.240251913666725159e-02 1.029951125383377075e-01 -1.264291554689407349e-01 1.349061429500579834e-01 2.906676828861236572e-01 -1.528891921043395996e-01 6.905104964971542358e-04 -8.705235086381435394e-03 -1.137666553258895874e-01 -1.806259304285049438e-01 -1.509700864553451538e-01 -1.664220690727233887e-01 5.625858157873153687e-02 -1.188200041651725769e-01 5.641698092222213745e-02 1.289630234241485596e-01 -1.776021271944046021e-01
8.977161347866058350e-02 6.529386341571807861e-02 -1.084051057696342468e-01 1.629313454031944275e-02 -2.624154463410377502e-02 3.653096035122871399e-02 1.833806559443473816e-02 -1.078268960118293762e-01 3.145817667245864868e-02 -3.394393920898437500e-01 -6.368789821863174438e-02 -1.450537294149398804e-01 -6.184950470924377441e-02 3.162275850772857666e-01 -7.780489325523376465e-02 -5.510697513818740845e-02 3.016718029975891113e-01 -2.521684169769287109e-01 2.378592193126678467e-01 1.148242410272359848e-02 -2.653635740280151367e-01 -1.403403235599398613e-03 2.409789338707923889e-02 -3.921713531017303467e-01 2.492694370448589325e-02 -9.108781069517135620e-02 1.201809104532003403e-02 -7.281952351331710815e-02 3.128257393836975098e-02 2.985436618328094482e-01 1.646416634321212769e-01 -3.738605976104736328e-01
7.026515156030654907e-02 -1.065414771437644958e-01 -1.305562704801559448e-01 1.039186939597129822e-01 -7.471780478954315186e-02 9.165927767753601074e-02 1.659877225756645203e-02 -2.351221591234207153e-01 3.070527613162994385e-01 3.813480585813522339e-02 8.408101648092269897e-02 8.262557536363601685e-02 2.910767197608947754e-01 4.659215807914733887e-01 1.543093472719192505e-01 2.373272627592086792e-01 9.821112453937530518e-02 6.967869400978088379e-02 -7.303924765437841415e-03 1.844144165515899658e-01 -2.389610707759857178e-01 2.319640815258026123e-01 -2.162997573614120483e-01 -6.913556903600692749e-02 -1.750948578119277954e-01 -6.111164018511772156e-02 -1.541579514741897583e-01 -3.128260746598243713e-02 -1.148298829793930054e-01 1.251236349344253540e-01 3.030804693698883057e-01 6.225750595331192017e-02
7.557673007249832153e-02 1.962841749191284180e-01 1.881523728370666504e-01 -1.250223517417907715e-01 4.968529567122459412e-02 -1.789516024291515350e-02 -8.360151946544647217e-02 -4.900737479329109192e-02 1.537026315927505493e-01 -2.347870357334613800e-02 1.527126729488372803e-01 2.092433422803878784e-01 9.502676129341125488e-02 5.139501765370368958e-02 -1.958595961332321167e-02 -2.849743068218231201e-01 1.320959627628326416e-01 -1.435301452875137329e-01 3.871069252490997314e-01 -4.469081759452819824e-02 4.874474368989467621e-03 -9.567544609308242798e-02 -4.877804815769195557e-01 -2.935838103294372559e-01 -6.590472906827926636e-02 3.410657227504998446e-04 -1.780286878347396851e-01 8.433342911303043365e-03 -1.745728850364685059e-01 5.454859510064125061e-02 3.208324909210205078e-01 -1.109597012400627136e-01
-1.539753228425979614e-01 -9.434527903795242310e-02 9.114310890436172485e-02 -1.403215080499649048e-01 1.051131263375282288e-01 1.369155645370483398e-01 -5.261716619133949280e-02 -3.246251344680786133e-01 -2.225512638688087463e-02 -3.136438131332397461e-01 2.652185559272766113e-01 -1.359488368034362793e-01 -2.143370062112808228e-01 6.632839143276214600e-02 1.134639754891395569e-01 3.296501561999320984e-02 3.541564345359802246e-01 -8.312356472015380859e-02 1.657258421182632446e-01 3.071696162223815918e-01 -3.107421100139617920e-01 -1.536133699119091034e-02 -2.049066573381423950e-01 -2.112970501184463501e-01 -7.816001772880554199e-02 -2.306651510298252106e-02 8.637753129005432129e-02 6.573773175477981567e-02 3.250629827380180359e-02 1.812665909528732300e-01 2.338656038045883179e-01 6.958641856908798218e-02
1.354867517948150635e-01 -8.635420352220535278e-02 2.458445280790328979e-01 -4.853252694010734558e-02 1.589534133672714233e-01 -1.000414937734603882e-01 -9.142392128705978394e-02 -1.069976687431335449e-01 -1.415054649114608765e-01 -5.910842865705490112e-02 3.075726330280303955e-01 2.029328942298889160e-01 7.967671751976013184e-02 3.672409951686859131e-01 1.153536215424537659e-01 -2.769604027271270752e-01 3.551656901836395264e-01 -1.175621673464775085e-01 -1.508606076240539551e-01 1.530091315507888794e-01 -1.737333834171295166e-01 -6.866638362407684326e-02 -9.043889492750167847e-02 -1.984007656574249268e-01 -5.474507063627243042e-02 -8.741810172796249390e-02 2.364028096199035645e-01 6.743064522743225098e-02 -1.903267949819564819e-01 -8.210753090679645538e-03 9.395961463451385498e-02 -2.846311628818511963e-01
7.340019941329956055e-02 4.864777997136116028e-02 -6.875969469547271729e-02 -3.571163490414619446e-02 2.790970727801322937e-02 -3.865976631641387939e-01 1.405525058507919312e-01 -1.717441231012344360e-01 1.664682105183601379e-02 2.690774761140346527e-02 1.009344011545181274e-01 3.282926380634307861e-01 1.457864698022603989e-02 1.463334858417510986e-01 -1.158817559480667114e-01 -2.507831454277038574e-01 4.218952357769012451e-01 7.385060936212539673e-02 -1.620781421661376953e-02 1.567075699567794800e-01 -2.207507342100143433e-01 -3.617108762264251709e-01 -1.848105043172836304e-01 -1.329678297042846680e-01 1.814943179488182068e-02 -2.257941514253616333e-01 -1.559188514947891235e-01 -2.246912196278572083e-02 -1.932293176651000977e-01 -3.101243637502193451e-03 9.995669126510620117e-02 -8.189082890748977661e-02
4.693401604890823364e-02 -8.285399526357650757e-02 3.734936565160751343e-02 -1.754866987466812134e-01 -3.948229178786277771e-02 -2.974888086318969727e-01 5.014881864190101624e-02 -4.498445391654968262e-01 4.573751986026763916e-02 3.427813202142715454e-02 1.892654448747634888e-01 1.578159779310226440e-01 2.346247881650924683e-01 1.746355593204498291e-01 -9.440142661333084106e-02 -1.623462736606597900e-01 2.007505148649215698e-01 -5.338763445615768433e-02 -1.265394687652587891e-02 1.941386014223098755e-01 8.110592514276504517e-02 -1.404519975185394287e-01 1.191286221146583557e-01 -2.826786041259765625e-01 -1.438680887222290039e-01 9.847501665353775024e-02 -1.105949506163597107e-01 -2.010805755853652954e-01 -1.861985027790069580e-01 -1.317975223064422607e-01 3.170818090438842773e-01 -2.048264592885971069e-01
2.269652783870697021e-01 2.238396853208541870e-01 -3.120638057589530945e-02 1.652000397443771362e-01 -3.841166198253631592e-02 2.714049220085144043e-01 -2.027765810489654541e-01 -2.558813095092773438e-01 2.108234316110610962e-01 -1.121042370796203613e-01 1.772283576428890228e-02 -8.736539632081985474e-02 -2.440463155508041382e-01 2.885966375470161438e-02 2.054539620876312256e-01 -1.905394196510314941e-01 -1.480925246141850948e-03 -3.642430603504180908e-01 8.646873384714126587e-02 -9.198746830224990845e-02 -1.264147758483886719e-01 -5.835081264376640320e-02 -3.081281781196594238e-01 -1.757949888706207275e-01 -1.771720871329307556e-02 -2.445426732301712036e-01 -8.242002874612808228e-02 -2.919614873826503754e-02 -1.763280332088470459e-01 1.331518441438674927e-01 2.109929770231246948e-01 -1.719699501991271973e-01
2.525254786014556885e-01 -7.266811281442642212e-02 -7.702561467885971069e-02 -5.169342085719108582e-02 -3.187613561749458313e-02 -1.993718445301055908e-01 -2.396215200424194336e-01 1.814153790473937988e-01 2.332621961832046509e-01 -1.377966254949569702e-01 1.264153718948364258e-01 3.231894597411155701e-02 1.998824328184127808e-01 9.840005636215209961e-02 9.937793761491775513e-02 -3.776800632476806641e-01 1.283849477767944336e-01 -3.651170432567596436e-01 -2.251446396112442017e-01 5.617501959204673767e-02 -1.804736703634262085e-01 -2.893313765525817871e-01 1.943458430469036102e-02 -3.383278846740722656e-01 -1.655715554952621460e-01 -1.168812066316604614e-02 4.829157888889312744e-02 -1.245291382074356079e-01 1.081885583698749542e-02 -1.193902045488357544e-01 1.424017082899808884e-02 -6.278405338525772095e-02
3.692434430122375488e-01 1.834581606090068817e-02 2.606755793094635010e-01 4.049301892518997192e-02 -7.945676916278898716e-04 -6.494263559579849243e-02 1.711168140172958374e-01 -1.948739439249038696e-01 1.355901658535003662e-01 -1.698257327079772949e-01 -4.761756584048271179e-02 -4.452000930905342102e-02 -1.399251669645309448e-01 1.622276753187179565e-02 -7.445578277111053467e-02 -2.186311483383178711e-01 2.550790011882781982e-01 -3.029659390449523926e-01 -4.034705087542533875e-02 2.261129468679428101e-01 -2.441066205501556396e-01 3.508094251155853271e-01 -2.145940959453582764e-01 -2.304653376340866089e-01 -6.750492006540298462e-02 -2.144900709390640259e-01 1.827312707901000977e-01 6.802100688219070435e-02 1.328862924128770828e-02 5.553779751062393188e-02 8.815086632966995239e-02 -8.096343278884887695e-02
1.223125308752059937e-01 -1.822584420442581177e-01 -5.193534120917320251e-02 -1.492133438587188721e-01 -1.246169395744800568e-02 -1.054337695240974426e-01 -5.650933086872100830e-02 -1.272927224636077881e-01 -2.621132507920265198e-02 -2.517114579677581787e-01 6.664695590734481812e-02 1.565322093665599823e-02 -7.407830655574798584e-02 1.640614420175552368e-01 2.879738509654998779e-01 -4.700833931565284729e-02 1.220665946602821350e-01 -2.932212054729461670e-01 3.081199824810028076e-01 2.003447264432907104e-01 -1.061063036322593689e-01 -4.598220437765121460e-02 1.617639213800430298e-01 -2.116189301013946533e-01 -1.772268116474151611e-01 -3.985803201794624329e-02 1.200007647275924683e-01 -1.606803685426712036e-01 -1.066793724894523621e-01 1.598558276891708374e-01 -1.005841270089149475e-01 -5.190092325210571289e-01
1.438613142818212509e-02 1.247645840048789978e-01 1.334983557462692261e-01 3.960264027118682861e-01 -7.046714425086975098e-02 -1.200639549642801285e-02 3.848740085959434509e-02 6.143493950366973877e-02 1.120713278651237488e-01 -3.962945565581321716e-02 5.869323387742042542e-02 -6.366810202598571777e-02 -1.315295547246932983e-01 1.217686161398887634e-01 1.585559844970703125e-01 -1.496798694133758545e-01 3.381860852241516113e-01 -3.083797991275787354e-01 2.812193632125854492e-01 -2.495774775743484497e-01 -2.269523888826370239e-01 5.354143679141998291e-02 -2.120210975408554077e-02 -3.812681436538696289e-01 -1.104535460472106934e-01 -2.489835768938064575e-01 5.901692435145378113e-02 -7.223835587501525879e-02 -9.024529904127120972e-02 -6.372549384832382202e-02 1.286134421825408936e-01 -1.876999735832214355e-01
-3.946441411972045898e-02 2.325568646192550659e-01 2.066778251901268959e-03 -1.879351213574409485e-02 -5.804216489195823669e-02 5.366799607872962952e-02 2.707591652870178223e-01 -2.660971581935882568e-01 2.018157541751861572e-01 2.674918621778488159e-02 1.563458740711212158e-01 2.720627468079328537e-03 -1.026972606778144836e-01 -6.088944897055625916e-02 -3.153614001348614693e-03 -4.816811997443437576e-03 2.709574401378631592e-01 -1.522091478109359741e-01 1.630324870347976685e-02 1.884851455688476562e-01 -1.097663342952728271e-01 9.546167403459548950e-02 7.755730301141738892e-02 -5.553903803229331970e-02 -5.134880542755126953e-01 -3.660410270094871521e-02 -1.106284484267234802e-01 2.041737586259841919e-01 -2.085611820220947266e-01 -2.862733602523803711e-01 1.867858618497848511e-01 -2.674643993377685547e-01
-7.793394476175308228e-02 1.500741988420486450e-01 -1.773474551737308502e-02 1.729209274053573608e-01 -1.668477058410644531e-01 2.022843658924102783e-01 1.339840590953826904e-01 8.111485093832015991e-02 3.537271544337272644e-02 -1.625368297100067139e-01 2.481251060962677002e-01 2.383608184754848480e-02 1.682286858558654785e-01 1.371309012174606323e-01 1.800090670585632324e-01 9.967637248337268829e-03 2.318462431430816650e-01 -4.613746404647827148e-01 9.317582845687866211e-02 2.055531591176986694e-01 -6.822018325328826904e-02 -7.373258471488952637e-02 7.351844757795333862e-02 -3.661618232727050781e-01 -4.176124185323715210e-02 -9.373146295547485352e-02 -3.482888638973236084e-01 -8.561129868030548096e-02 3.369934484362602234e-02 -1.323151588439941406e-01 -8.413933217525482178e-02 -2.155877053737640381e-01
3.767488300800323486e-01 -2.082765698432922363e-01 -8.651963621377944946e-02 1.754024475812911987e-01 -7.507462054491043091e-02 1.512305140495300293e-01 3.133126795291900635e-01 -2.948025055229663849e-02 2.860940694808959961e-01 -3.049894869327545166e-01 -3.954318910837173462e-02 9.647831320762634277e-02 3.305893391370773315e-02 -7.119273394346237183e-02 9.920075535774230957e-02 -1.340101808309555054e-01 3.292637318372726440e-02 -2.104844897985458374e-01 -2.108205296099185944e-02 -1.952947080135345459e-01 -1.975446194410324097e-01 -1.229778155684471130e-01 1.091481745243072510e-01 -4.325492084026336670e-01 -3.873892873525619507e-02 2.971860021352767944e-02 -6.066239252686500549e-02 7.285876572132110596e-02 -2.378433384001255035e-02 -6.929667294025421143e-02 2.256116718053817749e-01 1.562542021274566650e-01
-5.518453195691108704e-02 -1.090446114540100098e-01 1.550754755735397339e-01 7.634238153696060181e-02 1.331546753644943237e-01 2.721652388572692871e-01 1.941263824701309204e-01 3.150229528546333313e-02 2.397635877132415771e-01 -8.895741403102874756e-02 1.047976613044738770e-01 -2.729260176420211792e-02 1.827282756567001343e-01 2.077095359563827515e-01 8.084852248430252075e-02 1.008666530251502991e-01 -2.669127471745014191e-02 -7.289873808622360229e-02 3.584143221378326416e-01 8.789741247892379761e-02 -2.220842614769935608e-02 2.663502097129821777e-02 6.017792224884033203e-02 -3.798147439956665039e-01 -1.005999520421028137e-01 -6.945434957742691040e-02 -1.415025144815444946e-01 4.797493666410446167e-02 -2.676977515220642090e-01 -2.514883689582347870e-02 4.603944420814514160e-01 -2.037447094917297363e-01
2.425772398710250854e-01 -4.011578857898712158e-02 2.861904501914978027e-01 -3.311021998524665833e-02 5.621824786067008972e-02 7.890272140502929688e-02 -3.988664969801902771e-02 -2.819528281688690186e-01 1.854166537523269653e-01 3.011516034603118896e-01 2.209039926528930664e-01 4.877245798707008362e-02 8.094232529401779175e-02 -2.443269081413745880e-02 1.134210675954818726e-01 -1.896251365542411804e-02 -9.743196517229080200e-02 -3.937352076172828674e-02 3.242905735969543457e-01 -4.188412055373191833e-02 -1.458298265933990479e-01 -1.630313843488693237e-01 -8.783019334077835083e-02 -3.534100651741027832e-01 -3.375778794288635254e-01 -1.180391758680343628e-02 -1.941760033369064331e-01 -6.565224844962358475e-03 -4.869065061211585999e-02 1.771052018739283085e-03 2.526749968528747559e-01 -2.301421910524368286e-01
6.823951750993728638e-02 8.847936987876892090e-02 5.948793888092041016e-02 2.051885239779949188e-02 9.745354764163494110e-03 5.501585826277732849e-02 -1.787498891353607178e-01 1.316871959716081619e-02 -5.794670432806015015e-02 -1.416549831628799438e-01 5.028632283210754395e-02 1.836501434445381165e-02 5.153984948992729187e-02 2.768367826938629150e-01 3.091636598110198975e-01 7.357594370841979980e-02 3.003833591938018799e-01 -2.064304202795028687e-01 -4.802735522389411926e-02 -1.552972346544265747e-01 -4.360914528369903564e-01 -3.372306004166603088e-02 -4.800910875201225281e-02 -1.290152668952941895e-01 -3.350767865777015686e-02 -2.293960005044937134e-02 1.685179471969604492e-01 -4.145884215831756592e-01 -6.571813672780990601e-02 -1.190284863114356995e-01 3.720372915267944336e-01 -1.156211122870445251e-01
2.208742797374725342e-01 -2.511694431304931641e-01 -3.851759433746337891e-02 -1.086170300841331482e-01 -3.675590455532073975e-02 9.141810983419418335e-02 3.170498907566070557e-01 -1.787093579769134521e-01 -3.189683705568313599e-02 -1.095745265483856201e-01 2.840976715087890625e-01 -1.111774519085884094e-01 -1.396341472864151001e-01 1.030031368136405945e-01 9.709437191486358643e-02 -1.369748264551162720e-01 2.859212458133697510e-01 -1.942297965288162231e-01 -1.238898411393165588e-01 -1.219351775944232941e-02 -4.462525844573974609e-01 1.057330593466758728e-01 1.157867386937141418e-01 -5.949973594397306442e-03 -2.798479497432708740e-01 -2.117192000150680542e-02 -1.130599230527877808e-01 -1.986254006624221802e-01 3.202074021100997925e-02 2.122022658586502075e-01 1.262690126895904541e-01 1.286690086126327515e-01
-1.617575138807296753e-01 1.522564142942428589e-01 3.246074318885803223e-01 1.450596190989017487e-02 -7.618967443704605103e-02 -7.087386678904294968e-03 7.685795426368713379e-02 5.921960622072219849e-02 1.959494948387145996e-01 -2.025919556617736816e-01 -1.730711460113525391e-01 3.884555995464324951e-01 -9.390851855278015137e-02 2.149887569248676300e-02 1.535280495882034302e-01 -8.668133616447448730e-02 7.239142060279846191e-02 8.442361652851104736e-02 1.776340752840042114e-01 1.371362712234258652e-03 -3.524873554706573486e-01 -5.050045251846313477e-02 8.389510959386825562e-02 -2.530712485313415527e-01 -4.213753938674926758e-01 -6.559199839830398560e-02 1.142556965351104736e-01 -1.387790590524673462e-01 1.585507094860076904e-01 8.646241575479507446e-02 1.993976086378097534e-01 -2.819079160690307617e-02
1.058584973216056824e-01 -4.486171156167984009e-02 1.803010553121566772e-01 -6.804008036851882935e-02 -1.253992617130279541e-01 -2.580390572547912598e-01 9.489239752292633057e-02 -6.538709998130798340e-02 -8.096558600664138794e-02 -3.441235795617103577e-02 2.354412078857421875e-01 1.365379393100738525e-01 -1.481425911188125610e-01 2.287888079881668091e-01 4.786497652530670166e-01 -5.539358034729957581e-02 1.780823320150375366e-01 -1.992830038070678711e-01 -1.943502873182296753e-01 6.963025033473968506e-02 -1.872683614492416382e-01 -6.227128952741622925e-02 1.150047332048416138e-01 -2.683280594646930695e-02 -1.322747468948364258e-01 1.301438063383102417e-01 -1.355356425046920776e-01 -3.096504509449005127e-01 -2.465369254350662231e-01 -1.169923171401023865e-01 1.369537562131881714e-01 -2.385851740837097168e-01
7.490298151969909668e-02 1.220289021730422974e-01 8.438519388437271118e-02 -2.596552371978759766e-01 -2.616204619407653809e-01 -1.318009644746780396e-01 1.946691721677780151e-01 3.703232854604721069e-02 -2.468441240489482880e-02 1.135094985365867615e-01 3.768446445465087891e-01 4.000485688447952271e-02 -1.860250383615493774e-01 -1.610163897275924683e-01 -2.201132290065288544e-02 -3.420655801892280579e-02 1.824935823678970337e-01 -2.724845111370086670e-01 1.180140301585197449e-01 2.568522691726684570e-01 -2.294740974903106689e-01 -1.553199347108602524e-02 -1.603207290172576904e-01 -3.742371499538421631e-01 4.503535106778144836e-02 6.972707062959671021e-02 1.965167820453643799e-01 -1.956011056900024414e-01 -8.945605158805847168e-02 -1.425337493419647217e-01 1.809219568967819214e-01 -9.824843704700469971e-02
5.238676071166992188e-01 6.853371113538742065e-02 -4.803624004125595093e-02 1.051677465438842773e-01 -1.810826361179351807e-02 -1.348235458135604858e-01 1.346324533224105835e-01 -2.252360433340072632e-02 1.780973225831985474e-01 -1.040803045034408569e-01 9.377491474151611328e-02 2.139598689973354340e-02 7.360880076885223389e-02 1.081400588154792786e-01 -5.181182548403739929e-02 -3.844138681888580322e-01 2.931686937808990479e-01 -1.363527774810791016e-01 -9.244352579116821289e-02 1.007388532161712646e-01 -2.130078673362731934e-01 2.387861460447311401e-01 -9.760484844446182251e-02 -3.300475478172302246e-01 -1.573927998542785645e-01 -5.979269742965698242e-02 8.116190135478973389e-02 -6.445004045963287354e-02 4.553760215640068054e-02 -1.492379456758499146e-01 1.404215488582849503e-02 -2.080167084932327271e-01
1.888773888349533081e-01 2.452312409877777100e-01 -1.394607871770858765e-01 1.993163675069808960e-01 1.449347585439682007e-01 -2.630646824836730957e-01 -8.840065449476242065e-03 -1.757900416851043701e-01 8.723094314336776733e-02 6.451810896396636963e-02 3.471710979938507080e-01 2.858189344406127930e-01 1.516157388687133789e-02 3.452159762382507324e-01 1.604909002780914307e-01 -5.476986058056354523e-03 -7.270780950784683228e-02 -1.302866041660308838e-01 1.593638062477111816e-01 4.614751413464546204e-02 1.479782257229089737e-02 -2.634644508361816406e-01 1.109396945685148239e-02 -2.286195158958435059e-01 -8.567949384450912476e-02 -1.111021935939788818e-01 -1.832859963178634644e-01 -8.809950202703475952e-02 -1.644844412803649902e-01 -4.031761735677719116e-02 3.092988729476928711e-01 -8.626560866832733154e-02
5.796932056546211243e-02 -7.127578556537628174e-02 -1.129343267530202866e-02 8.992945402860641479e-02 -8.192846179008483887e-02 6.010536104440689087e-02 3.013782436028122902e-03 3.933352231979370117e-02 -2.458611279726028442e-01 -9.793166816234588623e-02 1.989163905382156372e-01 4.088649153709411621e-01 -1.299037188291549683e-01 2.937251627445220947e-01 3.796460330486297607e-01 -8.716242760419845581e-02 2.226789742708206177e-01 -2.638585567474365234e-01 -3.050099313259124756e-02 3.373591229319572449e-02 -1.779231578111648560e-01 -9.482619166374206543e-02 -3.846868127584457397e-02 -7.037923485040664673e-02 -1.360304802656173706e-01 1.300894538871943951e-03 -1.684829145669937134e-01 -6.884422898292541504e-02 -3.680153489112854004e-01 1.920191794633865356e-01 1.628109365701675415e-01 1.449326872825622559e-01
1.696406602859497070e-01 -1.308396011590957642e-01 6.286801397800445557e-02 -1.403139233589172363e-01 -1.895154565572738647e-01 -2.584612369537353516e-01 -3.855827078223228455e-02 -1.042175814509391785e-01 3.801237344741821289e-01 -5.906052142381668091e-02 2.578445523977279663e-02 -8.923555165529251099e-02 6.769551336765289307e-02 -1.160186007618904114e-01 2.085832953453063965e-01 -2.038585543632507324e-01 -3.328353166580200195e-02 -6.008259057998657227e-01 1.316867470741271973e-01 -9.481914341449737549e-02 -2.079139500856399536e-01 -1.144025325775146484e-01 1.002035290002822876e-01 -1.658034920692443848e-01 -6.321682780981063843e-02 1.312410384416580200e-01 1.116191372275352478e-01 3.983575850725173950e-02 -1.845200918614864349e-02 6.633744388818740845e-02 1.581684350967407227e-01 -9.150995314121246338e-02
-3.418556973338127136e-02 2.594340741634368896e-01 2.736200205981731415e-02 2.230860739946365356e-01 1.467568427324295044e-02 1.679015308618545532e-01 5.904998630285263062e-02 -6.554599851369857788e-02 2.650298774242401123e-01 -4.617933556437492371e-02 -1.818297654390335083e-01 1.913910955190658569e-01 -2.673524618148803711e-01 3.221524953842163086e-01 8.604227006435394287e-02 -1.636056303977966309e-01 -2.131335064768791199e-02 -1.312670260667800903e-01 -3.932921588420867920e-02 4.406644776463508606e-02 -3.365571498870849609e-01 -7.443838566541671753e-02 9.910724312067031860e-02 -4.440404474735260010e-01 -4.361851885914802551e-02 1.672361791133880615e-01 -1.879467219114303589e-01 1.681511402130126953e-01 -5.804415419697761536e-02 -9.271655231714248657e-02 2.016677260398864746e-01 -1.548212394118309021e-02
2.633703947067260742e-01 -8.395813405513763428e-02 4.150499403476715088e-02 9.190758317708969116e-02 4.027271643280982971e-03 -3.372184559702873230e-02 2.018800526857376099e-01 -3.508948981761932373e-01 1.675801277160644531e-01 3.947712853550910950e-02 1.208725664764642715e-02 1.365590989589691162e-01 -2.549332380294799805e-02 -5.998594686388969421e-02 6.499913334846496582e-02 -2.288549840450286865e-01 2.264761179685592651e-01 -1.506220996379852295e-01 1.526699215173721313e-01 1.685861349105834961e-01 8.074328303337097168e-03 2.374290525913238525e-01 7.942628860473632812e-02 -1.470552235841751099e-01 -1.055543348193168640e-01 1.617234200239181519e-01 -3.358824253082275391e-01 -2.615874409675598145e-01 -3.471848070621490479e-01 -1.593313664197921753e-01 2.508645057678222656e-01 -4.025434702634811401e-02
[truncated: 3,273,826 more chars]
