# Supplementary material for: The Language of Innovation
Source: PLoS One. 2020 Apr 30;15(4):e0230107. doi: 10.1371/journal.pone.0230107 (PMC7194493; doi:10.1371/journal.pone.0230107)
Supplement: S6 File — (GZ) [file pone.0230107.s006.tar.gz › 1984-1988/V2Run_20_VS_4500_embeddings1984-1988ED32.txt]

-1.869631856679916382e-01 1.472963839769363403e-01 -7.411350309848785400e-02 -3.488567173480987549e-01 -3.493317216634750366e-02 -6.409362703561782837e-02 -1.384128630161285400e-01 -1.485937535762786865e-01 -1.956296116113662720e-01 5.105885490775108337e-02 -1.468909680843353271e-01 -1.158752590417861938e-01 8.205917477607727051e-02 1.404746919870376587e-01 -3.340184688568115234e-01 -1.262828558683395386e-01 3.588466718792915344e-02 -3.173202276229858398e-01 -2.646609842777252197e-01 5.836400762200355530e-02 -3.249148428440093994e-01 -1.542064454406499863e-02 1.975729763507843018e-01 2.007979005575180054e-01 1.415364593267440796e-01 -6.502563506364822388e-02 -4.952761158347129822e-02 -2.838565111160278320e-01 -2.235205173492431641e-01 1.372981518507003784e-01 3.940368816256523132e-02 -3.842369839549064636e-02
5.102774500846862793e-02 -7.834459841251373291e-02 7.813868671655654907e-02 -1.766107529401779175e-01 -1.364958751946687698e-02 1.404520422220230103e-01 3.299722671508789062e-01 -5.962578952312469482e-02 2.929873205721378326e-02 1.403007805347442627e-01 -8.660595864057540894e-03 -3.569656237959861755e-02 2.170809805393218994e-01 2.049168199300765991e-01 -5.284010171890258789e-01 4.061946645379066467e-02 -1.832243241369724274e-02 -2.305513918399810791e-01 -1.509777009487152100e-01 -1.460114419460296631e-01 -9.201678633689880371e-02 1.037447154521942139e-01 2.414507269859313965e-01 2.460565418004989624e-01 1.176584064960479736e-01 1.782874576747417450e-02 5.791100114583969116e-02 1.446283459663391113e-01 -2.613474130630493164e-01 2.630602121353149414e-01 -1.338195502758026123e-01 -1.509296335279941559e-02
1.183462068438529968e-01 1.873340010643005371e-01 -1.335727572441101074e-01 1.699974238872528076e-01 -1.829145103693008423e-01 2.927341498434543610e-02 1.552354842424392700e-01 -2.072081565856933594e-01 8.903186023235321045e-02 -5.229347199201583862e-02 1.092093437910079956e-01 -3.177575394511222839e-02 1.635559350252151489e-01 -2.174168825149536133e-01 -4.590640664100646973e-01 3.179867267608642578e-01 -6.267828494310379028e-02 -7.490531355142593384e-02 5.802338942885398865e-03 -1.711338013410568237e-02 -2.006084322929382324e-01 1.644310802221298218e-01 -5.128327012062072754e-02 3.731171190738677979e-01 4.953219741582870483e-02 7.456243038177490234e-02 1.130344644188880920e-01 -1.624812036752700806e-01 -1.732302308082580566e-01 1.992897540330886841e-01 -2.315296679735183716e-01 6.183129549026489258e-02
1.458367556333541870e-01 1.602795273065567017e-01 -7.993940263986587524e-02 8.765406906604766846e-02 -1.571191400289535522e-01 8.624214679002761841e-02 -1.115638613700866699e-01 -1.488302648067474365e-01 5.833605304360389709e-02 -7.494916673749685287e-03 -1.592108160257339478e-01 -2.163025438785552979e-01 3.416674584150314331e-02 1.528847366571426392e-01 -3.325844109058380127e-01 1.506938487291336060e-01 5.678468570113182068e-02 -1.415225714445114136e-01 -3.760760128498077393e-01 1.421969234943389893e-01 2.547927759587764740e-02 4.276231303811073303e-02 2.325813472270965576e-01 1.905162585899233818e-03 3.123383782804012299e-02 4.576390236616134644e-02 9.235395491123199463e-02 3.010436594486236572e-01 -2.527691721916198730e-01 3.190290629863739014e-01 -3.367315232753753662e-01 1.265825629234313965e-01
-1.428016927093267441e-02 2.032941952347755432e-02 -4.068311750888824463e-01 8.198682218790054321e-02 9.426581114530563354e-02 6.377153843641281128e-02 -5.872334167361259460e-02 -1.960169225931167603e-01 -1.245701219886541367e-02 6.326798349618911743e-02 -3.569956496357917786e-02 4.446685314178466797e-02 1.520889103412628174e-01 -2.218426764011383057e-01 -3.251271843910217285e-01 1.468861997127532959e-01 -1.847086399793624878e-01 -3.121246099472045898e-01 -3.037761151790618896e-01 1.862313039600849152e-02 -9.972214698791503906e-02 -4.500593245029449463e-02 -3.793954104185104370e-02 -4.251280054450035095e-02 -1.838315576314926147e-01 -7.273153215646743774e-02 7.439688593149185181e-02 1.696808040142059326e-01 -1.709280610084533691e-01 7.201520353555679321e-02 -4.359401762485504150e-01 -1.674750745296478271e-01
-8.124805241823196411e-02 1.382476836442947388e-01 -8.057964593172073364e-02 -7.500173151493072510e-02 9.454508125782012939e-02 6.545310467481613159e-02 -2.458772808313369751e-02 1.441707462072372437e-02 2.311756089329719543e-02 -2.096693217754364014e-01 -1.586549282073974609e-01 -2.366515845060348511e-01 -3.886689990758895874e-02 -1.250171214342117310e-01 -4.624217748641967773e-01 -4.639557376503944397e-02 -4.701397120952606201e-01 -1.259369701147079468e-01 -3.433609902858734131e-01 9.370384365320205688e-02 1.801928430795669556e-01 -8.856263011693954468e-02 8.746821433305740356e-02 5.912244319915771484e-02 7.462918758392333984e-02 -2.286224253475666046e-02 2.022606730461120605e-01 2.583392150700092316e-02 -2.590621411800384521e-01 5.623310431838035583e-02 -1.906352043151855469e-01 -1.414977014064788818e-01
-1.321756541728973389e-01 -3.447946906089782715e-02 -2.701545059680938721e-01 9.766629338264465332e-02 -1.183381453156471252e-01 1.916004717350006104e-01 8.272977918386459351e-02 1.100198477506637573e-01 4.511919245123863220e-02 1.111389994621276855e-01 9.721045498736202717e-04 -2.093276083469390869e-01 2.669526636600494385e-01 -1.013611853122711182e-01 -2.579954862594604492e-01 2.111248970031738281e-01 -2.170617133378982544e-01 -2.697856128215789795e-01 -2.955089807510375977e-01 -1.191904861479997635e-02 -4.632655158638954163e-02 2.227939292788505554e-02 -6.078970059752464294e-02 4.438059628009796143e-01 -4.249352961778640747e-02 -1.855453848838806152e-01 2.086594402790069580e-01 6.718610972166061401e-02 -2.644690871238708496e-01 7.089006155729293823e-02 -8.683511614799499512e-02 -2.847670204937458038e-02
3.945438265800476074e-01 1.058659628033638000e-01 -2.606722060590982437e-03 -7.785157859325408936e-02 -1.034260541200637817e-01 2.245904356241226196e-01 5.364475026726722717e-02 -1.807197183370590210e-01 6.466463208198547363e-02 -6.389768328517675400e-03 8.755601942539215088e-03 9.823717176914215088e-02 -1.801626523956656456e-03 1.396050453186035156e-01 -3.808801770210266113e-01 -7.941474020481109619e-02 -1.580965518951416016e-02 -1.787553131580352783e-01 -3.034185469150543213e-01 5.915405601263046265e-02 -2.353817783296108246e-02 7.679231464862823486e-02 -4.354362189769744873e-02 -1.838110387325286865e-01 1.173055768013000488e-01 -1.430940628051757812e-01 6.932283751666545868e-03 -2.551426924765110016e-02 -4.001191556453704834e-01 1.389560401439666748e-01 -3.863738179206848145e-01 -1.097391024231910706e-01
3.693467006087303162e-02 2.938253581523895264e-01 -1.428089439868927002e-01 1.750229895114898682e-01 2.589724957942962646e-02 2.086478471755981445e-01 -1.895178705453872681e-01 -6.379973888397216797e-02 5.791324377059936523e-02 1.478392332792282104e-01 -2.225181162357330322e-01 3.410780057311058044e-02 8.542489260435104370e-02 1.425519287586212158e-01 -3.811658918857574463e-01 3.384430706501007080e-02 -3.467436507344245911e-02 -3.133239969611167908e-02 -1.281726360321044922e-01 -1.025864779949188232e-01 1.086457073688507080e-01 4.303224012255668640e-02 2.268789559602737427e-01 5.433769896626472473e-02 -5.893077701330184937e-02 -2.099377512931823730e-01 -1.159271746873855591e-01 1.222476139664649963e-01 -4.474069178104400635e-01 3.064714372158050537e-01 -2.442046105861663818e-01 -1.615767553448677063e-02
-2.180743515491485596e-01 1.051451563835144043e-01 -2.759272754192352295e-01 -1.322540044784545898e-01 -7.770461589097976685e-02 1.969568431377410889e-01 1.113584265112876892e-01 -1.833211746998131275e-03 1.662174016237258911e-01 9.939303249120712280e-02 4.528276622295379639e-02 -7.975116022862493992e-04 -1.021150574088096619e-01 -7.639879733324050903e-02 -1.410598158836364746e-01 8.261781930923461914e-02 1.045961230993270874e-01 -6.867086887359619141e-02 -4.109581708908081055e-01 -1.096591874957084656e-01 -1.855902001261711121e-02 -2.444794625043869019e-01 3.884268924593925476e-02 -1.177503541111946106e-01 2.627240419387817383e-01 1.778862774372100830e-01 6.455127149820327759e-02 -1.785696893930435181e-01 -3.960876464843750000e-01 2.778287529945373535e-01 -8.805093169212341309e-02 -2.395326942205429077e-01
2.153074145317077637e-01 -6.765632331371307373e-02 9.027714282274246216e-02 -1.086235269904136658e-01 1.283136308193206787e-01 1.056218668818473816e-01 -3.519528731703758240e-02 -2.245987653732299805e-01 3.126265481114387512e-02 -6.037914380431175232e-02 3.182805329561233521e-02 7.348659634590148926e-02 3.390490710735321045e-01 -7.569539546966552734e-02 -3.157784044742584229e-01 5.182792246341705322e-02 -1.316705495119094849e-01 -1.420015841722488403e-01 -6.897672265768051147e-02 -1.176143363118171692e-01 -9.878306882455945015e-04 -2.056148461997509003e-02 1.004092022776603699e-01 2.471979521214962006e-02 -5.767780914902687073e-02 1.185118630528450012e-01 1.713853925466537476e-01 5.842359364032745361e-02 -4.432613849639892578e-01 2.623483836650848389e-01 -4.320731759071350098e-01 -2.152399718761444092e-01
3.261375427246093750e-02 -1.265385895967483521e-01 -4.154736921191215515e-02 1.781146824359893799e-01 -1.275717765092849731e-01 -1.592307090759277344e-01 -5.297533422708511353e-02 -2.659508027136325836e-02 -7.438836991786956787e-02 2.955656349658966064e-01 -1.286663711071014404e-01 4.033206775784492493e-02 1.959310173988342285e-01 2.712393403053283691e-01 -3.865632414817810059e-01 -2.356495335698127747e-02 -3.205490410327911377e-01 -2.804839611053466797e-01 -3.325698375701904297e-01 1.585984230041503906e-01 -1.793688386678695679e-01 -1.754129827022552490e-01 -1.458073407411575317e-01 -8.752395957708358765e-02 -5.373132601380348206e-02 1.157226562500000000e-01 4.664379358291625977e-02 8.123170584440231323e-02 -5.850367248058319092e-02 1.973634362220764160e-01 -1.909299492835998535e-01 -1.355934441089630127e-01
2.641222178936004639e-01 3.212926685810089111e-01 -1.552139818668365479e-01 8.660216629505157471e-02 -2.953003346920013428e-01 3.359878063201904297e-02 9.101454913616180420e-02 -1.380662713199853897e-02 -9.655229747295379639e-02 2.356699109077453613e-02 -2.461470961570739746e-01 -2.544851303100585938e-01 1.442085951566696167e-01 -8.797807246446609497e-02 -2.886115610599517822e-01 -3.464714437723159790e-02 2.979437261819839478e-02 -1.905404329299926758e-01 -1.575707644224166870e-01 2.913773059844970703e-01 -1.479431390762329102e-01 -4.969923570752143860e-02 1.642167717218399048e-01 -1.816910691559314728e-02 2.301365286111831665e-01 -2.054657787084579468e-01 1.833685934543609619e-01 5.409012734889984131e-02 -2.174207866191864014e-01 1.234912723302841187e-01 -6.693159788846969604e-02 -2.303126901388168335e-01
6.728713214397430420e-02 1.936834454536437988e-01 -6.823071092367172241e-02 -1.366412490606307983e-01 -1.438137888908386230e-01 1.614099740982055664e-01 -1.265231668949127197e-01 -2.763540297746658325e-02 -1.862899661064147949e-01 1.982564330101013184e-01 6.211311742663383484e-02 -2.331581413745880127e-01 -6.169698201119899750e-03 -1.020122841000556946e-01 -3.578902482986450195e-01 3.216302990913391113e-01 -2.018022388219833374e-01 -1.436752676963806152e-01 -2.595504522323608398e-01 2.013114988803863525e-01 -1.799445152282714844e-01 2.520395219326019287e-01 8.349452167749404907e-02 1.693423092365264893e-01 -1.115360930562019348e-01 -3.072384931147098541e-02 -1.039899792522192001e-02 -5.573534592986106873e-02 -2.222137302160263062e-01 3.404063405469059944e-03 -3.573410809040069580e-01 4.925187304615974426e-02
-1.641258448362350464e-01 3.426562845706939697e-01 -2.772507369518280029e-01 -2.198916375637054443e-01 -3.250130712985992432e-01 2.620252035558223724e-02 5.614142492413520813e-02 2.930268347263336182e-01 1.870027184486389160e-01 1.640253365039825439e-01 1.368134915828704834e-01 -1.315168384462594986e-02 2.172110825777053833e-01 -1.051165238022804260e-01 -2.306805402040481567e-01 -5.266071297228336334e-03 -2.512729959562420845e-03 3.570028394460678101e-02 -3.440271317958831787e-01 -1.217528283596038818e-01 -2.802993953227996826e-01 -1.140033006668090820e-01 1.391246765851974487e-01 -4.765623062849044800e-02 -3.363712131977081299e-02 -3.371066227555274963e-02 3.184042870998382568e-02 -9.786850214004516602e-02 -2.619965076446533203e-01 7.916643470525741577e-02 4.957380890846252441e-02 -7.055705785751342773e-02
3.845034539699554443e-01 8.395291119813919067e-02 3.618370741605758667e-02 -1.106383204460144043e-01 1.067988481372594833e-02 1.057636886835098267e-01 -1.396829634904861450e-01 -1.803694516420364380e-01 -2.582606971263885498e-01 6.748623400926589966e-02 -1.210693493485450745e-01 -9.995722025632858276e-02 2.870715558528900146e-01 9.594926983118057251e-02 -2.978576123714447021e-01 -1.579349935054779053e-01 -3.084578216075897217e-01 -2.855740785598754883e-01 -2.583826482295989990e-01 -1.271887682378292084e-03 -1.391236633062362671e-01 -1.255195140838623047e-01 -1.202386617660522461e-02 6.123135611414909363e-02 -3.798900288529694080e-04 -1.365850400179624557e-02 -6.579156965017318726e-02 -1.412381418049335480e-02 -3.490298092365264893e-01 9.718114882707595825e-02 -2.168190181255340576e-01 3.969861194491386414e-02
1.028367877006530762e-01 -3.663867712020874023e-02 -4.290489479899406433e-02 4.127234593033790588e-02 -2.318426817655563354e-01 -1.586509197950363159e-01 7.834280282258987427e-02 2.782008349895477295e-01 -1.294589936733245850e-01 2.518643140792846680e-01 -4.173037782311439514e-02 -2.638308145105838776e-02 -4.625841230154037476e-02 1.838316768407821655e-01 -4.320275485515594482e-01 1.819569468498229980e-01 -2.122359722852706909e-01 -4.448474198579788208e-02 -2.636328637599945068e-01 9.892546385526657104e-02 -9.858366847038269043e-02 -1.633276641368865967e-01 1.287370026111602783e-01 2.320946455001831055e-01 1.449191421270370483e-01 1.664831042289733887e-01 1.611131429672241211e-02 1.326160281896591187e-01 -3.940145298838615417e-02 1.273518651723861694e-01 -3.760122060775756836e-01 -1.577732563018798828e-01
2.058609127998352051e-01 3.748081251978874207e-02 -2.500302195549011230e-01 -4.296213388442993164e-02 -1.331841051578521729e-01 2.192519456148147583e-01 2.192231863737106323e-01 7.766418159008026123e-02 -1.508350372314453125e-01 -1.661163941025733948e-02 -1.206832453608512878e-01 -1.026916652917861938e-01 2.220235206186771393e-02 1.344913095235824585e-01 -2.133910804986953735e-01 4.207198917865753174e-01 -2.655133008956909180e-01 -5.110296234488487244e-02 -1.648119837045669556e-01 -1.358923017978668213e-01 -9.749490022659301758e-02 -1.597112230956554413e-02 2.786733508110046387e-01 -1.279481053352355957e-01 9.268128871917724609e-02 -1.004959940910339355e-01 -3.805909305810928345e-02 7.345275580883026123e-02 -1.466235518455505371e-01 1.644788533449172974e-01 -2.118172049522399902e-01 -3.757884800434112549e-01
-3.526022657752037048e-02 2.310120612382888794e-01 -1.354590356349945068e-01 -3.194238245487213135e-02 1.239375174045562744e-01 -1.384697705507278442e-01 -1.445909291505813599e-01 9.962784498929977417e-02 1.356186866760253906e-01 1.478021293878555298e-01 -1.220375299453735352e-01 1.483607441186904907e-01 4.388836678117513657e-03 6.104177236557006836e-02 1.924808882176876068e-02 3.019385635852813721e-01 1.191511303186416626e-01 -1.207840591669082642e-01 -2.766605615615844727e-01 -9.921684861183166504e-02 1.113463491201400757e-01 -1.169859245419502258e-01 3.084338605403900146e-01 2.101577073335647583e-01 -8.544518798589706421e-02 1.372327506542205811e-01 2.561998367309570312e-01 4.141596332192420959e-02 -4.184267222881317139e-01 1.816338486969470978e-02 -1.997853666543960571e-01 -3.144276738166809082e-01
2.761356830596923828e-01 2.710610330104827881e-01 -2.878458201885223389e-01 -7.028950378298759460e-03 7.935216277837753296e-02 -8.844206482172012329e-02 -1.101476699113845825e-02 1.074880287051200867e-01 9.767771512269973755e-02 -1.591043360531330109e-02 -1.578338444232940674e-01 -2.141240388154983521e-01 2.999194860458374023e-01 6.035969033837318420e-02 -1.854401975870132446e-01 -4.789619520306587219e-02 -1.826186291873455048e-02 -1.886676996946334839e-01 -2.367008179426193237e-01 -5.650566518306732178e-02 1.536899358034133911e-01 1.464130133390426636e-01 3.155787289142608643e-01 1.683015078306198120e-01 -1.251244843006134033e-01 -2.311815470457077026e-01 1.196261420845985413e-01 1.686128377914428711e-01 -2.082177102565765381e-01 1.569671183824539185e-01 -2.857536971569061279e-01 -3.365507349371910095e-02
2.020063549280166626e-01 2.485806643962860107e-01 -1.554629504680633545e-01 5.331402644515037537e-02 -2.836187556385993958e-02 1.570305079221725464e-01 -2.258826047182083130e-01 -2.108683250844478607e-02 -2.047253213822841644e-02 -8.527480065822601318e-02 -1.387374103069305420e-01 -1.966818124055862427e-01 -1.419539656490087509e-02 -8.932990580797195435e-02 -4.450413882732391357e-01 5.909644812345504761e-02 -1.765985637903213501e-01 -1.970059573650360107e-01 -3.465787768363952637e-01 8.980240672826766968e-02 -4.233716726303100586e-01 -6.067599728703498840e-02 2.070247828960418701e-01 2.783334255218505859e-02 1.867541484534740448e-02 -5.599036440253257751e-02 2.617568150162696838e-02 2.081784754991531372e-01 -1.491283476352691650e-01 1.321537420153617859e-02 -1.306109726428985596e-01 7.988710701465606689e-02
-1.192844882607460022e-01 1.298928260803222656e-01 -2.382721304893493652e-01 6.252261996269226074e-02 6.971843540668487549e-02 7.082338631153106689e-02 4.930283129215240479e-02 -7.488364726305007935e-02 -4.544751718640327454e-02 6.399691104888916016e-02 -8.123636245727539062e-02 -2.767436206340789795e-01 1.423790752887725830e-01 -2.023991942405700684e-01 -2.929989695549011230e-01 -8.551044017076492310e-02 -2.854112349450588226e-02 -1.814630180597305298e-01 -3.721871674060821533e-01 -2.680399268865585327e-02 -1.156139448285102844e-01 -1.871823705732822418e-02 1.285833120346069336e-01 3.348884731531143188e-02 -2.723679542541503906e-01 -1.850450634956359863e-01 -8.001366257667541504e-02 -2.502479851245880127e-01 -3.194907605648040771e-01 -7.698952406644821167e-02 -3.959063291549682617e-01 1.823806785978376865e-03
2.680237889289855957e-01 6.624048203229904175e-02 -7.790915668010711670e-02 -1.051332950592041016e-01 -7.824847847223281860e-02 -3.028798997402191162e-01 -1.004567965865135193e-01 -3.154775798320770264e-01 -1.156234294176101685e-01 1.294081062078475952e-01 6.626269221305847168e-02 -6.456223875284194946e-02 -1.924280524253845215e-01 -1.321174055337905884e-01 -2.033975720405578613e-01 -1.209025606513023376e-01 2.966238372027873993e-02 -8.086296170949935913e-02 -2.237707674503326416e-01 -2.915529310703277588e-01 -2.052816152572631836e-01 2.112030610442161560e-02 2.196518331766128540e-02 1.188167277723550797e-02 2.319175153970718384e-01 4.033243358135223389e-01 1.508441288024187088e-02 1.597651988267898560e-01 -3.298092484474182129e-01 7.446311414241790771e-02 3.555837273597717285e-02 -8.082459121942520142e-02
-2.325145155191421509e-02 2.444788813591003418e-01 -6.306909769773483276e-02 -9.367164969444274902e-02 9.092994034290313721e-02 -1.086729019880294800e-01 7.496028393507003784e-02 2.654514461755752563e-02 1.217409595847129822e-02 7.525157928466796875e-02 -2.208231240510940552e-01 -2.102198749780654907e-01 1.970457583665847778e-01 2.381396591663360596e-01 -1.842918097972869873e-01 1.487254202365875244e-01 5.746170133352279663e-02 -4.859331250190734863e-02 -2.789610326290130615e-01 1.795100867748260498e-01 -2.800786793231964111e-01 1.728739291429519653e-01 2.400937080383300781e-01 1.090800911188125610e-01 -4.032043740153312683e-02 1.194372493773698807e-02 3.160179257392883301e-01 -9.699750691652297974e-02 -4.191805124282836914e-01 -2.091456651687622070e-01 -7.969203591346740723e-02 -1.404301226139068604e-01
3.367117941379547119e-01 9.135315567255020142e-02 -6.248728185892105103e-02 -8.802159130573272705e-02 1.897556930780410767e-01 -2.010318078100681305e-02 3.226679563522338867e-02 -9.047832340002059937e-02 2.989007905125617981e-02 -1.429831832647323608e-01 1.150214578956365585e-02 -4.510193467140197754e-01 -1.119503006339073181e-01 3.445680066943168640e-02 -3.529803156852722168e-01 -1.495291199535131454e-02 -1.675485968589782715e-01 -1.384522020816802979e-01 -1.873941421508789062e-01 -2.497076839208602905e-01 -1.557120233774185181e-01 5.159184336662292480e-02 -3.542749583721160889e-02 2.087072879076004028e-01 -1.816777586936950684e-01 -1.682403236627578735e-01 2.967518940567970276e-02 -3.405313193798065186e-02 -3.223685324192047119e-01 2.151783257722854614e-01 -1.399576067924499512e-01 8.924305438995361328e-02
9.055060148239135742e-02 1.788982748985290527e-01 -1.290265936404466629e-02 -1.545260995626449585e-01 -1.906165331602096558e-01 1.043515801429748535e-01 2.379658864811062813e-03 8.010317385196685791e-02 -1.238592248409986496e-02 -1.177722513675689697e-01 -1.910239160060882568e-01 2.173899114131927490e-01 1.598374694585800171e-01 7.453048229217529297e-02 -3.059631288051605225e-01 5.081603769212961197e-03 -5.878185480833053589e-02 -1.411739438772201538e-01 -1.195314899086952209e-01 2.031906247138977051e-01 -1.616326570510864258e-01 -1.195684969425201416e-01 1.286420971155166626e-01 3.017176985740661621e-01 -1.038679629564285278e-01 -8.982495404779911041e-03 -7.179649174213409424e-02 -4.728251695632934570e-02 -5.017180442810058594e-01 -1.328118890523910522e-01 -3.371733725070953369e-01 -1.769791841506958008e-01
-1.720585525035858154e-01 7.346738874912261963e-02 -3.896829485893249512e-01 -3.729062527418136597e-02 1.340885646641254425e-02 8.204422891139984131e-02 -2.986643463373184204e-02 -4.081361368298530579e-02 3.658690303564071655e-02 4.142495617270469666e-02 -1.111959591507911682e-01 -1.868056356906890869e-01 -8.379140496253967285e-02 -1.997716166079044342e-02 -4.743604958057403564e-01 -4.607272893190383911e-02 9.530541300773620605e-02 -4.020013213157653809e-01 -1.516049653291702271e-01 -7.111193239688873291e-02 8.590447902679443359e-02 -9.956941008567810059e-02 8.774239569902420044e-02 1.005943790078163147e-01 4.057858884334564209e-02 -4.485580697655677795e-02 4.279914777725934982e-03 1.425541788339614868e-01 -2.378096282482147217e-01 5.889075249433517456e-02 -4.173705875873565674e-01 1.592197716236114502e-01
2.542081475257873535e-01 9.644459933042526245e-02 -3.294793367385864258e-01 1.179111972451210022e-01 -2.912534773349761963e-01 -5.046166013926267624e-03 1.320776045322418213e-01 -2.568993866443634033e-01 -1.287931352853775024e-01 2.043124847114086151e-02 -6.022546440362930298e-02 -1.060607135295867920e-01 8.609014749526977539e-02 -1.272232085466384888e-01 -2.868332266807556152e-01 1.380551308393478394e-01 -1.534585952758789062e-01 -2.847467958927154541e-01 -2.353357225656509399e-01 1.753298491239547729e-01 2.084245346486568451e-02 2.088984549045562744e-01 -5.936272814869880676e-02 3.729529082775115967e-01 7.546765357255935669e-02 1.032125204801559448e-01 3.647044301033020020e-02 -5.936646088957786560e-02 -2.377347648143768311e-01 -3.335564956068992615e-02 -1.109502986073493958e-01 9.961181133985519409e-02
-1.000062674283981323e-01 -4.687133245170116425e-03 -4.962352812290191650e-01 -6.717310100793838501e-02 4.329348355531692505e-02 -4.688839241862297058e-02 1.007619425654411316e-01 -1.518250256776809692e-01 3.501353040337562561e-02 -1.303357351571321487e-02 -1.652140021324157715e-01 -1.761812865734100342e-01 1.089357286691665649e-01 -1.235205903649330139e-01 -2.541193962097167969e-01 -1.694480180740356445e-01 1.976703852415084839e-01 -2.530484199523925781e-01 -4.028142690658569336e-01 1.760286390781402588e-01 -3.604002669453620911e-02 -1.017900705337524414e-01 8.644559979438781738e-02 1.366700828075408936e-01 -1.831694543361663818e-01 3.491814807057380676e-02 -1.038541048765182495e-01 3.138609603047370911e-02 -1.698098033666610718e-01 2.174006849527359009e-01 -2.271001636981964111e-01 1.158246472477912903e-01
-4.261777549982070923e-02 2.941248007118701935e-02 -2.865622937679290771e-01 8.907589316368103027e-02 -3.372899889945983887e-01 4.591556638479232788e-02 1.688731908798217773e-01 2.913743630051612854e-02 1.415581703186035156e-01 -2.144568860530853271e-01 -2.651555463671684265e-02 -2.729489207267761230e-01 2.372962385416030884e-01 -1.485715061426162720e-01 -3.557249009609222412e-01 9.566175937652587891e-02 -8.793929964303970337e-02 -1.521530002355575562e-01 -2.280564457178115845e-01 2.577638328075408936e-01 -2.616524696350097656e-01 1.777569055557250977e-01 -2.146300859749317169e-02 2.221801280975341797e-01 8.039190620183944702e-02 2.059829384088516235e-01 3.745542839169502258e-03 1.087161004543304443e-01 -1.735691130161285400e-01 1.361442729830741882e-02 -1.218804493546485901e-01 -4.007129743695259094e-02
-3.582215309143066406e-02 1.321602910757064819e-01 -3.762592673301696777e-01 -9.660534560680389404e-02 7.290906459093093872e-02 -1.959599554538726807e-03 -4.219649359583854675e-02 -1.380037218332290649e-01 -6.407534331083297729e-02 1.289481073617935181e-01 7.561802864074707031e-02 -1.425139755010604858e-01 8.113773167133331299e-02 -1.873620450496673584e-01 -2.846870720386505127e-01 -1.116647720336914062e-01 -8.177705109119415283e-03 -3.206489682197570801e-01 -3.561646640300750732e-01 4.487526603043079376e-03 2.268693745136260986e-01 -6.510087102651596069e-02 1.409770697355270386e-01 1.977841407060623169e-01 1.812081411480903625e-02 -2.431584894657135010e-01 -7.335595786571502686e-02 -2.728337608277797699e-02 -3.141649365425109863e-01 1.490475144237279892e-02 -3.153710663318634033e-01 1.175542473793029785e-01
-1.981948763132095337e-01 1.135668531060218811e-01 -5.006180405616760254e-01 -2.994617819786071777e-01 1.217688322067260742e-01 6.782479584217071533e-02 9.202214330434799194e-02 -1.546408832073211670e-01 -1.715447381138801575e-02 -2.836475148797035217e-02 4.201934114098548889e-02 -1.934678405523300171e-01 8.945977687835693359e-02 1.067043021321296692e-01 -2.271320372819900513e-01 -3.461472690105438232e-02 8.497222512960433960e-02 -2.375709265470504761e-01 -3.017838299274444580e-01 -4.031324014067649841e-02 -1.764778941869735718e-01 1.541650388389825821e-02 2.200466394424438477e-01 3.178652748465538025e-02 -1.433055698871612549e-01 -1.708376109600067139e-01 -1.615815162658691406e-01 6.787502765655517578e-02 -1.401022374629974365e-01 2.271905541419982910e-02 -3.225131928920745850e-01 -3.842462971806526184e-02
1.889841854572296143e-01 -1.415559500455856323e-01 -1.349954158067703247e-01 -2.257402986288070679e-02 -2.158900536596775055e-02 -3.923752345144748688e-03 -8.257916197180747986e-03 -1.702648550271987915e-01 3.274773061275482178e-01 1.793562620878219604e-01 -2.817552089691162109e-01 -8.150851726531982422e-02 1.180847585201263428e-01 4.651673883199691772e-02 -2.564783096313476562e-01 -1.417069435119628906e-01 2.728460431098937988e-01 3.974002599716186523e-02 -2.562771141529083252e-01 9.169890731573104858e-02 -2.073811739683151245e-01 3.131599128246307373e-01 -3.119262494146823883e-02 1.160449460148811340e-01 2.416509091854095459e-01 2.203444540500640869e-01 4.552826285362243652e-02 -1.220224052667617798e-01 -1.739331185817718506e-01 1.829180568456649780e-01 -2.473066896200180054e-01 -1.189811304211616516e-01
2.497815936803817749e-01 6.453379243612289429e-02 -2.894108295440673828e-01 -6.299165636301040649e-02 -3.563944399356842041e-01 1.535907108336687088e-02 -2.066618353128433228e-01 4.103822633624076843e-02 -1.534491032361984253e-01 -7.108428329229354858e-02 -4.147604480385780334e-02 6.855587661266326904e-02 2.233215272426605225e-01 5.143111571669578552e-02 -3.399562835693359375e-01 5.812092497944831848e-02 5.738973245024681091e-02 -3.902788832783699036e-02 -9.068065136671066284e-02 -7.935534417629241943e-02 2.928074076771736145e-02 -3.085827827453613281e-01 2.297173487022519112e-03 -5.236259847879409790e-02 8.686280995607376099e-02 1.572390347719192505e-01 1.442903745919466019e-02 -2.484183199703693390e-02 -1.976603716611862183e-01 4.593119323253631592e-01 -1.959831565618515015e-01 -1.669737547636032104e-01
-2.241634726524353027e-01 1.368460953235626221e-01 -1.355100721120834351e-01 1.001784056425094604e-01 1.241257339715957642e-01 -9.671969339251518250e-03 -1.909079588949680328e-02 -9.869744628667831421e-02 5.542411282658576965e-02 1.299280822277069092e-01 -2.959570586681365967e-01 -2.406082153320312500e-01 -7.092049717903137207e-02 -2.352502644062042236e-01 -3.136140406131744385e-01 1.569808125495910645e-01 -3.152279928326606750e-02 -3.067152798175811768e-01 -3.820154368877410889e-01 2.350973784923553467e-01 -9.387964010238647461e-02 8.759604394435882568e-02 -2.814634889364242554e-02 1.559626907110214233e-01 -2.738659270107746124e-02 -1.930465251207351685e-01 7.135106623172760010e-02 -3.603658825159072876e-02 -2.849873304367065430e-01 2.222379446029663086e-01 -1.049897000193595886e-01 6.556854397058486938e-02
-1.200011596083641052e-01 1.467693876475095749e-02 -3.133304119110107422e-01 -1.657512187957763672e-01 -4.126298427581787109e-02 4.078794643282890320e-02 2.366644144058227539e-02 -3.083323314785957336e-02 4.692155495285987854e-02 -3.506971150636672974e-02 -1.354275196790695190e-01 -2.862555980682373047e-01 2.794508934020996094e-01 -2.368144243955612183e-01 -3.290296196937561035e-01 -4.798942059278488159e-02 -1.183634027838706970e-01 -3.135396540164947510e-01 -4.180754125118255615e-01 -1.175344288349151611e-01 -7.124864310026168823e-02 -1.039598211646080017e-01 8.158729225397109985e-02 1.005674675107002258e-01 -3.795115277171134949e-02 -1.632146537303924561e-01 -1.120105572044849396e-02 5.536501482129096985e-02 -1.925050839781761169e-02 1.324573457241058350e-01 -3.069753646850585938e-01 1.715046912431716919e-01
2.411956191062927246e-01 -2.437482215464115143e-02 6.483759731054306030e-02 -9.145426750183105469e-02 -3.936820663511753082e-03 -3.299311921000480652e-02 -2.908713519573211670e-01 2.151405811309814453e-01 2.341379523277282715e-01 -1.066104844212532043e-01 -1.367027014493942261e-01 -1.052099615335464478e-01 9.508952498435974121e-02 8.195641636848449707e-02 -2.757713496685028076e-01 1.991561353206634521e-01 9.289204142987728119e-03 2.663296274840831757e-02 -6.405124813318252563e-02 1.288996189832687378e-01 -4.589680954813957214e-02 1.649388968944549561e-01 7.335440814495086670e-02 6.082701310515403748e-02 1.713055223226547241e-01 -8.314936608076095581e-02 -2.478984594345092773e-01 -1.303407549858093262e-01 -2.086675912141799927e-01 4.516932964324951172e-01 -2.297767400741577148e-01 -3.070483207702636719e-01
-2.060311734676361084e-01 1.565102189779281616e-01 -2.074832618236541748e-01 9.735774993896484375e-02 -1.093128770589828491e-01 -7.229543477296829224e-02 -2.289425432682037354e-01 6.648556143045425415e-02 3.764854669570922852e-01 2.295696884393692017e-01 -7.955434918403625488e-02 -3.568831980228424072e-01 7.158230990171432495e-02 3.165813162922859192e-02 -3.530014455318450928e-01 -1.677784137427806854e-02 -1.380447000265121460e-01 -1.229782253503799438e-01 -3.086418211460113525e-01 1.997728496789932251e-01 1.296816617250442505e-01 -1.484809070825576782e-01 4.369386285543441772e-02 8.822473883628845215e-02 -9.704475104808807373e-02 -8.272119611501693726e-02 2.617327123880386353e-02 2.372376061975955963e-02 -1.207523234188556671e-02 1.732108443975448608e-01 -2.772327363491058350e-01 -7.029389590024948120e-02
9.267802536487579346e-02 2.676904499530792236e-01 1.559235155582427979e-01 -8.015482127666473389e-02 -3.207974135875701904e-01 -1.871503293514251709e-01 -1.890145689249038696e-01 2.839836478233337402e-02 8.130869269371032715e-02 1.644975841045379639e-01 1.551579535007476807e-01 -9.000718593597412109e-02 -7.796325534582138062e-02 1.142399013042449951e-01 7.031716406345367432e-03 1.591871976852416992e-01 -1.372251063585281372e-01 3.458410874009132385e-02 -2.437732219696044922e-01 -1.595144420862197876e-01 4.847800359129905701e-03 1.250216066837310791e-01 2.462764829397201538e-01 6.323504447937011719e-02 -2.693650722503662109e-01 4.767463728785514832e-02 2.272068522870540619e-02 5.821474641561508179e-02 -3.710483908653259277e-01 4.257972240447998047e-01 -1.353082209825515747e-01 -5.436662957072257996e-02
8.795884996652603149e-02 1.987630277872085571e-01 -1.813057363033294678e-01 -1.417987197637557983e-01 -2.726583182811737061e-01 -3.013677299022674561e-01 9.146067500114440918e-02 3.621199354529380798e-02 1.302045304328203201e-02 1.545764356851577759e-01 2.163107246160507202e-01 2.193349227309226990e-02 -3.748530149459838867e-01 1.737690716981887817e-01 -3.102208077907562256e-01 1.850702017545700073e-01 2.070637345314025879e-01 -1.114820241928100586e-01 -1.145087480545043945e-01 -1.715869605541229248e-01 -2.377723716199398041e-02 1.417364329099655151e-01 1.915721297264099121e-01 1.713501214981079102e-01 -1.120040565729141235e-02 -4.522807523608207703e-02 3.095743805170059204e-02 -3.822039579972624779e-03 -3.874078094959259033e-01 5.987007543444633484e-02 9.519794583320617676e-02 4.420496523380279541e-02
7.345145940780639648e-02 1.712947636842727661e-01 -9.048999100923538208e-02 2.028454691171646118e-01 -2.414213120937347412e-01 1.717210859060287476e-01 -7.468536496162414551e-02 -1.471564620733261108e-01 -1.523645520210266113e-01 -1.508212387561798096e-01 -2.049905061721801758e-01 -2.344200909137725830e-01 1.483774632215499878e-01 2.382180839776992798e-01 -3.208209574222564697e-01 -1.025699675083160400e-01 -1.265629678964614868e-01 -4.120120033621788025e-02 -2.428955137729644775e-01 -6.895539164543151855e-02 -1.643482595682144165e-01 1.459802389144897461e-01 1.987925916910171509e-01 1.323523521423339844e-01 2.734574973583221436e-01 4.343817010521888733e-03 1.842030137777328491e-01 1.234745383262634277e-01 -3.677130639553070068e-01 9.929075837135314941e-03 -9.112787991762161255e-02 1.065891683101654053e-01
-1.996377855539321899e-01 -3.902211412787437439e-02 -2.008945047855377197e-01 1.877498924732208252e-01 1.125849112868309021e-01 9.471166878938674927e-02 2.641131542623043060e-02 -2.759716473519802094e-02 7.351118326187133789e-02 1.124321389943361282e-02 -1.334680318832397461e-01 -5.142270922660827637e-01 1.686705797910690308e-01 -2.156557328999042511e-02 -3.188273906707763672e-01 2.560265958309173584e-01 -2.003382444381713867e-01 -2.617209255695343018e-01 -2.659187316894531250e-01 -1.517900824546813965e-01 1.786537617444992065e-01 1.105720028281211853e-01 5.344519391655921936e-02 7.105108816176652908e-04 1.221415549516677856e-01 3.756078332662582397e-02 1.080955862998962402e-01 8.496029675006866455e-02 -1.857869178056716919e-01 1.099524870514869690e-01 -1.664134263992309570e-01 -1.307713687419891357e-01
2.215851098299026489e-01 1.745855063199996948e-01 -3.073809742927551270e-01 -7.167740166187286377e-02 -2.126898765563964844e-01 -2.532936632633209229e-01 4.814102500677108765e-02 5.795948673039674759e-03 1.771462857723236084e-01 -4.490932449698448181e-02 -7.418195903301239014e-02 4.726069048047065735e-03 1.936373114585876465e-02 1.917570233345031738e-01 -2.629863321781158447e-01 1.515460461378097534e-01 5.307512730360031128e-02 -1.068491786718368530e-01 -3.450084030628204346e-01 6.011632829904556274e-02 1.708828508853912354e-01 -2.050411254167556763e-01 -9.784259647130966187e-02 -1.256929486989974976e-01 -2.426167130470275879e-01 2.522732317447662354e-01 -1.747275330126285553e-02 8.320634253323078156e-03 -3.775606155395507812e-01 -1.122884526848793030e-01 1.607227474451065063e-01 -5.909350886940956116e-02
1.675626039505004883e-01 -2.347987890243530273e-01 -8.103550970554351807e-02 -1.682475805282592773e-01 -1.922492682933807373e-01 -5.064465105533599854e-02 -2.129075974225997925e-01 6.307598948478698730e-02 -9.229857474565505981e-02 -2.195847630500793457e-01 1.238643974065780640e-01 -1.656114161014556885e-01 -6.333657354116439819e-02 1.155831664800643921e-02 -3.572118878364562988e-01 5.487761273980140686e-02 -1.757575385272502899e-02 -2.803064882755279541e-01 -1.770491898059844971e-01 7.649748120456933975e-03 -3.073668479919433594e-01 -1.019109934568405151e-01 2.057544440031051636e-01 -6.547157466411590576e-02 1.651121973991394043e-01 -2.706472994759678841e-03 -6.248244270682334900e-02 -1.578273177146911621e-01 -3.768912553787231445e-01 1.797094345092773438e-01 6.938383728265762329e-02 -2.486276924610137939e-01
-8.770302683115005493e-02 3.369291126728057861e-02 -2.732186615467071533e-01 -3.717866241931915283e-01 2.812834456562995911e-02 -2.722404897212982178e-02 2.293576896190643311e-01 -1.466382443904876709e-01 1.806782633066177368e-01 -4.814824089407920837e-02 -2.855997979640960693e-01 4.704971984028816223e-02 1.052850559353828430e-01 -1.119395196437835693e-01 -3.212375938892364502e-01 -2.997476421296596527e-02 -6.824638694524765015e-02 -8.061216026544570923e-02 -3.410282135009765625e-01 1.570527092553675175e-03 1.017343774437904358e-01 1.577416807413101196e-01 8.807875961065292358e-02 2.136846929788589478e-01 -1.441773679107427597e-02 -1.625154614448547363e-01 -2.783557027578353882e-02 2.675926126539707184e-02 -7.952750474214553833e-02 4.737202450633049011e-02 -4.477128982543945312e-01 -5.451958999037742615e-02
-1.081131249666213989e-01 1.334588378667831421e-01 -2.867623269557952881e-01 2.102893590927124023e-01 9.231062978506088257e-02 1.366309225559234619e-01 -1.850397586822509766e-01 -6.778661161661148071e-02 -5.356531217694282532e-02 6.339962780475616455e-02 -2.374140024185180664e-01 -2.385107874870300293e-01 1.413965970277786255e-01 -1.240771040320396423e-01 -4.102561473846435547e-01 -4.867616575211286545e-03 -7.465567439794540405e-02 -4.163018465042114258e-01 -3.640544116497039795e-01 2.658077180385589600e-01 5.086331162601709366e-03 4.562292620539665222e-02 3.543014079332351685e-02 2.579697035253047943e-02 1.082303747534751892e-01 -9.812301956117153168e-03 -6.161866709589958191e-02 -1.436479389667510986e-01 -1.715082377195358276e-01 2.206825092434883118e-02 -6.656433455646038055e-03 -4.327194020152091980e-02
1.149209514260292053e-01 2.225731611251831055e-01 -8.282465487718582153e-02 -1.070905178785324097e-01 5.542633682489395142e-02 -4.068382382392883301e-01 6.413020193576812744e-03 -5.856746807694435120e-02 -2.486528456211090088e-01 1.207782402634620667e-01 -8.604342117905616760e-03 1.515802182257175446e-02 1.015298366546630859e-01 2.706797420978546143e-01 -1.516209393739700317e-01 1.658704578876495361e-01 -1.126019284129142761e-02 -2.228943258523941040e-01 -3.445855379104614258e-01 7.695701718330383301e-02 -4.700514301657676697e-02 2.270708978176116943e-01 1.883496195077896118e-01 -6.568089127540588379e-02 -1.903257332742214203e-02 -3.028836101293563843e-03 2.933666706085205078e-01 8.461433649063110352e-02 -3.457568287849426270e-01 -1.386235207319259644e-01 -1.110439002513885498e-01 -1.527993083000183105e-01
-7.330285757780075073e-02 -2.670696191489696503e-02 -1.843255311250686646e-01 -8.482711017131805420e-02 -9.547469764947891235e-02 1.932664364576339722e-01 -1.851384788751602173e-01 -1.518809050321578979e-01 2.607942819595336914e-01 1.134434714913368225e-01 4.210267215967178345e-02 2.954758107662200928e-01 7.600355893373489380e-02 8.933701366186141968e-02 -2.064525336027145386e-01 2.784231007099151611e-01 1.015982404351234436e-01 -3.904612958431243896e-01 -3.026511967182159424e-01 -1.637812703847885132e-01 1.095532029867172241e-01 -3.595987218432128429e-04 9.263726323843002319e-02 4.044997319579124451e-02 2.309890836477279663e-01 -2.476673200726509094e-02 7.723648101091384888e-02 -2.847359478473663330e-01 -5.636162310838699341e-02 3.116846084594726562e-01 7.349319290369749069e-03 -1.605929620563983917e-02
-1.205712743103504181e-02 2.027123570442199707e-01 -2.767635881900787354e-02 7.435616850852966309e-02 -1.606360673904418945e-01 3.849276527762413025e-02 1.225160881876945496e-01 1.894736289978027344e-02 3.399918079376220703e-01 -3.752950951457023621e-02 -1.864665150642395020e-01 -3.211331367492675781e-01 5.057196691632270813e-02 1.835847832262516022e-02 -2.002076804637908936e-01 2.352300137281417847e-01 -2.384029030799865723e-01 -4.291986580938100815e-03 -2.580237984657287598e-01 8.971637487411499023e-02 -3.161328732967376709e-01 2.511892095208168030e-02 -8.999113738536834717e-02 2.732621319591999054e-02 -1.044505760073661804e-01 -6.810048222541809082e-02 7.746344804763793945e-02 5.239192023873329163e-02 -3.230644166469573975e-01 -1.714550331234931946e-02 -1.530107408761978149e-01 -4.041497409343719482e-01
7.078193128108978271e-02 7.412313669919967651e-02 -2.108819782733917236e-01 1.463066935539245605e-01 -2.558305300772190094e-02 4.553049057722091675e-02 -2.019280940294265747e-01 -1.661877185106277466e-01 1.595438420772552490e-01 4.149782657623291016e-02 -4.558981955051422119e-02 -3.700408339500427246e-01 1.637223362922668457e-01 -7.233066856861114502e-02 -4.578747451305389404e-01 -2.014175206422805786e-01 -1.964637786149978638e-01 8.732447773218154907e-02 -4.089587926864624023e-01 -1.783438473939895630e-01 8.761733770370483398e-02 -5.630591139197349548e-02 -9.737442433834075928e-02 -9.066618233919143677e-02 1.517891585826873779e-01 -1.423186659812927246e-01 1.663048416376113892e-01 -1.386792361736297607e-01 -5.567978322505950928e-02 9.558504819869995117e-02 -1.005233228206634521e-01 -1.330632716417312622e-01
-9.278916753828525543e-03 5.555602256208658218e-03 -2.316210567951202393e-01 -2.764318883419036865e-02 -7.185061275959014893e-02 1.897180639207363129e-02 1.379589643329381943e-02 4.186605662107467651e-02 8.862445503473281860e-02 2.282800525426864624e-01 1.348431408405303955e-01 -4.870953503996133804e-03 1.621468551456928253e-02 -8.892141282558441162e-02 -3.034126758575439453e-01 2.855925559997558594e-01 -1.278927475214004517e-01 -7.858598977327346802e-02 -1.576894195750355721e-03 3.104365766048431396e-01 -2.397021353244781494e-01 -1.261301487684249878e-01 -3.896600753068923950e-02 -2.038629949092864990e-01 7.576660066843032837e-02 -4.334677476435899734e-03 8.229210227727890015e-02 -7.117570936679840088e-02 -5.244526863098144531e-01 3.602280095219612122e-02 -2.020849585533142090e-01 -3.284907937049865723e-01
-7.165295630693435669e-02 -2.125003933906555176e-02 -1.114776954054832458e-01 7.355745881795883179e-02 8.869542926549911499e-02 1.347972452640533447e-02 1.075880900025367737e-01 -1.372680217027664185e-01 1.677405387163162231e-01 5.734180659055709839e-02 -3.119505941867828369e-01 -1.564288884401321411e-01 6.455472111701965332e-02 -1.976335607469081879e-02 -2.789221405982971191e-01 3.936290740966796875e-02 -1.753866821527481079e-01 8.605821430683135986e-02 -3.082316815853118896e-01 1.026044264435768127e-01 -1.040704026818275452e-01 6.473820656538009644e-02 2.852882444858551025e-01 3.171763718128204346e-01 -2.899032235145568848e-01 1.246669590473175049e-01 1.166705042123794556e-03 -9.718833118677139282e-02 -2.703717947006225586e-01 -1.771318842656910419e-03 -2.266277968883514404e-01 -3.560720980167388916e-01
-1.950945705175399780e-01 3.158796131610870361e-01 -2.183289080858230591e-01 -1.399284303188323975e-01 -3.934164047241210938e-01 -1.539929211139678955e-01 2.655957592651247978e-03 -1.072332710027694702e-01 8.846611529588699341e-02 1.344565898180007935e-01 -2.516951262950897217e-01 1.790621280670166016e-01 -1.173377707600593567e-01 -3.916631266474723816e-02 -1.472481191158294678e-01 2.770111858844757080e-01 9.106578677892684937e-02 -4.419146105647087097e-02 -3.375510871410369873e-01 -3.341575711965560913e-02 1.514135450124740601e-01 -1.888821423053741455e-01 1.995444595813751221e-01 3.656285256147384644e-02 1.722535640001296997e-01 -2.024048753082752228e-02 1.781271547079086304e-01 -1.615538150072097778e-01 -7.221173495054244995e-02 1.162581965327262878e-01 -1.851285248994827271e-01 -6.247301027178764343e-02
-1.493819504976272583e-01 -8.462347090244293213e-02 -9.349321573972702026e-02 4.164332523941993713e-02 2.312432415783405304e-02 3.291860967874526978e-02 1.283803731203079224e-01 -2.110174298286437988e-01 -2.538467012345790863e-02 7.016528397798538208e-02 -2.608633935451507568e-01 -2.434470802545547485e-01 2.064355015754699707e-01 1.225713454186916351e-02 -2.833780050277709961e-01 2.307604104280471802e-01 -5.462634563446044922e-02 -2.941582500934600830e-01 -4.608279764652252197e-01 1.349715143442153931e-01 1.566985808312892914e-02 4.253972321748733521e-02 1.637046933174133301e-01 4.124815762042999268e-02 -1.468446999788284302e-01 -9.849925339221954346e-02 9.618452936410903931e-02 -1.594775617122650146e-01 -2.761684060096740723e-01 -2.302391082048416138e-02 -2.698418796062469482e-01 -1.483414769172668457e-01
5.685880780220031738e-02 4.201882183551788330e-01 -2.220166623592376709e-01 -2.017971873283386230e-01 -2.125377357006072998e-01 -2.422798722982406616e-01 -9.208390861749649048e-02 1.274074167013168335e-01 1.616869866847991943e-02 3.854810073971748352e-02 -2.304112315177917480e-01 -7.988443970680236816e-02 2.426857352256774902e-01 -5.524832010269165039e-02 -2.585862874984741211e-01 -9.387074410915374756e-02 2.825868688523769379e-02 -1.609965562820434570e-01 -2.569592595100402832e-01 -1.912390291690826416e-01 3.581773489713668823e-02 1.240311264991760254e-01 -3.116360604763031006e-01 9.992241859436035156e-02 3.635249286890029907e-02 4.661880806088447571e-02 -8.631970733404159546e-02 1.037363484501838684e-01 5.038342997431755066e-02 -1.949648186564445496e-02 -3.658839315176010132e-02 -3.517307043075561523e-01
8.821485936641693115e-02 5.467567965388298035e-02 -2.244922965764999390e-01 -1.483333408832550049e-01 -2.433668822050094604e-01 1.956872176378965378e-03 -3.324067592620849609e-01 2.429132722318172455e-02 -3.384206816554069519e-02 -7.901228219270706177e-02 -4.934720695018768311e-02 -9.408652037382125854e-02 -7.800119370222091675e-02 8.473623543977737427e-02 -3.288071453571319580e-01 -1.977243423461914062e-01 -1.915315240621566772e-01 -2.977687716484069824e-01 1.856121234595775604e-02 1.114710271358489990e-01 -2.525445818901062012e-02 -1.906287074089050293e-01 1.497739106416702271e-01 -1.447359323501586914e-01 -3.197140991687774658e-02 2.559155225753784180e-01 1.219580415636301041e-02 5.209450051188468933e-02 -2.029532492160797119e-01 2.058790922164916992e-01 -1.568389832973480225e-01 -4.139243066310882568e-01
1.955029815435409546e-01 1.781714558601379395e-01 -2.847974002361297607e-01 -2.103985473513603210e-02 -2.992909252643585205e-01 -2.643452212214469910e-02 -1.651079654693603516e-01 2.796202339231967926e-02 2.437635660171508789e-01 1.608374565839767456e-01 1.231172382831573486e-01 -1.170354560017585754e-01 -1.027103289961814880e-01 1.399966701865196228e-02 -9.273665398359298706e-02 -6.142180878669023514e-03 2.443571984767913818e-01 -1.918178796768188477e-02 -3.056408166885375977e-01 -7.237743120640516281e-03 1.471993476152420044e-01 -3.333696126937866211e-01 4.982661083340644836e-02 5.959235131740570068e-02 -4.354684427380561829e-02 1.004420220851898193e-03 -2.324152365326881409e-02 -3.970198035240173340e-01 -1.451415866613388062e-01 1.850266009569168091e-01 -2.297678589820861816e-01 -1.899914890527725220e-01
-2.910158224403858185e-02 -5.855635553598403931e-02 -6.236836686730384827e-02 1.147991120815277100e-01 -9.683783166110515594e-03 -5.929877236485481262e-02 -5.814092978835105896e-02 -1.029484942555427551e-01 1.733876168727874756e-01 -1.130973175168037415e-01 3.140839561820030212e-02 -2.107559144496917725e-01 -5.221080407500267029e-02 -4.255987703800201416e-02 -4.589841663837432861e-01 -7.707075774669647217e-02 -5.953577160835266113e-02 -1.739843934774398804e-01 -1.697502285242080688e-01 -7.431986741721630096e-04 -4.351895675063133240e-02 -5.819886177778244019e-02 -2.738437950611114502e-01 3.910040259361267090e-01 -1.176208779215812683e-01 1.229930892586708069e-01 2.154607325792312622e-02 -1.544268336147069931e-02 6.239872798323631287e-02 3.470479547977447510e-01 -3.511747419834136963e-01 -2.802744209766387939e-01
2.167237997055053711e-01 -3.082177937030792236e-01 -1.103047877550125122e-01 1.425204724073410034e-01 -1.815606281161308289e-02 -1.930736899375915527e-01 -2.039024978876113892e-01 4.257963225245475769e-02 2.939671277999877930e-01 -2.784166671335697174e-02 -9.716847538948059082e-02 -2.224278151988983154e-01 1.748853921890258789e-02 2.020496129989624023e-01 -2.411998063325881958e-01 1.423272192478179932e-01 5.003301799297332764e-02 -9.609913825988769531e-02 -1.933293193578720093e-01 -2.094634920358657837e-01 -1.038553863763809204e-01 -7.832866162061691284e-02 9.572153910994529724e-03 -3.431008383631706238e-02 7.260755449533462524e-02 -2.506613358855247498e-02 1.044664755463600159e-01 -1.799725443124771118e-01 -3.367961347103118896e-01 2.837740480899810791e-01 -2.546966075897216797e-01 2.442787587642669678e-01
3.865568935871124268e-01 -1.319372188299894333e-02 7.970659434795379639e-02 -2.677629888057708740e-01 -3.172959983348846436e-01 -1.148002371191978455e-01 -3.136570155620574951e-01 1.780800968408584595e-01 -3.960005939006805420e-03 3.739486262202262878e-02 -5.582747235894203186e-02 -4.733526613563299179e-03 5.084297433495521545e-02 -1.561156958341598511e-01 -2.630166113376617432e-01 6.787127256393432617e-02 4.262583702802658081e-02 -1.202387437224388123e-01 -1.089891195297241211e-01 -1.122536286711692810e-01 -1.834525763988494873e-01 -4.743746668100357056e-02 1.278757005929946899e-01 9.897943586111068726e-02 -9.602132439613342285e-02 7.186718750745058060e-03 9.931982308626174927e-02 -1.045016497373580933e-01 -3.448864519596099854e-01 2.493792027235031128e-01 1.145981717854738235e-02 -3.301109671592712402e-01
1.198368296027183533e-01 2.802522182464599609e-01 -2.625379860401153564e-01 2.557943761348724365e-01 1.234974246472120285e-02 -9.462479501962661743e-02 6.756303459405899048e-02 -1.879321187734603882e-01 -2.572226710617542267e-02 1.239692717790603638e-01 -1.676774621009826660e-01 8.907252922654151917e-03 7.497116923332214355e-02 1.600947529077529907e-01 -3.624595403671264648e-01 -1.089480146765708923e-01 -1.243233159184455872e-01 -9.139144420623779297e-02 -3.873786926269531250e-01 -1.133471950888633728e-01 -1.566291600465774536e-01 9.416235983371734619e-02 1.605220325291156769e-02 1.380510777235031128e-01 -7.426791358739137650e-03 -1.702331304550170898e-01 1.747380197048187256e-01 2.683115899562835693e-01 -1.677058190107345581e-01 2.233112901449203491e-01 -2.195027619600296021e-01 8.866468071937561035e-02
3.322841525077819824e-01 3.478913381695747375e-02 4.530932754278182983e-02 -3.426784574985504150e-01 -2.436050772666931152e-01 1.803661510348320007e-02 -3.435495495796203613e-01 1.462629437446594238e-01 7.609228789806365967e-02 -1.808709353208541870e-01 -5.485927686095237732e-02 -1.325139254331588745e-01 3.153133392333984375e-01 -1.348834782838821411e-01 -3.050020039081573486e-01 1.813782602548599243e-01 -3.330988809466362000e-02 -6.806123256683349609e-02 -1.552626490592956543e-01 8.918952941894531250e-02 -7.101352512836456299e-02 9.236538410186767578e-02 4.708518460392951965e-02 9.227761626243591309e-02 1.443612128496170044e-01 4.733715206384658813e-02 -2.563917636871337891e-01 -1.953953802585601807e-01 -1.438050121068954468e-01 1.835058629512786865e-01 -7.716290652751922607e-03 -1.538601219654083252e-01
-6.204557418823242188e-02 1.884575784206390381e-01 1.753405109047889709e-02 1.014206744730472565e-02 2.953071296215057373e-01 -1.412717700004577637e-01 5.052345246076583862e-02 -1.451049745082855225e-01 9.750146418809890747e-02 3.371483832597732544e-02 -4.057108610868453979e-02 -1.109060049057006836e-01 2.126276493072509766e-01 -2.354130893945693970e-02 -2.921131849288940430e-01 8.194556832313537598e-02 2.295029349625110626e-02 -3.784265220165252686e-01 -2.565990984439849854e-01 9.392332285642623901e-02 1.400107443332672119e-01 -5.754774063825607300e-02 1.551328450441360474e-01 7.952333427965641022e-03 2.434445917606353760e-01 -1.771289408206939697e-01 1.991662979125976562e-01 -2.665746212005615234e-01 -1.719745546579360962e-01 1.012752950191497803e-01 3.474976867437362671e-03 -4.004960060119628906e-01
2.433189004659652710e-01 -2.041480094194412231e-01 6.336939334869384766e-02 -8.014887571334838867e-02 -1.849302798509597778e-01 -1.094994321465492249e-01 -8.502691239118576050e-02 -1.086771786212921143e-01 -5.750939622521400452e-02 -1.183205172419548035e-01 1.181099936366081238e-01 -1.555360108613967896e-01 -2.042262554168701172e-01 9.331706911325454712e-03 -3.081245422363281250e-01 -8.159591257572174072e-02 -8.104550838470458984e-02 -2.505272328853607178e-01 -2.046148180961608887e-01 5.798902735114097595e-02 -3.036772906780242920e-01 1.024585440754890442e-01 1.655620187520980835e-01 -5.883899331092834473e-02 -1.578529365360736847e-02 -3.002122230827808380e-02 -2.380618080496788025e-02 -2.322391420602798462e-01 -4.268007278442382812e-01 3.321702778339385986e-01 2.750457823276519775e-02 -1.659830212593078613e-01
-5.475179478526115417e-02 4.215326607227325439e-01 -3.979861736297607422e-01 -1.633388362824916840e-02 -9.052085690200328827e-03 -9.244115650653839111e-02 -8.814142644405364990e-02 2.099880576133728027e-01 -4.592214897274971008e-02 6.719120591878890991e-02 7.096221670508384705e-03 -8.838032931089401245e-02 1.750584244728088379e-01 -2.628973424434661865e-01 -2.118671238422393799e-01 3.198008984327316284e-02 -3.631033375859260559e-02 -2.004657089710235596e-01 -2.780154161155223846e-02 -9.696529060602188110e-02 2.015054970979690552e-01 2.990842163562774658e-01 1.605252325534820557e-01 2.867984771728515625e-01 5.018939077854156494e-02 7.062636315822601318e-02 -1.560152322053909302e-01 -5.279111675918102264e-03 -1.215753927826881409e-01 9.466796368360519409e-02 -7.099206745624542236e-02 -2.993154525756835938e-01
1.967923194169998169e-01 5.926898866891860962e-02 -2.216038294136524200e-02 -2.023000419139862061e-01 -4.232109785079956055e-01 -2.389525994658470154e-02 -1.407365500926971436e-01 -3.503470495343208313e-02 -1.933075934648513794e-01 -1.675304323434829712e-01 6.638500839471817017e-02 -5.779862031340599060e-02 1.443494260311126709e-01 2.028513401746749878e-01 -2.824276089668273926e-01 1.299499999731779099e-02 -5.478882789611816406e-02 -2.868648767471313477e-01 -1.975562125444412231e-01 -2.236716002225875854e-01 -3.485538437962532043e-02 -2.050555646419525146e-01 -1.253748238086700439e-01 1.270860154181718826e-02 -8.474497497081756592e-02 1.162091717123985291e-01 5.410412326455116272e-02 -1.661621630191802979e-01 -2.373051196336746216e-01 3.160212635993957520e-01 -1.345935761928558350e-01 -2.037487775087356567e-01
-1.301906704902648926e-01 1.967060267925262451e-01 -3.004553020000457764e-01 -2.469576746225357056e-01 -2.816156446933746338e-01 1.057751774787902832e-01 9.995651990175247192e-02 1.260780692100524902e-01 1.789378374814987183e-01 2.265945672988891602e-01 1.317896842956542969e-01 -1.170538216829299927e-01 4.218074679374694824e-02 -2.253860682249069214e-01 -2.704427242279052734e-01 -1.286419332027435303e-01 1.300465166568756104e-01 -1.582958400249481201e-01 -1.735792458057403564e-01 -1.897877305746078491e-01 -9.914852678775787354e-03 -3.381782025098800659e-02 9.458798915147781372e-02 -1.019586175680160522e-01 1.136097013950347900e-01 1.148561164736747742e-01 2.318117469549179077e-01 -2.019328437745571136e-02 -3.689165413379669189e-01 1.630288660526275635e-01 -4.909760877490043640e-02 -2.144243121147155762e-01
8.074270561337471008e-03 1.745336204767227173e-01 8.371005952358245850e-02 -1.888422369956970215e-01 -3.113075159490108490e-02 -2.385046333074569702e-01 -1.629057228565216064e-01 9.096106886863708496e-02 -5.560074001550674438e-02 -2.868890762329101562e-01 -8.278666436672210693e-02 -1.126664653420448303e-01 1.190298050642013550e-02 -1.713600307703018188e-01 -2.237241119146347046e-01 -2.504451274871826172e-01 -2.241798192262649536e-01 -1.439238786697387695e-01 -5.206071585416793823e-02 -1.852891296148300171e-01 -1.613202095031738281e-01 1.148266252130270004e-03 -9.145569801330566406e-02 3.521770834922790527e-01 -8.697096258401870728e-02 -5.343851447105407715e-02 -2.239764183759689331e-01 -7.687438279390335083e-02 -4.471681714057922363e-01 -2.609801478683948517e-02 -2.159267365932464600e-01 -8.198823034763336182e-02
7.039242237806320190e-02 2.161276154220104218e-02 -5.524113401770591736e-02 -1.888606324791908264e-02 -2.585599124431610107e-01 -9.883907437324523926e-02 -3.734460175037384033e-01 4.455708712339401245e-02 -2.070267200469970703e-01 -6.241115182638168335e-02 2.156347632408142090e-01 1.089806407690048218e-01 1.665396094322204590e-01 7.455202937126159668e-02 -2.540176808834075928e-01 8.364449441432952881e-02 -4.449519328773021698e-03 -1.593796312808990479e-01 -2.287451922893524170e-01 -2.716032266616821289e-01 1.542354561388492584e-02 -1.411908268928527832e-01 -1.459851861000061035e-01 1.037021577358245850e-01 1.594604849815368652e-01 1.268108040094375610e-01 1.436366438865661621e-01 -3.417581319808959961e-02 -3.477348089218139648e-01 2.834546864032745361e-01 -1.587578207254409790e-01 -2.638635933399200439e-01
1.085986644029617310e-01 1.176161020994186401e-01 -3.311825394630432129e-01 -9.040706790983676910e-03 8.171761035919189453e-02 1.033888235688209534e-01 -5.547169595956802368e-02 -1.134036332368850708e-01 1.571256965398788452e-01 7.564926054328680038e-03 3.794739395380020142e-02 -3.031741380691528320e-01 -1.950856894254684448e-01 -1.289927214384078979e-01 -3.959085047245025635e-01 -1.106158643960952759e-01 -5.772183090448379517e-02 -2.002947181463241577e-01 -3.611946105957031250e-01 -6.773053854703903198e-02 6.693628430366516113e-02 6.498188525438308716e-02 2.091902941465377808e-01 -9.177137166261672974e-02 7.074845582246780396e-02 -1.547471731901168823e-01 1.012913649901747704e-03 -3.761709854006767273e-02 -9.513808041810989380e-02 2.037089616060256958e-01 -3.908073902130126953e-01 1.284356266260147095e-01
5.025528371334075928e-02 3.602484613656997681e-02 -1.115797162055969238e-01 2.487675994634628296e-01 -1.803739219903945923e-01 2.144442349672317505e-01 7.564557343721389771e-02 8.869662880897521973e-02 -1.563617959618568420e-02 -1.192642673850059509e-01 -1.039409264922142029e-01 -1.804570704698562622e-01 1.393815875053405762e-01 -4.780674725770950317e-02 -2.583815753459930420e-01 1.408324837684631348e-01 -2.713660001754760742e-01 -1.648222357034683228e-01 -2.763167917728424072e-01 4.790320247411727905e-02 -3.340493142604827881e-01 -6.444494426250457764e-02 1.469835788011550903e-01 1.033838465809822083e-01 1.517590284347534180e-01 -3.054059296846389771e-02 -6.036595255136489868e-02 2.179016768932342529e-01 -3.246780633926391602e-01 8.411034941673278809e-02 -2.739476971328258514e-02 -3.844097554683685303e-01
5.153215676546096802e-02 2.507004737854003906e-01 -1.351695805788040161e-01 1.893632486462593079e-02 1.469497382640838623e-01 2.072472125291824341e-01 -1.033322736620903015e-01 1.812450438737869263e-01 1.084415465593338013e-01 -1.867262274026870728e-01 -1.777985095977783203e-01 -2.388067543506622314e-01 -8.508607000112533569e-02 -9.142939234152436256e-04 -5.114561915397644043e-01 1.235552951693534851e-01 -1.112724468111991882e-01 -1.479935795068740845e-01 -3.104046583175659180e-01 2.239917367696762085e-01 8.321428298950195312e-02 -7.745702564716339111e-02 -1.013885736465454102e-01 7.083888351917266846e-02 -4.706314764916896820e-03 -2.654632553458213806e-02 2.172751277685165405e-01 -7.514941692352294922e-02 -2.415122240781784058e-01 1.915658265352249146e-01 -1.434837430715560913e-01 -1.010222584009170532e-01
3.802106082439422607e-01 2.743168771266937256e-01 -4.886423121206462383e-04 -6.710041314363479614e-02 -1.835519224405288696e-01 -3.101345300674438477e-01 -1.106739118695259094e-01 1.052027102559804916e-02 2.333776205778121948e-01 -9.369999170303344727e-02 -8.422394096851348877e-02 1.219647973775863647e-01 -4.816934466361999512e-02 -2.954280935227870941e-02 -1.793096661567687988e-01 -1.896454952657222748e-02 -2.096355706453323364e-01 -1.746624857187271118e-01 2.159996703267097473e-02 -2.663142383098602295e-01 -1.314480155706405640e-01 5.114806070923805237e-02 9.955319762229919434e-02 2.484678030014038086e-01 -1.426981538534164429e-01 1.086058467626571655e-01 -3.056046664714813232e-01 -3.288095071911811829e-02 -1.945084184408187866e-01 1.284876316785812378e-01 3.478389233350753784e-02 -3.048986494541168213e-01
9.274041652679443359e-02 1.039328798651695251e-01 4.524851217865943909e-02 9.347904473543167114e-02 -2.652235031127929688e-01 -6.743305176496505737e-02 -3.519585728645324707e-02 1.430347859859466553e-01 3.357986807823181152e-01 -6.111595779657363892e-02 2.004691399633884430e-03 -6.722439825534820557e-02 8.820443763397634029e-04 7.234743237495422363e-02 -1.444719731807708740e-01 1.468791626393795013e-02 -2.593966424465179443e-01 -2.353455871343612671e-01 -3.660585358738899231e-02 1.272120028734207153e-01 -5.145495757460594177e-02 5.590656772255897522e-02 4.214953780174255371e-01 1.538616567850112915e-01 -6.752862781286239624e-02 5.102530121803283691e-02 6.647980958223342896e-02 -3.946125879883766174e-02 -4.355206489562988281e-01 3.717481493949890137e-01 -1.642874032258987427e-01 -1.028272360563278198e-01
2.185400202870368958e-02 -1.942711472511291504e-01 -3.076526820659637451e-01 -3.159840032458305359e-02 -1.108075156807899475e-01 2.395460009574890137e-02 -1.561220884323120117e-01 -8.858390152454376221e-02 3.080675005912780762e-02 9.022929519414901733e-02 7.675763219594955444e-02 -2.666662931442260742e-01 -1.930509358644485474e-01 6.362074613571166992e-02 -2.341066151857376099e-01 1.910713762044906616e-01 -7.169574499130249023e-02 -3.739199936389923096e-01 -4.820226877927780151e-02 2.509262226521968842e-02 -1.231858804821968079e-01 -1.994256377220153809e-01 2.493432462215423584e-01 4.267501085996627808e-02 -1.293787956237792969e-01 -1.035359278321266174e-01 1.520089339464902878e-02 9.939678013324737549e-02 -2.936963140964508057e-01 -7.221249863505363464e-03 -4.244404435157775879e-01 -1.773668080568313599e-01
3.049328327178955078e-01 -1.675656139850616455e-01 -3.235262259840965271e-02 4.727791994810104370e-02 1.680462155491113663e-03 1.848482191562652588e-01 6.316201388835906982e-02 7.486076653003692627e-02 -5.544777959585189819e-02 2.317020297050476074e-02 -6.639334559440612793e-02 -8.476658910512924194e-02 2.402923107147216797e-01 -6.320718210190534592e-03 -2.373838424682617188e-01 -9.361895918846130371e-02 -2.169289812445640564e-02 -3.375865221023559570e-01 -2.978798747062683105e-01 -3.107742965221405029e-01 -6.345513276755809784e-03 3.285336196422576904e-01 1.221487671136856079e-01 9.118981659412384033e-02 -3.553726524114608765e-02 2.582728564739227295e-01 9.174177050590515137e-02 4.638620838522911072e-02 -1.765237152576446533e-01 8.540541678667068481e-02 -3.382238447666168213e-01 -1.773273050785064697e-01
-1.584524065256118774e-01 -1.641526432649698108e-05 -3.043705821037292480e-01 5.478134006261825562e-02 5.900089815258979797e-02 1.386255919933319092e-01 1.467780023813247681e-02 -1.541663855314254761e-01 1.418205648660659790e-01 2.249596416950225830e-01 -9.082870557904243469e-03 -3.305443823337554932e-01 2.800206281244754791e-02 -1.442454457283020020e-01 -2.899093627929687500e-01 2.298154830932617188e-01 -2.351628988981246948e-01 -3.272321224212646484e-01 -1.401775181293487549e-01 1.851237416267395020e-01 -1.744689345359802246e-01 1.423588395118713379e-01 1.164871975779533386e-01 2.041926234960556030e-01 -8.564184606075286865e-02 1.050489023327827454e-01 -9.363485127687454224e-02 -1.685128509998321533e-01 -2.330889850854873657e-01 1.023573651909828186e-01 -2.130696922540664673e-01 7.772888243198394775e-02
1.227761507034301758e-01 2.228341698646545410e-01 -2.814700007438659668e-01 -2.697785566851962358e-05 1.638747565448284149e-02 -1.769270896911621094e-01 -2.232530526816844940e-02 1.140390187501907349e-01 1.608660072088241577e-01 -9.104066342115402222e-02 -1.380707770586013794e-01 -4.907511547207832336e-02 -2.587442994117736816e-01 -2.843414060771465302e-02 -4.430489838123321533e-01 9.598308056592941284e-02 3.262104839086532593e-02 -4.096268489956855774e-02 -8.449102193117141724e-02 -1.403339952230453491e-01 8.378711529076099396e-03 4.638909995555877686e-01 -4.553278535604476929e-02 1.375234723091125488e-01 -3.079758957028388977e-02 7.689767330884933472e-02 1.207055151462554932e-01 -1.331223696470260620e-01 -5.638012290000915527e-02 2.187213152647018433e-01 7.731752097606658936e-02 -3.465482592582702637e-01
2.484868764877319336e-01 1.165442541241645813e-01 -1.904847025871276855e-01 -9.566076099872589111e-02 -4.016913771629333496e-01 4.055245220661163330e-02 -1.818249374628067017e-01 -1.445914059877395630e-01 -2.241593897342681885e-01 -7.814218103885650635e-02 -4.788516089320182800e-02 5.867582932114601135e-02 1.545522361993789673e-01 6.563314795494079590e-02 -2.507694065570831299e-01 1.293454021215438843e-01 7.692495733499526978e-02 -1.809051334857940674e-01 -2.137721478939056396e-01 -9.942376613616943359e-02 -1.498113721609115601e-01 -2.768800556659698486e-01 -1.524787843227386475e-01 7.641263306140899658e-02 6.081571429967880249e-02 5.090156197547912598e-02 1.791685521602630615e-01 2.052673511207103729e-02 -2.434891462326049805e-01 2.707561254501342773e-01 -2.417746372520923615e-02 -3.129769265651702881e-01
3.585951328277587891e-01 -3.487320989370346069e-02 3.967989236116409302e-02 -6.198630854487419128e-02 5.483560264110565186e-02 -5.859247222542762756e-02 -1.919504255056381226e-02 -2.007192075252532959e-01 4.544467106461524963e-02 -1.035951599478721619e-01 1.244219839572906494e-01 -3.617747426033020020e-01 -1.884679123759269714e-02 3.601865470409393311e-02 -4.158762395381927490e-01 4.978112503886222839e-02 -1.403052359819412231e-01 -2.012424319982528687e-01 -4.021700918674468994e-01 -1.988593786954879761e-01 -9.190406650304794312e-02 -8.256354928016662598e-02 -1.004634797573089600e-01 2.767887115478515625e-01 -2.809153869748115540e-02 -1.988376528024673462e-01 -1.124806702136993408e-01 -1.689928397536277771e-02 -1.702337265014648438e-01 9.681567549705505371e-03 -1.861701011657714844e-01 3.168161213397979736e-02
3.145161271095275879e-01 -3.019815869629383087e-02 3.444515541195869446e-02 -3.212661743164062500e-01 -2.157822698354721069e-01 -3.368656635284423828e-01 -2.369265854358673096e-01 1.629512906074523926e-01 1.513659302145242691e-02 -1.652810424566268921e-01 -1.692892909049987793e-01 -1.498665064573287964e-01 1.322928369045257568e-01 -3.035753034055233002e-02 -3.249229788780212402e-01 1.743149012327194214e-01 -4.290637001395225525e-02 7.786536216735839844e-02 -1.701471507549285889e-01 5.420995876193046570e-02 -1.688340753316879272e-01 2.565039880573749542e-02 5.248754844069480896e-02 -7.760973274707794189e-02 9.789269417524337769e-02 -1.684398502111434937e-01 -1.931874454021453857e-01 -6.222027912735939026e-02 -2.697499096393585205e-01 1.431407630443572998e-01 -2.614592611789703369e-01 -3.867177665233612061e-02
2.745054080151021481e-04 -1.649948209524154663e-02 -1.228282079100608826e-01 -1.338251233100891113e-01 3.897360339760780334e-02 -1.065577864646911621e-01 9.962437301874160767e-02 -4.067740738391876221e-01 1.474415604025125504e-02 1.230540499091148376e-01 -3.724198043346405029e-02 -3.325600028038024902e-01 4.803472012281417847e-02 -1.850270926952362061e-01 -4.171628057956695557e-01 4.629092290997505188e-02 -2.123944014310836792e-01 -1.016608998179435730e-01 -3.443732857704162598e-02 -1.956014037132263184e-01 1.229984983801841736e-01 -1.748785525560379028e-01 -1.856873743236064911e-02 2.447309158742427826e-02 2.236444503068923950e-01 -2.204127460718154907e-01 8.742564916610717773e-02 -1.233208477497100830e-01 -1.102766469120979309e-01 1.853458285331726074e-01 -3.246406018733978271e-01 -1.533391624689102173e-01
1.685064435005187988e-01 3.585403785109519958e-02 -3.050099909305572510e-01 7.175163924694061279e-02 -2.502793073654174805e-01 6.217503547668457031e-02 1.431197524070739746e-01 2.138518393039703369e-01 3.917180374264717102e-02 -6.921049207448959351e-02 -6.596658378839492798e-02 -5.248582363128662109e-02 1.811994612216949463e-01 1.293407529592514038e-01 -3.558921813964843750e-01 -1.394669234286993742e-04 -1.443071067333221436e-01 2.704645879566669464e-02 -1.206617802381515503e-01 1.511695384979248047e-01 -1.086603850126266479e-01 -2.566086947917938232e-01 -2.239035256206989288e-02 -2.230194024741649628e-02 9.299484640359878540e-02 1.746114641427993774e-01 -4.415576811879873276e-03 -1.615678668022155762e-01 -5.211257338523864746e-01 -1.101848110556602478e-01 -2.009076029062271118e-01 -1.510232836008071899e-01
2.192983478307723999e-01 -2.110038250684738159e-01 -1.063176691532135010e-01 2.890875935554504395e-02 -9.643711894750595093e-02 -7.146017253398895264e-02 -5.778022110462188721e-02 -2.381267771124839783e-02 2.100098133087158203e-01 6.303756684064865112e-02 1.510017067193984985e-01 -9.596940129995346069e-03 -1.610976308584213257e-01 1.847807019948959351e-01 -3.893481194972991943e-01 2.585701644420623779e-01 1.648939587175846100e-02 -2.458930909633636475e-01 -2.186891585588455200e-01 -2.765317261219024658e-01 -3.454527258872985840e-01 -1.765199750661849976e-02 1.624586880207061768e-01 -1.289931032806634903e-02 -4.573556035757064819e-02 4.826999083161354065e-02 -1.590639054775238037e-01 -3.338756561279296875e-01 -2.002935707569122314e-01 8.153219521045684814e-02 -2.554661221802234650e-02 8.696991950273513794e-02
-1.755686104297637939e-01 8.907968550920486450e-02 -5.558018684387207031e-01 -8.625151216983795166e-02 -6.726308912038803101e-02 -1.829975843429565430e-01 -3.614917397499084473e-02 -1.798770129680633545e-01 -1.057894900441169739e-01 3.562306985259056091e-03 -2.591057494282722473e-02 -2.181098610162734985e-01 2.086600363254547119e-01 -5.444142501801252365e-03 -2.989465296268463135e-01 2.108071446418762207e-01 6.228725425899028778e-03 -1.737277209758758545e-01 -3.401756584644317627e-01 -1.042341217398643494e-01 -8.539433032274246216e-02 -1.535005122423171997e-01 3.027866967022418976e-02 -4.772438853979110718e-02 1.371541023254394531e-01 -1.193686053156852722e-01 4.699308425188064575e-02 -5.814411863684654236e-02 2.375322766602039337e-02 1.416572183370590210e-01 -2.387606501579284668e-01 1.710132509469985962e-01
3.852081596851348877e-01 7.232468575239181519e-02 -1.885458976030349731e-01 -1.282173097133636475e-01 6.129526346921920776e-02 -1.315022557973861694e-01 -4.785597324371337891e-03 -2.403293401002883911e-01 2.164089307188987732e-02 1.089081987738609314e-01 4.091680049896240234e-02 -4.611228704452514648e-01 3.035912215709686279e-01 1.610847562551498413e-01 -2.760177552700042725e-01 2.109343744814395905e-02 -1.976170390844345093e-01 -2.564467489719390869e-01 -5.808296054601669312e-02 -1.640363186597824097e-01 -9.690313786268234253e-02 -2.104072086513042450e-02 -1.498383469879627228e-02 -1.599786616861820221e-02 -6.045948714017868042e-02 -2.024154514074325562e-01 -1.284901946783065796e-01 -2.285905182361602783e-02 -2.175166606903076172e-01 8.188251405954360962e-02 -1.781902760267257690e-01 -3.656496107578277588e-02
1.349740475416183472e-01 -1.559726893901824951e-01 -3.248961865901947021e-01 6.207390688359737396e-03 -2.708548009395599365e-01 -2.205259203910827637e-01 1.507166773080825806e-01 -9.415710717439651489e-02 1.793272346258163452e-01 2.752190083265304565e-02 -1.227891296148300171e-01 -1.737687438726425171e-01 1.535060405731201172e-01 -1.127716060727834702e-02 -1.374725103378295898e-01 1.232440993189811707e-01 1.024087518453598022e-01 -2.497860044240951538e-01 -1.230914890766143799e-01 -1.227109786123037338e-02 -2.105374187231063843e-01 2.032216787338256836e-01 -2.123569697141647339e-01 3.295686468482017517e-02 1.308299414813518524e-02 1.051257848739624023e-01 1.789345890283584595e-01 -3.957282379269599915e-02 -3.624075651168823242e-01 -1.534685641527175903e-01 -3.766222298145294189e-01 -2.800346352159976959e-02
2.895564138889312744e-01 -2.407773584127426147e-02 2.608067914843559265e-02 -6.212881952524185181e-02 -1.703705638647079468e-01 -8.228196948766708374e-02 -4.192511439323425293e-01 6.069247424602508545e-02 -8.899808675050735474e-02 -1.481096446514129639e-01 4.810374230146408081e-02 -1.873179376125335693e-01 -9.662346541881561279e-02 -1.912033855915069580e-01 -2.477316558361053467e-01 1.460044682025909424e-01 -2.795627340674400330e-02 -8.652228116989135742e-02 -1.687200069427490234e-01 -1.655731946229934692e-01 -2.446859329938888550e-01 -6.353417038917541504e-02 1.505044549703598022e-01 1.421160809695720673e-02 1.442936807870864868e-01 6.614676862955093384e-02 -2.363435924053192139e-01 -1.766854971647262573e-01 -4.522086381912231445e-01 1.706834882497787476e-01 1.721281372010707855e-02 -5.328902229666709900e-02
-3.434394486248493195e-03 3.265421688556671143e-01 -4.094718396663665771e-02 -6.152023002505302429e-02 1.068360507488250732e-01 -1.330106109380722046e-01 1.939206272363662720e-01 -1.561455130577087402e-01 1.087023541331291199e-01 2.161376327276229858e-01 -1.132263615727424622e-01 -1.730139553546905518e-02 3.868392705917358398e-01 7.632979750633239746e-02 -2.049514353275299072e-01 2.550895810127258301e-01 -2.368357479572296143e-01 -1.472792178392410278e-01 -2.651126384735107422e-01 1.330571528524160385e-02 -4.469375684857368469e-02 -6.923619192093610764e-03 8.187526836991310120e-03 2.080010175704956055e-01 -1.431396305561065674e-01 1.450358424335718155e-02 -9.363764524459838867e-02 1.748983412981033325e-01 -2.336127124726772308e-02 8.684738725423812866e-02 -2.812114059925079346e-01 -3.489425778388977051e-01
-1.277710497379302979e-01 1.785522103309631348e-01 -2.835579812526702881e-01 7.434935867786407471e-02 4.765110835433006287e-02 1.565646678209304810e-01 -6.282965093851089478e-02 -1.156812384724617004e-01 1.519107967615127563e-01 3.713525086641311646e-02 -1.361923515796661377e-01 -4.816324263811111450e-02 6.719715893268585205e-02 2.402513772249221802e-01 -1.524240970611572266e-01 -2.217628061771392822e-01 -1.051330640912055969e-01 -3.341850340366363525e-01 -4.314892292022705078e-01 8.095606416463851929e-02 -5.425847694277763367e-02 -4.587597027420997620e-02 1.268717646598815918e-01 -8.793286234140396118e-02 -6.405828148126602173e-02 -9.268856048583984375e-02 1.327802836894989014e-01 1.443885415792465210e-01 -3.500101268291473389e-01 1.972700208425521851e-01 -2.778252065181732178e-01 8.744560927152633667e-02
-8.971546590328216553e-02 1.360592097043991089e-01 -2.494786530733108521e-01 -1.217219606041908264e-01 -1.045869961380958557e-01 -8.462274819612503052e-02 -4.406617209315299988e-02 -1.540906131267547607e-01 -6.052573397755622864e-02 7.122170180082321167e-02 -1.132355481386184692e-01 7.877828180789947510e-02 1.200251653790473938e-01 -1.651232242584228516e-01 9.452224522829055786e-02 3.716447055339813232e-01 2.094785310328006744e-02 -2.174657583236694336e-01 -3.908474743366241455e-01 -1.248264834284782410e-01 1.243958920240402222e-01 -2.350151240825653076e-01 2.779307067394256592e-01 -6.508219242095947266e-02 1.283641308546066284e-01 2.105105370283126831e-01 1.981295943260192871e-01 -1.988547295331954956e-01 -2.753136456012725830e-01 2.013972699642181396e-01 -1.928236894309520721e-02 -1.073583737015724182e-01
4.044545348733663559e-03 2.434687167406082153e-01 -3.454076349735260010e-01 4.602559283375740051e-02 -1.962000429630279541e-01 -6.892526149749755859e-02 4.874017462134361267e-02 -1.020033508539199829e-01 -1.635988825000822544e-03 1.320626735687255859e-01 -3.418938815593719482e-01 1.497295647859573364e-01 -8.651349693536758423e-03 4.260339587926864624e-02 2.181128598749637604e-03 1.957765519618988037e-01 -1.138777658343315125e-02 -2.258636653423309326e-01 -4.169941544532775879e-01 -1.871075928211212158e-01 6.423777341842651367e-02 -2.013024985790252686e-01 1.558656990528106689e-01 -1.041940599679946899e-01 3.160865604877471924e-01 -4.988936707377433777e-03 2.065929919481277466e-01 -9.215475618839263916e-02 -1.965053528547286987e-01 -4.845899064093828201e-03 -8.088303357362747192e-02 -1.736487299203872681e-01
9.672877937555313110e-02 2.816122770309448242e-01 -3.576300665736198425e-02 8.393672853708267212e-02 -4.895118996500968933e-02 1.908489316701889038e-01 -2.546583116054534912e-01 -3.561590984463691711e-02 7.827632874250411987e-02 1.736227124929428101e-01 -7.995974272489547729e-02 1.145039778202772141e-02 9.587828069925308228e-02 -3.830189630389213562e-02 -1.238673180341720581e-01 2.041273713111877441e-01 1.983856707811355591e-01 -1.178019195795059204e-01 -4.334694743156433105e-01 1.881843060255050659e-02 -7.398342341184616089e-02 -2.429194897413253784e-01 5.045920237898826599e-02 -1.854729279875755310e-02 9.164343029260635376e-02 3.335144743323326111e-02 8.532553911209106445e-03 -4.026076495647430420e-01 -2.436855882406234741e-01 2.601024210453033447e-01 -5.253814905881881714e-02 -2.779873013496398926e-01
-5.682094767689704895e-02 -1.075020357966423035e-01 -4.420101344585418701e-01 7.906947284936904907e-03 -1.049014925956726074e-01 -1.371135115623474121e-01 3.195559978485107422e-02 -3.140002489089965820e-01 -2.258319705724716187e-01 4.048187402077019215e-04 -7.749164476990699768e-03 -4.741712510585784912e-01 7.395131140947341919e-02 -6.966957449913024902e-02 -4.089062809944152832e-01 9.752047806978225708e-02 -4.631542414426803589e-02 -1.448176056146621704e-01 -2.406105548143386841e-01 -7.773230224847793579e-02 1.173544451594352722e-01 -6.413785368204116821e-02 -3.789789229631423950e-02 1.871137917041778564e-01 -6.263041496276855469e-02 8.879658579826354980e-02 -6.966469436883926392e-02 -1.255518347024917603e-01 3.554693982005119324e-02 1.301637291908264160e-01 -7.349277287721633911e-02 1.910228980705142021e-03
2.124399542808532715e-01 -1.203166693449020386e-01 9.530138969421386719e-02 -9.110353887081146240e-02 -9.840562939643859863e-03 -1.385323703289031982e-01 -4.112343862652778625e-02 1.182058006525039673e-01 -8.599433302879333496e-02 -9.590849280357360840e-02 2.520482428371906281e-02 -1.924129128456115723e-01 2.070501595735549927e-01 -8.491360396146774292e-02 -4.187464416027069092e-01 8.043133467435836792e-02 -4.355169832706451416e-03 -1.188138499855995178e-01 -2.889940440654754639e-01 7.409891113638877869e-03 -3.494415283203125000e-01 2.060668766498565674e-01 7.891789078712463379e-02 -2.966990508139133453e-02 1.494375020265579224e-01 9.003986418247222900e-02 -1.004907786846160889e-01 -3.920614421367645264e-01 -2.567527592182159424e-01 2.143765091896057129e-01 -2.339304983615875244e-02 -1.607629209756851196e-01
3.429386392235755920e-02 6.450142711400985718e-02 -2.660605870187282562e-02 -1.150836050510406494e-01 -1.839636117219924927e-01 -1.323548108339309692e-01 -7.312561571598052979e-02 -5.105317384004592896e-02 -5.703765898942947388e-02 -4.214867949485778809e-02 1.834171712398529053e-01 -1.220164671540260315e-01 1.069044601172208786e-02 -1.174220889806747437e-01 -2.077140659093856812e-01 2.465492188930511475e-01 -1.466106027364730835e-01 -2.182435393333435059e-01 -8.454627543687820435e-02 -3.540409505367279053e-01 -2.385601699352264404e-01 2.425251305103302002e-01 -4.716203548014163971e-03 1.537609994411468506e-01 2.160691171884536743e-01 -1.730664223432540894e-01 -3.377256989479064941e-01 -1.101403776556253433e-02 -2.865294814109802246e-01 -1.473751962184906006e-01 -1.793957352638244629e-01 -2.866571843624114990e-01
1.478033810853958130e-01 -1.806883662939071655e-01 -7.288015633821487427e-02 4.967434331774711609e-02 -2.886268794536590576e-01 -9.373578429222106934e-02 1.633019894361495972e-01 -1.298928707838058472e-01 2.346592545509338379e-01 6.571324169635772705e-02 -1.060610637068748474e-01 -1.259619891643524170e-01 -2.017459832131862640e-02 -1.462812274694442749e-01 -2.245715260505676270e-01 6.752061843872070312e-02 -7.087925076484680176e-02 -1.087528169155120850e-01 -2.646717727184295654e-01 1.208508685231208801e-01 -7.982257008552551270e-02 2.370061129331588745e-01 -1.302678585052490234e-01 1.373790055513381958e-01 9.640996158123016357e-02 1.299577653408050537e-01 2.815306559205055237e-02 -2.814496755599975586e-01 -4.433064460754394531e-01 -1.291618049144744873e-01 -3.229679167270660400e-01 -1.233071908354759216e-01
2.318530827760696411e-01 -4.597570002079010010e-02 -4.441586136817932129e-02 -1.368576586246490479e-01 -7.079965621232986450e-02 -1.484699994325637817e-01 1.056551467627286911e-02 -8.596445620059967041e-02 -9.999511390924453735e-02 1.693437248468399048e-01 8.856894820928573608e-02 -1.812237650156021118e-01 3.072912106290459633e-03 -2.435208410024642944e-01 -3.651490211486816406e-01 2.592886686325073242e-01 -1.132594868540763855e-01 -2.780134081840515137e-01 4.581121727824211121e-02 -1.301062554121017456e-01 -2.145462632179260254e-01 2.435456728562712669e-03 -3.694806620478630066e-02 7.917993515729904175e-02 3.856739103794097900e-01 8.135902881622314453e-02 -2.264310568571090698e-01 3.357917442917823792e-02 -1.264114528894424438e-01 1.358323693275451660e-01 2.301234193146228790e-02 -3.795955777168273926e-01
3.624877929687500000e-01 3.613816201686859131e-02 -2.186256926506757736e-03 -2.951242402195930481e-02 -7.645201683044433594e-02 -7.139617949724197388e-02 4.154141247272491455e-02 7.797223329544067383e-02 2.039361000061035156e-01 2.021632492542266846e-01 6.830780184827744961e-04 -2.179102302761748433e-04 3.160391747951507568e-01 6.656862050294876099e-02 1.072624847292900085e-01 1.966860592365264893e-01 -3.516742289066314697e-01 -2.563993036746978760e-01 -2.060541510581970215e-01 -1.639323383569717407e-01 -1.051089540123939514e-01 -1.706920564174652100e-01 2.102535367012023926e-01 -8.809717744588851929e-02 1.239961311221122742e-01 -8.636890351772308350e-02 4.424531757831573486e-02 1.536663025617599487e-01 -3.811731636524200439e-01 2.077443599700927734e-01 -1.102330982685089111e-01 -1.039405167102813721e-01
-2.525201737880706787e-01 1.184714660048484802e-01 -7.946712523698806763e-02 -7.351766526699066162e-02 -1.435373276472091675e-01 -2.280674576759338379e-01 9.297428280115127563e-02 1.637619733810424805e-01 2.634269595146179199e-01 -2.629685029387474060e-02 1.209931224584579468e-01 -2.219784110784530640e-01 9.959339350461959839e-02 1.590227782726287842e-01 -3.905663192272186279e-01 -1.103322356939315796e-01 -7.535871863365173340e-02 -1.738022267818450928e-01 -1.377544403076171875e-01 1.502808332443237305e-01 -4.534748196601867676e-02 -4.946168046444654465e-04 -1.546313911676406860e-01 1.508197784423828125e-01 8.354335278272628784e-02 6.917097419500350952e-02 -6.480696797370910645e-02 1.468359977006912231e-01 -6.017976999282836914e-02 1.639198213815689087e-01 -4.341133534908294678e-01 -2.929937839508056641e-01
3.179370760917663574e-01 1.490428000688552856e-01 -1.376159787178039551e-01 -1.048804447054862976e-01 -1.021073237061500549e-01 -4.062183573842048645e-02 -2.628354430198669434e-01 -2.437164783477783203e-01 1.617340743541717529e-02 -2.192887067794799805e-01 5.073905363678932190e-02 -9.505695104598999023e-02 3.980724141001701355e-02 2.490631639957427979e-01 -3.377991914749145508e-02 2.835431694984436035e-01 -1.730238944292068481e-01 -2.784451246261596680e-01 -2.763582468032836914e-01 1.158560365438461304e-01 -2.545333504676818848e-01 2.901692688465118408e-01 1.163251399993896484e-01 5.630031228065490723e-02 1.104177683591842651e-01 -6.363775581121444702e-02 5.025774985551834106e-02 -3.823373466730117798e-03 -3.254217803478240967e-01 6.104864552617073059e-02 9.774738550186157227e-02 -1.335425954312086105e-02
4.618440940976142883e-02 1.110247373580932617e-01 -3.052988052368164062e-01 -4.831399768590927124e-02 1.580758579075336456e-02 4.457631334662437439e-02 -9.009737521409988403e-02 -1.397331357002258301e-01 1.642517298460006714e-01 1.649527102708816528e-01 2.349613048136234283e-02 -1.047903299331665039e-01 1.232436671853065491e-01 -3.109477162361145020e-01 -4.101060330867767334e-01 7.959726452827453613e-02 -1.810363233089447021e-01 -1.751969754695892334e-01 -1.328985244035720825e-01 1.821887791156768799e-01 -4.944061860442161560e-02 1.728971302509307861e-01 -7.283064723014831543e-02 2.277455627918243408e-01 1.546548157930374146e-01 -1.149566695094108582e-01 -5.214847996830940247e-02 -2.715962827205657959e-01 -1.716433912515640259e-01 3.871643170714378357e-02 -3.910431861877441406e-01 8.168763667345046997e-02
1.493024080991744995e-01 -3.000737354159355164e-02 -2.432439774274826050e-01 -2.137753963470458984e-01 9.316838532686233521e-02 -1.599071174860000610e-01 1.831671595573425293e-01 -1.605054140090942383e-01 5.467240884900093079e-02 -5.985191464424133301e-02 -5.380426719784736633e-02 -1.648210585117340088e-01 -4.196002334356307983e-02 2.255745083093643188e-01 -8.088415861129760742e-02 1.226629912853240967e-01 -2.547211349010467529e-01 -1.203161478042602539e-01 -2.761372625827789307e-01 -1.988158226013183594e-01 4.981442913413047791e-02 -1.039873287081718445e-01 -7.080578058958053589e-02 2.810491621494293213e-01 3.344265222549438477e-01 1.178510710597038269e-01 -1.542050242424011230e-01 8.969850838184356689e-02 -3.665860295295715332e-01 7.160676643252372742e-03 2.418641149997711182e-01 -1.568041443824768066e-01
-2.359530329704284668e-01 3.526776283979415894e-02 -9.631389379501342773e-02 -2.748393118381500244e-01 -3.239842951297760010e-01 5.906668491661548615e-03 -4.417144507169723511e-02 -1.054264381527900696e-01 -7.952265441417694092e-02 -8.186699450016021729e-02 6.452441215515136719e-02 -3.250838816165924072e-02 2.786321043968200684e-01 1.886092126369476318e-01 -3.853243887424468994e-01 1.172250509262084961e-01 -5.241584777832031250e-02 1.649529635906219482e-01 -4.641263186931610107e-02 -9.138468652963638306e-02 -1.492470800876617432e-01 -1.418974101543426514e-01 1.984297633171081543e-01 2.563578821718692780e-02 2.620078623294830322e-02 1.887715421617031097e-02 8.628304302692413330e-02 -1.778932511806488037e-01 -4.086703658103942871e-01 1.589202284812927246e-01 -1.561821810901165009e-02 -3.016335070133209229e-01
4.619678482413291931e-02 7.741397619247436523e-02 -1.986615806818008423e-01 1.674803495407104492e-01 -9.595946967601776123e-02 2.126485854387283325e-02 4.056747537106275558e-03 9.940771758556365967e-02 1.949718743562698364e-01 -7.568603008985519409e-02 -3.963983058929443359e-01 -1.578287184238433838e-01 1.085791438817977905e-01 -1.116761192679405212e-01 -2.981093823909759521e-01 3.371390700340270996e-01 -2.457436472177505493e-01 -6.718977540731430054e-02 -2.566737830638885498e-01 2.363445013761520386e-01 -2.127234190702438354e-01 -9.291046112775802612e-02 2.236052006483078003e-01 1.368397176265716553e-01 1.132561638951301575e-01 -9.233228862285614014e-02 1.075379103422164917e-01 1.180120781064033508e-01 -2.074134647846221924e-01 1.602447032928466797e-02 -1.246304064989089966e-01 -1.931712478399276733e-01
-1.214930713176727295e-01 2.266114950180053711e-01 -1.883334815502166748e-01 -5.844923481345176697e-02 -8.279096335172653198e-02 -8.199087530374526978e-02 -8.213887363672256470e-02 8.341790735721588135e-02 -1.267085690051317215e-02 -6.504555791616439819e-02 -6.410720944404602051e-02 1.619624495506286621e-01 -5.025289207696914673e-02 1.085837278515100479e-02 2.094359602779150009e-03 1.236417070031166077e-01 1.069561168551445007e-01 -2.435716837644577026e-01 -4.269561171531677246e-01 -1.316514164209365845e-01 1.252133250236511230e-01 -2.566732466220855713e-01 4.838721826672554016e-02 -2.595650590956211090e-02 2.324770241975784302e-01 2.650627493858337402e-01 8.787278085947036743e-02 -3.898707628250122070e-01 -2.743193209171295166e-01 2.274231314659118652e-01 -1.587635874748229980e-01 -1.545411944389343262e-01
-1.457984279841184616e-02 2.028843760490417480e-01 1.338620185852050781e-01 4.801872000098228455e-02 -3.097354173660278320e-01 -3.283899426460266113e-01 -3.117416203022003174e-01 3.263814002275466919e-02 9.177748113870620728e-02 7.623567432165145874e-02 -2.017001509666442871e-01 -6.253667175769805908e-02 5.439554527401924133e-02 -8.710045367479324341e-02 -2.282828092575073242e-01 4.680956248193979263e-03 -9.010033309459686279e-02 -1.510561555624008179e-01 -3.525575697422027588e-01 -2.520837485790252686e-01 -1.979013159871101379e-02 2.793538570404052734e-01 -1.332577466964721680e-01 3.162480890750885010e-01 -5.587564036250114441e-02 -1.500290036201477051e-01 -2.146647125482559204e-01 6.583288311958312988e-02 -1.298903524875640869e-01 3.867627680301666260e-02 -2.075733989477157593e-02 -7.101862132549285889e-02
-1.212477982044219971e-01 5.189270898699760437e-02 -1.212113648653030396e-01 1.906068474054336548e-01 -4.258728772401809692e-02 -3.137204349040985107e-01 1.234581544995307922e-01 1.772467195987701416e-01 -7.855869084596633911e-02 4.570612683892250061e-02 -1.122578233480453491e-01 -7.612627744674682617e-02 1.773714870214462280e-01 1.269976198673248291e-01 -4.341035187244415283e-01 3.102606395259499550e-03 -1.116183549165725708e-01 9.296895936131477356e-03 -2.270557433366775513e-01 1.086114570498466492e-01 -5.502715706825256348e-03 2.675984203815460205e-01 3.094756007194519043e-01 -8.975800871849060059e-02 1.132484674453735352e-01 7.592615485191345215e-02 -1.222591623663902283e-01 7.092141360044479370e-02 -4.219857752323150635e-01 1.998223811388015747e-01 -7.023821026086807251e-02 9.549910575151443481e-02
-6.274018436670303345e-02 1.272623240947723389e-01 -2.767294347286224365e-01 -7.705239113420248032e-03 -1.298154890537261963e-01 3.663414157927036285e-03 1.709713973104953766e-02 -1.080690398812294006e-01 1.164940223097801208e-01 1.338665187358856201e-01 1.309720873832702637e-01 -5.785911083221435547e-01 1.762402951717376709e-01 3.264617873355746269e-03 -3.333302140235900879e-01 3.787060827016830444e-02 -3.009515255689620972e-02 1.006502807140350342e-01 -3.686815500259399414e-01 -1.809330433607101440e-01 5.693555250763893127e-02 -1.594305038452148438e-01 3.135401755571365356e-02 1.926880627870559692e-01 1.278750300407409668e-01 -1.101668626070022583e-01 -1.860765814781188965e-01 -5.666827782988548279e-02 2.621115744113922119e-02 7.663764804601669312e-02 -3.427736088633537292e-02 -1.638153344392776489e-01
9.555341303348541260e-02 1.724166423082351685e-01 -3.506623506546020508e-01 2.235558331012725830e-01 2.216972410678863525e-03 2.535403966903686523e-01 -1.532820165157318115e-01 6.272956263273954391e-03 8.018573373556137085e-02 -4.351768642663955688e-02 -1.216079741716384888e-01 -2.036958485841751099e-01 -1.458785384893417358e-01 -1.651247888803482056e-01 -4.965454638004302979e-01 1.152568217366933823e-02 -1.433958113193511963e-01 -2.110056132078170776e-01 -2.672182321548461914e-01 6.028307601809501648e-02 -1.713084578514099121e-01 5.463491007685661316e-02 2.734576165676116943e-01 8.935575187206268311e-02 -3.483782336115837097e-02 7.471213489770889282e-02 -1.317568868398666382e-01 1.822116076946258545e-01 -4.381783306598663330e-02 1.375043392181396484e-01 -8.205205947160720825e-02 -2.001318894326686859e-02
-1.228772178292274475e-01 -1.882428079843521118e-01 -2.703179419040679932e-01 -4.591144155710935593e-03 -2.360134385526180267e-02 -3.672198951244354248e-02 -6.432657688856124878e-02 5.056455358862876892e-02 9.497883170843124390e-02 -4.088857024908065796e-02 2.031604200601577759e-01 -3.360076546669006348e-01 8.396223187446594238e-02 9.450393170118331909e-02 -1.706375032663345337e-01 -1.001398488879203796e-01 -1.011122018098831177e-01 -2.249881029129028320e-01 -3.614715337753295898e-01 1.015546917915344238e-01 -2.194010466337203979e-01 -1.800454854965209961e-01 2.311976402997970581e-01 3.478032350540161133e-02 1.105315685272216797e-01 -8.250780403614044189e-02 6.575524806976318359e-02 5.591974034905433655e-02 -3.241406679153442383e-01 1.398269087076187134e-01 -3.975100815296173096e-01 -4.045577719807624817e-02
1.021075323224067688e-01 8.218885213136672974e-02 -5.200583115220069885e-02 -4.238588269799947739e-03 4.251736402511596680e-02 -2.255607098340988159e-01 -3.809970989823341370e-02 4.294666275382041931e-02 1.401132196187973022e-01 1.077685952186584473e-01 -2.473113685846328735e-01 -1.925705522298812866e-01 -1.095541939139366150e-01 1.291002891957759857e-02 5.337804183363914490e-02 -7.075512409210205078e-02 -2.365251630544662476e-01 -2.309276163578033447e-01 -1.602705270051956177e-01 2.807061374187469482e-01 -2.833154052495956421e-02 2.616094797849655151e-02 3.291826695203781128e-02 6.197210028767585754e-02 8.284312486648559570e-02 1.532523632049560547e-01 2.236808091402053833e-01 2.481207996606826782e-02 -3.596862554550170898e-01 5.383656620979309082e-01 1.095259934663772583e-01 -2.054930180311203003e-01
3.827504515647888184e-01 -2.006004936993122101e-02 4.089983180165290833e-02 8.100664615631103516e-02 -1.587404012680053711e-01 -1.302995085716247559e-01 -2.663416266441345215e-01 -3.778478875756263733e-02 -8.972718380391597748e-03 -1.191226169466972351e-01 1.074527353048324585e-01 -1.824689805507659912e-01 -7.642897963523864746e-02 -1.495525147765874863e-02 -3.626956045627593994e-01 4.828288033604621887e-02 -1.389363706111907959e-01 -2.646119892597198486e-01 -8.860179781913757324e-02 1.654015388339757919e-03 -3.098482191562652588e-01 -1.369864195585250854e-01 1.940187066793441772e-01 2.954515814781188965e-02 1.785134822130203247e-01 1.407039165496826172e-01 -4.496414959430694580e-02 -1.700803637504577637e-01 -3.821625113487243652e-01 1.742020994424819946e-01 -8.080528676509857178e-02 -1.235538125038146973e-01
2.715901732444763184e-01 3.337258696556091309e-01 -2.000560760498046875e-01 -9.827505052089691162e-02 4.727983102202415466e-02 -7.604044396430253983e-03 -1.553592085838317871e-01 8.329762518405914307e-02 -1.242485344409942627e-01 -8.710941672325134277e-02 -2.216016501188278198e-01 -1.224076002836227417e-01 -3.313181102275848389e-01 5.939117074012756348e-02 -1.887031942605972290e-01 1.614634096622467041e-01 3.338642790913581848e-02 -1.302016824483871460e-01 -1.689776927232742310e-01 -1.801226586103439331e-01 -9.233620017766952515e-02 3.495571017265319824e-01 -1.401534676551818848e-01 2.253096848726272583e-01 2.423418313264846802e-01 -1.535775065422058105e-01 -1.593877444975078106e-03 6.006179004907608032e-02 -1.842546612024307251e-01 2.532740831375122070e-01 -4.842831194400787354e-02 -5.626281723380088806e-02
1.898727416992187500e-01 -5.601905286312103271e-02 4.852100834250450134e-02 -4.855954349040985107e-01 -2.462389022111892700e-01 -1.926821768283843994e-01 -1.432384848594665527e-01 5.037762224674224854e-02 1.964611411094665527e-01 -1.646971702575683594e-01 -8.714007586240768433e-02 2.955783531069755554e-02 6.529359519481658936e-02 -1.684161275625228882e-02 -3.920964300632476807e-01 2.064936906099319458e-01 -4.657511599361896515e-03 -1.979957707226276398e-02 -1.637675911188125610e-01 1.841909140348434448e-01 -3.823775053024291992e-02 1.029459610581398010e-01 1.905317157506942749e-01 -5.335289984941482544e-02 9.427839890122413635e-03 -1.062034815549850464e-02 -1.390507519245147705e-01 -1.312072873115539551e-01 -1.688463427126407623e-02 3.173705637454986572e-01 -1.180971413850784302e-01 -2.502909302711486816e-01
-1.329605132341384888e-01 9.430726617574691772e-02 -4.466392099857330322e-01 -3.040855526924133301e-01 -5.157242342829704285e-02 -9.512631595134735107e-02 -8.186459541320800781e-02 -2.902153432369232178e-01 6.818419694900512695e-02 1.499487310647964478e-01 -1.552034914493560791e-01 -4.020449519157409668e-01 2.518871426582336426e-01 -3.599745407700538635e-02 -2.869007885456085205e-01 9.857589006423950195e-02 -3.438422828912734985e-02 -5.921100825071334839e-02 -2.613263428211212158e-01 -7.015107572078704834e-02 1.527446322143077850e-02 2.335942350327968597e-02 -1.039830669760704041e-01 3.893852606415748596e-02 -9.607350081205368042e-02 -5.620278045535087585e-02 1.294072717428207397e-01 7.239260524511337280e-02 -5.280109494924545288e-02 5.914281308650970459e-02 -2.264299392700195312e-01 1.620582044124603271e-01
3.879722207784652710e-02 3.020499944686889648e-01 -3.333727121353149414e-01 -3.897166550159454346e-01 -2.189055681228637695e-01 5.370727926492691040e-02 -1.293606013059616089e-01 8.402810990810394287e-02 2.363986968994140625e-01 2.861614525318145752e-01 3.674035519361495972e-02 -9.876827895641326904e-02 9.377315640449523926e-02 -7.242980599403381348e-02 -2.942676097154617310e-02 -4.819528758525848389e-02 3.009584918618202209e-02 -2.673098742961883545e-01 -1.512550655752420425e-02 8.344894647598266602e-02 -1.420788168907165527e-01 -4.761544521898031235e-03 5.042193084955215454e-02 8.115964941680431366e-03 1.930371113121509552e-02 -5.082490388303995132e-03 5.644749850034713745e-02 5.591582134366035461e-02 -5.059571862220764160e-01 1.381825953722000122e-01 6.134187057614326477e-02 1.249309927225112915e-01
3.533235937356948853e-02 -5.738522857427597046e-02 -3.678021728992462158e-01 -6.926313042640686035e-02 -2.938094176352024078e-02 -7.885650545358657837e-02 3.245934545993804932e-01 1.691147685050964355e-01 2.348230928182601929e-01 8.911290206015110016e-03 -3.602910637855529785e-01 -1.685847640037536621e-01 1.519642174243927002e-01 -5.157759785652160645e-02 -2.694772183895111084e-01 4.059070348739624023e-02 6.170058995485305786e-02 5.005292221903800964e-02 -2.074485123157501221e-01 -1.823188215494155884e-01 -1.678098291158676147e-01 2.215870767831802368e-01 7.278279960155487061e-02 9.922563098371028900e-03 1.117671001702547073e-02 4.482823982834815979e-02 -1.224588230252265930e-01 -1.541241705417633057e-01 -1.377243548631668091e-02 9.549401700496673584e-02 -3.608371317386627197e-01 -2.350077629089355469e-01
9.953100234270095825e-02 -1.370346546173095703e-01 -2.260057926177978516e-01 2.388573437929153442e-01 -1.881192624568939209e-01 -6.918518245220184326e-02 1.212100461125373840e-01 -8.116280287504196167e-02 3.118824362754821777e-01 8.941101841628551483e-03 3.029375150799751282e-02 -1.101268157362937927e-01 8.601879328489303589e-02 -1.500611752271652222e-01 -1.609333604574203491e-01 1.948486268520355225e-01 -3.801290690898895264e-02 -2.047763764858245850e-01 -2.987125813961029053e-01 4.193264245986938477e-02 9.624752402305603027e-02 2.290974110364913940e-01 -1.661951094865798950e-01 8.398912847042083740e-02 1.298173964023590088e-01 1.504876613616943359e-01 -4.813681542873382568e-02 -1.233233585953712463e-01 -4.453229010105133057e-01 -7.464411854743957520e-02 -3.252886235713958740e-01 -6.137210875749588013e-03
5.458827130496501923e-03 -1.336865425109863281e-01 -1.666668504476547241e-01 2.488919720053672791e-02 6.679981946945190430e-02 -2.624878659844398499e-02 2.302086353302001953e-02 -6.376973539590835571e-02 -6.665730476379394531e-02 1.986013948917388916e-01 -2.873961925506591797e-01 -2.740921080112457275e-01 1.102858930826187134e-01 -1.014930531382560730e-01 -2.812489271163940430e-01 2.158332765102386475e-01 1.830344274640083313e-02 -4.158344864845275879e-02 -4.379411935806274414e-01 4.914619028568267822e-02 1.733883284032344818e-02 -1.706054955720901489e-01 1.037571430206298828e-01 2.682306468486785889e-01 2.189381979405879974e-02 8.593047410249710083e-02 5.344431474804878235e-02 1.186000183224678040e-01 -3.320659399032592773e-01 -1.755503714084625244e-01 -3.444575965404510498e-01 -3.578994795680046082e-02
2.011351138353347778e-01 -1.570889912545681000e-02 -6.883663684129714966e-02 5.300160869956016541e-02 3.052470274269580841e-02 -7.617811113595962524e-02 -1.625540666282176971e-02 -4.631998762488365173e-02 3.275752365589141846e-01 1.418755762279033661e-02 4.669614881277084351e-02 -1.745155155658721924e-01 -2.026438117027282715e-01 -1.761911995708942413e-02 -5.642599463462829590e-01 -1.382252424955368042e-01 -2.539719343185424805e-01 -3.372055590152740479e-01 -1.791066378355026245e-01 8.739682286977767944e-02 2.305237948894500732e-02 -1.462969183921813965e-01 -6.444086879491806030e-02 3.622252121567726135e-02 1.377116441726684570e-01 -9.613586962223052979e-02 -3.529880940914154053e-02 -9.489944577217102051e-02 -2.185791172087192535e-02 9.879881888628005981e-02 -2.322763055562973022e-01 -2.749851644039154053e-01
-1.003337353467941284e-01 -8.435216732323169708e-03 -2.594091296195983887e-01 5.271814018487930298e-02 3.246049582958221436e-02 -1.679157912731170654e-01 -2.151501923799514771e-01 1.009358316659927368e-01 1.956668794155120850e-01 -6.037156283855438232e-02 -1.430998891592025757e-01 -2.407801449298858643e-01 5.145333241671323776e-03 9.912129491567611694e-02 -3.693196475505828857e-01 1.549206227064132690e-01 -1.506711095571517944e-01 -3.356001079082489014e-01 -3.804714977741241455e-01 2.454094290733337402e-01 2.635588496923446655e-02 -1.656762063503265381e-01 4.939972981810569763e-02 3.620162978768348694e-02 7.305321749299764633e-03 -1.032096743583679199e-01 4.535686224699020386e-02 3.308308124542236328e-02 6.668546050786972046e-02 1.650589853525161743e-01 -3.044281005859375000e-01 -1.816533207893371582e-01
8.229313045740127563e-02 -1.638779193162918091e-01 -1.014883220195770264e-01 -8.742426335811614990e-02 -3.164283335208892822e-01 -1.955929100513458252e-01 6.041339947842061520e-04 -2.303669899702072144e-01 1.456875205039978027e-01 4.927555844187736511e-02 -6.701780110597610474e-02 -1.914761774241924286e-02 1.912829279899597168e-01 -2.519187629222869873e-01 -1.625377684831619263e-01 8.062061667442321777e-02 -9.096600115299224854e-04 -1.739045232534408569e-01 -3.256724178791046143e-01 1.019260585308074951e-01 -1.770665682852268219e-02 1.871232986450195312e-01 -1.216871514916419983e-01 1.844035536050796509e-01 2.922515198588371277e-02 1.698785275220870972e-01 2.083510905504226685e-01 -7.657156139612197876e-02 -4.039271175861358643e-01 -1.152693331241607666e-01 -3.302590548992156982e-01 -1.254514232277870178e-02
-1.618325561285018921e-01 -6.329852342605590820e-02 -1.294791251420974731e-01 -9.780652076005935669e-02 -5.620580911636352539e-02 -1.564868837594985962e-01 1.500559002161026001e-01 7.162297144532203674e-03 1.837590038776397705e-01 7.305886596441268921e-02 3.950463235378265381e-02 -2.408020198345184326e-01 -1.844395548105239868e-01 2.628445625305175781e-01 -4.155512750148773193e-01 -9.076957404613494873e-02 -7.093059271574020386e-02 -2.659440934658050537e-01 -3.055711388587951660e-01 2.449110895395278931e-01 -1.442547589540481567e-01 -7.266387343406677246e-02 -8.863426744937896729e-02 3.015880286693572998e-01 -3.427509218454360962e-02 -3.365861624479293823e-02 -1.752720624208450317e-01 -1.182808727025985718e-02 -1.900756731629371643e-02 1.537549048662185669e-01 -2.819370925426483154e-01 -1.410927772521972656e-01
1.991352997720241547e-02 7.533650845289230347e-02 -4.087107181549072266e-01 1.020067632198333740e-01 6.387262791395187378e-02 -1.523014754056930542e-01 -5.405507981777191162e-02 -7.773181051015853882e-02 4.012862965464591980e-02 5.400434881448745728e-02 -1.996088027954101562e-01 -4.743956029415130615e-01 -4.699697345495223999e-02 1.378659904003143311e-01 -1.537694782018661499e-01 1.696692854166030884e-01 -9.572914987802505493e-02 -1.832191050052642822e-01 -3.700457811355590820e-01 -1.514723449945449829e-01 1.017543151974678040e-01 1.249979287385940552e-01 -1.568170338869094849e-01 1.311774700880050659e-01 1.336145251989364624e-01 -1.710461378097534180e-01 8.888981491327285767e-02 1.669905483722686768e-01 3.013280592858791351e-02 2.077199369668960571e-01 -1.833790093660354614e-01 7.873614132404327393e-02
1.579013317823410034e-01 1.018518060445785522e-01 2.864919230341911316e-02 1.583526432514190674e-01 -1.469383537769317627e-01 -1.919200867414474487e-01 1.027494370937347412e-01 -1.322127431631088257e-01 -8.765493333339691162e-02 2.580419480800628662e-01 1.031729280948638916e-01 -2.176584452390670776e-01 -3.297838196158409119e-02 1.184806078672409058e-01 -9.396531432867050171e-02 6.113831326365470886e-02 -1.070100814104080200e-01 -3.100815713405609131e-01 -2.854699194431304932e-01 -1.126619279384613037e-01 5.485683679580688477e-02 1.163937449455261230e-01 3.685287237167358398e-01 -4.806510731577873230e-02 5.087071284651756287e-02 -2.072815448045730591e-01 -1.101925671100616455e-01 -7.805269211530685425e-02 -3.774628937244415283e-01 3.115240633487701416e-01 -1.674558073282241821e-01 6.730946153402328491e-02
-2.067612111568450928e-01 1.366306990385055542e-01 -9.551654569804668427e-03 -2.640553191304206848e-02 2.199005335569381714e-01 -1.559862941503524780e-01 2.458180859684944153e-02 -1.116312742233276367e-01 1.170512288808822632e-01 1.943942457437515259e-01 -8.910392224788665771e-02 -1.735076904296875000e-01 9.526072442531585693e-02 1.107744053006172180e-01 -1.466595381498336792e-01 2.007642202079296112e-02 -1.763398647308349609e-01 -2.111395001411437988e-01 -1.726548373699188232e-01 -3.291861340403556824e-02 -1.931923478841781616e-01 2.209790050983428955e-01 2.987489998340606689e-01 3.297520279884338379e-01 -2.033239305019378662e-01 2.657520398497581482e-02 -2.245824187994003296e-01 -5.409480631351470947e-02 -1.487146317958831787e-01 1.956229060888290405e-01 -2.913239598274230957e-01 -2.964313626289367676e-01
6.740750372409820557e-02 1.704991906881332397e-01 5.161585658788681030e-02 -2.798774838447570801e-02 -4.493010342121124268e-01 -4.178944975137710571e-02 3.456163778901100159e-02 -1.596534624695777893e-02 1.684428751468658447e-01 -6.343466788530349731e-02 -5.464157462120056152e-02 9.675562381744384766e-02 -2.048001289367675781e-01 2.217030376195907593e-01 -2.512953281402587891e-01 7.340388000011444092e-02 -2.390512228012084961e-01 -8.897179365158081055e-02 -1.792425811290740967e-01 1.318550854921340942e-01 1.164192929863929749e-01 1.417074799537658691e-01 3.180922865867614746e-01 1.279484182596206665e-01 3.463126346468925476e-02 3.800259158015251160e-02 8.289529383182525635e-02 5.933111533522605896e-04 -4.126245677471160889e-01 3.047953248023986816e-01 -1.205981746315956116e-01 -2.264490351080894470e-02
-1.188255026936531067e-01 -1.390162408351898193e-01 -3.512041568756103516e-01 3.528513014316558838e-02 -1.001359745860099792e-01 -1.665997058153152466e-01 6.889370828866958618e-02 -2.637723982334136963e-01 -1.752660237252712250e-02 4.018750041723251343e-02 -3.352779895067214966e-02 -2.450906336307525635e-01 2.295195460319519043e-01 -4.106074571609497070e-03 -3.439962863922119141e-01 3.565806522965431213e-02 -1.283458471298217773e-01 -5.563157796859741211e-02 -3.038326203823089600e-01 -2.033095061779022217e-01 1.562499254941940308e-01 -5.961497500538825989e-02 6.512817740440368652e-02 8.968836069107055664e-02 -1.457151025533676147e-01 -3.252106010913848877e-01 -1.242581158876419067e-01 -1.587292551994323730e-01 -1.050171777606010437e-01 3.011452555656433105e-01 -1.552363932132720947e-01 -8.676590025424957275e-02
3.662825375795364380e-02 3.341637849807739258e-01 -1.709028780460357666e-01 -4.207252711057662964e-02 -1.917215585708618164e-01 -2.609881162643432617e-01 -1.366020739078521729e-01 2.289267033338546753e-01 1.140819638967514038e-01 3.171304240822792053e-02 -6.540314853191375732e-02 1.087518185377120972e-01 3.071000054478645325e-02 -1.246727555990219116e-01 -1.409887969493865967e-01 3.576640039682388306e-02 1.415172778069972992e-02 -2.814515829086303711e-01 -4.321107268333435059e-01 -2.810700535774230957e-01 -5.311302468180656433e-02 4.520291090011596680e-02 -1.052059307694435120e-01 1.692855507135391235e-01 -7.693237066268920898e-02 -1.553091406822204590e-01 -1.602910161018371582e-01 1.492815166711807251e-01 -5.195647105574607849e-02 -3.131479769945144653e-02 -1.809441596269607544e-01 -3.288511335849761963e-01
-2.254135441035032272e-03 -2.317707240581512451e-01 -5.038775503635406494e-03 -1.292779296636581421e-01 -1.127025112509727478e-01 -1.883791238069534302e-01 -1.423030346632003784e-01 2.361160218715667725e-01 2.808710932731628418e-01 9.730821847915649414e-02 6.457088887691497803e-02 -1.156759187579154968e-01 1.074102744460105896e-01 7.430451363325119019e-02 -4.970554709434509277e-01 2.054515853524208069e-02 -2.556091845035552979e-01 -4.082284569740295410e-01 -1.915273964405059814e-01 2.492749691009521484e-02 -5.798693001270294189e-02 -6.817104667425155640e-02 4.597518593072891235e-02 1.028783470392227173e-01 4.061944782733917236e-02 -5.945158004760742188e-02 1.226566880941390991e-01 3.035789541900157928e-02 -2.885512076318264008e-02 -4.022621735930442810e-02 -3.070248663425445557e-01 -1.644191294908523560e-01
2.255804240703582764e-01 1.067809611558914185e-01 -1.695648431777954102e-01 -9.515410661697387695e-02 -3.370319306850433350e-01 -6.928773224353790283e-02 -1.811516284942626953e-01 -4.799684509634971619e-02 -2.950878143310546875e-01 1.384788751602172852e-01 4.613450542092323303e-02 9.211631119251251221e-02 1.319136917591094971e-01 5.704203993082046509e-02 -3.160219490528106689e-01 1.267213467508554459e-02 8.320111036300659180e-02 -1.492869108915328979e-01 -5.889958515763282776e-02 -3.010127246379852295e-01 -4.586107283830642700e-02 -1.047240123152732849e-01 -1.623069345951080322e-01 6.694442033767700195e-02 1.939594894647598267e-01 1.225594654679298401e-01 1.050077825784683228e-01 -1.041333228349685669e-01 -1.751173436641693115e-01 3.353105783462524414e-01 -1.462405025959014893e-01 -3.204092085361480713e-01
7.072703540325164795e-02 -9.501570835709571838e-03 -1.353501528501510620e-01 -1.057174280285835266e-01 -3.459684550762176514e-01 9.901212155818939209e-02 -1.928241401910781860e-01 -1.482053101062774658e-01 -2.374893426895141602e-01 -8.383321762084960938e-02 -5.065385997295379639e-02 -3.868407336995005608e-03 1.412388086318969727e-01 1.794351339340209961e-01 -3.975387513637542725e-01 8.311421424150466919e-02 6.656207144260406494e-02 -7.858123630285263062e-02 -1.720931082963943481e-01 -2.546206116676330566e-01 -7.256495952606201172e-02 -2.266470789909362793e-01 -1.928223296999931335e-02 1.021595001220703125e-01 -8.309928327798843384e-02 1.732354611158370972e-01 1.296178400516510010e-01 -3.164998441934585571e-02 -2.175013422966003418e-01 3.299188017845153809e-01 -4.436749219894409180e-02 -3.291369378566741943e-01
-1.364163607358932495e-01 1.233061030507087708e-01 -1.035451069474220276e-01 -1.336324214935302734e-02 1.345267295837402344e-01 -2.832091450691223145e-01 1.256740689277648926e-01 -4.245098680257797241e-02 1.339069455862045288e-01 5.879328772425651550e-02 -7.357273716479539871e-03 2.324304357171058655e-02 1.685443222522735596e-01 1.103860288858413696e-01 -1.898878514766693115e-01 2.852610349655151367e-01 1.308825612068176270e-01 -1.312147546559572220e-02 -1.974295973777770996e-01 -1.312182992696762085e-01 5.831776186823844910e-02 2.056645452976226807e-01 3.763833940029144287e-01 -1.080649346113204956e-02 -7.139158993959426880e-02 1.999551504850387573e-01 6.314279884099960327e-02 -2.463099956512451172e-01 -5.180957317352294922e-01 -7.798315957188606262e-03 -8.607298135757446289e-02 -1.130187511444091797e-01
5.445933938026428223e-01 1.429088711738586426e-01 -9.987394511699676514e-02 2.580072730779647827e-02 7.886205613613128662e-02 -1.879562288522720337e-01 -1.563463546335697174e-02 -1.653560847043991089e-01 9.960228204727172852e-02 5.957541521638631821e-03 -5.794335156679153442e-02 -4.202975630760192871e-01 1.060633659362792969e-01 2.582229487597942352e-02 -1.135697662830352783e-01 -2.281839586794376373e-02 -1.761886328458786011e-01 -2.380408495664596558e-01 -1.950505226850509644e-01 -1.178482994437217712e-01 -1.324609369039535522e-01 -2.617912366986274719e-02 -1.756067946553230286e-02 -1.593092828989028931e-01 -2.946549467742443085e-02 -9.128319472074508667e-02 1.210037618875503540e-02 -2.279964275658130646e-03 -2.727281451225280762e-01 2.491639703512191772e-01 -2.258687168359756470e-01 -8.678660541772842407e-02
4.476163536310195923e-02 1.738934665918350220e-01 -2.861636579036712646e-01 -1.006062701344490051e-01 -1.884535253047943115e-01 4.334908351302146912e-02 4.779267311096191406e-02 7.136361300945281982e-02 1.512006074190139771e-01 -3.138269856572151184e-02 -2.593228220939636230e-01 -2.056468427181243896e-01 2.208211421966552734e-01 1.834475547075271606e-01 -3.388442993164062500e-01 2.066274434328079224e-01 -2.224300950765609741e-01 4.840536788105964661e-02 -2.342794388532638550e-01 6.960296630859375000e-02 -2.320606857538223267e-01 1.387371867895126343e-01 2.213619351387023926e-01 -2.190904505550861359e-02 9.877545386552810669e-02 -2.942670881748199463e-01 2.045757174491882324e-01 9.514635801315307617e-02 -1.895106434822082520e-01 1.314653754234313965e-01 -1.509424000978469849e-01 -1.728689670562744141e-02
2.416047751903533936e-01 1.153245195746421814e-01 -2.610860764980316162e-01 -2.407817691564559937e-01 -6.671698391437530518e-02 6.709889508783817291e-03 -4.271966218948364258e-02 2.025869190692901611e-01 -1.279743760824203491e-01 2.013948261737823486e-01 1.583159342408180237e-02 -1.131635978817939758e-01 2.460296601057052612e-01 2.362205982208251953e-01 -1.259462535381317139e-01 -1.379723008722066879e-02 9.720313549041748047e-02 -3.278392553329467773e-02 -1.924397773109376431e-03 -3.055695258080959320e-02 -2.536081969738006592e-01 -2.296991497278213501e-01 -5.342767015099525452e-02 1.122002825140953064e-01 -6.150984019041061401e-02 3.932011872529983521e-02 -3.152209147810935974e-02 1.369550824165344238e-01 -3.392728269100189209e-01 3.801088035106658936e-01 -1.756728440523147583e-01 -3.048489391803741455e-01
-1.726635694503784180e-01 2.730027735233306885e-01 -1.828420013189315796e-01 7.157541066408157349e-02 3.797949850559234619e-02 -1.761509478092193604e-02 -1.759707480669021606e-01 -7.162956893444061279e-02 1.003946736454963684e-01 -5.467974394559860229e-02 -7.574992626905441284e-02 5.537854135036468506e-02 3.318516016006469727e-01 1.007994040846824646e-01 -4.512890577316284180e-01 2.603739313781261444e-02 -6.557114887982606888e-03 7.083975709974765778e-03 -4.393191337585449219e-01 -3.452152386307716370e-02 -1.331427097320556641e-01 -3.741721436381340027e-02 -3.217193111777305603e-02 2.026811614632606506e-02 -9.449149668216705322e-02 -1.805915534496307373e-01 2.032371051609516144e-02 1.824863404035568237e-01 -4.976709187030792236e-02 2.809371650218963623e-01 -3.178668320178985596e-01 -1.401907298713922501e-02
1.098436489701271057e-01 2.251029312610626221e-01 -4.192088544368743896e-01 7.155419886112213135e-02 -8.870455622673034668e-02 4.801836330443620682e-03 -5.460767075419425964e-02 -6.577666848897933960e-03 -2.144043520092964172e-02 -1.838079988956451416e-01 4.146720468997955322e-02 3.209000825881958008e-02 8.172490634024143219e-03 2.177882492542266846e-01 -3.040151000022888184e-01 -8.477605879306793213e-02 -6.971576064825057983e-02 -1.655156463384628296e-01 -2.701169848442077637e-01 8.527249842882156372e-02 4.713744297623634338e-02 1.316304504871368408e-01 4.715365171432495117e-02 9.104705601930618286e-02 1.861821115016937256e-01 -6.217092648148536682e-02 -1.558619588613510132e-01 1.610843390226364136e-01 -4.241734743118286133e-02 5.383849740028381348e-01 -1.856149584054946899e-01 6.286942958831787109e-02
2.481038570404052734e-01 2.875756025314331055e-01 -5.140391588211059570e-01 -2.417626790702342987e-02 1.201875954866409302e-01 6.969223171472549438e-02 -2.276512086391448975e-01 -1.355296075344085693e-01 1.547657698392868042e-01 -1.066634356975555420e-01 -8.261685073375701904e-02 -5.762062594294548035e-02 -1.147956401109695435e-01 1.820770800113677979e-01 -7.812868058681488037e-02 1.204500123858451843e-01 2.183394134044647217e-02 -3.360942751169204712e-02 -2.345395535230636597e-01 4.955482855439186096e-02 -2.323691695928573608e-01 1.455832570791244507e-01 -2.101026326417922974e-01 7.921331375837326050e-02 -7.420807331800460815e-02 2.495929747819900513e-01 1.662848889827728271e-02 -1.476395428180694580e-01 -2.325586825609207153e-01 1.332324892282485962e-01 1.201082393527030945e-01 -1.679126322269439697e-01
2.370925620198249817e-02 1.743497848510742188e-01 -2.775573432445526123e-01 1.150012910366058350e-01 -1.421268880367279053e-01 -1.248052641749382019e-01 1.692189574241638184e-01 1.108336541801691055e-02 1.399941593408584595e-01 -1.005836203694343567e-02 -2.528224885463714600e-01 -3.043581843376159668e-01 2.226551026105880737e-01 3.052596189081668854e-02 -3.211722373962402344e-01 2.516864836215972900e-01 -3.196464478969573975e-01 1.352043915539979935e-02 -1.026647314429283142e-01 3.933905959129333496e-01 -8.069470524787902832e-02 3.051625378429889679e-02 6.851661205291748047e-02 1.093782410025596619e-01 1.759251207113265991e-01 6.316167116165161133e-02 -1.148904263973236084e-01 3.389402478933334351e-02 -1.097084730863571167e-01 1.380068957805633545e-01 -1.583474874496459961e-01 -1.542326807975769043e-01
2.658240497112274170e-01 -1.204011682420969009e-02 -6.355804949998855591e-02 -2.016481906175613403e-01 1.333178132772445679e-01 -2.570862323045730591e-02 1.478973478078842163e-01 5.767168104648590088e-02 3.718331158161163330e-01 1.196656748652458191e-01 -2.263410687446594238e-01 -7.885834574699401855e-02 1.377499941736459732e-02 -1.947995275259017944e-01 -1.234230622649192810e-01 -8.024898916482925415e-02 8.691676706075668335e-02 -3.262487351894378662e-01 -8.288147300481796265e-02 -8.882882446050643921e-02 -1.480844020843505859e-01 2.534311413764953613e-01 1.378824859857559204e-01 1.081674769520759583e-01 4.048062488436698914e-03 1.826299354434013367e-02 -1.848406493663787842e-01 -1.431989669799804688e-01 -2.957061827182769775e-01 4.278474301099777222e-02 -3.638029396533966064e-01 -2.207947522401809692e-01
1.384964883327484131e-01 1.821483969688415527e-01 -2.485335469245910645e-01 -1.179542392492294312e-01 1.166565716266632080e-01 1.799651794135570526e-02 -1.888730376958847046e-01 4.846395924687385559e-03 -1.811542958021163940e-01 -1.520415097475051880e-01 -3.124325908720493317e-02 -3.158170282840728760e-01 -9.796528518199920654e-02 -1.070473715662956238e-01 -3.000077307224273682e-01 7.860594987869262695e-02 -2.059010565280914307e-01 -2.297578305006027222e-01 -1.588245183229446411e-01 -3.107128143310546875e-01 1.008338015526533127e-02 2.066177576780319214e-01 1.470440328121185303e-01 -2.936515398323535919e-02 4.315120354294776917e-02 -3.085722625255584717e-01 -1.219496726989746094e-01 -1.019175797700881958e-01 -5.116976797580718994e-03 1.294624060392379761e-01 -2.396139055490493774e-01 -2.639542222023010254e-01
-1.287439167499542236e-01 5.732494592666625977e-02 -1.519438624382019043e-02 -1.193308979272842407e-01 1.262982338666915894e-01 -2.330261468887329102e-01 3.022959455847740173e-02 -6.706399470567703247e-02 -1.721617020666599274e-02 1.717299371957778931e-01 -3.356173336505889893e-01 -1.972612291574478149e-01 2.291449457406997681e-01 8.257092908024787903e-03 -1.012661233544349670e-01 3.233056887984275818e-02 -1.631607115268707275e-01 -2.145493328571319580e-01 -2.777952253818511963e-01 1.379491537809371948e-01 -1.378065794706344604e-01 1.429561823606491089e-01 2.345985025167465210e-01 2.658292949199676514e-01 -1.382497698068618774e-01 1.780959963798522949e-01 -1.453299522399902344e-01 3.638729453086853027e-02 -1.918946653604507446e-01 -2.468051761388778687e-02 -3.827684819698333740e-01 -2.314906418323516846e-01
3.194207251071929932e-01 -4.209715127944946289e-02 1.766510680317878723e-02 6.543686985969543457e-02 1.086823195219039917e-01 1.140611805021762848e-02 -6.206601858139038086e-02 -1.528304517269134521e-01 -3.991879895329475403e-02 -2.996684424579143524e-02 1.875571608543395996e-01 -1.828625500202178955e-01 1.418915838003158569e-01 6.830076873302459717e-02 -3.548976778984069824e-01 -5.877816304564476013e-02 -2.900262176990509033e-01 -2.069635242223739624e-01 -3.524425923824310303e-01 -6.405530124902725220e-02 -1.078446060419082642e-01 -1.878927350044250488e-01 -4.746772721409797668e-02 -5.485165864229202271e-02 -9.877148270606994629e-02 -1.168114915490150452e-01 -7.642856985330581665e-02 9.181851893663406372e-02 -4.847527742385864258e-01 1.550462245941162109e-01 -6.764362100511789322e-03 -1.514345407485961914e-01
9.201732277870178223e-02 1.448088735342025757e-01 -7.819493860006332397e-02 1.404888695105910301e-03 -2.670889496803283691e-01 -3.913219552487134933e-03 -2.908306755125522614e-02 8.143717050552368164e-02 5.608715862035751343e-02 4.823683761060237885e-03 4.936847835779190063e-03 -8.584272116422653198e-03 9.440596401691436768e-02 2.213824242353439331e-01 -1.681510955095291138e-01 -1.365129053592681885e-01 1.574598699808120728e-01 -8.087844401597976685e-02 -1.133505031466484070e-01 -1.688660681247711182e-01 -3.402003049850463867e-01 -3.159777522087097168e-01 3.743446245789527893e-02 -2.753099799156188965e-02 -1.451365649700164795e-01 1.628706157207489014e-01 -2.479014992713928223e-01 -9.480997920036315918e-02 -4.365641772747039795e-01 3.888220191001892090e-01 3.170673921704292297e-02 -1.620756983757019043e-01
-6.217058002948760986e-02 6.460736691951751709e-02 -1.871977895498275757e-01 -1.021881252527236938e-01 -1.303368359804153442e-01 -1.463368982076644897e-01 -1.094865333288908005e-02 -7.234530150890350342e-02 4.666773974895477295e-02 -1.013752743601799011e-01 -2.329351007938385010e-01 -3.918343223631381989e-03 1.795053184032440186e-01 -5.387457460165023804e-02 -7.215958088636398315e-02 -9.947372227907180786e-02 -3.413488566875457764e-01 -3.079822659492492676e-01 -1.768882721662521362e-01 -2.464837580919265747e-02 -7.529159635305404663e-02 1.763563007116317749e-01 1.266311258077621460e-01 8.003199100494384766e-02 5.697712302207946777e-02 4.049973785877227783e-01 1.647280603647232056e-01 -1.954038813710212708e-02 -1.400837395340204239e-02 5.266291499137878418e-01 7.577053457498550415e-02 7.226090133190155029e-02
8.469882607460021973e-02 2.987409830093383789e-01 -1.974123865365982056e-01 -2.283694148063659668e-01 -1.731130480766296387e-01 1.660290658473968506e-01 1.185210980474948883e-02 3.286555036902427673e-02 2.300683706998825073e-01 1.575666815042495728e-01 -2.066848427057266235e-01 -8.938530087471008301e-02 -1.021425891667604446e-02 -1.777973957359790802e-02 -1.707060486078262329e-01 6.142698600888252258e-02 1.981227844953536987e-02 -1.252069771289825439e-01 1.411092653870582581e-02 -1.357558667659759521e-01 -3.290998190641403198e-02 -4.368201494216918945e-01 -7.346728444099426270e-02 -1.521973311901092529e-01 2.993327975273132324e-01 1.853384077548980713e-01 -4.227960109710693359e-02 -1.103718429803848267e-01 -3.183219730854034424e-01 7.444930821657180786e-02 -2.995862066745758057e-01 4.692392423748970032e-02
-1.357242763042449951e-01 1.653262227773666382e-01 -2.148591578006744385e-01 -2.957421243190765381e-01 -2.146161794662475586e-01 -1.286647766828536987e-01 -1.817382574081420898e-01 -6.476677209138870239e-02 9.955079853534698486e-02 1.572733819484710693e-01 -2.782164514064788818e-01 5.233674496412277222e-02 -8.322968333959579468e-02 1.957340389490127563e-01 -5.742409452795982361e-02 2.326969504356384277e-01 1.994084566831588745e-01 -5.461312457919120789e-02 -2.918099164962768555e-01 -1.971221864223480225e-01 5.161634087562561035e-02 -1.897536814212799072e-01 2.312539964914321899e-01 -1.398522257804870605e-01 1.841509342193603516e-01 -6.306649744510650635e-02 1.534358114004135132e-01 -1.725235879421234131e-01 -2.411668896675109863e-01 6.726358085870742798e-02 -2.663568556308746338e-01 3.861166303977370262e-03
2.514259517192840576e-01 3.936987742781639099e-02 -2.109655588865280151e-01 -1.367775630205869675e-02 5.154947936534881592e-02 4.569592699408531189e-02 -2.547110915184020996e-01 -2.809723615646362305e-01 6.979758292436599731e-02 -1.923590712249279022e-02 -8.352488279342651367e-02 -1.614224761724472046e-01 -5.673367157578468323e-02 -7.021989673376083374e-02 -2.596299648284912109e-01 -1.064625605940818787e-01 -1.532116979360580444e-01 -3.621121644973754883e-01 -2.250778377056121826e-01 -6.483501940965652466e-02 -3.400093913078308105e-01 5.958223715424537659e-02 1.759154498577117920e-01 3.828281760215759277e-01 -4.724141210317611694e-02 -1.563410460948944092e-01 2.667501196265220642e-02 1.700714789330959320e-02 8.927600085735321045e-02 9.480026364326477051e-02 -1.736209243535995483e-01 -1.894903033971786499e-01
2.985287606716156006e-01 1.833038479089736938e-01 -2.078576833009719849e-01 -1.907052695751190186e-01 2.636453323066234589e-02 -2.613162063062191010e-02 -1.686634868383407593e-01 -1.806973665952682495e-01 1.591330021619796753e-01 -8.960066735744476318e-02 -2.785852253437042236e-01 -1.285483986139297485e-01 -7.941687107086181641e-02 9.673153609037399292e-02 -2.235630452632904053e-01 6.236899644136428833e-02 -1.440934389829635620e-01 8.237128704786300659e-02 -2.697095870971679688e-01 -1.602028757333755493e-01 1.466502994298934937e-01 9.485054761171340942e-02 -2.536489665508270264e-01 1.719892024993896484e-01 2.394995242357254028e-01 5.574202537536621094e-02 -1.058050245046615601e-01 8.092206716537475586e-02 -3.416678011417388916e-01 1.964196264743804932e-01 1.694162935018539429e-01 1.600092947483062744e-01
3.035792708396911621e-01 -9.172233752906322479e-03 -2.330042123794555664e-01 1.347280740737915039e-01 -9.026257693767547607e-02 7.956151850521564484e-03 -3.588505461812019348e-02 -2.933430969715118408e-01 -4.805182293057441711e-02 6.186466291546821594e-02 -2.160896360874176025e-01 -9.013612568378448486e-02 2.797302603721618652e-02 3.317203000187873840e-02 -2.122463881969451904e-01 1.174220144748687744e-01 -2.115427404642105103e-01 -1.478521153330802917e-03 -2.048617899417877197e-01 1.922691613435745239e-01 -1.735613346099853516e-01 4.424524307250976562e-02 2.497034817934036255e-01 1.565930992364883423e-01 2.209645658731460571e-01 -2.662162482738494873e-01 -6.718381773680448532e-03 1.276170611381530762e-01 -3.063062131404876709e-01 2.988942265510559082e-01 -1.832854449748992920e-01 -1.505465358495712280e-01
2.162678986787796021e-01 1.311809569597244263e-01 -1.555026024580001831e-01 3.241348639130592346e-02 -9.595136344432830811e-02 -1.714622601866722107e-02 1.361293345689773560e-01 -2.104670554399490356e-01 3.237833082675933838e-01 -1.599307209253311157e-01 -1.364056318998336792e-01 -2.870360910892486572e-01 -5.152715742588043213e-02 1.082113906741142273e-01 -1.256283372640609741e-01 2.934583649039268494e-02 -8.421945571899414062e-02 6.884101778268814087e-02 -2.827743887901306152e-01 -2.394520044326782227e-01 9.265222400426864624e-02 1.509480327367782593e-01 -3.715575858950614929e-02 2.628914415836334229e-01 1.877400577068328857e-01 8.957991749048233032e-02 -1.475847959518432617e-01 1.015392914414405823e-01 -4.396803677082061768e-01 5.762480944395065308e-02 1.737869828939437866e-01 1.511457413434982300e-01
2.396565526723861694e-01 7.548177987337112427e-02 1.693694740533828735e-01 -2.046533226966857910e-01 -2.822051048278808594e-01 -9.533147513866424561e-02 -2.657711505889892578e-01 8.536160737276077271e-02 9.318564087152481079e-03 -1.912111043930053711e-01 -2.813708037137985229e-02 1.231161411851644516e-02 2.639330029487609863e-01 -1.042433362454175949e-02 -2.590990662574768066e-01 3.046722412109375000e-01 -2.965737693011760712e-02 -2.839863598346710205e-01 -2.364474833011627197e-01 3.768925089389085770e-03 -9.670366346836090088e-02 1.858544051647186279e-01 1.494132578372955322e-01 -1.003564819693565369e-01 1.523770689964294434e-01 1.370331048965454102e-01 -1.573233306407928467e-02 -1.476482301950454712e-01 -2.052301466464996338e-01 6.144271790981292725e-02 -4.390871152281761169e-02 -3.266887664794921875e-01
2.274587899446487427e-01 -4.793905839323997498e-02 -2.056765407323837280e-01 -1.326725482940673828e-01 -3.276363909244537354e-01 -1.183037087321281433e-01 -1.771907210350036621e-01 2.458072006702423096e-01 -8.218634873628616333e-02 -7.060235738754272461e-02 7.561017572879791260e-02 4.209199175238609314e-02 -1.631208695471286774e-02 6.617166101932525635e-02 -3.173691332340240479e-01 1.005357503890991211e-02 -9.057471156120300293e-02 -1.633366793394088745e-01 -1.958918422460556030e-01 -3.159734234213829041e-02 -8.172584325075149536e-02 -2.207970917224884033e-01 -1.344461441040039062e-01 1.057204008102416992e-01 -1.022563781589269638e-02 3.639369457960128784e-02 1.930330842733383179e-01 -6.400509178638458252e-02 -2.537816166877746582e-01 3.052504360675811768e-01 -7.994800806045532227e-02 -4.272046387195587158e-01
-1.521561443805694580e-01 1.908844560384750366e-01 -2.266154885292053223e-01 -2.123974561691284180e-01 -2.583701908588409424e-01 2.428088933229446411e-01 -1.295951306819915771e-01 2.429915517568588257e-01 3.140161186456680298e-02 2.005743086338043213e-01 -1.394333392381668091e-01 -2.578900754451751709e-02 1.075179129838943481e-01 -2.472072467207908630e-02 -4.135889708995819092e-01 1.004522293806076050e-02 1.682901382446289062e-01 -1.976472139358520508e-01 -2.472443282604217529e-01 1.460131374187767506e-03 -7.684751600027084351e-02 -9.270956367254257202e-02 3.383342325687408447e-01 -1.155411750078201294e-01 4.050099849700927734e-02 7.739990204572677612e-02 1.109878066927194595e-02 -1.019932329654693604e-03 -1.506263911724090576e-01 2.520762383937835693e-01 7.765262573957443237e-02 -1.639763414859771729e-01
2.699586749076843262e-02 4.241505563259124756e-01 -7.011651992797851562e-02 1.540546119213104248e-01 1.330901682376861572e-01 1.190451905131340027e-01 -4.120093956589698792e-02 -2.210295796394348145e-01 -1.400169730186462402e-01 1.213457658886909485e-01 -1.726452857255935669e-01 -3.286485075950622559e-01 3.517857054248452187e-03 -1.157663241028785706e-01 -2.394169420003890991e-01 2.687771990895271301e-02 -3.430728614330291748e-02 9.088160842657089233e-02 -2.856647670269012451e-01 -6.553843617439270020e-02 9.681456536054611206e-02 3.736758837476372719e-03 -3.262823820114135742e-02 -2.479409612715244293e-02 2.892078757286071777e-01 1.114980950951576233e-01 2.663750573992729187e-02 -8.854518085718154907e-02 -2.624059021472930908e-01 7.589111477136611938e-02 -2.876996994018554688e-01 -3.102682828903198242e-01
1.327059566974639893e-01 1.632983386516571045e-01 -1.040866598486900330e-02 -1.590401977300643921e-01 3.912016004323959351e-02 -1.330470740795135498e-01 -1.580104976892471313e-01 1.062691211700439453e-02 1.093501225113868713e-02 -9.603604674339294434e-03 1.482727080583572388e-01 -3.049355931580066681e-02 2.089652717113494873e-01 -8.811178803443908691e-02 -2.099712938070297241e-01 2.237311452627182007e-01 3.576447069644927979e-02 -1.201732456684112549e-01 -4.371374472975730896e-02 -1.134764105081558228e-01 -3.498878180980682373e-01 7.354806363582611084e-02 -7.292558997869491577e-02 3.066007494926452637e-01 2.202848941087722778e-01 -1.211551856249570847e-02 -1.319939941167831421e-01 4.087287485599517822e-01 -2.868755459785461426e-01 1.647589355707168579e-01 -1.781602501869201660e-01 -2.920770049095153809e-01
2.926158607006072998e-01 -2.117204368114471436e-01 -2.691866159439086914e-01 8.026498556137084961e-02 6.428927928209304810e-02 -1.760359853506088257e-01 -3.190267086029052734e-01 9.475640207529067993e-02 1.818891912698745728e-01 -1.369433943182229996e-02 -6.209086254239082336e-02 2.963286638259887695e-02 6.703914143145084381e-03 -4.149496555328369141e-02 -4.973627030849456787e-01 1.287489980459213257e-01 -1.130696162581443787e-01 -3.557917773723602295e-01 -9.517899900674819946e-02 -1.622695028781890869e-01 -1.111068204045295715e-01 1.366662532091140747e-01 -4.123098403215408325e-02 -3.870805725455284119e-02 2.995486930012702942e-02 -9.073257446289062500e-02 -6.004366651177406311e-02 -1.998344957828521729e-01 -2.805935442447662354e-01 7.192989141913130879e-05 7.560693658888339996e-03 2.466707490384578705e-02
-1.296637505292892456e-01 3.119336962699890137e-01 4.743426665663719177e-02 1.662967056035995483e-01 1.922072023153305054e-01 -2.623511850833892822e-01 7.970012724399566650e-02 1.218101605772972107e-01 1.051033064723014832e-01 1.167598515748977661e-01 1.704323589801788330e-01 -2.844212055206298828e-01 6.804341822862625122e-02 -2.174395509064197540e-02 -3.231605887413024902e-01 -2.286282554268836975e-02 5.720002576708793640e-03 -1.066280901432037354e-01 -2.656329572200775146e-01 -1.746725738048553467e-01 -1.603582501411437988e-01 6.794042140245437622e-02 2.659619152545928955e-01 -3.502311185002326965e-02 -1.455048918724060059e-01 7.226949185132980347e-02 2.096856832504272461e-01 -4.040969908237457275e-02 -2.332648932933807373e-01 2.316546589136123657e-01 -1.452517658472061157e-01 -2.615369856357574463e-01
-1.538300663232803345e-01 3.717066720128059387e-02 -8.463950455188751221e-02 -1.402558386325836182e-01 2.104289233684539795e-01 -6.745971739292144775e-02 1.441243588924407959e-01 9.348729252815246582e-02 1.429283022880554199e-01 -8.094132691621780396e-02 -1.644303351640701294e-01 -1.903522014617919922e-01 -3.367187082767486572e-02 2.550398558378219604e-02 -1.533375829458236694e-01 -5.007534101605415344e-02 -4.267944395542144775e-01 -1.264857798814773560e-01 -1.672372668981552124e-01 -1.763613969087600708e-01 -5.231101065874099731e-02 2.356088608503341675e-01 2.391993552446365356e-01 -9.772167354822158813e-02 2.390964478254318237e-01 1.219732239842414856e-01 -4.494372382760047913e-02 -2.671982049942016602e-01 -1.794319301843643188e-01 3.797467648983001709e-01 -2.171823084354400635e-01 2.126192301511764526e-02
-7.252251356840133667e-02 1.202547848224639893e-01 -8.579584211111068726e-02 -2.277055233716964722e-01 -2.739946544170379639e-01 -5.396258085966110229e-02 -3.169060647487640381e-01 2.382644265890121460e-01 -3.360115736722946167e-02 -2.942035533487796783e-02 -7.889727503061294556e-02 -1.595509350299835205e-01 1.846156120300292969e-01 7.281256467103958130e-02 -8.120352029800415039e-02 -1.458167098462581635e-02 -2.618877775967121124e-02 7.150938361883163452e-02 -6.983941886574029922e-03 -1.014095842838287354e-01 -3.479123413562774658e-01 -1.519015431404113770e-01 5.992223322391510010e-02 1.649524644017219543e-02 -2.258742414414882660e-02 2.421070486307144165e-01 4.928703978657722473e-02 -1.339381039142608643e-01 -4.206396043300628662e-01 2.301126122474670410e-01 -1.206274777650833130e-01 -3.434672355651855469e-01
-2.086931020021438599e-01 2.375114858150482178e-01 -3.668887019157409668e-01 -1.737457215785980225e-01 -5.936054140329360962e-02 -9.220563620328903198e-02 -1.369751896709203720e-02 -6.239407137036323547e-02 3.226122632622718811e-02 -6.099435314536094666e-02 -1.854895651340484619e-01 2.064056843519210815e-01 8.299218118190765381e-02 1.096851006150245667e-02 4.225354269146919250e-02 3.312407433986663818e-01 -9.576912969350814819e-02 -1.620133668184280396e-01 -3.702878355979919434e-01 -2.166715115308761597e-01 9.744110703468322754e-02 -2.115853279829025269e-01 1.264638006687164307e-01 -6.966504454612731934e-02 6.844092160463333130e-02 6.197605654597282410e-02 1.730187982320785522e-01 -2.630959451198577881e-01 -2.768935859203338623e-01 8.404774218797683716e-02 -8.055389672517776489e-02 -1.623499840497970581e-01
2.076841145753860474e-01 -1.951309107244014740e-02 -1.100542619824409485e-01 -1.793080009520053864e-02 -2.335373759269714355e-01 -8.389139175415039062e-02 -1.950038820505142212e-01 -1.821685284376144409e-01 1.110520493239164352e-02 -2.165948450565338135e-01 1.462538391351699829e-01 -1.937069594860076904e-01 -3.984556347131729126e-02 -1.857955753803253174e-01 -1.852821558713912964e-01 1.011138707399368286e-01 -2.822078205645084381e-02 -1.032388806343078613e-01 -1.258776485919952393e-01 -1.612737178802490234e-01 -3.495893999934196472e-02 9.757802821695804596e-03 5.430402699857950211e-03 -7.842425256967544556e-02 1.776288896799087524e-01 4.808486402034759521e-01 -2.240818738937377930e-01 1.557433605194091797e-01 -3.900406658649444580e-01 2.600816786289215088e-01 -8.105452358722686768e-02 1.633727364242076874e-02
-3.010043315589427948e-02 2.415528893470764160e-01 -3.177584409713745117e-01 -7.913303375244140625e-02 -2.135137915611267090e-01 2.144857496023178101e-02 5.447272583842277527e-02 -1.512116193771362305e-01 2.390387654304504395e-02 -3.895447030663490295e-02 -7.637267559766769409e-02 -2.289400696754455566e-01 1.403507292270660400e-01 1.571532040834426880e-01 -1.790123134851455688e-01 1.179805994033813477e-01 -4.101383686065673828e-01 1.438012868165969849e-01 -4.617237150669097900e-01 -9.150996059179306030e-02 -9.556972235441207886e-02 -1.716141700744628906e-01 2.084755301475524902e-01 1.267268657684326172e-01 2.436244115233421326e-02 -1.954382508993148804e-01 -1.155156344175338745e-01 1.116587519645690918e-01 -1.604294776916503906e-02 -2.095736563205718994e-02 -1.872960776090621948e-01 -4.470267146825790405e-02
7.279565930366516113e-02 7.058280706405639648e-02 -3.209026157855987549e-02 -3.403826057910919189e-02 -2.924465537071228027e-01 -2.397948354482650757e-01 1.025169640779495239e-01 7.953421026468276978e-02 1.438171118497848511e-01 1.423252513632178307e-03 -2.083097696304321289e-01 -7.213542610406875610e-02 2.345255017280578613e-01 -1.037005987018346786e-02 -2.818219363689422607e-01 -1.786176264286041260e-01 -3.678451776504516602e-01 -1.957949995994567871e-01 -8.867162466049194336e-02 1.176828634925186634e-03 -1.446653455495834351e-01 -4.132249578833580017e-02 -2.954503595829010010e-01 1.309652924537658691e-01 -1.537053138017654419e-01 6.057778745889663696e-02 -2.962577342987060547e-01 -2.356108091771602631e-02 -2.343979477882385254e-01 3.344274759292602539e-01 2.529921010136604309e-02 1.782401651144027710e-02
1.902785450220108032e-01 1.907443702220916748e-01 -1.141624748706817627e-01 -8.608663454651832581e-03 -1.065170913934707642e-01 -3.809431493282318115e-01 1.004881933331489563e-01 7.027076208032667637e-05 1.944039016962051392e-03 -1.257607638835906982e-01 -1.875871717929840088e-01 -2.942573726177215576e-01 -1.489999424666166306e-02 1.444422155618667603e-01 -5.542315915226936340e-02 1.078196018934249878e-01 -1.375299245119094849e-01 -3.816679716110229492e-01 -1.391017250716686249e-02 -1.004388630390167236e-01 -6.754809617996215820e-02 -9.437259286642074585e-02 -1.254604756832122803e-01 3.192471563816070557e-01 -1.644770652055740356e-01 -1.240449547767639160e-01 -2.110324352979660034e-01 -6.703906506299972534e-02 -1.019285991787910461e-01 3.487367630004882812e-01 -1.962507963180541992e-01 -7.987044751644134521e-02
6.900259852409362793e-02 7.087264955043792725e-02 5.303696170449256897e-02 2.570551335811614990e-01 1.253857016563415527e-01 -1.837404221296310425e-01 -2.943463623523712158e-01 -1.172055602073669434e-01 6.177201867103576660e-02 -9.427150711417198181e-03 -1.203477159142494202e-01 -3.372971117496490479e-01 1.503127962350845337e-01 1.489643100649118423e-02 -2.413015365600585938e-01 1.982985436916351318e-01 -1.756869554519653320e-01 -7.939551770687103271e-02 -8.841712027788162231e-02 -2.721187472343444824e-01 1.130158677697181702e-01 -1.702961921691894531e-01 -2.167426049709320068e-01 7.965895533561706543e-02 2.558648288249969482e-01 -3.305921703577041626e-02 -6.453520804643630981e-02 1.039687544107437134e-01 -3.133988380432128906e-01 2.382162511348724365e-01 -2.610631585121154785e-01 -1.258926093578338623e-02
-1.306218951940536499e-01 1.858493238687515259e-01 -2.293278127908706665e-01 2.182709984481334686e-02 -8.295617997646331787e-02 2.076025307178497314e-01 -1.936750859022140503e-01 -2.143544405698776245e-01 1.047217007726430893e-02 5.479909852147102356e-02 -1.763484179973602295e-01 -1.914362423121929169e-02 9.348724037408828735e-02 1.553886532783508301e-01 -4.025472104549407959e-01 -1.610013246536254883e-01 -3.759419545531272888e-02 -1.402304023504257202e-01 -4.256163239479064941e-01 -1.548741459846496582e-01 6.793612986803054810e-02 6.059535965323448181e-02 3.308658599853515625e-01 -8.253131061792373657e-02 -2.517123892903327942e-02 -1.394498497247695923e-01 2.207324467599391937e-02 1.554267667233943939e-02 -1.036303713917732239e-01 1.773528456687927246e-01 -3.019567430019378662e-01 3.871962800621986389e-02
1.776750385761260986e-01 6.547152996063232422e-02 -1.339933574199676514e-01 -1.265108585357666016e-01 5.374620854854583740e-02 -1.331465989351272583e-01 1.467863172292709351e-01 -1.165630742907524109e-01 1.301402151584625244e-01 -2.480583786964416504e-01 1.159057691693305969e-01 1.772974729537963867e-01 1.911099553108215332e-01 -2.178912460803985596e-01 -1.874562501907348633e-01 1.573011279106140137e-01 6.127003952860832214e-02 -1.889354288578033447e-01 -2.155843079090118408e-01 -1.497598141431808472e-01 -2.978859841823577881e-01 -3.190621500834822655e-03 -1.516404189169406891e-02 -1.423869561403989792e-02 2.341985851526260376e-01 1.053917929530143738e-01 1.384845282882452011e-02 2.541469037532806396e-01 -4.928679764270782471e-01 7.384534180164337158e-02 6.801015883684158325e-02 -1.610726267099380493e-01
-9.054953604936599731e-02 3.726518750190734863e-01 -2.855275571346282959e-01 -1.231380924582481384e-01 -2.315257787704467773e-01 -2.432791143655776978e-01 -1.314519196748733521e-01 6.988469511270523071e-02 -4.344977810978889465e-02 1.905430704355239868e-01 -1.195433884859085083e-01 -5.917944014072418213e-02 -3.921585902571678162e-02 -1.296879798173904419e-01 -3.407992720603942871e-01 9.582260251045227051e-02 1.171343177556991577e-01 -1.442681625485420227e-02 -2.089235633611679077e-01 -1.850304454565048218e-01 -3.988789394497871399e-03 2.427377104759216309e-01 -1.451084464788436890e-01 6.993501633405685425e-02 -1.107276305556297302e-01 -2.124788612127304077e-01 -2.443487793207168579e-01 1.942665874958038330e-01 -5.327120050787925720e-02 1.117793992161750793e-01 -1.354234665632247925e-01 -2.374768853187561035e-01
1.756622195243835449e-01 -1.272682659327983856e-02 -2.457100749015808105e-01 -1.188476160168647766e-01 -7.822489133104681969e-04 -1.473077535629272461e-01 1.915723681449890137e-01 -3.794446215033531189e-02 -7.573361694812774658e-02 1.240734905004501343e-01 -2.289920449256896973e-01 -1.923651844263076782e-01 -1.338713765144348145e-01 2.812972068786621094e-01 -2.783028185367584229e-01 -3.698138520121574402e-02 -1.117777600884437561e-01 -1.176739409565925598e-01 -7.725951820611953735e-02 4.376415163278579712e-02 -3.162822499871253967e-02 5.420724675059318542e-02 -2.321338355541229248e-01 2.273173928260803223e-01 2.251538038253784180e-01 1.672729998826980591e-01 -4.499486088752746582e-01 -1.667947620153427124e-01 -1.746473014354705811e-01 2.510300278663635254e-01 3.244939818978309631e-02 -3.095189854502677917e-02
2.903278470039367676e-01 -8.455861359834671021e-03 -1.089303717017173767e-01 -2.623781561851501465e-02 -5.490688234567642212e-02 -2.955747842788696289e-01 1.125684473663568497e-02 3.420616313815116882e-02 6.072535738348960876e-02 -1.565417498350143433e-01 -1.068901494145393372e-01 -8.086614310741424561e-02 -3.030880540609359741e-02 -2.250548750162124634e-01 -2.796860039234161377e-01 5.509026348590850830e-02 -2.672526538372039795e-01 -7.843840122222900391e-02 -3.671463131904602051e-01 -2.871978282928466797e-01 -2.681050598621368408e-01 8.437959477305412292e-03 -5.742474272847175598e-02 -3.820659220218658447e-02 1.180010214447975159e-01 -8.910645544528961182e-02 -2.590225040912628174e-01 2.195418030023574829e-01 -3.163005709648132324e-01 1.021138578653335571e-01 -9.417588263750076294e-02 -6.603309512138366699e-02
-5.117430351674556732e-03 1.557960808277130127e-01 -2.225877642631530762e-01 1.552841439843177795e-02 2.189199440181255341e-02 -7.572772353887557983e-02 -1.285935789346694946e-01 -2.146329581737518311e-01 6.427904008887708187e-04 -7.936663180589675903e-02 -1.435342729091644287e-01 -1.016832590103149414e-01 -3.203614428639411926e-02 -1.554050743579864502e-01 -1.867164075374603271e-01 2.267206758260726929e-01 -1.075067277997732162e-02 -1.842272132635116577e-01 -1.151531189680099487e-01 -3.358089625835418701e-01 -3.595932126045227051e-01 -2.173580229282379150e-02 -3.808280229568481445e-01 8.476164191961288452e-03 2.542262375354766846e-01 -7.626017183065414429e-02 -2.625117003917694092e-01 -9.989880025386810303e-02 1.695587113499641418e-02 2.803089320659637451e-01 -1.942559182643890381e-01 -8.668617159128189087e-02
1.818176060914993286e-01 1.882562488317489624e-01 -2.579089403152465820e-01 1.213918253779411316e-01 2.414014488458633423e-01 8.259212970733642578e-02 -1.877096146345138550e-01 -2.924818694591522217e-01 2.221504300832748413e-01 -1.216378808021545410e-01 1.013917773962020874e-01 9.317386895418167114e-02 4.099486395716667175e-02 4.070635512471199036e-02 -5.475117266178131104e-02 1.482463628053665161e-01 -1.788360252976417542e-02 -3.668614923954010010e-01 -2.935664653778076172e-01 1.341119688004255295e-02 -2.814514636993408203e-01 1.594294421374797821e-02 7.322389632463455200e-02 2.375078499317169189e-01 1.759986728429794312e-01 9.303559549152851105e-03 -1.671935766935348511e-01 -1.378477066755294800e-01 -1.330965161323547363e-01 3.037194609642028809e-01 3.545275330543518066e-02 3.475233539938926697e-02
1.511259004473686218e-03 2.648311257362365723e-01 6.054676696658134460e-02 6.568078882992267609e-03 2.454099208116531372e-01 -1.127224192023277283e-01 7.102245092391967773e-02 -2.061154842376708984e-01 -1.777398958802223206e-02 1.595551669597625732e-01 -2.171307504177093506e-01 -1.769343614578247070e-01 6.180833280086517334e-02 1.126368157565593719e-02 -1.624599248170852661e-01 -2.908510901033878326e-02 -1.738409548997879028e-01 -4.765276797115802765e-03 -1.178994476795196533e-01 -2.461556196212768555e-01 1.966888755559921265e-01 -7.330859452486038208e-02 2.675726413726806641e-01 1.993957161903381348e-01 4.536703601479530334e-02 5.786405503749847412e-02 -4.348817840218544006e-02 -3.539925813674926758e-01 -3.981962203979492188e-01 -9.892111271619796753e-02 -2.620049715042114258e-01 -2.013210058212280273e-01
1.994602084159851074e-01 -6.568194925785064697e-02 -1.553611159324645996e-01 -1.489709317684173584e-01 -2.712751924991607666e-01 -2.048094719648361206e-01 -2.094829827547073364e-01 -3.029778040945529938e-02 2.880181930959224701e-02 -3.198038041591644287e-02 -8.931042253971099854e-02 1.348131895065307617e-01 1.212653517723083496e-01 -1.664467342197895050e-02 -3.243076801300048828e-01 -1.242441758513450623e-01 -3.927404880523681641e-01 -8.435453474521636963e-02 7.741496898233890533e-03 -8.793397806584835052e-03 -2.610498070716857910e-01 7.378960493952035904e-03 3.254393041133880615e-01 -5.370681360363960266e-02 -4.543446749448776245e-02 3.003208339214324951e-01 -6.998656783252954483e-03 -7.274326682090759277e-02 -3.176687359809875488e-01 7.428804785013198853e-02 -8.646678179502487183e-02 -1.887734979391098022e-01
-1.616197675466537476e-01 1.976323425769805908e-01 -1.482046395540237427e-01 -2.067380584776401520e-02 -1.741757988929748535e-02 -1.280738860368728638e-01 -1.884239315986633301e-01 1.623047888278961182e-01 1.147733926773071289e-01 7.067579776048660278e-02 -2.057274878025054932e-01 -2.308799326419830322e-01 -1.097784265875816345e-01 2.325089462101459503e-02 6.413727533072233200e-03 1.385155767202377319e-01 -6.605476140975952148e-02 -2.688105404376983643e-01 -1.514034867286682129e-01 -4.576982259750366211e-01 -2.843545377254486084e-01 2.177127748727798462e-01 4.327601194381713867e-02 1.932942867279052734e-01 1.994293034076690674e-01 -1.585160195827484131e-02 -7.436244934797286987e-02 3.620550408959388733e-02 9.218133985996246338e-02 1.564388126134872437e-01 -7.526910305023193359e-02 -3.552943468093872070e-01
1.233911961317062378e-01 4.259843230247497559e-01 -2.696347534656524658e-01 -6.633170414716005325e-03 -1.436507254838943481e-01 -2.244128659367561340e-02 1.854863762855529785e-01 -1.659496575593948364e-01 1.005009263753890991e-01 -2.096366733312606812e-01 1.029613912105560303e-01 -1.009736508131027222e-01 1.615718454122543335e-01 1.570800691843032837e-01 -2.486277818679809570e-01 -1.184159517288208008e-01 -9.388038516044616699e-02 -2.441859692335128784e-01 -3.227223455905914307e-01 -1.817143112421035767e-01 1.140038445591926575e-01 1.996471583843231201e-01 1.462063342332839966e-01 2.033070623874664307e-01 7.963605225086212158e-02 -9.407105296850204468e-02 -1.334526687860488892e-01 1.066244468092918396e-01 -2.389232395216822624e-03 2.263803184032440186e-01 -1.597597748041152954e-01 -6.079944223165512085e-02
-1.458804011344909668e-01 2.401429861783981323e-01 7.575119286775588989e-02 -1.592022478580474854e-01 7.698470354080200195e-02 -2.476070076227188110e-01 2.720289491117000580e-02 1.598769128322601318e-01 3.068717420101165771e-01 -1.616228744387626648e-02 2.464028447866439819e-02 -1.200138181447982788e-01 5.474204570055007935e-02 -5.578796844929456711e-03 -2.163748592138290405e-01 -7.285553216934204102e-02 -3.567858934402465820e-01 1.576650887727737427e-03 -2.843263447284698486e-01 -3.432403802871704102e-01 -3.413003087043762207e-01 1.471962896175682545e-04 -1.364374607801437378e-01 2.904296219348907471e-01 1.204231381416320801e-01 -1.344475802034139633e-02 -5.625221505761146545e-02 -1.065054461359977722e-01 -1.932130455970764160e-01 9.091845154762268066e-02 1.224458403885364532e-02 -1.072015613317489624e-01
-2.127507776021957397e-01 2.593131959438323975e-01 -7.200201600790023804e-02 2.793795056641101837e-02 -3.499389067292213440e-02 -1.376037448644638062e-01 1.237178966403007507e-02 1.005635336041450500e-01 -2.151975184679031372e-01 1.433652788400650024e-01 -1.518891304731369019e-01 -6.489122286438941956e-03 -2.431784272193908691e-01 -2.057597637176513672e-01 -1.887722760438919067e-01 5.927810445427894592e-02 -1.069497391581535339e-01 -2.576454281806945801e-01 -2.724837064743041992e-01 6.824212521314620972e-02 2.133913189172744751e-01 6.648992747068405151e-02 -1.139158532023429871e-01 7.195203751325607300e-02 5.314198881387710571e-02 8.407721668481826782e-02 -2.862284779548645020e-01 -1.473276317119598389e-01 -3.628541231155395508e-01 3.497172594070434570e-01 -2.344215102493762970e-02 -1.662265509366989136e-01
4.309838414192199707e-01 -1.327542960643768311e-02 -2.215512990951538086e-01 -8.365137130022048950e-02 -4.061662591993808746e-03 -2.928584814071655273e-01 -3.386933729052543640e-02 -1.571508496999740601e-01 -1.001299843192100525e-01 -2.142420858144760132e-01 -1.626962274312973022e-01 -3.107473552227020264e-01 1.327991634607315063e-01 9.519418329000473022e-02 -9.740202873945236206e-02 -8.536012470722198486e-02 -2.012573629617691040e-01 -3.036493062973022461e-01 -3.889237344264984131e-01 -2.095220386981964111e-01 -1.283762753009796143e-01 -6.603290885686874390e-02 -5.392283946275711060e-02 -1.359078735113143921e-01 1.509978771209716797e-01 2.593288943171501160e-02 -1.059818714857101440e-01 1.153786107897758484e-01 -5.867073312401771545e-02 4.308743402361869812e-02 6.750782951712608337e-03 -2.208671718835830688e-02
9.199067205190658569e-02 6.182167679071426392e-02 -2.720650136470794678e-01 -1.954201310873031616e-01 -8.867206424474716187e-02 1.049827635288238525e-01 -6.447084248065948486e-02 -3.565393015742301941e-02 1.412652879953384399e-01 -1.387719064950942993e-01 -3.144997954368591309e-01 -1.991383582353591919e-01 6.452707946300506592e-02 -1.268624663352966309e-01 -8.305059373378753662e-02 2.420704215764999390e-01 -1.644739061594009399e-01 -7.604602724313735962e-02 -2.520759403705596924e-01 -1.712843962013721466e-02 -8.913725614547729492e-02 -7.325650006532669067e-02 5.124441161751747131e-02 1.779808104038238525e-01 1.094356775283813477e-01 -3.212687969207763672e-01 -2.743709981441497803e-01 3.145993053913116455e-01 -2.222855538129806519e-01 2.660217583179473877e-01 1.361399441957473755e-01 -1.233796030282974243e-01
1.356053054332733154e-01 4.914114996790885925e-02 5.871862918138504028e-02 -9.308825433254241943e-02 -3.728340268135070801e-01 -8.476282469928264618e-03 -6.449434906244277954e-02 -1.092178076505661011e-01 1.543766111135482788e-01 5.496362224221229553e-02 1.424161344766616821e-01 -5.017243325710296631e-02 -3.109245374798774719e-02 1.130924299359321594e-01 -1.346202641725540161e-01 -9.734252095222473145e-02 -1.462888568639755249e-01 -1.515454053878784180e-01 -1.903460472822189331e-01 -1.083019077777862549e-01 -2.203472703695297241e-01 -1.657818257808685303e-02 3.745935261249542236e-01 -1.072362586855888367e-01 -1.830965727567672729e-01 -2.522392896935343742e-03 -2.500699758529663086e-01 1.011263653635978699e-01 -4.802248477935791016e-01 2.807365953922271729e-01 -5.960179120302200317e-02 -9.306917339563369751e-02
7.785555720329284668e-02 2.697128057479858398e-01 -6.020946428179740906e-02 -2.681697346270084381e-02 -4.680938422679901123e-01 -2.924844250082969666e-02 -1.919949613511562347e-02 2.354877740144729614e-01 7.383901625871658325e-02 3.243285790085792542e-02 -2.679289281368255615e-01 -2.810038626194000244e-02 -3.976152464747428894e-02 1.132524535059928894e-01 -1.778612732887268066e-01 -3.659501671791076660e-02 -1.664223521947860718e-01 -2.063605487346649170e-01 -1.872376948595046997e-01 -6.607871502637863159e-02 1.349665224552154541e-01 9.398596733808517456e-02 4.085492193698883057e-01 -5.189799144864082336e-02 4.809473454952239990e-02 -1.370733976364135742e-01 -6.807890534400939941e-02 1.733297705650329590e-01 -2.637129127979278564e-01 2.687756717205047607e-01 -6.958324462175369263e-02 7.635966688394546509e-02
3.359360620379447937e-02 3.986162692308425903e-02 -9.825302660465240479e-02 -1.710617691278457642e-01 1.318782940506935120e-02 -1.862285435199737549e-01 -7.695838809013366699e-02 -1.557264178991317749e-01 -6.043714284896850586e-02 -8.845203369855880737e-02 1.219886019825935364e-01 -2.927120774984359741e-02 1.561695486307144165e-01 -1.537187397480010986e-01 -1.460179686546325684e-01 2.660570144653320312e-01 3.534603398293256760e-03 -2.963859438896179199e-01 -1.155492588877677917e-01 -2.896907031536102295e-01 -2.523733079433441162e-01 1.111654564738273621e-01 -6.671082228422164917e-02 7.749768346548080444e-02 2.543204426765441895e-01 -2.457960098981857300e-01 -1.555488258600234985e-01 1.986552029848098755e-01 -3.398786187171936035e-01 -5.921051278710365295e-02 -1.631201803684234619e-01 -3.463766276836395264e-01
1.212032325565814972e-02 1.306901723146438599e-01 1.483344733715057373e-01 1.632787734270095825e-01 -1.792389750480651855e-01 -6.475983560085296631e-02 2.599256113171577454e-02 -1.430674791336059570e-01 -2.637282572686672211e-02 -1.179540231823921204e-01 -6.940588355064392090e-02 -2.316278964281082153e-01 1.200631931424140930e-01 -1.866692006587982178e-01 -4.023684561252593994e-01 1.764021515846252441e-01 -7.320412993431091309e-02 -2.337287068367004395e-01 -2.598436176776885986e-01 1.170301213860511780e-01 7.522669155150651932e-03 4.698612168431282043e-02 1.407606750726699829e-01 1.785900592803955078e-01 -2.711346149444580078e-01 1.271957606077194214e-01 1.950901001691818237e-02 1.264582574367523193e-01 -2.801531255245208740e-01 4.040420651435852051e-01 1.336396783590316772e-01 2.131802402436733246e-02
4.379086568951606750e-02 2.961559779942035675e-02 5.055931210517883301e-02 -8.358233422040939331e-02 -2.817530930042266846e-01 -2.813659608364105225e-01 5.920384824275970459e-02 -2.521134912967681885e-01 1.464879810810089111e-01 1.595591455698013306e-01 1.422671377658843994e-01 -1.073021143674850464e-01 1.258143931627273560e-01 1.759940832853317261e-01 -2.755050361156463623e-01 -1.643483787775039673e-01 -1.498700380325317383e-01 -3.128511309623718262e-01 -1.482293605804443359e-01 1.800795495510101318e-01 -1.563356141559779644e-03 -7.293882966041564941e-02 -9.948346763849258423e-02 3.944825753569602966e-02 1.242704764008522034e-01 2.248215079307556152e-01 1.781023442745208740e-01 -2.493353374302387238e-02 -7.368533313274383545e-02 4.232821762561798096e-01 -6.204480305314064026e-02 -2.353018224239349365e-01
1.129378378391265869e-01 1.704536080360412598e-01 -4.551122430711984634e-03 2.109359577298164368e-02 -1.786833405494689941e-01 2.450695484876632690e-01 3.227662295103073120e-02 -4.171280935406684875e-02 3.496887981891632080e-01 -2.464288920164108276e-01 -3.512909263372421265e-02 -3.387233614921569824e-01 -3.766060248017311096e-02 -5.972205847501754761e-02 -3.319432139396667480e-01 1.668772995471954346e-01 -2.052191048860549927e-01 -3.399649858474731445e-01 -2.028557807207107544e-01 -7.013081014156341553e-02 8.943756669759750366e-02 -1.595461517572402954e-01 5.052769556641578674e-03 2.004016786813735962e-01 5.274459347128868103e-02 1.304012835025787354e-01 3.726869821548461914e-02 4.812167957425117493e-02 -8.696176111698150635e-02 -1.154375821352005005e-01 -1.996583342552185059e-01 -2.435508817434310913e-01
3.503976464271545410e-01 2.049259841442108154e-01 -2.840813100337982178e-01 -1.047480851411819458e-01 5.820827558636665344e-03 4.196719080209732056e-02 -7.991016656160354614e-02 -2.994892001152038574e-01 1.821452379226684570e-01 1.214137300848960876e-01 -3.940839692950248718e-02 -6.674928218126296997e-02 -1.813239417970180511e-02 3.296562284231185913e-02 -3.084126710891723633e-01 -7.452733069658279419e-02 -2.637079656124114990e-01 -3.439994454383850098e-01 -2.291243225336074829e-01 -2.255971431732177734e-01 -1.317091286182403564e-01 1.475653201341629028e-01 -1.740466058254241943e-02 2.332578971982002258e-02 6.618089973926544189e-02 -1.799561530351638794e-01 6.902113556861877441e-02 2.191022038459777832e-01 7.537785917520523071e-03 8.711960911750793457e-02 -1.282175630331039429e-01 -2.116684764623641968e-01
5.681797396391630173e-03 3.033055365085601807e-01 -3.310157060623168945e-01 1.088063046336174011e-01 -1.311852037906646729e-01 -5.029289424419403076e-02 1.189539209008216858e-01 -1.698788404464721680e-01 1.435470730066299438e-01 -2.031602710485458374e-01 1.342356353998184204e-01 -2.643200010061264038e-02 5.115853622555732727e-02 1.415592133998870850e-01 -3.781753480434417725e-01 -4.065460339188575745e-02 -1.344847828149795532e-01 -5.583392083644866943e-02 -4.522729814052581787e-01 -1.371409557759761810e-02 2.574278041720390320e-02 2.180502712726593018e-01 -2.492550760507583618e-02 5.668001994490623474e-02 3.188996016979217529e-02 -2.053841501474380493e-01 -4.936150275170803070e-03 5.599960684776306152e-02 -1.882019639015197754e-01 2.870567739009857178e-01 -1.624897271394729614e-01 8.557167649269104004e-02
-1.140794977545738220e-01 5.337268579751253128e-03 -3.401655852794647217e-01 1.942451111972332001e-02 -2.274494618177413940e-01 1.924569532275199890e-02 -5.192977935075759888e-02 -8.379662036895751953e-02 -4.310964141041040421e-03 4.072819650173187256e-02 1.682166606187820435e-01 -2.033580839633941650e-01 -2.524363435804843903e-02 -1.808205991983413696e-01 -9.558405727148056030e-03 2.174108326435089111e-01 -9.379783272743225098e-02 -2.815639972686767578e-01 -1.444045603275299072e-01 1.163313314318656921e-01 -1.597516238689422607e-01 2.162202149629592896e-01 -1.078519821166992188e-01 2.589918375015258789e-01 1.489229947328567505e-01 5.111524462699890137e-02 5.288074910640716553e-02 -1.983548551797866821e-01 -2.698514163494110107e-01 1.541774272918701172e-01 -4.675259292125701904e-01 -3.845778480172157288e-02
3.641256317496299744e-02 3.035708963871002197e-01 -3.217029869556427002e-01 2.344514243304729462e-02 -4.032333195209503174e-02 -2.782119810581207275e-01 -8.993363380432128906e-02 3.379918262362480164e-02 -1.791329383850097656e-01 1.817636191844940186e-01 8.390782773494720459e-02 2.951298952102661133e-01 -1.726727932691574097e-02 -1.617856621742248535e-01 -1.288775950670242310e-01 -2.808897942304611206e-02 -5.074176937341690063e-02 -3.658724725246429443e-01 -1.627902835607528687e-01 -1.000659093260765076e-01 1.950365863740444183e-02 2.596923112869262695e-01 -9.800767153501510620e-02 1.018557548522949219e-01 -7.790857926011085510e-03 1.343022137880325317e-01 -1.956803947687149048e-01 -8.372782915830612183e-02 -4.223630428314208984e-01 6.428080052137374878e-02 -4.104723036289215088e-02 -5.215062946081161499e-02
-2.964872121810913086e-02 7.397891487926244736e-03 -3.374813199043273926e-01 8.848263323307037354e-02 -7.209768227767199278e-05 1.504644472151994705e-02 1.640211232006549835e-02 -3.541514277458190918e-02 3.337565064430236816e-02 2.385022342205047607e-01 -1.104820966720581055e-01 -2.183884829282760620e-01 1.479695886373519897e-01 -1.613194495439529419e-01 -2.912527918815612793e-01 2.879389822483062744e-01 -2.361257523298263550e-01 -1.106489524245262146e-01 -2.144118249416351318e-01 3.770561218261718750e-01 -1.996642798185348511e-01 -7.449918240308761597e-02 -6.877537351101636887e-03 2.756338119506835938e-01 6.291719526052474976e-02 1.594360219314694405e-03 -1.127629727125167847e-01 -5.525898560881614685e-02 -2.596178650856018066e-01 1.185485869646072388e-01 -2.330812811851501465e-01 9.459884464740753174e-02
1.815218925476074219e-01 -1.692118942737579346e-01 -1.646717637777328491e-01 -7.378004491329193115e-02 -1.844383776187896729e-01 2.123447507619857788e-02 -6.828973442316055298e-02 -1.088185906410217285e-01 1.596540808677673340e-01 -1.986329555511474609e-01 -2.008111029863357544e-01 -7.823469489812850952e-02 -1.011995077133178711e-01 -4.822005331516265869e-02 -2.613591253757476807e-01 -1.423422247171401978e-01 2.299753576517105103e-01 -1.271247267723083496e-01 -2.926706969738006592e-01 -2.222943007946014404e-01 7.578406482934951782e-02 1.455445140600204468e-01 4.640852659940719604e-02 2.408304214477539062e-01 1.868143975734710693e-01 6.829852610826492310e-02 1.441428065299987793e-01 1.056573446840047836e-02 -2.137924134731292725e-01 -1.240586340427398682e-01 -4.757559001445770264e-01 -5.711954459547996521e-02
1.377820819616317749e-01 2.097259163856506348e-01 -2.921024262905120850e-01 -4.685525968670845032e-02 9.357109665870666504e-02 -4.437200725078582764e-02 -1.387009620666503906e-01 -1.692137867212295532e-02 2.411651909351348877e-01 -3.272013366222381592e-01 5.632560327649116516e-02 -2.814841866493225098e-01 -1.448527574539184570e-01 2.340234965085983276e-01 -6.229704245924949646e-02 1.869287788867950439e-01 3.162429481744766235e-02 -3.106236457824707031e-01 -2.681219577789306641e-01 -9.725780040025711060e-02 4.536286368966102600e-02 1.614948511123657227e-01 -1.916375458240509033e-01 9.905613958835601807e-02 2.954393811523914337e-02 2.503372132778167725e-01 9.288302622735500336e-03 -6.379754841327667236e-02 -2.177049219608306885e-01 2.261110097169876099e-01 1.591937541961669922e-01 -1.094996780157089233e-01
1.861950457096099854e-01 -6.917564570903778076e-02 2.216909080743789673e-01 -3.659718334674835205e-01 -1.301738619804382324e-01 -2.383672297000885010e-01 -2.093705832958221436e-01 1.174775958061218262e-01 -1.042733341455459595e-01 -8.998943120241165161e-02 -6.453717499971389771e-02 -1.751252412796020508e-01 2.187841683626174927e-01 -4.999308288097381592e-02 -2.142286747694015503e-01 1.172627583146095276e-01 -1.192279309034347534e-01 -1.482981741428375244e-01 -2.936034500598907471e-01 -5.630659312009811401e-02 -8.790089190006256104e-02 -1.680197939276695251e-02 1.620518267154693604e-01 1.124285459518432617e-01 1.207796782255172729e-01 1.116224303841590881e-01 -2.767198681831359863e-01 -8.185464888811111450e-02 -2.241947352886199951e-01 3.560544550418853760e-01 -5.884756799787282944e-03 -1.495409309864044189e-01
9.988301247358322144e-02 1.238628551363945007e-01 1.793304979801177979e-01 2.789919637143611908e-02 -3.275655806064605713e-01 -1.218799594789743423e-02 1.007970869541168213e-01 3.649021498858928680e-03 1.212595030665397644e-01 7.854416966438293457e-02 -1.483999285846948624e-02 -2.638625204563140869e-01 1.240939423441886902e-01 -3.753830865025520325e-02 -1.536163385026156902e-03 -1.504713436588644981e-03 -2.268939018249511719e-01 -2.959169447422027588e-01 -3.402843773365020752e-01 -1.861635893583297729e-01 1.244770511984825134e-01 -3.130349889397621155e-02 8.392476290464401245e-02 -2.437034696340560913e-01 1.529025733470916748e-01 -7.877147197723388672e-02 6.214368343353271484e-02 -9.716715663671493530e-03 -5.101767182350158691e-01 2.112514376640319824e-01 -6.985210627317428589e-02 2.930002473294734955e-02
1.929177194833755493e-01 1.754333227872848511e-01 -2.346981763839721680e-01 1.870118528604507446e-01 4.319459199905395508e-02 -3.746437281370162964e-02 -1.931122392416000366e-01 -2.176577150821685791e-01 2.756966352462768555e-01 -1.826888620853424072e-01 1.619189381599426270e-01 2.149324417114257812e-01 4.982849955558776855e-02 1.059985086321830750e-01 -1.619175076484680176e-01 1.489007622003555298e-01 -4.903138428926467896e-02 -2.016786187887191772e-01 -3.645777106285095215e-01 -1.237869709730148315e-01 -4.070045053958892822e-01 -8.937127888202667236e-03 -1.115157920867204666e-02 1.175280213356018066e-01 -1.416797637939453125e-01 8.190780878067016602e-02 4.219046980142593384e-02 -2.873706221580505371e-01 -1.230937242507934570e-01 1.024168506264686584e-01 -4.574733227491378784e-02 -1.554256863892078400e-02
1.893446892499923706e-01 1.192287057638168335e-01 8.960525691509246826e-02 -2.529285550117492676e-01 -1.324638426303863525e-01 -1.075633838772773743e-01 -1.508198082447052002e-01 1.255280971527099609e-01 1.961532086133956909e-01 -1.511793434619903564e-01 -2.426626347005367279e-02 1.191185042262077332e-02 1.084306612610816956e-01 -3.719309717416763306e-02 -3.489499390125274658e-01 1.302815526723861694e-01 -4.409696906805038452e-02 8.888545632362365723e-02 -2.357259094715118408e-01 1.307756304740905762e-01 -2.145055681467056274e-01 4.124092683196067810e-02 1.509098261594772339e-01 -2.318881005048751831e-01 2.405628859996795654e-01 -1.181759461760520935e-01 -2.723026871681213379e-01 -1.951902508735656738e-01 -2.094979882240295410e-01 2.500119209289550781e-01 -1.046126261353492737e-01 -2.969380021095275879e-01
8.029444515705108643e-02 6.765454541891813278e-03 -1.918391287326812744e-01 -9.577138721942901611e-02 -3.491901159286499023e-01 1.896606199443340302e-02 -2.708776593208312988e-01 -1.666046380996704102e-01 -1.974511593580245972e-01 -1.386961191892623901e-01 1.021387241780757904e-02 -3.497969359159469604e-02 9.826076775789260864e-02 7.495471090078353882e-02 -3.332007229328155518e-01 2.368974871933460236e-02 1.487913131713867188e-01 -1.349111348390579224e-01 -1.523191630840301514e-01 -8.018260449171066284e-02 7.158824056386947632e-02 -9.716154634952545166e-02 -1.992725431919097900e-01 3.689407184720039368e-02 1.722563803195953369e-01 1.185584291815757751e-01 4.028388857841491699e-02 -1.240785345435142517e-01 -2.373554110527038574e-01 3.765241801738739014e-01 -1.528096050024032593e-01 -3.603980243206024170e-01
3.610343933105468750e-01 1.905479133129119873e-01 -2.442266196012496948e-01 -3.237086161971092224e-02 8.998321741819381714e-02 -1.167083624750375748e-02 4.406522586941719055e-02 -3.175961971282958984e-02 1.431805640459060669e-01 -6.538033485412597656e-02 2.343590110540390015e-01 -2.806466519832611084e-01 1.484639942646026611e-01 1.758582144975662231e-01 -2.025548964738845825e-01 -1.306284964084625244e-01 -1.649920344352722168e-01 -3.151377141475677490e-01 -2.501099705696105957e-01 3.911539167165756226e-02 1.105644404888153076e-01 7.192695885896682739e-02 -1.438084803521633148e-02 3.836603462696075439e-02 -2.364833094179630280e-02 1.341647952795028687e-01 5.554801225662231445e-02 -1.515790354460477829e-02 -1.913409531116485596e-01 4.515042901039123535e-01 -5.377448350191116333e-02 -1.304441988468170166e-01
2.146321088075637817e-01 2.491911202669143677e-01 9.730698168277740479e-02 -1.505139321088790894e-01 4.757536202669143677e-02 2.592109441757202148e-01 -2.259113788604736328e-01 -9.389439970254898071e-02 2.062235958874225616e-02 -2.407916076481342316e-02 1.267816126346588135e-01 -7.005731016397476196e-02 1.829056292772293091e-01 8.497452735900878906e-02 -7.031071186065673828e-02 -1.341460347175598145e-01 -2.030283659696578979e-01 -3.337545096874237061e-01 -2.849373519420623779e-01 -2.526791207492351532e-02 1.486588269472122192e-01 -6.077453121542930603e-02 9.526076167821884155e-02 1.973698437213897705e-01 -3.466338291764259338e-02 3.693897044286131859e-03 -1.309641301631927490e-01 -1.573310941457748413e-01 -3.123664259910583496e-01 3.038845360279083252e-01 -3.158818185329437256e-01 -6.103176996111869812e-02
2.450326643884181976e-02 2.163590043783187866e-01 8.738420158624649048e-02 -3.252980709075927734e-01 -2.833616435527801514e-01 -8.157104998826980591e-02 -3.639524579048156738e-01 -6.705538928508758545e-02 2.918937802314758301e-01 -1.997163444757461548e-01 8.603057265281677246e-02 -1.252260804176330566e-01 2.348288297653198242e-01 -1.131167188286781311e-01 -1.354625523090362549e-01 -7.845842838287353516e-02 -7.988966256380081177e-02 -2.289737313985824585e-01 -2.605856582522392273e-02 -1.466142535209655762e-01 2.381481826305389404e-01 -5.397492554038763046e-03 1.923640072345733643e-01 3.521632775664329529e-02 -3.160931169986724854e-03 -3.325865045189857483e-02 2.205463498830795288e-01 1.902547664940357208e-02 -3.277963101863861084e-01 1.480472236871719360e-01 -3.125964477658271790e-02 -1.348060220479965210e-01
2.162684351205825806e-01 7.950682938098907471e-02 -7.762677967548370361e-02 4.745524004101753235e-02 -3.027292191982269287e-01 1.280777603387832642e-01 -1.614104807376861572e-01 -1.636620424687862396e-02 -5.441623926162719727e-02 4.070685710757970810e-03 2.050242871046066284e-01 -1.659152358770370483e-01 4.213843345642089844e-01 2.242437750101089478e-01 -1.743594855070114136e-01 -1.287977248430252075e-01 -2.364616692066192627e-01 -1.588046252727508545e-01 -2.893097400665283203e-01 -6.249712780117988586e-02 -1.214396432042121887e-01 4.236117005348205566e-02 -1.916876249015331268e-02 -1.381803750991821289e-01 2.234493382275104523e-02 6.470854580402374268e-02 -3.150485455989837646e-02 -6.462206691503524780e-02 -2.807375192642211914e-01 2.458897382020950317e-01 -9.790476411581039429e-02 -3.056467771530151367e-01
9.383197128772735596e-02 4.448543116450309753e-02 -3.521762192249298096e-01 1.414458900690078735e-01 -2.111476361751556396e-01 -7.116877287626266479e-02 1.941027790307998657e-01 -1.495037376880645752e-01 1.239290609955787659e-01 2.681630551815032959e-01 2.025081031024456024e-02 -2.713444530963897705e-01 -4.095447063446044922e-02 -2.230603098869323730e-01 -1.078361570835113525e-01 1.107486188411712646e-01 9.031682461500167847e-02 -3.964091241359710693e-01 -2.892291843891143799e-01 -3.979277983307838440e-02 -8.200552314519882202e-02 2.028984576463699341e-02 -5.712668225169181824e-02 2.732634730637073517e-02 3.180437088012695312e-01 1.213447973132133484e-01 1.212608739733695984e-01 -9.719396382570266724e-02 -4.314982146024703979e-02 -4.770007357001304626e-02 -3.011128306388854980e-01 -4.854717105627059937e-02
-2.684994339942932129e-01 8.472197502851486206e-02 -1.006308719515800476e-01 2.052481919527053833e-01 -4.031615331768989563e-02 -2.784410417079925537e-01 1.872862279415130615e-01 -1.882644742727279663e-02 -8.402448892593383789e-02 -1.415814906358718872e-01 -1.820317953824996948e-01 2.421897090971469879e-02 2.004092335700988770e-01 2.170492708683013916e-01 -3.476125001907348633e-01 1.453457474708557129e-01 4.044682905077934265e-02 -2.943789362907409668e-01 -3.052609562873840332e-01 -1.362990587949752808e-02 -4.141699522733688354e-02 1.531822830438613892e-01 1.644493341445922852e-01 9.626826643943786621e-02 -1.177996546030044556e-01 -8.862496167421340942e-02 1.306166946887969971e-01 1.068343073129653931e-01 -3.884012103080749512e-01 -2.471977844834327698e-02 -9.542587399482727051e-02 -9.947720915079116821e-02
3.585225343704223633e-01 4.296479374170303345e-02 -1.126435771584510803e-01 -2.494393140077590942e-01 1.302845776081085205e-01 6.308762729167938232e-02 3.801846131682395935e-02 -5.796311423182487488e-03 -7.533096522092819214e-02 1.725111454725265503e-01 -2.435025870800018311e-01 -5.426768679171800613e-03 4.831046331673860550e-03 -6.637043319642543793e-03 -1.599478125572204590e-01 -9.649782627820968628e-02 -2.588643431663513184e-01 -1.482568681240081787e-01 -1.863346695899963379e-01 -7.857558876276016235e-02 -2.012203037738800049e-01 3.250075280666351318e-01 2.504718899726867676e-01 6.213696673512458801e-03 -3.470727056264877319e-02 1.986091770231723785e-02 8.666930347681045532e-02 -2.447722405195236206e-01 -3.681541681289672852e-01 3.129115700721740723e-01 1.918578892946243286e-02 3.050404228270053864e-02
1.627035588026046753e-01 -6.038155406713485718e-03 -1.567923128604888916e-01 -8.021084964275360107e-02 -1.743392050266265869e-01 -9.386658668518066406e-02 3.637636080384254456e-03 -3.610796630382537842e-01 1.236619800329208374e-01 -1.352957040071487427e-01 2.074088752269744873e-01 7.837333716452121735e-03 -9.149740450084209442e-03 -1.648552417755126953e-01 -1.724727898836135864e-01 1.659295707941055298e-01 -1.508406996726989746e-01 -1.223098784685134888e-01 -1.882196515798568726e-01 -1.259497255086898804e-01 -2.842569947242736816e-01 -8.230816572904586792e-02 8.943049609661102295e-02 -1.229457706212997437e-01 3.198090195655822754e-02 3.729017674922943115e-01 -2.840399444103240967e-01 1.336675435304641724e-01 -3.644791841506958008e-01 3.213872015476226807e-02 2.325942507013678551e-03 -1.986427307128906250e-01
-1.255412101745605469e-01 -4.888564348220825195e-02 -5.363116040825843811e-02 -1.595751196146011353e-01 1.309195533394813538e-02 -2.376331947743892670e-02 -1.751680485904216766e-02 -1.255433410406112671e-01 1.130508631467819214e-01 -9.564144536852836609e-03 -5.672097578644752502e-02 -2.804847359657287598e-01 4.631434381008148193e-02 -1.232103817164897919e-02 -1.324204355478286743e-01 7.800109684467315674e-02 -6.467878073453903198e-02 -1.417555063962936401e-01 -3.424374014139175415e-02 -3.877707123756408691e-01 -1.143169477581977844e-01 4.281556233763694763e-02 1.477029472589492798e-01 -5.174043029546737671e-02 2.245036810636520386e-01 5.462148189544677734e-01 -1.720824390649795532e-01 1.268618404865264893e-01 -3.653317689895629883e-01 3.659372031688690186e-02 -2.060934752225875854e-01 -1.705195754766464233e-01
-8.069442957639694214e-02 1.799626201391220093e-01 -2.380117475986480713e-01 -1.727333813905715942e-01 -7.068711519241333008e-02 -2.466031350195407867e-02 3.590455278754234314e-02 2.744016982614994049e-02 1.909030526876449585e-01 1.338692456483840942e-01 -2.927719354629516602e-01 2.170539647340774536e-01 1.960237026214599609e-01 -1.308544306084513664e-03 -1.621796935796737671e-02 1.151444241404533386e-01 -4.884599149227142334e-02 -2.101227641105651855e-01 -4.332649409770965576e-01 -1.344097871333360672e-02 1.671389490365982056e-01 -3.801725208759307861e-01 2.065745294094085693e-01 2.819092944264411926e-02 8.528670668601989746e-02 2.814718149602413177e-02 1.721165776252746582e-01 -8.218038827180862427e-02 -2.716867029666900635e-01 2.348686307668685913e-01 -3.676829114556312561e-02 -5.180767551064491272e-02
-3.261577337980270386e-02 1.902011334896087646e-01 -3.211317658424377441e-01 2.685755491256713867e-01 -5.978077184408903122e-03 1.076933816075325012e-01 2.952584065496921539e-03 -1.198601275682449341e-01 4.714859277009963989e-02 -1.142308488488197327e-01 -8.703391999006271362e-02 -1.569380164146423340e-01 8.827941864728927612e-02 2.222337275743484497e-01 -2.179166674613952637e-01 2.180513441562652588e-01 -2.149948924779891968e-01 5.781109631061553955e-02 -2.823532819747924805e-01 2.148805884644389153e-03 -4.050387069582939148e-02 1.405746489763259888e-01 1.440005004405975342e-01 1.914966255426406860e-01 1.831266283988952637e-02 1.569337025284767151e-02 2.385613173246383667e-01 1.895161122083663940e-01 -3.935450911521911621e-01 6.043526902794837952e-02 -3.220602124929428101e-02 -3.173680603504180908e-01
8.662655949592590332e-02 9.716887772083282471e-02 -1.233583837747573853e-01 -1.409837976098060608e-02 -3.413166403770446777e-01 -4.374752193689346313e-02 -2.339665591716766357e-01 -3.986287489533424377e-02 -1.665753573179244995e-01 -3.771282359957695007e-02 4.037141427397727966e-02 1.971568614244461060e-01 2.383792698383331299e-01 1.008594706654548645e-01 -2.506921887397766113e-01 9.122236073017120361e-02 -1.095387488603591919e-01 -1.114491149783134460e-01 -1.693253517150878906e-01 -1.347538232803344727e-01 -2.267651557922363281e-01 -1.496076434850692749e-01 -2.166938483715057373e-01 -1.524005364626646042e-02 1.943195909261703491e-01 1.694646179676055908e-01 -2.795190317556262016e-03 6.458154320716857910e-02 -3.388692438602447510e-01 3.016631305217742920e-01 -1.409973017871379852e-02 -3.407794535160064697e-01
1.145721599459648132e-01 3.208586275577545166e-01 -2.161118686199188232e-01 -2.246118038892745972e-01 2.083279937505722046e-02 1.808643639087677002e-01 3.745817765593528748e-02 4.794140160083770752e-02 7.938244938850402832e-02 3.371108770370483398e-01 -1.159411892294883728e-01 6.666033994406461716e-03 -1.040775254368782043e-01 3.714516013860702515e-02 -1.175200566649436951e-01 3.332172632217407227e-01 3.561457619071006775e-02 -1.061028540134429932e-01 -3.101072609424591064e-01 -6.573470681905746460e-02 3.097199648618698120e-02 -2.856339514255523682e-01 1.770385168492794037e-02 2.586149610579013824e-02 9.642537683248519897e-02 6.354650855064392090e-02 1.846582889556884766e-01 -2.309436649084091187e-01 -2.227771729230880737e-01 2.661202847957611084e-01 -2.308041751384735107e-01 -9.165168553590774536e-02
4.397372528910636902e-02 2.547782957553863525e-01 8.879271149635314941e-02 1.025363877415657043e-01 1.503065079450607300e-01 -3.173198103904724121e-01 1.910912543535232544e-01 2.063870243728160858e-02 8.552004396915435791e-02 1.896992921829223633e-01 -1.008053962141275406e-02 -8.016759902238845825e-02 9.611757099628448486e-02 -5.554126948118209839e-02 -3.489150106906890869e-01 2.070828378200531006e-01 1.711716502904891968e-02 -4.251837432384490967e-01 -3.281354606151580811e-01 -1.298076659440994263e-01 -3.905693884007632732e-04 -1.926703602075576782e-01 2.189424335956573486e-01 -3.253255039453506470e-02 9.453944116830825806e-02 -1.572395265102386475e-01 1.375130116939544678e-01 -1.477458626031875610e-01 -1.050867140293121338e-01 -2.668898738920688629e-02 -7.978367619216442108e-03 -2.232069820165634155e-01
-5.534349754452705383e-02 1.792962849140167236e-01 -9.706106036901473999e-02 -3.109957873821258545e-01 -9.509907662868499756e-02 -7.328575849533081055e-02 -2.907599508762359619e-01 -1.819590032100677490e-01 -4.154493659734725952e-02 -1.251193732023239136e-01 4.111767560243606567e-02 -7.235369831323623657e-02 1.111195888370275497e-02 1.536717414855957031e-01 -4.523622095584869385e-01 2.765544876456260681e-02 -2.393131852149963379e-01 -2.723072171211242676e-01 -7.390283793210983276e-02 -1.786750257015228271e-01 2.556799054145812988e-01 1.062963306903839111e-01 2.606492936611175537e-01 -2.530296444892883301e-01 9.989186376333236694e-02 -1.637670993804931641e-01 -5.163737386465072632e-02 -4.871476441621780396e-02 -1.963228583335876465e-01 2.885224670171737671e-02 -1.169604733586311340e-01 2.846197597682476044e-02
2.903959751129150391e-01 2.663812600076198578e-02 -8.631321787834167480e-02 -1.910271346569061279e-01 -4.443898051977157593e-02 -3.731915056705474854e-01 -1.542862853966653347e-03 3.085252828896045685e-02 1.778637431561946869e-02 1.336940079927444458e-01 -6.373830139636993408e-02 -3.282150253653526306e-02 -6.465828418731689453e-02 1.989345699548721313e-01 -2.203003466129302979e-01 1.899905949831008911e-01 -1.452293619513511658e-02 -1.806145459413528442e-01 -1.858845800161361694e-01 -8.966143429279327393e-02 2.677541375160217285e-01 1.123997792601585388e-01 7.539134938269853592e-03 3.140746653079986572e-01 6.078254431486129761e-02 4.952774941921234131e-02 -2.757383584976196289e-01 1.291998028755187988e-01 -4.271143078804016113e-01 -8.420436829328536987e-02 -3.726101294159889221e-02 1.699291914701461792e-01
-6.508560478687286377e-02 8.181028533726930618e-05 -7.120399177074432373e-02 2.094272971153259277e-01 -5.252327769994735718e-02 6.315239518880844116e-02 7.114280015230178833e-02 -6.329031288623809814e-02 4.967087507247924805e-02 -1.229841634631156921e-01 -3.389336168766021729e-01 -3.688709437847137451e-01 -2.365942485630512238e-02 1.065426468849182129e-01 -2.408294826745986938e-01 2.220036685466766357e-01 -2.932798266410827637e-01 -1.541551053524017334e-01 -2.740470767021179199e-01 5.010167509317398071e-02 7.522616535425186157e-02 -1.548458784818649292e-01 1.332303583621978760e-01 2.002367824316024780e-01 2.909635379910469055e-02 5.672824010252952576e-02 -6.039296090602874756e-02 -1.654614359140396118e-01 -1.834932565689086914e-01 9.693997353315353394e-02 1.201938763260841370e-01 -4.193055331707000732e-01
2.002989649772644043e-01 -1.037390157580375671e-01 -1.041238829493522644e-01 -1.493349671363830566e-02 -5.782144144177436829e-04 -1.420888006687164307e-01 -3.228320181369781494e-02 -2.315778434276580811e-01 3.240331709384918213e-01 -1.166936755180358887e-01 1.239590197801589966e-01 -6.915759295225143433e-03 9.154993295669555664e-02 3.220296800136566162e-01 -1.416707485914230347e-01 2.208247780799865723e-01 -2.698951661586761475e-01 -1.508456468582153320e-01 -4.867863953113555908e-01 -2.762121893465518951e-02 -2.211632765829563141e-02 -7.253023795783519745e-03 2.371541261672973633e-01 1.904454380273818970e-01 4.029569029808044434e-02 5.199232324957847595e-02 -1.260573323816061020e-02 -5.207500234246253967e-02 -9.512042254209518433e-02 3.041758835315704346e-01 1.054258421063423157e-01 4.459078982472419739e-02
-8.405114710330963135e-02 2.027089893817901611e-01 -3.664630353450775146e-01 -3.524642288684844971e-01 -2.769855558872222900e-01 3.586255759000778198e-02 -1.777786463499069214e-01 1.555312275886535645e-01 1.125696673989295959e-01 2.659718096256256104e-01 1.744285821914672852e-01 3.124860115349292755e-02 2.098866254091262817e-01 -1.128017380833625793e-01 -2.259314656257629395e-01 5.242504179477691650e-02 2.811082080006599426e-02 -1.624602675437927246e-01 -2.134066075086593628e-01 -1.717663370072841644e-02 -4.093968868255615234e-02 -9.913069009780883789e-02 1.353944391012191772e-01 -6.858900934457778931e-02 6.062901020050048828e-02 4.204756766557693481e-02 1.899958848953247070e-01 1.212274432182312012e-01 -3.699212074279785156e-01 1.798958629369735718e-01 -8.886290714144706726e-03 -3.239674121141433716e-02
2.337415218353271484e-01 3.067263662815093994e-01 -1.285364031791687012e-01 4.660386126488447189e-03 5.327273532748222351e-02 2.471253871917724609e-01 -1.783974021673202515e-01 -1.087112799286842346e-01 -3.094195760786533356e-02 1.761627793312072754e-01 1.750390827655792236e-01 -1.006802171468734741e-01 2.411919832229614258e-01 7.676500082015991211e-02 -8.726001530885696411e-02 5.512129515409469604e-02 -1.501443237066268921e-01 -3.069988787174224854e-01 -1.744522526860237122e-02 -2.361677587032318115e-02 9.434295818209648132e-03 2.657639980316162109e-01 2.006824612617492676e-01 2.420062012970447540e-02 1.865719407796859741e-01 -7.756195962429046631e-02 -7.289302069693803787e-03 -2.441004514694213867e-01 -2.493578791618347168e-01 3.396250009536743164e-01 -1.668920964002609253e-01 -2.112573683261871338e-01
1.744882166385650635e-01 -1.830186247825622559e-01 -1.643173694610595703e-01 1.690987795591354370e-01 -1.343865096569061279e-01 -7.803106307983398438e-02 -1.278785020112991333e-01 3.802715241909027100e-02 1.222777813673019409e-01 -1.028274558484554291e-02 -9.676805883646011353e-02 -1.365065276622772217e-01 4.438826814293861389e-02 -8.444956503808498383e-03 -4.747924506664276123e-01 7.083947956562042236e-02 -9.263848513364791870e-02 -3.643356859683990479e-01 -2.040830552577972412e-01 -2.322248369455337524e-01 -1.482867598533630371e-01 -1.223417371511459351e-01 1.121230050921440125e-01 -3.469720110297203064e-02 2.380393743515014648e-01 1.990143060684204102e-01 -5.794859956949949265e-03 -3.339336812496185303e-01 -6.253509223461151123e-02 3.918005526065826416e-02 -3.019778244197368622e-02 2.473209798336029053e-01
-1.372641175985336304e-01 2.777347862720489502e-01 -3.767752647399902344e-01 -1.162350326776504517e-01 -1.657390296459197998e-01 -2.303182929754257202e-01 -2.837133035063743591e-02 6.259016226977109909e-03 -2.492212355136871338e-01 3.808670490980148315e-02 -1.912624984979629517e-01 5.604789778590202332e-02 -6.107904482632875443e-03 -1.266850084066390991e-01 -3.295307755470275879e-01 3.858536481857299805e-02 -2.177835404872894287e-01 -1.482187956571578979e-01 -3.163920640945434570e-01 -2.320025265216827393e-01 3.765003383159637451e-02 2.512704432010650635e-01 2.015052363276481628e-02 9.381529688835144043e-02 1.813282631337642670e-02 8.679480105638504028e-02 -2.538929879665374756e-01 2.281450107693672180e-02 4.125300422310829163e-02 -4.505864158272743225e-02 -1.010565087199211121e-01 -2.320849746465682983e-01
-9.728065878152847290e-02 3.288870751857757568e-01 -2.882181704044342041e-01 -1.599543541669845581e-02 6.182702258229255676e-02 -1.004784852266311646e-01 4.056317731738090515e-02 -1.212553381919860840e-01 1.023693662136793137e-02 1.535735130310058594e-01 -6.814311444759368896e-02 1.476276516914367676e-01 1.402468234300613403e-01 -4.405488446354866028e-02 -2.337946891784667969e-01 2.832465171813964844e-01 2.216126769781112671e-02 -2.491373755037784576e-02 -8.247449994087219238e-02 -2.984285652637481689e-01 5.794761702418327332e-02 -1.823802143335342407e-01 3.081846535205841064e-01 -1.828073523938655853e-02 1.315984278917312622e-01 2.772860042750835419e-02 2.727303206920623779e-01 -2.629047036170959473e-01 -3.718753159046173096e-01 2.415437996387481689e-02 -1.754971742630004883e-01 -4.454747959971427917e-02
-1.041386127471923828e-01 1.328952908515930176e-01 2.141064703464508057e-01 -1.682013459503650665e-02 7.011270523071289062e-02 -3.833887353539466858e-02 6.684911251068115234e-02 1.094774454832077026e-01 -2.809863537549972534e-02 -1.544955819845199585e-01 -2.546830475330352783e-01 -3.289197981357574463e-01 2.849056012928485870e-02 3.591348417103290558e-03 -1.684421002864837646e-01 2.075477987527847290e-01 1.689529269933700562e-01 -3.273823857307434082e-01 -2.494330555200576782e-01 -2.229441255331039429e-01 7.395681738853454590e-02 -1.261254251003265381e-01 1.130690947175025940e-01 -9.046540409326553345e-02 1.885141134262084961e-01 -1.066086888313293457e-01 -1.856699213385581970e-02 -2.728364169597625732e-01 -2.280463129281997681e-01 2.594987750053405762e-01 -1.088346391916275024e-01 -2.994627654552459717e-01
1.467153877019882202e-01 7.623604685068130493e-02 -3.556853234767913818e-01 -9.416671097278594971e-02 1.119236722588539124e-01 -1.020033508539199829e-01 -1.475299447774887085e-01 -3.295043110847473145e-01 1.139360293745994568e-01 -2.662232890725135803e-02 1.709605157375335693e-01 6.501008570194244385e-02 1.097356528043746948e-01 1.170008033514022827e-01 -2.654642760753631592e-01 2.414826005697250366e-01 -4.985467717051506042e-02 -1.673251837491989136e-01 -2.745407819747924805e-01 -1.587835103273391724e-01 -4.236547350883483887e-01 6.149041280150413513e-02 -3.104616142809391022e-02 9.762388467788696289e-02 3.396046161651611328e-02 9.233717620372772217e-02 -1.400895789265632629e-02 1.190948337316513062e-01 -1.422974020242691040e-01 1.649853289127349854e-01 2.037575542926788330e-01 2.109059691429138184e-01
2.518526613712310791e-01 -2.771923504769802094e-02 2.193288505077362061e-01 -1.999970078468322754e-01 -2.177426367998123169e-01 -1.052148640155792236e-01 -1.954010426998138428e-01 1.452837139368057251e-01 2.247467488050460815e-01 1.841891370713710785e-02 2.505656704306602478e-02 -2.487897686660289764e-02 9.712000191211700439e-02 -5.829048901796340942e-02 -2.749318480491638184e-01 2.122832536697387695e-01 -4.401999711990356445e-02 -5.210860073566436768e-02 -3.567743003368377686e-01 2.120894491672515869e-01 -2.376272082328796387e-01 5.603058263659477234e-02 4.944492876529693604e-02 1.668087206780910492e-03 -2.956111915409564972e-02 1.100272238254547119e-01 -1.852025091648101807e-01 -2.078813314437866211e-01 -2.509589791297912598e-01 2.417713105678558350e-01 -1.627464890480041504e-01 -2.587599754333496094e-01
1.153511703014373779e-01 -2.060310989618301392e-01 -1.850111484527587891e-01 -1.430462151765823364e-01 -2.672003507614135742e-01 -1.666851341724395752e-01 -1.446624547243118286e-01 -1.844365266151726246e-03 8.669131994247436523e-02 -1.295785512775182724e-02 -1.498957425355911255e-01 -7.744749076664447784e-03 3.631967306137084961e-02 1.228187978267669678e-01 -4.205214679241180420e-01 2.568597847130149603e-04 -3.174706697463989258e-01 1.243549808859825134e-01 4.928490519523620605e-02 3.612662479281425476e-02 -2.344278097152709961e-01 4.785653948783874512e-02 2.553213834762573242e-01 6.715758889913558960e-02 -4.899127036333084106e-02 2.574956417083740234e-01 6.589302420616149902e-02 -7.734053581953048706e-02 -4.396165609359741211e-01 6.545918434858322144e-02 -3.128075599670410156e-02 -1.466430276632308960e-01
1.246237531304359436e-01 2.153242677450180054e-01 -1.682165861129760742e-01 -2.077060192823410034e-01 -3.243464604020118713e-02 -2.172652631998062134e-01 2.562082931399345398e-02 -1.643122732639312744e-01 -8.457090705633163452e-02 -1.065973117947578430e-01 1.987981051206588745e-02 -1.669392734766006470e-01 8.044902235269546509e-02 5.131725594401359558e-02 -2.944157421588897705e-01 2.272125333547592163e-01 -1.035663783550262451e-01 -1.567480862140655518e-01 -9.594266116619110107e-02 -1.601430475711822510e-01 -4.586093723773956299e-01 -1.983060687780380249e-01 -2.758460044860839844e-01 5.625420436263084412e-02 3.123639822006225586e-01 -1.230511739850044250e-01 -9.612087160348892212e-02 -2.526294589042663574e-01 -8.898061513900756836e-02 9.223837405443191528e-03 1.135776285082101822e-02 6.007073447108268738e-02
-1.660697907209396362e-01 1.320111602544784546e-01 -4.930512234568595886e-02 1.450951993465423584e-01 -8.996111340820789337e-03 -1.492117159068584442e-02 2.183726802468299866e-02 2.965042367577552795e-02 -1.525160372257232666e-01 -2.231299877166748047e-01 3.384639695286750793e-02 -2.306923419237136841e-01 2.106149941682815552e-01 3.490745648741722107e-02 -4.045547544956207275e-01 3.375946283340454102e-01 2.616449296474456787e-01 -2.913375198841094971e-01 -2.304434180259704590e-01 -1.011139601469039917e-01 8.909161388874053955e-02 -1.007661521434783936e-01 1.536811441183090210e-01 2.338117808103561401e-01 -4.209423810243606567e-02 -1.234170719981193542e-01 -8.462376892566680908e-02 6.944649852812290192e-03 -3.452310562133789062e-01 -8.284438401460647583e-02 -1.102484762668609619e-01 -6.139816716313362122e-02
-4.897395148873329163e-02 -5.894092097878456116e-02 -1.586555689573287964e-01 1.274786293506622314e-01 1.625279635190963745e-01 -3.482986986637115479e-01 -6.970282644033432007e-02 7.511649280786514282e-02 1.949099153280258179e-01 1.512342877686023712e-02 1.800685673952102661e-01 -1.492976099252700806e-01 1.672340184450149536e-01 4.077383130788803101e-02 -7.418920844793319702e-02 1.151968538761138916e-01 -2.157355993986129761e-01 -2.809617221355438232e-01 -2.426788955926895142e-01 -4.803391173481941223e-02 -8.678913116455078125e-02 2.550642192363739014e-01 -9.833692014217376709e-02 9.880008548498153687e-02 -1.763325333595275879e-01 -3.167034089565277100e-01 1.463380753993988037e-01 -1.052038222551345825e-01 -2.509956061840057373e-01 2.145651727914810181e-01 -3.886775299906730652e-02 -3.162463307380676270e-01
5.137156322598457336e-02 9.357321262359619141e-02 6.600510329008102417e-02 -1.791819781064987183e-01 -1.862646192312240601e-01 3.915193025022745132e-03 -1.178777888417243958e-01 -5.196597799658775330e-02 2.686409056186676025e-01 2.687858939170837402e-01 -1.773730665445327759e-01 7.638121396303176880e-02 1.009759902954101562e-01 3.393649309873580933e-02 8.162228763103485107e-02 1.227846220135688782e-01 -2.546734213829040527e-01 -3.132276237010955811e-01 -1.188277006149291992e-01 1.115710511803627014e-01 -6.714915484189987183e-02 1.894317418336868286e-01 -5.596330016851425171e-02 4.714777227491140366e-03 6.667439360171556473e-03 1.330764740705490112e-01 7.607362698763608932e-03 1.071848794817924500e-01 -3.367288708686828613e-01 4.216749668121337891e-01 3.702796995639801025e-02 -3.620611429214477539e-01
3.354158699512481689e-01 2.608716785907745361e-01 -1.170266494154930115e-01 -1.186167523264884949e-01 -4.055934250354766846e-01 -7.107835263013839722e-02 -2.090727537870407104e-01 -1.340499073266983032e-01 -1.366476863622665405e-01 4.423464089632034302e-02 8.257870376110076904e-02 -1.124060600996017456e-01 2.274797707796096802e-01 -1.160585507750511169e-02 -8.563917130231857300e-02 -1.422314643859863281e-01 -6.560064107179641724e-02 -1.924613267183303833e-01 -1.035583689808845520e-01 9.125562757253646851e-02 -9.903510659933090210e-02 -9.386648982763290405e-02 7.869348675012588501e-02 -4.858328029513359070e-02 1.185234114527702332e-01 -8.659510314464569092e-02 2.746446728706359863e-01 2.893244661390781403e-02 -3.880833387374877930e-01 2.303152829408645630e-01 -1.782186180353164673e-01 -1.418144553899765015e-01
1.597827970981597900e-01 1.834341883659362793e-01 -2.681205868721008301e-01 -1.163605079054832458e-01 3.088996745645999908e-02 -7.552616298198699951e-02 -2.573743164539337158e-01 1.519545074552297592e-02 1.786395907402038574e-01 2.139437347650527954e-01 -3.081906586885452271e-02 -7.825902104377746582e-02 -1.677099466323852539e-01 -4.099087417125701904e-02 -2.761025726795196533e-01 -3.580328077077865601e-02 -2.284522056579589844e-01 -2.372462749481201172e-01 -3.024001717567443848e-01 -1.930900514125823975e-01 -3.531273007392883301e-01 1.990116834640502930e-01 -2.256243079900741577e-01 1.411782503128051758e-01 2.949034329503774643e-03 2.914636023342609406e-02 -8.442711830139160156e-02 2.388728708028793335e-01 1.617843471467494965e-02 -8.214716613292694092e-02 -1.466412991285324097e-01 -1.558023989200592041e-01
1.915939338505268097e-02 2.034671604633331299e-01 -2.479401826858520508e-01 -8.013751357793807983e-02 -2.509540878236293793e-02 2.515039779245853424e-02 9.002918004989624023e-02 2.129658460617065430e-01 2.030681967735290527e-01 1.744221299886703491e-01 -5.517385900020599365e-02 -5.267208442091941833e-02 6.129492819309234619e-02 5.813085660338401794e-02 -8.270217478275299072e-02 2.035634070634841919e-01 1.162188202142715454e-01 -1.152629554271697998e-01 -3.982871472835540771e-01 -1.197715625166893005e-01 -1.103306710720062256e-01 -3.432354331016540527e-01 3.389337658882141113e-02 -4.838740080595016479e-02 1.678251028060913086e-01 3.397334516048431396e-01 1.703090816736221313e-01 -4.272298514842987061e-02 -1.480312347412109375e-01 3.802844882011413574e-01 -1.447981745004653931e-01 -8.700028061866760254e-02
-1.323538422584533691e-01 9.565908461809158325e-02 1.436780095100402832e-01 -5.278172716498374939e-02 7.856291532516479492e-02 1.188200041651725769e-01 -8.864715695381164551e-02 2.848052419722080231e-02 -4.355870932340621948e-02 -2.019259184598922729e-01 -2.992472052574157715e-01 -4.100182950496673584e-01 4.551148042082786560e-02 1.032178103923797607e-01 -1.755119860172271729e-01 3.108988106250762939e-01 4.551845416426658630e-02 -2.231678068637847900e-01 -1.427574604749679565e-01 -1.700937747955322266e-01 -4.151874408125877380e-02 -1.971855461597442627e-01 1.308135781437158585e-02 1.761855483055114746e-01 -1.712098419666290283e-01 1.109748426824808121e-02 7.408209145069122314e-02 4.879991523921489716e-03 -3.120511472225189209e-01 1.142923459410667419e-01 -1.412450671195983887e-01 -3.769314587116241455e-01
1.742885820567607880e-02 -2.359179221093654633e-02 -2.407146543264389038e-01 1.777821406722068787e-02 -4.354360047727823257e-03 -2.484885230660438538e-02 1.573718190193176270e-01 -2.982421219348907471e-01 6.301270425319671631e-02 1.838645040988922119e-01 -9.558341652154922485e-02 -2.171426564455032349e-01 2.591836750507354736e-01 -1.430410891771316528e-01 -3.314844071865081787e-01 1.561611592769622803e-01 -2.916148304939270020e-01 -1.580382734537124634e-01 -2.365478426218032837e-01 -3.606176078319549561e-01 1.045096591114997864e-01 -1.758112758398056030e-01 2.696946859359741211e-01 1.031674817204475403e-01 -2.100306190550327301e-02 -4.313435032963752747e-02 -1.896308548748493195e-02 8.134121447801589966e-02 -4.325956478714942932e-02 2.531459629535675049e-01 -1.006601452827453613e-01 6.300942599773406982e-02
1.172233745455741882e-01 3.833575639873743057e-03 -2.165429443120956421e-01 -7.918975315988063812e-03 -3.471018075942993164e-01 -6.989920884370803833e-02 -1.850286126136779785e-01 -6.282480806112289429e-02 -2.974923253059387207e-01 -1.645069122314453125e-01 -1.248595491051673889e-01 7.009272277355194092e-02 -1.885834522545337677e-02 1.509674191474914551e-01 -3.567467331886291504e-01 1.510453596711158752e-02 8.384734392166137695e-02 -7.184618711471557617e-02 -2.383632212877273560e-01 -1.748382747173309326e-01 -7.565988600254058838e-02 -1.144771799445152283e-01 -1.282277405261993408e-01 2.803046721965074539e-03 7.226078212261199951e-02 -6.088037788867950439e-02 1.633772253990173340e-01 -1.335847079753875732e-01 -2.438296079635620117e-01 3.825253546237945557e-01 -9.872196614742279053e-02 -2.918645143508911133e-01
1.592053323984146118e-01 4.125545173883438110e-02 -1.774400025606155396e-01 -8.794493973255157471e-02 3.799364343285560608e-02 -1.463216841220855713e-01 4.156015440821647644e-02 -1.299760788679122925e-01 9.996864199638366699e-02 -1.499533802270889282e-01 7.998267561197280884e-02 -1.611745357513427734e-01 -6.178770214319229126e-02 -1.967320293188095093e-01 -2.498254328966140747e-01 -8.315491676330566406e-02 1.476806551218032837e-01 -5.864516645669937134e-02 -2.162431478500366211e-01 -3.123598396778106689e-01 -4.488410800695419312e-02 -3.693028539419174194e-02 2.283650934696197510e-01 -2.468604035675525665e-02 1.508762538433074951e-01 2.565831243991851807e-01 -2.054447680711746216e-01 2.485226243734359741e-01 -5.177336931228637695e-01 1.653006970882415771e-01 3.047770634293556213e-02 3.109548427164554596e-02
8.175578713417053223e-02 1.547265648841857910e-01 1.163850538432598114e-02 -1.354983448982238770e-01 -7.250284403562545776e-02 -1.914641857147216797e-01 -3.742355704307556152e-01 -1.800993084907531738e-01 -4.006538074463605881e-03 -2.148304581642150879e-01 1.232101246714591980e-01 -1.614650040864944458e-01 2.640488445758819580e-01 -4.691307991743087769e-02 -4.365833997726440430e-01 -6.073426082730293274e-02 -1.008222401142120361e-01 -2.639691233634948730e-01 -5.534555390477180481e-02 -7.917885482311248779e-02 6.256606429815292358e-02 9.141360223293304443e-02 -4.039013013243675232e-02 -3.508628159761428833e-02 -4.543052613735198975e-02 -3.102387785911560059e-01 -8.140796422958374023e-02 -8.145657181739807129e-02 -3.447542488574981689e-01 -3.339003026485443115e-02 -2.154802232980728149e-01 2.353019081056118011e-02
-3.644546270370483398e-01 1.118998602032661438e-01 -1.191792339086532593e-01 5.098377540707588196e-02 -1.343522518873214722e-01 -1.626680791378021240e-01 -1.579766273498535156e-01 7.086406648159027100e-02 1.242588609457015991e-01 -3.740722313523292542e-02 -3.215392827987670898e-01 -9.664915502071380615e-02 1.442317962646484375e-01 1.472414731979370117e-01 -8.271144330501556396e-02 -1.056036353111267090e-02 -1.577201932668685913e-01 -1.908873468637466431e-01 -3.804315626621246338e-01 -4.177814424037933350e-01 -1.965555399656295776e-01 2.681317031383514404e-01 -8.408764004707336426e-02 -3.646903485059738159e-02 1.359741538763046265e-01 2.054655253887176514e-01 -6.701459735631942749e-02 7.869231700897216797e-02 -5.719863623380661011e-02 -3.844872489571571350e-02 -5.622234940528869629e-02 -7.445038110017776489e-02
1.379510313272476196e-01 1.497067976742982864e-03 -2.625585794448852539e-01 -2.664913833141326904e-01 3.611852973699569702e-02 -6.703338027000427246e-02 5.367652047425508499e-03 -2.239406257867813110e-01 1.480996310710906982e-01 -3.218347132205963135e-01 -8.020211011171340942e-02 -9.668403118848800659e-02 1.173547655344009399e-01 -3.176619065925478935e-03 -2.645461261272430420e-01 2.267104387283325195e-01 9.994710236787796021e-02 -2.967452406883239746e-01 -1.468499153852462769e-01 -3.926733434200286865e-01 8.171904087066650391e-02 8.080283179879188538e-03 -9.354859590530395508e-02 1.921607367694377899e-02 -9.502165019512176514e-02 3.627324998378753662e-01 1.353209372609853745e-02 -7.212945073843002319e-02 -8.327467739582061768e-02 2.163894847035408020e-02 1.990705132484436035e-01 -1.609059870243072510e-01
1.394764930009841919e-01 4.150575958192348480e-03 -1.523559689521789551e-01 -3.088157474994659424e-01 -1.472556740045547485e-01 1.054784953594207764e-01 -2.921631336212158203e-01 7.598393410444259644e-02 -2.477408498525619507e-01 -1.792643778026103973e-02 -8.138293027877807617e-02 3.210268914699554443e-02 6.285297125577926636e-02 8.102612197399139404e-02 -2.090000361204147339e-01 -1.000188216567039490e-01 3.859319537878036499e-02 -4.512102156877517700e-02 -1.164083853363990784e-01 -1.137339621782302856e-01 -2.100215852260589600e-01 -1.904940009117126465e-01 -5.389636754989624023e-02 1.130086183547973633e-01 -9.172376245260238647e-02 4.956597462296485901e-02 4.180818423628807068e-02 8.781854994595050812e-03 -4.160546660423278809e-01 4.321053028106689453e-01 -2.916460335254669189e-01 -1.442297548055648804e-01
-3.685734700411558151e-03 2.393959164619445801e-01 -4.607941508293151855e-01 -7.378649711608886719e-02 3.594215959310531616e-02 -7.440806832164525986e-03 -1.954358667135238647e-01 -2.724484801292419434e-01 2.114064246416091919e-02 -3.958899527788162231e-02 1.167434379458427429e-01 -1.206829547882080078e-01 -1.153759472072124481e-02 1.792832314968109131e-01 -1.775261759757995605e-01 1.686548590660095215e-01 -2.028385102748870850e-01 -3.597182631492614746e-01 -1.903547346591949463e-01 -2.114856988191604614e-02 -1.011924073100090027e-02 1.187496706843376160e-01 1.486717462539672852e-01 1.923405975103378296e-01 -6.696688383817672729e-02 2.521742582321166992e-01 9.958690032362937927e-03 -1.216505020856857300e-01 5.367988348007202148e-02 -1.100801452994346619e-01 2.271987050771713257e-01 -2.420096844434738159e-01
1.278647482395172119e-01 3.009738922119140625e-01 -1.931125372648239136e-01 1.167071759700775146e-01 -1.736966967582702637e-01 -2.527575492858886719e-01 1.123218312859535217e-01 1.602988541126251221e-01 2.342969924211502075e-02 -1.557254046201705933e-01 -1.502617895603179932e-01 -1.279530227184295654e-01 5.881891772150993347e-02 9.391454607248306274e-02 -2.172227948904037476e-01 -3.405155614018440247e-02 -1.573379635810852051e-01 -4.700767397880554199e-01 -8.002934604883193970e-02 -1.341917365789413452e-02 -2.198858559131622314e-01 1.491795778274536133e-01 -2.209888249635696411e-01 2.495321482419967651e-01 3.374531806912273169e-04 2.936322987079620361e-02 -1.493308693170547485e-01 3.095941990613937378e-02 -2.420569397509098053e-02 2.555166482925415039e-01 -2.356931120157241821e-01 -7.644318044185638428e-02
2.102021574974060059e-01 2.131123691797256470e-01 -4.610895812511444092e-01 -1.633309870958328247e-01 1.577533334493637085e-01 -1.039429754018783569e-01 3.339400142431259155e-02 -2.873769700527191162e-01 -2.422473765909671783e-02 -1.420923694968223572e-02 -5.407384037971496582e-02 4.770346358418464661e-02 -1.569540500640869141e-01 1.226619258522987366e-01 -2.563451528549194336e-01 3.051270544528961182e-01 -1.826678216457366943e-01 1.129228323698043823e-01 -1.187225803732872009e-01 -1.368290334939956665e-01 2.248059958219528198e-01 -2.769334428012371063e-02 -1.363391578197479248e-01 2.878666520118713379e-01 1.788173168897628784e-01 8.051681518554687500e-02 5.733877047896385193e-02 7.473526149988174438e-02 -6.672473996877670288e-02 2.182062268257141113e-01 -8.289399743080139160e-02 -9.631489962339401245e-02
1.252590715885162354e-01 3.079036623239517212e-02 -1.146307066082954407e-01 -3.691247850656509399e-02 -3.507222533226013184e-01 -6.262835115194320679e-02 -2.095421850681304932e-01 1.770527660846710205e-01 -2.325481921434402466e-01 -6.035515666007995605e-02 -2.395136095583438873e-02 -3.895377274602651596e-03 7.610378414392471313e-02 9.510478377342224121e-02 -3.424837589263916016e-01 3.194823488593101501e-02 7.359533011913299561e-02 -2.926897406578063965e-01 -5.254942923784255981e-02 -1.742571145296096802e-01 -6.855017691850662231e-02 -6.286977976560592651e-02 -1.549898386001586914e-01 4.827894270420074463e-02 7.358300685882568359e-02 3.168966248631477356e-02 2.065248191356658936e-01 -1.187614277005195618e-01 -2.924719750881195068e-01 4.172880649566650391e-01 -8.093111217021942139e-02 -2.942840456962585449e-01
1.409379094839096069e-01 -8.430053479969501495e-03 -3.874284923076629639e-01 -3.770542889833450317e-02 -3.322953879833221436e-01 5.322223878465592861e-04 1.130871623754501343e-01 2.843347750604152679e-02 2.434506416320800781e-01 3.851548209786415100e-02 5.166434496641159058e-02 1.825100928544998169e-01 5.513503029942512512e-02 5.878695100545883179e-02 -1.753165870904922485e-01 5.755863711237907410e-02 -1.104714944958686829e-01 9.425053000450134277e-02 -1.978196054697036743e-01 2.357137799263000488e-01 -1.782295852899551392e-01 -4.221494495868682861e-02 3.647723421454429626e-02 5.038895085453987122e-02 1.397848874330520630e-01 -1.215790025889873505e-02 2.581206858158111572e-01 2.472290545701980591e-01 -4.672042131423950195e-01 1.693303734064102173e-01 -1.392941772937774658e-01 -1.612091064453125000e-02
2.272254079580307007e-01 3.129762113094329834e-01 4.714703932404518127e-02 -1.223997101187705994e-01 -6.197707355022430420e-02 -2.922102212905883789e-01 -1.270561814308166504e-01 6.775455549359321594e-03 1.640655696392059326e-01 -8.827796578407287598e-02 -3.195214271545410156e-01 1.479233521968126297e-02 -1.523507088422775269e-01 4.620565846562385559e-02 -3.472016453742980957e-01 1.280594617128372192e-01 1.282501071691513062e-01 -1.166428774595260620e-01 -2.631716430187225342e-01 -4.160691052675247192e-02 1.920499838888645172e-02 1.944079622626304626e-02 -1.742447018623352051e-01 1.192195415496826172e-01 -2.082991898059844971e-01 2.433392405509948730e-01 5.589256435632705688e-02 -3.025797605514526367e-01 -2.426171898841857910e-01 2.510106749832630157e-02 1.377480626106262207e-01 7.975874096155166626e-02
-3.004969656467437744e-02 1.414168775081634521e-01 -1.580827385187149048e-01 -1.792465522885322571e-02 -2.183962315320968628e-01 -2.909566648304462433e-02 -8.212549984455108643e-02 6.989697366952896118e-02 -6.008577346801757812e-02 3.142463862895965576e-01 1.046674847602844238e-01 9.769664704799652100e-02 -6.782352924346923828e-02 1.222236528992652893e-01 -1.932034939527511597e-01 2.818906307220458984e-01 2.318868413567543030e-02 -1.218048483133316040e-01 -4.364003837108612061e-01 -2.117999494075775146e-01 -7.872127741575241089e-02 -4.013127982616424561e-01 5.996637046337127686e-02 -2.938760817050933838e-02 -2.248368784785270691e-02 1.512372344732284546e-01 -5.437804758548736572e-02 -3.141456842422485352e-01 -1.082246303558349609e-01 1.440247297286987305e-01 -1.548492908477783203e-01 -1.748701035976409912e-01
-6.525490432977676392e-02 -6.865583360195159912e-02 -2.287207841873168945e-01 7.952884584665298462e-02 -1.375664174556732178e-01 -2.147542685270309448e-01 2.265624329447746277e-02 1.673551797866821289e-01 3.881725072860717773e-01 8.591391146183013916e-02 9.343884140253067017e-02 -2.245260328054428101e-01 -7.805600017309188843e-02 1.735582649707794189e-01 -2.773009836673736572e-01 -5.260462313890457153e-02 -2.429004013538360596e-01 -2.108570784330368042e-01 -2.403240650892257690e-01 8.554595522582530975e-03 -1.604262888431549072e-01 -1.371346265077590942e-01 -9.398023039102554321e-02 1.957087665796279907e-01 6.529870443046092987e-03 8.439196646213531494e-02 -2.485277689993381500e-02 -7.846213132143020630e-02 -5.525295436382293701e-02 9.742119163274765015e-02 -4.557782113552093506e-01 -1.362423747777938843e-01
9.804243594408035278e-02 2.714738249778747559e-01 -1.604177802801132202e-01 -2.540649659931659698e-02 -2.657374441623687744e-01 -2.177170515060424805e-01 -1.635658740997314453e-01 9.393513202667236328e-02 4.892193898558616638e-02 3.499167263507843018e-01 9.800699353218078613e-02 -4.010558873414993286e-02 6.954917311668395996e-02 2.421498000621795654e-01 -1.069311797618865967e-01 2.328217029571533203e-01 1.039122417569160461e-01 -2.276771366596221924e-01 -1.044381037354469299e-01 -2.327263802289962769e-01 6.926669180393218994e-02 -1.464524120092391968e-01 1.805039495229721069e-01 1.010045930743217468e-01 1.899785101413726807e-01 9.859506785869598389e-02 1.651191860437393188e-01 -6.005319580435752869e-02 -3.553539514541625977e-01 5.204538255929946899e-02 2.385015636682510376e-01 -1.107608377933502197e-01
2.944252789020538330e-01 1.224813144654035568e-02 6.788364052772521973e-02 -5.316295474767684937e-02 -1.224787980318069458e-01 -1.386445313692092896e-01 -1.302767992019653320e-01 -2.352227121591567993e-01 8.357358723878860474e-02 -1.265688687562942505e-01 -1.652123481035232544e-01 4.503541439771652222e-02 -9.776854515075683594e-02 1.020406484603881836e-01 -1.455755084753036499e-01 2.113347500562667847e-01 2.052773684263229370e-01 -5.054008215665817261e-02 -1.973012685775756836e-01 -3.633090555667877197e-01 -3.225093483924865723e-01 -1.970787346363067627e-01 -5.055078119039535522e-02 2.045591175556182861e-01 1.260800957679748535e-01 1.930978000164031982e-01 5.425457656383514404e-02 2.068331837654113770e-01 -3.068393170833587646e-01 -6.745286285877227783e-02 -2.391306310892105103e-01 -5.826364085078239441e-02
-3.162343055009841919e-02 2.630758583545684814e-01 -1.810645163059234619e-01 -3.993795439600944519e-02 -1.259619742631912231e-01 -2.006768435239791870e-01 2.764787524938583374e-02 -3.017652779817581177e-02 -4.128387942910194397e-02 -1.275679618120193481e-01 -1.235854029655456543e-01 9.389015287160873413e-02 1.258065700531005859e-01 -3.551673144102096558e-02 -7.776161283254623413e-02 1.952147334814071655e-01 4.745443165302276611e-02 -1.884832978248596191e-01 -4.543125033378601074e-01 -1.074541434645652771e-01 7.602915167808532715e-02 -3.408015966415405273e-01 1.522247046232223511e-01 -4.512613266706466675e-02 7.615186274051666260e-02 3.528225049376487732e-02 2.637693583965301514e-01 -3.318725526332855225e-01 -3.210506737232208252e-01 5.881777033209800720e-02 -1.516050845384597778e-01 -1.231022626161575317e-01
-5.745611339807510376e-02 1.047841832041740417e-02 -9.952062368392944336e-02 -1.567115932703018188e-01 7.953761518001556396e-02 -6.905424594879150391e-02 -6.143875047564506531e-02 -2.047294676303863525e-01 1.962994039058685303e-01 1.923392899334430695e-02 -2.183480262756347656e-01 1.315329521894454956e-01 2.145724929869174957e-02 9.316216409206390381e-02 -6.968148797750473022e-02 -3.391918167471885681e-02 -2.436567246913909912e-01 -2.908954322338104248e-01 -3.305352628231048584e-01 1.325306445360183716e-01 -1.935684382915496826e-01 1.633089184761047363e-01 1.287044733762741089e-01 8.009045571088790894e-02 2.538692206144332886e-02 3.243251442909240723e-01 1.383454799652099609e-01 8.295532315969467163e-02 -2.587709426879882812e-01 4.580214917659759521e-01 5.152921378612518311e-02 1.309134662151336670e-01
-1.034152414649724960e-02 1.824246942996978760e-01 -1.700892299413681030e-02 8.104369789361953735e-02 -2.164803445339202881e-02 -5.291440710425376892e-02 -8.922404050827026367e-02 -1.111983060836791992e-01 1.111585646867752075e-01 -1.320132333785295486e-02 -1.157283931970596313e-01 -2.039677947759628296e-01 5.415616929531097412e-02 1.275763511657714844e-01 -4.168336987495422363e-01 -1.524066627025604248e-01 -6.937296129763126373e-03 1.057694852352142334e-01 -4.592382013797760010e-01 -6.262997537851333618e-02 3.219795227050781250e-02 -5.038122460246086121e-02 2.199287861585617065e-01 1.462996304035186768e-01 6.838630884885787964e-02 -1.695920675992965698e-01 2.030455470085144043e-01 4.942827671766281128e-02 -1.370735019445419312e-01 4.572440087795257568e-01 -2.190174460411071777e-01 1.027761306613683701e-02
-4.770653788000345230e-03 6.898386031389236450e-02 -3.114101886749267578e-01 3.676357865333557129e-02 1.195619553327560425e-01 8.103146404027938843e-02 4.093091562390327454e-02 2.209945023059844971e-01 1.723994761705398560e-01 -4.417030885815620422e-02 -2.964287996292114258e-01 -1.993263959884643555e-01 4.889842867851257324e-02 1.370517164468765259e-01 -2.333367019891738892e-01 -1.338880322873592377e-02 -8.397999405860900879e-02 -2.476398646831512451e-02 -1.981613636016845703e-01 -2.363038249313831329e-02 -1.074125468730926514e-01 2.393552511930465698e-01 1.732638850808143616e-02 3.381823599338531494e-01 -8.017572015523910522e-02 2.714018896222114563e-02 -7.197386771440505981e-02 4.187109693884849548e-02 -1.404214650392532349e-01 1.165989786386489868e-01 -4.985029101371765137e-01 -2.520663142204284668e-01
2.738012373447418213e-01 1.333746463060379028e-01 -3.864427208900451660e-01 -1.190508529543876648e-01 1.602573394775390625e-01 1.190225481986999512e-01 -7.398439198732376099e-02 -3.734725713729858398e-02 1.060762479901313782e-01 -1.677048355340957642e-01 8.631365746259689331e-02 7.352037727832794189e-02 1.582308560609817505e-01 2.346218228340148926e-01 -1.893611252307891846e-01 1.973990052938461304e-01 -1.392387300729751587e-01 3.041608724743127823e-03 -3.781628608703613281e-01 -7.680072635412216187e-02 -1.506784465163946152e-02 3.127016127109527588e-01 5.400145426392555237e-02 4.002434015274047852e-01 -1.342968177050352097e-02 4.232569597661495209e-03 -3.436365351080894470e-02 -6.647328287363052368e-02 -1.183676943182945251e-01 1.160934567451477051e-01 2.355083636939525604e-02 -1.631302833557128906e-01
1.181994751095771790e-01 4.561055079102516174e-02 -2.816881239414215088e-01 -1.320647001266479492e-01 -1.727692931890487671e-01 -3.528223633766174316e-01 -1.242787577211856842e-02 2.462160214781761169e-02 1.554763019084930420e-01 -1.437491625547409058e-01 -4.620740190148353577e-02 -3.182751238346099854e-01 -1.954999417066574097e-01 -2.350380569696426392e-01 -1.723964810371398926e-01 4.637650027871131897e-02 1.554179489612579346e-01 -1.122053936123847961e-01 -3.361428976058959961e-01 -4.951139912009239197e-02 1.054924204945564270e-01 1.050417870283126831e-01 -1.495447158813476562e-01 -9.384966641664505005e-02 2.850963473320007324e-01 -2.488391846418380737e-01 7.123246043920516968e-02 1.130570694804191589e-01 -1.651566326618194580e-01 6.030517397448420525e-04 -7.494878768920898438e-02 -2.428727000951766968e-01
2.571682911366224289e-03 -1.448952853679656982e-01 -2.059503644704818726e-01 -1.455548591911792755e-02 -6.225683167576789856e-02 1.233890503644943237e-01 3.037133719772100449e-03 3.926756232976913452e-02 -1.420473605394363403e-01 -1.061699613928794861e-01 -2.854793667793273926e-01 5.753499269485473633e-02 1.371650695800781250e-01 1.332061886787414551e-01 -4.409380853176116943e-01 1.102254837751388550e-01 5.886220186948776245e-02 -1.956227719783782959e-01 -1.778916418552398682e-01 2.272430062294006348e-01 -5.630878359079360962e-02 1.202358007431030273e-01 2.477943003177642822e-01 1.567202359437942505e-01 -1.584733091294765472e-02 1.363302916288375854e-01 5.313247814774513245e-02 -1.557720173150300980e-02 -4.195070862770080566e-01 7.588822394609451294e-02 -3.380103707313537598e-01 -9.909320622682571411e-02
1.992939114570617676e-01 2.576004527509212494e-02 5.074446275830268860e-02 -4.735863581299781799e-02 -4.454918578267097473e-02 -1.120488569140434265e-01 1.837634146213531494e-01 2.150726504623889923e-02 2.968032956123352051e-01 5.909747630357742310e-02 -2.991209924221038818e-01 -6.541392207145690918e-02 -9.640487283468246460e-02 -8.865385502576828003e-02 -1.146684885025024414e-01 1.149015277624130249e-01 1.184258386492729187e-01 -8.944558352231979370e-02 -1.160227805376052856e-01 -2.075762003660202026e-01 -7.821299135684967041e-02 3.404686972498893738e-02 5.722928047180175781e-02 5.921596195548772812e-03 -6.492658704519271851e-02 -4.195848107337951660e-02 -1.703715622425079346e-01 -3.626812249422073364e-02 -3.176351785659790039e-01 3.585158288478851318e-01 -5.630238056182861328e-01 -7.271293550729751587e-02
2.453781515359878540e-01 -7.251629233360290527e-02 -3.988271579146385193e-02 -2.852664515376091003e-02 -3.535678982734680176e-01 -2.874842584133148193e-01 -1.288868933916091919e-01 8.785706758499145508e-02 -6.654993444681167603e-02 -6.904236041009426117e-03 -3.698667511343955994e-02 4.622250050306320190e-02 9.068465232849121094e-02 2.386684715747833252e-02 -3.876926004886627197e-01 6.305722892284393311e-02 -1.588747352361679077e-01 -5.332693830132484436e-02 -9.422362595796585083e-02 1.062928289175033569e-01 -1.990705430507659912e-01 -1.586172729730606079e-01 2.347777634859085083e-01 -1.446502748876810074e-02 4.140909761190414429e-02 2.991837263107299805e-02 1.488609313964843750e-01 -1.760299354791641235e-01 -4.467937946319580078e-01 1.668670475482940674e-01 6.444283574819564819e-02 -2.707852125167846680e-01
-7.139902561902999878e-02 3.333883285522460938e-01 -1.445234715938568115e-01 -1.696163117885589600e-01 -1.509818285703659058e-01 -2.698529660701751709e-01 -1.679154336452484131e-01 -8.950706105679273605e-04 -3.454746305942535400e-02 -3.866009414196014404e-02 -1.871984153985977173e-01 3.017079830169677734e-02 -7.970421761274337769e-02 -1.610922515392303467e-01 -4.254885017871856689e-01 4.124100878834724426e-02 9.313073009252548218e-02 -2.542911767959594727e-01 -3.481354713439941406e-01 -1.446090489625930786e-01 -1.005690544843673706e-01 3.273346647620201111e-02 -9.306580573320388794e-02 2.488637119531631470e-01 -6.903395801782608032e-02 -1.341253370046615601e-01 -5.870174989104270935e-02 1.524112969636917114e-01 3.468791022896766663e-02 5.367020610719919205e-03 -5.262798070907592773e-02 -3.254829943180084229e-01
-4.339076112955808640e-03 9.785644710063934326e-02 4.344430193305015564e-02 -4.153420403599739075e-02 -8.759521692991256714e-02 -7.881099730730056763e-02 3.168411850929260254e-01 8.905265480279922485e-02 -3.293214831501245499e-03 -1.035936698317527771e-01 -2.958236038684844971e-01 -2.161868661642074585e-01 5.039536952972412109e-02 -1.061734091490507126e-02 -1.224529519677162170e-01 9.920857101678848267e-02 -2.756571769714355469e-01 1.375062465667724609e-01 -2.338966876268386841e-01 7.193965464830398560e-02 -3.027900457382202148e-01 1.424631774425506592e-01 2.262621819972991943e-01 1.061991527676582336e-01 4.684638604521751404e-02 -2.495311200618743896e-02 1.243120953440666199e-01 -2.359399348497390747e-01 -3.887882828712463379e-01 3.415535390377044678e-01 -1.220289096236228943e-01 -7.897447794675827026e-02
6.637360155582427979e-02 -2.493183165788650513e-01 -5.831414833664894104e-02 1.675685681402683258e-02 -1.237393319606781006e-01 -2.340482547879219055e-02 -1.245202347636222839e-01 3.015164844691753387e-02 2.972111403942108154e-01 -8.699233829975128174e-02 -2.646198123693466187e-02 -8.432240784168243408e-02 -9.982280433177947998e-03 1.328066457062959671e-02 -4.624953866004943848e-01 2.544383704662322998e-01 1.090820059180259705e-01 -4.906446337699890137e-01 -1.112368851900100708e-01 -1.905571222305297852e-01 -2.142677754163742065e-01 -7.123018056154251099e-02 6.259886175394058228e-02 2.298756875097751617e-02 -1.046687960624694824e-01 3.741516917943954468e-02 -3.329724073410034180e-02 -2.702847719192504883e-01 -1.656488031148910522e-01 1.695612519979476929e-01 1.824150979518890381e-02 1.227232739329338074e-01
1.413700729608535767e-01 4.583968818187713623e-01 -1.277588680386543274e-02 -1.658011376857757568e-01 5.327906459569931030e-02 -2.876037955284118652e-01 7.962522655725479126e-02 1.361464858055114746e-01 2.043157815933227539e-01 7.501772046089172363e-02 -2.325106859207153320e-01 1.167173981666564941e-01 -6.698232144117355347e-02 1.671627610921859741e-01 -1.091544255614280701e-01 4.585307091474533081e-02 -3.307117521762847900e-01 -8.332942426204681396e-02 -2.778082489967346191e-01 1.809080131351947784e-02 -7.438371330499649048e-02 -4.239592701196670532e-03 -2.382825016975402832e-01 7.497441023588180542e-02 1.789448857307434082e-01 -5.161051172763109207e-03 -1.492369621992111206e-01 -6.786190718412399292e-02 -2.598751187324523926e-01 2.048128694295883179e-01 1.715522110462188721e-01 -1.033980101346969604e-01
4.666551202535629272e-02 1.689954251050949097e-01 -3.971419930458068848e-01 -1.544414311647415161e-01 8.015504479408264160e-02 6.881952285766601562e-02 -9.736511111259460449e-02 2.237203717231750488e-02 1.114999353885650635e-01 1.401103585958480835e-01 -2.133589051663875580e-02 -2.733632624149322510e-01 4.756130278110504150e-02 2.441458590328693390e-02 -4.127053022384643555e-01 1.480145305395126343e-01 -7.505859434604644775e-02 1.467049866914749146e-02 -4.309902191162109375e-01 -1.640512198209762573e-01 -4.764390736818313599e-02 -1.934747025370597839e-02 3.630827739834785461e-02 -4.911305010318756104e-02 -9.426658600568771362e-02 -2.275616824626922607e-01 1.975590288639068604e-01 -1.045763269066810608e-01 9.318289905786514282e-02 3.027068674564361572e-01 -1.640955060720443726e-01 3.798002749681472778e-02
-5.890331417322158813e-02 3.450479209423065186e-01 6.481356918811798096e-02 1.161617413163185120e-01 -2.919940054416656494e-01 1.977365911006927490e-01 -9.744521230459213257e-02 6.850273162126541138e-02 2.624582946300506592e-01 -5.041578784584999084e-02 -3.026422560214996338e-01 -2.611698210239410400e-01 3.180454298853874207e-02 -1.130444277077913284e-02 -3.625049889087677002e-01 2.023515850305557251e-01 -2.768333256244659424e-01 -6.158737465739250183e-03 -1.822488456964492798e-01 -7.505063712596893311e-02 2.338116616010665894e-02 1.030402109026908875e-01 -1.844134479761123657e-01 7.867757230997085571e-02 1.422528624534606934e-01 8.125171065330505371e-02 1.203845739364624023e-01 -8.306152373552322388e-02 -1.770661026239395142e-01 -1.879085786640644073e-02 -1.408242434263229370e-01 -2.232835441827774048e-01
2.055317908525466919e-01 3.685920499265193939e-03 -2.016158401966094971e-01 -2.807033061981201172e-01 1.322080045938491821e-01 -3.346883505582809448e-02 -1.071541830897331238e-01 2.437693625688552856e-02 8.538510650396347046e-02 -1.010900959372520447e-01 -3.362325206398963928e-02 -6.703163683414459229e-02 -4.272242262959480286e-02 -2.433810755610466003e-02 -1.646449267864227295e-01 7.024995237588882446e-02 -6.190111488103866577e-02 -5.789995193481445312e-02 -4.038327634334564209e-01 -1.212902367115020752e-01 -2.505166232585906982e-01 -1.816679909825325012e-02 2.515518479049205780e-02 1.840750873088836670e-01 -5.619591102004051208e-02 3.427097499370574951e-01 -7.601135969161987305e-02 4.772179424762725830e-01 -2.969745993614196777e-01 5.585514008998870850e-03 8.664301037788391113e-02 -1.326432526111602783e-01
-9.622832387685775757e-02 2.989761233329772949e-01 -1.385097503662109375e-01 3.837522119283676147e-02 -1.874166727066040039e-02 -2.505736649036407471e-01 6.148482859134674072e-02 -1.698656529188156128e-01 -1.012152284383773804e-01 1.217211410403251648e-01 -2.641666531562805176e-01 -1.836917400360107422e-01 1.159156113862991333e-01 1.914387792348861694e-01 -3.116797208786010742e-01 3.399993479251861572e-02 -1.043992564082145691e-01 -1.740240752696990967e-01 -2.052955925464630127e-01 2.418987900018692017e-01 -1.096965745091438293e-01 7.269242405891418457e-02 6.551586836576461792e-02 3.050628602504730225e-01 -8.497695624828338623e-02 6.889037042856216431e-02 -2.157140076160430908e-01 8.537819981575012207e-02 7.261900603771209717e-02 1.626751720905303955e-01 -1.718300282955169678e-01 -3.526760935783386230e-01
-9.353893995285034180e-02 -2.045089006423950195e-02 -2.505002021789550781e-01 6.151671335101127625e-02 -4.705875366926193237e-02 -1.816439330577850342e-01 -1.447527557611465454e-01 1.425864696502685547e-01 2.012010514736175537e-01 7.531508803367614746e-02 -1.055733263492584229e-01 -2.172728925943374634e-01 9.278974682092666626e-02 5.208326037973165512e-03 -1.881325393915176392e-01 -6.635200232267379761e-02 -8.015287667512893677e-02 -1.936080604791641235e-01 -1.800096631050109863e-01 -3.397733271121978760e-01 -8.981546014547348022e-02 4.273730218410491943e-01 8.020450919866561890e-02 1.215352043509483337e-01 4.101809263229370117e-01 8.396857231855392456e-02 -2.056906521320343018e-01 7.284658402204513550e-02 9.746122173964977264e-03 1.235907524824142456e-01 -2.189418524503707886e-01 -7.048202306032180786e-02
-1.310469955205917358e-01 1.711527109146118164e-01 -3.147602081298828125e-01 1.437407582998275757e-01 -4.741052165627479553e-02 -8.308855444192886353e-02 8.102734386920928955e-02 -6.400306522846221924e-02 1.521655172109603882e-01 1.574994325637817383e-01 -2.947752475738525391e-01 -1.139016747474670410e-01 8.022353798151016235e-02 -1.042135730385780334e-01 -3.031480312347412109e-01 -1.919486671686172485e-01 -5.283829569816589355e-02 1.725928634405136108e-01 -1.643672287464141846e-01 -1.430895626544952393e-01 7.521048933267593384e-02 7.143025845289230347e-02 3.581921383738517761e-02 2.313183844089508057e-01 3.027595877647399902e-01 -2.276799827814102173e-01 -2.157908529043197632e-01 -8.500579744577407837e-02 -1.783540695905685425e-01 -5.084154382348060608e-02 -2.795114815235137939e-01 -2.543273568153381348e-01
1.252124756574630737e-01 5.147521942853927612e-02 -8.002645522356033325e-02 -2.099440991878509521e-01 -4.252543747425079346e-01 -7.214139401912689209e-02 -2.715982794761657715e-01 -2.321162633597850800e-02 -9.311399608850479126e-02 -3.832034021615982056e-02 -2.379132248461246490e-02 1.549225002527236938e-01 2.022192925214767456e-01 2.182568460702896118e-01 -3.353940844535827637e-01 1.039252653717994690e-01 1.520897913724184036e-02 -1.083453372120857239e-01 -1.360279917716979980e-01 6.069459021091461182e-02 -7.745978236198425293e-02 -2.156886607408523560e-01 1.897847466170787811e-02 5.668811872601509094e-02 4.467633366584777832e-02 6.491678208112716675e-02 1.453842618502676487e-03 -3.102651238441467285e-01 -3.094871342182159424e-01 1.834415346384048462e-01 -2.969613485038280487e-02 -3.182338476181030273e-01
5.662642046809196472e-02 -7.985491305589675903e-02 -1.174357607960700989e-01 -2.821525633335113525e-01 -4.399587512016296387e-01 -3.716687858104705811e-02 -2.911164164543151855e-01 2.690308094024658203e-01 -1.678802520036697388e-01 -4.280886426568031311e-02 -3.408641368150711060e-02 -9.133105725049972534e-02 7.333427667617797852e-02 2.106156200170516968e-02 -2.367789298295974731e-02 1.424297392368316650e-01 -2.716355957090854645e-02 -2.773388028144836426e-01 -2.274402379989624023e-01 -1.508557945489883423e-01 5.302362143993377686e-02 -1.804091334342956543e-01 2.286860346794128418e-01 3.623844683170318604e-01 1.445244550704956055e-01 -8.492835611104965210e-02 3.478488326072692871e-02 -7.222336530685424805e-02 -2.217474430799484253e-01 1.235040649771690369e-02 8.219350129365921021e-03 -1.540054380893707275e-01
1.510035991668701172e-01 -1.353121995925903320e-01 -1.560590714216232300e-01 -3.154108673334121704e-02 -1.246143728494644165e-01 -8.966293185949325562e-02 1.495430171489715576e-01 8.035416156053543091e-02 3.898451626300811768e-01 -5.143902823328971863e-02 -1.865934282541275024e-01 -1.507908552885055542e-01 -1.175140123814344406e-02 -1.318823397159576416e-01 -2.487725466489791870e-01 7.454759627580642700e-02 6.968963891267776489e-02 -6.866718828678131104e-02 -1.199491918087005615e-01 -1.265375912189483643e-01 -8.391252905130386353e-02 3.651888072490692139e-01 1.901595741510391235e-01 -7.617275416851043701e-02 1.253806352615356445e-01 8.669734001159667969e-02 8.390613645315170288e-02 -7.533099502325057983e-02 -1.169060617685317993e-01 2.363068461418151855e-01 -4.465606212615966797e-01 -2.382860928773880005e-01
8.726145327091217041e-02 3.180359303951263428e-01 1.032291445881128311e-02 -1.419901996850967407e-01 5.791314691305160522e-02 -4.155790507793426514e-01 -3.438962996006011963e-02 1.110613867640495300e-01 -1.648908257484436035e-01 1.040928065776824951e-01 -4.791352748870849609e-01 1.095305830240249634e-01 -2.423628466203808784e-03 1.089387014508247375e-01 -9.389249980449676514e-02 1.109924167394638062e-01 -2.751179933547973633e-01 -1.609249264001846313e-01 -1.589800864458084106e-01 -1.669279672205448151e-02 -1.171663850545883179e-01 -6.105146929621696472e-02 -4.585900157690048218e-02 2.129984945058822632e-01 1.993387937545776367e-01 6.550305336713790894e-02 -5.319622904062271118e-02 -5.969902873039245605e-02 -2.532000839710235596e-01 2.390003055334091187e-01 -1.018083840608596802e-02 7.050526887178421021e-02
-1.059004589915275574e-01 -1.015205010771751404e-01 1.587281227111816406e-01 -2.946901619434356689e-01 -1.461440175771713257e-01 4.499366134405136108e-02 -2.837080135941505432e-02 -6.094573531299829483e-03 2.869298756122589111e-01 -1.900636218488216400e-02 -1.006660014390945435e-01 -1.533989310264587402e-01 4.975526779890060425e-02 1.125398799777030945e-01 -1.472824215888977051e-01 2.237519621849060059e-01 1.443360745906829834e-01 -1.253430098295211792e-01 -2.786874771118164062e-01 6.140091270208358765e-02 -2.211848199367523193e-01 1.892773360013961792e-01 -2.814885675907135010e-01 2.070488631725311279e-01 -5.731867998838424683e-02 2.025235295295715332e-01 -7.126548141241073608e-02 8.289153873920440674e-02 -2.042486965656280518e-01 3.913337588310241699e-01 -2.414527833461761475e-01 -6.870480626821517944e-02
3.946304023265838623e-01 1.212417259812355042e-01 -2.088304758071899414e-01 -2.088379114866256714e-01 3.098430298268795013e-02 -1.380950510501861572e-01 6.432943046092987061e-02 -1.579544544219970703e-01 -3.199586272239685059e-02 1.680781841278076172e-01 6.033200770616531372e-02 -3.127162456512451172e-01 4.869709536433219910e-02 4.724513273686170578e-03 -1.855142861604690552e-01 -2.520105987787246704e-02 -1.716894507408142090e-01 -1.173283159732818604e-01 -2.614849209785461426e-01 -2.022225037217140198e-02 -2.539959549903869629e-01 -9.263928979635238647e-02 -1.402608118951320648e-02 -2.007882595062255859e-01 -3.273561596870422363e-02 -2.378750294446945190e-01 -4.211992025375366211e-02 -1.467774994671344757e-02 -2.403340041637420654e-01 1.669462770223617554e-01 -3.791708946228027344e-01 -1.019464433193206787e-01
-1.472734659910202026e-01 1.808025091886520386e-01 -4.421589672565460205e-01 2.237763814628124237e-02 1.716214464977383614e-03 4.048177506774663925e-03 -2.532700821757316589e-02 -7.981280237436294556e-02 -6.766254454851150513e-02 1.254173815250396729e-01 -6.510430481284856796e-03 -2.178272753953933716e-01 1.890030950307846069e-01 1.773314364254474640e-02 -3.980238437652587891e-01 6.927573680877685547e-02 -1.283959746360778809e-01 -8.215232938528060913e-02 -5.261582136154174805e-01 -1.502389609813690186e-01 2.308580651879310608e-02 -5.663152784109115601e-02 -1.217410564422607422e-01 -1.555751264095306396e-01 -1.092515140771865845e-02 4.303736984729766846e-02 -5.515665560960769653e-02 1.147000417113304138e-01 2.841339260339736938e-02 2.922413647174835205e-01 3.018450923264026642e-02 6.943039596080780029e-02
3.586215078830718994e-01 1.913689821958541870e-01 -4.286347702145576477e-02 -1.194203346967697144e-01 -1.144225448369979858e-01 -1.403949856758117676e-01 -1.071338653564453125e-01 -1.570133417844772339e-01 -2.224371880292892456e-01 -1.820425242185592651e-01 1.824213378131389618e-02 -2.677302956581115723e-01 3.349396586418151855e-01 -2.055014297366142273e-02 -6.673650443553924561e-02 8.605793118476867676e-02 -2.326933145523071289e-01 -1.963369399309158325e-01 -1.059900373220443726e-01 -1.475492715835571289e-01 2.826111204922199249e-02 -2.570905685424804688e-01 1.869233995676040649e-01 2.846397459506988525e-02 -5.010730773210525513e-02 1.939426548779010773e-02 2.269065380096435547e-02 -1.149482727050781250e-01 -1.583707630634307861e-01 6.541224569082260132e-02 -2.979116439819335938e-01 -3.279773592948913574e-01
-7.623030245304107666e-02 1.035083830356597900e-01 -2.119463235139846802e-01 1.320812255144119263e-01 -3.142868876457214355e-01 -1.633991748094558716e-01 -8.544323593378067017e-02 7.777303457260131836e-02 1.296586636453866959e-02 8.622237294912338257e-02 -1.170270219445228577e-01 1.093159243464469910e-01 -1.318130940198898315e-01 -1.021177545189857483e-01 -2.266464084386825562e-01 5.016174633055925369e-03 -1.573353260755538940e-01 9.697172790765762329e-02 -3.034634292125701904e-01 -6.993085611611604691e-03 -3.411989212036132812e-01 2.849650681018829346e-01 -2.154638618230819702e-01 -7.184781134128570557e-02 6.090011447668075562e-02 -3.694828972220420837e-02 -1.524076461791992188e-01 -7.468597497791051865e-03 -9.161882847547531128e-02 4.031951129436492920e-01 -1.394032388925552368e-01 -2.749228179454803467e-01
-1.427892968058586121e-02 1.547876447439193726e-01 -1.628495156764984131e-01 -1.623060926795005798e-02 -1.645690947771072388e-01 -1.327431648969650269e-01 -1.553282439708709717e-01 -1.004085093736648560e-01 -1.447656005620956421e-01 -4.445739462971687317e-02 -1.813894808292388916e-01 -1.955318301916122437e-01 -1.185588818043470383e-02 -5.706105008721351624e-02 -3.216522634029388428e-01 2.523494660854339600e-01 -2.105334699153900146e-01 -7.888334244489669800e-02 -6.331366300582885742e-02 -2.060040235519409180e-01 -2.675085663795471191e-01 1.942255198955535889e-01 6.979935616254806519e-02 1.718332916498184204e-01 1.206733286380767822e-01 -3.408410847187042236e-01 -6.186435744166374207e-02 3.408407568931579590e-01 -6.445832550525665283e-02 2.401185631752014160e-01 -5.237167701125144958e-02 -2.226447910070419312e-01
2.426630817353725433e-02 3.408057391643524170e-01 -2.518437206745147705e-01 -6.347437202930450439e-02 -5.755442753434181213e-02 -1.902830749750137329e-01 8.661055564880371094e-02 1.022158339619636536e-01 6.053370982408523560e-02 2.284314297139644623e-02 2.902738191187381744e-02 2.726775705814361572e-01 2.478000670671463013e-01 4.738107696175575256e-02 -2.221953123807907104e-01 3.317077755928039551e-01 1.239778101444244385e-01 -2.294482737779617310e-01 -9.979763627052307129e-02 -1.648572832345962524e-01 -4.526202008128166199e-02 3.488809615373611450e-02 2.696745395660400391e-01 8.888074010610580444e-02 -9.771267324686050415e-02 1.523496359586715698e-01 2.642143368721008301e-01 8.500260114669799805e-02 -2.278313338756561279e-01 5.945515632629394531e-02 1.623532474040985107e-01 -2.743508815765380859e-01
-1.017399057745933533e-01 8.105610311031341553e-02 -1.073258966207504272e-01 -5.967020615935325623e-02 -8.147154003381729126e-02 -1.531259864568710327e-01 -1.456956006586551666e-02 -5.435240641236305237e-02 3.424029424786567688e-02 -1.414757817983627319e-01 -1.576003134250640869e-01 -3.827638924121856689e-02 -1.430041640996932983e-01 -2.412261962890625000e-01 -6.199058517813682556e-02 8.894237130880355835e-02 -2.140510231256484985e-01 -1.637820303440093994e-01 -1.068253722041845322e-02 2.516052685678005219e-02 2.215464711189270020e-01 2.222270369529724121e-01 -5.311180651187896729e-02 1.437863558530807495e-01 -1.019261181354522705e-01 1.309856176376342773e-01 -3.188167214393615723e-01 -2.921548783779144287e-01 -4.619774520397186279e-01 3.143747150897979736e-01 -2.002773992717266083e-02 -2.725991606712341309e-01
-3.681818395853042603e-02 -5.145110934972763062e-02 -2.923547327518463135e-01 2.851713506970554590e-04 1.081134080886840820e-01 -1.830363869667053223e-01 1.675141900777816772e-01 7.718174159526824951e-02 2.730432152748107910e-01 -7.452615350484848022e-02 -3.797923326492309570e-01 -1.065275892615318298e-01 1.550301760435104370e-01 -2.559308521449565887e-02 -2.670667171478271484e-01 5.881941691040992737e-02 -7.872702926397323608e-02 -1.387856248766183853e-02 -1.161516234278678894e-01 -2.673100531101226807e-01 -1.792409271001815796e-01 1.520766764879226685e-01 8.893560618162155151e-03 6.018421798944473267e-02 -1.378719788044691086e-02 -2.405688725411891937e-02 1.450455337762832642e-01 1.828202307224273682e-01 -1.576383560895919800e-01 1.122320741415023804e-01 -4.209233522415161133e-01 -2.756834924221038818e-01
1.708998829126358032e-01 -2.261903584003448486e-01 -3.276501893997192383e-01 3.947246447205543518e-02 -2.277211546897888184e-01 -7.200839370489120483e-02 1.307919323444366455e-01 -2.459138333797454834e-01 1.765659004449844360e-01 4.424771293997764587e-03 -4.406220838427543640e-02 -1.853570789098739624e-01 1.083969250321388245e-01 -6.879457831382751465e-02 -6.632516533136367798e-02 2.320915013551712036e-01 7.792490720748901367e-02 -1.239758953452110291e-01 -3.268543779850006104e-01 5.933114513754844666e-02 -1.072479709982872009e-01 1.067792177200317383e-01 -7.167875021696090698e-02 2.089340984821319580e-01 9.900610148906707764e-02 1.662531495094299316e-01 1.121082603931427002e-01 -2.541197836399078369e-01 -3.809660673141479492e-01 -1.342627853155136108e-01 -2.249121516942977905e-01 -4.503624141216278076e-02
5.915641412138938904e-02 1.623594313859939575e-01 -2.820041179656982422e-01 -1.533499956130981445e-01 -2.971168160438537598e-01 -7.301446795463562012e-02 7.450465112924575806e-02 1.663079485297203064e-02 1.894732415676116943e-01 1.718229986727237701e-02 -3.349619731307029724e-02 1.705064028501510620e-01 1.004431694746017456e-01 2.910686135292053223e-01 -3.066791296005249023e-01 8.708436042070388794e-02 1.739928312599658966e-02 -3.509676828980445862e-02 -1.240210384130477905e-01 2.162219732999801636e-01 -4.176350682973861694e-02 1.133057326078414917e-01 2.782762646675109863e-01 -7.628843933343887329e-02 7.721976190805435181e-02 -2.268899045884609222e-02 1.196319982409477234e-02 -1.032466813921928406e-01 -5.416851639747619629e-01 6.093045324087142944e-02 1.500992029905319214e-01 -7.982356101274490356e-02
4.440009593963623047e-02 2.030385471880435944e-02 -2.054768949747085571e-01 -1.461764425039291382e-01 -2.243102528154850006e-02 -3.905181214213371277e-02 -2.468102239072322845e-02 -1.327319592237472534e-01 4.807107895612716675e-02 1.954898983240127563e-01 4.291807487607002258e-02 -1.054454520344734192e-01 1.549370735883712769e-01 -1.611473411321640015e-01 -2.344161421060562134e-01 2.982824146747589111e-01 -1.432496458292007446e-01 -3.155330419540405273e-01 -1.065609157085418701e-01 1.558528691530227661e-01 -2.086119055747985840e-01 1.068357229232788086e-01 -2.342945337295532227e-01 2.809256911277770996e-01 7.944031059741973877e-02 1.605326533317565918e-01 1.483105868101119995e-01 -1.882894784212112427e-01 -2.074798345565795898e-01 1.657002419233322144e-01 -3.969513475894927979e-01 6.564921885728836060e-02
9.808496385812759399e-02 -3.196372687816619873e-01 -3.973100483417510986e-01 3.474235534667968750e-02 -5.412531271576881409e-02 3.759115934371948242e-02 -2.288112640380859375e-01 1.755643635988235474e-01 3.084659576416015625e-01 2.674972638487815857e-02 -8.797927200794219971e-02 -1.177051588892936707e-01 2.117971330881118774e-01 8.694734424352645874e-02 -2.861632108688354492e-01 3.422864675521850586e-01 9.666591882705688477e-03 -2.938591539859771729e-01 -1.005112528800964355e-01 -1.709261089563369751e-01 -7.906915992498397827e-02 -1.338945352472364902e-03 -1.130670309066772461e-01 3.402097523212432861e-02 -1.830279976129531860e-01 8.926098793745040894e-02 -2.794597111642360687e-02 -1.322296680882573128e-03 -2.642652094364166260e-01 -1.117597296833992004e-01 3.263078257441520691e-02 -3.315855562686920166e-02
-6.471031904220581055e-02 1.443370431661605835e-01 -2.244125157594680786e-01 -7.884677499532699585e-02 -3.701111376285552979e-01 6.892346590757369995e-02 -9.717901796102523804e-02 -7.552039809525012970e-03 -1.355911493301391602e-01 1.444985419511795044e-01 -1.533999014645814896e-02 -7.650676369667053223e-02 1.031363084912300110e-01 2.135848402976989746e-01 -3.262351155281066895e-01 3.704239800572395325e-02 8.432433754205703735e-02 1.669543534517288208e-01 -2.021756619215011597e-01 -4.613494873046875000e-02 -2.832106947898864746e-01 -1.750362962484359741e-01 3.031163215637207031e-01 4.555342718958854675e-02 2.489181980490684509e-02 7.137276977300643921e-02 5.845915991812944412e-03 -5.600757524371147156e-02 -3.333956897258758545e-01 1.538349986076354980e-01 3.095672279596328735e-02 -3.609823286533355713e-01
-1.124356091022491455e-01 2.073821723461151123e-01 -3.313878774642944336e-01 -1.527373045682907104e-01 -1.182648316025733948e-01 -2.335657924413681030e-01 1.243980601429939270e-01 1.983578801155090332e-01 -1.550780981779098511e-01 1.466854065656661987e-01 -6.078456342220306396e-02 -5.482406541705131531e-02 -1.030849814414978027e-01 -1.590779423713684082e-01 -1.710202246904373169e-01 1.949108690023422241e-01 -6.861925125122070312e-02 -1.592226326465606689e-01 -1.362191736698150635e-01 -6.242388486862182617e-02 1.940890797413885593e-03 8.862424641847610474e-02 -1.199385449290275574e-01 3.795560300350189209e-01 -3.034007735550403595e-02 1.205521076917648315e-01 -2.578614056110382080e-01 5.876228585839271545e-02 -1.657221168279647827e-01 6.168683990836143494e-02 -7.090232335031032562e-03 -4.437005817890167236e-01
1.369118690490722656e-01 -8.029478788375854492e-02 3.780803084373474121e-02 -8.768606185913085938e-02 -6.455644965171813965e-02 -2.628904581069946289e-01 9.212000668048858643e-02 2.010848224163055420e-01 1.640983074903488159e-01 1.362341195344924927e-01 8.679940551519393921e-02 -7.377294450998306274e-02 3.034087419509887695e-01 8.122836798429489136e-02 -1.751997917890548706e-01 -5.807639285922050476e-02 -2.514190971851348877e-01 -3.497631847858428955e-01 -3.169437050819396973e-01 9.294231981039047241e-02 2.175313979387283325e-02 1.075356453657150269e-01 4.809125140309333801e-02 6.490251421928405762e-02 9.943738579750061035e-03 1.047780155204236507e-03 2.464064508676528931e-01 7.483614236116409302e-02 -9.963087737560272217e-02 4.876232445240020752e-01 -7.324647903442382812e-02 -1.400647461414337158e-01
-1.136024370789527893e-01 4.462332725524902344e-01 -3.085701167583465576e-01 -5.352881178259849548e-02 1.166491881012916565e-01 -1.550769805908203125e-01 -6.469057407230138779e-03 -6.043892726302146912e-02 -2.063639909029006958e-01 1.893917215056717396e-03 -1.073386594653129578e-01 -9.123581461608409882e-03 2.804129421710968018e-01 -1.706361323595046997e-01 -2.286387383937835693e-01 1.252249032258987427e-01 -1.043581496924161911e-02 -2.802821993827819824e-01 -2.748476266860961914e-01 -1.386042833328247070e-01 3.172155842185020447e-02 2.787904441356658936e-01 6.995946913957595825e-02 2.494070827960968018e-01 -1.166475564241409302e-01 9.072167426347732544e-02 -2.260402292013168335e-01 5.288709700107574463e-02 -9.862761944532394409e-02 3.973609209060668945e-02 -3.461017832159996033e-02 -1.056352332234382629e-01
8.031142503023147583e-02 3.387317955493927002e-01 -6.414265930652618408e-02 3.987332060933113098e-02 -4.735367000102996826e-02 1.281472891569137573e-01 1.721722483634948730e-01 9.662385284900665283e-02 1.222815662622451782e-01 -9.278609603643417358e-02 -2.778374850749969482e-01 -1.610118001699447632e-01 2.202050685882568359e-01 1.926092207431793213e-01 -2.674617767333984375e-01 3.399849832057952881e-01 -2.637492120265960693e-01 1.133693531155586243e-01 -2.018531858921051025e-01 6.627784669399261475e-02 -1.371852010488510132e-01 -8.363457024097442627e-02 2.398965358734130859e-01 1.048797816038131714e-01 1.303261071443557739e-01 -1.903561130166053772e-02 -6.885791569948196411e-02 -4.660907387733459473e-02 -2.265681177377700806e-01 3.230533897876739502e-01 -9.830594807863235474e-02 6.729298084974288940e-02
3.482029736042022705e-01 8.185078948736190796e-02 -2.043288648128509521e-01 -1.523644328117370605e-01 -1.587866991758346558e-01 -2.045329660177230835e-01 -3.096133768558502197e-01 -2.592095136642456055e-01 -1.152744963765144348e-01 -2.339535504579544067e-01 1.640489101409912109e-01 -1.959102898836135864e-01 -1.804168708622455597e-02 -1.848060078918933868e-02 -2.745993733406066895e-01 -5.372573807835578918e-02 1.751538924872875214e-02 4.086343199014663696e-02 -1.677599549293518066e-01 -1.527655273675918579e-01 -1.089616268873214722e-01 -3.560183569788932800e-02 1.318536251783370972e-01 1.190496981143951416e-01 1.952646374702453613e-01 3.521001935005187988e-01 -2.267439216375350952e-01 -2.147123031318187714e-02 -2.078447043895721436e-01 6.710170209407806396e-02 -5.756798014044761658e-02 -3.963622823357582092e-02
-5.262170359492301941e-02 2.739986181259155273e-01 -1.843355298042297363e-01 -1.674115955829620361e-01 -5.357779562473297119e-02 9.823060035705566406e-02 8.940008282661437988e-02 1.429014354944229126e-01 1.040308922529220581e-01 2.757378518581390381e-01 1.495684683322906494e-02 -1.144288629293441772e-01 -2.096447534859180450e-02 8.218284696340560913e-02 -7.489811163395643234e-03 8.803292363882064819e-02 1.270919293165206909e-01 -1.884355247020721436e-01 -3.671371936798095703e-01 -8.138976991176605225e-02 -1.869267225265502930e-01 -2.657705545425415039e-01 4.854809492826461792e-02 -7.753998972475528717e-03 1.329362392425537109e-01 3.375184834003448486e-01 1.030378788709640503e-01 -1.359961926937103271e-01 -9.575137495994567871e-02 3.650354743003845215e-01 -2.047265321016311646e-01 -2.407153248786926270e-01
-1.443763673305511475e-01 5.803342163562774658e-02 9.234840981662273407e-03 -1.594211459159851074e-01 -4.028323292732238770e-02 -1.852582991123199463e-01 1.655254326760768890e-02 -3.301082849502563477e-01 2.844580411911010742e-01 8.096151798963546753e-02 -8.269102871417999268e-02 -9.756203740835189819e-02 2.546664178371429443e-01 1.290594041347503662e-02 1.951122470200061798e-02 3.058725893497467041e-01 -3.327805697917938232e-01 -1.527708321809768677e-01 -2.383003383874893188e-02 4.161524027585983276e-02 1.761427670717239380e-01 4.576013237237930298e-02 -2.775654941797256470e-02 1.894396170973777771e-02 1.016334220767021179e-01 2.128444761037826538e-01 -1.009676977992057800e-01 -1.533354371786117554e-01 -2.657870650291442871e-01 4.374157190322875977e-01 -1.335781216621398926e-01 -5.022813007235527039e-02
3.746949881315231323e-02 2.782696485519409180e-01 -4.680367931723594666e-02 -2.288564741611480713e-01 -1.829481124877929688e-01 -2.720777094364166260e-01 -1.515495330095291138e-01 9.603568911552429199e-02 3.611009195446968079e-02 1.293975859880447388e-01 -2.712054550647735596e-01 -9.907579421997070312e-02 -1.750257313251495361e-01 -1.567905247211456299e-01 -2.122312933206558228e-01 5.804595351219177246e-02 -4.935802891850471497e-02 -1.832377016544342041e-01 -4.175070822238922119e-01 -2.946376204490661621e-01 -9.106693416833877563e-02 1.295419633388519287e-01 -1.879316717386245728e-01 1.404129713773727417e-01 1.056396886706352234e-01 -1.492611467838287354e-01 -7.009914517402648926e-02 1.569308340549468994e-01 4.586864635348320007e-02 -2.045523002743721008e-02 -1.061341911554336548e-01 -2.604884207248687744e-01
-4.220239818096160889e-02 3.341991081833839417e-02 -1.295726597309112549e-01 -1.243815049529075623e-01 -2.855115532875061035e-01 -1.564065963029861450e-01 1.772965341806411743e-01 1.724164783954620361e-01 9.835589677095413208e-02 1.314164847135543823e-01 -1.374497078359127045e-02 -2.947889268398284912e-01 -7.641482353210449219e-02 2.325460910797119141e-01 -4.124815762042999268e-01 3.973434120416641235e-02 -4.059681296348571777e-01 -1.692542582750320435e-01 -1.216131970286369324e-01 2.473150938749313354e-01 -1.921578892506659031e-03 -6.528447568416595459e-02 6.613998860120773315e-02 -7.430825382471084595e-02 9.837856143712997437e-02 9.471178799867630005e-02 -1.058364287018775940e-02 1.071419566869735718e-01 -1.231574192643165588e-01 2.284657955169677734e-01 -1.723904609680175781e-01 -2.028147280216217041e-01
-3.542108088731765747e-02 6.784044951200485229e-02 8.951117284595966339e-03 -3.726949170231819153e-02 -2.672288715839385986e-01 -2.130058221518993378e-02 1.118211969733238220e-01 -2.128931507468223572e-02 1.369068622589111328e-01 2.701672017574310303e-01 5.963120236992835999e-02 -1.962248682975769043e-01 3.583690896630287170e-02 7.297268509864807129e-02 -1.185290813446044922e-01 7.380234450101852417e-02 -3.708011209964752197e-01 -3.044388592243194580e-01 -1.961009800434112549e-01 -2.659867703914642334e-01 1.640780419111251831e-01 -7.774604856967926025e-02 2.059139013290405273e-01 -1.992855966091156006e-01 -4.657549038529396057e-02 7.440764456987380981e-02 2.331510372459888458e-02 2.682094648480415344e-02 -5.145670175552368164e-01 6.653313338756561279e-02 -1.223728433251380920e-01 1.845356263220310211e-02
5.216649919748306274e-02 3.288394212722778320e-01 -3.108434975147247314e-01 -2.100156843662261963e-01 8.020625449717044830e-03 -1.537909172475337982e-02 2.292667515575885773e-02 1.953158900141716003e-02 1.061083003878593445e-01 1.247783377766609192e-01 -6.336746364831924438e-02 2.975381352007389069e-02 2.604504488408565521e-02 -2.367816679179668427e-02 -2.424058504402637482e-02 2.356611043214797974e-01 2.008929252624511719e-01 3.134628525003790855e-03 -4.400637745857238770e-01 -9.735009074211120605e-02 -2.416783757507801056e-02 -3.050023317337036133e-01 7.769955694675445557e-02 -9.210295975208282471e-03 3.408377617597579956e-02 4.910129681229591370e-02 2.832299172878265381e-01 -1.763911098241806030e-01 -1.754773408174514771e-01 2.973311841487884521e-01 -2.355863302946090698e-01 -1.589810848236083984e-01
1.184564754366874695e-01 3.391984105110168457e-01 -5.559830740094184875e-02 -2.265810072422027588e-01 -1.326355966739356518e-03 -3.841670453548431396e-01 -6.574905663728713989e-02 1.206123307347297668e-01 -8.373294025659561157e-02 1.008878871798515320e-01 -3.722290396690368652e-01 -1.649636588990688324e-02 -2.710415720939636230e-01 9.376451373100280762e-02 -2.304238826036453247e-01 3.050814755260944366e-02 -3.406117856502532959e-01 9.412441868335008621e-04 -3.089778311550617218e-02 -1.802951693534851074e-01 -7.105129212141036987e-02 1.409488357603549957e-02 2.863632515072822571e-03 5.404685437679290771e-02 9.278476238250732422e-02 -4.866042360663414001e-02 -9.408956393599510193e-03 -1.697403341531753540e-01 -1.975864022970199585e-01 3.369692862033843994e-01 -7.152578979730606079e-02 4.992338642477989197e-02
6.112667918205261230e-02 5.262821540236473083e-02 -2.434983104467391968e-01 -3.364870697259902954e-02 -1.035050824284553528e-01 4.546116292476654053e-02 -1.498050987720489502e-01 -9.726317971944808960e-02 2.279703468084335327e-01 3.549107611179351807e-01 -3.598922863602638245e-02 2.028640359640121460e-01 -8.448910713195800781e-02 -1.454409360885620117e-01 -1.775509119033813477e-01 1.238709539175033569e-01 1.443646848201751709e-01 -2.034811526536941528e-01 -3.097116649150848389e-01 -6.257991492748260498e-02 -4.484292119741439819e-02 -3.546325266361236572e-01 9.605700150132179260e-03 2.153528295457363129e-02 -1.378993988037109375e-01 8.278130739927291870e-02 -4.142707958817481995e-02 -2.834761738777160645e-01 -9.603216499090194702e-02 2.735598683357238770e-01 -1.038129627704620361e-01 -3.156814575195312500e-01
-7.019627094268798828e-02 1.488663703203201294e-01 -5.411558970808982849e-02 -7.159235328435897827e-02 -1.351578813046216965e-02 -1.655840426683425903e-01 1.769518256187438965e-01 -7.201079279184341431e-02 9.225598536431789398e-03 -7.153935730457305908e-02 -2.176670283079147339e-01 1.387887001037597656e-01 -2.709542214870452881e-02 -4.360835850238800049e-01 -2.508614957332611084e-01 3.587101027369499207e-02 -1.602245718240737915e-01 -2.028000354766845703e-01 -1.861142814159393311e-01 3.775650262832641602e-02 -4.605457186698913574e-02 1.856551170349121094e-01 -1.513756811618804932e-01 4.322971776127815247e-02 -1.794383674860000610e-01 1.810686588287353516e-01 -1.668137907981872559e-01 -2.273266166448593140e-01 -3.091424107551574707e-01 2.718592882156372070e-01 3.062076307833194733e-02 -3.076606392860412598e-01
1.959358900785446167e-01 -8.602152019739151001e-02 -1.669353246688842773e-02 -5.744820460677146912e-02 -1.477798521518707275e-01 -1.029515266418457031e-01 2.276809364557266235e-01 1.663003116846084595e-01 3.326715826988220215e-01 1.854514330625534058e-01 -3.970305323600769043e-01 -7.498966064304113388e-03 9.351567178964614868e-02 -9.181435406208038330e-02 -1.100353524088859558e-01 2.323063090443611145e-02 1.622126996517181396e-01 -7.885489612817764282e-02 -2.525580823421478271e-01 -1.723550558090209961e-01 -6.783035397529602051e-02 1.567662954330444336e-01 5.650242045521736145e-02 1.362659484148025513e-01 2.013011425733566284e-01 5.180723965167999268e-02 -2.631274610757827759e-02 3.626427613198757172e-03 -2.011427432298660278e-01 2.720454931259155273e-01 -4.089010357856750488e-01 -5.986835435032844543e-02
-5.176045745611190796e-02 2.597747743129730225e-01 1.516835242509841919e-01 8.419694751501083374e-02 3.218957409262657166e-02 1.234224960207939148e-01 -2.259052246809005737e-01 1.053710728883743286e-01 8.561733365058898926e-02 1.267579942941665649e-01 6.269077956676483154e-02 -1.433348399586975574e-03 1.395798623561859131e-01 1.706786900758743286e-01 -1.510460674762725830e-01 6.979748606681823730e-03 -3.800335824489593506e-01 -2.702992260456085205e-01 -1.350310072302818298e-02 -2.938005514442920685e-02 1.051355898380279541e-01 1.097403988242149353e-01 9.429570287466049194e-02 1.953070908784866333e-01 1.938544958829879761e-01 3.208031505346298218e-02 -6.692328304052352905e-02 -4.329561814665794373e-02 -2.879005372524261475e-01 1.791803240776062012e-01 -4.081146717071533203e-01 -3.276437222957611084e-01
1.531288325786590576e-01 1.781804263591766357e-01 -2.543095648288726807e-01 -5.798237770795822144e-02 2.513655275106430054e-02 2.753378450870513916e-02 -2.499871551990509033e-01 -3.061231672763824463e-01 4.220243096351623535e-01 -7.946440577507019043e-02 -5.204439535737037659e-02 2.284060046076774597e-02 -4.049959033727645874e-02 2.238992601633071899e-01 -1.378366798162460327e-01 2.315562963485717773e-01 -9.219115227460861206e-02 -2.004567682743072510e-01 -1.863007694482803345e-01 -1.574607789516448975e-01 -3.173567056655883789e-01 -3.610919043421745300e-02 1.602613180875778198e-01 1.346666514873504639e-01 1.588453352451324463e-01 1.851064264774322510e-01 -2.777489088475704193e-02 -1.554223001003265381e-01 5.817967280745506287e-02 1.864279359579086304e-01 -9.861923009157180786e-02 1.443039327859878540e-01
3.260660171508789062e-02 2.321721017360687256e-01 4.756268113851547241e-02 1.923840492963790894e-02 -1.519958227872848511e-01 -8.764220774173736572e-02 2.475739568471908569e-01 1.199842616915702820e-02 3.536561429500579834e-01 -8.552799373865127563e-02 -3.080495297908782959e-01 -6.920279562473297119e-02 1.356125771999359131e-01 -6.094519421458244324e-02 -1.644255667924880981e-01 3.442695364356040955e-02 4.915957525372505188e-02 -6.309055723249912262e-03 -1.388846188783645630e-01 -2.089819461107254028e-01 -1.874043494462966919e-01 -2.740109711885452271e-02 -7.991141825914382935e-02 9.716457128524780273e-02 -2.692018263041973114e-02 6.510388106107711792e-02 -2.093737125396728516e-01 8.041471242904663086e-03 -2.800868749618530273e-01 2.375071048736572266e-01 -5.144304037094116211e-01 -4.799527674913406372e-02
-6.569231301546096802e-02 2.172247469425201416e-01 -2.790157496929168701e-01 -3.350368738174438477e-01 -2.006351649761199951e-01 1.847190856933593750e-01 -1.086677238345146179e-01 1.903511583805084229e-01 3.225041031837463379e-01 2.070314884185791016e-01 2.819595485925674438e-02 -1.678185723721981049e-02 -5.420080572366714478e-02 -6.466720253229141235e-02 -2.464506477117538452e-01 5.449285358190536499e-02 1.242225170135498047e-01 -2.238151878118515015e-01 -3.356508612632751465e-01 1.584736257791519165e-01 6.788875907659530640e-02 -3.404106944799423218e-02 1.912792772054672241e-01 -1.521418541669845581e-01 4.615877754986286163e-03 9.864649921655654907e-02 5.828316882252693176e-02 -1.189397647976875305e-02 -2.500755190849304199e-01 2.404675781726837158e-01 -1.376483216881752014e-02 -1.206685602664947510e-01
-1.683905869722366333e-01 1.007901877164840698e-01 -2.211777120828628540e-01 -2.798037230968475342e-01 -9.781608730554580688e-02 -2.353491261601448059e-02 -1.353943645954132080e-01 1.522935330867767334e-01 1.544878184795379639e-01 -8.377180993556976318e-02 -3.297548592090606689e-01 5.331037566065788269e-03 7.790117058902978897e-03 2.930237054824829102e-01 -2.580423653125762939e-01 -3.713173791766166687e-02 -8.080427348613739014e-02 -1.218432337045669556e-01 -1.264302730560302734e-01 -3.878041207790374756e-01 -2.079887837171554565e-01 3.312053084373474121e-01 7.240910828113555908e-02 1.292858719825744629e-01 -4.313541203737258911e-02 -4.917276091873645782e-03 -1.543294340372085571e-01 -1.115091610699892044e-02 1.304598618298768997e-02 1.097110733389854431e-01 -1.088124215602874756e-01 -2.766779065132141113e-01
-1.128307171165943146e-02 1.387214660644531250e-01 -3.004309535026550293e-01 7.275138050317764282e-02 6.099577061831951141e-03 -5.645873397588729858e-02 -5.761974025517702103e-03 -8.868849277496337891e-02 3.334965184330940247e-02 -1.163976863026618958e-01 -1.646505296230316162e-02 -4.691023528575897217e-01 1.411021351814270020e-01 3.231272473931312561e-02 -2.617385983467102051e-01 8.156908303499221802e-02 -1.910683661699295044e-01 1.316354423761367798e-01 -4.675168693065643311e-01 -2.959514260292053223e-01 7.419917732477188110e-02 -8.662290126085281372e-02 1.960432529449462891e-02 9.097287058830261230e-02 -1.539714336395263672e-01 -9.153047576546669006e-03 9.925416857004165649e-02 -4.861090704798698425e-02 -6.698399037122726440e-02 2.780970036983489990e-01 -2.012602686882019043e-01 5.339401960372924805e-02
2.435093224048614502e-01 1.158402860164642334e-01 -2.255662232637405396e-01 1.721522770822048187e-02 -1.541878283023834229e-01 7.962624542415142059e-03 -3.244722783565521240e-01 -1.978510320186614990e-01 -5.051046237349510193e-02 -1.052832603454589844e-01 -2.162200659513473511e-01 -2.219064235687255859e-01 -8.475354313850402832e-02 -2.349061667919158936e-01 -3.331502079963684082e-01 8.670087903738021851e-02 -1.104812249541282654e-01 -1.097284257411956787e-01 -9.913253784179687500e-02 3.980297967791557312e-02 -2.528026401996612549e-01 -5.463561043143272400e-02 3.015780448913574219e-01 1.845791786909103394e-01 1.331212669610977173e-01 -1.499391496181488037e-01 -8.227276057004928589e-02 3.023163974285125732e-01 -1.794800460338592529e-01 2.489104494452476501e-02 -1.225333362817764282e-01 -5.965426191687583923e-02
-1.334683299064636230e-01 2.041748017072677612e-01 -1.108770221471786499e-01 -6.852724403142929077e-02 -1.466809064149856567e-01 -1.624881327152252197e-01 8.496427536010742188e-02 2.763479575514793396e-02 -2.123390138149261475e-02 -2.529947645962238312e-02 -3.865888416767120361e-01 6.640431284904479980e-02 -8.941736072301864624e-03 2.326612025499343872e-01 -2.141316533088684082e-01 2.221766114234924316e-01 1.676657050848007202e-01 -2.906772494316101074e-01 -8.984779566526412964e-02 -5.696313455700874329e-02 5.517511442303657532e-02 -1.141942963004112244e-01 -1.598646678030490875e-02 -1.555520892143249512e-01 1.546300798654556274e-01 2.910796403884887695e-01 -6.105347350239753723e-02 -9.715366177260875702e-03 -5.139653086662292480e-01 2.396530471742153168e-02 1.274946928024291992e-01 7.295846194028854370e-02
5.965655669569969177e-02 -5.294059962034225464e-02 -2.824082672595977783e-01 3.439697995781898499e-02 -1.087752655148506165e-01 -1.542120873928070068e-01 2.039591968059539795e-01 -1.553770452737808228e-01 9.478560835123062134e-02 1.476588696241378784e-01 -4.920483753085136414e-02 -1.145705059170722961e-01 -4.390687122941017151e-02 -1.057643219828605652e-01 -1.139936149120330811e-01 2.686406373977661133e-01 3.048252873122692108e-02 -6.451909244060516357e-02 -3.040581345558166504e-01 1.532021164894104004e-01 -1.189472600817680359e-01 2.912939190864562988e-01 -6.477865576744079590e-02 2.739569842815399170e-01 3.248410299420356750e-02 2.281393259763717651e-01 1.475491672754287720e-01 -1.270884554833173752e-02 -3.737336397171020508e-01 -3.363496065139770508e-02 -3.631343245506286621e-01 -1.405763179063796997e-01
-2.085364609956741333e-01 -1.778070628643035889e-01 -1.716579198837280273e-01 2.442114427685737610e-02 3.335539251565933228e-02 1.465782225131988525e-01 5.153672769665718079e-02 -1.750381141901016235e-01 -5.735447257757186890e-02 1.369632873684167862e-02 -2.777152359485626221e-01 -1.269641667604446411e-01 2.232458144426345825e-01 -3.579756245017051697e-02 -2.293910980224609375e-01 1.154991686344146729e-01 1.497651264071464539e-02 -1.607805490493774414e-01 -4.403250813484191895e-01 -2.882551401853561401e-02 2.798646502196788788e-02 -8.942194283008575439e-02 9.088315814733505249e-02 1.932763159275054932e-01 -1.413737535476684570e-01 -1.459300424903631210e-02 1.013380289077758789e-01 6.953346543014049530e-03 -3.563543856143951416e-01 -7.336499541997909546e-02 -3.353548645973205566e-01 -2.731321454048156738e-01
-9.979472309350967407e-02 3.372552990913391113e-02 -5.948331579566001892e-02 -1.111923530697822571e-02 5.173018574714660645e-02 1.056367456912994385e-01 3.102245926856994629e-02 -1.562397778034210205e-01 4.164637997746467590e-02 -2.815275490283966064e-01 -1.706385016441345215e-01 -1.924648880958557129e-02 3.063452541828155518e-01 -2.060965448617935181e-02 -3.307056128978729248e-01 1.741038709878921509e-01 -1.982720345258712769e-01 -1.762771755456924438e-01 -2.637066841125488281e-01 1.683501005172729492e-01 -5.997538566589355469e-03 8.380971103906631470e-02 1.166203171014785767e-01 -1.311507821083068848e-01 -9.838620573282241821e-02 1.991672366857528687e-01 5.718299373984336853e-02 1.433996707201004028e-01 -4.225848019123077393e-01 3.524903357028961182e-01 5.916826054453849792e-02 -1.263499259948730469e-01
5.517125129699707031e-02 3.304466903209686279e-01 -2.878655195236206055e-01 -3.658998608589172363e-01 -3.163666427135467529e-01 2.646694192662835121e-03 -9.307647496461868286e-02 6.606632471084594727e-02 1.775710582733154297e-01 3.338194191455841064e-01 1.650213748216629028e-01 -1.300265789031982422e-01 2.132490724325180054e-01 -1.011209934949874878e-01 -2.384285032749176025e-01 -6.560333818197250366e-02 1.036833375692367554e-01 -1.031657680869102478e-01 -1.741522699594497681e-01 2.464421652257442474e-02 -3.946933522820472717e-02 -1.013409160077571869e-02 1.785309016704559326e-01 -3.380947932600975037e-02 3.584073856472969055e-02 6.312341988086700439e-02 1.227570995688438416e-01 -5.228548543527722359e-04 -3.616127371788024902e-01 1.196547597646713257e-01 -3.494131937623023987e-02 1.683683693408966064e-02
-1.810356527566909790e-01 1.956277936697006226e-01 -2.621128261089324951e-01 -5.236236378550529480e-03 -1.446721702814102173e-01 -2.717404067516326904e-01 -2.374603301286697388e-01 7.958127558231353760e-02 1.318596899509429932e-01 -6.167309731245040894e-02 -8.022278547286987305e-03 1.003452762961387634e-01 1.061855107545852661e-01 -2.210215292870998383e-02 -3.104878365993499756e-01 -1.414825320243835449e-01 -1.542198061943054199e-01 -2.030963152647018433e-01 -9.727092459797859192e-03 -4.364372417330741882e-02 -1.450726240873336792e-01 -2.066201567649841309e-01 -6.668212264776229858e-02 -1.906504034996032715e-01 -2.371298968791961670e-01 2.592113018035888672e-01 9.913849830627441406e-02 -1.500369459390640259e-01 -1.731366366147994995e-01 3.931597471237182617e-01 -1.365462392568588257e-01 -1.127127185463905334e-01
3.024253062903881073e-02 1.788924485445022583e-01 -1.560360193252563477e-01 -1.684522330760955811e-01 -1.602744162082672119e-01 -1.380928605794906616e-01 -1.731601804494857788e-01 1.149823963642120361e-01 1.893025077879428864e-02 1.117400601506233215e-01 -9.586685150861740112e-02 -1.728118807077407837e-01 2.125269174575805664e-02 -3.341228514909744263e-02 -2.877959012985229492e-01 1.931422017514705658e-02 1.745780184864997864e-02 -2.021482586860656738e-01 -4.570225775241851807e-01 -1.753585189580917358e-01 -1.703990697860717773e-01 1.837379038333892822e-01 -1.742314100265502930e-01 1.533620506525039673e-01 -1.446386277675628662e-01 -2.538633644580841064e-01 -2.797404527664184570e-01 -2.659458480775356293e-02 -3.865818027406930923e-03 -5.215638130903244019e-02 -8.694174885749816895e-02 -3.429965078830718994e-01
6.504856050014495850e-02 1.683503240346908569e-01 3.996337577700614929e-02 -1.076424792408943176e-01 1.268942654132843018e-01 -2.934866957366466522e-02 -2.805282175540924072e-02 -1.341700702905654907e-01 4.586779978126287460e-03 3.410529810935258865e-03 3.233918175101280212e-02 -5.095055103302001953e-01 9.250149875879287720e-02 -1.542868763208389282e-01 -3.758924780413508415e-03 -2.297776564955711365e-02 -2.638434767723083496e-01 1.319580227136611938e-01 -4.353471100330352783e-01 -2.211794443428516388e-02 -1.370190382003784180e-01 -4.938740283250808716e-02 -3.318313509225845337e-02 2.236704826354980469e-01 2.587434947490692139e-01 -3.379281982779502869e-02 4.621797427535057068e-02 6.572361290454864502e-02 -3.369541466236114502e-01 2.287713885307312012e-01 -1.553117576986551285e-02 -1.867250949144363403e-01
-8.488281816244125366e-02 1.409908384084701538e-01 -2.106409668922424316e-01 -1.892859339714050293e-01 -2.635143399238586426e-01 -6.051621213555335999e-02 -1.526627540588378906e-01 -8.421815186738967896e-02 -1.678062975406646729e-01 -5.795792490243911743e-02 1.411391943693161011e-01 5.343251675367355347e-02 3.384641110897064209e-01 7.216860353946685791e-02 -4.202984273433685303e-01 1.643432117998600006e-02 5.894185230135917664e-02 1.279490720480680466e-02 -5.503469705581665039e-02 -1.137182712554931641e-01 -9.909685701131820679e-02 -1.583452373743057251e-01 1.446937173604965210e-01 1.436994597315788269e-02 -3.295043483376502991e-02 4.521201923489570618e-02 1.609197705984115601e-01 -1.837487220764160156e-01 -3.645361661911010742e-01 1.646219491958618164e-01 8.016114681959152222e-02 -3.652403056621551514e-01
-4.275794699788093567e-02 -6.854256987571716309e-02 -3.738306760787963867e-01 -7.588343322277069092e-02 -2.274908125400543213e-02 -3.135798498988151550e-02 -2.098108269274234772e-02 -5.620147660374641418e-02 1.152443513274192810e-01 4.369660094380378723e-02 8.445831388235092163e-02 -3.133971095085144043e-01 1.257096230983734131e-01 8.517622947692871094e-02 -1.434062719345092773e-01 -7.499352842569351196e-02 -8.246556669473648071e-02 -3.613405227661132812e-01 -3.194132745265960693e-01 1.362657099962234497e-01 -7.262465357780456543e-02 -1.900441795587539673e-01 4.133042320609092712e-02 1.406936645507812500e-01 1.750187277793884277e-01 -4.255705699324607849e-02 7.734804600477218628e-02 1.540641933679580688e-01 -1.493606567382812500e-01 1.790888607501983643e-02 -5.023518204689025879e-01 -1.227793544530868530e-01
5.773197859525680542e-02 3.460829555988311768e-01 -2.779464423656463623e-01 9.725416451692581177e-02 -2.711326628923416138e-02 -8.806246519088745117e-02 8.212825655937194824e-02 -1.969303637742996216e-01 2.772995643317699432e-02 -9.449038654565811157e-02 8.179856091737747192e-02 -1.575363576412200928e-01 2.102371305227279663e-01 1.112228780984878540e-01 -4.447044730186462402e-01 -6.980028748512268066e-02 -4.720215871930122375e-02 -1.026261970400810242e-01 -3.707135021686553955e-01 -3.692457824945449829e-02 1.239856407046318054e-01 1.550142914056777954e-01 2.914279699325561523e-01 3.490143269300460815e-02 -2.595503032207489014e-01 -5.297930538654327393e-02 -1.556839514523744583e-02 5.041313171386718750e-02 -1.404677480459213257e-01 1.395346820354461670e-01 -1.488608270883560181e-01 -1.559933573007583618e-01
-8.208046853542327881e-02 2.518835067749023438e-01 -2.295705825090408325e-01 -7.427783310413360596e-02 -1.899127215147018433e-01 5.322920903563499451e-02 4.515782743692398071e-02 1.523811519145965576e-01 1.123132631182670593e-01 2.413591146469116211e-01 -7.599841058254241943e-02 -4.448833689093589783e-02 -1.524368301033973694e-02 1.332783233374357224e-02 -4.425898194313049316e-02 9.130808711051940918e-02 1.465292721986770630e-01 -7.621161639690399170e-02 -4.665423035621643066e-01 -1.235863566398620605e-01 -7.892359793186187744e-02 -2.917174696922302246e-01 8.433508127927780151e-02 -3.810021653771400452e-02 1.606735140085220337e-01 3.041565716266632080e-01 1.313634961843490601e-01 -1.561920195817947388e-01 -2.037687450647354126e-01 3.016201257705688477e-01 -2.090934664011001587e-01 -1.476691365242004395e-01
2.020059674978256226e-01 3.787579387426376343e-02 8.367020636796951294e-04 -1.081783622503280640e-01 -1.975006759166717529e-01 -3.707033395767211914e-01 4.377048928290605545e-03 -3.555912757292389870e-03 1.534552872180938721e-01 1.391336172819137573e-01 -2.700751423835754395e-01 7.988591492176055908e-02 -8.316446840763092041e-02 7.529304176568984985e-02 -2.528229057788848877e-01 3.262774050235748291e-01 5.536829307675361633e-02 -1.555426418781280518e-01 -3.490976095199584961e-01 -1.128031834959983826e-01 8.832900226116180420e-02 1.418009847402572632e-01 -1.713439822196960449e-01 -1.750065013766288757e-02 -2.371558696031570435e-01 1.822503954172134399e-01 3.900938853621482849e-02 -1.938433349132537842e-01 -3.323956429958343506e-01 -1.209647301584482193e-02 7.555320113897323608e-02 9.026033803820610046e-03
1.603660136461257935e-01 2.016220390796661377e-01 1.156760454177856445e-01 -3.031362891197204590e-01 1.206564754247665405e-01 3.872061893343925476e-02 4.367367364466190338e-03 -2.160780429840087891e-01 2.246552556753158569e-01 9.153626859188079834e-03 -9.096255153417587280e-02 -3.669236898422241211e-01 9.001125395298004150e-02 1.346742063760757446e-01 -2.278097867965698242e-01 -5.643793195486068726e-02 -1.870650053024291992e-01 1.387350112199783325e-01 -4.670846164226531982e-01 1.388946454972028732e-02 8.221216499805450439e-02 -4.977787286043167114e-02 5.991289019584655762e-02 5.589478835463523865e-02 -2.833013050258159637e-02 -1.132572814822196960e-01 1.097413245588541031e-02 -7.896289974451065063e-02 -2.884654700756072998e-01 2.821989953517913818e-01 1.485873572528362274e-02 -1.385751962661743164e-01
1.692089438438415527e-01 5.405468866229057312e-02 -3.348532021045684814e-01 4.434020072221755981e-02 -2.627324759960174561e-01 -3.810922801494598389e-02 1.085437983274459839e-01 -1.243410557508468628e-01 2.717655301094055176e-01 3.473868370056152344e-01 -8.389436453580856323e-02 -7.321090903133153915e-03 -1.254926025867462158e-01 -8.566063642501831055e-02 -1.401664316654205322e-01 -2.030616812407970428e-02 9.386316686868667603e-02 -2.648826315999031067e-02 -1.738034933805465698e-01 -4.930564761161804199e-02 3.797036409378051758e-02 -3.064054846763610840e-01 1.909187138080596924e-01 4.553018882870674133e-02 -1.236995980143547058e-01 2.025936990976333618e-01 3.121452033519744873e-02 -1.838739961385726929e-01 -3.733017444610595703e-01 1.375904828310012817e-01 8.378669619560241699e-02 -2.818236052989959717e-01
-1.412813961505889893e-01 5.623216181993484497e-02 -4.257968440651893616e-02 8.799523115158081055e-02 1.331325322389602661e-01 -2.576884031295776367e-01 1.245409101247787476e-01 -1.763973385095596313e-01 1.874425262212753296e-01 -2.091626822948455811e-02 -2.319480925798416138e-01 -5.885617434978485107e-02 3.259570598602294922e-01 -2.118388563394546509e-02 -5.874928832054138184e-02 1.167729347944259644e-01 -1.984924525022506714e-01 -1.700289249420166016e-01 -2.775779068470001221e-01 -6.792201846837997437e-02 -2.800573110580444336e-01 1.384212635457515717e-02 1.027735993266105652e-01 3.535990044474601746e-02 -1.397736817598342896e-01 1.535531878471374512e-01 -2.798815071582794189e-01 -2.707724645733833313e-02 -2.552926242351531982e-01 2.068637311458587646e-02 -3.650039732456207275e-01 -2.419223189353942871e-01
-2.867067456245422363e-01 1.971002966165542603e-01 -4.038685560226440430e-01 -1.601836383342742920e-01 4.131001606583595276e-02 -1.858865842223167419e-02 -6.668020784854888916e-02 -1.557734906673431396e-01 -1.921289600431919098e-02 3.083110414445400238e-02 -9.494940936565399170e-02 -2.130705267190933228e-01 1.683668345212936401e-01 -1.340313553810119629e-01 -4.700512290000915527e-01 6.091205775737762451e-02 -1.408427357673645020e-01 1.436216235160827637e-01 -2.275011688470840454e-01 -2.697791457176208496e-01 -5.781838670372962952e-02 -5.651127547025680542e-02 -1.084682415239512920e-03 -1.330008059740066528e-01 -6.403435021638870239e-02 -2.189091444015502930e-01 4.910961538553237915e-02 -4.450200498104095459e-02 -6.089156866073608398e-02 2.534139156341552734e-01 -1.366769224405288696e-01 2.156362682580947876e-02
-2.204843759536743164e-01 -1.361138224601745605e-01 -2.659674286842346191e-01 4.541496932506561279e-02 1.422063857316970825e-01 1.095330119132995605e-01 -2.213321179151535034e-01 -2.972198426723480225e-01 1.357792760245501995e-03 1.880290657281875610e-01 -3.141815960407257080e-01 -2.226401567459106445e-01 9.753263439051806927e-04 1.790496520698070526e-02 -2.160304784774780273e-01 2.909172698855400085e-02 -1.262825131416320801e-01 -2.471244037151336670e-01 -2.469024360179901123e-01 -1.320786774158477783e-01 1.918991059064865112e-01 -1.879984587430953979e-01 1.440874338150024414e-01 2.406196147203445435e-01 1.434350907802581787e-01 -3.442440181970596313e-02 -8.699674159288406372e-02 -1.037750691175460815e-01 -7.244367897510528564e-02 1.557511836290359497e-01 -2.371697276830673218e-01 -1.641188561916351318e-01
1.061337813735008240e-01 -9.965272992849349976e-02 -1.867694854736328125e-01 -1.589814275503158569e-01 -3.080613911151885986e-01 -1.153151392936706543e-01 -1.101246997714042664e-01 1.313807070255279541e-01 -1.987286843359470367e-02 4.302822425961494446e-02 4.941536858677864075e-02 -1.026611402630805969e-01 2.877575159072875977e-02 -1.500176787376403809e-01 -2.571628615260124207e-02 2.767206728458404541e-02 -1.558726131916046143e-01 -5.607653409242630005e-02 -1.786677092313766479e-01 -2.263788729906082153e-01 -7.683283183723688126e-03 -3.149175345897674561e-01 2.356040179729461670e-01 3.141109645366668701e-01 6.827480625361204147e-03 -3.947312012314796448e-02 -1.549195032566785812e-02 -1.739047169685363770e-01 -4.985017478466033936e-01 2.572320699691772461e-01 1.255462318658828735e-01 -1.205495521426200867e-01
1.089319512248039246e-01 -1.833015680313110352e-01 -9.143990278244018555e-02 -7.910371571779251099e-02 -1.297686398029327393e-01 -3.056070022284984589e-02 2.771349437534809113e-02 1.256766766309738159e-01 2.178332358598709106e-01 2.030221521854400635e-01 -1.992862373590469360e-01 -3.618690073490142822e-01 -2.157422304153442383e-01 5.102815479040145874e-02 -9.404169768095016479e-02 5.382111994549632072e-04 6.846358627080917358e-02 -1.675738096237182617e-01 -1.181601583957672119e-01 -3.357558846473693848e-01 -1.855287402868270874e-01 2.693187594413757324e-01 1.412297189235687256e-01 7.399915903806686401e-02 2.276880592107772827e-01 2.637510001659393311e-01 -2.187595516443252563e-02 -1.765647158026695251e-02 -1.826266795396804810e-01 2.716339007019996643e-02 -3.307171761989593506e-01 -1.753698885440826416e-01
-3.759800642728805542e-02 2.439480274915695190e-01 -8.729893714189529419e-02 -1.732951998710632324e-01 -1.954512000083923340e-01 -2.517693936824798584e-01 9.835006296634674072e-02 1.296285986900329590e-01 9.039189666509628296e-02 2.950398251414299011e-03 3.511991119012236595e-03 -2.120184302330017090e-01 -1.706953793764114380e-01 -1.114357188344001770e-01 1.143541112542152405e-01 2.442559301853179932e-01 -2.212874144315719604e-01 -3.162843286991119385e-01 -7.897092401981353760e-02 -2.815133035182952881e-01 -1.489927526563405991e-03 9.428818523883819580e-02 -6.839060783386230469e-02 8.677662909030914307e-02 6.877284497022628784e-02 1.402411609888076782e-01 -3.351699113845825195e-01 -1.389414668083190918e-01 -3.404789268970489502e-01 1.124471947550773621e-01 1.289155036211013794e-01 -2.215886563062667847e-01
1.327600330114364624e-01 2.256378531455993652e-01 -1.754402965307235718e-01 1.942704617977142334e-01 1.795391440391540527e-01 -2.811449468135833740e-01 -1.602323949337005615e-01 -1.630142331123352051e-01 1.749142110347747803e-01 9.775091707706451416e-02 -2.489726692438125610e-01 -1.145408675074577332e-01 6.358821690082550049e-02 9.898528456687927246e-02 -2.627373337745666504e-01 2.735380828380584717e-01 -1.500489264726638794e-01 -5.130161345005035400e-02 -2.701180279254913330e-01 8.967617899179458618e-02 7.193529605865478516e-02 3.940400481224060059e-01 3.919809684157371521e-02 6.823672913014888763e-03 -9.168640524148941040e-02 -2.722202613949775696e-02 -5.464101955294609070e-02 -1.599185317754745483e-01 -2.848269641399383545e-01 -1.211069449782371521e-01 3.334113582968711853e-02 -1.538675725460052490e-01
2.395161241292953491e-01 3.280726447701454163e-02 -1.041872650384902954e-01 -3.255088925361633301e-01 -4.465513527393341064e-01 -3.057694435119628906e-01 -2.135823965072631836e-01 1.173148155212402344e-01 -8.651208132505416870e-02 -6.080607883632183075e-03 2.843069843947887421e-02 -2.612015232443809509e-03 1.163654252886772156e-01 1.225889995694160461e-01 -2.259266078472137451e-01 1.286356002092361450e-01 9.111446887254714966e-02 -7.279732078313827515e-02 -2.887885458767414093e-02 -6.995020806789398193e-02 -3.679734468460083008e-02 -9.109730273485183716e-02 1.507352292537689209e-01 -9.408031404018402100e-02 2.054047286510467529e-01 6.929081398993730545e-03 -1.268928349018096924e-01 -2.951254844665527344e-01 -2.802542150020599365e-01 2.253105491399765015e-02 -8.811023831367492676e-02 -2.741519510746002197e-01
3.783893305808305740e-03 5.788222700357437134e-02 -2.875399887561798096e-01 -1.768440306186676025e-01 -1.233110800385475159e-01 -8.634579926729202271e-02 -1.227750629186630249e-01 1.970109045505523682e-01 1.612408757209777832e-01 3.062571883201599121e-01 -1.558405440300703049e-02 7.196067273616790771e-02 2.322097271680831909e-01 -6.173011288046836853e-02 -2.798122763633728027e-01 -1.946926712989807129e-01 1.191894933581352234e-01 -2.000414878129959106e-01 -4.764837324619293213e-01 1.160409767180681229e-02 2.670495025813579559e-02 -1.416691988706588745e-01 1.048256382346153259e-01 -1.119030043482780457e-01 1.570790261030197144e-01 1.114511936902999878e-01 2.158866375684738159e-01 6.943042576313018799e-02 -2.558269202709197998e-01 7.866301387548446655e-02 1.376353353261947632e-01 -4.689322039484977722e-02
1.418797671794891357e-02 2.552537024021148682e-01 -1.230665594339370728e-01 -1.744386702775955200e-01 -1.584338545799255371e-01 -6.921391189098358154e-02 -6.185877695679664612e-02 -1.834474056959152222e-01 -7.263784855604171753e-02 -6.497989594936370850e-02 -3.131600320339202881e-01 2.101549208164215088e-01 1.039089784026145935e-01 7.571455091238021851e-02 -1.055326238274574280e-01 2.685683965682983398e-01 1.139123812317848206e-01 -1.782122850418090820e-01 -3.633123934268951416e-01 -2.463617771863937378e-01 2.221550345420837402e-01 -2.268368005752563477e-01 2.690579593181610107e-01 -1.578704565763473511e-01 2.159973084926605225e-01 5.639431253075599670e-02 7.179012149572372437e-02 -8.141923695802688599e-02 -1.222798824310302734e-01 9.785974025726318359e-02 -1.014176383614540100e-01 -1.954190433025360107e-01
1.347942799329757690e-01 3.452135622501373291e-01 -3.600963056087493896e-01 -2.356432676315307617e-01 -5.587483290582895279e-03 -1.563142538070678711e-01 5.406419560313224792e-02 -9.494892507791519165e-02 7.074465602636337280e-02 -5.006450042128562927e-02 1.706886440515518188e-01 -8.141727000474929810e-02 6.933479011058807373e-02 1.836040019989013672e-01 -3.389597833156585693e-01 1.508287992328405380e-02 -2.417097799479961395e-02 -8.287937194108963013e-02 -2.709532380104064941e-01 -2.024302780628204346e-01 -8.940509706735610962e-02 7.549253106117248535e-02 2.677738070487976074e-01 1.574068218469619751e-01 -1.993151456117630005e-01 -2.846693098545074463e-01 7.378475368022918701e-02 -3.221027553081512451e-03 3.614449501037597656e-02 1.962421983480453491e-01 -2.134034931659698486e-01 2.342250943183898926e-02
3.200582414865493774e-02 4.338402748107910156e-01 -1.430162936449050903e-01 -2.497688978910446167e-01 -2.271460592746734619e-01 2.225950807332992554e-01 -3.483346849679946899e-02 1.543435752391815186e-01 1.453079879283905029e-01 8.897797018289566040e-02 3.779799863696098328e-02 -3.953282535076141357e-02 3.502334002405405045e-03 -7.627081871032714844e-02 -1.802655458450317383e-01 6.775083392858505249e-02 -1.458727661520242691e-02 -1.247226521372795105e-01 -4.509233534336090088e-01 8.039803057909011841e-02 -1.296564936637878418e-01 -2.419488579034805298e-01 1.347505599260330200e-01 4.650797694921493530e-02 2.009019255638122559e-01 2.562865316867828369e-01 8.792703598737716675e-02 -4.376834630966186523e-02 -2.209978848695755005e-01 1.401547342538833618e-01 -4.326014220714569092e-02 -1.397193819284439087e-01
-4.240172356367111206e-02 7.947684824466705322e-02 -4.308978617191314697e-01 -1.492229700088500977e-01 -7.072405517101287842e-02 -3.314270079135894775e-02 1.181304305791854858e-01 -4.207457900047302246e-01 -5.781572777777910233e-03 3.342955559492111206e-02 -3.462299704551696777e-02 -3.059180378913879395e-01 2.016982436180114746e-01 -1.262371838092803955e-01 -2.821279168128967285e-01 1.750281006097793579e-01 -6.232744082808494568e-03 -9.136677533388137817e-02 -2.829837203025817871e-01 -1.576563566923141479e-01 -2.856743149459362030e-02 -1.542573869228363037e-01 -5.537591502070426941e-02 5.031477287411689758e-02 -4.654630646109580994e-02 -3.858592733740806580e-02 1.448103785514831543e-01 5.356486141681671143e-02 9.917984902858734131e-02 3.127083182334899902e-01 -2.123470753431320190e-01 -1.837714388966560364e-02
-1.658960729837417603e-01 9.510378539562225342e-02 -2.616969645023345947e-01 -9.347089380025863647e-02 -3.999164700508117676e-01 8.154516667127609253e-02 -1.781094074249267578e-01 -1.238509714603424072e-01 5.661244317889213562e-02 -5.103729292750358582e-02 1.158972010016441345e-01 7.911919057369232178e-02 2.439353466033935547e-01 -6.045106425881385803e-02 -3.080048561096191406e-01 -9.352258592844009399e-02 -7.310499995946884155e-02 2.332818880677223206e-02 -1.002181023359298706e-01 -2.220798432826995850e-01 1.293613202869892120e-02 -4.312648996710777283e-02 2.147361040115356445e-01 1.137649342417716980e-01 1.231879517436027527e-01 -4.461480304598808289e-02 2.022082358598709106e-01 1.151591725647449493e-02 -3.360324501991271973e-01 1.296634227037429810e-01 1.250551640987396240e-01 -3.878194689750671387e-01
-2.380001842975616455e-01 1.227863579988479614e-01 -1.004668101668357849e-01 -1.635828167200088501e-01 2.911820635199546814e-02 -4.311299026012420654e-01 -3.096747770905494690e-02 -5.464384704828262329e-02 1.817068904638290405e-01 1.513124406337738037e-01 -3.977992758154869080e-02 -2.416175231337547302e-02 1.659276187419891357e-01 -5.804454162716865540e-02 -1.150147169828414917e-01 -4.584433883428573608e-02 -3.046477735042572021e-01 -1.380689740180969238e-01 -1.060788929462432861e-01 -1.919025182723999023e-01 -8.978864550590515137e-02 1.205793246626853943e-01 2.442875877022743225e-02 4.029946029186248779e-01 2.604755163192749023e-01 -1.268149912357330322e-01 -7.522926479578018188e-02 -2.222597599029541016e-01 -7.223798334598541260e-02 4.594237729907035828e-02 -2.188649261370301247e-03 -3.233768641948699951e-01
1.287098880857229233e-02 1.967620402574539185e-01 -2.059810608625411987e-01 1.571126282215118408e-01 -1.898076385259628296e-01 -1.846117526292800903e-02 -4.790909960865974426e-02 -1.627103686332702637e-01 6.645804643630981445e-02 -1.375001817941665649e-01 1.214032396674156189e-01 -8.315297774970531464e-03 1.065496057271957397e-01 1.931758970022201538e-01 -4.433924257755279541e-01 -1.104674953967332840e-02 -2.037402093410491943e-01 -2.370731234550476074e-01 -3.503258526325225830e-01 6.916990876197814941e-02 4.308671131730079651e-02 2.214486300945281982e-01 2.132307179272174835e-02 2.105051726102828979e-01 2.051544934511184692e-02 -2.661877870559692383e-01 -4.403780028223991394e-02 -7.563436776399612427e-02 -8.540491014719009399e-02 3.485281467437744141e-01 -1.168310046195983887e-01 5.574567988514900208e-02
-1.261183917522430420e-01 9.154747426509857178e-02 -2.705139517784118652e-01 -5.951514467597007751e-02 8.502747863531112671e-02 7.883057743310928345e-02 -1.399505734443664551e-01 -3.255984187126159668e-02 4.879593104124069214e-02 6.893282383680343628e-02 -1.638090312480926514e-01 -1.825622469186782837e-01 2.190190404653549194e-01 -1.381182670593261719e-01 -2.447529584169387817e-01 -3.676253184676170349e-02 1.490476876497268677e-01 -3.076702952384948730e-01 -6.144419312477111816e-01 2.629153430461883545e-02 2.866201288998126984e-02 4.176247492432594299e-02 1.619420945644378662e-01 2.093071490526199341e-02 -3.560421243309974670e-02 -7.612330466508865356e-02 -1.430098898708820343e-02 2.226688116788864136e-01 -1.413520574569702148e-01 2.013797871768474579e-02 -2.582781612873077393e-01 3.208377584815025330e-02
-1.189573183655738831e-01 1.533228754997253418e-01 2.168288268148899078e-02 -7.729093730449676514e-02 -1.958306133747100830e-02 -1.797179281711578369e-01 4.440909624099731445e-02 1.210686042904853821e-01 4.188019782304763794e-02 1.114110723137855530e-01 -3.468431159853935242e-02 -1.911746859550476074e-01 -1.263485848903656006e-01 -1.983561962842941284e-01 -1.401019990444183350e-01 3.992482423782348633e-01 -2.096974998712539673e-01 -1.969085335731506348e-01 -1.382482051849365234e-01 -3.042061030864715576e-01 1.657554358243942261e-01 1.948376446962356567e-01 -2.534660696983337402e-01 2.004102915525436401e-01 3.916808962821960449e-02 1.058012247085571289e-01 -1.390718966722488403e-01 -2.174095949158072472e-03 -4.125972986221313477e-01 1.336848586797714233e-01 9.385535120964050293e-02 -1.646055877208709717e-01
9.655706584453582764e-02 1.390179246664047241e-01 -5.658657550811767578e-01 5.132490303367376328e-03 1.944799870252609253e-01 -1.532364189624786377e-01 1.004769653081893921e-01 -2.516352804377675056e-03 -4.850598797202110291e-02 -3.203267231583595276e-02 -2.396710067987442017e-01 -1.794156879186630249e-01 9.348927438259124756e-02 4.086547996848821640e-03 -3.489758670330047607e-01 -2.275241771712899208e-03 6.054163724184036255e-02 -2.806139588356018066e-01 -2.983364164829254150e-01 -8.448944240808486938e-02 -6.015684083104133606e-02 1.769349873065948486e-01 1.042021811008453369e-01 1.954219192266464233e-01 -1.057130321860313416e-01 -8.224924094974994659e-03 -5.884563870495185256e-05 -6.168697774410247803e-02 1.064068675041198730e-01 -4.054671525955200195e-02 -2.559636235237121582e-01 9.989899583160877228e-03
-1.777974329888820648e-02 -1.641828217543661594e-03 1.159064769744873047e-01 -2.049264609813690186e-01 -8.100099116563796997e-02 -3.486717641353607178e-01 -8.345390111207962036e-02 8.954345248639583588e-03 2.048927843570709229e-01 3.531624376773834229e-02 9.759917110204696655e-02 -2.039222568273544312e-01 2.125712856650352478e-02 -8.498837798833847046e-02 -1.819994002580642700e-01 -1.771879643201828003e-01 -3.511284291744232178e-01 -2.782158255577087402e-01 -1.973795592784881592e-01 -1.383720636367797852e-01 -3.800786137580871582e-01 1.184402480721473694e-01 -1.023032665252685547e-01 2.901903390884399414e-01 4.853947088122367859e-02 1.223247405141592026e-02 -5.118947476148605347e-02 -1.181546896696090698e-01 -2.488887757062911987e-01 3.043506853282451630e-02 -2.486816979944705963e-02 -2.190886139869689941e-01
-5.449665710330009460e-02 2.085701376199722290e-01 -1.626032441854476929e-01 -1.494743376970291138e-01 -1.677756309509277344e-01 -1.702436804771423340e-01 -4.756331071257591248e-02 -2.497235387563705444e-01 -6.460657715797424316e-02 -3.911667168140411377e-01 2.109322994947433472e-01 -1.784167885780334473e-01 -7.551666349172592163e-02 1.353320851922035217e-02 -4.191581904888153076e-01 -3.579528629779815674e-02 -4.575937241315841675e-02 -1.669033020734786987e-01 -1.926763206720352173e-01 -1.275543719530105591e-01 1.021779030561447144e-01 1.758617311716079712e-01 2.165083438158035278e-01 1.782258599996566772e-01 -1.600749492645263672e-01 -2.415211647748947144e-01 -8.937088400125503540e-02 7.478614151477813721e-02 -1.448008120059967041e-01 1.017476767301559448e-01 -1.853805631399154663e-01 6.656994577497243881e-03
-7.668319344520568848e-02 2.787901461124420166e-01 -2.131280601024627686e-01 -2.324461638927459717e-01 -1.397143602371215820e-01 2.465152554214000702e-02 1.518926322460174561e-01 3.750796616077423096e-02 7.605141401290893555e-02 -2.378152012825012207e-01 -5.379471555352210999e-02 1.225114837288856506e-01 2.082108892500400543e-02 -1.658651232719421387e-02 -4.119801223278045654e-01 7.246574759483337402e-02 5.488627031445503235e-02 -3.046889007091522217e-01 2.316077612340450287e-02 2.640775442123413086e-01 -1.750916689634323120e-01 -3.592321872711181641e-01 -6.291604042053222656e-02 1.149089708924293518e-01 6.828103214502334595e-02 1.759099513292312622e-01 -3.872571513056755066e-02 1.625865697860717773e-02 -3.035598695278167725e-01 -1.593223772943019867e-02 -2.016271650791168213e-01 -5.467490106821060181e-02
1.162630096077919006e-01 1.731495708227157593e-01 -1.084442734718322754e-01 4.819495230913162231e-02 -2.334816455841064453e-01 -7.550297677516937256e-02 2.195746451616287231e-02 5.158568918704986572e-02 1.148154735565185547e-01 -9.706927090883255005e-02 -4.253665208816528320e-01 -4.785942286252975464e-02 -3.137378394603729248e-02 -1.278032809495925903e-01 -2.449767142534255981e-01 -5.451794341206550598e-02 -5.115688592195510864e-02 -2.275853604078292847e-01 -2.748749554157257080e-01 -2.168219536542892456e-01 -1.058416068553924561e-01 1.929838508367538452e-01 -2.867205142974853516e-01 1.823833882808685303e-01 -1.993464231491088867e-01 -2.092602401971817017e-01 -2.542747855186462402e-01 -1.382001787424087524e-01 -1.695119440555572510e-01 1.166025996208190918e-01 2.701527252793312073e-02 -2.041663378477096558e-01
7.395236939191818237e-02 -1.262378543615341187e-01 -9.474392235279083252e-02 -2.091700583696365356e-01 -2.482485175132751465e-01 1.447487995028495789e-02 3.984250128269195557e-02 -1.582170873880386353e-01 -5.277605727314949036e-02 1.084088161587715149e-01 -2.452944964170455933e-01 -7.607428729534149170e-02 1.614970862865447998e-01 -5.421604216098785400e-02 -1.326308250427246094e-01 4.097989797592163086e-01 6.027377396821975708e-02 -5.919261276721954346e-02 -2.512751221656799316e-01 -1.271635144948959351e-01 -3.543608784675598145e-01 2.678583860397338867e-01 7.645480334758758545e-02 9.469968080520629883e-02 -7.523301243782043457e-02 3.327436372637748718e-02 -1.806569658219814301e-02 -3.486828804016113281e-01 -1.018611639738082886e-01 1.214832067489624023e-01 -2.969785034656524658e-01 4.225215688347816467e-02
9.972739219665527344e-02 3.149980604648590088e-01 -1.078023910522460938e-01 -4.173544421792030334e-02 2.403176277875900269e-01 -1.720203161239624023e-01 -2.032736688852310181e-01 -2.489704042673110962e-01 1.407905016094446182e-03 -4.589598998427391052e-02 1.304646134376525879e-01 -1.235645413398742676e-01 5.267419666051864624e-02 2.100891619920730591e-01 1.992011629045009613e-02 3.337181508541107178e-01 -2.581315860152244568e-02 -2.416739165782928467e-01 -3.745220899581909180e-01 9.700319170951843262e-02 -5.719502270221710205e-02 1.637540012598037720e-01 1.374805271625518799e-01 1.343768239021301270e-01 -8.089655637741088867e-02 -6.703711301088333130e-02 1.068223938345909119e-01 1.089033558964729309e-01 -3.347805738449096680e-01 1.422027051448822021e-01 -1.876081973314285278e-01 -1.270583570003509521e-01
-6.010719761252403259e-02 3.199022412300109863e-01 -2.884813956916332245e-02 -1.027597412467002869e-01 -9.003391861915588379e-02 -8.846107125282287598e-02 -1.144116520881652832e-01 1.027883961796760559e-02 -3.743334114551544189e-02 -8.483137190341949463e-02 -1.772963106632232666e-01 -1.482201069593429565e-01 -7.791567593812942505e-02 1.231205277144908905e-02 -4.548600018024444580e-01 1.940325647592544556e-01 -1.737311780452728271e-01 -1.329179480671882629e-02 -2.125285565853118896e-02 1.449885684996843338e-02 -3.285673856735229492e-01 6.583321955986320972e-04 -4.555570706725120544e-02 3.794785737991333008e-01 3.063687086105346680e-01 1.516063231974840164e-02 7.244628667831420898e-02 3.029383420944213867e-01 -4.965052008628845215e-02 9.382020682096481323e-02 -8.420927077531814575e-02 -2.150201499462127686e-01
3.435981273651123047e-01 -5.005164444446563721e-02 4.843249544501304626e-02 -9.935288690030574799e-03 -1.069706827402114868e-01 -1.374461650848388672e-01 -1.912779211997985840e-01 -5.923312529921531677e-02 -3.834030032157897949e-02 -8.495998382568359375e-02 5.239219963550567627e-02 -1.586508303880691528e-01 -8.042098581790924072e-02 -1.561741977930068970e-01 -3.022533655166625977e-01 1.023837104439735413e-01 -3.626298159360885620e-03 -2.018239647150039673e-01 -1.303028762340545654e-01 -2.623472735285758972e-02 -2.797740399837493896e-01 3.346998989582061768e-02 1.185133457183837891e-01 -1.023948937654495239e-01 1.932009011507034302e-01 1.590810716152191162e-01 -1.946740597486495972e-01 -1.813870519399642944e-01 -5.162028670310974121e-01 2.580000162124633789e-01 8.196040987968444824e-02 -4.175699502229690552e-02
4.193216934800148010e-02 2.193446829915046692e-02 -1.315464824438095093e-01 -1.464066356420516968e-01 -1.816089004278182983e-01 1.134640797972679138e-01 -3.237212002277374268e-01 -7.185409218072891235e-02 2.113361656665802002e-02 2.430923879146575928e-01 -3.358149901032447815e-02 -5.752750113606452942e-02 -5.021869763731956482e-02 9.789421409368515015e-02 -3.891926258802413940e-02 -4.413089528679847717e-02 -3.861496224999427795e-02 -7.635100185871124268e-02 -1.986920535564422607e-01 -1.982126235961914062e-01 1.521318107843399048e-01 -8.550914376974105835e-02 1.552251130342483521e-01 -1.130148768424987793e-02 -4.252534732222557068e-02 3.012867569923400879e-01 -3.188324868679046631e-01 2.205282449722290039e-01 -4.634042978286743164e-01 1.992841064929962158e-01 -4.659990966320037842e-02 -2.887865304946899414e-01
-1.165546197444200516e-02 -2.017174363136291504e-01 8.281834423542022705e-02 2.122210524976253510e-02 -9.992220997810363770e-02 3.027006750926375389e-03 -1.728573143482208252e-01 -6.748569756746292114e-02 -8.522130083292722702e-04 1.411895304918289185e-01 1.571338623762130737e-01 -2.792488634586334229e-01 7.147531211376190186e-02 3.862150013446807861e-02 -1.916306018829345703e-01 3.368881344795227051e-01 2.023775726556777954e-01 -3.181185200810432434e-02 -2.647279500961303711e-01 -2.767282724380493164e-01 -2.006654590368270874e-01 -1.999288350343704224e-01 4.292180016636848450e-02 9.719067066907882690e-02 8.553828299045562744e-02 -1.593059115111827850e-02 2.994136884808540344e-02 -2.939758598804473877e-01 -4.230530261993408203e-01 1.367335617542266846e-01 5.112474039196968079e-02 -2.295384258031845093e-01
-1.937503218650817871e-01 5.963093135505914688e-03 -3.828373551368713379e-01 1.034893840551376343e-01 -4.677478689700365067e-03 -1.966966688632965088e-01 3.614857792854309082e-02 -2.708351016044616699e-01 1.461798232048749924e-02 2.553699314594268799e-01 -4.533783346414566040e-02 -3.760090768337249756e-01 -5.928991362452507019e-02 -1.110872402787208557e-01 -3.200452625751495361e-01 -6.524399667978286743e-02 -2.372832745313644409e-01 1.310511827468872070e-01 -2.792315781116485596e-01 -1.526960879564285278e-01 1.404573675245046616e-02 -3.487281873822212219e-02 -5.581849813461303711e-02 4.202930256724357605e-02 1.938043534755706787e-01 -3.848466649651527405e-02 -9.391120076179504395e-02 5.625070631504058838e-02 -2.235990166664123535e-01 2.684188485145568848e-01 7.641379535198211670e-02 2.012753114104270935e-02
4.403992369771003723e-02 4.699998348951339722e-02 -5.909697711467742920e-02 -1.744691729545593262e-01 -5.508685111999511719e-02 4.409573599696159363e-02 4.553218558430671692e-02 -2.036629617214202881e-01 1.165538206696510315e-01 -3.375830054283142090e-01 1.103892996907234192e-01 -1.398109942674636841e-01 2.084494754672050476e-02 -1.728943586349487305e-01 -2.807148098945617676e-01 1.689529120922088623e-01 3.426504880189895630e-02 -9.415392577648162842e-02 -1.809686869382858276e-01 -1.687475442886352539e-01 -2.601052224636077881e-01 -2.095099911093711853e-02 -4.695792496204376221e-02 1.807740330696105957e-01 2.232959121465682983e-01 2.218821793794631958e-01 1.079953014850616455e-01 3.625375628471374512e-01 -3.350169956684112549e-01 1.026190295815467834e-01 -1.257889866828918457e-01 -2.478195577859878540e-01
-1.032755076885223389e-01 -1.532641937956213951e-03 -7.212542742490768433e-02 -1.421679258346557617e-01 -1.812100261449813843e-01 -9.029626101255416870e-02 2.394884265959262848e-02 -2.187752872705459595e-01 -3.356616199016571045e-02 -1.532896161079406738e-01 -2.679863870143890381e-01 -9.115519374608993530e-02 -1.577376723289489746e-01 3.675844520330429077e-02 -8.185581117868423462e-02 -5.584290623664855957e-02 -2.250951379537582397e-01 -4.116691052913665771e-01 -3.707158565521240234e-01 1.727748811244964600e-01 -9.053271263837814331e-02 7.117296010255813599e-02 1.607537418603897095e-01 -2.012056857347488403e-01 3.266442939639091492e-02 1.137457937002182007e-01 9.086485207080841064e-02 -1.743744611740112305e-01 -5.936672538518905640e-02 4.397772252559661865e-01 9.740916639566421509e-02 -8.716131001710891724e-02
9.822760522365570068e-02 2.437311261892318726e-01 -1.608984023332595825e-01 -1.221601217985153198e-01 2.239517420530319214e-01 -2.425432205200195312e-01 6.676831841468811035e-02 -2.110723108053207397e-01 -1.286284178495407104e-01 2.062281221151351929e-01 -1.816673576831817627e-01 -1.440696865320205688e-01 1.721075624227523804e-01 1.691614836454391479e-01 -2.947758138179779053e-01 1.553611755371093750e-01 1.330594569444656372e-01 -2.357040494680404663e-01 -6.854174286127090454e-02 7.473585754632949829e-02 2.255290746688842773e-01 1.369420140981674194e-01 -9.479905711486935616e-04 1.199272498488426208e-01 -8.035960048437118530e-02 6.339556723833084106e-02 -4.333108291029930115e-02 -8.887468278408050537e-02 -2.774170041084289551e-01 -1.339195948094129562e-02 -1.074416376650333405e-02 -4.301054775714874268e-01
-3.159658610820770264e-01 6.839846074581146240e-02 -2.104688733816146851e-01 1.751358062028884888e-01 7.448522001504898071e-02 -4.378288984298706055e-03 -5.333575606346130371e-02 -2.707142010331153870e-02 -8.479265868663787842e-02 1.141191720962524414e-01 -2.709226608276367188e-01 -2.616087496280670166e-01 1.242899224162101746e-01 -2.404364496469497681e-01 -3.847567439079284668e-01 1.207991540431976318e-01 8.985731005668640137e-02 -4.407601654529571533e-01 -2.251137346029281616e-01 1.703405678272247314e-01 -4.516448453068733215e-02 3.157598525285720825e-02 1.264309883117675781e-01 1.407627612352371216e-01 4.784886166453361511e-02 7.987089455127716064e-02 -5.918461829423904419e-02 -6.404271721839904785e-02 -1.975545883178710938e-01 7.335961610078811646e-02 -1.785165518522262573e-01 -3.357635112479329109e-03
1.995708607137203217e-02 2.813284993171691895e-01 -4.596742093563079834e-01 -1.866917312145233154e-01 -4.730415716767311096e-02 -5.622420832514762878e-02 2.488515712320804596e-02 -2.722783945500850677e-03 8.093284070491790771e-02 -1.894099414348602295e-01 -2.336127310991287231e-01 2.223340123891830444e-01 -1.959374994039535522e-01 3.189578354358673096e-01 -2.001439929008483887e-01 8.004210889339447021e-02 -3.047043681144714355e-01 4.801049083471298218e-02 -2.236516922712326050e-01 -2.231876105070114136e-01 -1.188392043113708496e-01 5.951930955052375793e-02 -7.278992235660552979e-02 1.071797981858253479e-01 2.197186462581157684e-02 -6.951229274272918701e-02 1.641451567411422729e-02 7.123853266239166260e-02 -2.781189382076263428e-01 1.056453064084053040e-01 -7.064031809568405151e-02 4.072782397270202637e-02
1.123701632022857666e-01 3.256111145019531250e-01 -6.828194856643676758e-02 -2.734560891985893250e-02 -9.148913621902465820e-02 -3.179071247577667236e-01 2.906112670898437500e-01 1.440219134092330933e-01 -8.933631330728530884e-02 -1.485380381345748901e-01 -6.867705285549163818e-02 -2.368564605712890625e-01 5.267412960529327393e-02 1.568286865949630737e-01 -2.560540437698364258e-01 9.997618943452835083e-02 2.116206567734479904e-03 -4.466694891452789307e-01 -9.876027703285217285e-02 -5.021637678146362305e-02 -2.054387778043746948e-01 -2.180744707584381104e-02 -8.776213973760604858e-02 8.606666326522827148e-02 -7.954565435647964478e-02 6.190094724297523499e-02 -4.255030676722526550e-02 -8.293297141790390015e-02 5.688946228474378586e-03 4.111557006835937500e-01 -9.421157836914062500e-02 -3.359114751219749451e-02
3.425403833389282227e-01 -1.941369324922561646e-01 -6.479966454207897186e-03 -2.918323874473571777e-01 2.498114109039306641e-02 -1.055407002568244934e-01 -2.305236905813217163e-01 8.733559399843215942e-02 -1.036986857652664185e-01 1.055800840258598328e-01 -1.624338924884796143e-01 -1.581801474094390869e-01 1.737082451581954956e-01 -2.892529405653476715e-02 -3.355455994606018066e-01 2.333388179540634155e-01 -6.042984500527381897e-02 -1.782430410385131836e-01 -1.344202756881713867e-01 1.511867642402648926e-01 -2.844928503036499023e-01 3.915371373295783997e-02 8.637114614248275757e-02 -1.967011764645576477e-02 1.457313448190689087e-01 1.480431407690048218e-01 -8.842309564352035522e-02 -1.369181871414184570e-01 -2.322948575019836426e-01 2.653043270111083984e-01 -5.048419907689094543e-02 -2.293505817651748657e-01
-1.068366691470146179e-01 -5.567394196987152100e-02 -2.471708059310913086e-01 1.475393772125244141e-02 1.123425439000129700e-01 -1.250672787427902222e-01 -1.679317653179168701e-01 -1.634383946657180786e-01 -1.233860552310943604e-01 3.161927163600921631e-01 -1.827295273542404175e-01 -1.916997283697128296e-01 1.305496096611022949e-01 -2.114876955747604370e-01 -3.956051766872406006e-01 -1.349700987339019775e-01 -5.767899379134178162e-02 -1.508353054523468018e-01 -1.802927553653717041e-01 -2.554060220718383789e-01 1.200279593467712402e-01 -1.411608904600143433e-01 1.691566705703735352e-01 3.131234347820281982e-01 1.394054666161537170e-02 -1.355673074722290039e-01 6.561340391635894775e-02 -1.270398795604705811e-01 -1.012362688779830933e-01 7.816454023122787476e-02 -2.149921506643295288e-01 -1.810015588998794556e-01
-9.249981492757797241e-02 5.448319762945175171e-02 -3.675324618816375732e-01 -7.393889129161834717e-02 1.229600980877876282e-01 1.422109156847000122e-01 -8.595968037843704224e-02 -1.941768378019332886e-01 -4.839779343456029892e-03 1.043332144618034363e-01 -7.365351915359497070e-02 -1.501215621829032898e-02 6.879658252000808716e-02 -1.868980526924133301e-01 -3.424375653266906738e-01 1.515221297740936279e-01 -9.731891751289367676e-02 -3.608600199222564697e-01 -2.842051386833190918e-01 2.067282646894454956e-01 -2.838856875896453857e-01 1.609841175377368927e-02 4.507924895733594894e-03 1.952455788850784302e-01 2.225664258003234863e-01 -4.358228296041488647e-02 -9.353733807802200317e-02 -4.868625476956367493e-02 -1.358847320079803467e-01 8.729157596826553345e-02 -3.105669915676116943e-01 6.134683638811111450e-02
-2.775912359356880188e-02 -1.355309337377548218e-01 -8.721759915351867676e-02 -3.705240488052368164e-01 -1.512721329927444458e-01 -2.367538809776306152e-01 8.766756206750869751e-02 -5.056748911738395691e-02 2.564903795719146729e-01 -7.622061762958765030e-03 -1.692171022295951843e-02 1.935980021953582764e-01 2.576747238636016846e-01 1.536368392407894135e-03 -3.123331069946289062e-01 2.059204876422882080e-01 -2.297668009996414185e-01 4.594161733984947205e-02 -1.902707368135452271e-01 -1.294486373662948608e-01 2.631215751171112061e-01 1.253862082958221436e-01 -1.079308241605758667e-01 -7.192722707986831665e-02 4.298110306262969971e-02 5.820162594318389893e-02 -2.588964104652404785e-01 3.982519358396530151e-02 -9.412408620119094849e-02 3.318032324314117432e-01 -1.651547849178314209e-01 -8.428759872913360596e-02
1.020254641771316528e-01 2.971714735031127930e-02 -5.487457662820816040e-02 -8.326667547225952148e-02 -1.514663845300674438e-01 8.850965648889541626e-03 -7.542156428098678589e-02 -1.345326900482177734e-01 3.393513560295104980e-01 -1.279000043869018555e-01 1.329122036695480347e-01 2.727916538715362549e-01 1.373883429914712906e-02 8.792665600776672363e-02 -1.709611415863037109e-01 2.157070487737655640e-01 1.368191689252853394e-01 -2.109929025173187256e-01 -3.286101818084716797e-01 -9.547760337591171265e-02 -5.095048248767852783e-02 -9.606371819972991943e-02 9.145477414131164551e-02 2.049191594123840332e-01 1.257226914167404175e-01 -9.836921468377113342e-03 1.779815740883350372e-02 -3.676372170448303223e-01 -3.870723247528076172e-01 2.118353843688964844e-01 2.085655555129051208e-02 1.888132691383361816e-01
-4.425723850727081299e-02 2.539942264556884766e-01 1.168796699494123459e-02 -2.421000599861145020e-01 -9.747331961989402771e-03 -1.468632966279983521e-01 -1.670260727405548096e-01 -9.804109483957290649e-02 2.347054779529571533e-01 4.391853883862495422e-02 -3.043853640556335449e-01 -1.115163937211036682e-01 -3.063322231173515320e-02 -1.182415639050304890e-03 -3.399215042591094971e-01 1.740451306104660034e-01 -1.706760078668594360e-01 -5.066626518964767456e-02 -1.541416496038436890e-01 -2.200412005186080933e-01 5.551467835903167725e-02 1.885383725166320801e-01 1.626767963171005249e-02 2.114483565092086792e-01 -1.282791979610919952e-02 -1.282860189676284790e-01 -3.293870389461517334e-01 -3.342207074165344238e-01 1.585360318422317505e-01 1.183137670159339905e-01 -1.100167781114578247e-01 -1.766066402196884155e-01
-3.752370923757553101e-02 3.587871417403221130e-02 -8.794751763343811035e-02 -1.604128926992416382e-01 -4.425566643476486206e-02 -1.006673648953437805e-01 -5.906880274415016174e-02 -2.994031012058258057e-01 -4.927786067128181458e-02 -1.648943424224853516e-01 -3.554683625698089600e-01 -8.748325705528259277e-02 7.929903268814086914e-02 2.035307697951793671e-02 -2.942639961838722229e-02 1.216698959469795227e-01 -1.946469396352767944e-01 -2.277250885963439941e-01 -1.853469312191009521e-01 1.340441256761550903e-01 2.438046969473361969e-02 1.890772767364978790e-02 -1.677898764610290527e-01 -1.335571110248565674e-01 9.006179869174957275e-02 3.579243719577789307e-01 1.689813844859600067e-02 -6.040150299668312073e-02 -2.539214491844177246e-01 4.606330096721649170e-01 -1.555036157369613647e-01 2.064140737056732178e-01
1.091634016484022141e-02 1.193714048713445663e-02 -3.671991825103759766e-01 -8.308516442775726318e-02 -9.990044683218002319e-02 -2.295824736356735229e-01 -2.570759356021881104e-01 1.345614492893218994e-01 2.215452259406447411e-03 -1.115846447646617889e-02 3.271427378058433533e-02 8.218830078840255737e-02 1.306763887405395508e-01 1.348451618105173111e-02 -1.128604337573051453e-01 -1.920451521873474121e-01 -3.641114830970764160e-01 -5.820608139038085938e-02 -4.388002678751945496e-02 -5.260632187128067017e-02 -1.962612718343734741e-01 -2.512001395225524902e-01 1.928168684244155884e-01 6.471058353781700134e-03 -1.680266112089157104e-02 1.896193474531173706e-01 4.629353806376457214e-02 -1.284127682447433472e-01 -2.236635982990264893e-01 2.099041193723678589e-01 -1.918080300092697144e-01 -4.135709106922149658e-01
1.865150183439254761e-01 -1.805797070264816284e-01 -1.458513140678405762e-01 -1.637824177742004395e-01 -1.647014170885086060e-01 -1.447438746690750122e-01 9.913036972284317017e-02 -1.231556907296180725e-01 4.256363958120346069e-02 7.163767516613006592e-02 -1.336341947317123413e-01 -1.388995498418807983e-01 1.745320558547973633e-01 4.575553536415100098e-02 -1.526031345129013062e-01 2.360474914312362671e-01 -2.463464438915252686e-01 -2.385672330856323242e-01 -2.598931491374969482e-01 2.207291424274444580e-01 2.856368571519851685e-02 7.951483875513076782e-02 -1.769396513700485229e-01 2.917294204235076904e-01 1.767866015434265137e-01 1.723804771900177002e-01 1.152356415987014771e-01 -3.287293314933776855e-01 -7.414658088237047195e-03 3.067208081483840942e-02 -3.060530126094818115e-01 -1.462345421314239502e-01
3.764649331569671631e-01 1.002729088068008423e-01 -3.282158821821212769e-02 -3.617741465568542480e-01 1.500585973262786865e-01 -1.216004863381385803e-01 6.293588131666183472e-02 -1.294692307710647583e-01 9.597129374742507935e-02 -2.345146425068378448e-02 -1.701661646366119385e-01 -2.617666721343994141e-01 2.709045112133026123e-01 1.249614637345075607e-02 -3.785372897982597351e-02 8.865709602832794189e-02 -1.822135895490646362e-01 -3.182824552059173584e-01 -6.525475531816482544e-02 -5.110618844628334045e-02 -1.440186798572540283e-01 6.728284806013107300e-02 1.247165501117706299e-01 -1.973135322332382202e-01 -3.035715408623218536e-02 -6.900455057621002197e-02 -5.329904612153768539e-03 -1.759028807282447815e-02 -2.410328239202499390e-01 2.554695010185241699e-01 -2.958474159240722656e-01 -1.735456734895706177e-01
-2.023731917142868042e-01 2.346545159816741943e-01 -3.243998885154724121e-01 -2.432620972394943237e-01 5.482631549239158630e-02 -6.276705861091613770e-02 -5.253605172038078308e-02 -9.880351275205612183e-02 -2.364376001060009003e-02 -2.346155047416687012e-02 -5.450098216533660889e-02 -4.010127782821655273e-01 1.836192160844802856e-01 -6.959668546915054321e-02 -3.792417943477630615e-01 1.744060218334197998e-01 -6.142439693212509155e-02 -2.553283981978893280e-02 -3.421210050582885742e-01 -1.191879510879516602e-01 1.427650898694992065e-01 -1.201637536287307739e-01 -8.914865553379058838e-02 2.216356247663497925e-02 3.366279602050781250e-02 -5.534808710217475891e-02 -2.414052560925483704e-02 -3.188829869031906128e-02 2.270934544503688812e-02 2.672400176525115967e-01 -2.605771720409393311e-01 1.335783898830413818e-01
2.827053666114807129e-01 2.605082690715789795e-01 -4.794577509164810181e-02 -2.688009142875671387e-01 4.646281711757183075e-03 -8.349080383777618408e-02 -1.566866189241409302e-01 -3.125852942466735840e-01 3.657168895006179810e-02 1.994045227766036987e-01 -2.081128805875778198e-01 -4.193735867738723755e-02 1.828483939170837402e-01 -1.914422959089279175e-03 -1.923392862081527710e-01 -6.036632508039474487e-02 -3.123561143875122070e-01 -3.230075240135192871e-01 -2.329266630113124847e-02 -1.329819113016128540e-01 -6.259399652481079102e-02 8.294612169265747070e-02 -9.046208113431930542e-02 7.561556063592433929e-03 2.123226411640644073e-03 -9.681184589862823486e-02 2.261093109846115112e-01 2.860077321529388428e-01 -1.370456069707870483e-01 1.614021956920623779e-01 -1.963694542646408081e-01 -1.526478081941604614e-01
1.627113819122314453e-01 1.192677021026611328e-01 5.904319509863853455e-02 -1.149713546037673950e-01 7.360941171646118164e-02 -2.052470147609710693e-01 -1.300915032625198364e-01 -1.318986713886260986e-01 -1.727734655141830444e-01 -9.203574061393737793e-02 -2.536197304725646973e-01 -1.343351155519485474e-01 2.664795517921447754e-01 -1.190681606531143188e-01 -2.056987434625625610e-01 9.875963628292083740e-02 -1.689673364162445068e-01 -1.883873343467712402e-01 -2.916205823421478271e-01 -2.369463294744491577e-01 -2.799077332019805908e-01 2.719270437955856323e-02 -1.310690939426422119e-01 2.757645845413208008e-01 2.500785589218139648e-01 -1.230066567659378052e-01 -2.173506468534469604e-01 -1.655466705560684204e-01 1.019628345966339111e-01 1.207081079483032227e-01 -1.344978660345077515e-01 -1.728399246931076050e-01
-1.709828376770019531e-01 1.958634108304977417e-01 3.760844841599464417e-02 4.560943692922592163e-02 2.070128172636032104e-01 -1.214850842952728271e-01 -1.846072226762771606e-01 -5.758671090006828308e-02 -1.743998676538467407e-01 -1.174589097499847412e-01 -2.107193171977996826e-01 -3.452401459217071533e-01 2.451957613229751587e-01 1.079444289207458496e-01 -1.693525314331054688e-01 5.962465703487396240e-02 1.034802347421646118e-01 -2.247140854597091675e-01 -1.831402629613876343e-01 2.243521250784397125e-02 1.444059908390045166e-01 -1.701500415802001953e-01 -4.333574697375297546e-02 6.107562780380249023e-02 3.070051670074462891e-01 -2.868094015866518021e-03 6.822345405817031860e-02 -1.061037182807922363e-01 -3.439801037311553955e-01 -1.054892409592866898e-02 -1.712562143802642822e-01 -3.368818759918212891e-01
-3.742405399680137634e-02 1.352764964103698730e-01 -6.495061516761779785e-02 -1.265993416309356689e-01 -1.804001033306121826e-01 -9.548152238130569458e-02 -4.252461716532707214e-03 3.349420055747032166e-02 7.971011847257614136e-02 8.196924626827239990e-02 -2.183939963579177856e-01 1.453063935041427612e-01 -4.104393348097801208e-02 -6.023782864212989807e-02 -1.378907710313796997e-01 3.133653104305267334e-01 1.262963861227035522e-01 -1.416976600885391235e-01 -5.903918147087097168e-01 -2.495992034673690796e-01 2.581117860972881317e-02 -2.651755213737487793e-01 1.337385773658752441e-01 -7.402846962213516235e-02 1.458018925040960312e-02 -1.200981531292200089e-02 1.555689573287963867e-01 -2.725876569747924805e-01 -1.646267026662826538e-01 1.748227030038833618e-01 2.615835703909397125e-02 -1.199663802981376648e-01
2.949599735438823700e-02 8.318048715591430664e-02 -6.126204505562782288e-02 5.934482812881469727e-02 -2.643291056156158447e-01 -1.017961725592613220e-01 -1.119235679507255554e-01 -2.350833714008331299e-01 2.685976922512054443e-01 -2.531266212463378906e-01 -1.279858499765396118e-01 1.413023769855499268e-01 1.779332160949707031e-01 2.452928125858306885e-01 -7.072687894105911255e-02 3.720965087413787842e-01 3.439715877175331116e-02 -1.933703869581222534e-01 -4.977274537086486816e-01 -2.025595754384994507e-01 -1.237731426954269409e-01 1.016997098922729492e-01 -1.135102361440658569e-01 1.651681773364543915e-02 4.295657854527235031e-03 -3.514981269836425781e-02 -1.463156789541244507e-01 -1.181033700704574585e-01 3.408499807119369507e-02 1.531331688165664673e-01 3.938821330666542053e-02 1.137698348611593246e-02
-2.067427523434162140e-02 1.920399367809295654e-01 -1.321075260639190674e-01 -2.969865202903747559e-01 -6.623417884111404419e-02 5.549433454871177673e-02 1.041873451322317123e-02 1.070208027958869934e-01 4.789829626679420471e-02 8.045344799757003784e-02 -1.510170251131057739e-01 -5.375653505325317383e-02 -8.130529522895812988e-02 1.295178569853305817e-02 -3.251496255397796631e-01 7.545301318168640137e-02 3.389180451631546021e-02 -4.976189136505126953e-02 -2.277488708496093750e-01 -3.333039954304695129e-02 -2.364696860313415527e-01 -3.301744461059570312e-01 8.219321072101593018e-02 -2.015052130445837975e-03 2.605329155921936035e-01 4.899322390556335449e-01 1.392486989498138428e-01 -2.043410688638687134e-01 -1.316976994276046753e-01 1.958380788564682007e-01 -1.582722514867782593e-01 -8.516307920217514038e-02
-1.389894038438796997e-01 1.622218489646911621e-01 -1.697158664464950562e-01 -1.330912560224533081e-01 -3.245791196823120117e-01 -4.070540517568588257e-02 -3.825343027710914612e-02 -9.148841351270675659e-02 -9.260690957307815552e-02 1.729003712534904480e-02 -3.185042412951588631e-03 3.739088028669357300e-02 1.123870238661766052e-01 9.204369783401489258e-02 -3.812747895717620850e-01 4.922347143292427063e-02 6.186854839324951172e-02 1.148710697889328003e-01 -1.125228330492973328e-01 -1.294202953577041626e-01 -3.486580848693847656e-01 -1.955942064523696899e-01 2.658673822879791260e-01 5.855222418904304504e-02 -1.314877122640609741e-01 -3.970339521765708923e-02 -3.399245440959930420e-02 -1.028881967067718506e-01 -3.545728921890258789e-01 1.644203066825866699e-01 5.286304280161857605e-02 -3.811861574649810791e-01
1.080833449959754944e-01 1.166154518723487854e-01 -2.185778468847274780e-01 1.874781697988510132e-01 -3.872975707054138184e-02 -1.478853076696395874e-01 -1.848525255918502808e-01 -4.295916110277175903e-02 -6.772639602422714233e-02 2.925913780927658081e-02 -1.123734470456838608e-02 -3.718927800655364990e-01 -8.102823793888092041e-02 -5.482818558812141418e-02 -4.431645274162292480e-01 -7.927091419696807861e-02 -2.517946362495422363e-01 5.164558067917823792e-03 -1.572756022214889526e-01 -2.482696920633316040e-01 -1.074336096644401550e-01 -1.012876853346824646e-01 -2.248000502586364746e-01 -2.153189107775688171e-02 3.213181197643280029e-01 -1.969793140888214111e-01 -7.026969641447067261e-02 9.123386442661285400e-02 -2.108966261148452759e-01 5.039067566394805908e-02 -2.025694102048873901e-01 -1.016144528985023499e-01
-1.038029044866561890e-01 -3.999353945255279541e-02 -2.690551280975341797e-01 -5.342140793800354004e-02 -5.545051023364067078e-02 -4.987663403153419495e-02 -6.885644048452377319e-02 -2.020323835313320160e-02 8.603438735008239746e-02 -5.690686032176017761e-02 -2.532207369804382324e-01 -1.527354866266250610e-01 1.825996935367584229e-01 1.143665313720703125e-01 -1.066535562276840210e-01 -2.175874859094619751e-01 -1.046410873532295227e-01 -2.413079738616943359e-01 -2.604413628578186035e-01 -3.369464874267578125e-01 -7.837875187397003174e-02 1.669117808341979980e-01 2.447346597909927368e-02 1.120559498667716980e-01 4.056177139282226562e-01 1.889320909976959229e-01 1.546219107694923878e-03 9.716279804706573486e-02 9.119863808155059814e-02 6.301825493574142456e-02 -3.131593465805053711e-01 -2.841072082519531250e-01
2.520384490489959717e-01 -7.327862083911895752e-02 -1.000725924968719482e-01 -1.301289945840835571e-01 1.681669056415557861e-01 -2.306930124759674072e-01 9.865782409906387329e-02 6.438614428043365479e-02 2.079113870859146118e-01 9.053669869899749756e-02 -1.590444892644882202e-01 -9.009233862161636353e-02 7.742464542388916016e-02 -2.328235805034637451e-01 -6.315284967422485352e-02 -2.345067709684371948e-01 1.392365545034408569e-01 -8.670550584793090820e-02 -3.251620531082153320e-01 -7.813331484794616699e-02 -2.987761497497558594e-01 2.105432897806167603e-01 9.961628913879394531e-02 2.192243337631225586e-01 -3.029071912169456482e-02 -1.077227666974067688e-01 1.025267411023378372e-02 -1.924188137054443359e-01 -2.954141795635223389e-01 1.846434473991394043e-01 -2.721522748470306396e-01 -1.713529080152511597e-01
4.729378595948219299e-02 1.138630956411361694e-01 1.271789819002151489e-01 -1.103640273213386536e-01 -5.574113130569458008e-02 -6.400135159492492676e-02 2.583762705326080322e-01 -1.810338497161865234e-01 1.447594165802001953e-01 -9.580174088478088379e-02 -3.796448707580566406e-01 2.152357948943972588e-03 4.409484192728996277e-02 1.175149828195571899e-01 -1.849414110183715820e-01 7.224173750728368759e-03 9.712738543748855591e-02 -1.803511232137680054e-01 -3.132109344005584717e-01 -3.413605391979217529e-01 -1.419117953628301620e-02 7.456056773662567139e-02 -1.815029084682464600e-01 1.990875154733657837e-01 -5.116281658411026001e-02 1.619069576263427734e-01 -7.827050238847732544e-02 -1.455756127834320068e-01 -2.621231973171234131e-01 2.131381481885910034e-01 -3.344444036483764648e-01 9.145283699035644531e-02
-1.019731909036636353e-02 1.478257477283477783e-01 -1.052551642060279846e-01 -1.443956792354583740e-02 1.278250813484191895e-01 -5.184196829795837402e-01 1.198150143027305603e-01 -1.306121610105037689e-02 5.428902059793472290e-02 6.417137105017900467e-03 -2.486146539449691772e-01 8.369296789169311523e-02 2.029812037944793701e-01 1.703118681907653809e-01 -1.944470554590225220e-01 -2.068964019417762756e-02 -1.634604185819625854e-01 -1.048202663660049438e-01 -3.237715959548950195e-01 -1.984503865242004395e-02 -3.513573855161666870e-02 -9.645862504839897156e-03 3.626137673854827881e-01 -8.182073384523391724e-02 1.099283695220947266e-01 2.948183417320251465e-01 -6.355121731758117676e-03 -4.962987080216407776e-02 -6.866606324911117554e-02 -1.407605502754449844e-02 -2.426526248455047607e-01 -1.978533267974853516e-01
9.601567685604095459e-02 9.643995761871337891e-02 -2.440419793128967285e-01 -5.726033821702003479e-02 1.914097964763641357e-01 -2.271555662155151367e-01 -2.176903784275054932e-01 1.541217714548110962e-01 -1.111166644841432571e-02 1.146707758307456970e-01 -2.541712522506713867e-01 -1.679732501506805420e-01 -1.580697894096374512e-01 -2.223636023700237274e-02 -2.346665114164352417e-01 3.277654647827148438e-01 -4.904114454984664917e-02 -4.296920299530029297e-01 1.293252129107713699e-02 -1.059409454464912415e-01 2.516985237598419189e-01 1.410036534070968628e-01 -1.551570296287536621e-01 8.724709600210189819e-02 -1.268801242113113403e-01 1.850309409201145172e-02 -1.955393701791763306e-01 -1.438687145709991455e-01 -2.137278765439987183e-01 9.105473756790161133e-02 -2.490868046879768372e-02 -1.479136645793914795e-01
1.630082726478576660e-01 -1.184883862733840942e-01 -1.867040693759918213e-01 -1.967295706272125244e-01 1.458102315664291382e-01 -1.362667083740234375e-01 -4.904629662632942200e-02 2.020924165844917297e-02 1.815043985843658447e-01 -1.114495396614074707e-01 6.433737277984619141e-02 9.806086122989654541e-02 -7.369409501552581787e-02 7.013750076293945312e-02 -1.865461468696594238e-01 1.967728883028030396e-01 5.734555050730705261e-02 1.304179430007934570e-02 -4.996504187583923340e-01 -4.272411391139030457e-02 -9.400013089179992676e-02 -4.376720264554023743e-02 1.374367810785770416e-02 8.879313617944717407e-02 3.348217010498046875e-01 -1.552127748727798462e-01 -2.877776026725769043e-01 -6.623244285583496094e-02 -4.245232343673706055e-01 1.010968461632728577e-01 7.364812493324279785e-02 8.469022810459136963e-02
1.336544007062911987e-01 1.291151493787765503e-01 1.086889654397964478e-01 1.829222030937671661e-02 -1.724492609500885010e-01 -1.309590041637420654e-01 6.113603711128234863e-02 -1.057411059737205505e-01 6.791678816080093384e-02 -1.347850138699868694e-05 -3.944212794303894043e-01 1.259463429450988770e-01 -9.278701245784759521e-02 -2.584968805313110352e-01 -2.154190391302108765e-01 -1.227558217942714691e-02 -1.572877168655395508e-01 -3.968777358531951904e-01 -3.141170740127563477e-01 7.447667419910430908e-02 -1.544843167066574097e-01 1.799070835113525391e-01 -2.386251837015151978e-01 9.470536559820175171e-02 4.289435595273971558e-02 -3.601550683379173279e-02 -5.597998946905136108e-02 -1.131194680929183960e-01 -1.177095770835876465e-01 1.913250684738159180e-01 -1.324104368686676025e-01 -3.127455413341522217e-01
2.003288567066192627e-01 8.544953167438507080e-02 -1.310530453920364380e-01 -2.541499435901641846e-01 -1.365821715444326401e-02 -1.431073695421218872e-01 -6.949003040790557861e-02 -8.544724434614181519e-02 1.264315843582153320e-01 -3.494282066822052002e-02 -2.234598100185394287e-01 -4.595192968845367432e-01 3.053595721721649170e-01 5.029131472110748291e-02 -2.423485741019248962e-03 1.610187292098999023e-01 -9.586881101131439209e-02 -8.725564181804656982e-02 -1.999073475599288940e-02 -2.462213486433029175e-01 -1.085816174745559692e-01 1.388814449310302734e-01 4.090060591697692871e-01 -1.110362932085990906e-01 1.738963425159454346e-01 8.142951875925064087e-02 -2.850805968046188354e-02 -5.537944659590721130e-02 4.375618323683738708e-02 6.763038784265518188e-02 -2.210873961448669434e-01 -2.309934943914413452e-01
3.663786649703979492e-01 -1.914933621883392334e-01 -7.179474085569381714e-02 1.257385611534118652e-01 -1.340313851833343506e-01 -1.202798634767532349e-01 -3.149714469909667969e-01 2.641497552394866943e-01 2.149342000484466553e-01 -8.346487767994403839e-03 -1.622631549835205078e-01 8.236449211835861206e-02 -4.401171952486038208e-02 -3.625141689553856850e-03 -3.989535868167877197e-01 1.694314777851104736e-01 -1.032226681709289551e-01 -3.550583422183990479e-01 -3.003736734390258789e-01 -1.051729544997215271e-01 -1.520528942346572876e-01 -9.883354417979717255e-03 -5.390317179262638092e-03 -5.723769217729568481e-02 1.325299441814422607e-01 1.021163910627365112e-01 3.766490519046783447e-02 -1.408634781837463379e-01 -7.294098287820816040e-02 1.255286335945129395e-01 3.372143581509590149e-02 -3.898333758115768433e-02
-3.377811610698699951e-02 2.451121360063552856e-01 -1.220323070883750916e-01 -3.128875195980072021e-01 -2.304238975048065186e-01 1.142579782754182816e-02 -1.325201336294412613e-02 -8.286540955305099487e-02 4.897189140319824219e-02 4.343540668487548828e-01 -6.080280058085918427e-03 1.250545978546142578e-01 1.839658468961715698e-01 2.795015228912234306e-03 -2.533884942531585693e-01 5.585379898548126221e-02 -7.856278866529464722e-02 -9.046205133199691772e-02 -1.323126256465911865e-01 -5.015794560313224792e-02 -6.622868776321411133e-02 -2.679002285003662109e-01 -4.632446449249982834e-03 -5.092442035675048828e-03 2.058995813131332397e-01 2.124950885772705078e-01 1.426380872726440430e-01 -3.040174841880798340e-01 -2.451893240213394165e-01 1.387681961059570312e-01 -6.232393532991409302e-02 -2.522791326045989990e-01
2.314876765012741089e-01 -1.280795633792877197e-01 -1.315561085939407349e-01 -5.410585179924964905e-02 -1.843380779027938843e-01 -3.778588026762008667e-02 1.099842484109103680e-03 -7.063229382038116455e-02 1.874807775020599365e-01 -1.709935516119003296e-01 -4.485377967357635498e-01 -1.787654757499694824e-01 8.130151778459548950e-03 3.228520154953002930e-01 -1.953931450843811035e-01 -8.527681231498718262e-03 -4.449550062417984009e-02 -1.086792424321174622e-01 -2.511201426386833191e-02 -1.433667242527008057e-01 1.630330532789230347e-01 -3.581947088241577148e-02 1.805135905742645264e-01 2.140095829963684082e-01 -8.899752795696258545e-02 1.743397116661071777e-01 4.061957448720932007e-02 -1.295504420995712280e-01 -4.302584826946258545e-01 -1.123471483588218689e-01 -1.678731888532638550e-01 -7.346435636281967163e-02
1.927679181098937988e-01 1.518736779689788818e-01 -1.370875537395477295e-01 -1.094108168035745621e-02 -3.841317296028137207e-01 9.080421179533004761e-02 -7.526354491710662842e-02 -9.226169437170028687e-02 1.492047496140003204e-02 6.828598678112030029e-02 -3.439684212207794189e-01 -1.967542916536331177e-01 3.361066281795501709e-01 1.480791866779327393e-01 4.758289083838462830e-02 3.651405572891235352e-01 -2.152327448129653931e-01 -1.652727425098419189e-01 -7.118406146764755249e-02 -1.428528726100921631e-01 -2.145940959453582764e-01 8.327088505029678345e-02 2.192820906639099121e-01 3.020321391522884369e-02 -8.032207190990447998e-02 1.443124115467071533e-01 2.713263407349586487e-02 -6.673502177000045776e-02 -1.656427681446075439e-01 1.552159786224365234e-01 1.609001308679580688e-01 -8.661490678787231445e-02
4.387605935335159302e-02 3.046008944511413574e-02 -1.447085738182067871e-01 5.015531927347183228e-02 9.002005308866500854e-02 -1.327760070562362671e-01 -9.699453413486480713e-02 -3.923753201961517334e-01 1.820926815271377563e-01 -3.098047375679016113e-01 -2.692505531013011932e-02 -2.313777357339859009e-01 -9.657341986894607544e-02 -3.772172331809997559e-02 -4.171583354473114014e-01 -1.546577177941799164e-02 5.233888328075408936e-02 -6.247307360172271729e-02 -2.240248173475265503e-01 -2.270713746547698975e-01 -5.283351242542266846e-02 -1.082946360111236572e-01 2.446295320987701416e-02 5.515211075544357300e-02 1.818666011095046997e-01 3.868207037448883057e-01 -5.420823767781257629e-02 8.862295746803283691e-02 -2.656497359275817871e-01 5.465603992342948914e-02 1.298884600400924683e-01 -7.555128633975982666e-02
-1.101374030113220215e-01 1.093742847442626953e-01 -1.591949462890625000e-01 -1.037677600979804993e-01 2.653092844411730766e-03 1.595383584499359131e-01 3.775337710976600647e-03 -8.763378113508224487e-02 1.513864547014236450e-01 -4.587146639823913574e-02 -1.916060298681259155e-01 -2.195102423429489136e-01 1.572135239839553833e-01 1.608460098505020142e-01 -2.381552606821060181e-01 -1.378353834152221680e-01 6.453363597393035889e-02 -3.317601084709167480e-01 -3.650014102458953857e-01 7.921347022056579590e-02 -2.288180217146873474e-02 -4.652988165616989136e-02 1.972706317901611328e-01 -1.511619091033935547e-01 2.352976500988006592e-01 -2.217348515987396240e-01 -1.036636009812355042e-01 9.589715301990509033e-02 -3.746424913406372070e-01 1.520058065652847290e-01 -2.216847091913223267e-01 1.231024786829948425e-01
1.619744449853897095e-01 6.746879965066909790e-02 -1.565181314945220947e-01 -1.733600497245788574e-01 8.951207250356674194e-02 -2.356662750244140625e-01 1.235178783535957336e-01 1.137466877698898315e-01 9.401086717844009399e-02 1.826046779751777649e-02 -1.627800017595291138e-01 -1.858168542385101318e-01 5.921427905559539795e-02 1.704687029123306274e-01 -1.610020995140075684e-01 8.450694382190704346e-02 -2.235055416822433472e-01 -3.267521783709526062e-02 -1.207386106252670288e-01 -2.523774206638336182e-01 3.550967201590538025e-02 2.326595187187194824e-01 3.264502808451652527e-02 -6.316683441400527954e-02 1.410365104675292969e-01 2.530248761177062988e-01 -1.527769565582275391e-01 -2.892773449420928955e-01 -3.313906192779541016e-01 -6.112148612737655640e-02 -3.158448264002799988e-02 -4.380169510841369629e-01
3.825467228889465332e-01 2.340926975011825562e-02 -1.592338979244232178e-01 -5.785284936428070068e-02 -8.758332580327987671e-02 -3.170087933540344238e-01 2.401490695774555206e-02 -4.623972252011299133e-02 7.350025326013565063e-02 -1.817466467618942261e-01 -7.010640203952789307e-02 -2.388623207807540894e-01 -5.069483444094657898e-02 -1.840202510356903076e-02 -9.004926681518554688e-02 -4.250175133347511292e-02 -3.848427534103393555e-01 -7.404717803001403809e-02 -3.812149763107299805e-01 -3.347969651222229004e-01 -2.695034444332122803e-02 1.063794195652008057e-01 8.040306158363819122e-03 3.427893668413162231e-02 2.287247776985168457e-01 1.071338132023811340e-01 -1.701542884111404419e-01 -1.117852181196212769e-01 -1.007990688085556030e-01 -9.513934701681137085e-02 -9.164734184741973877e-02 -2.077587395906448364e-01
-1.213966384530067444e-01 1.181024536490440369e-01 -1.463613063097000122e-01 1.958934217691421509e-02 -1.061825230717658997e-01 -2.169987857341766357e-01 2.590426206588745117e-01 -9.609659016132354736e-02 -4.387862607836723328e-02 -2.620606124401092529e-01 1.439786981791257858e-02 -9.374319016933441162e-02 1.688037067651748657e-01 1.387760043144226074e-01 -2.698844075202941895e-01 1.891796588897705078e-01 4.923882707953453064e-02 -1.358835250139236450e-01 -4.524803757667541504e-01 4.713859036564826965e-02 7.758627831935882568e-02 -1.072691082954406738e-01 2.485932260751724243e-01 1.362094432115554810e-01 -1.661041826009750366e-01 5.628391355276107788e-02 1.559396684169769287e-01 2.052995413541793823e-01 -3.887205123901367188e-01 -4.879668727517127991e-02 -4.895476996898651123e-02 -3.452175005804747343e-04
2.158327847719192505e-01 2.162790149450302124e-01 -1.405838429927825928e-01 1.064783036708831787e-01 2.516776509582996368e-02 -5.035092309117317200e-02 -5.118310451507568359e-02 2.448962442576885223e-02 -2.483579702675342560e-02 -1.339846700429916382e-01 -6.752011179924011230e-02 -8.250188082456588745e-02 6.114939227700233459e-02 3.913301602005958557e-02 -3.127311468124389648e-01 2.742616534233093262e-01 -2.260846346616744995e-01 -2.057451754808425903e-01 1.500546038150787354e-01 -2.814568579196929932e-01 -1.185806840658187866e-01 2.604087889194488525e-01 2.929886430501937866e-02 3.853964805603027344e-01 2.720142602920532227e-01 7.825699634850025177e-03 2.811805158853530884e-02 9.561782330274581909e-02 -1.893484443426132202e-01 1.359117925167083740e-01 -7.600510958582162857e-03 -3.100214004516601562e-01
2.009512633085250854e-01 -1.019857004284858704e-01 -6.574628502130508423e-02 -2.465308308601379395e-01 -7.090765982866287231e-02 -2.341857105493545532e-01 -1.810231804847717285e-01 1.969491392374038696e-01 -1.246074661612510681e-01 1.241866964846849442e-02 -8.152040094137191772e-02 -4.234601184725761414e-02 3.733363747596740723e-01 -6.354749784804880619e-04 -2.434102445840835571e-01 2.662906348705291748e-01 -1.589527130126953125e-01 -1.207775920629501343e-01 -1.296102851629257202e-01 1.630958169698715210e-01 1.292265672236680984e-02 -1.096165478229522705e-01 -4.186069965362548828e-02 1.175189688801765442e-01 2.136357277631759644e-01 5.669775977730751038e-02 1.707315891981124878e-01 -2.151154875755310059e-01 -2.994525432586669922e-01 3.106584846973419189e-01 2.584780799224972725e-03 -1.938158571720123291e-01
-5.358657985925674438e-02 1.416603177785873413e-01 -2.208685427904129028e-01 -4.127115905284881592e-01 -2.049001604318618774e-01 1.897867172956466675e-01 -3.895834460854530334e-02 1.661920398473739624e-01 1.537039726972579956e-01 3.003396391868591309e-01 4.209929332137107849e-02 -7.516978681087493896e-02 7.372958958148956299e-02 -1.585795730352401733e-02 -3.043901026248931885e-01 4.905840381979942322e-02 -1.076604891568422318e-02 -1.696711331605911255e-01 -3.721412122249603271e-01 -1.835175417363643646e-02 -4.081093519926071167e-02 -2.735953032970428467e-01 1.063257604837417603e-01 -4.699261859059333801e-02 1.742571145296096802e-01 2.093744426965713501e-01 1.779486387968063354e-01 -9.026812016963958740e-02 -2.237991839647293091e-01 6.835260242223739624e-02 -4.234142601490020752e-02 2.180979587137699127e-02
-1.496215071529150009e-02 -8.427608758211135864e-02 -2.613458931446075439e-01 -2.103188633918762207e-02 -1.060173809528350830e-01 2.178190741688013077e-03 9.464302659034729004e-02 -7.825547456741333008e-02 1.110002025961875916e-01 9.420445561408996582e-02 2.030444517731666565e-02 -2.493149936199188232e-01 7.920279167592525482e-03 6.778721511363983154e-02 -1.985805183649063110e-01 1.267792582511901855e-01 -1.165252327919006348e-01 -2.137336581945419312e-01 -2.880285680294036865e-01 5.279928818345069885e-02 -1.084122285246849060e-01 -1.599010825157165527e-01 2.275165766477584839e-01 2.298601865768432617e-01 5.946743488311767578e-02 -9.267109632492065430e-02 1.446040719747543335e-01 9.563565999269485474e-02 -1.293873339891433716e-01 -3.296462818980216980e-02 -5.616928935050964355e-01 -3.020534515380859375e-01
-1.004039496183395386e-01 1.830727607011795044e-01 1.121115311980247498e-02 1.439546793699264526e-01 5.360836163163185120e-02 -3.128605186939239502e-01 -4.781548306345939636e-02 -7.316847145557403564e-02 -2.060087323188781738e-01 -1.215262562036514282e-01 -9.078837186098098755e-02 4.597621783614158630e-02 -7.250387221574783325e-02 -8.395843207836151123e-02 -1.779473870992660522e-01 4.874272644519805908e-02 -2.508183419704437256e-01 -3.969138264656066895e-01 -2.259305864572525024e-01 -9.734287858009338379e-02 3.749470412731170654e-02 1.948697417974472046e-01 -4.140036762692034245e-04 1.758626699447631836e-01 3.338795900344848633e-02 1.588245481252670288e-01 -3.372544348239898682e-01 -4.520081728696823120e-02 -3.587135374546051025e-01 4.894098266959190369e-02 -8.820433169603347778e-02 -2.845956981182098389e-01
-4.449953138828277588e-02 2.297117710113525391e-01 -1.169087365269660950e-01 -1.218735650181770325e-01 -1.267202384769916534e-02 1.313100010156631470e-01 -3.394720703363418579e-02 -7.121150940656661987e-02 -1.131617128849029541e-01 -5.613270401954650879e-02 -3.506249934434890747e-02 1.455512195825576782e-01 -2.577893435955047607e-01 -1.136722043156623840e-01 -2.806258499622344971e-01 -8.255619555711746216e-02 -3.724530637264251709e-01 -2.172085046768188477e-01 -2.275837510824203491e-01 -2.131987661123275757e-01 1.298788934946060181e-01 1.042699366807937622e-01 -1.035639569163322449e-01 1.926910579204559326e-01 9.667340666055679321e-03 6.100001186132431030e-02 -1.718205958604812622e-01 -2.186529934406280518e-01 -3.923021256923675537e-01 1.148520559072494507e-01 8.612200617790222168e-02 -2.745744287967681885e-01
1.780805587768554688e-01 1.167101263999938965e-01 -1.411350667476654053e-01 -1.014308258891105652e-01 1.254626177251338959e-02 -2.670479416847229004e-01 2.886624261736869812e-02 -8.746022731065750122e-02 3.179938718676567078e-02 -2.682691216468811035e-01 8.137585222721099854e-02 -1.217979565262794495e-01 8.180230855941772461e-02 -5.466274544596672058e-02 -3.204959034919738770e-01 2.070894241333007812e-01 1.960830390453338623e-01 3.534319251775741577e-02 -1.253452599048614502e-01 -1.812551915645599365e-01 -1.076310053467750549e-01 5.283654481172561646e-02 -5.837466567754745483e-02 1.622524559497833252e-01 2.331192195415496826e-01 8.891545981168746948e-02 -1.034210324287414551e-01 3.725319504737854004e-01 -4.751937389373779297e-01 3.977155312895774841e-02 -7.758968044072389603e-03 -1.524300575256347656e-01
2.176023274660110474e-02 -7.187053561210632324e-02 -1.024843305349349976e-01 -1.563553214073181152e-01 -4.045528173446655273e-01 2.498266100883483887e-02 -9.468645788729190826e-03 -2.253574728965759277e-01 -1.225234121084213257e-01 3.295616805553436279e-02 -1.815714389085769653e-01 -4.356724396347999573e-02 3.114822506904602051e-01 -5.210264399647712708e-02 -4.924152791500091553e-02 3.419470489025115967e-01 -2.567709051072597504e-02 -1.945672333240509033e-01 -3.305211365222930908e-01 -7.542738318443298340e-02 -3.042097985744476318e-01 1.718332320451736450e-01 -1.055280417203903198e-01 -3.578197956085205078e-02 -2.058341726660728455e-02 8.216042071580886841e-02 -1.002023667097091675e-01 -2.653295397758483887e-01 -3.522793203592300415e-02 3.062466531991958618e-02 -3.105775415897369385e-01 2.845262177288532257e-03
1.455403566360473633e-01 -2.789714932441711426e-02 -2.166467718780040741e-02 -5.169644951820373535e-02 -2.528317868709564209e-01 -2.466207593679428101e-01 -2.010398954153060913e-01 2.164133638143539429e-01 -1.393042802810668945e-01 1.625566184520721436e-02 6.569273024797439575e-02 -1.409495323896408081e-01 2.710504531860351562e-01 -3.470321744680404663e-02 -2.419903576374053955e-01 2.552110254764556885e-01 -1.831679791212081909e-01 -1.841965317726135254e-01 -1.163665279746055603e-01 4.377796500921249390e-02 -2.832884155213832855e-02 3.427387401461601257e-02 9.619234502315521240e-02 1.257973611354827881e-01 1.747189611196517944e-01 7.340599596500396729e-02 2.092490047216415405e-01 -4.125234782695770264e-01 -1.714643836021423340e-01 3.000843226909637451e-01 1.240187883377075195e-02 -2.030061483383178711e-01
-5.788378044962882996e-02 -1.158106103539466858e-01 -4.748589918017387390e-02 -2.506269812583923340e-01 -9.612584859132766724e-02 7.928610593080520630e-02 9.365842491388320923e-02 1.879658736288547516e-02 3.224864304065704346e-01 8.470717817544937134e-02 -9.521607309579849243e-02 6.486704200506210327e-02 -2.118137665092945099e-02 -3.072654828429222107e-02 -4.741683229804039001e-02 1.871329396963119507e-01 -9.228403121232986450e-02 -3.023856878280639648e-01 -3.269169330596923828e-01 -1.312216222286224365e-01 -2.251697629690170288e-01 2.940783202648162842e-01 -1.058259755373001099e-01 1.227491572499275208e-01 -6.311808526515960693e-02 2.869109809398651123e-01 1.109317317605018616e-01 2.548851443862076849e-05 -2.120324969291687012e-01 2.034777253866195679e-01 -3.833668231964111328e-01 -1.047591194510459900e-01
-4.433049261569976807e-02 1.826230436563491821e-01 5.719377100467681885e-02 -1.023241132497787476e-01 -2.645719423890113831e-02 -1.825548857450485229e-01 -1.760732941329479218e-02 -2.867442965507507324e-01 1.138725504279136658e-01 -2.178386151790618896e-01 1.138637810945510864e-01 -1.579689234495162964e-01 -1.503891795873641968e-01 1.130934953689575195e-01 -5.344423279166221619e-02 -1.578522026538848877e-01 -9.958012402057647705e-02 -8.583173155784606934e-02 -3.435712456703186035e-01 -1.980309486389160156e-01 -2.729718983173370361e-01 -1.058699563145637512e-02 -1.447296589612960815e-01 2.345432490110397339e-01 1.355392932891845703e-01 3.783707320690155029e-01 1.140662003308534622e-02 4.623533040285110474e-02 -3.860044181346893311e-01 2.100984193384647369e-02 3.246114775538444519e-02 -1.828715205192565918e-01
2.970867231488227844e-02 2.570398710668087006e-02 -2.916543781757354736e-01 -7.963931560516357422e-02 -2.629266679286956787e-01 1.024650633335113525e-01 -7.160025835037231445e-02 1.301475018262863159e-01 1.615887433290481567e-01 2.768423259258270264e-01 -1.457564234733581543e-01 -1.887857168912887573e-02 -1.318905651569366455e-01 -7.174837589263916016e-02 -5.652081966400146484e-02 -3.039644798263907433e-03 -2.673269063234329224e-02 -2.236477434635162354e-01 -3.512260019779205322e-01 -2.081929333508014679e-02 9.330155327916145325e-03 -3.684007525444030762e-01 1.660745590925216675e-02 3.121252544224262238e-02 -1.489356905221939087e-01 3.606026247143745422e-02 -1.693061739206314087e-01 -3.996475040912628174e-01 -1.399752199649810791e-01 1.780127286911010742e-01 -1.019617766141891479e-01 -2.648242413997650146e-01
1.412537246942520142e-01 -6.850080192089080811e-02 -2.154029160737991333e-01 -1.424804478883743286e-01 -1.407013237476348877e-01 -1.756506413221359253e-01 -1.134085655212402344e-01 -2.136405091732740402e-03 1.143561229109764099e-01 -1.262745819985866547e-02 -1.494296193122863770e-01 -7.173208892345428467e-02 3.168561160564422607e-01 1.251008808612823486e-01 -5.384585261344909668e-01 -6.510159466415643692e-03 -5.080350488424301147e-02 1.031837090849876404e-01 1.137964054942131042e-01 1.341516077518463135e-01 -7.442141324281692505e-02 1.941328942775726318e-01 1.014696732163429260e-01 4.222058504819869995e-02 -1.165523454546928406e-01 3.138136565685272217e-01 5.780752748250961304e-03 -9.658870100975036621e-02 -3.870941102504730225e-01 -3.134559839963912964e-02 -1.245486587285995483e-01 -1.056335121393203735e-01
2.355499118566513062e-01 -1.331445425748825073e-01 -1.102170124650001526e-01 1.339254379272460938e-01 -6.222531199455261230e-02 1.262298319488763809e-02 -2.444365024566650391e-01 -2.244006656110286713e-02 -1.289296001195907593e-01 -2.999846450984477997e-02 5.145702883601188660e-02 -1.235864534974098206e-01 2.265844494104385376e-01 1.808956265449523926e-02 -2.317469865083694458e-01 1.382527127861976624e-02 3.377890959382057190e-02 -1.543967425823211670e-01 -3.373206779360771179e-02 -2.541517913341522217e-01 -3.269250690937042236e-01 -2.135755866765975952e-01 2.334426790475845337e-01 -1.269852463155984879e-02 6.081239506602287292e-02 9.955956786870956421e-02 -1.442125737667083740e-01 -1.854393482208251953e-01 -4.009328484535217285e-01 6.584294885396957397e-02 -2.673000991344451904e-01 -2.970226705074310303e-01
1.088161319494247437e-01 9.791347384452819824e-02 -1.030967608094215393e-01 -1.240529417991638184e-01 5.758120864629745483e-02 -2.210857719182968140e-01 1.555910259485244751e-01 2.395943105220794678e-01 -1.249098330736160278e-01 -7.680828869342803955e-02 -6.433413922786712646e-02 -9.826068580150604248e-02 1.713490039110183716e-01 1.836831569671630859e-01 -1.493676304817199707e-01 3.365501761436462402e-01 3.337506055831909180e-01 -8.594356477260589600e-02 -2.821284830570220947e-01 -2.574948072433471680e-01 6.256262212991714478e-02 -1.257085204124450684e-01 3.941430896520614624e-02 8.879287540912628174e-02 -1.069519110023975372e-02 -6.878805905580520630e-02 -1.120112650096416473e-02 -2.571856677532196045e-01 -3.695162236690521240e-01 1.502205431461334229e-02 -3.220112621784210205e-02 -2.863939106464385986e-01
1.922391206026077271e-01 -1.257669273763895035e-02 -2.300118952989578247e-01 -8.573067188262939453e-02 -3.168019950389862061e-01 -1.677865236997604370e-01 -8.252505958080291748e-02 3.398303687572479248e-02 -2.238453775644302368e-01 6.224211677908897400e-02 -2.605037577450275421e-02 -2.611118555068969727e-02 4.582166671752929688e-02 -1.691259443759918213e-01 -8.053558878600597382e-03 1.945291273295879364e-02 6.679014861583709717e-02 -1.398467719554901123e-01 -3.700459003448486328e-02 -1.785015165805816650e-01 -1.730997562408447266e-01 -3.050485253334045410e-01 3.570956587791442871e-01 2.876280546188354492e-01 4.941671341657638550e-02 7.721795700490474701e-04 -1.586367785930633545e-01 -1.757207959890365601e-01 -3.631795048713684082e-01 1.981428414583206177e-01 8.107148460112512112e-04 -2.439257800579071045e-01
2.703495696187019348e-02 1.316315680742263794e-01 -5.625400692224502563e-02 -1.710716485977172852e-01 -3.184894323348999023e-01 -2.641386091709136963e-01 -3.498781472444534302e-02 -2.375902533531188965e-01 2.136945128440856934e-01 2.482540756464004517e-01 -1.087492480874061584e-01 -3.933008387684822083e-02 7.065995037555694580e-02 -3.330558165907859802e-02 -4.615159239619970322e-03 2.114770188927650452e-02 -2.357283979654312134e-01 -2.042194753885269165e-01 3.317151591181755066e-02 5.444318428635597229e-02 1.503437012434005737e-01 1.526813358068466187e-01 3.481501713395118713e-02 -1.675838045775890350e-02 -4.839018732309341431e-02 -1.248537227511405945e-01 1.384996622800827026e-01 3.927634283900260925e-02 -3.712411820888519287e-01 4.600822031497955322e-01 -1.114703938364982605e-01 -2.099361121654510498e-01
1.963880062103271484e-01 -6.201049685478210449e-02 -1.161423251032829285e-01 1.208738982677459717e-02 -1.293625682592391968e-01 -5.061725527048110962e-02 2.394115179777145386e-02 -1.513878405094146729e-01 2.022907882928848267e-01 1.758050471544265747e-01 -2.982336580753326416e-01 -4.467901308089494705e-03 1.149664595723152161e-01 9.844377636909484863e-03 5.179345607757568359e-02 -2.018547058105468750e-01 1.179014220833778381e-01 -1.980007737874984741e-01 -3.353141248226165771e-01 -1.622213795781135559e-02 -2.051608413457870483e-01 2.913424074649810791e-01 1.818154007196426392e-01 3.004027605056762695e-01 3.350780010223388672e-01 4.325371608138084412e-02 1.696293056011199951e-02 -1.569017469882965088e-01 -3.206994831562042236e-01 1.566246002912521362e-01 -2.058375999331474304e-02 -2.641982957720756531e-02
2.005362063646316528e-01 2.800814993679523468e-02 -7.153810560703277588e-02 -7.176771759986877441e-03 8.853181265294551849e-03 -2.397404313087463379e-01 -1.564926654100418091e-01 -7.501487154513597488e-03 3.081678450107574463e-01 6.973652541637420654e-02 -1.886327266693115234e-01 -1.869035810232162476e-01 -1.116813123226165771e-01 1.145455613732337952e-01 -3.985851109027862549e-01 -7.107985019683837891e-02 1.370884329080581665e-01 -3.087860047817230225e-01 -3.740334510803222656e-02 -1.095941290259361267e-01 -1.454995572566986084e-01 2.472569048404693604e-01 4.198103770613670349e-02 -9.876687824726104736e-02 1.911645233631134033e-01 2.661861181259155273e-01 -2.250303179025650024e-01 -1.617024987936019897e-01 -2.729404866695404053e-01 -1.569667458534240723e-01 3.925629332661628723e-02 -7.505486905574798584e-02
1.102728173136711121e-01 -1.350594609975814819e-01 -3.158186674118041992e-01 1.405809819698333740e-02 5.268904566764831543e-02 -1.112370565533638000e-01 -9.196638315916061401e-02 -1.337879747152328491e-01 7.152796536684036255e-02 -3.261263370513916016e-01 -1.922030895948410034e-01 -2.158500254154205322e-01 4.651442170143127441e-03 8.543734997510910034e-02 -1.362408548593521118e-01 1.300499588251113892e-01 2.785344421863555908e-01 -2.982605099678039551e-01 -1.277399957180023193e-01 -8.992701023817062378e-02 -6.411291658878326416e-02 -1.156271696090698242e-01 -2.812289595603942871e-01 1.593101620674133301e-01 9.498761594295501709e-02 2.414503097534179688e-01 -8.862080425024032593e-02 -5.343864485621452332e-02 -2.708976566791534424e-01 1.795034110546112061e-01 2.732495367527008057e-01 -1.383903771638870239e-01
6.359978578984737396e-04 2.387950420379638672e-01 -3.958772122859954834e-01 -7.032375782728195190e-02 -9.158325195312500000e-02 -1.176915019750595093e-01 1.848093271255493164e-01 -7.308535277843475342e-02 -8.045278489589691162e-02 -6.011248007416725159e-02 -4.178266599774360657e-02 1.526502370834350586e-01 1.081567406654357910e-01 4.025526046752929688e-01 -1.912597268819808960e-01 -7.857576012611389160e-02 -2.129831016063690186e-01 -1.480629593133926392e-01 -2.496761381626129150e-01 -1.315980404615402222e-01 -6.083173304796218872e-02 -1.059278324246406555e-01 7.566024549305438995e-03 3.347591757774353027e-01 1.580229550600051880e-01 -4.660586267709732056e-02 -2.278717458248138428e-01 -1.597445458173751831e-01 -2.937752753496170044e-03 1.296405047178268433e-01 -2.662349641323089600e-01 4.094128683209419250e-02
2.796821594238281250e-01 -1.968923360109329224e-01 -9.875846654176712036e-02 -1.994459331035614014e-01 -1.837558448314666748e-01 -1.127651482820510864e-01 -3.625761251896619797e-03 -7.000987231731414795e-02 1.064081490039825439e-01 8.376042544841766357e-02 -1.780843585729598999e-01 -2.543681114912033081e-02 1.467449814081192017e-01 -8.507446944713592529e-02 -1.721585839986801147e-01 2.600668072700500488e-01 -8.805006742477416992e-02 -2.414880543947219849e-01 -2.245385646820068359e-01 2.382819354534149170e-01 2.317739464342594147e-02 9.483182430267333984e-02 -1.713146418333053589e-01 2.221259176731109619e-01 1.642072498798370361e-01 3.320867568254470825e-02 2.143707871437072754e-01 -2.412573993206024170e-01 -1.819607615470886230e-01 7.091415673494338989e-02 -4.131105244159698486e-01 -5.318231508135795593e-02
-1.776589453220367432e-02 1.930066943168640137e-01 -1.198175176978111267e-01 -1.447848081588745117e-01 -2.670991718769073486e-01 -6.676666438579559326e-02 -9.949212521314620972e-02 1.767432093620300293e-01 2.308468520641326904e-01 6.558418273925781250e-02 -3.992489278316497803e-01 -1.454137414693832397e-01 1.069390960037708282e-02 -1.622069031000137329e-01 -7.936533540487289429e-02 -3.206942602992057800e-02 -1.208592578768730164e-01 -3.203399479389190674e-01 -2.926498353481292725e-01 -8.881679922342300415e-02 -7.575368974357843399e-03 3.963158279657363892e-02 -2.261956781148910522e-01 1.730525642633438110e-01 -2.412027418613433838e-01 -1.606967300176620483e-01 -2.134207040071487427e-01 6.945216655731201172e-02 -8.457072824239730835e-02 -1.838714070618152618e-02 -1.040485426783561707e-01 -3.034809529781341553e-01
1.078270971775054932e-01 3.541633188724517822e-01 -1.198289021849632263e-01 -3.337069749832153320e-01 -2.416645884513854980e-01 -1.857502311468124390e-01 -1.054844632744789124e-01 3.602308453992009163e-03 6.398165132850408554e-03 3.212518393993377686e-01 -1.969998329877853394e-02 -1.653327047824859619e-01 -2.114371359348297119e-01 -8.610802143812179565e-02 5.319889169186353683e-03 1.395257711410522461e-01 -1.210340932011604309e-01 -3.186503946781158447e-01 9.550602175295352936e-03 -1.461778879165649414e-01 5.055115371942520142e-02 1.973090767860412598e-01 -8.659265190362930298e-02 2.407889515161514282e-01 -5.617446079850196838e-02 2.280441820621490479e-01 -1.632964052259922028e-02 4.959778115153312683e-02 -3.228245973587036133e-01 1.313248556107282639e-02 1.430404931306838989e-01 -5.700452253222465515e-02
-2.259752899408340454e-01 1.335749626159667969e-01 -1.277441978454589844e-01 1.189057901501655579e-01 2.877201698720455170e-02 -4.919018968939781189e-02 -1.107336021959781647e-03 -1.483214050531387329e-01 -5.686638876795768738e-02 2.119749337434768677e-01 -3.345208242535591125e-02 -1.849887818098068237e-01 2.486041933298110962e-01 -5.761234089732170105e-02 -1.535657495260238647e-01 2.930121729150414467e-03 6.983777880668640137e-02 1.711629629135131836e-01 -4.693268239498138428e-01 -8.023170381784439087e-02 8.607151359319686890e-02 3.403702378273010254e-02 -4.430038854479789734e-02 2.643865346908569336e-01 1.833519935607910156e-01 -1.101921945810317993e-01 -1.435851305723190308e-01 1.451169401407241821e-01 -3.431660234928131104e-01 3.510230407118797302e-02 -1.823631227016448975e-01 -3.495294451713562012e-01
2.589201331138610840e-01 5.224408581852912903e-02 -1.373644024133682251e-01 -1.173089519143104553e-01 -1.258469969034194946e-01 1.431112438440322876e-01 9.275305271148681641e-02 -1.997424662113189697e-01 4.329361394047737122e-02 -1.685070246458053589e-01 2.186950109899044037e-02 -2.890403866767883301e-01 -5.491266399621963501e-02 1.934861838817596436e-01 -2.518225014209747314e-01 -7.676529884338378906e-02 -1.556356549263000488e-01 -1.248954087495803833e-01 -2.438795715570449829e-01 -5.389322061091661453e-03 -1.313487067818641663e-02 2.823631465435028076e-02 2.184064835309982300e-01 2.491938918828964233e-01 9.939283877611160278e-02 -1.580301076173782349e-01 -4.632613807916641235e-02 1.563284546136856079e-01 -3.525429368019104004e-01 3.060579001903533936e-01 -3.064002394676208496e-01 -7.319782674312591553e-02
-1.846146434545516968e-01 3.732599318027496338e-01 -1.658637970685958862e-01 -8.530572801828384399e-02 -2.128807604312896729e-01 2.551209181547164917e-02 1.200283598154783249e-02 7.280954718589782715e-02 -4.315927624702453613e-03 -8.085622638463973999e-02 -1.063395589590072632e-01 1.105877310037612915e-01 1.001267507672309875e-01 4.768284037709236145e-02 1.190593913197517395e-01 2.160930484533309937e-01 1.153523474931716919e-01 -2.583491504192352295e-01 -3.238813877105712891e-01 -2.528836429119110107e-01 5.087846890091896057e-02 -1.378707438707351685e-01 3.070506453514099121e-01 1.037053242325782776e-01 1.392379552125930786e-01 8.644421398639678955e-02 1.344041079282760620e-01 -2.497142106294631958e-01 -3.078624308109283447e-01 1.221238449215888977e-01 -7.406297326087951660e-02 -1.978281438350677490e-01
-1.312356591224670410e-01 -2.605940401554107666e-01 -4.546804130077362061e-01 7.575232535600662231e-02 -1.748906522989273071e-01 -1.203606650233268738e-01 6.004794687032699585e-02 -1.083449870347976685e-01 1.572144329547882080e-01 1.598514318466186523e-01 8.913791179656982422e-02 -2.196296602487564087e-01 -5.754439905285835266e-02 3.921393677592277527e-02 -2.254814654588699341e-01 -1.289698183536529541e-01 -5.370621383190155029e-02 -2.319379150867462158e-01 -3.913990259170532227e-01 8.875054866075515747e-02 7.122980803251266479e-02 -1.234736591577529907e-01 5.876343324780464172e-02 1.346328109502792358e-01 1.436800509691238403e-01 8.843336254358291626e-02 1.144238840788602829e-02 1.577754132449626923e-02 -2.705017030239105225e-01 -9.309662133455276489e-02 -2.985537946224212646e-01 -6.112904474139213562e-02
2.032370865345001221e-01 2.770427167415618896e-01 -2.181457728147506714e-02 -3.202408552169799805e-01 2.138667851686477661e-01 1.358979642391204834e-01 -2.406454533338546753e-01 -2.380884252488613129e-02 1.256636623293161392e-02 3.935820981860160828e-02 9.772191941738128662e-02 -2.614957690238952637e-01 1.138163357973098755e-01 2.338522672653198242e-01 -9.255431592464447021e-02 -1.616816669702529907e-01 -2.671776115894317627e-01 -2.664394080638885498e-01 -1.960125267505645752e-01 7.037058472633361816e-02 -2.348421812057495117e-01 2.072962969541549683e-01 -4.811569675803184509e-02 1.020996347069740295e-01 1.002236828207969666e-01 -5.181850865483283997e-02 7.463002204895019531e-02 -2.621652930974960327e-02 -2.712836861610412598e-01 1.509571373462677002e-01 -1.977294683456420898e-01 -1.522077023983001709e-01
2.660565450787544250e-02 -1.045045629143714905e-02 -1.802697926759719849e-01 2.665301598608493805e-02 -1.079503353685140610e-02 -1.166126653552055359e-01 1.429603248834609985e-02 -2.196090072393417358e-01 -1.511422097682952881e-01 3.033306635916233063e-02 -9.447129815816879272e-02 -3.649109899997711182e-01 -2.048515677452087402e-01 2.495279535651206970e-02 -2.844745814800262451e-01 1.385671794414520264e-01 -8.992830663919448853e-02 -4.424149915575981140e-02 -4.204724729061126709e-01 -1.226598024368286133e-01 -7.809986174106597900e-02 1.639122068881988525e-01 7.326532155275344849e-02 1.228910237550735474e-01 1.502251774072647095e-01 -1.214866340160369873e-01 3.229424059391021729e-01 1.689375191926956177e-01 -1.822889596223831177e-01 -1.975684985518455505e-02 -1.306699514389038086e-01 -3.450931608676910400e-01
-4.128425940871238708e-02 -3.047290444374084473e-02 -3.235252201557159424e-01 -1.804637759923934937e-01 -3.118851184844970703e-01 -2.281295955181121826e-01 -2.169791013002395630e-01 -5.182696506381034851e-02 1.070354878902435303e-01 1.439398527145385742e-01 9.006603062152862549e-02 -3.950408101081848145e-02 -7.391645014286041260e-02 1.983867883682250977e-01 -1.625774949789047241e-01 -9.817695617675781250e-02 -2.812359035015106201e-01 -2.196103334426879883e-01 -8.714744821190834045e-03 7.364489883184432983e-02 -1.905898377299308777e-02 -3.569563627243041992e-01 2.846407005563378334e-03 5.711176991462707520e-02 -1.434520781040191650e-01 1.577190309762954712e-01 1.422054171562194824e-01 -7.701586931943893433e-02 -2.489194720983505249e-01 2.115322351455688477e-01 -1.050843521952629089e-01 -2.916866242885589600e-01
7.468312978744506836e-02 1.192003861069679260e-01 8.419696241617202759e-02 1.272026151418685913e-01 9.482354670763015747e-02 -2.776842713356018066e-01 -1.602123379707336426e-01 -8.258377015590667725e-02 -2.213216871023178101e-01 -2.063890993595123291e-01 -1.014357199892401695e-03 -2.795538008213043213e-01 -3.616792708635330200e-02 1.258363276720046997e-01 -1.655685156583786011e-01 5.696329101920127869e-02 -4.693483188748359680e-02 1.676967367529869080e-02 -1.817508935928344727e-01 -1.325366199016571045e-01 7.259570807218551636e-02 -1.399021893739700317e-01 -1.295083910226821899e-01 1.392396241426467896e-01 1.757086068391799927e-01 5.705615878105163574e-02 -3.204151690006256104e-01 -3.754157572984695435e-02 -5.213025212287902832e-01 7.784240692853927612e-02 -1.988662481307983398e-01 -2.262084037065505981e-01
1.065328046679496765e-01 3.897225111722946167e-02 -2.115956097841262817e-01 -4.524198919534683228e-02 -9.016810357570648193e-02 1.057448163628578186e-01 -1.195975840091705322e-01 -1.370583623647689819e-01 2.753736376762390137e-01 2.184507101774215698e-01 -2.830663621425628662e-01 -2.798679517582058907e-03 9.166640043258666992e-02 3.979869559407234192e-02 -1.512537598609924316e-01 6.192003190517425537e-02 1.730850338935852051e-01 -1.941572725772857666e-01 -1.909871846437454224e-01 -6.154166534543037415e-02 -2.088623791933059692e-01 5.047550797462463379e-01 1.125773936510086060e-01 7.470321655273437500e-02 1.625231802463531494e-01 1.721684783697128296e-01 -1.480346024036407471e-01 -1.624232530593872070e-01 -3.003348112106323242e-01 -1.590055525302886963e-01 -2.256543934345245361e-02 -5.107567831873893738e-02
-5.445401370525360107e-02 2.710832357406616211e-01 -1.662638336420059204e-01 3.552460670471191406e-01 -1.478017717599868774e-01 -1.203490495681762695e-01 -1.329959630966186523e-01 -6.764787435531616211e-02 -5.361377075314521790e-02 -2.516611516475677490e-01 -7.433859258890151978e-02 -8.941875398159027100e-02 1.260656863451004028e-01 -1.437505930662155151e-01 -2.196599990129470825e-01 1.963543295860290527e-01 -9.589648246765136719e-02 -7.561212033033370972e-02 -3.524011373519897461e-01 1.661741584539413452e-01 -9.634627401828765869e-02 -5.841073021292686462e-02 6.178908050060272217e-03 -7.349329441785812378e-02 -1.518637090921401978e-01 -9.941262193024158478e-03 1.120595708489418030e-01 1.630011349916458130e-01 -4.243220090866088867e-01 2.821284234523773193e-01 2.259756997227668762e-02 -2.697875723242759705e-02
-1.062381640076637268e-01 -4.117027670145034790e-02 -2.133105695247650146e-01 -3.829535469412803650e-02 2.109178900718688965e-02 1.457635406404733658e-02 -3.402886912226676941e-02 -6.675221025943756104e-02 3.795171901583671570e-02 2.875947356224060059e-01 -1.524262577295303345e-01 -1.936695128679275513e-01 -5.061001703143119812e-02 9.402924031019210815e-02 -3.996394276618957520e-01 2.033556066453456879e-02 -1.568522602319717407e-01 -3.519870340824127197e-01 -4.034135639667510986e-01 2.778439410030841827e-02 6.033988669514656067e-02 -1.072969883680343628e-01 1.806609183549880981e-01 -9.238774329423904419e-02 -8.549785614013671875e-02 -2.311580926179885864e-01 -2.157709002494812012e-02 1.378170996904373169e-01 -2.995762228965759277e-01 5.215122178196907043e-02 -1.885608881711959839e-01 2.019784003496170044e-01
6.017071381211280823e-02 -2.614618651568889618e-02 -2.774055898189544678e-01 -2.101471573114395142e-01 2.397484332323074341e-02 -6.595070008188486099e-03 -1.762975305318832397e-01 -5.348245799541473389e-02 1.162705048918724060e-01 7.098765671253204346e-02 4.993027076125144958e-02 -1.410457789897918701e-01 1.088444590568542480e-01 -1.248929575085639954e-01 -2.329200804233551025e-01 2.289114594459533691e-01 -1.181643828749656677e-01 -2.683213055133819580e-01 -1.925325244665145874e-01 1.925358623266220093e-01 -1.694958060979843140e-01 1.454763710498809814e-01 -2.164904773235321045e-01 2.096046656370162964e-01 2.176074087619781494e-01 2.335217297077178955e-01 1.685306876897811890e-01 -2.615555226802825928e-01 -1.302050501108169556e-01 -2.291078120470046997e-02 -3.754308521747589111e-01 -8.402189612388610840e-02
2.180011272430419922e-01 -8.530728518962860107e-02 4.918178170919418335e-02 -2.218133211135864258e-01 -1.754122078418731689e-01 -2.183519452810287476e-01 -6.989429146051406860e-02 6.700465828180313110e-02 -2.301894500851631165e-02 3.626684471964836121e-02 6.232839077711105347e-03 -3.397462144494056702e-02 2.020612359046936035e-01 7.911577820777893066e-02 -2.875605225563049316e-01 3.047110736370086670e-01 1.214449405670166016e-01 4.272431880235671997e-02 -2.196286320686340332e-01 2.272820174694061279e-01 -8.698917180299758911e-02 2.390779405832290649e-01 2.706406712532043457e-01 1.212479397654533386e-01 1.566064506769180298e-01 1.421863585710525513e-01 -1.499578356742858887e-01 -1.363187581300735474e-01 -1.897547692060470581e-01 3.034228682518005371e-01 -2.763645723462104797e-02 -3.103230595588684082e-01
-7.602372020483016968e-02 2.410840988159179688e-01 -4.376089572906494141e-02 -6.832844018936157227e-02 -2.934552431106567383e-01 -1.234486773610115051e-01 -2.101367712020874023e-01 -1.810453236103057861e-01 9.787130355834960938e-02 1.933373212814331055e-01 -2.496153712272644043e-01 -2.463893778622150421e-02 -6.918782740831375122e-02 2.288036346435546875e-01 -2.459054291248321533e-01 1.144510433077812195e-01 3.268823623657226562e-01 -1.505647748708724976e-01 -4.467905759811401367e-01 1.429490372538566589e-02 2.477005310356616974e-02 9.717009216547012329e-02 -3.440333902835845947e-02 -6.138550862669944763e-02 -8.134666085243225098e-02 7.635157555341720581e-02 -6.497278809547424316e-02 9.486494958400726318e-02 -3.321005403995513916e-01 -1.049170866608619690e-01 1.052593439817428589e-01 9.079748392105102539e-02
-7.334389537572860718e-02 2.995584607124328613e-01 -3.615657389163970947e-01 -2.065716683864593506e-01 1.422038674354553223e-01 -2.276415973901748657e-01 -1.152445748448371887e-01 1.671198308467864990e-01 -2.986537478864192963e-02 -1.036314740777015686e-01 -2.555978596210479736e-01 1.709641069173812866e-01 -8.662435412406921387e-02 3.423478603363037109e-01 -3.975351452827453613e-01 -3.828418627381324768e-02 -3.051032312214374542e-02 -1.667333394289016724e-01 -2.980319596827030182e-02 -1.267646402120590210e-01 6.524472683668136597e-02 1.189782992005348206e-01 1.632683910429477692e-02 1.185913383960723877e-01 1.316565871238708496e-01 -7.977891713380813599e-02 -2.441214174032211304e-01 3.881866484880447388e-02 -1.097015142440795898e-01 1.340399682521820068e-01 -1.606326699256896973e-01 -9.380239248275756836e-02
-7.292041927576065063e-02 4.121485725045204163e-02 -2.360632419586181641e-01 -1.744590103626251221e-01 -2.804115712642669678e-01 2.031755000352859497e-01 -1.925308555364608765e-01 9.392464160919189453e-02 -1.507540941238403320e-01 7.083907723426818848e-02 -1.649345010519027710e-01 3.849937766790390015e-02 2.357921600341796875e-01 1.865576654672622681e-01 -2.964923083782196045e-01 2.360326237976551056e-02 -1.092042475938796997e-01 7.884795963764190674e-02 -1.164697110652923584e-01 -6.230223178863525391e-02 -2.597030997276306152e-01 -1.353815346956253052e-01 2.077191770076751709e-01 8.464415371417999268e-02 4.016034305095672607e-03 2.483857423067092896e-02 6.462063640356063843e-02 -1.283102333545684814e-01 -2.711112499237060547e-01 2.994952201843261719e-01 -7.842286676168441772e-02 -3.787186145782470703e-01
2.424709498882293701e-01 2.670041620731353760e-01 -2.028531134128570557e-01 -4.719208180904388428e-02 -3.426894545555114746e-01 9.769465029239654541e-02 -2.355437576770782471e-01 -1.341672688722610474e-01 7.803187519311904907e-02 9.904940426349639893e-02 -1.002506092190742493e-01 -6.776724755764007568e-02 2.679835632443428040e-02 6.399238854646682739e-02 -1.597313731908798218e-01 1.405067890882492065e-01 2.393227815628051758e-02 -8.469676226377487183e-02 -1.909087300300598145e-01 -9.064922481775283813e-02 7.487105578184127808e-02 -4.665103256702423096e-01 4.497049748897552490e-02 -1.015243604779243469e-01 1.973807364702224731e-01 1.906915605068206787e-01 -2.005704343318939209e-01 -2.592658996582031250e-01 -2.380412518978118896e-01 -1.193302124738693237e-01 -5.975852161645889282e-02 -1.566498726606369019e-02
1.835955083370208740e-01 2.417656406760215759e-02 1.594783961772918701e-01 -2.846349477767944336e-01 -3.134738504886627197e-01 -1.410585045814514160e-01 -3.171084448695182800e-02 -1.297716200351715088e-01 1.739700138568878174e-01 1.058072820305824280e-01 1.884346641600131989e-02 -8.679583668708801270e-02 -1.134417876601219177e-01 -1.284330990165472031e-02 -8.609252423048019409e-02 1.305054575204849243e-01 -1.242295205593109131e-01 -2.211789637804031372e-01 -2.694960832595825195e-01 -3.978716582059860229e-02 1.130774170160293579e-01 9.844701737165451050e-02 3.782491683959960938e-01 -1.435324698686599731e-01 -1.377702504396438599e-02 1.276803016662597656e-01 -3.301493823528289795e-01 1.539315581321716309e-01 -3.299578130245208740e-01 9.874472022056579590e-02 -1.247892752289772034e-01 -1.682975888252258301e-01
-5.683385208249092102e-02 1.726014018058776855e-01 -3.639483451843261719e-01 -8.699008077383041382e-02 7.431368529796600342e-02 -3.484619259834289551e-01 -5.413692444562911987e-02 1.420088708400726318e-01 2.601726651191711426e-01 -9.616892784833908081e-02 -1.233507022261619568e-01 -9.079066663980484009e-02 -1.874826699495315552e-01 1.404188424348831177e-01 -3.844504356384277344e-01 -4.453200846910476685e-03 -7.011640071868896484e-02 -1.530597656965255737e-01 -1.105953007936477661e-01 -1.089228913187980652e-01 -1.467908825725317001e-02 2.943695783615112305e-01 -3.083885461091995239e-02 1.458403468132019043e-01 7.953387685120105743e-03 5.752839893102645874e-02 -4.451840743422508240e-02 -1.835020780563354492e-01 -6.652660667896270752e-02 5.183741077780723572e-02 1.615738421678543091e-01 -3.742277622222900391e-01
1.758728921413421631e-01 -7.739501446485519409e-02 -3.005992472171783447e-01 -1.749515384435653687e-01 -2.208360135555267334e-01 -3.533547744154930115e-02 -6.091808527708053589e-02 2.876973897218704224e-02 -8.064705878496170044e-02 1.556736677885055542e-01 -2.007863111793994904e-02 -6.016580015420913696e-02 1.685372740030288696e-02 -2.203630059957504272e-01 -2.109698019921779633e-02 -9.850187227129936218e-03 1.251306384801864624e-02 -1.674315780401229858e-01 -3.790638595819473267e-02 -2.245176136493682861e-01 -9.716159850358963013e-02 -3.483793735504150391e-01 2.566653788089752197e-01 2.735145986080169678e-01 -4.367743059992790222e-02 5.043310672044754028e-02 8.651643246412277222e-02 -1.806479394435882568e-01 -3.895955681800842285e-01 3.109130859375000000e-01 1.696209609508514404e-01 -1.734473705291748047e-01
-3.762676194310188293e-02 2.131503671407699585e-01 -3.359725698828697205e-02 5.885241925716400146e-02 -3.229318931698799133e-02 -3.634675219655036926e-02 -1.324776113033294678e-01 -3.396131470799446106e-02 2.605093084275722504e-02 -8.785852044820785522e-02 2.069931104779243469e-02 -1.640372127294540405e-01 2.542485482990741730e-02 3.183076977729797363e-01 -3.110615909099578857e-01 -8.214730769395828247e-02 -7.379895448684692383e-02 -2.382886037230491638e-02 -5.508569478988647461e-01 -1.423739790916442871e-01 1.403704285621643066e-01 -8.599951118230819702e-02 1.129569783806800842e-01 1.817820221185684204e-01 9.378223121166229248e-02 -1.841225326061248779e-01 1.089400425553321838e-01 8.214365690946578979e-02 -1.651666760444641113e-01 3.453175723552703857e-01 -2.726523578166961670e-01 -3.842185065150260925e-02
2.961223721504211426e-01 3.614462316036224365e-01 -1.247096657752990723e-01 -8.819194138050079346e-02 1.414834409952163696e-01 -2.173838466405868530e-01 -1.101667340844869614e-02 -2.207870334386825562e-01 1.558803319931030273e-01 -1.702283881604671478e-02 -5.789418518543243408e-02 -3.105555474758148193e-01 1.157643198966979980e-01 1.670217812061309814e-01 -3.413914442062377930e-01 4.924850538372993469e-02 1.445947587490081787e-01 9.958883747458457947e-03 -2.324382811784744263e-01 8.273828029632568359e-02 -1.355751156806945801e-01 8.511947840452194214e-02 1.495669633150100708e-01 -1.625644713640213013e-01 -1.955080777406692505e-01 -3.864226117730140686e-02 -1.326375007629394531e-01 -4.776982963085174561e-02 -1.549181044101715088e-01 1.730091720819473267e-01 -2.955601811408996582e-01 -1.891718059778213501e-02
2.303162664175033569e-01 -3.687264397740364075e-02 -1.116169267334043980e-03 -1.229573264718055725e-01 -4.015170633792877197e-01 -8.186969906091690063e-02 -2.320469319820404053e-01 4.834430664777755737e-02 -1.507158726453781128e-01 1.953419484198093414e-02 6.960102915763854980e-02 -7.527025789022445679e-02 1.283860057592391968e-01 1.696950048208236694e-01 -3.272086977958679199e-01 2.093898504972457886e-02 -5.887225642800331116e-02 -1.106527298688888550e-01 -1.938012987375259399e-01 -1.830699890851974487e-01 -3.203232213854789734e-02 -1.183839812874794006e-01 -1.989448070526123047e-01 -1.030373014509677887e-02 -6.820862740278244019e-02 -5.875701084733009338e-02 2.444427087903022766e-02 -7.831231504678726196e-02 -3.594788610935211182e-01 4.315733313560485840e-01 -1.255716234445571899e-01 -1.799715310335159302e-01
-1.502623111009597778e-01 1.744711995124816895e-01 -7.005058228969573975e-02 -8.059911429882049561e-02 -9.171455353498458862e-02 -2.449233084917068481e-01 -7.259204238653182983e-02 -9.459818154573440552e-02 1.847777217626571655e-01 -5.655608256347477436e-04 -2.614785134792327881e-01 2.942328155040740967e-01 7.574836164712905884e-02 3.467803448438644409e-02 -2.447329908609390259e-01 3.331543207168579102e-01 1.407424211502075195e-01 -9.047766774892807007e-02 -1.834629774093627930e-01 -2.289841696619987488e-02 2.543677091598510742e-01 -8.351958356797695160e-03 2.428775429725646973e-01 -4.099081456661224365e-02 1.886151880025863647e-01 -2.033146563917398453e-03 1.251749992370605469e-01 -4.355054721236228943e-02 -4.923559427261352539e-01 -2.633010968565940857e-02 1.288160029798746109e-02 -4.481003805994987488e-02
1.185271143913269043e-02 -1.591927409172058105e-01 -3.670105338096618652e-01 -1.937579177320003510e-02 -2.893019234761595726e-03 -1.813335716724395752e-01 -1.145847514271736145e-01 -1.012643054127693176e-01 1.265338510274887085e-01 -1.375618875026702881e-01 -4.299488365650177002e-01 1.752280630171298981e-02 6.198170781135559082e-02 1.437194645404815674e-01 -2.600574195384979248e-01 2.279689908027648926e-01 -4.509897530078887939e-02 -7.116961758583784103e-03 4.759247973561286926e-02 -9.743982553482055664e-02 -1.526151150465011597e-01 1.208184286952018738e-01 -3.087631799280643463e-02 1.200700625777244568e-01 -5.030421167612075806e-02 3.242257833480834961e-01 1.107593029737472534e-01 1.512536127120256424e-02 -3.857134580612182617e-01 1.502710133790969849e-01 1.817012429237365723e-01 -1.653880476951599121e-01
3.497522473335266113e-01 5.261282622814178467e-02 -3.098458945751190186e-01 7.621434051543474197e-03 -1.456585824489593506e-01 6.533127743750810623e-03 -1.925002783536911011e-01 1.260604616254568100e-02 1.868139505386352539e-01 2.672715187072753906e-01 1.052809357643127441e-01 -1.299218237400054932e-01 -4.593909159302711487e-02 1.241542845964431763e-01 -3.250015079975128174e-01 2.589915394783020020e-01 1.451523751020431519e-01 1.301199942827224731e-02 -1.035678535699844360e-01 -1.902115046977996826e-01 4.207475110888481140e-02 -3.199264705181121826e-01 3.621555492281913757e-02 1.850018352270126343e-01 1.852549165487289429e-01 -4.190463200211524963e-02 -1.490851938724517822e-01 -1.435386715456843376e-03 -2.488103806972503662e-01 1.133529916405677795e-01 2.326631993055343628e-01 2.909489907324314117e-02
-1.212702468037605286e-01 1.487408876419067383e-01 -2.051289826631546021e-01 -1.157836690545082092e-01 7.301346957683563232e-02 -3.347317576408386230e-01 1.052752323448657990e-02 3.441959619522094727e-02 3.074370622634887695e-01 1.228773370385169983e-01 -2.605754733085632324e-01 7.987082749605178833e-02 1.515984442085027695e-02 -2.747848816215991974e-02 -7.539832592010498047e-02 1.112457290291786194e-01 -1.591259986162185669e-01 -2.521397545933723450e-02 -9.361306577920913696e-02 -2.394299209117889404e-01 -1.950706243515014648e-01 3.451607227325439453e-01 -8.793859183788299561e-02 1.727833598852157593e-01 2.011780627071857452e-02 1.085675284266471863e-01 -1.768609881401062012e-01 4.165659099817276001e-02 -6.100643798708915710e-02 2.857402861118316650e-01 -1.518003791570663452e-01 -3.816166222095489502e-01
1.500543951988220215e-01 -5.168769508600234985e-02 -6.223119795322418213e-02 -5.475070700049400330e-02 -4.030331373214721680e-01 1.205701753497123718e-01 -1.050290018320083618e-01 -1.206761039793491364e-02 3.320405632257461548e-02 1.796867549419403076e-01 6.618218123912811279e-02 7.119718194007873535e-02 2.183480858802795410e-01 7.905471324920654297e-02 -3.201732039451599121e-01 2.090341970324516296e-02 4.143586009740829468e-02 -7.300579547882080078e-02 -2.463671863079071045e-01 1.059159561991691589e-01 -5.925318226218223572e-02 -2.624598145484924316e-01 -1.333444714546203613e-01 1.113065257668495178e-01 -8.145208656787872314e-02 -5.404648836702108383e-03 -2.112437486648559570e-01 -1.688800454139709473e-01 -3.086836636066436768e-01 3.518370687961578369e-01 -1.153575852513313293e-01 -2.938734889030456543e-01
1.652443706989288330e-01 3.320538401603698730e-01 -9.386374056339263916e-02 -7.260885089635848999e-02 -6.578151136636734009e-02 -3.371620178222656250e-01 1.533022820949554443e-01 1.359542161226272583e-01 7.550394535064697266e-02 -1.645648628473281860e-01 6.448851525783538818e-02 -3.187459707260131836e-01 7.807284593582153320e-02 2.361812889575958252e-01 -2.289173305034637451e-01 1.348405182361602783e-01 -7.853546738624572754e-02 -3.090639710426330566e-01 -3.041260875761508942e-02 -1.074953377246856689e-01 -2.432861924171447754e-01 -1.818707026541233063e-02 -3.644123300909996033e-02 2.858858741819858551e-02 -1.394256949424743652e-01 2.597995288670063019e-02 -5.920161306858062744e-02 -7.497644424438476562e-02 6.221959367394447327e-03 4.375626146793365479e-01 -1.383841931819915771e-01 4.044511914253234863e-02
2.619302570819854736e-01 3.239480555057525635e-01 -2.251863479614257812e-01 -1.162464097142219543e-01 7.647302001714706421e-02 1.003438606858253479e-01 -3.314493224024772644e-02 -1.658688932657241821e-01 1.201404910534620285e-02 -7.046032696962356567e-02 -2.961045317351818085e-02 -1.642608195543289185e-01 -1.277698725461959839e-01 2.203922718763351440e-01 7.560834288597106934e-02 4.580086469650268555e-02 -2.313649356365203857e-01 -4.119083583354949951e-01 -2.608790695667266846e-01 -1.860061287879943848e-01 -6.615460664033889771e-02 1.942701488733291626e-01 1.974839270114898682e-01 1.627959907054901123e-01 1.014036387205123901e-01 -2.123391330242156982e-01 8.934074640274047852e-02 1.012237649410963058e-02 -1.286275982856750488e-01 2.524346411228179932e-01 3.519908338785171509e-02 -1.832598447799682617e-01
1.330108493566513062e-01 -5.454072356224060059e-02 -2.039723396301269531e-01 -7.570345699787139893e-02 -1.611325293779373169e-01 -1.790239661931991577e-01 -2.352326959371566772e-01 1.104155648499727249e-02 3.183944821357727051e-01 -3.962310776114463806e-02 -2.382982820272445679e-01 -7.233385741710662842e-02 -6.859155837446451187e-03 1.030161082744598389e-01 -3.313182294368743896e-01 2.671808190643787384e-02 2.172395288944244385e-01 -3.405365645885467529e-01 -6.997942179441452026e-02 -1.924355030059814453e-01 -8.088358491659164429e-02 3.028914332389831543e-01 1.667243689298629761e-01 1.225560158491134644e-02 2.192044109106063843e-01 1.809448450803756714e-01 -2.056727856397628784e-01 -6.263795495033264160e-02 -2.063536942005157471e-01 -1.337255090475082397e-01 8.284371346235275269e-02 8.219953626394271851e-02
1.183563396334648132e-01 4.314253106713294983e-02 -3.997867926955223083e-02 -3.039414584636688232e-01 -3.584441170096397400e-02 -3.812918365001678467e-01 3.987816628068685532e-03 -1.503715813159942627e-01 1.527940630912780762e-01 -2.471219003200531006e-01 -2.126989215612411499e-01 -1.823252588510513306e-01 -5.162230134010314941e-02 -3.304609954357147217e-01 -2.400184422731399536e-01 6.329915951937437057e-03 -2.111954689025878906e-01 -1.063703373074531555e-02 -2.836934030055999756e-01 -3.013647198677062988e-01 -2.121917903423309326e-01 -1.535892039537429810e-01 -6.740723550319671631e-02 -2.673675306141376495e-02 5.259053781628608704e-02 8.856489509344100952e-02 -1.404191255569458008e-01 1.393496245145797729e-01 -1.954991966485977173e-01 3.763687983155250549e-02 -5.688112601637840271e-02 -7.699971646070480347e-02
2.848494946956634521e-01 -7.873458415269851685e-02 9.284113533794879913e-03 -2.030264139175415039e-01 -2.359537780284881592e-02 -3.437606394290924072e-01 -8.824088610708713531e-03 4.182013496756553650e-02 1.914871633052825928e-01 -1.794018298387527466e-01 -1.912152916193008423e-01 -3.247858285903930664e-01 -1.134812459349632263e-01 -1.515716612339019775e-01 -1.369231492280960083e-01 9.020923823118209839e-02 -2.358679920434951782e-01 -1.354573071002960205e-01 -3.315507769584655762e-01 -2.904849350452423096e-01 -2.152064591646194458e-01 7.496554404497146606e-03 2.159984223544597626e-02 3.137322887778282166e-02 1.375597417354583740e-01 -1.007144991308450699e-02 -1.344477832317352295e-01 7.502001523971557617e-02 -1.728424876928329468e-01 5.192589759826660156e-02 -2.881954610347747803e-01 -5.191710218787193298e-02
-5.254189949482679367e-03 2.686394453048706055e-01 5.632125586271286011e-02 2.074015736579895020e-01 -3.034660518169403076e-01 1.199059747159481049e-02 -3.940905444324016571e-03 -1.195102185010910034e-01 2.051100581884384155e-01 -6.760902702808380127e-02 -4.993898048996925354e-02 -7.448201626539230347e-02 9.042233973741531372e-02 -2.726518176496028900e-02 -2.765125334262847900e-01 2.837302684783935547e-01 -3.478900492191314697e-01 -1.031200364232063293e-01 -3.283503651618957520e-01 -1.534331589937210083e-01 3.800587356090545654e-02 -9.127814322710037231e-03 -1.259202063083648682e-01 1.139014735817909241e-01 6.525543332099914551e-02 1.560719162225723267e-01 1.350268423557281494e-01 -3.062263131141662598e-02 -7.541618496179580688e-02 -4.155857488512992859e-02 -1.639483720064163208e-01 -4.231610298156738281e-01
-6.292198598384857178e-02 1.887847930192947388e-01 -2.604769766330718994e-01 6.415611505508422852e-02 9.578802436590194702e-02 -2.689539790153503418e-01 7.560825906693935394e-03 -2.776383161544799805e-01 -1.193711161613464355e-01 5.964799318462610245e-03 -1.016708277165889740e-02 -2.969514429569244385e-01 3.874523937702178955e-02 7.311131805181503296e-02 -3.510135412216186523e-01 1.257922649383544922e-01 -1.229615067131817341e-03 -1.543074548244476318e-01 -2.764550447463989258e-01 -2.369247376918792725e-01 -1.304661575704813004e-02 2.123589515686035156e-01 1.631810814142227173e-01 2.456762939691543579e-01 1.151510924100875854e-01 -2.622106969356536865e-01 8.661621063947677612e-02 -1.719995215535163879e-02 -1.212881207466125488e-01 -6.721720099449157715e-02 6.212587654590606689e-02 -2.825072407722473145e-01
-1.925715655088424683e-01 -9.416710585355758667e-02 -2.296029925346374512e-01 2.153228372335433960e-01 -1.010342165827751160e-01 -3.195237219333648682e-01 -3.008908331394195557e-01 -4.280281439423561096e-02 -1.105781923979520798e-02 2.447984926402568817e-02 -2.394872903823852539e-01 -6.760542839765548706e-02 -8.422041684389114380e-02 -2.397170215845108032e-01 -1.153439432382583618e-01 -1.825198829174041748e-01 -1.447090953588485718e-01 -2.609922885894775391e-01 -3.776727914810180664e-01 -7.172743207775056362e-04 4.461915045976638794e-02 -1.156701892614364624e-01 1.719308197498321533e-01 -1.001428216695785522e-01 1.838634908199310303e-01 -3.691166406497359276e-03 2.143123000860214233e-01 -8.803952485322952271e-02 -2.593329548835754395e-01 2.673502638936042786e-02 -1.852986812591552734e-01 4.126329906284809113e-03
1.510790884494781494e-01 1.921956837177276611e-01 -1.155153103172779083e-02 -1.221458911895751953e-01 -6.332015246152877808e-02 -3.098518848419189453e-01 2.215426564216613770e-01 3.943207487463951111e-02 1.653891205787658691e-01 -2.225729078054428101e-01 8.422233909368515015e-02 -2.413771897554397583e-01 1.911121755838394165e-01 1.701387315988540649e-01 -1.894530206918716431e-01 7.957876473665237427e-02 -8.744840323925018311e-02 -3.672495186328887939e-01 -7.118012011051177979e-02 6.646999716758728027e-02 -1.188147440552711487e-01 1.133837103843688965e-01 -1.312642395496368408e-01 -2.961472049355506897e-02 -1.004666388034820557e-01 1.626970767974853516e-01 -1.738205105066299438e-01 -1.269119977951049805e-01 -1.332081109285354614e-01 3.409214615821838379e-01 -3.065601289272308350e-01 -1.290923207998275757e-01
-1.069428920745849609e-01 2.243337631225585938e-01 -1.367903500795364380e-01 -1.499726474285125732e-01 -8.013477176427841187e-02 -1.831460595130920410e-01 -9.381838142871856689e-02 -9.553514420986175537e-02 -1.330658644437789917e-01 2.897114679217338562e-02 -1.351214200258255005e-01 5.850831046700477600e-02 -9.281104430556297302e-03 6.082749366760253906e-02 3.241004049777984619e-02 2.503168582916259766e-01 -3.859496489167213440e-02 -4.439222812652587891e-02 -4.377421140670776367e-01 -2.722550630569458008e-01 -1.440507546067237854e-02 -1.368055045604705811e-01 3.154647946357727051e-01 8.134143427014350891e-03 1.228186711668968201e-01 5.951921269297599792e-02 3.065810501575469971e-01 -2.794886529445648193e-01 -3.203053176403045654e-01 1.875228732824325562e-01 -8.982995152473449707e-02 -8.454649895429611206e-02
-1.155453771352767944e-01 -8.390814065933227539e-02 -3.232610821723937988e-01 -1.604475677013397217e-01 5.876082554459571838e-02 -2.183226644992828369e-01 1.263695955276489258e-01 1.439875215291976929e-01 2.309580296277999878e-01 1.543687880039215088e-01 -2.754476070404052734e-01 -2.036311328411102295e-01 8.297549188137054443e-02 -2.080621384084224701e-02 -2.694237232208251953e-01 -5.048906896263360977e-03 3.172944113612174988e-02 1.444093286991119385e-01 -2.251621186733245850e-01 -2.325406372547149658e-01 -1.293486505746841431e-01 2.009616792201995850e-01 1.305497437715530396e-01 1.722824275493621826e-01 -2.582108229398727417e-02 5.785987898707389832e-02 1.115127280354499817e-01 3.646372258663177490e-02 1.367770228534936905e-02 1.687478870153427124e-01 -4.250158667564392090e-01 -1.719063967466354370e-01
-2.082010954618453979e-01 -2.446449100971221924e-01 -2.710639834403991699e-01 -5.076225101947784424e-02 -1.622207462787628174e-01 -1.705563813447952271e-01 -1.539963930845260620e-01 5.732927098870277405e-02 1.883320808410644531e-01 -4.854307323694229126e-02 -2.494030892848968506e-01 -6.958875805139541626e-02 1.053172815591096878e-02 2.575530409812927246e-01 -2.501334846019744873e-01 2.041437774896621704e-01 -1.486875116825103760e-01 1.348062306642532349e-01 2.463281899690628052e-02 -6.114657223224639893e-02 -9.338589757680892944e-02 1.314659416675567627e-01 4.301247000694274902e-02 7.850708812475204468e-02 -9.662935137748718262e-02 3.322328627109527588e-01 -1.296480298042297363e-01 -2.558313123881816864e-02 -4.645628333091735840e-01 1.714762151241302490e-01 3.420035168528556824e-02 -2.389346994459629059e-02
-3.651009500026702881e-02 2.638720273971557617e-01 -3.487077653408050537e-01 -2.091686278581619263e-01 -3.116756677627563477e-01 -1.869319379329681396e-02 -1.336162388324737549e-01 9.044690057635307312e-03 2.273949682712554932e-01 2.649102509021759033e-01 1.731418967247009277e-01 5.705444514751434326e-02 2.175186872482299805e-01 -9.782107919454574585e-02 -3.731190562248229980e-01 -9.594846516847610474e-02 1.999761015176773071e-01 -2.889564931392669678e-01 7.751398254185914993e-03 1.893985271453857422e-02 -8.481585234403610229e-02 1.492040008306503296e-01 2.841175496578216553e-01 1.458685100078582764e-02 -6.399952620267868042e-02 1.281335353851318359e-01 -1.032536663115024567e-02 1.778819225728511810e-02 -1.354337781667709351e-01 8.071631193161010742e-02 2.923095971345901489e-02 -8.301779627799987793e-02
-2.556996345520019531e-01 2.620443403720855713e-01 -1.989236921072006226e-01 1.728376001119613647e-02 1.672697514295578003e-01 1.285381168127059937e-01 -1.294901967048645020e-01 -6.168447434902191162e-02 6.850187783129513264e-04 7.416325062513351440e-02 -1.345699876546859741e-01 -2.570627927780151367e-01 1.068391203880310059e-01 2.688791155815124512e-01 -3.194619715213775635e-01 -7.587008178234100342e-02 8.941230364143848419e-03 -6.077364087104797363e-02 -4.253970682621002197e-01 9.676554799079895020e-02 -1.058134138584136963e-01 1.541509330272674561e-01 1.320091038942337036e-01 2.325144410133361816e-01 -1.806415170431137085e-01 -2.491259481757879257e-03 1.302675157785415649e-02 4.319595638662576675e-03 -7.008709758520126343e-02 2.245216220617294312e-01 -2.855665087699890137e-01 -9.771975129842758179e-02
2.211784124374389648e-01 -3.216063603758811951e-03 -1.858581602573394775e-01 1.494576930999755859e-01 -1.300003528594970703e-01 1.683279424905776978e-01 -5.808601155877113342e-02 2.556636743247509003e-02 1.871245056390762329e-01 -9.539499878883361816e-02 -1.634407341480255127e-01 -2.722266912460327148e-01 -6.961189955472946167e-02 -2.525185942649841309e-01 -3.821049928665161133e-01 2.555957138538360596e-01 -9.809813648462295532e-02 -2.649419009685516357e-01 -1.288015842437744141e-01 1.780468374490737915e-01 -4.300060123205184937e-02 -1.200538352131843567e-01 8.852382004261016846e-02 3.269831240177154541e-01 5.463417619466781616e-02 1.469099968671798706e-01 9.923199564218521118e-02 2.184213250875473022e-01 -1.009428575634956360e-01 1.068082451820373535e-01 -1.695089787244796753e-01 -1.687266528606414795e-01
1.936162710189819336e-01 2.805302739143371582e-01 -4.111207127571105957e-01 -2.334001101553440094e-02 -1.731554865837097168e-01 1.661279946565628052e-01 -1.327291876077651978e-01 3.126972913742065430e-01 5.378405004739761353e-02 5.775715690106153488e-03 -1.550041437149047852e-01 2.318435162305831909e-02 -7.538104057312011719e-02 -1.931395083665847778e-01 -3.068349361419677734e-01 7.968982309103012085e-02 6.990405917167663574e-02 -9.742963127791881561e-03 -7.027472555637359619e-02 1.051196828484535217e-01 -1.931464374065399170e-01 -2.343466579914093018e-01 1.843896061182022095e-01 -1.360796093940734863e-01 4.016105458140373230e-02 -3.048072569072246552e-02 1.160981655120849609e-01 1.297764033079147339e-01 -2.180925756692886353e-01 3.088148832321166992e-01 -3.228208795189857483e-02 -1.665902137756347656e-01
-5.767400935292243958e-02 3.847482439596205950e-04 -1.810869276523590088e-01 -2.229323685169219971e-01 -4.723624587059020996e-01 3.673797845840454102e-02 -1.949091553688049316e-01 3.214958012104034424e-01 -2.137164771556854248e-01 7.001876831054687500e-02 -1.458433121442794800e-01 -8.526996523141860962e-02 6.569940596818923950e-02 4.245252534747123718e-02 -2.167144417762756348e-01 8.765764534473419189e-02 -7.639419287443161011e-02 -5.892851948738098145e-02 -2.690467536449432373e-01 8.773804455995559692e-02 -2.041664272546768188e-01 -1.534745544195175171e-01 3.035025671124458313e-02 -5.418999493122100830e-02 5.331320315599441528e-02 -7.768321037292480469e-02 1.151444390416145325e-01 -1.919396817684173584e-01 -2.655857205390930176e-01 2.896770834922790527e-01 -1.487512700259685516e-02 -1.906198561191558838e-01
-3.235496208071708679e-02 1.352172791957855225e-01 -1.019481196999549866e-01 -1.924165189266204834e-01 -8.707851916551589966e-02 -1.064134538173675537e-01 -3.166813254356384277e-01 -4.100028797984123230e-02 2.525008022785186768e-01 1.400218307971954346e-01 -3.296369016170501709e-01 -1.179068312048912048e-01 1.853082142770290375e-02 -1.627774536609649658e-01 -1.621467471122741699e-01 -2.280740439891815186e-02 -2.238224744796752930e-01 -5.150569230318069458e-02 -1.501429677009582520e-01 -1.667046695947647095e-01 -4.598932713270187378e-02 9.254507720470428467e-02 8.900733292102813721e-02 3.759951889514923096e-01 1.655683815479278564e-01 -2.048125118017196655e-01 -2.916660308837890625e-01 -2.301306426525115967e-01 6.362291425466537476e-02 9.186232835054397583e-02 -1.834020577371120453e-02 -2.636858522891998291e-01
2.524142265319824219e-01 -3.928907608496956527e-05 -3.482796251773834229e-01 -2.010991275310516357e-01 -1.437259558588266373e-02 -1.208844482898712158e-01 -2.308808118104934692e-01 3.007540665566921234e-02 -1.129680424928665161e-01 -1.955236941576004028e-01 -3.221533447504043579e-02 -6.744040548801422119e-02 -1.090000420808792114e-01 1.208678353577852249e-03 -2.673653662204742432e-01 3.260863423347473145e-01 3.360161557793617249e-02 -2.849735021591186523e-01 -3.918997198343276978e-02 -1.003920808434486389e-01 -2.441932111978530884e-01 -1.222244128584861755e-01 -5.791412293910980225e-02 2.261034846305847168e-01 3.341455161571502686e-01 -8.875305205583572388e-02 -2.608900070190429688e-01 -9.570188075304031372e-02 -1.083357483148574829e-01 -3.367256745696067810e-02 -1.582286655902862549e-01 -3.977651149034500122e-02
-7.257850840687751770e-03 2.764486372470855713e-01 -1.467809975147247314e-01 -4.884886369109153748e-02 4.394481889903545380e-03 -8.891019970178604126e-02 2.031736820936203003e-01 -1.344331949949264526e-01 2.194903194904327393e-01 -2.556276321411132812e-01 4.846751689910888672e-02 -7.779783010482788086e-02 3.569601476192474365e-02 -8.783183246850967407e-02 -2.935271263122558594e-01 3.447159379720687866e-02 1.385509222745895386e-01 -6.823071837425231934e-02 -1.427368223667144775e-01 -1.498154848814010620e-01 -1.211091876029968262e-01 2.376646548509597778e-01 -1.933302283287048340e-01 1.052450090646743774e-01 2.820751070976257324e-01 -5.745780840516090393e-02 4.767107218503952026e-02 2.443874329328536987e-01 -2.051932364702224731e-01 2.080698609352111816e-01 -1.670118868350982666e-01 -4.118583500385284424e-01
-2.245555371046066284e-01 -1.281639486551284790e-01 -4.139755070209503174e-01 2.753074765205383301e-01 1.971115767955780029e-01 -1.864632666110992432e-01 1.781737208366394043e-01 -1.603456027805805206e-02 8.626953512430191040e-02 -1.658099144697189331e-02 -1.684609949588775635e-01 -2.103682160377502441e-01 6.957530230283737183e-02 -6.443530321121215820e-02 -8.701255917549133301e-02 6.592044979333877563e-02 1.488123685121536255e-01 -2.236024439334869385e-01 -4.600613415241241455e-01 -1.355603523552417755e-02 -7.222057878971099854e-02 -3.698545694351196289e-02 1.419076621532440186e-01 1.464861035346984863e-01 2.060053050518035889e-01 -8.714336901903152466e-02 -3.031565621495246887e-02 2.359673380851745605e-02 -2.162924408912658691e-01 1.097833439707756042e-01 -1.863998472690582275e-01 -4.293293133378028870e-02
-2.683313488960266113e-01 -3.228222578763961792e-02 -2.092936336994171143e-01 -1.220030114054679871e-01 -1.536061912775039673e-01 -1.886047720909118652e-01 -1.497768461704254150e-01 8.471093326807022095e-02 1.738430261611938477e-01 -3.486990183591842651e-02 -3.762910366058349609e-01 -2.444186955690383911e-01 -1.219923645257949829e-01 1.037470549345016479e-01 -1.394730508327484131e-01 -1.503142565488815308e-01 -1.615019440650939941e-01 -1.154865548014640808e-01 -1.385494768619537354e-01 -2.159713208675384521e-01 -1.393601000308990479e-01 2.389580160379409790e-01 4.075276479125022888e-02 6.430697441101074219e-02 3.124181926250457764e-01 1.356509625911712646e-01 -1.493898332118988037e-01 6.692750751972198486e-02 -8.597782254219055176e-02 1.691068522632122040e-02 -2.734121382236480713e-01 -2.573192417621612549e-01
-2.009473368525505066e-02 2.391306124627590179e-02 2.576396465301513672e-01 1.332004927098751068e-02 -1.437456011772155762e-01 -8.097322285175323486e-02 2.636426873505115509e-02 7.331231981515884399e-02 9.295128285884857178e-03 8.167614042758941650e-02 -2.265844494104385376e-01 -1.451491266489028931e-01 1.415784806013107300e-01 9.382309764623641968e-02 -1.432161331176757812e-01 2.958048880100250244e-01 6.198322400450706482e-02 -2.045101672410964966e-01 -2.930115759372711182e-01 -2.039921432733535767e-01 1.792860403656959534e-02 -2.798498570919036865e-01 8.033551275730133057e-02 -1.063968390226364136e-01 1.782002896070480347e-01 -9.073922038078308105e-02 -1.471574753522872925e-01 -6.282440572977066040e-02 -2.884882688522338867e-01 2.564695179462432861e-01 -1.986134424805641174e-02 -4.456686079502105713e-01
-4.641138017177581787e-02 7.505802810192108154e-02 -2.958607971668243408e-01 -7.975678890943527222e-02 4.559312760829925537e-02 -2.471893578767776489e-01 -2.509407103061676025e-01 -4.470874369144439697e-02 1.622416973114013672e-01 -7.968056946992874146e-02 -2.580320239067077637e-01 -3.075226843357086182e-01 3.236033767461776733e-02 -6.349487602710723877e-02 1.983053535223007202e-01 -1.786478310823440552e-01 1.250638663768768311e-01 -3.397235572338104248e-01 -1.981340199708938599e-01 -2.488005906343460083e-01 -2.819084748625755310e-02 -1.489823609590530396e-01 1.365312933921813965e-01 1.095053255558013916e-01 1.411864459514617920e-01 9.326685965061187744e-02 -3.276678621768951416e-01 -1.283194720745086670e-01 -2.299034893512725830e-01 2.103025093674659729e-02 1.294930651783943176e-02 -9.088803827762603760e-02
1.412954181432723999e-01 1.792609342373907566e-03 -2.489444613456726074e-01 -2.755211889743804932e-01 2.516856975853443146e-02 2.082701325416564941e-01 1.156059801578521729e-01 -4.320765286684036255e-02 1.604116149246692657e-02 -4.720103368163108826e-02 -4.375633969902992249e-02 -1.610144376754760742e-01 -3.435256183147430420e-01 1.036906391382217407e-01 -1.283584535121917725e-01 8.031897991895675659e-02 -1.903174817562103271e-01 -6.993729621171951294e-02 -1.392059177160263062e-01 -1.389071047306060791e-01 4.602624103426933289e-03 2.016569525003433228e-01 -1.803431659936904907e-01 1.031012013554573059e-01 1.293547265231609344e-02 1.156581714749336243e-01 -7.332536578178405762e-02 -3.123848140239715576e-01 -4.922018945217132568e-01 1.778711229562759399e-01 -4.371261969208717346e-02 -2.120122015476226807e-01
1.177248507738113403e-01 -5.241071432828903198e-02 -8.037319034337997437e-02 -2.170758843421936035e-01 -8.493527770042419434e-02 -1.160764768719673157e-01 2.811615169048309326e-01 3.168393392115831375e-03 2.196973860263824463e-01 1.924226284027099609e-01 -9.241305291652679443e-02 -2.028722167015075684e-01 1.336027234792709351e-01 3.267938792705535889e-01 -2.993935644626617432e-01 4.578876867890357971e-02 1.891180425882339478e-01 -2.359424382448196411e-01 -2.287931591272354126e-01 -1.565542817115783691e-01 1.669791876338422298e-03 1.084257811307907104e-01 4.804165102541446686e-03 7.075772434473037720e-02 -1.333251297473907471e-01 3.411273658275604248e-01 5.496832355856895447e-02 7.917450368404388428e-02 -3.534102439880371094e-01 -2.337412163615226746e-02 1.425460875034332275e-01 6.646967679262161255e-02
-1.292957812547683716e-01 2.554224729537963867e-01 -2.355053424835205078e-01 -1.170175075531005859e-01 -8.452329784631729126e-02 -2.298315465450286865e-01 -7.308202981948852539e-02 2.294963449239730835e-01 5.183996632695198059e-02 1.439721137285232544e-01 -4.199711233377456665e-02 3.396550193428993225e-02 1.301526725292205811e-01 3.097265958786010742e-01 -5.723039805889129639e-02 2.165641933679580688e-01 1.962527632713317871e-01 -2.036257684230804443e-01 -2.272730320692062378e-01 -4.541100189089775085e-02 1.438195407390594482e-01 -3.377949446439743042e-02 2.212606817483901978e-01 2.008372694253921509e-01 -2.487832680344581604e-02 8.610379695892333984e-02 1.257844120264053345e-01 -2.406635321676731110e-02 -3.816885948181152344e-01 1.183212026953697205e-01 1.725418716669082642e-01 -2.878021001815795898e-01
2.336865365505218506e-01 -3.458940386772155762e-01 -2.986809313297271729e-01 -2.076432108879089355e-02 -8.458190411329269409e-02 1.629779301583766937e-02 -1.059022918343544006e-01 -9.645692259073257446e-02 1.691025346517562866e-01 -1.161533892154693604e-01 -1.963289529085159302e-01 -3.548620641231536865e-01 2.318830788135528564e-01 1.081424728035926819e-01 -1.004331409931182861e-01 1.166183426976203918e-01 -3.188163340091705322e-01 -2.831642627716064453e-01 -7.231649756431579590e-02 -1.518787294626235962e-01 -4.410690814256668091e-02 -6.190606951713562012e-02 4.760500043630599976e-03 7.129658013582229614e-02 1.632317900657653809e-01 6.269358098506927490e-02 -1.338030397891998291e-01 -1.608601659536361694e-01 -1.631429046392440796e-02 4.264592751860618591e-02 -2.412912398576736450e-01 -2.383064627647399902e-01
1.592185050249099731e-01 2.964344434440135956e-02 -1.626582890748977661e-01 -2.510522603988647461e-01 1.192516908049583435e-01 -1.133876144886016846e-01 2.369441557675600052e-03 -3.849179148674011230e-01 2.400909550487995148e-03 -1.804035156965255737e-01 -9.625748544931411743e-02 -2.542450428009033203e-01 1.782637685537338257e-01 2.789441943168640137e-01 -2.329907566308975220e-01 1.029965057969093323e-01 -8.397365361452102661e-02 -1.543256640434265137e-01 -1.341929286718368530e-01 6.112055480480194092e-02 -2.146201878786087036e-01 -1.747020334005355835e-02 6.189019605517387390e-02 -6.379086524248123169e-03 1.277419086545705795e-02 -2.478476166725158691e-01 -1.549853831529617310e-01 1.052454411983489990e-01 -2.320246100425720215e-01 3.493115305900573730e-01 -2.287476509809494019e-01 -1.961976662278175354e-02
-6.461644172668457031e-02 1.746269762516021729e-01 5.052612721920013428e-02 -3.112307749688625336e-02 -1.684911549091339111e-01 1.423181891441345215e-01 -5.618793144822120667e-02 -4.455532506108283997e-02 1.057532206177711487e-01 7.734684646129608154e-02 -2.902192473411560059e-01 -5.304821208119392395e-02 8.207800239324569702e-02 -7.891262322664260864e-02 -2.624964714050292969e-01 1.249687150120735168e-01 3.230214715003967285e-01 -5.799433588981628418e-01 3.457113355398178101e-02 -8.185969293117523193e-02 1.929845288395881653e-02 1.529626995325088501e-01 -1.379839703440666199e-02 2.487740516662597656e-01 2.546111643314361572e-01 1.915591806173324585e-01 -2.425798326730728149e-01 -2.123963087797164917e-02 3.235879167914390564e-02 4.740921407938003540e-02 -3.748144209384918213e-02 -7.993465662002563477e-02
2.817129790782928467e-01 -1.869322657585144043e-01 -2.092233151197433472e-01 2.006866782903671265e-02 3.085394576191902161e-02 -1.513610631227493286e-01 -2.310615777969360352e-01 4.655741155147552490e-02 3.462630137801170349e-02 2.431541234254837036e-01 1.390254646539688110e-01 -1.820957660675048828e-01 8.920788764953613281e-02 -7.031317055225372314e-02 -3.274755477905273438e-01 1.907096654176712036e-01 -4.944603890180587769e-02 -3.341024816036224365e-01 -1.545878499746322632e-01 1.120276749134063721e-02 -3.732959628105163574e-01 -2.497255206108093262e-01 2.466428577899932861e-01 8.167884498834609985e-02 8.590833842754364014e-02 1.103640883229672909e-03 -4.246315732598304749e-02 5.556844174861907959e-02 -1.188781037926673889e-01 1.514337398111820221e-02 -2.399632036685943604e-01 -3.535947948694229126e-02
6.372224539518356323e-02 2.635586261749267578e-01 -2.829703092575073242e-01 -1.675865612924098969e-02 1.140636578202247620e-01 8.051031827926635742e-02 -1.809498108923435211e-02 7.745806127786636353e-02 1.559944599866867065e-01 -2.626552581787109375e-01 1.003168821334838867e-01 -2.617612183094024658e-01 1.297833770513534546e-01 2.985925599932670593e-02 -2.191694825887680054e-01 -2.925691902637481689e-01 -1.659817397594451904e-01 -3.343298733234405518e-01 -1.850762963294982910e-01 6.378495693206787109e-02 1.056895479559898376e-01 -5.597201734781265259e-02 9.536946564912796021e-02 9.651768952608108521e-02 -5.094059556722640991e-02 1.526110060513019562e-02 2.603370929136872292e-03 -1.398170888423919678e-01 -5.199571326375007629e-02 4.035820662975311279e-01 -5.718287825584411621e-02 -3.089244365692138672e-01
-6.356436293572187424e-03 -3.116190992295742035e-02 4.525503143668174744e-02 -6.254549324512481689e-02 -3.488401323556900024e-02 -2.004437744617462158e-01 -6.878397613763809204e-02 2.124049514532089233e-01 1.707132905721664429e-01 -3.278439864516258240e-02 4.030225425958633423e-02 -2.240466326475143433e-01 1.529222875833511353e-01 -1.024308204650878906e-01 -1.245072558522224426e-01 2.106319218873977661e-01 2.670059446245431900e-03 -2.114547342061996460e-01 -1.890239417552947998e-01 -1.059796810150146484e-01 -3.744406104087829590e-01 2.141274809837341309e-01 -3.463521599769592285e-02 4.710782691836357117e-02 3.504985570907592773e-01 7.992659695446491241e-03 -7.198683917522430420e-02 2.504615783691406250e-01 -3.408573567867279053e-01 2.112898081541061401e-01 1.864727027714252472e-02 -3.047043383121490479e-01
4.242223501205444336e-02 2.364006489515304565e-01 -2.110639661550521851e-01 -3.304248750209808350e-01 -1.424359232187271118e-01 1.015585064888000488e-01 1.615220755338668823e-01 1.272710561752319336e-01 8.832258731126785278e-02 1.303241550922393799e-01 -8.754616975784301758e-02 3.089994890615344048e-03 5.507043749094009399e-02 -6.614560633897781372e-02 -2.684902250766754150e-01 1.528520882129669189e-01 2.770898118615150452e-02 -1.499699801206588745e-01 -2.745478153228759766e-01 -3.673856379464268684e-03 -6.319411844015121460e-02 -3.323680460453033447e-01 4.614724218845367432e-02 3.684489801526069641e-02 3.624401986598968506e-01 3.557684123516082764e-01 -5.124280229210853577e-02 -6.074516475200653076e-02 -8.876983076333999634e-02 1.763322800397872925e-01 -1.838241517543792725e-01 -1.636063456535339355e-01
-5.665179342031478882e-02 2.047662883996963501e-01 -3.569719195365905762e-01 -2.186505049467086792e-01 -2.448425395414233208e-03 9.327130764722824097e-02 -1.764151006937026978e-01 3.768416121602058411e-02 1.231867745518684387e-01 1.193706095218658447e-01 -1.045704707503318787e-01 -2.551949918270111084e-01 6.837716698646545410e-02 -2.110021859407424927e-01 -1.711468547582626343e-01 2.968873381614685059e-01 -2.897081673145294189e-01 -7.757986336946487427e-02 -2.323242649435997009e-02 9.090274572372436523e-02 -2.484857290983200073e-01 -2.626679092645645142e-02 -1.401287168264389038e-01 1.139686331152915955e-01 -3.938268125057220459e-02 -4.281353205442428589e-03 8.063254505395889282e-02 -2.557772099971771240e-01 -2.497940063476562500e-01 7.909291982650756836e-02 -3.606203198432922363e-01 1.602314040064811707e-02
-5.709861870855093002e-03 3.706482797861099243e-02 -4.049843251705169678e-01 -1.759851574897766113e-01 1.297155767679214478e-01 -1.485587209463119507e-01 -1.137910708785057068e-01 -4.915025085210800171e-02 6.144198775291442871e-02 -1.957567334175109863e-01 -1.034876145422458649e-02 2.095179706811904907e-01 -1.827789694070816040e-01 1.216874122619628906e-01 -1.844248026609420776e-01 1.251053065061569214e-01 4.782926291227340698e-02 5.199872329831123352e-02 -4.167206883430480957e-01 1.343309879302978516e-02 -2.254427522420883179e-01 1.157833561301231384e-01 -3.105376847088336945e-02 4.568240046501159668e-02 2.578851282596588135e-01 -1.897970438003540039e-01 -1.951754242181777954e-01 -1.600328236818313599e-01 -3.819215595722198486e-01 6.201027333736419678e-02 -5.714498832821846008e-02 7.356600370258092880e-03
-9.817939996719360352e-02 8.549538999795913696e-02 -1.291469186544418335e-01 5.927074234932661057e-03 -4.185527563095092773e-02 -4.239441826939582825e-02 -5.665817484259605408e-02 3.836382925510406494e-02 -1.186101585626602173e-01 3.741866722702980042e-02 -4.439488947391510010e-01 1.429681926965713501e-01 -1.428628414869308472e-01 -1.152513250708580017e-01 -3.391217291355133057e-01 1.294605135917663574e-01 -2.624494731426239014e-01 -1.803106367588043213e-01 -2.358409017324447632e-01 -1.426666826009750366e-01 1.390051543712615967e-01 2.085101753473281860e-01 -4.217652231454849243e-02 1.909281462430953979e-01 -1.965061873197555542e-01 -6.919397506862878799e-03 -2.321108281612396240e-01 -1.469693630933761597e-01 -2.485279142856597900e-01 2.934806048870086670e-01 1.345855742692947388e-01 -3.323994949460029602e-02
[truncated: 3,285,326 more chars]
