# Supplementary material for: The Language of Innovation
Source: PLoS One. 2020 Apr 30;15(4):e0230107. doi: 10.1371/journal.pone.0230107 (PMC7194493; doi:10.1371/journal.pone.0230107)
Supplement: S6 File — (GZ) [file pone.0230107.s006.tar.gz › 1984-1988/V2Run_8_VS_4500_embeddings1984-1988ED32.txt]

-3.089118599891662598e-01 1.064986269921064377e-02 9.646212309598922729e-02 -1.882264763116836548e-01 -8.827742189168930054e-02 -1.151556819677352905e-01 2.341770008206367493e-02 -7.284717261791229248e-02 -2.232354879379272461e-01 -1.469276398420333862e-01 1.537426412105560303e-01 5.867596343159675598e-02 1.128158643841743469e-01 -3.061330318450927734e-01 3.912748023867607117e-02 -9.096635878086090088e-02 7.673729211091995239e-02 6.049598753452301025e-02 -3.202475309371948242e-01 7.053700089454650879e-02 2.571563236415386200e-02 1.000981405377388000e-01 2.210604101419448853e-01 2.925786077976226807e-01 -6.083224341273307800e-02 2.386952638626098633e-01 2.005975842475891113e-01 2.169320136308670044e-01 -4.715174436569213867e-02 2.812644541263580322e-01 -3.552395403385162354e-01 -1.813410967588424683e-02
-7.094504684209823608e-02 -6.938181072473526001e-02 3.030289709568023682e-02 1.794333010911941528e-01 -2.511126101016998291e-01 6.530709564685821533e-02 1.437039822340011597e-01 -2.107455879449844360e-01 -1.477081775665283203e-01 -3.424318507313728333e-02 6.176258251070976257e-02 4.448026046156883240e-02 4.415419995784759521e-01 -1.144712790846824646e-02 -2.404080331325531006e-01 -1.183683350682258606e-01 7.385128736495971680e-02 -3.548805788159370422e-02 -1.276389360427856445e-01 -7.136299461126327515e-02 2.104623615741729736e-01 2.244920730590820312e-01 -4.999845754355192184e-03 1.698384284973144531e-01 1.906631886959075928e-01 3.219053447246551514e-01 2.392548918724060059e-01 2.301919758319854736e-01 2.420351840555667877e-02 5.486524477601051331e-02 9.383627772331237793e-02 3.386788666248321533e-01
1.329398900270462036e-01 -1.632617712020874023e-01 -1.429219692945480347e-01 -1.498618721961975098e-01 -2.802192568778991699e-01 4.601691849529743195e-03 -2.169794142246246338e-01 -2.031638324260711670e-01 5.219382420182228088e-02 8.446279913187026978e-02 3.260398507118225098e-01 1.949907094240188599e-01 3.040988147258758545e-01 1.530146002769470215e-01 -1.556532233953475952e-01 -2.357257753610610962e-01 1.037202179431915283e-01 2.750379741191864014e-01 -7.580889505334198475e-04 -1.241686642169952393e-01 -1.433817744255065918e-01 2.333854138851165771e-02 -1.327791661024093628e-01 1.336592435836791992e-01 -1.178331151604652405e-01 3.489835262298583984e-01 -5.534475203603506088e-03 -1.015561167150735855e-02 -1.090815067291259766e-01 1.863747388124465942e-01 -8.012484759092330933e-02 2.207700908184051514e-01
-2.610307633876800537e-01 -2.177747897803783417e-02 3.186358138918876648e-02 -1.710924953222274780e-01 -3.436898887157440186e-01 3.564110100269317627e-01 -2.467659302055835724e-02 -3.523454368114471436e-01 5.089616775512695312e-02 -1.045725867152214050e-01 -4.909357987344264984e-03 6.535315187647938728e-04 2.299937307834625244e-01 -1.154307201504707336e-01 4.149144515395164490e-02 -9.094405919313430786e-02 2.063813954591751099e-01 6.730126589536666870e-02 -2.009284347295761108e-01 1.247185692191123962e-01 8.525806665420532227e-02 1.100384667515754700e-01 2.169499099254608154e-01 1.286139041185379028e-01 5.658428370952606201e-02 1.852042824029922485e-01 5.301385000348091125e-02 2.117355912923812866e-01 8.155749179422855377e-03 -2.823226749897003174e-01 -1.158725172281265259e-01 2.775774598121643066e-01
-2.832285873591899872e-02 -1.368733644485473633e-01 -2.697428874671459198e-02 -2.059459686279296875e-01 -2.983859479427337646e-01 5.301333591341972351e-02 -1.161732375621795654e-01 -2.513641119003295898e-01 -1.197091415524482727e-01 4.289327934384346008e-02 3.297180831432342529e-01 1.823259592056274414e-01 2.643387317657470703e-01 -2.050639390945434570e-01 -1.524430513381958008e-01 9.033446758985519409e-02 4.538048207759857178e-01 -1.448872089385986328e-01 -1.308244019746780396e-01 -1.450700759887695312e-01 1.572642624378204346e-01 -4.198426753282546997e-02 -5.448333546519279480e-02 3.791526332497596741e-02 7.932539097964763641e-03 2.312802225351333618e-01 -9.396074712276458740e-02 2.621321976184844971e-01 -8.665430545806884766e-02 -1.395062804222106934e-01 -6.503237038850784302e-02 -9.517049044370651245e-02
2.767634205520153046e-02 1.580426394939422607e-01 -7.282993942499160767e-02 -9.481495618820190430e-02 -2.723357975482940674e-01 1.774038225412368774e-01 -2.608688175678253174e-01 -3.570154309272766113e-01 -1.610691994428634644e-01 -9.882321953773498535e-02 1.921627968549728394e-01 2.833464443683624268e-01 1.847993433475494385e-01 -1.408768147230148315e-01 -1.522273570299148560e-01 -3.452346660196781158e-03 1.478899568319320679e-01 -3.720417618751525879e-01 -1.028304398059844971e-01 6.287227571010589600e-02 -9.651587903499603271e-02 1.576520949602127075e-01 7.182504981756210327e-02 -1.319065392017364502e-01 1.371894031763076782e-01 2.466826438903808594e-01 -2.827212028205394745e-02 1.838440150022506714e-01 3.433763608336448669e-02 1.117197424173355103e-01 -1.563230901956558228e-01 2.116556018590927124e-01
-8.326484262943267822e-02 -1.830186694860458374e-01 -3.226793706417083740e-01 -7.918535172939300537e-02 -2.414598315954208374e-01 -7.047601044178009033e-02 -3.458400368690490723e-01 -3.828513920307159424e-01 -1.536792218685150146e-01 -2.851074747741222382e-02 2.028068006038665771e-01 1.884663552045822144e-01 2.035030275583267212e-01 4.151343926787376404e-02 -8.933144062757492065e-02 -1.576446555554866791e-02 7.627121359109878540e-02 1.454251110553741455e-01 -2.022720128297805786e-01 -2.662305235862731934e-01 1.038761436939239502e-01 1.624468341469764709e-02 -6.175318267196416855e-03 -8.069813996553421021e-02 1.241689324378967285e-01 1.809167563915252686e-01 9.545099735260009766e-02 3.135488629341125488e-01 1.829960644245147705e-01 1.129150316119194031e-01 7.604178786277770996e-02 5.768597498536109924e-02
-1.749812662601470947e-01 -3.208747506141662598e-02 -1.232576295733451843e-01 -1.348667889833450317e-01 -1.854590177536010742e-01 1.211736053228378296e-01 -7.829044759273529053e-02 5.303535144776105881e-03 -7.447397708892822266e-02 -6.290283799171447754e-02 1.007466688752174377e-01 2.282306253910064697e-01 3.788328468799591064e-01 -1.539308130741119385e-01 -4.478642717003822327e-02 -1.106865257024765015e-01 1.682215481996536255e-01 1.897059381008148193e-01 4.712719097733497620e-02 -1.739799827337265015e-01 2.050578296184539795e-01 1.632043421268463135e-01 1.938054710626602173e-01 4.864109158515930176e-01 1.236882898956537247e-02 9.168090671300888062e-02 -4.405312612652778625e-02 1.599377095699310303e-01 5.731022730469703674e-02 -1.523190587759017944e-01 -6.367771327495574951e-02 3.468274176120758057e-01
-2.517609000205993652e-01 1.098201721906661987e-01 -1.135477945208549500e-01 7.113586179912090302e-03 -2.549934089183807373e-01 1.391379386186599731e-01 -2.673192881047725677e-02 -2.445567846298217773e-01 3.929670155048370361e-02 1.612537540495395660e-02 -2.520437352359294891e-02 7.215675711631774902e-02 3.465932309627532959e-01 1.419901996850967407e-01 1.298727542161941528e-01 -1.616271138191223145e-01 3.726370334625244141e-01 1.836332082748413086e-01 7.466021925210952759e-02 3.285647183656692505e-02 -1.934080570936203003e-02 2.374956011772155762e-01 3.308927714824676514e-01 9.141682647168636322e-03 1.637223660945892334e-01 3.001076579093933105e-01 -1.049714237451553345e-01 2.966779172420501709e-01 -5.134658515453338623e-02 -4.090330749750137329e-02 2.845483459532260895e-02 9.577949345111846924e-02
-2.195235192775726318e-01 3.170699626207351685e-02 -1.502028703689575195e-01 -3.623238503932952881e-01 -2.076608836650848389e-01 -7.809259742498397827e-02 1.349854171276092529e-01 -4.694906175136566162e-01 5.341953039169311523e-02 -3.184536099433898926e-01 2.739959955215454102e-01 1.528439968824386597e-01 -5.715901777148246765e-02 -2.424717321991920471e-02 1.950687617063522339e-01 1.327378749847412109e-01 1.351516246795654297e-01 9.357554465532302856e-02 -7.902157306671142578e-02 9.190162271261215210e-02 1.407425552606582642e-01 6.132051721215248108e-02 1.086057946085929871e-01 2.019597589969635010e-01 -1.011962816119194031e-01 1.895309239625930786e-02 1.524006277322769165e-01 7.921183854341506958e-02 1.953692436218261719e-01 1.824919581413269043e-01 1.320342570543289185e-01 -1.663204864598810673e-03
8.011788874864578247e-02 -1.024193130433559418e-02 6.250668317079544067e-02 -5.015112087130546570e-02 1.638578437268733978e-02 2.392446696758270264e-01 -2.343377321958541870e-01 -1.255518496036529541e-01 -8.383660763502120972e-02 2.671705372631549835e-02 4.619461297988891602e-02 2.303283959627151489e-01 2.346127927303314209e-01 5.163390189409255981e-02 7.233179360628128052e-02 -8.604260161519050598e-03 2.481406629085540771e-01 -1.553694009780883789e-01 5.394137278199195862e-02 7.552861422300338745e-02 2.701604068279266357e-01 2.026797235012054443e-01 -9.005438536405563354e-03 3.428407907485961914e-01 5.168690532445907593e-02 4.094377160072326660e-01 1.080738976597785950e-01 1.259814798831939697e-01 1.301213204860687256e-01 -1.379872113466262817e-01 1.464963797479867935e-02 4.157698154449462891e-01
-2.195426970720291138e-01 2.057632356882095337e-01 1.541391164064407349e-01 -1.249923482537269592e-01 -2.425739914178848267e-01 2.389398068189620972e-01 -1.358501911163330078e-01 8.860629051923751831e-02 -1.870791316032409668e-01 8.521377295255661011e-02 2.459127306938171387e-01 1.735661774873733521e-01 2.226980775594711304e-01 -3.391290083527565002e-03 -5.094809085130691528e-02 -1.494016647338867188e-01 3.318655490875244141e-01 4.647375643253326416e-02 -1.597045063972473145e-01 1.744654625654220581e-01 2.798979580402374268e-01 9.687039256095886230e-02 -4.937137290835380554e-02 1.217406690120697021e-01 1.733186393976211548e-01 2.562078833580017090e-01 3.033996522426605225e-01 -1.109122857451438904e-01 1.318997051566839218e-02 1.715351827442646027e-02 -1.922059953212738037e-01 -9.894257783889770508e-02
-1.848137825727462769e-01 3.365728631615638733e-02 1.633200794458389282e-01 -3.018248081207275391e-01 -7.314900308847427368e-02 2.117343246936798096e-01 -1.726662069559097290e-01 -1.956821382045745850e-01 -3.784343227744102478e-02 2.605092339217662811e-02 4.662158712744712830e-02 -6.621701270341873169e-02 1.832240670919418335e-01 -2.437789738178253174e-01 -7.253721356391906738e-02 1.663222163915634155e-02 2.759399116039276123e-01 1.281804591417312622e-01 2.396598458290100098e-02 -1.605329960584640503e-01 4.997292906045913696e-02 8.936648815870285034e-02 2.807647585868835449e-01 -9.496884047985076904e-02 -1.135374791920185089e-02 3.835827112197875977e-01 1.367151737213134766e-01 8.759176731109619141e-02 2.884417474269866943e-01 2.262764871120452881e-01 -2.523537576198577881e-01 1.802381724119186401e-01
-3.288256749510765076e-02 -2.764357328414916992e-01 -1.133190691471099854e-01 1.150654405355453491e-01 -2.777831554412841797e-01 2.577773332595825195e-01 -1.650574356317520142e-01 -3.169121742248535156e-01 -2.327280640602111816e-01 3.881873562932014465e-02 4.978682845830917358e-02 2.732036262750625610e-02 1.958133876323699951e-01 1.184925530105829239e-02 -5.790654197335243225e-02 7.413219660520553589e-02 1.475814133882522583e-01 1.898917853832244873e-01 -3.362984657287597656e-01 -2.761208452284336090e-02 -2.888697199523448944e-02 7.293391227722167969e-02 -4.388664662837982178e-02 7.609594613313674927e-02 -4.995758086442947388e-02 4.473721981048583984e-01 7.193382084369659424e-02 1.712077558040618896e-01 -6.980978697538375854e-02 -3.685820847749710083e-02 -2.764049470424652100e-01 -1.165330260992050171e-01
1.276561617851257324e-01 7.850874960422515869e-02 -1.446101069450378418e-01 -3.091326653957366943e-01 -3.319637775421142578e-01 1.091223731637001038e-01 1.478908956050872803e-01 -1.780247986316680908e-01 -3.590087890625000000e-01 -1.668744832277297974e-01 3.026698715984821320e-02 -7.107557356357574463e-02 1.450217515230178833e-02 -9.827854484319686890e-02 -4.110693559050559998e-02 -9.155320376157760620e-02 3.371997475624084473e-01 6.083871796727180481e-02 2.574117295444011688e-02 6.919030100107192993e-02 3.304756283760070801e-01 1.091587077826261520e-02 -9.234268963336944580e-02 2.142594307661056519e-01 -7.830616831779479980e-02 2.221609503030776978e-01 1.253386884927749634e-01 5.027849599719047546e-02 1.450948268175125122e-01 3.318406045436859131e-01 1.286954432725906372e-02 -1.051960587501525879e-01
-1.963626593351364136e-01 1.254785507917404175e-01 -1.349622458219528198e-01 -2.941794320940971375e-02 -3.609694167971611023e-02 2.509668171405792236e-01 -8.788882195949554443e-02 -1.880966424942016602e-01 -1.788758090697228909e-03 -5.052830651402473450e-02 3.335752487182617188e-01 1.802564859390258789e-01 -3.933808952569961548e-02 -2.559604346752166748e-01 -1.355841457843780518e-01 1.712703518569469452e-02 1.276350766420364380e-01 7.117263972759246826e-02 -8.836711756885051727e-03 -2.335622347891330719e-02 1.748510599136352539e-01 1.488507986068725586e-01 1.424108594655990601e-01 2.188727706670761108e-01 1.444104164838790894e-01 5.471143722534179688e-01 -4.015235230326652527e-02 -4.719045013189315796e-02 -3.559058532118797302e-02 -1.838853210210800171e-02 6.949807051569223404e-03 3.443653285503387451e-01
5.691484548151493073e-03 3.864736482501029968e-02 4.588495008647441864e-03 -1.719326823949813843e-01 -2.290658503770828247e-01 1.588047593832015991e-01 -1.063277572393417358e-01 -1.367014646530151367e-01 -2.950981259346008301e-01 1.627452298998832703e-02 1.601728647947311401e-01 1.131602153182029724e-01 5.345344543457031250e-01 1.338910162448883057e-01 -1.159766316413879395e-01 5.864443257451057434e-02 1.554905325174331665e-01 6.677737832069396973e-02 -2.197730243206024170e-01 1.616992638446390629e-03 4.502572491765022278e-02 1.503835767507553101e-01 -1.899977400898933411e-02 2.354896813631057739e-01 1.622436046600341797e-01 5.988043919205665588e-02 2.231196463108062744e-01 -1.155053377151489258e-01 1.602629572153091431e-01 2.616851329803466797e-01 -2.595888674259185791e-01 5.363409221172332764e-02
-1.864531077444553375e-02 8.175256848335266113e-02 -1.878270357847213745e-01 2.080808877944946289e-01 -8.216990157961845398e-03 1.643748432397842407e-01 -1.608801633119583130e-01 -4.017728865146636963e-01 -3.230886533856391907e-02 -6.352715194225311279e-02 7.884877175092697144e-02 -4.676383978221565485e-04 3.725807666778564453e-01 -3.429040610790252686e-01 1.625315099954605103e-02 -2.589568495750427246e-02 8.711769431829452515e-02 1.619359552860260010e-01 1.223696470260620117e-01 1.345969140529632568e-01 -1.832079291343688965e-01 1.456688642501831055e-01 2.081597149372100830e-01 1.813012920320034027e-02 2.194837667047977448e-02 2.843953371047973633e-01 3.313468694686889648e-01 2.450161576271057129e-01 9.863681346178054810e-02 -4.000787436962127686e-02 -5.746314302086830139e-03 5.894348397850990295e-02
1.820637471973896027e-02 7.652021944522857666e-02 3.992835804820060730e-02 -1.693683415651321411e-01 -2.727739214897155762e-01 -3.268181383609771729e-01 4.245703667402267456e-02 -1.848925501108169556e-01 -1.316922456026077271e-01 -6.183720007538795471e-02 7.808633893728256226e-02 2.350978367030620575e-02 2.271526455879211426e-01 -1.138295307755470276e-01 -1.793462634086608887e-01 -5.276482179760932922e-02 7.490538060665130615e-02 2.391310781240463257e-02 1.146932914853096008e-01 4.233471453189849854e-01 2.909186482429504395e-01 -7.229714095592498779e-02 2.103816345334053040e-02 1.135744303464889526e-01 -1.863477518782019615e-03 1.327481120824813843e-01 2.342197448015213013e-01 2.887923717498779297e-01 3.469691872596740723e-01 1.025982201099395752e-01 -4.130262508988380432e-02 1.695299893617630005e-01
-2.028983533382415771e-01 -6.425218284130096436e-02 -8.252432197332382202e-02 -1.954743079841136932e-02 -2.194523811340332031e-01 -2.123835831880569458e-01 -2.014958560466766357e-01 -2.582944035530090332e-01 -9.138353914022445679e-02 -1.655435264110565186e-01 1.224714815616607666e-01 -7.129859924316406250e-02 3.615483045578002930e-01 -1.096791997551918030e-01 1.416302323341369629e-01 -1.656148135662078857e-01 1.130648255348205566e-01 -7.012158632278442383e-02 1.805472373962402344e-01 1.648630499839782715e-01 1.952704638242721558e-01 2.581395208835601807e-01 1.216551512479782104e-01 3.569059818983078003e-02 1.528070718050003052e-01 3.022600710391998291e-01 -1.619525849819183350e-01 1.928290128707885742e-01 -9.458198398351669312e-02 -2.741537392139434814e-01 -3.176389960572123528e-03 2.007465511560440063e-01
3.701261803507804871e-02 -1.565701514482498169e-01 -1.070714145898818970e-01 -1.787229329347610474e-01 -3.747174143791198730e-01 2.581357359886169434e-01 -2.104758918285369873e-01 -8.653020113706588745e-02 -8.805944770574569702e-02 -7.125539332628250122e-02 1.153142079710960388e-01 -8.049526065587997437e-02 1.503877043724060059e-01 -2.676004767417907715e-01 1.137967407703399658e-01 -6.951931864023208618e-02 4.311720728874206543e-01 1.051518172025680542e-01 -1.146444957703351974e-02 -4.437178838998079300e-03 1.160710304975509644e-01 1.535146385431289673e-01 -2.417256124317646027e-02 1.309634447097778320e-01 1.803570240736007690e-01 3.044705092906951904e-01 -1.885988563299179077e-01 7.635107636451721191e-02 1.491160690784454346e-01 1.688810735940933228e-01 -4.231271147727966309e-02 2.370400726795196533e-01
-4.679816961288452148e-02 -5.045578256249427795e-02 -1.087420247495174408e-02 -4.363764822483062744e-02 -2.323373556137084961e-01 -3.565020114183425903e-02 -1.822719424962997437e-01 -4.331718981266021729e-01 -1.164581999182701111e-01 2.164729386568069458e-01 2.681516110897064209e-01 1.275787204504013062e-01 1.772383973002433777e-02 -7.689809054136276245e-02 1.858464032411575317e-01 1.376047432422637939e-01 3.272289633750915527e-01 -8.359227329492568970e-02 -2.022957503795623779e-01 3.370021935552358627e-03 1.662047654390335083e-01 -4.088241979479789734e-02 9.034911543130874634e-02 2.725658379495143890e-02 6.359881907701492310e-02 3.040852844715118408e-01 -2.797006666660308838e-01 2.940551340579986572e-01 1.977465599775314331e-01 -8.491986244916915894e-02 -6.269515305757522583e-02 6.450624763965606689e-02
2.321426123380661011e-01 7.234811782836914062e-02 -3.972848132252693176e-02 -9.872505068778991699e-02 -3.695402443408966064e-01 1.593448594212532043e-02 -1.524748653173446655e-01 -1.180809214711189270e-01 -2.059465087950229645e-02 1.341594606637954712e-01 -2.132073342800140381e-01 1.650975346565246582e-01 -1.680025607347488403e-01 -8.877357840538024902e-02 9.974821656942367554e-02 -1.759108304977416992e-01 6.049495935440063477e-02 -1.296908706426620483e-01 -2.165246456861495972e-01 9.771647304296493530e-02 -7.545459270477294922e-02 1.185836121439933777e-01 7.111651450395584106e-02 4.445969164371490479e-01 8.376750349998474121e-02 4.081248641014099121e-01 8.654090017080307007e-02 4.282427579164505005e-02 -1.534302085638046265e-01 1.178258433938026428e-01 2.241062968969345093e-01 1.321513056755065918e-01
-2.001901566982269287e-01 -2.013639360666275024e-01 -9.987321496009826660e-02 7.533380389213562012e-02 -2.502963542938232422e-01 -2.095972746610641479e-01 -2.304961830377578735e-01 -2.021807432174682617e-01 1.024373769760131836e-01 -2.243741005659103394e-01 3.184709548950195312e-01 -5.864504352211952209e-02 1.597954481840133667e-01 1.347116474062204361e-02 -4.305634647607803345e-02 -2.255121991038322449e-02 8.266682177782058716e-02 1.876964569091796875e-01 -3.108752332627773285e-02 2.279720306396484375e-01 2.508678138256072998e-01 8.686207979917526245e-02 1.909837424755096436e-01 -5.762956570833921432e-03 -1.423845887184143066e-01 1.282840967178344727e-01 -7.218085229396820068e-02 3.318443596363067627e-01 3.237142264842987061e-01 5.688589438796043396e-02 1.284371167421340942e-01 1.754712015390396118e-01
-1.508095264434814453e-01 -2.790658175945281982e-01 -1.202026084065437317e-01 1.333746463060379028e-01 -4.067334830760955811e-01 7.191081345081329346e-02 -2.530537843704223633e-01 -7.068543136119842529e-02 -2.036529332399368286e-01 -2.885390818119049072e-02 2.759256362915039062e-01 1.080690789967775345e-02 7.848368026316165924e-03 -8.301319926977157593e-02 -8.368576318025588989e-02 -4.260716959834098816e-02 1.504594981670379639e-01 -1.549763828516006470e-01 3.907435759902000427e-02 -1.224185526371002197e-02 2.431792020797729492e-02 1.463662236928939819e-01 2.437616735696792603e-01 1.734950840473175049e-01 2.990142703056335449e-01 2.232825011014938354e-01 8.043613284826278687e-03 -2.103093720506876707e-04 -2.894854247570037842e-01 1.098269969224929810e-02 -3.916983958333730698e-03 3.317239284515380859e-01
1.223044916987419128e-01 1.416120231151580811e-01 -2.620893716812133789e-01 -2.315465956926345825e-01 -1.438624411821365356e-01 2.272679507732391357e-01 -5.574363097548484802e-02 -1.334593743085861206e-01 -6.299714744091033936e-02 -5.072765424847602844e-02 3.770163953304290771e-01 -3.130321204662322998e-02 3.861920535564422607e-01 2.467931620776653290e-02 5.182477086782455444e-02 8.820593357086181641e-02 -6.873887032270431519e-02 1.317688971757888794e-01 -3.060233294963836670e-01 1.054641455411911011e-01 1.574045121669769287e-01 4.689753428101539612e-02 6.108973547816276550e-02 1.351535171270370483e-01 -9.745845198631286621e-02 1.788590699434280396e-01 1.126424968242645264e-01 2.159072905778884888e-01 2.236978113651275635e-01 -3.033373691141605377e-02 5.482314899563789368e-02 3.300610184669494629e-01
5.801369622349739075e-02 -3.635884821414947510e-02 9.028549492359161377e-02 -7.074721902608871460e-02 -3.357025384902954102e-01 7.692805677652359009e-02 2.239912748336791992e-02 -3.800833821296691895e-01 -1.590498685836791992e-01 -6.015480309724807739e-02 1.869432330131530762e-01 2.112912237644195557e-01 2.107291072607040405e-01 -1.451030671596527100e-01 2.887175083160400391e-01 -5.397941917181015015e-02 1.592829674482345581e-01 -1.224178075790405273e-01 -2.590245902538299561e-01 -1.206586062908172607e-01 2.058467864990234375e-01 8.839139342308044434e-02 -1.033949404954910278e-01 2.133828699588775635e-01 2.768019735813140869e-01 1.342189460992813110e-01 -1.902120709419250488e-01 2.554334104061126709e-01 -1.086208671331405640e-01 1.059787049889564514e-01 -5.825680494308471680e-02 8.621687442064285278e-02
2.615194320678710938e-01 -8.460020273923873901e-02 -4.701093211770057678e-02 -7.396460324525833130e-02 -2.587950229644775391e-01 -5.545830354094505310e-02 -2.514602243900299072e-01 -3.846709430217742920e-01 -1.657114475965499878e-01 2.289754599332809448e-01 1.136923059821128845e-01 -1.408185362815856934e-01 1.802147477865219116e-01 -1.367085129022598267e-01 -5.738697946071624756e-02 -3.912498950958251953e-01 1.045799478888511658e-01 9.440610557794570923e-02 -1.772870272397994995e-01 -1.666938513517379761e-01 6.679239869117736816e-02 4.772444814443588257e-02 2.423239126801490784e-02 4.209030047059059143e-02 -9.140846878290176392e-02 4.220133125782012939e-01 -2.720271050930023193e-02 1.209638118743896484e-01 -5.141845345497131348e-02 6.121262162923812866e-02 -9.400005452334880829e-03 1.373545378446578979e-01
-1.098514646291732788e-01 5.594953428953886032e-03 1.834737658500671387e-01 -1.712279915809631348e-01 -2.188811898231506348e-01 -1.503201723098754883e-01 -8.197012543678283691e-02 -3.691710531711578369e-01 2.294085733592510223e-02 1.532976031303405762e-01 2.434253245592117310e-01 1.228068843483924866e-01 7.544197142124176025e-02 -2.173337787389755249e-01 3.203937411308288574e-01 -1.134019196033477783e-01 3.149548172950744629e-01 -1.079768091440200806e-01 -1.863046735525131226e-01 -1.402464359998703003e-01 2.992219626903533936e-01 2.400958240032196045e-01 1.080026030540466309e-01 1.008328199386596680e-01 6.806858628988265991e-02 1.562369465827941895e-01 -3.471352532505989075e-02 2.363197505474090576e-01 -8.335626125335693359e-02 -1.112466380000114441e-01 4.346309602260589600e-02 -5.524984747171401978e-02
9.365534037351608276e-02 -1.981795728206634521e-01 -2.310940027236938477e-01 -7.936396449804306030e-02 -4.529602527618408203e-01 -6.141113862395286560e-02 -3.334634006023406982e-01 3.333151107653975487e-03 -9.225415438413619995e-02 1.592041179537773132e-02 3.611626029014587402e-01 -1.390855312347412109e-01 1.387098282575607300e-01 7.138002663850784302e-02 -1.238554716110229492e-01 -8.554592728614807129e-02 1.626147925853729248e-01 -1.855058409273624420e-02 -2.939183413982391357e-01 -1.527615934610366821e-01 2.008884586393833160e-02 1.622765362262725830e-01 8.716356009244918823e-02 2.927886554971337318e-03 -3.485237061977386475e-02 1.903315335512161255e-01 2.200147062540054321e-01 1.717929840087890625e-01 1.266335546970367432e-01 1.218899339437484741e-01 -2.139709740877151489e-01 6.053016707301139832e-02
-1.842425316572189331e-01 -4.893646389245986938e-02 -2.653473317623138428e-01 -1.615253239870071411e-01 -1.763136684894561768e-01 6.186980009078979492e-02 -6.705348938703536987e-02 -4.407837688922882080e-01 -2.445080690085887909e-02 2.681294642388820648e-02 1.653374880552291870e-01 1.451122313737869263e-01 1.322388797998428345e-01 -1.920717954635620117e-01 2.378449887037277222e-01 4.221609327942132950e-03 1.711486130952835083e-01 -2.094769924879074097e-01 -1.055173724889755249e-01 -1.630249321460723877e-01 2.697109580039978027e-01 1.079060435295104980e-01 9.879303723573684692e-02 1.753035336732864380e-01 1.929993033409118652e-01 1.007176339626312256e-01 -1.540011912584304810e-01 3.728624284267425537e-01 -4.605712369084358215e-02 -1.084515005350112915e-01 -1.139116883277893066e-01 -4.961832892149686813e-03
-3.029100894927978516e-01 1.414729356765747070e-01 4.818333685398101807e-02 -1.745051331818103790e-02 -3.079887032508850098e-01 -5.284219607710838318e-02 1.380776148289442062e-02 -2.585015594959259033e-01 -2.132948935031890869e-01 5.610971152782440186e-02 3.480161130428314209e-01 1.092932466417551041e-02 7.915233820676803589e-02 -2.479747831821441650e-01 2.634492218494415283e-01 -4.422529786825180054e-02 1.530919075012207031e-01 -1.657737642526626587e-01 -2.281883507966995239e-01 -2.373056262731552124e-01 1.689336262643337250e-03 4.415959119796752930e-02 2.020814642310142517e-02 2.345355600118637085e-01 4.858272895216941833e-02 2.868339717388153076e-01 -1.990959793329238892e-02 3.189419507980346680e-01 1.779627613723278046e-02 -4.996261373162269592e-02 -7.467637956142425537e-02 1.148679759353399277e-02
-9.514216333627700806e-02 -3.839953243732452393e-01 -2.366742119193077087e-02 -1.011338829994201660e-01 7.478966563940048218e-02 -2.142901271581649780e-01 7.156446576118469238e-02 -2.036132477223873138e-02 -1.920439004898071289e-01 1.544468104839324951e-01 1.650600582361221313e-01 -7.098173350095748901e-02 5.479910597205162048e-02 1.981792747974395752e-01 2.205371260643005371e-01 -1.678769141435623169e-01 1.650070846080780029e-01 -9.165653586387634277e-02 -1.229601055383682251e-01 4.687153548002243042e-02 2.659155428409576416e-01 1.754112690687179565e-01 1.102775856852531433e-01 4.047089517116546631e-01 -1.360405832529067993e-01 3.494758009910583496e-01 1.154277920722961426e-01 1.969275623559951782e-01 7.879632711410522461e-02 -1.047890037298202515e-01 -1.352160871028900146e-01 7.035593688488006592e-02
-2.293762713670730591e-01 1.613563299179077148e-01 -2.737531960010528564e-01 -2.055010050535202026e-01 -1.644745767116546631e-01 1.734184324741363525e-01 -5.672905966639518738e-02 -9.418442845344543457e-02 4.710850771516561508e-03 -4.935153573751449585e-02 6.840618699789047241e-02 6.217258982360363007e-03 1.256933063268661499e-01 1.246185973286628723e-01 5.437796562910079956e-02 1.851724684238433838e-01 -5.214671604335308075e-03 1.996748894453048706e-01 1.048602089285850525e-01 1.355149298906326294e-01 1.062829121947288513e-01 2.717020809650421143e-01 1.382004320621490479e-01 2.673514783382415771e-01 -6.400574743747711182e-02 3.137802481651306152e-01 2.794713675975799561e-01 1.632499098777770996e-01 -2.575329840183258057e-01 2.563041746616363525e-01 -2.613808512687683105e-01 8.135312050580978394e-02
-1.508421748876571655e-01 -5.890183895826339722e-02 3.545448556542396545e-02 -1.176186650991439819e-01 -2.513657808303833008e-01 2.691511437296867371e-02 -2.244515866041183472e-01 -2.814956307411193848e-01 9.148558974266052246e-02 -8.900897949934005737e-02 9.002931416034698486e-02 4.043342173099517822e-01 -9.951017796993255615e-03 -6.556925177574157715e-02 1.183384060859680176e-01 -1.691539585590362549e-01 3.514163196086883545e-01 -1.631485484540462494e-02 -1.884866207838058472e-01 -7.156899571418762207e-02 4.652915149927139282e-02 1.605563051998615265e-02 -1.078206486999988556e-02 -2.275849506258964539e-02 3.891402855515480042e-02 4.466010332107543945e-01 -1.569012999534606934e-01 2.584415376186370850e-01 1.852995753288269043e-01 7.953264564275741577e-02 -1.165350526571273804e-01 -1.271810084581375122e-01
-1.419876515865325928e-01 7.882279157638549805e-02 4.437197744846343994e-02 -4.714443534612655640e-02 -1.932681500911712646e-01 -6.281900405883789062e-02 -1.154069006443023682e-01 -6.214513182640075684e-01 -1.530732512474060059e-01 1.793896853923797607e-01 2.130956649780273438e-01 3.303031325340270996e-01 1.099744290113449097e-01 -8.791998028755187988e-02 2.244561463594436646e-01 3.621946647763252258e-02 1.854793578386306763e-01 6.546761840581893921e-02 -1.255687475204467773e-01 -1.873837560415267944e-01 5.559497512876987457e-03 4.001663252711296082e-02 5.241905897855758667e-02 1.401609182357788086e-01 3.811481222510337830e-02 1.371457427740097046e-01 2.157829701900482178e-02 2.609631419181823730e-01 -1.124541983008384705e-01 -7.369651645421981812e-02 -1.374747306108474731e-01 8.705025911331176758e-02
-4.520322009921073914e-02 -1.276301592588424683e-01 -2.805661261081695557e-01 -4.299082234501838684e-02 1.054263189435005188e-01 1.346425861120223999e-01 -4.694928973913192749e-02 -2.139644175767898560e-01 4.563181847333908081e-02 -3.190936148166656494e-02 1.085321381688117981e-01 1.257269531488418579e-01 3.640279769897460938e-01 2.175524830818176270e-01 1.818941980600357056e-01 5.897673964500427246e-02 1.708766371011734009e-01 2.025142014026641846e-01 -1.020523831248283386e-01 1.063976064324378967e-01 1.408750563859939575e-01 2.325162440538406372e-01 3.055876493453979492e-01 4.817747324705123901e-02 2.019930034875869751e-01 2.973901331424713135e-01 -1.345181912183761597e-01 -1.498888880014419556e-01 -2.033695876598358154e-01 2.646300792694091797e-01 -3.970351442694664001e-02 1.801341772079467773e-01
-2.768617570400238037e-01 6.816054880619049072e-02 -1.201568357646465302e-02 -1.916937232017517090e-01 -3.544576764106750488e-01 1.267551183700561523e-01 -2.571661174297332764e-01 -4.813621938228607178e-01 -9.339331835508346558e-02 2.310454472899436951e-02 2.024649381637573242e-01 2.705490291118621826e-01 1.462321281433105469e-01 -1.435501575469970703e-01 9.069994091987609863e-02 -2.988106757402420044e-02 1.230435520410537720e-01 6.223003938794136047e-02 -1.925809681415557861e-01 1.720542162656784058e-01 3.033495247364044189e-01 8.694173395633697510e-02 7.797151803970336914e-02 -2.369901351630687714e-02 1.640841066837310791e-01 -6.004534196108579636e-03 -6.006397306919097900e-02 -1.626143157482147217e-01 -6.877355277538299561e-02 5.480714514851570129e-02 -6.387045234441757202e-02 -8.341381698846817017e-02
-2.705300450325012207e-01 -6.059996411204338074e-02 -1.023297235369682312e-01 2.297615073621273041e-02 1.262166630476713181e-02 1.497693061828613281e-01 -1.191472858190536499e-01 -3.794323801994323730e-01 -2.992521226406097412e-01 -7.262534927576780319e-03 4.247370734810829163e-02 -9.168745577335357666e-02 8.106440305709838867e-02 2.512344717979431152e-01 -1.530173420906066895e-01 1.744920611381530762e-01 1.216481924057006836e-01 1.107746064662933350e-01 -1.961413174867630005e-01 1.346200257539749146e-01 1.159421801567077637e-01 2.707038223743438721e-01 2.935676574707031250e-01 2.627399265766143799e-01 -1.289505213499069214e-01 2.408343553543090820e-01 -1.129211187362670898e-01 9.602306410670280457e-03 -1.484025269746780396e-01 -8.395815640687942505e-02 2.562365531921386719e-01 -1.471927203238010406e-02
-1.143923774361610413e-01 -6.131530180573463440e-02 -1.274219304323196411e-01 -1.033497788012027740e-02 -3.019432127475738525e-01 -2.281014621257781982e-01 5.511315166950225830e-02 1.104755625128746033e-01 -2.231348901987075806e-01 1.726520061492919922e-02 -1.582678407430648804e-01 -1.228354796767234802e-01 1.585934124886989594e-02 -5.841121822595596313e-02 -3.278796672821044922e-01 3.892970830202102661e-02 1.749203801155090332e-01 2.321027219295501709e-01 -1.738004237413406372e-01 -8.756913244724273682e-03 6.232634931802749634e-02 6.631872057914733887e-02 4.001658260822296143e-01 1.348470151424407959e-01 -2.112746536731719971e-01 1.502997130155563354e-01 2.232966423034667969e-01 3.310337066650390625e-01 -3.695835918188095093e-02 2.743643820285797119e-01 -2.738602645695209503e-02 -6.793626584112644196e-03
6.716900318861007690e-02 3.727526962757110596e-02 1.943727396428585052e-02 8.904764056205749512e-02 -2.267484962940216064e-01 1.013052910566329956e-01 -1.087198331952095032e-01 -2.543345987796783447e-01 8.942001499235630035e-03 -1.177641451358795166e-01 -1.066446676850318909e-01 -8.332133293151855469e-02 1.483300477266311646e-01 -3.923918306827545166e-02 -2.987824194133281708e-02 -2.749610841274261475e-01 4.302595853805541992e-01 8.985380828380584717e-02 -2.956659495830535889e-01 7.154124975204467773e-02 5.392561107873916626e-02 2.115882784128189087e-01 2.565762996673583984e-01 1.759000122547149658e-01 1.810141354799270630e-01 3.261729180812835693e-01 -1.426987051963806152e-01 -2.749496698379516602e-02 2.205739915370941162e-01 -5.591342598199844360e-02 -1.559147238731384277e-01 2.208176106214523315e-01
1.955964043736457825e-02 -1.386535763740539551e-01 2.473141811788082123e-02 -5.249015986919403076e-02 -2.489490509033203125e-01 -6.564355641603469849e-02 -3.191925287246704102e-01 -3.869537413120269775e-01 -1.725510656833648682e-01 -2.527679204940795898e-01 -1.405765861272811890e-02 2.004532516002655029e-01 2.825528383255004883e-01 -1.784342974424362183e-01 1.612078845500946045e-01 6.039058323949575424e-03 2.404468208551406860e-01 -9.423077106475830078e-02 -3.840236067771911621e-01 2.183969914913177490e-01 -7.186600938439369202e-03 -5.299946665763854980e-02 3.617126494646072388e-02 -1.508958041667938232e-01 1.773183345794677734e-01 8.479779213666915894e-02 4.340746998786926270e-02 1.724484711885452271e-01 6.369512528181076050e-02 -6.521377712488174438e-02 -4.180420935153961182e-02 1.351419687271118164e-01
8.404350280761718750e-02 -5.865743756294250488e-02 1.607877910137176514e-01 -1.785065233707427979e-01 -4.369541406631469727e-01 4.092565923929214478e-02 1.832676231861114502e-01 -6.522780656814575195e-02 -2.673711180686950684e-01 1.321578323841094971e-01 5.619595199823379517e-02 -1.616960465908050537e-01 1.447621285915374756e-01 4.456748813390731812e-02 1.679909974336624146e-02 -1.695335507392883301e-01 2.371094971895217896e-01 1.127608940005302429e-01 1.432391703128814697e-01 2.273610085248947144e-01 1.762102246284484863e-01 -4.453216865658760071e-02 3.289890289306640625e-01 2.694111168384552002e-01 -3.033951157703995705e-03 7.862340658903121948e-02 -1.331803798675537109e-01 2.969649434089660645e-01 -1.208722591400146484e-01 1.543255448341369629e-01 1.269174516201019287e-01 -9.728299826383590698e-02
-6.268876045942306519e-02 -1.628870666027069092e-01 -1.737612336874008179e-01 -1.963461190462112427e-01 -4.963150620460510254e-02 2.242363989353179932e-01 -3.425419330596923828e-01 3.061658935621380806e-03 -1.257292479276657104e-01 -4.546115174889564514e-03 1.753539443016052246e-01 -4.871689900755882263e-02 -1.793587580323219299e-02 2.384291961789131165e-02 4.806289449334144592e-02 1.227761730551719666e-01 3.349734842777252197e-02 1.731347441673278809e-01 -1.552373766899108887e-01 1.114524975419044495e-01 1.237857490777969360e-01 3.283789455890655518e-01 2.849537730216979980e-01 3.906973302364349365e-01 1.465144753456115723e-01 1.505023092031478882e-01 6.183894723653793335e-02 2.317104041576385498e-01 -1.498064100742340088e-01 3.141635656356811523e-01 1.186481267213821411e-01 4.486290737986564636e-02
-2.283957302570343018e-01 -1.148827597498893738e-01 -2.606186270713806152e-01 2.314278669655323029e-02 -9.805536270141601562e-02 -5.976838245987892151e-02 4.355708602815866470e-03 -2.779015898704528809e-01 -3.690575808286666870e-02 1.708099246025085449e-01 2.810733616352081299e-01 7.431886345148086548e-02 3.111310303211212158e-01 -1.077828034758567810e-01 2.085032463073730469e-01 1.197509765625000000e-01 2.687507569789886475e-01 -3.457135856151580811e-01 -1.949358284473419189e-01 -7.920526713132858276e-02 1.335910558700561523e-01 6.062292307615280151e-02 4.873595014214515686e-02 -1.007684171199798584e-01 4.589006304740905762e-02 2.945150434970855713e-01 7.836250960826873779e-02 2.102755159139633179e-01 1.887071318924427032e-02 -9.832981973886489868e-02 3.626652806997299194e-02 2.717280983924865723e-01
-2.186712622642517090e-01 -9.664606302976608276e-02 4.154918715357780457e-02 -2.242151498794555664e-01 -3.688620030879974365e-01 1.659760773181915283e-01 -2.780027389526367188e-01 -2.955311238765716553e-01 5.699698626995086670e-02 -2.795602940022945404e-02 1.252539008855819702e-01 1.702730953693389893e-01 1.782176643610000610e-01 3.096840903162956238e-02 1.860736012458801270e-01 -4.118181392550468445e-02 1.664935648441314697e-01 -1.641737669706344604e-01 -2.829813361167907715e-01 -9.442400932312011719e-02 5.199027806520462036e-02 -1.260024309158325195e-01 8.382923901081085205e-02 -1.233505085110664368e-01 7.981688529253005981e-02 3.818486928939819336e-01 -7.163066416978836060e-02 2.772180140018463135e-01 -3.363042697310447693e-02 1.370469927787780762e-01 5.913510546088218689e-02 -5.292527750134468079e-02
-3.183678090572357178e-01 -4.735054075717926025e-02 5.803336203098297119e-02 -7.657618820667266846e-02 -2.207822948694229126e-01 6.242322176694869995e-02 -2.390452623367309570e-01 3.602346405386924744e-02 -1.099815219640731812e-01 -4.283579066395759583e-02 1.677353680133819580e-01 -1.798336803913116455e-01 -6.065081059932708740e-02 -1.390764564275741577e-01 -9.104018658399581909e-02 -1.673224121332168579e-01 1.929210722446441650e-01 2.267441526055335999e-02 -4.445910826325416565e-02 4.876396954059600830e-01 2.756940424442291260e-01 8.256094157695770264e-02 -3.217646107077598572e-02 1.171107683330774307e-02 -2.238514274358749390e-01 2.075570523738861084e-01 1.047286856919527054e-02 3.189555406570434570e-01 9.326142072677612305e-02 3.929070383310317993e-02 5.522060766816139221e-02 2.693584263324737549e-01
-9.765979647636413574e-02 -2.325171977281570435e-01 1.438122689723968506e-01 -4.326281845569610596e-01 1.470704376697540283e-01 -5.462292209267616272e-02 2.894532382488250732e-01 -3.622133433818817139e-01 -1.976600289344787598e-01 4.242070391774177551e-02 1.029878333210945129e-01 5.545337125658988953e-02 7.774933427572250366e-02 -1.666888594627380371e-01 -3.699561581015586853e-02 -2.159375995397567749e-01 -1.548026502132415771e-01 1.087329313158988953e-01 1.826199516654014587e-02 5.521402880549430847e-02 1.687450557947158813e-01 1.194670200347900391e-01 2.011525034904479980e-01 9.084867686033248901e-02 -6.330363452434539795e-02 3.501153737306594849e-02 1.875617653131484985e-01 2.882182896137237549e-01 -8.593844622373580933e-02 3.014786541461944580e-01 -1.336946710944175720e-02 -2.811383921653032303e-03
-1.726786606013774872e-03 -2.348232269287109375e-02 -2.867057919502258301e-02 1.583334058523178101e-01 -2.395632565021514893e-01 2.481038570404052734e-01 -4.046199917793273926e-01 -2.351740300655364990e-01 -3.151169046759605408e-02 -2.070814743638038635e-02 1.488282829523086548e-01 8.297571539878845215e-02 2.126142680644989014e-01 -1.890466362237930298e-01 6.317214667797088623e-02 -2.469827681779861450e-01 1.087697595357894897e-01 -6.404008716344833374e-02 -1.983731389045715332e-01 1.414932608604431152e-01 7.918807864189147949e-02 2.049714028835296631e-01 4.201849699020385742e-01 -4.232800751924514771e-02 -1.432346105575561523e-01 1.169154196977615356e-01 8.410724997520446777e-02 8.032473921775817871e-02 1.894559860229492188e-01 2.174699157476425171e-01 -1.617816835641860962e-01 -1.362940296530723572e-02
-2.529039382934570312e-01 1.369540095329284668e-01 -5.495921242982149124e-03 -1.014440134167671204e-01 -1.969847828149795532e-01 1.145558245480060577e-02 -3.405906856060028076e-01 -4.225637316703796387e-01 -6.131689622998237610e-02 -1.374472677707672119e-01 7.950772345066070557e-02 2.076059430837631226e-01 7.672752439975738525e-02 -2.666614651679992676e-01 -4.873706400394439697e-02 2.634441666305065155e-02 2.695596218109130859e-01 3.468824177980422974e-02 -1.071728318929672241e-01 -3.263653814792633057e-02 1.001684963703155518e-01 -6.003644317388534546e-03 2.264703810214996338e-02 3.402721881866455078e-02 2.674927413463592529e-01 2.254292182624340057e-02 1.535483151674270630e-01 7.494924962520599365e-02 -1.908082813024520874e-01 2.056133747100830078e-01 -1.114168018102645874e-02 3.782943189144134521e-01
1.733869314193725586e-01 1.396793425083160400e-01 -2.126384526491165161e-01 -6.853155046701431274e-02 -8.978807926177978516e-02 2.655616104602813721e-01 -1.243420317769050598e-01 -4.342236220836639404e-01 6.367120146751403809e-02 -2.730126120150089264e-02 3.718854486942291260e-01 1.195507124066352844e-01 3.495125472545623779e-02 -2.735998854041099548e-02 -9.272557497024536133e-02 -9.262978285551071167e-02 1.448081154376268387e-02 1.640136539936065674e-01 1.088709942996501923e-02 -8.379336446523666382e-02 2.516654431819915771e-01 2.709476649761199951e-01 1.970139592885971069e-01 1.756324321031570435e-01 -3.804340958595275879e-02 3.174098134040832520e-01 6.342883408069610596e-02 1.979593653231859207e-03 1.006299033761024475e-01 1.125859469175338745e-01 -2.043886631727218628e-01 -1.729756593704223633e-01
-4.538174718618392944e-02 -2.383312955498695374e-02 -1.813037097454071045e-01 1.649520993232727051e-01 1.152785867452621460e-02 -8.578874915838241577e-02 -2.627885341644287109e-01 -1.635805964469909668e-01 -6.193320080637931824e-02 4.577331990003585815e-02 3.556646406650543213e-01 -4.531418532133102417e-02 3.584178984165191650e-01 -8.808688819408416748e-02 3.092479892075061798e-02 7.475952059030532837e-02 2.133452743291854858e-01 -1.623047292232513428e-01 -1.495091021060943604e-01 2.439976483583450317e-01 -2.952034585177898407e-02 2.480854541063308716e-01 1.433420032262802124e-01 5.825760215520858765e-02 -6.601338833570480347e-02 2.148047834634780884e-01 9.748479723930358887e-02 2.929618954658508301e-01 3.129353523254394531e-01 -1.536259241402149200e-02 -2.695005834102630615e-01 2.006261143833398819e-03
-9.004200249910354614e-02 -2.998118847608566284e-02 8.830965310335159302e-02 -3.589179515838623047e-01 -2.309113889932632446e-01 -2.021337002515792847e-01 8.779958635568618774e-02 -1.232407167553901672e-01 -1.486925501376390457e-02 -5.443336442112922668e-02 -1.111471559852361679e-02 2.372936457395553589e-01 -1.048440933227539062e-01 -3.300173878669738770e-01 2.440672218799591064e-01 -1.086694374680519104e-01 2.412193566560745239e-01 1.961591094732284546e-01 6.165271624922752380e-02 1.680258661508560181e-01 2.726800441741943359e-01 -1.654886007308959961e-01 1.785642653703689575e-01 3.667095676064491272e-02 -1.831786781549453735e-01 1.458646357059478760e-01 9.201218932867050171e-02 3.672167062759399414e-01 4.547915980219841003e-02 8.417667448520660400e-02 1.205500140786170959e-01 2.998071722686290741e-02
-6.004690006375312805e-02 -1.403885632753372192e-01 9.089070372283458710e-03 -1.439096331596374512e-01 -3.125018179416656494e-01 -6.131924316287040710e-02 -2.074492573738098145e-01 -2.507371306419372559e-01 5.141710489988327026e-02 7.527404278516769409e-02 3.664466440677642822e-01 2.011494487524032593e-01 1.637873053550720215e-01 -3.294223546981811523e-02 -2.785759419202804565e-02 4.504408687353134155e-02 1.551353037357330322e-01 -1.199538856744766235e-01 -4.277511239051818848e-01 2.221279293298721313e-01 3.833293914794921875e-02 -2.939170040190219879e-02 1.982624642550945282e-02 1.012436449527740479e-01 1.577047072350978851e-02 2.418942749500274658e-01 -2.673319727182388306e-02 2.601368725299835205e-01 2.629610896110534668e-01 -1.995765268802642822e-01 -1.005221232771873474e-01 6.945988535881042480e-02
4.718958586454391479e-02 1.145056635141372681e-01 -2.242864221334457397e-01 -2.239085137844085693e-01 -5.680248886346817017e-02 -1.322776377201080322e-01 -1.317838430404663086e-01 -1.362320035696029663e-01 -3.666524589061737061e-01 1.368460655212402344e-01 5.111495405435562134e-02 2.903516590595245361e-01 3.009934425354003906e-01 -2.612092718482017517e-02 2.900609076023101807e-01 -2.911000549793243408e-01 4.007311761379241943e-01 -1.125875115394592285e-01 -1.089312694966793060e-02 6.814576685428619385e-02 -2.903321012854576111e-02 -4.135262593626976013e-02 -7.123097777366638184e-02 7.830750197172164917e-02 -2.171069681644439697e-01 6.102015078067779541e-02 1.018233895301818848e-01 1.079233065247535706e-01 -9.496845304965972900e-02 1.982688903808593750e-01 -1.126635633409023285e-02 1.192760467529296875e-01
-6.149562448263168335e-02 1.205068379640579224e-01 -1.498821564018726349e-02 -2.704919576644897461e-01 -2.996710240840911865e-01 2.333646118640899658e-01 -3.833025321364402771e-02 -9.227814525365829468e-02 -1.776786744594573975e-01 -6.795072555541992188e-02 2.946852743625640869e-01 -9.019539505243301392e-02 6.929665803909301758e-02 -3.291005492210388184e-01 -1.847525238990783691e-01 1.984392553567886353e-01 5.176421627402305603e-02 8.166834712028503418e-02 -9.959141910076141357e-02 1.326574385166168213e-01 2.392556518316268921e-01 3.029059469699859619e-01 1.569631695747375488e-01 1.223945096135139465e-01 -2.263524085283279419e-01 1.226093471050262451e-01 2.292233258485794067e-01 3.785236552357673645e-02 -2.686530649662017822e-01 -5.838998407125473022e-02 -6.864275038242340088e-02 1.012817025184631348e-01
2.408583462238311768e-02 8.042823523283004761e-02 -1.864490211009979248e-01 -2.584427595138549805e-01 4.095144942402839661e-02 1.478769183158874512e-01 2.012399882078170776e-01 -4.918379187583923340e-01 4.433799535036087036e-02 -1.062898263335227966e-01 -9.713119827210903168e-03 1.658083647489547729e-01 -1.207231637090444565e-02 -1.432141959667205811e-01 -9.435579925775527954e-02 -3.792747110128402710e-02 1.415861994028091431e-01 -2.375393174588680267e-02 1.441344022750854492e-01 1.643060594797134399e-01 2.412199527025222778e-01 1.303672343492507935e-01 1.528106331825256348e-01 3.600178062915802002e-01 -2.147818952798843384e-01 1.174387931823730469e-01 8.285583555698394775e-02 2.904039621353149414e-01 -4.888661205768585205e-02 1.455645891837775707e-03 -1.951402425765991211e-01 -1.596179455518722534e-01
-1.122887879610061646e-01 -1.670800745487213135e-01 1.568252891302108765e-01 -1.325131356716156006e-01 -3.354517817497253418e-01 -1.246605291962623596e-01 -3.764412701129913330e-01 -9.105564653873443604e-02 -3.098447620868682861e-01 1.586342155933380127e-01 2.649077475070953369e-01 2.875672578811645508e-01 2.233080267906188965e-01 -4.827541112899780273e-02 -7.649110257625579834e-02 -1.076097339391708374e-01 1.562682092189788818e-01 9.114670008420944214e-02 -1.291082799434661865e-01 1.049894988536834717e-01 1.734925061464309692e-01 1.191796958446502686e-01 9.559939801692962646e-02 -1.149218380451202393e-01 1.178239732980728149e-01 -2.458578720688819885e-02 -5.017593875527381897e-02 -7.274203747510910034e-02 -2.860069572925567627e-01 1.957084834575653076e-01 -1.607391089200973511e-01 1.682891696691513062e-02
-1.562704890966415405e-01 -3.091820776462554932e-01 -5.591998994350433350e-02 -2.853484451770782471e-01 -9.781286120414733887e-02 1.059131324291229248e-01 9.146371856331825256e-03 3.581759333610534668e-02 4.684434458613395691e-02 7.880209386348724365e-02 2.117824256420135498e-01 1.887459009885787964e-01 -1.066358089447021484e-01 2.298534512519836426e-01 6.312226504087448120e-02 -2.063523828983306885e-01 1.081607267260551453e-01 -6.327910721302032471e-02 1.540486067533493042e-01 1.557137072086334229e-01 2.146588712930679321e-01 4.016529396176338196e-02 2.743937969207763672e-01 2.506283819675445557e-01 3.799419701099395752e-01 3.289369940757751465e-01 -6.336510181427001953e-02 1.455177664756774902e-01 -2.198133990168571472e-02 1.152710989117622375e-01 -1.360359638929367065e-01 1.188778057694435120e-01
-1.188797410577535629e-03 7.297860831022262573e-02 -1.480486243963241577e-01 -2.964968383312225342e-01 -1.153996810317039490e-01 5.804602801799774170e-02 -2.432729005813598633e-01 5.859348550438880920e-02 -3.013687729835510254e-01 1.142699271440505981e-01 -8.089701086282730103e-02 -4.784856364130973816e-02 1.467441171407699585e-01 -9.282128512859344482e-02 1.129521951079368591e-01 1.361972838640213013e-01 -1.612820476293563843e-02 2.147446721792221069e-01 -3.073942614719271660e-03 1.471614688634872437e-01 3.930884599685668945e-01 2.700409889221191406e-01 2.505860626697540283e-01 2.933374345302581787e-01 1.967116259038448334e-02 1.323179453611373901e-01 -1.812049653381109238e-03 1.237816512584686279e-01 -7.568828016519546509e-02 2.910292446613311768e-01 2.230550348758697510e-02 2.508058845996856689e-01
-2.007285952568054199e-01 2.496024826541543007e-03 -2.329555451869964600e-01 -1.804672032594680786e-01 -2.995382845401763916e-01 -1.755270063877105713e-01 -1.062547788023948669e-01 -2.919062674045562744e-01 -4.035338759422302246e-02 1.262410432100296021e-01 -3.941711783409118652e-02 -4.017157852649688721e-02 3.401799798011779785e-01 -1.384774893522262573e-01 -1.451395153999328613e-01 -1.107047945261001587e-01 2.966571450233459473e-01 -8.751748502254486084e-02 -4.042382538318634033e-02 -7.498374674469232559e-03 9.476712346076965332e-02 1.241414695978164673e-01 2.267870754003524780e-01 -4.473419860005378723e-02 2.053930312395095825e-01 1.749262958765029907e-01 -6.922427564859390259e-02 1.399358808994293213e-01 -7.486561685800552368e-02 -1.557127833366394043e-01 -3.677709996700286865e-01 1.715631186962127686e-01
4.515452776104211807e-03 -1.091727688908576965e-01 -4.421122968196868896e-01 -1.013149470090866089e-01 -7.236249279230833054e-03 3.432389721274375916e-02 -2.094062268733978271e-01 -8.449826389551162720e-02 -1.685027033090591431e-01 -8.331098407506942749e-02 -1.238305494189262390e-01 1.106459945440292358e-01 2.307275682687759399e-01 -5.239152908325195312e-02 1.302381604909896851e-01 1.544664651155471802e-01 -2.180904522538185120e-02 2.294711917638778687e-01 -1.739931553602218628e-01 1.874812394380569458e-01 2.151465862989425659e-01 1.939817965030670166e-01 2.720434963703155518e-01 4.175886511802673340e-02 2.119653970003128052e-01 2.965359687805175781e-01 1.893139630556106567e-01 4.297870397567749023e-02 -1.033123135566711426e-01 2.285125851631164551e-01 2.288761138916015625e-01 7.968583703041076660e-02
-2.754119038581848145e-01 -1.322975456714630127e-01 8.313507586717605591e-02 -2.914244532585144043e-01 -1.590515673160552979e-01 -8.928132802248001099e-02 -9.935848414897918701e-02 -4.468606710433959961e-01 -1.402651146054267883e-02 4.110772907733917236e-02 1.134883388876914978e-01 2.464208900928497314e-01 3.422288000583648682e-01 -1.217310316860675812e-02 -1.907680369913578033e-02 1.629116088151931763e-01 1.557337865233421326e-02 1.666670478880405426e-02 1.801171898841857910e-01 3.605466783046722412e-01 -1.662768423557281494e-01 1.053493171930313110e-01 -1.737050265073776245e-01 1.115008220076560974e-01 1.251002103090286255e-01 1.709173172712326050e-01 1.303404103964567184e-02 1.822007894515991211e-01 8.470948040485382080e-02 1.152010262012481689e-01 -7.840536534786224365e-02 5.644095689058303833e-02
-4.732688888907432556e-02 -1.835692226886749268e-01 -2.293594032526016235e-01 -5.351000279188156128e-02 -2.632192969322204590e-01 1.574351787567138672e-01 -2.783096432685852051e-01 1.461013257503509521e-01 -2.570230364799499512e-01 8.643230795860290527e-02 1.370156556367874146e-01 3.795861825346946716e-02 5.800746753811836243e-02 -1.009461209177970886e-01 -2.179880626499652863e-02 1.519662141799926758e-01 -5.704966932535171509e-02 6.195439770817756653e-02 -9.830298274755477905e-02 8.504361659288406372e-02 2.059050351381301880e-01 3.914057314395904541e-01 2.972576022148132324e-01 3.955343961715698242e-01 4.321608692407608032e-02 2.356759905815124512e-01 -1.946198195219039917e-02 1.251923888921737671e-01 1.553377695381641388e-02 1.351177394390106201e-01 1.665232777595520020e-01 -2.770275622606277466e-02
-6.359521299600601196e-02 7.492072880268096924e-02 -2.568954825401306152e-01 -2.087218500673770905e-02 -8.459863066673278809e-02 -3.415412902832031250e-01 -1.819550246000289917e-02 -3.834695518016815186e-01 -3.409108519554138184e-02 1.154089812189340591e-03 -2.008237177506089211e-03 2.009586989879608154e-02 4.712052047252655029e-01 -1.768638044595718384e-01 -9.750610589981079102e-02 -7.900879532098770142e-02 5.205995589494705200e-02 -6.162680685520172119e-02 -1.353322416543960571e-01 2.528231218457221985e-02 3.770923241972923279e-02 -2.398384809494018555e-01 1.538137532770633698e-02 2.677580714225769043e-01 -2.064824253320693970e-01 3.486264124512672424e-02 -1.401256117969751358e-02 1.510059833526611328e-01 -2.457910776138305664e-01 6.078492477536201477e-02 -9.415530413389205933e-02 2.931336462497711182e-01
-3.329285681247711182e-01 1.174573078751564026e-01 -1.142186522483825684e-01 -1.610689610242843628e-01 -1.509966701269149780e-01 2.360118627548217773e-01 1.366190891712903976e-02 -2.001501470804214478e-01 -1.582604795694351196e-01 2.147127687931060791e-01 -2.326963469386100769e-03 1.175869926810264587e-01 5.295680090785026550e-02 7.006350904703140259e-02 2.848410233855247498e-02 1.487223505973815918e-01 -9.452855587005615234e-02 1.802126765251159668e-01 -4.821258783340454102e-02 1.472908109426498413e-01 2.677945494651794434e-01 2.507916092872619629e-01 1.243198812007904053e-01 4.077327251434326172e-01 4.417963325977325439e-02 2.375995516777038574e-01 2.331622987985610962e-01 1.012666374444961548e-01 -1.855411082506179810e-01 1.640539169311523438e-01 -8.691832423210144043e-02 1.683444678783416748e-01
-5.216016620397567749e-02 1.127882376313209534e-01 -1.905348151922225952e-01 -2.929377853870391846e-01 -1.960721462965011597e-01 -8.183240890502929688e-02 1.594616323709487915e-01 -3.110860586166381836e-01 -1.871501505374908447e-01 -1.672196537256240845e-01 -2.014969289302825928e-02 -3.562334924936294556e-02 8.348873257637023926e-02 -1.342168152332305908e-01 -3.765608370304107666e-02 8.696666359901428223e-02 3.413445055484771729e-01 1.964723318815231323e-01 -1.565950959920883179e-01 -1.732118278741836548e-01 1.482286304235458374e-01 8.910122513771057129e-02 -8.444547653198242188e-02 8.105575293302536011e-02 -1.539122462272644043e-01 2.675315439701080322e-01 2.689169049263000488e-01 9.785418212413787842e-02 9.097871929407119751e-02 3.478451967239379883e-01 1.916756927967071533e-01 -7.070999126881361008e-03
-1.196976602077484131e-01 -7.725821435451507568e-02 1.366276443004608154e-01 1.271307468414306641e-01 -1.997774541378021240e-01 8.316451311111450195e-02 -2.294724732637405396e-01 2.159063518047332764e-02 -1.648399084806442261e-01 2.161017656326293945e-01 1.184982596896588802e-03 3.454560935497283936e-01 9.117610007524490356e-02 -2.789970040321350098e-01 5.437646061182022095e-03 -2.083782404661178589e-01 1.235338766127824783e-02 -1.963328272104263306e-01 -2.931235432624816895e-01 -4.780344292521476746e-02 1.561932414770126343e-01 1.453639268875122070e-01 1.904174834489822388e-01 1.989021003246307373e-01 -8.032984286546707153e-02 3.586314618587493896e-02 1.529866158962249756e-01 1.530242264270782471e-01 -3.213483095169067383e-01 3.328966200351715088e-01 2.324390225112438202e-03 7.212297618389129639e-02
-6.272947043180465698e-02 -3.555364441126585007e-03 -1.216529160737991333e-01 -1.250602602958679199e-01 -2.595876455307006836e-01 1.194770485162734985e-01 -9.614225476980209351e-02 -2.521025538444519043e-01 -1.884184479713439941e-01 6.812615692615509033e-02 1.427330821752548218e-01 1.283027678728103638e-01 7.217859476804733276e-02 1.165652051568031311e-01 7.863160967826843262e-02 2.247746437788009644e-01 6.018459796905517578e-03 3.480736613273620605e-01 1.324418187141418457e-01 8.504174649715423584e-02 2.285643666982650757e-01 1.286118924617767334e-01 6.944245845079421997e-02 3.622162044048309326e-01 8.387035876512527466e-02 1.593639552593231201e-01 2.173587232828140259e-01 1.553303301334381104e-01 -3.714128732681274414e-01 2.484427541494369507e-01 -6.505036726593971252e-03 6.622414290904998779e-02
-2.245624363422393799e-01 -1.038958951830863953e-01 -2.732419036328792572e-02 -1.623990237712860107e-01 -1.780219376087188721e-01 6.701699644327163696e-02 -1.099871918559074402e-01 -5.554865598678588867e-01 2.780687250196933746e-02 -1.541504822671413422e-02 1.624338626861572266e-01 2.539675235748291016e-01 1.211897656321525574e-01 -2.184784412384033203e-01 4.969765990972518921e-02 -1.415073126554489136e-01 9.364920854568481445e-02 -2.218984663486480713e-01 -1.972186118364334106e-01 -8.729495853185653687e-02 2.396844327449798584e-02 1.414224803447723389e-01 1.096889898180961609e-01 2.195756882429122925e-01 1.221925914287567139e-01 1.879614591598510742e-01 -2.448766976594924927e-01 2.727661840617656708e-02 -1.324426382780075073e-01 -1.111330091953277588e-01 -1.228249296545982361e-01 1.916021108627319336e-01
-1.313792727887630463e-02 3.436447679996490479e-02 6.637863814830780029e-02 6.624304503202438354e-02 -1.466589719057083130e-01 3.284832835197448730e-01 -3.326109647750854492e-01 -2.361441850662231445e-01 -1.581120938062667847e-01 -2.116933912038803101e-01 9.791260957717895508e-02 -1.605768315494060516e-02 1.073366403579711914e-01 -1.152473911643028259e-01 -2.840612828731536865e-02 -1.685023307800292969e-01 2.399306446313858032e-01 -5.313195288181304932e-02 -1.664914041757583618e-01 -3.148328140377998352e-02 -9.680536389350891113e-02 2.108219712972640991e-01 1.963515877723693848e-01 1.481978148221969604e-01 9.146266430616378784e-02 3.730861246585845947e-01 1.314596384763717651e-01 5.936874821782112122e-02 3.038632869720458984e-01 3.100855946540832520e-01 -6.764963269233703613e-03 -7.487951777875423431e-03
-4.658812284469604492e-02 2.799675054848194122e-02 -1.134127378463745117e-01 -1.128304824233055115e-01 -4.525839686393737793e-01 1.583725064992904663e-01 -2.293416559696197510e-01 -1.364177763462066650e-01 -3.047510981559753418e-02 -1.916054934263229370e-01 5.569818988442420959e-02 2.600239515304565430e-01 2.513607442378997803e-01 1.058080140501260757e-02 -6.659306585788726807e-02 7.584477961063385010e-02 3.160118162631988525e-01 -1.711312681436538696e-02 -1.191145926713943481e-01 1.915837265551090240e-02 6.808175705373287201e-03 1.492972522974014282e-01 1.885291039943695068e-01 -3.551458418369293213e-01 1.040594428777694702e-01 2.126981168985366821e-01 -5.661227181553840637e-02 2.494491487741470337e-01 -5.277213826775550842e-02 1.435965746641159058e-01 -1.913844794034957886e-01 9.078817069530487061e-02
-2.811297029256820679e-02 -2.031639032065868378e-02 -2.800431251525878906e-01 1.667543202638626099e-01 -2.818298935890197754e-01 1.451470106840133667e-01 -4.421970248222351074e-02 1.420294046401977539e-01 -1.081996262073516846e-01 1.932771354913711548e-01 -2.171662077307701111e-02 2.839854061603546143e-01 2.604890465736389160e-01 2.019606903195381165e-02 1.388906687498092651e-01 -2.402597069740295410e-01 1.572204381227493286e-01 3.874850645661354065e-02 -2.031938917934894562e-02 2.823594510555267334e-01 -6.060433108359575272e-03 1.245153546333312988e-01 3.552337884902954102e-01 2.277151346206665039e-01 -9.951222687959671021e-02 1.573953777551651001e-01 3.225129097700119019e-02 -6.506559997797012329e-02 -2.423121035099029541e-01 1.778058409690856934e-01 -2.478970140218734741e-01 -5.295241996645927429e-02
-1.436309069395065308e-01 7.745346520096063614e-03 -2.450453117489814758e-02 -2.040032595396041870e-01 -7.799693197011947632e-02 6.928277760744094849e-02 -2.108861058950424194e-01 -8.738677203655242920e-02 -1.622306108474731445e-01 -1.930771917104721069e-01 4.780381545424461365e-02 -4.765158146619796753e-02 4.052932560443878174e-01 1.317815780639648438e-01 -1.903728544712066650e-01 -9.172450751066207886e-02 2.337205456569790840e-03 1.396179664880037308e-02 -1.651547849178314209e-01 1.881861090660095215e-01 1.369214206933975220e-01 4.791985154151916504e-01 2.549238801002502441e-01 1.273638904094696045e-01 -2.741274982690811157e-02 3.981412351131439209e-01 -1.369222849607467651e-01 -5.998555570840835571e-02 -3.405422344803810120e-02 2.430414315313100815e-03 4.205929487943649292e-02 5.134458467364311218e-02
8.363967388868331909e-02 1.711400970816612244e-02 -2.548595191910862923e-03 -1.916333287954330444e-01 9.000273793935775757e-02 2.788426280021667480e-01 -2.602235674858093262e-01 -2.927878201007843018e-01 -9.213202446699142456e-02 -5.434368271380662918e-03 4.350062012672424316e-01 6.944703310728073120e-02 -4.138307645916938782e-02 1.606356203556060791e-01 -9.105845540761947632e-02 -1.995569653809070587e-02 2.555190026760101318e-01 -1.013161092996597290e-01 -2.292710840702056885e-01 -4.716365784406661987e-02 2.932177186012268066e-01 1.526405941694974899e-02 2.370112538337707520e-01 1.842049956321716309e-01 2.387993484735488892e-01 1.816233396530151367e-01 -9.839881211519241333e-02 2.157845348119735718e-01 -4.193856939673423767e-02 6.222412735223770142e-02 -1.240481361746788025e-01 6.303442269563674927e-02
-9.802812337875366211e-02 -3.399308323860168457e-01 6.980424374341964722e-02 1.684424387349281460e-05 4.889347404241561890e-02 -1.025564074516296387e-01 -7.500180602073669434e-02 -4.179320856928825378e-02 -3.129512444138526917e-02 -1.564979180693626404e-02 8.861457556486129761e-02 7.716835290193557739e-02 4.386977553367614746e-01 -1.360874474048614502e-01 -1.703971065580844879e-02 -3.168643638491630554e-02 9.601245075464248657e-02 -1.872801221907138824e-02 3.453993424773216248e-02 -8.028722554445266724e-02 2.256307750940322876e-01 6.150258705019950867e-02 1.748095005750656128e-01 2.741988897323608398e-01 9.594154357910156250e-02 3.953055739402770996e-01 2.762072682380676270e-01 2.844159603118896484e-01 -3.972760215401649475e-02 -1.255884915590286255e-01 -1.188776195049285889e-01 3.010025620460510254e-01
-1.078159585595130920e-01 -3.321809470653533936e-01 -1.467206776142120361e-01 -2.055146396160125732e-01 -4.168365597724914551e-01 -3.817441686987876892e-02 -2.452286779880523682e-01 -3.895135521888732910e-01 -7.912930101156234741e-02 5.913465470075607300e-02 2.501619756221771240e-01 6.820867955684661865e-02 9.938241541385650635e-02 9.133895486593246460e-02 4.237117990851402283e-02 -5.291794613003730774e-02 1.715996563434600830e-01 2.096425369381904602e-02 -1.793357580900192261e-01 -1.443571746349334717e-01 1.158450767397880554e-01 9.952504932880401611e-02 2.596558257937431335e-02 6.854566931724548340e-02 4.007949307560920715e-02 3.738166987895965576e-01 -1.464799940586090088e-01 1.993787288665771484e-02 8.940372616052627563e-02 -3.454027930274605751e-03 -1.192518770694732666e-01 -1.743099689483642578e-01
-2.675050869584083557e-02 -2.560178935527801514e-01 -3.337457776069641113e-01 -2.223893767222762108e-03 -2.702890038490295410e-01 -1.542914076708257198e-03 6.333693116903305054e-02 -3.890227293595671654e-03 -2.300119847059249878e-01 1.133900582790374756e-01 -1.477542240172624588e-02 1.544174849987030029e-01 3.534498810768127441e-01 6.012856960296630859e-02 -2.122873216867446899e-01 1.103129610419273376e-02 3.417509794235229492e-01 -2.065474092960357666e-01 2.607187069952487946e-02 1.800539642572402954e-01 -4.505331441760063171e-02 1.798058860003948212e-02 2.054232358932495117e-02 -1.609673723578453064e-02 -2.033246606588363647e-01 2.654270827770233154e-02 1.550284028053283691e-01 2.499438077211380005e-01 -3.068164885044097900e-01 1.627532243728637695e-01 -4.307859635446220636e-04 1.922031939029693604e-01
-1.223161667585372925e-01 7.435337454080581665e-02 -2.118569016456604004e-01 -3.561274707317352295e-01 -1.170117184519767761e-01 2.645139396190643311e-01 -2.629473619163036346e-02 -2.227205336093902588e-01 -1.473255008459091187e-01 1.576636731624603271e-01 -1.410891674458980560e-02 7.103460282087326050e-02 6.997188180685043335e-02 5.097467452287673950e-02 5.197908356785774231e-02 9.765839576721191406e-02 2.768852189183235168e-02 1.888912022113800049e-01 7.496013492345809937e-02 2.506015896797180176e-01 2.319136857986450195e-01 2.101798206567764282e-01 8.007770031690597534e-02 3.155449628829956055e-01 2.519143745303153992e-02 2.110189348459243774e-01 2.077740281820297241e-01 1.731698811054229736e-01 -3.241228759288787842e-01 7.530166953802108765e-02 -1.658995300531387329e-01 1.921629905700683594e-01
-1.701719909906387329e-01 -1.457099616527557373e-01 3.060460835695266724e-02 -4.413176327943801880e-02 -1.622186452150344849e-01 -2.497577853500843048e-02 -3.474594652652740479e-01 -2.541405148804187775e-02 3.523559495806694031e-02 8.225487917661666870e-02 2.309679090976715088e-01 1.161793321371078491e-01 -1.888406649231910706e-02 -1.942728310823440552e-01 -1.616167575120925903e-01 -1.271108537912368774e-01 1.672673076391220093e-01 -1.227185949683189392e-01 -8.400245010852813721e-02 -3.029020130634307861e-02 1.223005056381225586e-01 -6.264365464448928833e-02 3.811224997043609619e-01 1.622829437255859375e-01 2.912422120571136475e-01 3.332946002483367920e-01 -6.901887804269790649e-02 -2.203378081321716309e-02 -3.402383327484130859e-01 1.911439932882785797e-03 -2.188068032264709473e-01 1.926235407590866089e-01
-1.956849545240402222e-02 -2.456577681005001068e-02 -4.554567635059356689e-01 -1.250042319297790527e-01 1.977675110101699829e-01 7.650767266750335693e-02 -7.428822666406631470e-02 3.230077028274536133e-02 8.130433410406112671e-02 1.031045615673065186e-01 -3.309204801917076111e-02 3.458702191710472107e-02 2.411239743232727051e-01 -2.120649665594100952e-01 1.059456765651702881e-01 1.117225214838981628e-01 1.315410733222961426e-01 5.758696049451828003e-02 -1.970231235027313232e-01 2.726028263568878174e-01 1.128916665911674500e-01 2.824936509132385254e-01 3.916631042957305908e-01 9.266396611928939819e-02 1.840168833732604980e-01 2.871503829956054688e-01 2.310076169669628143e-02 7.354965060949325562e-02 -9.200033545494079590e-02 1.651128232479095459e-01 -1.667176187038421631e-01 6.326852738857269287e-02
1.124595254659652710e-01 8.250316232442855835e-02 -1.604882776737213135e-01 -2.522554099559783936e-01 -1.565258502960205078e-01 -1.255137771368026733e-01 -2.742247283458709717e-01 -4.659436941146850586e-01 1.431453414261341095e-02 -1.260579675436019897e-01 3.165436387062072754e-01 2.298210412263870239e-01 1.277581602334976196e-01 -2.099334299564361572e-01 5.101630929857492447e-03 1.076683308929204941e-02 2.946237325668334961e-01 -9.769385308027267456e-02 2.785535529255867004e-02 2.261572889983654022e-02 -6.643147021532058716e-02 9.362409263849258423e-02 1.652859896421432495e-01 1.483503580093383789e-01 2.545670866966247559e-01 1.360719054937362671e-01 1.049429271370172501e-02 -2.562634348869323730e-01 -6.578693166375160217e-03 -1.168450638651847839e-01 -5.496351048350334167e-02 5.470141395926475525e-02
-9.076100774109363556e-03 1.046857386827468872e-01 -1.526338756084442139e-01 -2.444625794887542725e-01 -2.203984707593917847e-01 2.268203496932983398e-01 -2.936268225312232971e-02 -6.370724178850650787e-03 -3.877544030547142029e-02 1.876380178146064281e-03 4.589534103870391846e-01 -1.893003471195697784e-02 4.008858278393745422e-02 1.996408551931381226e-01 2.006228826940059662e-02 4.135759081691503525e-04 7.821016013622283936e-02 1.165061220526695251e-01 -1.853774040937423706e-01 6.866336613893508911e-02 2.018222361803054810e-01 2.678472995758056641e-01 1.228455156087875366e-01 8.871284872293472290e-02 -3.444108366966247559e-02 1.980164200067520142e-01 4.531968012452125549e-02 3.769586086273193359e-01 2.586203217506408691e-01 2.648045420646667480e-01 -1.843341737985610962e-01 2.941583469510078430e-02
-2.137835621833801270e-01 -2.013984620571136475e-01 -1.118868067860603333e-01 -2.885684967041015625e-01 1.069059893488883972e-01 -7.398048415780067444e-03 -1.357951611280441284e-01 -1.535895373672246933e-02 1.324327439069747925e-01 -1.683943569660186768e-01 2.598403692245483398e-01 2.107381373643875122e-01 -1.798281669616699219e-01 -4.323368892073631287e-02 -2.730058133602142334e-01 -2.122752815485000610e-01 3.549218922853469849e-02 1.217695176601409912e-01 -1.315918751060962677e-03 1.916233599185943604e-01 1.183222159743309021e-01 1.801960319280624390e-01 1.765607893466949463e-01 3.357267379760742188e-01 1.103301905095577240e-02 1.555701941251754761e-01 1.705482006072998047e-01 3.264098763465881348e-01 -1.122866272926330566e-01 1.812568157911300659e-01 1.657858192920684814e-01 9.754178114235401154e-03
-1.077071279287338257e-01 2.052005007863044739e-02 -1.359517574310302734e-01 -8.561330288648605347e-02 -3.751077353954315186e-01 -9.898913651704788208e-02 -6.061343103647232056e-02 -5.572524666786193848e-01 -8.231608569622039795e-02 -1.512447595596313477e-01 1.558524370193481445e-01 1.192292571067810059e-02 -2.613733522593975067e-02 -4.441557824611663818e-02 2.073617726564407349e-01 -2.585469745099544525e-03 3.653492629528045654e-01 -9.480940550565719604e-02 -3.239913284778594971e-01 -1.030807346105575562e-01 -2.391999028623104095e-02 1.440076082944869995e-01 -4.747878760099411011e-03 2.369882538914680481e-02 1.309633255004882812e-01 8.349208533763885498e-02 1.950969696044921875e-01 3.418710082769393921e-02 -1.528361588716506958e-01 -1.408278644084930420e-01 -9.632701426744461060e-02 4.391441494226455688e-02
-1.505127698183059692e-01 -5.638208612799644470e-02 1.523659098893404007e-02 1.292372308671474457e-02 -1.245442405343055725e-01 -9.594435244798660278e-02 -3.171361386775970459e-01 -2.309049218893051147e-01 -2.714866399765014648e-01 -4.663613811135292053e-02 2.865508198738098145e-01 2.605898678302764893e-01 1.195324286818504333e-01 -1.438154429197311401e-01 8.410704880952835083e-02 -1.865093782544136047e-02 3.582088649272918701e-02 9.307752363383769989e-03 1.846573501825332642e-01 1.049662455916404724e-01 -8.770252019166946411e-02 4.182886704802513123e-02 1.720938682556152344e-01 1.553070396184921265e-01 2.274243384599685669e-01 2.653806805610656738e-01 4.470242559909820557e-02 6.446503102779388428e-02 -1.957551538944244385e-01 -2.089218795299530029e-02 -1.969528794288635254e-01 4.597325623035430908e-01
1.429563760757446289e-01 -2.860845327377319336e-01 -1.871962994337081909e-01 -1.500254273414611816e-01 -1.816675961017608643e-01 -1.257672756910324097e-01 3.363820957019925117e-03 -9.144688397645950317e-02 -6.750415265560150146e-02 3.367498517036437988e-01 1.740673035383224487e-01 4.496708884835243225e-02 1.102240011096000671e-01 2.744049578905105591e-02 -6.280978024005889893e-02 -3.190852999687194824e-01 1.801670044660568237e-01 5.505805090069770813e-02 -4.389929473400115967e-01 6.587358657270669937e-04 1.783960014581680298e-01 1.541017889976501465e-01 1.389558911323547363e-01 1.022952049970626831e-01 3.602926433086395264e-02 2.207805663347244263e-01 8.737125992774963379e-02 7.747866213321685791e-02 1.970432847738265991e-01 2.097320929169654846e-02 -2.701677083969116211e-01 1.566700637340545654e-01
8.103502541780471802e-02 -1.178435757756233215e-01 -1.808019727468490601e-01 -1.424706429243087769e-01 -9.817049652338027954e-02 1.030248403549194336e-01 -1.964431405067443848e-01 -1.113121733069419861e-01 -1.024892553687095642e-01 1.657280623912811279e-01 5.269313231110572815e-03 3.839477524161338806e-02 -1.838818751275539398e-02 -1.801418066024780273e-01 -3.172515705227851868e-02 2.182073295116424561e-01 -1.382326614111661911e-02 4.601838532835245132e-03 -5.821061879396438599e-02 1.160801723599433899e-01 2.231738567352294922e-01 2.823972105979919434e-01 3.767118453979492188e-01 3.794215619564056396e-01 1.365051716566085815e-01 2.258976846933364868e-01 1.792268455028533936e-02 1.764199584722518921e-01 -5.144437402486801147e-02 3.905701935291290283e-01 1.907747983932495117e-01 -9.616332501173019409e-02
-3.248311281204223633e-01 -1.533622741699218750e-01 3.456431627273559570e-02 -8.599258027970790863e-03 -2.327314615249633789e-01 -6.535147875547409058e-02 -2.478463053703308105e-01 -3.818198442459106445e-01 6.325982511043548584e-02 1.408239156007766724e-01 1.065263971686363220e-01 9.168335795402526855e-02 5.151457190513610840e-01 -1.887710094451904297e-01 -3.720138221979141235e-02 1.418922212906181812e-03 2.396847754716873169e-01 5.816617235541343689e-02 -6.737226620316505432e-03 1.849162280559539795e-01 1.185494214296340942e-01 1.136829331517219543e-01 3.102417476475238800e-02 -1.489868853241205215e-02 -2.706938385963439941e-01 1.228071078658103943e-01 -5.189308896660804749e-02 -1.098654121160507202e-01 -1.998563855886459351e-02 9.732018411159515381e-02 2.655257843434810638e-02 1.453799158334732056e-01
-7.792661339044570923e-02 1.783091425895690918e-01 -9.849100559949874878e-02 -1.262585669755935669e-01 -3.108366131782531738e-01 4.218444228172302246e-02 -8.007799834012985229e-02 -2.761345505714416504e-01 -1.511799842119216919e-01 2.010220289230346680e-01 1.247560232877731323e-01 1.140549853444099426e-01 3.899073302745819092e-01 -1.062878370285034180e-01 1.357950419187545776e-01 -1.371288448572158813e-01 1.086898520588874817e-01 -4.191323742270469666e-02 -1.939001977443695068e-01 -6.729301996529102325e-03 -6.986391264945268631e-03 3.290720880031585693e-01 1.939780414104461670e-01 5.760919302701950073e-02 2.386571466922760010e-01 2.047607302665710449e-01 -7.874839007854461670e-02 3.202959895133972168e-01 -2.843610011041164398e-02 -2.146093994379043579e-01 8.686017990112304688e-02 -2.099340036511421204e-02
1.369464676827192307e-02 3.875037888064980507e-03 8.086031675338745117e-02 -2.925018668174743652e-01 -3.027782961726188660e-02 -9.312110394239425659e-02 6.376876682043075562e-02 -3.618798255920410156e-01 -8.084664493799209595e-02 -2.267359793186187744e-01 -1.624801941215991974e-02 -3.874119743704795837e-02 1.326647251844406128e-01 -1.609361618757247925e-01 2.970876693725585938e-01 -1.243963614106178284e-01 2.122349888086318970e-01 5.339233204722404480e-02 -2.802770584821701050e-02 3.906594216823577881e-01 2.298911511898040771e-01 -7.041811477392911911e-05 2.244163155555725098e-01 1.284763664007186890e-01 -1.929403543472290039e-01 -4.940732941031455994e-02 1.241111680865287781e-01 3.261342048645019531e-01 1.213069707155227661e-01 1.903926283121109009e-01 -2.710364200174808502e-02 1.483128070831298828e-01
-3.916325047612190247e-02 -1.480498760938644409e-01 2.128806412220001221e-01 -2.677104473114013672e-01 -9.947133064270019531e-02 -2.090233266353607178e-01 3.527570515871047974e-02 -2.868915200233459473e-01 4.255516082048416138e-02 -2.591619193553924561e-01 7.876331917941570282e-03 1.492175906896591187e-01 -1.016262546181678772e-02 -2.755856513977050781e-01 4.296761378645896912e-02 1.499589532613754272e-01 3.410165309906005859e-01 8.321612328290939331e-02 1.978122256696224213e-02 3.026038110256195068e-01 2.569842934608459473e-01 -1.606667339801788330e-01 1.136678680777549744e-01 1.216173321008682251e-01 -1.315926313400268555e-01 2.748355641961097717e-02 1.495353728532791138e-01 2.134296298027038574e-01 1.100025996565818787e-01 2.232608646154403687e-01 1.145509108901023865e-01 1.869204938411712646e-01
2.452323772013187408e-02 1.810687035322189331e-01 -1.584916114807128906e-01 -3.100404739379882812e-01 -1.445286124944686890e-01 2.966600097715854645e-02 1.844724714756011963e-01 -3.191502094268798828e-01 -7.957639545202255249e-02 -5.124016106128692627e-02 1.508023589849472046e-01 1.971081644296646118e-01 -9.906207025051116943e-02 -1.109526082873344421e-01 1.223280504345893860e-01 -1.387797147035598755e-01 -1.397248208522796631e-01 -1.628694869577884674e-02 2.039606720209121704e-01 4.191888570785522461e-01 2.554911971092224121e-01 1.825195401906967163e-01 2.331929802894592285e-01 1.311880648136138916e-01 -6.896859407424926758e-02 1.670202165842056274e-01 9.940273314714431763e-02 2.256505042314529419e-01 6.537634879350662231e-02 1.328638046979904175e-01 -1.190186813473701477e-01 -1.548680216073989868e-01
-5.644322838634252548e-03 3.900858387351036072e-02 -7.681760191917419434e-02 -6.480210274457931519e-02 -2.904124557971954346e-01 -7.751975953578948975e-02 -2.371658682823181152e-01 -4.316744804382324219e-01 -4.912168905138969421e-02 -1.873751878738403320e-01 3.872177600860595703e-01 -1.843987777829170227e-02 6.838396191596984863e-02 -1.018951013684272766e-01 2.362214177846908569e-01 8.730387315154075623e-03 2.642096579074859619e-01 -2.521021664142608643e-02 -6.956685334444046021e-02 3.294816613197326660e-02 -7.348667830228805542e-02 -2.543900907039642334e-01 1.346452534198760986e-01 1.512067951261997223e-02 1.929751932621002197e-01 1.651890426874160767e-01 1.401042640209197998e-01 1.652010232210159302e-01 -2.551554739475250244e-01 -9.842573851346969604e-02 -2.075730562210083008e-01 -5.005317926406860352e-02
1.328551173210144043e-01 -1.319487541913986206e-01 -2.319844216108322144e-01 7.709310948848724365e-02 -2.976828627288341522e-02 4.021474719047546387e-02 -1.016218960285186768e-01 1.046588644385337830e-02 -4.907502979040145874e-02 -1.549993008375167847e-01 2.066513001918792725e-01 1.887717097997665405e-01 8.645292371511459351e-02 -2.036335766315460205e-01 1.859460622072219849e-01 -6.848653405904769897e-02 4.880448430776596069e-02 1.854350566864013672e-01 -1.288363933563232422e-01 1.474127322435379028e-01 1.802524477243423462e-01 2.648863792419433594e-01 2.535978257656097412e-01 2.958707809448242188e-01 3.138595223426818848e-01 3.895629644393920898e-01 -6.311018764972686768e-02 -1.316991448402404785e-02 -1.106839999556541443e-02 3.337653577327728271e-01 -4.373569786548614502e-02 4.238575696945190430e-02
-7.859873771667480469e-02 -1.296583563089370728e-01 -2.321784049272537231e-01 2.459155209362506866e-02 -2.008921094238758087e-02 -2.622760534286499023e-01 -3.829579651355743408e-01 -2.728623710572719574e-02 1.872584819793701172e-01 -1.314698457717895508e-01 -4.110717400908470154e-02 1.885679736733436584e-02 5.477469787001609802e-02 3.099885303527116776e-03 1.181866899132728577e-01 -8.739514648914337158e-02 2.722646594047546387e-01 -1.876084357500076294e-01 -1.279772669076919556e-01 -1.041637137532234192e-01 1.783440858125686646e-01 9.475912898778915405e-02 3.472803831100463867e-01 2.459443360567092896e-01 3.918919339776039124e-02 2.642004191875457764e-01 4.415129870176315308e-02 -4.426940286066383123e-04 -3.500384092330932617e-01 2.406345754861831665e-01 1.045230701565742493e-01 -6.179729476571083069e-02
2.079260051250457764e-01 -3.448134064674377441e-01 -2.948949933052062988e-01 -1.306163519620895386e-01 -6.107748672366142273e-02 2.325776033103466034e-02 -4.157038871198892593e-03 -1.856939047574996948e-01 -1.361637711524963379e-01 1.729712039232254028e-01 2.723605930805206299e-01 -5.893482267856597900e-02 2.905341386795043945e-01 -1.275400221347808838e-01 9.422664344310760498e-02 -2.629445195198059082e-01 4.125481098890304565e-02 5.131895840167999268e-02 -3.032838702201843262e-01 1.953571848571300507e-02 1.946689337491989136e-01 9.058704599738121033e-03 1.786759197711944580e-01 5.471467971801757812e-02 -1.327557712793350220e-01 2.503539621829986572e-01 1.315614432096481323e-01 3.372356295585632324e-02 8.993647247552871704e-02 -2.509135054424405098e-03 -2.807026207447052002e-01 1.871808916330337524e-01
1.214367076754570007e-01 -1.084428839385509491e-02 -1.114926636219024658e-01 -1.546638607978820801e-01 -6.404192000627517700e-02 3.459355235099792480e-02 -2.933405339717864990e-01 4.893461987376213074e-02 -8.164907246828079224e-02 -2.383296936750411987e-01 -7.750932127237319946e-02 -1.914093345403671265e-01 1.742336153984069824e-01 -2.894082963466644287e-01 1.407561153173446655e-01 -1.352986693382263184e-01 1.069823428988456726e-01 -1.150366589426994324e-01 -1.908695846796035767e-01 1.296490430831909180e-01 1.254052072763442993e-01 1.419224143028259277e-01 1.569026559591293335e-01 2.705662250518798828e-01 2.757155597209930420e-01 2.460412681102752686e-01 6.060414761304855347e-02 2.939041331410408020e-02 -3.130367994308471680e-01 3.377777934074401855e-01 1.421867758035659790e-01 1.081235334277153015e-01
4.607398808002471924e-02 -4.306128621101379395e-02 -6.243421137332916260e-02 -2.220263238996267319e-03 -1.665823310613632202e-01 -3.522492200136184692e-02 -2.349351532757282257e-02 -3.580366373062133789e-01 1.001352667808532715e-01 1.206820756196975708e-01 2.080687880516052246e-01 1.147308200597763062e-01 2.541044950485229492e-01 -4.909429699182510376e-04 -6.997227668762207031e-02 -3.163685649633407593e-02 8.061729371547698975e-02 2.536745965480804443e-01 2.656938731670379639e-01 1.251716017723083496e-01 1.303287297487258911e-01 4.155012369155883789e-01 2.322461456060409546e-01 1.965483427047729492e-01 -2.811518497765064240e-03 2.280946671962738037e-01 1.716501861810684204e-01 -7.241489738225936890e-02 3.538254648447036743e-02 -6.634371727705001831e-02 3.248777985572814941e-01 2.135993838310241699e-01
-2.736724913120269775e-01 -1.742086112499237061e-01 5.454811453819274902e-02 -2.699701488018035889e-02 -1.963339596986770630e-01 6.507188081741333008e-02 -1.472555696964263916e-01 -1.645464003086090088e-01 -3.491215705871582031e-01 4.341281950473785400e-02 4.425341486930847168e-01 6.946204602718353271e-02 3.589086830615997314e-01 2.646941132843494415e-02 -1.218019202351570129e-01 -6.268412619829177856e-02 2.316229194402694702e-01 -3.521175682544708252e-02 -2.052470892667770386e-01 5.438586696982383728e-02 2.871426045894622803e-01 8.149597793817520142e-02 5.783895403146743774e-02 -9.290619939565658569e-02 -4.086948931217193604e-02 4.320468381047248840e-02 -6.352764368057250977e-02 -6.918017566204071045e-02 -9.970646351575851440e-02 3.208155333995819092e-01 -1.956784352660179138e-02 1.217193529009819031e-02
-2.032720297574996948e-01 -3.107303977012634277e-01 -1.900888830423355103e-01 6.390959769487380981e-02 2.146227285265922546e-02 -2.225736528635025024e-02 -2.270502597093582153e-01 2.511345408856868744e-02 -1.583272814750671387e-01 -1.282247006893157959e-01 7.884549349546432495e-02 -1.767643541097640991e-02 -1.192032545804977417e-01 -2.653824985027313232e-01 -3.547106981277465820e-01 1.162327751517295837e-01 1.584521979093551636e-01 -9.503691643476486206e-02 -1.817129999399185181e-01 9.202133119106292725e-02 -4.256515577435493469e-02 2.990611791610717773e-01 2.633505165576934814e-01 1.105165109038352966e-01 -1.396257430315017700e-01 2.776152789592742920e-01 9.385215491056442261e-02 3.562796413898468018e-01 -5.018131807446479797e-02 9.317155927419662476e-02 1.450698357075452805e-02 6.784760206937789917e-02
-4.361736029386520386e-02 -2.647626996040344238e-01 -1.077666208148002625e-01 -6.481231749057769775e-02 -1.023029983043670654e-01 -5.243774130940437317e-02 -1.903031617403030396e-01 -4.386702775955200195e-01 1.066163703799247742e-01 6.014300882816314697e-02 1.453152596950531006e-01 2.454259544610977173e-01 1.579469889402389526e-01 6.591628305613994598e-03 -1.699475795030593872e-01 -1.928363144397735596e-01 1.444060951471328735e-01 -1.592913269996643066e-02 -1.812081336975097656e-01 -1.902401894330978394e-01 1.680056303739547729e-01 1.914224028587341309e-01 -4.432949703186750412e-03 2.626256458461284637e-02 -1.291661709547042847e-02 4.464372396469116211e-01 -9.301882237195968628e-02 5.843790993094444275e-02 -1.230444312095642090e-01 9.012444317340850830e-02 -3.019670546054840088e-01 -3.505234792828559875e-02
6.205093860626220703e-02 -1.739307492971420288e-01 -3.280583024024963379e-01 8.177646249532699585e-02 -2.839576601982116699e-01 -2.109748125076293945e-01 1.331135537475347519e-02 -7.833786308765411377e-02 -1.155985221266746521e-01 5.489700008183717728e-03 -2.022817134857177734e-01 8.377619832754135132e-02 -1.264193803071975708e-01 -1.885952986776828766e-02 -7.081919908523559570e-02 -1.250626742839813232e-01 3.408828377723693848e-01 -6.144921761006116867e-03 -1.364396065473556519e-01 1.634170413017272949e-01 -2.343513816595077515e-01 8.751527965068817139e-02 4.156102240085601807e-01 1.449040174484252930e-01 -6.530753523111343384e-02 1.561527252197265625e-01 1.339037567377090454e-01 -6.112129613757133484e-02 -1.206942200660705566e-01 2.054004073143005371e-01 -1.547500938177108765e-01 2.700399458408355713e-01
8.383277454413473606e-04 3.263117074966430664e-01 1.531045883893966675e-01 7.201370596885681152e-02 -2.416752129793167114e-01 2.447127830237150192e-03 -9.818734601140022278e-03 -1.729668527841567993e-01 -2.330300658941268921e-01 -3.368151932954788208e-02 2.985278666019439697e-01 -1.772746592760086060e-01 2.368325740098953247e-01 1.023126021027565002e-01 1.306316703557968140e-01 4.659485444426536560e-02 1.380864083766937256e-01 3.585179150104522705e-01 -2.583034336566925049e-02 2.324816584587097168e-02 8.094513416290283203e-02 1.430861800909042358e-01 1.407491862773895264e-01 3.214837908744812012e-01 2.571577578783035278e-02 2.248989790678024292e-01 2.082938253879547119e-01 2.675279974937438965e-01 -1.282129734754562378e-01 1.775511950254440308e-01 -3.172513097524642944e-02 2.288302034139633179e-02
-5.052517727017402649e-02 -1.621345877647399902e-01 -1.212844811379909515e-02 2.442383207380771637e-02 -1.944758296012878418e-01 3.209179639816284180e-01 -2.995593547821044922e-01 -4.037363231182098389e-01 1.042307354509830475e-02 -1.628927588462829590e-01 1.807050704956054688e-01 -1.432116329669952393e-01 1.909232884645462036e-01 -1.265952587127685547e-01 3.955885767936706543e-03 -6.127434968948364258e-02 1.357042044401168823e-01 -6.642646342515945435e-02 -1.370423883199691772e-01 9.795392304658889771e-02 6.506851315498352051e-02 3.837010636925697327e-02 2.710312008857727051e-01 -7.480506598949432373e-02 -8.773332089185714722e-02 3.469273447990417480e-01 9.796842187643051147e-02 5.665937438607215881e-02 3.259331881999969482e-01 2.140825390815734863e-01 -5.028025805950164795e-02 9.692258387804031372e-02
4.258544743061065674e-02 -1.208959799259901047e-02 1.180572807788848877e-01 -2.720429003238677979e-01 -1.576622128486633301e-01 -1.218888685107231140e-01 1.494600176811218262e-01 -3.023051917552947998e-01 -1.329292356967926025e-01 -5.366164818406105042e-02 1.290969252586364746e-01 1.617663353681564331e-01 -2.553597092628479004e-02 -2.350429818034172058e-02 1.078099310398101807e-01 2.356374077498912811e-02 3.628376722335815430e-01 1.480858772993087769e-01 -4.098707810044288635e-02 3.684543967247009277e-01 3.143894374370574951e-01 -5.788976699113845825e-02 2.527583837509155273e-01 2.608838677406311035e-01 2.551131322979927063e-02 -9.625393897294998169e-02 1.206405088305473328e-01 2.550030946731567383e-01 2.195756584405899048e-01 5.426429212093353271e-02 -1.173380538821220398e-01 -1.751313731074333191e-02
-4.346114024519920349e-02 1.011786758899688721e-01 -2.508278787136077881e-01 -1.431247591972351074e-01 -7.057753205299377441e-02 -2.187662273645401001e-01 -1.430374681949615479e-01 -2.382619827985763550e-01 9.591920673847198486e-02 7.932005822658538818e-02 1.701881736516952515e-01 2.955513894557952881e-01 1.621170192956924438e-01 2.282611280679702759e-01 9.514895081520080566e-02 -2.425847351551055908e-01 1.745308935642242432e-01 -1.215766221284866333e-01 -3.048795461654663086e-01 -5.104264616966247559e-02 -1.136673837900161743e-01 1.061713099479675293e-01 8.532994985580444336e-02 5.236687511205673218e-02 -3.155872225761413574e-01 1.439531445503234863e-01 7.675829529762268066e-02 -9.034683555364608765e-02 -2.864752411842346191e-01 3.095645010471343994e-01 4.491473734378814697e-02 8.373267948627471924e-02
-2.420105636119842529e-01 -3.948325291275978088e-03 -1.346452254801988602e-02 -2.784801274538040161e-02 -3.300177752971649170e-01 1.964685767889022827e-01 4.205038025975227356e-02 -8.078584447503089905e-03 4.006358981132507324e-02 -4.788313060998916626e-02 6.866523623466491699e-02 1.005806103348731995e-01 3.459186553955078125e-01 -4.454147443175315857e-02 7.581762224435806274e-02 -3.951891958713531494e-01 -2.950464934110641479e-02 -1.092745922505855560e-02 -1.287756860256195068e-01 3.023691475391387939e-01 -7.033224217593669891e-03 1.868663579225540161e-01 6.441916525363922119e-02 -3.215729817748069763e-02 -7.592502981424331665e-02 4.836856126785278320e-01 1.088547334074974060e-02 2.941341996192932129e-01 9.679769724607467651e-02 5.926672741770744324e-02 1.862437278032302856e-02 9.280481375753879547e-03
-1.941784471273422241e-01 2.138267904520034790e-01 -6.862810999155044556e-02 -1.340944617986679077e-01 -2.627121210098266602e-01 -1.162707805633544922e-01 -3.596629500389099121e-01 -3.051624596118927002e-01 -1.851556450128555298e-01 -1.609444171190261841e-01 3.107932768762111664e-02 6.833799183368682861e-02 1.657588630914688110e-01 -2.358257174491882324e-01 2.530384659767150879e-01 -1.043738946318626404e-01 2.005650699138641357e-01 -5.847379937767982483e-02 -2.225306928157806396e-01 -8.785244822502136230e-02 -5.861853808164596558e-02 -9.028404951095581055e-02 2.248090356588363647e-01 2.609754912555217743e-02 2.348752915859222412e-01 1.142171304672956467e-02 2.877520024776458740e-01 2.305328696966171265e-01 -8.937647938728332520e-02 3.971138224005699158e-02 1.816294528543949127e-02 1.414634380489587784e-02
-2.268996685743331909e-01 -1.744414865970611572e-01 4.753838106989860535e-02 -1.375060230493545532e-01 -3.868663907051086426e-01 2.671445906162261963e-01 -2.182693928480148315e-01 -2.567116618156433105e-01 -1.700363457202911377e-01 -1.599121540784835815e-01 2.122678905725479126e-01 -9.524737298488616943e-02 4.996138811111450195e-02 -1.852482929825782776e-02 1.716559231281280518e-01 -1.662065535783767700e-01 3.627732396125793457e-01 5.241943523287773132e-02 -1.298625767230987549e-01 -9.569202363491058350e-02 -8.419096469879150391e-02 1.008061319589614868e-01 -1.745145022869110107e-02 2.147284336388111115e-02 1.604798585176467896e-01 3.093507587909698486e-01 -1.730027049779891968e-01 1.367324143648147583e-01 -3.934978693723678589e-02 1.637246012687683105e-01 1.139556020498275757e-01 6.320366263389587402e-02
-4.855791851878166199e-02 5.299779120832681656e-03 1.033540219068527222e-01 -2.006116360425949097e-01 -4.961363971233367920e-02 1.270755678415298462e-01 -2.192495167255401611e-01 -3.681760430335998535e-01 -3.754598498344421387e-01 1.217391416430473328e-01 2.685349285602569580e-01 -2.003929205238819122e-02 2.560492455959320068e-01 -1.448137611150741577e-01 4.688006266951560974e-02 -1.110737472772598267e-01 -7.783264666795730591e-02 -1.771895289421081543e-01 -1.120073795318603516e-01 -2.214333601295948029e-02 2.449742704629898071e-01 1.836068555712699890e-02 2.490686476230621338e-01 2.702918946743011475e-01 2.777907252311706543e-01 1.275786906480789185e-01 -4.872500430792570114e-03 2.022682428359985352e-01 5.399361252784729004e-02 -4.212496057152748108e-02 -1.705520004034042358e-01 -3.150374442338943481e-02
-7.980899512767791748e-02 -1.090617477893829346e-01 1.870035082101821899e-01 -6.261853873729705811e-02 -9.363137185573577881e-02 1.480388343334197998e-01 -2.575815021991729736e-01 1.007542684674263000e-01 -4.084728062152862549e-01 8.619703352451324463e-02 4.753976687788963318e-02 2.395340800285339355e-01 2.211649864912033081e-01 8.897199481725692749e-02 -5.435565486550331116e-03 -3.233091905713081360e-02 2.324869781732559204e-01 -2.698956802487373352e-02 1.571371220052242279e-02 2.539531886577606201e-02 1.087204590439796448e-01 1.942432224750518799e-01 3.027068674564361572e-01 -6.920008361339569092e-02 -1.460276246070861816e-01 4.569270908832550049e-01 3.600785043090581894e-03 6.436106562614440918e-02 -2.056558430194854736e-01 1.403633952140808105e-01 1.300499588251113892e-01 -1.703801453113555908e-01
1.444376260042190552e-02 -1.850027740001678467e-01 -7.637334614992141724e-02 -2.234887033700942993e-01 -1.887006908655166626e-01 1.382610052824020386e-01 -3.466759920120239258e-01 -9.290356189012527466e-02 -6.869326531887054443e-02 -4.416982829570770264e-02 7.811687141656875610e-02 2.279243431985378265e-02 3.909961134195327759e-02 -1.548807621002197266e-01 -7.556935399770736694e-02 5.822205170989036560e-02 -1.566540300846099854e-01 1.508918851613998413e-01 -2.219863235950469971e-03 8.491116017103195190e-02 1.687418967485427856e-01 2.524212896823883057e-01 1.928935348987579346e-01 4.730241596698760986e-01 1.047873049974441528e-01 3.272022306919097900e-01 -5.051729083061218262e-02 1.315405964851379395e-01 -4.627595841884613037e-02 3.278046548366546631e-01 8.381433039903640747e-02 1.270615011453628540e-01
-1.177326962351799011e-01 -1.336630731821060181e-01 -3.554269969463348389e-01 1.190617959946393967e-02 -1.591598689556121826e-01 3.832831233739852905e-02 -1.924495249986648560e-01 3.601210191845893860e-02 -8.012415468692779541e-02 -4.241799563169479370e-02 3.148803487420082092e-02 8.872286975383758545e-02 2.581592090427875519e-02 -1.529479771852493286e-01 -7.228053361177444458e-02 -5.109926685690879822e-03 5.141408443450927734e-01 -3.049544990062713623e-01 1.178804263472557068e-01 -1.400544345378875732e-01 -6.503559648990631104e-02 1.176712140440940857e-01 2.844856977462768555e-01 1.097754538059234619e-01 -1.658138632774353027e-01 2.430168166756629944e-02 1.094707027077674866e-01 2.318210750818252563e-01 -8.406750857830047607e-02 3.370459079742431641e-01 2.641489263623952866e-03 1.178303137421607971e-01
2.540048770606517792e-02 -1.232103556394577026e-01 -2.905631661415100098e-01 -1.191491633653640747e-01 1.522393226623535156e-01 2.110782265663146973e-01 5.755407735705375671e-02 -1.548191308975219727e-01 -5.294904857873916626e-02 1.190849929116666317e-03 -2.138501703739166260e-01 2.486769706010818481e-01 4.001051485538482666e-01 -1.344465166330337524e-01 1.664797961711883545e-01 1.301641017198562622e-01 1.380022168159484863e-01 1.401012837886810303e-01 -2.388641983270645142e-01 7.776781916618347168e-02 1.607317626476287842e-01 3.035860061645507812e-01 2.709662318229675293e-01 3.427303954958915710e-02 7.246087491512298584e-02 2.135254144668579102e-01 1.436393111944198608e-01 8.660499006509780884e-02 -2.622618339955806732e-02 2.563317716121673584e-01 -6.441494077444076538e-02 1.159745752811431885e-01
-1.699923276901245117e-01 -1.187756583094596863e-01 -3.293880075216293335e-02 5.871988087892532349e-02 -2.622496187686920166e-01 -2.236861139535903931e-01 -3.154399991035461426e-02 -5.516715645790100098e-01 -8.872523158788681030e-02 -3.090641796588897705e-01 3.047723472118377686e-01 2.460548132658004761e-01 9.133636194746941328e-05 -2.648409008979797363e-01 9.487572312355041504e-02 -9.688972495496273041e-03 1.258631199598312378e-01 6.857680622488260269e-03 -2.211302965879440308e-01 -1.639167517423629761e-01 6.585941184312105179e-03 -6.994923576712608337e-03 1.163678690791130066e-01 3.064020723104476929e-02 3.383394330739974976e-02 1.991250216960906982e-01 1.360463257879018784e-02 9.003619104623794556e-02 -1.357836723327636719e-01 7.309705833904445171e-04 -1.355336159467697144e-01 1.160123292356729507e-02
-1.855142116546630859e-01 3.650356829166412354e-02 -3.051867187023162842e-01 -3.256004452705383301e-01 -1.836491227149963379e-01 3.831959143280982971e-02 2.312077209353446960e-02 -1.084896847605705261e-01 -1.445437967777252197e-01 -2.393854558467864990e-01 9.551877528429031372e-02 2.969115413725376129e-02 -2.715533785521984100e-02 2.713192254304885864e-02 -1.805797368288040161e-01 3.391415812075138092e-03 4.306638836860656738e-01 3.297232687473297119e-01 -1.119740828871726990e-01 4.834768548607826233e-02 1.049785017967224121e-01 -3.409203141927719116e-03 1.581394374370574951e-01 1.641626507043838501e-01 -2.629310786724090576e-01 2.483937293291091919e-01 -1.555366665124893188e-01 -6.990526616573333740e-02 -1.069582998752593994e-03 1.818483471870422363e-01 3.018171899020671844e-02 -1.713304668664932251e-01
-7.875929772853851318e-02 -2.859683036804199219e-01 1.189899742603302002e-01 3.145366534590721130e-02 -1.245757266879081726e-01 -8.959669619798660278e-02 1.342448126524686813e-02 -2.063716351985931396e-01 -9.615568816661834717e-02 2.086824923753738403e-01 2.135765403509140015e-01 1.757510602474212646e-01 3.274152278900146484e-01 1.215823739767074585e-01 3.114686310291290283e-01 -1.317717228084802628e-02 2.641973793506622314e-01 -2.194449156522750854e-01 -1.522027254104614258e-01 1.997480355203151703e-02 -8.624039590358734131e-02 3.063955307006835938e-01 2.752673923969268799e-01 -4.417397081851959229e-02 -1.458639204502105713e-01 1.658849120140075684e-01 1.902528107166290283e-01 1.443591266870498657e-01 1.078869216144084930e-02 4.246018454432487488e-02 -1.093877330422401428e-01 2.044828236103057861e-01
6.455902010202407837e-02 -4.495226144790649414e-01 -3.228238821029663086e-01 -2.877044677734375000e-01 -6.888127326965332031e-02 -4.472834698390215635e-04 -7.983022183179855347e-02 -2.641829252243041992e-01 -6.157935783267021179e-02 6.521561741828918457e-02 2.129805982112884521e-01 -6.625618785619735718e-02 1.581431478261947632e-01 2.932331524789333344e-02 1.228490937501192093e-02 -2.066532671451568604e-01 8.741696178913116455e-02 8.063976652920246124e-03 -2.743197679519653320e-01 1.488247420638799667e-03 2.068423330783843994e-01 7.103417813777923584e-02 8.153699338436126709e-02 1.042957305908203125e-01 -2.526488602161407471e-01 2.867621742188930511e-02 2.157240509986877441e-01 1.214901134371757507e-01 9.906362742185592651e-02 -9.543675929307937622e-02 -2.452815324068069458e-01 2.144519239664077759e-01
1.355188786983489990e-01 -1.411666423082351685e-01 -5.341943353414535522e-02 -1.227697804570198059e-01 -3.875956535339355469e-01 -1.293577998876571655e-01 -1.844720095396041870e-01 -3.075264692306518555e-01 1.187521405518054962e-02 -3.620001254603266716e-03 3.353948593139648438e-01 6.573477387428283691e-02 2.511574327945709229e-01 -1.436523161828517914e-02 1.621480882167816162e-01 6.064321100711822510e-02 3.053534030914306641e-01 -1.631849706172943115e-01 -2.400690466165542603e-01 6.348079442977905273e-02 1.596044749021530151e-01 1.251822113990783691e-01 -4.050986096262931824e-02 1.480252742767333984e-01 5.925041064620018005e-02 1.240144371986389160e-01 -5.661813542246818542e-02 1.272615492343902588e-01 3.367864787578582764e-01 2.364116534590721130e-02 -1.876364648342132568e-01 6.543033570051193237e-02
-2.350978553295135498e-02 -7.297257333993911743e-02 -9.802405536174774170e-02 -7.325581461191177368e-02 -1.777314394712448120e-01 2.319637686014175415e-01 -3.347566425800323486e-01 -1.593615263700485229e-01 -1.184694394469261169e-01 7.262130733579397202e-03 3.294354379177093506e-01 2.546275854110717773e-01 3.036889135837554932e-01 -1.475496292114257812e-01 -1.832124739885330200e-01 -2.362436503171920776e-01 1.387201547622680664e-01 -1.828508973121643066e-01 -4.895328730344772339e-02 2.078875601291656494e-01 9.637661278247833252e-02 8.148121833801269531e-02 2.038404345512390137e-01 1.200761124491691589e-01 2.322373241186141968e-01 1.583726890385150909e-02 -8.805664628744125366e-02 -1.458330731838941574e-02 -2.884253263473510742e-01 1.348944660276174545e-02 -2.119859904050827026e-01 -6.941124051809310913e-02
-2.055786699056625366e-01 5.392680689692497253e-02 1.245007589459419250e-01 -2.689283192157745361e-01 -2.322902083396911621e-01 1.005953475832939148e-01 -1.535636633634567261e-01 -2.226357012987136841e-01 -1.008908003568649292e-01 -3.868699446320533752e-02 3.468370735645294189e-01 3.023287057876586914e-01 3.063169717788696289e-01 -2.578144669532775879e-01 5.874541774392127991e-02 -1.483834236860275269e-01 1.678776144981384277e-01 -1.123316287994384766e-01 -1.283018589019775391e-01 1.314968019723892212e-01 2.116262316703796387e-01 1.249459013342857361e-01 6.734314560890197754e-02 -1.106312200427055359e-01 1.058170497417449951e-01 1.205800771713256836e-01 3.147789835929870605e-02 1.912129670381546021e-02 -8.406841009855270386e-02 8.536701649427413940e-02 -3.162280023097991943e-01 -1.657236218452453613e-01
1.846164017915725708e-01 -3.677305281162261963e-01 -4.682051390409469604e-02 -2.794180214405059814e-01 -7.064805179834365845e-02 -1.336536705493927002e-01 -1.133827641606330872e-01 -1.915497332811355591e-01 -1.116631850600242615e-01 4.812380298972129822e-02 3.318123221397399902e-01 -5.305989086627960205e-02 -2.249100618064403534e-02 8.279234170913696289e-03 4.608787223696708679e-02 -2.243558317422866821e-01 1.766848862171173096e-01 1.533436477184295654e-01 -3.163995146751403809e-01 2.954802010208368301e-03 3.141081333160400391e-01 1.406452059745788574e-01 6.194672361016273499e-02 -1.313001960515975952e-01 -9.347081184387207031e-02 3.072859346866607666e-01 1.069418117403984070e-01 1.068837940692901611e-01 1.193521916866302490e-01 3.702324628829956055e-02 -1.196487545967102051e-01 2.167133986949920654e-01
-2.174186110496520996e-01 7.061217911541461945e-03 1.424147784709930420e-01 -1.627634614706039429e-01 -3.241799175739288330e-01 1.060983687639236450e-01 -2.664503455162048340e-01 -2.008796930313110352e-01 -2.513076961040496826e-01 1.016752887517213821e-02 4.088226556777954102e-01 2.132565528154373169e-01 2.069001048803329468e-01 -2.702330984175205231e-02 9.420805424451828003e-02 -2.631997168064117432e-01 1.200828701257705688e-01 -1.584959216415882111e-02 -5.578526854515075684e-02 7.110035419464111328e-02 2.458743602037429810e-01 2.716039679944515228e-02 -4.260383546352386475e-02 8.315603435039520264e-02 -2.667243406176567078e-02 5.259450897574424744e-02 -1.477625519037246704e-01 -2.263272851705551147e-01 -1.339718550443649292e-01 2.299202531576156616e-01 -1.991985142230987549e-01 2.931707538664340973e-02
-3.304250836372375488e-01 -1.710962355136871338e-01 -1.343481093645095825e-01 8.592797070741653442e-02 -1.456759274005889893e-01 -5.672415718436241150e-02 -1.358420550823211670e-01 -3.429212272167205811e-01 -1.570920646190643311e-01 -2.067468315362930298e-01 1.004201769828796387e-01 4.110061004757881165e-02 1.286823535338044167e-03 -1.038012355566024780e-01 1.070333048701286316e-01 -3.550239838659763336e-03 5.746258497238159180e-01 -2.170482873916625977e-01 -2.033677697181701660e-01 -9.690649062395095825e-02 5.804313719272613525e-02 -1.209965068846940994e-02 1.496556550264358521e-01 -5.062007904052734375e-02 1.637522429227828979e-01 9.797543287277221680e-02 1.236078739166259766e-01 1.010543629527091980e-01 -3.201523330062627792e-03 -9.113608859479427338e-03 -2.049286812543869019e-01 1.168835163116455078e-01
-2.512094676494598389e-01 -7.123322784900665283e-02 1.676590889692306519e-01 -2.421195805072784424e-01 -1.023740693926811218e-01 5.146023631095886230e-02 -5.959469359368085861e-03 -3.987531065940856934e-01 -1.868253350257873535e-01 7.994674146175384521e-02 -1.550981588661670685e-02 5.313857272267341614e-02 2.434165179729461670e-01 -8.326241374015808105e-02 -2.273609340190887451e-01 -2.102401405572891235e-01 -1.444556657224893570e-02 6.978375464677810669e-02 -1.552448421716690063e-02 1.903466582298278809e-01 2.004606276750564575e-01 1.379071176052093506e-01 2.820308804512023926e-01 2.285911291837692261e-01 1.826769262552261353e-01 3.242110013961791992e-01 -5.887594819068908691e-02 -1.155969500541687012e-01 5.895188450813293457e-02 -1.453680098056793213e-01 2.026250064373016357e-01 1.138254106044769287e-01
-2.751601934432983398e-01 -4.851391538977622986e-02 -1.046144366264343262e-01 8.923198282718658447e-02 -2.675659582018852234e-02 -1.580886989831924438e-01 -3.210274279117584229e-01 -1.188066005706787109e-01 -2.426427789032459259e-03 1.741985380649566650e-01 2.456998527050018311e-01 2.652822248637676239e-02 4.056685268878936768e-01 -1.236171349883079529e-01 4.946743324398994446e-02 -2.134010568261146545e-02 2.296259105205535889e-01 -1.432278659194707870e-03 -1.276220381259918213e-01 3.778929114341735840e-01 6.570699810981750488e-02 1.398147195577621460e-01 -9.092533588409423828e-02 -1.908382750116288662e-03 -1.986940056085586548e-01 4.239144027233123779e-01 -2.323462441563606262e-02 1.054010912775993347e-01 -1.418834272772073746e-02 7.304909639060497284e-03 -1.043842807412147522e-01 5.623710807412862778e-03
-1.378387659788131714e-01 -4.750550165772438049e-02 -6.292574107646942139e-03 -1.447802037000656128e-01 -1.542315334081649780e-01 2.389491647481918335e-01 1.557282917201519012e-02 -1.696653664112091064e-01 -1.349300444126129150e-01 -1.798081696033477783e-01 -6.335842609405517578e-02 3.721542283892631531e-02 3.640390932559967041e-01 2.151841968297958374e-01 -3.526176884770393372e-02 -1.956450492143630981e-01 -4.759427160024642944e-02 1.654543876647949219e-01 -1.904370635747909546e-01 7.037757337093353271e-02 -4.363278672099113464e-02 4.263654351234436035e-01 2.300794422626495361e-01 6.347014009952545166e-02 -1.887869536876678467e-01 3.780869841575622559e-01 -3.018893674015998840e-02 2.263274602591991425e-02 -1.194477975368499756e-01 5.026278644800186157e-02 5.073890462517738342e-02 2.502920031547546387e-01
-4.629419371485710144e-02 1.466528922319412231e-01 -1.514120697975158691e-01 -1.316885054111480713e-01 -3.152875006198883057e-01 -2.584564089775085449e-01 -1.029042676091194153e-01 -4.101628959178924561e-01 -1.253448333591222763e-02 -1.716710031032562256e-01 2.238933891057968140e-01 7.978975772857666016e-02 1.689299345016479492e-01 7.308033853769302368e-02 1.663782149553298950e-01 -1.141804158687591553e-01 2.880737185478210449e-01 -6.330001354217529297e-02 -1.261696871370077133e-02 -2.719676494598388672e-01 4.628153145313262939e-02 -1.130111217498779297e-01 1.960780322551727295e-01 1.673057526350021362e-01 3.365108072757720947e-01 1.899912208318710327e-01 1.459106206893920898e-01 8.273161947727203369e-02 -2.796028740704059601e-03 -2.096292190253734589e-02 -8.208292536437511444e-03 9.939099103212356567e-02
-5.966413021087646484e-02 4.652978107333183289e-02 -2.888238728046417236e-01 -9.841553121805191040e-02 -2.471639811992645264e-01 -2.999253869056701660e-01 -2.046159952878952026e-01 -8.860146254301071167e-02 -1.909175068140029907e-01 1.888803392648696899e-01 -1.469956804066896439e-02 3.466879725456237793e-01 -1.223219372332096100e-02 7.933378219604492188e-02 1.821635812520980835e-01 -2.187377512454986572e-01 3.169171512126922607e-01 -2.116795480251312256e-01 -1.987390965223312378e-01 -1.078608352690935135e-02 1.482819616794586182e-01 -1.322817653417587280e-01 5.202070809900760651e-03 1.353104114532470703e-01 -1.444667875766754150e-01 9.745676815509796143e-02 2.029629051685333252e-01 5.767560005187988281e-02 -1.792435348033905029e-01 1.587552428245544434e-01 -1.693550646305084229e-01 1.296846270561218262e-01
-4.517819359898567200e-02 -6.056882068514823914e-02 1.601961106061935425e-01 -9.480150043964385986e-02 3.131996095180511475e-02 2.473828643560409546e-01 -2.143905609846115112e-01 -1.611005514860153198e-01 -1.095504686236381531e-01 -2.077346481382846832e-02 3.795297145843505859e-01 2.723206877708435059e-01 2.855425477027893066e-01 -1.987953633069992065e-01 -2.314249873161315918e-01 -1.735075265169143677e-01 7.945605367422103882e-02 -1.908582518808543682e-03 -1.357330232858657837e-01 1.557566225528717041e-01 3.650677502155303955e-01 8.267328143119812012e-02 -4.489836469292640686e-02 8.410042524337768555e-02 1.545417010784149170e-01 1.477483808994293213e-01 1.316029280424118042e-01 3.380908817052841187e-02 -2.731679677963256836e-01 2.096978574991226196e-01 -4.928199946880340576e-02 -8.244622498750686646e-02
-2.008262574672698975e-01 1.782332360744476318e-01 -1.348657608032226562e-01 -1.996141225099563599e-01 -1.525477021932601929e-01 1.868770085275173187e-02 -4.156093299388885498e-02 -1.732185333967208862e-01 -1.716664135456085205e-01 2.958026528358459473e-01 1.368623822927474976e-01 1.605050414800643921e-01 -3.728193789720535278e-02 6.491482257843017578e-02 2.063595131039619446e-02 2.524213492870330811e-01 3.446679189801216125e-02 1.907081156969070435e-01 -6.069444119930267334e-02 3.797809034585952759e-02 1.024999171495437622e-01 2.187174707651138306e-01 -4.380427300930023193e-03 2.624310255050659180e-01 4.900854080915451050e-02 2.835039496421813965e-01 2.366376817226409912e-01 3.155094087123870850e-01 -3.000905811786651611e-01 2.535384595394134521e-01 -1.121054142713546753e-01 9.037205576896667480e-02
-5.102415755391120911e-02 1.780523657798767090e-01 -7.651782035827636719e-02 -2.588320374488830566e-01 -3.044360578060150146e-01 3.969094902276992798e-02 -1.382535994052886963e-01 -1.603881567716598511e-01 -1.685495227575302124e-01 7.908711582422256470e-02 8.269220590591430664e-02 6.932002725079655647e-04 2.218306213617324829e-01 5.775207653641700745e-02 1.169558912515640259e-01 2.183809429407119751e-01 -5.437744408845901489e-02 2.257342934608459473e-01 4.980707168579101562e-02 2.521485686302185059e-01 2.322425991296768188e-01 1.615701317787170410e-01 4.890097677707672119e-02 4.147835373878479004e-01 5.439126398414373398e-03 1.944310367107391357e-01 2.241843640804290771e-01 1.769266128540039062e-01 -2.480693310499191284e-01 1.018553897738456726e-01 -1.674163043498992920e-01 6.744062900543212891e-02
-1.402999013662338257e-01 -2.529532611370086670e-01 1.284536868333816528e-01 -1.635578647255897522e-02 -2.484678775072097778e-01 -1.328404098749160767e-01 6.274968851357698441e-03 -1.010675728321075439e-01 -1.100318506360054016e-01 -1.880816742777824402e-02 1.398770064115524292e-01 -4.656558483839035034e-02 2.044927626848220825e-01 7.468750327825546265e-02 -1.092034950852394104e-01 7.527217734605073929e-03 7.199313491582870483e-02 7.709262520074844360e-02 3.124435059726238251e-02 3.684431910514831543e-01 1.832197159528732300e-01 -9.915348887443542480e-02 6.032940372824668884e-02 -3.000619821250438690e-02 1.872408762574195862e-02 3.972225189208984375e-01 -2.017301507294178009e-02 4.605219364166259766e-01 1.521115452051162720e-01 2.627847790718078613e-01 1.858227849006652832e-01 1.523554176092147827e-01
-1.125324815511703491e-01 -1.385302692651748657e-01 -1.763493865728378296e-01 -1.981490291655063629e-02 -2.547624707221984863e-01 -3.910544514656066895e-02 -3.267603516578674316e-01 -1.840100437402725220e-01 -1.994009166955947876e-01 1.588463038206100464e-02 2.725613713264465332e-01 1.951675117015838623e-01 9.150438755750656128e-02 -2.025088518857955933e-01 -4.904312267899513245e-02 -5.050200852565467358e-04 3.758579492568969727e-03 -1.749959029257297516e-02 2.848655879497528076e-01 1.129575893282890320e-01 2.357595786452293396e-02 4.462931677699089050e-02 1.822649389505386353e-01 3.216709792613983154e-01 1.765018105506896973e-01 3.693917691707611084e-01 -2.419215254485607147e-02 -1.853952407836914062e-01 -9.230387955904006958e-02 -3.755233809351921082e-02 9.819225966930389404e-02 2.642104923725128174e-01
-5.779897794127464294e-02 -8.134391158819198608e-02 -1.354296356439590454e-01 5.178032070398330688e-02 -1.483652740716934204e-01 1.167596578598022461e-01 2.367518097162246704e-02 -4.927308559417724609e-01 -4.254750534892082214e-02 -1.456024348735809326e-01 3.384789079427719116e-02 -2.778838574886322021e-01 3.707804977893829346e-01 -1.675576120615005493e-01 -5.396940186619758606e-02 -1.485653519630432129e-01 2.555599436163902283e-02 -3.345814475324004889e-04 -1.374634951353073120e-01 -4.248024523258209229e-02 1.650123856961727142e-02 5.113524571061134338e-02 4.408812820911407471e-01 4.924878478050231934e-02 -7.472724653780460358e-03 2.830834388732910156e-01 -1.972158104181289673e-01 1.730443164706230164e-02 8.870372921228408813e-02 1.210403442382812500e-01 -8.461353182792663574e-02 1.673627048730850220e-01
-6.857112795114517212e-02 1.295609474182128906e-01 -2.846154570579528809e-01 -6.914266943931579590e-02 -1.037196516990661621e-01 3.944921791553497314e-01 1.195000186562538147e-01 -1.721075028181076050e-01 -1.086572185158729553e-03 7.974209636449813843e-02 2.749436199665069580e-01 -3.756803646683692932e-02 -4.229062050580978394e-02 8.932591229677200317e-02 1.682651340961456299e-01 1.899159848690032959e-01 2.583945393562316895e-01 5.798996239900588989e-02 1.660156100988388062e-01 -3.871919354423880577e-03 2.663406431674957275e-01 1.710435301065444946e-01 2.712237536907196045e-01 2.081900537014007568e-01 -2.990308403968811035e-02 2.837955951690673828e-01 1.820541769266128540e-01 1.494260281324386597e-01 -1.379678249359130859e-01 1.037956476211547852e-01 1.776354759931564331e-02 2.075870335102081299e-01
-2.720385193824768066e-01 1.053588539361953735e-01 -6.020219624042510986e-02 -2.076937630772590637e-02 -5.548737645149230957e-01 -1.670519411563873291e-01 -7.262040674686431885e-02 -2.673497498035430908e-01 -2.379225641489028931e-01 1.114630028605461121e-01 -3.383560106158256531e-02 8.098812401294708252e-02 3.558672070503234863e-01 -2.124282121658325195e-01 3.281973302364349365e-02 -1.381462812423706055e-01 1.749418079853057861e-01 1.011208742856979370e-01 -1.429045051336288452e-01 -8.142914623022079468e-02 1.135165393352508545e-01 3.369286283850669861e-02 9.301514178514480591e-02 3.552831709384918213e-02 1.331427395343780518e-01 1.239226907491683960e-01 -6.342634558677673340e-02 1.504801660776138306e-01 -1.832775957882404327e-02 -1.125188195146620274e-03 -2.779206931591033936e-01 2.209690771996974945e-02
-1.767074614763259888e-01 -1.663225330412387848e-02 -2.532679736614227295e-01 -1.190442293882369995e-01 -4.932999610900878906e-01 9.670183807611465454e-02 -1.394639611244201660e-01 -3.361966609954833984e-01 -1.993338614702224731e-01 1.612615734338760376e-01 -1.108556520193815231e-02 1.362787336111068726e-01 6.174112856388092041e-02 -1.911120563745498657e-01 3.593976423144340515e-02 -3.914350867271423340e-01 6.511785835027694702e-02 -9.009684436023235321e-04 7.137021422386169434e-02 1.155451089143753052e-01 -1.843063160777091980e-02 1.610196977853775024e-01 1.596624702215194702e-01 3.984875511378049850e-03 -6.614290922880172729e-02 1.421254575252532959e-01 -8.552800118923187256e-02 1.205154955387115479e-01 -1.813777089118957520e-01 -2.559607028961181641e-01 5.132504180073738098e-02 6.166099384427070618e-02
1.029142364859580994e-01 -2.123567312955856323e-01 5.126075819134712219e-02 -1.306159347295761108e-01 -1.278205364942550659e-01 5.653357878327369690e-02 5.397900193929672241e-02 -1.302776485681533813e-01 -4.012748897075653076e-01 -7.165871560573577881e-02 5.980390310287475586e-02 1.996294409036636353e-01 -1.234133355319499969e-02 1.270827557891607285e-02 -4.147562757134437561e-02 -6.956710666418075562e-02 4.367562532424926758e-01 -1.606291532516479492e-01 -4.280675575137138367e-02 1.387804448604583740e-01 -1.601495593786239624e-01 1.164765134453773499e-01 8.394306153059005737e-02 1.766831576824188232e-01 -1.656203269958496094e-01 1.173265874385833740e-01 -2.356924563646316528e-01 3.401159346103668213e-01 -3.229523599147796631e-01 1.530074477195739746e-01 -9.259021282196044922e-02 7.007361948490142822e-02
-1.603639125823974609e-02 -1.985059082508087158e-01 -4.311586916446685791e-02 6.649569422006607056e-02 -3.472112417221069336e-01 1.773678362369537354e-01 -1.004338264465332031e-01 -3.679444789886474609e-01 -5.361105129122734070e-02 -1.933246701955795288e-01 1.718680411577224731e-01 -1.458400487899780273e-01 1.795506924390792847e-01 -2.310363054275512695e-01 -1.705093681812286377e-01 -3.181333467364311218e-02 1.219367384910583496e-01 -1.682850718498229980e-01 -2.533933520317077637e-01 8.496634662151336670e-03 1.174668595194816589e-01 3.984939679503440857e-02 2.157206535339355469e-01 -5.488744750618934631e-02 -1.973331421613693237e-01 3.039934635162353516e-01 -3.290326520800590515e-02 -2.008717060089111328e-01 2.237275987863540649e-01 1.529261618852615356e-01 -1.701604127883911133e-01 4.723830521106719971e-02
5.071111395955085754e-02 -4.116795361042022705e-01 -1.698122769594192505e-01 6.335067749023437500e-02 1.128879492171108723e-03 -4.239550232887268066e-02 1.716559976339340210e-01 -1.738108545541763306e-01 -4.241939634084701538e-03 -3.708618506789207458e-02 2.412617057561874390e-01 -6.226218305528163910e-03 3.762228488922119141e-01 -1.444567441940307617e-01 2.600973844528198242e-01 -9.731617569923400879e-02 9.948179870843887329e-02 -2.580249309539794922e-01 -5.767574161291122437e-02 1.513726711273193359e-01 2.288750708103179932e-01 2.509279549121856689e-01 8.874429017305374146e-02 9.937871247529983521e-02 -1.747483946382999420e-02 3.310428261756896973e-01 6.383430957794189453e-02 2.520045638084411621e-02 -9.580206125974655151e-02 -5.405338015407323837e-03 -3.676778078079223633e-02 2.710618078708648682e-01
-1.377992480993270874e-01 2.755480818450450897e-02 -2.620952427387237549e-01 2.091849781572818756e-02 1.056667640805244446e-01 -1.685316115617752075e-01 -2.593964934349060059e-01 -3.563385903835296631e-01 -2.696364000439643860e-02 1.496979594230651855e-01 1.596278399229049683e-01 3.716007620096206665e-02 1.748525947332382202e-01 -2.358853667974472046e-01 1.872025132179260254e-01 -1.632839739322662354e-01 1.638848334550857544e-01 -2.987715005874633789e-01 2.346828393638134003e-02 -5.197380483150482178e-02 -6.877858191728591919e-02 1.692418158054351807e-01 2.371456027030944824e-01 1.304629147052764893e-01 2.042921185493469238e-01 1.765255779027938843e-01 -8.689185976982116699e-02 1.202900931239128113e-01 -1.561157405376434326e-01 1.990095824003219604e-01 3.117618709802627563e-02 3.057720363140106201e-01
-1.995336860418319702e-01 -1.546767503023147583e-01 -1.256523188203573227e-02 1.731464862823486328e-01 -1.051170527935028076e-01 -2.058116346597671509e-01 -3.027421832084655762e-01 -1.207173764705657959e-01 3.608500957489013672e-02 1.006260588765144348e-01 2.650615572929382324e-01 -5.272839963436126709e-02 3.805924952030181885e-01 -1.191855296492576599e-01 1.544651240110397339e-01 1.012483239173889160e-02 2.309137433767318726e-01 -3.358668088912963867e-02 -2.950670719146728516e-01 3.872646093368530273e-01 1.361158192157745361e-01 1.922348141670227051e-01 3.459047526121139526e-02 4.331154376268386841e-02 -2.456036210060119629e-01 2.171532809734344482e-01 -2.155755646526813507e-02 1.122018769383430481e-01 -3.734224662184715271e-02 -4.524755477905273438e-02 -5.736657604575157166e-02 -4.125238955020904541e-02
-2.473460286855697632e-01 4.291756544262170792e-03 -8.717640489339828491e-02 -1.611614823341369629e-01 -1.337588578462600708e-01 2.768526673316955566e-01 -3.153575360774993896e-01 -7.583326101303100586e-02 -1.070214137434959412e-01 8.843347430229187012e-02 4.888426885008811951e-02 3.047984540462493896e-01 7.840681821107864380e-02 -3.423379659652709961e-01 -1.049266532063484192e-01 1.706971973180770874e-02 2.231635898351669312e-02 2.157727954909205437e-03 1.304328907281160355e-02 1.603563427925109863e-01 -8.565497398376464844e-02 2.934403717517852783e-01 3.097772002220153809e-01 2.731787562370300293e-01 2.479432076215744019e-01 2.416827827692031860e-01 2.144841663539409637e-02 1.183252558112144470e-01 -1.459884643554687500e-01 -5.781542509794235229e-02 -1.788958325050771236e-03 8.278907090425491333e-02
-1.957679390907287598e-01 1.250308454036712646e-01 -2.506474405527114868e-02 -2.214878201484680176e-01 -1.519152820110321045e-01 3.488449752330780029e-01 6.163034960627555847e-02 -8.495294302701950073e-02 -9.092579036951065063e-02 -1.451176106929779053e-01 -2.403777651488780975e-02 1.391400210559368134e-02 1.447379123419523239e-02 2.372578531503677368e-02 5.054949223995208740e-02 1.350472867488861084e-01 -4.051266238093376160e-02 -8.843501657247543335e-02 -1.448667794466018677e-02 1.241216957569122314e-01 3.047538399696350098e-01 6.209353450685739517e-03 1.964833438396453857e-01 4.559985697269439697e-01 -2.237620353698730469e-01 4.253129661083221436e-01 4.457621648907661438e-02 9.006701409816741943e-02 -3.485627472400665283e-02 2.637095153331756592e-01 8.212302625179290771e-02 7.624807953834533691e-02
6.535850465297698975e-02 -1.349811702966690063e-01 -9.408279508352279663e-02 -1.145845577120780945e-01 -3.471233695745468140e-02 -5.511931329965591431e-02 -2.098080143332481384e-02 -8.912900462746620178e-03 -1.749154478311538696e-01 -2.104595117270946503e-02 3.144783377647399902e-01 3.398699462413787842e-01 3.852622509002685547e-01 -9.048441052436828613e-02 -4.149404354393482208e-03 -2.565499395132064819e-03 1.114054843783378601e-01 -8.798870444297790527e-02 1.151719614863395691e-01 -3.217426419723778963e-04 4.163460060954093933e-02 2.441707104444503784e-01 2.751957774162292480e-01 2.501572668552398682e-02 -3.396673202514648438e-01 3.325247168540954590e-01 1.363715976476669312e-01 1.779928505420684814e-01 1.408570911735296249e-02 -3.884994983673095703e-02 2.470113486051559448e-01 -1.964761018753051758e-01
-2.849896810948848724e-02 -1.378419399261474609e-01 -1.060566026717424393e-02 -4.422755539417266846e-01 -2.799727022647857666e-01 6.402359344065189362e-03 1.671465486288070679e-01 -2.316981852054595947e-01 2.106598913669586182e-01 -2.521891891956329346e-01 1.531149297952651978e-01 8.210968971252441406e-02 4.319363459944725037e-02 1.708285212516784668e-01 1.557162553071975708e-01 1.822409927845001221e-01 2.495473027229309082e-01 -1.922489516437053680e-02 1.284546107053756714e-01 -7.567862421274185181e-02 1.818549931049346924e-01 1.000375226140022278e-01 7.635174691677093506e-02 2.275043874979019165e-01 -1.485419869422912598e-01 2.057739645242691040e-01 1.608965545892715454e-02 3.025886788964271545e-02 -5.687110498547554016e-02 2.748841345310211182e-01 -1.132677942514419556e-01 2.345291525125503540e-01
-6.310094613581895828e-03 5.606584623456001282e-02 3.558821678161621094e-01 -2.806186676025390625e-01 -1.445009857416152954e-01 -1.177462041378021240e-01 1.440478116273880005e-01 -2.309980094432830811e-01 -9.041135013103485107e-02 -1.301396191120147705e-01 9.832536429166793823e-02 1.087706685066223145e-01 -8.300805091857910156e-02 -1.480617225170135498e-01 5.641724541783332825e-02 -2.012998908758163452e-01 3.162816166877746582e-01 5.119389295578002930e-02 -3.290307149291038513e-02 1.181035041809082031e-01 2.563841342926025391e-01 -1.698272973299026489e-01 2.373677641153335571e-01 9.459205716848373413e-02 -6.732814759016036987e-02 8.521367609500885010e-02 2.239063233137130737e-01 3.584707677364349365e-01 -1.917505287565290928e-03 1.841406375169754028e-01 -2.396621927618980408e-02 2.469205260276794434e-01
-3.777528703212738037e-01 -2.892675697803497314e-01 -2.256933748722076416e-01 -1.335013955831527710e-01 3.483577445149421692e-02 5.406523123383522034e-02 -3.216674029827117920e-01 -1.832635998725891113e-01 -7.707641273736953735e-02 1.873882263898849487e-01 1.211094558238983154e-01 7.704897969961166382e-02 9.035614877939224243e-02 -2.136925607919692993e-01 1.623307019472122192e-01 1.897289068438112736e-03 3.154064416885375977e-01 8.158443868160247803e-02 -8.236583322286605835e-02 1.223073229193687439e-01 -5.975453928112983704e-02 1.451905369758605957e-01 1.341062188148498535e-01 1.006725057959556580e-01 2.211027592420578003e-01 2.188572734594345093e-01 -2.074242830276489258e-01 5.760048702359199524e-02 -2.971259951591491699e-01 1.547032152302563190e-03 -9.872377663850784302e-02 4.578018095344305038e-03
1.129251793026924133e-01 -1.066377088427543640e-01 -1.912460923194885254e-01 -6.034581921994686127e-03 -4.076524972915649414e-01 2.391261421144008636e-02 3.803827986121177673e-02 -1.394432187080383301e-01 -3.963792696595191956e-03 2.914394065737724304e-02 4.340989515185356140e-02 1.607802063226699829e-01 -2.124818712472915649e-01 -3.016261197626590729e-02 -1.207804977893829346e-01 2.485653571784496307e-02 4.738441407680511475e-01 -4.956775158643722534e-02 1.005645096302032471e-01 -1.038741394877433777e-01 -1.153938248753547668e-01 -7.135624438524246216e-02 4.082070589065551758e-01 2.814381122589111328e-01 5.397747457027435303e-02 1.535212397575378418e-01 -5.692375078797340393e-02 1.352138966321945190e-01 -1.729660630226135254e-01 2.319312393665313721e-01 4.952718690037727356e-02 1.243117898702621460e-01
-1.117118746042251587e-01 -9.220932424068450928e-02 -8.900219202041625977e-02 -1.687842309474945068e-01 -7.296387106180191040e-02 1.702850461006164551e-01 -1.797832995653152466e-01 -2.704694569110870361e-01 1.001586169004440308e-01 4.569314420223236084e-02 8.354254066944122314e-02 -1.834774017333984375e-01 1.184663176536560059e-01 -4.092903435230255127e-02 -9.967139363288879395e-02 -1.558640003204345703e-01 3.345184922218322754e-01 -6.486792862415313721e-02 -5.886828526854515076e-02 -1.990306526422500610e-01 -1.880223304033279419e-02 1.444832980632781982e-01 4.660210907459259033e-01 1.209466904401779175e-01 4.372147098183631897e-02 2.960048913955688477e-01 1.600457727909088135e-01 -5.122473835945129395e-02 1.881374269723892212e-01 -4.637541994452476501e-02 -1.042013391852378845e-01 3.488786816596984863e-01
-7.636091113090515137e-02 -3.062770366668701172e-01 -2.865131497383117676e-01 3.115532919764518738e-02 -4.134309589862823486e-01 -6.601619720458984375e-02 1.397867202758789062e-01 -1.931534521281719208e-02 -1.641137641854584217e-03 7.627583295106887817e-02 -8.039902150630950928e-02 -5.883130244910717010e-03 -8.632547408342361450e-02 -1.258561620488762856e-03 -1.012050136923789978e-01 -8.626638911664485931e-03 2.130212783813476562e-01 -1.792124239727854729e-03 -8.054385893046855927e-03 -2.673853002488613129e-02 -2.640558183193206787e-01 -5.048663914203643799e-02 5.384109616279602051e-01 2.586893439292907715e-01 7.775280973874032497e-04 2.022407948970794678e-01 7.062029093503952026e-02 1.138599514961242676e-01 2.119428478181362152e-02 3.137210011482238770e-02 -2.255732119083404541e-01 7.486315071582794189e-02
-7.875157892704010010e-02 -1.016656830906867981e-01 3.676334023475646973e-02 -3.805334120988845825e-02 -4.104639589786529541e-02 -7.517287880182266235e-02 -8.327096700668334961e-02 -8.529925346374511719e-02 -2.054407596588134766e-01 3.380285203456878662e-02 -1.233945637941360474e-01 1.700389534235000610e-01 2.779683768749237061e-01 -2.208096683025360107e-01 6.134634092450141907e-02 -7.119596004486083984e-03 -5.121655762195587158e-02 5.495713949203491211e-01 -1.644087135791778564e-01 8.387967944145202637e-02 1.169088929891586304e-01 4.575441032648086548e-02 2.673966586589813232e-01 2.565454542636871338e-01 2.114040255546569824e-01 2.591910958290100098e-01 9.163060039281845093e-02 4.904811084270477295e-02 -1.386529058218002319e-01 3.083309531211853027e-01 7.350923120975494385e-02 8.732742816209793091e-02
-8.032666146755218506e-02 1.032646298408508301e-01 -1.638315320014953613e-01 -3.152015507221221924e-01 -1.758290976285934448e-01 2.758720815181732178e-01 -1.707927584648132324e-01 -2.353518009185791016e-01 -1.657666712999343872e-01 1.093131974339485168e-01 2.169637680053710938e-01 4.744237661361694336e-02 7.341202348470687866e-02 -1.187739544548094273e-03 -2.019360894337296486e-03 2.146318256855010986e-01 -3.581597656011581421e-02 2.404576241970062256e-01 2.363035641610622406e-02 2.023700326681137085e-01 2.281692624092102051e-01 2.243618518114089966e-01 9.000578522682189941e-02 5.773304402828216553e-02 3.749842569231987000e-02 1.427662074565887451e-01 2.420456111431121826e-01 9.212715178728103638e-02 -2.139102667570114136e-01 3.140868246555328369e-01 -5.728954076766967773e-02 2.718366980552673340e-01
-1.849139630794525146e-01 1.100001707673072815e-01 -1.587748974561691284e-01 -1.924111843109130859e-01 -1.830922961235046387e-01 5.267100781202316284e-02 5.732952058315277100e-02 -3.128295242786407471e-01 -2.079970091581344604e-01 -2.516560852527618408e-01 1.025150790810585022e-01 -2.771343290805816650e-01 -2.623799256980419159e-02 -2.356275320053100586e-01 1.864838898181915283e-01 7.376600056886672974e-02 2.576155662536621094e-01 9.592581540346145630e-02 1.357625424861907959e-01 5.520621314644813538e-02 2.376730144023895264e-01 1.965031921863555908e-01 4.583803936839103699e-03 1.468617767095565796e-01 -1.347233206033706665e-01 3.084491789340972900e-01 1.876378506422042847e-01 1.121087893843650818e-01 1.818629540503025055e-02 2.019170075654983521e-01 -1.675068587064743042e-01 -1.404676586389541626e-01
-3.101572692394256592e-01 1.416269391775131226e-01 -1.992854028940200806e-01 -2.099915891885757446e-01 -3.649687170982360840e-01 -1.901832222938537598e-02 -3.344972133636474609e-01 -2.354549914598464966e-01 1.302775144577026367e-01 -7.356043905019760132e-02 -9.427990019321441650e-02 1.153804510831832886e-01 2.583859562873840332e-01 -2.957723662257194519e-02 -8.149485290050506592e-02 9.087528288364410400e-02 3.140655457973480225e-01 -2.974579334259033203e-01 -1.691720634698867798e-01 1.438980102539062500e-01 -4.020286351442337036e-02 5.458253435790538788e-04 9.905129671096801758e-02 2.480007112026214600e-01 -5.976079031825065613e-02 5.101966485381126404e-02 -2.941418252885341644e-02 7.824476063251495361e-02 1.998815536499023438e-01 5.106645822525024414e-02 7.341603189706802368e-02 -3.782717883586883545e-02
2.240050025284290314e-02 -1.190046444535255432e-01 -1.986978948116302490e-01 -4.542510211467742920e-02 -2.050549536943435669e-01 -6.165163591504096985e-02 -3.664508163928985596e-01 -5.064702406525611877e-02 -1.815301924943923950e-01 8.120232075452804565e-02 -5.552534013986587524e-02 -2.739223539829254150e-01 2.271160185337066650e-01 -1.864176392555236816e-01 -1.579927951097488403e-01 -6.803405284881591797e-02 2.902268767356872559e-01 5.856223404407501221e-02 -7.641284167766571045e-02 -9.890108555555343628e-02 4.197494313120841980e-02 1.354862898588180542e-01 1.642352789640426636e-01 2.720721960067749023e-01 1.227047201246023178e-02 1.977894306182861328e-01 2.163498252630233765e-01 -2.647168338298797607e-01 -2.092248797416687012e-01 3.193300962448120117e-01 -1.172931049950420856e-03 3.473921865224838257e-02
-6.966812163591384888e-02 -3.756226599216461182e-01 -2.538352906703948975e-01 -1.331618577241897583e-01 -5.988696217536926270e-02 1.094410419464111328e-01 -8.667589724063873291e-02 -9.722688794136047363e-02 6.257382780313491821e-02 -2.713618874549865723e-01 1.894892752170562744e-01 2.514789998531341553e-01 1.347552984952926636e-01 7.393477857112884521e-02 -7.384920865297317505e-02 -2.661421298980712891e-01 2.320097759366035461e-02 -3.371626511216163635e-02 7.595841586589813232e-02 2.144829034805297852e-01 1.943179368972778320e-01 1.664855629205703735e-01 2.041922956705093384e-01 2.934703230857849121e-01 1.889740526676177979e-01 6.181950494647026062e-02 -6.748011708259582520e-02 1.945065706968307495e-01 -2.049884796142578125e-01 2.338044494390487671e-01 -1.399898827075958252e-01 1.334304213523864746e-01
-1.358719617128372192e-01 4.071621596813201904e-02 4.847921803593635559e-02 -2.519426643848419189e-01 -1.899238824844360352e-01 -2.229061871767044067e-01 -1.941278278827667236e-01 -4.452650547027587891e-01 -2.072090655565261841e-01 1.174026206135749817e-01 -1.094024106860160828e-01 -6.543362885713577271e-02 2.735016047954559326e-01 -3.628795966506004333e-02 -7.702685892581939697e-02 1.076406519860029221e-02 2.819784916937351227e-02 -1.633679568767547607e-01 3.985686600208282471e-02 2.636554539203643799e-01 4.736404493451118469e-02 3.570411801338195801e-01 -1.200993582606315613e-01 -1.997971087694168091e-01 3.703154250979423523e-02 3.017835319042205811e-01 -2.818098850548267365e-02 6.914535164833068848e-02 7.673390209674835205e-02 1.770191490650177002e-01 4.600269347429275513e-02 1.311530023813247681e-01
-1.824297904968261719e-01 -2.348073720932006836e-01 1.363793462514877319e-01 9.978994727134704590e-03 -3.274165391921997070e-01 -6.146808713674545288e-02 1.169388219714164734e-01 -6.618503481149673462e-02 9.487178176641464233e-03 9.999673813581466675e-02 1.432800441980361938e-01 4.182487130165100098e-01 2.840520441532135010e-01 -3.097156584262847900e-01 -3.016377985477447510e-02 9.281030856072902679e-03 9.482434019446372986e-03 -2.263268381357192993e-01 -5.579334869980812073e-02 1.906706392765045166e-01 8.974423259496688843e-02 4.428820312023162842e-02 2.758847177028656006e-01 1.432362347841262817e-01 -1.336491107940673828e-01 3.272238075733184814e-01 8.639407157897949219e-02 -6.319898366928100586e-02 6.437411531805992126e-03 -1.382563710212707520e-01 1.082850173115730286e-01 1.264556050300598145e-01
-6.532508134841918945e-02 1.271689236164093018e-01 -1.352885216474533081e-01 -1.414262596517801285e-02 -2.871788442134857178e-01 2.135965973138809204e-01 -5.408957134932279587e-03 -1.492970585823059082e-01 -9.676771610975265503e-02 -2.685922384262084961e-01 -1.382567454129457474e-02 -3.455783799290657043e-02 3.663035854697227478e-02 1.075880527496337891e-01 1.627196967601776123e-01 4.301226735115051270e-01 2.421973347663879395e-01 1.505949795246124268e-01 -2.074891924858093262e-01 1.972677558660507202e-01 2.716531455516815186e-01 2.503475844860076904e-01 8.725931495428085327e-02 2.269386947154998779e-01 8.715936541557312012e-02 1.757013350725173950e-01 9.306629002094268799e-02 7.627317309379577637e-02 -1.712281703948974609e-01 2.462019771337509155e-01 -3.973664343357086182e-02 -1.616531168110668659e-03
4.859286546707153320e-02 -7.391667366027832031e-02 1.219582185149192810e-01 -2.870727181434631348e-01 -7.887694984674453735e-02 -1.841279715299606323e-01 2.116799503564834595e-01 -1.751915812492370605e-01 9.605452418327331543e-02 -1.969587504863739014e-01 1.836187839508056641e-01 1.564318090677261353e-01 1.599052548408508301e-01 -1.860550045967102051e-01 1.344865709543228149e-01 -9.375560283660888672e-02 3.188950121402740479e-01 1.401205360889434814e-01 -1.180213168263435364e-01 3.212542831897735596e-01 1.466749012470245361e-01 -2.475516870617866516e-02 1.589371412992477417e-01 1.237169802188873291e-01 -1.293887645006179810e-01 1.343843527138233185e-02 1.045571565628051758e-01 3.867760300636291504e-01 1.511088758707046509e-01 2.900599539279937744e-01 -1.955825462937355042e-02 6.393800023943185806e-03
3.778679072856903076e-01 -5.611669644713401794e-02 -6.613174080848693848e-02 -1.891736984252929688e-01 -1.473638266324996948e-01 -9.574624150991439819e-02 -9.760721027851104736e-02 -2.934044003486633301e-01 5.937967449426651001e-02 1.531615704298019409e-01 4.537552967667579651e-02 -3.392090648412704468e-02 -1.421510614454746246e-02 -1.258722096681594849e-01 -9.607534855604171753e-02 1.012237071990966797e-01 2.513893693685531616e-02 -4.536956176161766052e-02 -1.926202774047851562e-01 9.562335163354873657e-02 -2.363874576985836029e-02 1.192310154438018799e-01 3.662583827972412109e-01 5.287392735481262207e-01 3.911859542131423950e-02 2.702119648456573486e-01 2.444743178784847260e-02 5.466578155755996704e-02 -1.400025188922882080e-01 4.346267133951187134e-02 1.738782376050949097e-01 1.200717389583587646e-01
-2.082096785306930542e-01 -1.765383966267108917e-02 -1.019119396805763245e-01 4.440775513648986816e-02 -3.178163170814514160e-01 -5.155948176980018616e-02 -2.347913384437561035e-01 -4.838811457157135010e-01 -2.561796307563781738e-01 -1.285185664892196655e-01 1.981216482818126678e-02 -5.289844796061515808e-02 2.938404679298400879e-01 -1.352117676287889481e-02 3.360500931739807129e-02 1.060297638177871704e-01 2.549832761287689209e-01 7.502742111682891846e-02 -8.676579594612121582e-02 -1.706031858921051025e-01 -2.955097258090972900e-01 1.480647474527359009e-01 2.605104744434356689e-01 8.336512744426727295e-02 7.170178741216659546e-02 3.655111789703369141e-02 4.792689159512519836e-02 6.690738350152969360e-02 -3.997738286852836609e-02 8.062822371721267700e-02 -1.579096317291259766e-01 1.708328872919082642e-01
-1.378911435604095459e-01 1.082011461257934570e-01 5.517348647117614746e-03 2.342894822359085083e-01 -1.488096415996551514e-01 2.195006906986236572e-01 4.997561220079660416e-03 5.107054952532052994e-03 -2.178896069526672363e-01 4.369508102536201477e-02 1.894760876893997192e-01 3.857328295707702637e-01 8.121926337480545044e-02 -2.534334780648350716e-03 -9.104568511247634888e-03 -1.932096034288406372e-01 2.429713904857635498e-01 -5.694196093827486038e-03 -3.109716773033142090e-01 1.302146352827548981e-02 2.375333458185195923e-01 1.184812113642692566e-01 1.332239210605621338e-01 2.148933857679367065e-01 -3.291975706815719604e-02 2.576442956924438477e-01 2.414821237325668335e-01 -2.561933696269989014e-01 -1.194013953208923340e-01 2.544129192829132080e-01 5.566772818565368652e-02 -4.545279592275619507e-02
-3.141337931156158447e-01 -2.509751319885253906e-01 -2.719330191612243652e-01 1.833876073360443115e-01 -3.381904363632202148e-01 2.043465375900268555e-01 -6.981413811445236206e-02 -1.796114593744277954e-01 -2.667490541934967041e-01 1.041037663817405701e-01 7.935250550508499146e-02 2.450242936611175537e-01 -7.443752139806747437e-02 -2.205383479595184326e-01 5.281966924667358398e-02 -1.978146731853485107e-01 6.945227086544036865e-02 -1.204037219285964966e-01 9.944106638431549072e-02 1.080740913748741150e-01 1.762302368879318237e-01 9.345699846744537354e-02 2.544288933277130127e-01 6.603232771158218384e-02 -9.505753219127655029e-02 2.037737369537353516e-01 6.626104004681110382e-03 -1.460039764642715454e-01 -3.821285814046859741e-02 1.917017102241516113e-01 -1.157963052392005920e-01 -1.405327022075653076e-01
-6.649980694055557251e-02 -5.793115869164466858e-02 2.618223428726196289e-02 -2.459681630134582520e-01 -3.446311354637145996e-01 -9.066119045019149780e-02 -4.047050774097442627e-01 -7.370233535766601562e-02 -2.701874822378158569e-02 9.774106740951538086e-02 -9.634771943092346191e-02 3.345021903514862061e-01 1.521290093660354614e-01 8.184751123189926147e-02 -4.862963780760765076e-02 1.497721578925848007e-02 3.313985168933868408e-01 -2.100691385567188263e-02 4.406285285949707031e-02 1.493050754070281982e-01 -8.138041198253631592e-02 5.552256107330322266e-02 3.409897983074188232e-01 1.127337068319320679e-01 3.218504786491394043e-01 -9.485244750976562500e-02 1.766425669193267822e-01 8.435484953224658966e-03 -7.720102369785308838e-02 1.755296885967254639e-01 -9.351723641157150269e-02 9.151724725961685181e-02
-4.527605473995208740e-01 2.859728783369064331e-02 -8.648722618818283081e-02 -1.025932356715202332e-01 -3.982941210269927979e-01 -1.212317049503326416e-01 1.026285141706466675e-01 -2.852055430412292480e-01 9.700392372906208038e-03 -3.533221036195755005e-02 6.170507147908210754e-02 3.485311567783355713e-02 1.673148274421691895e-01 -1.374271977692842484e-02 3.367326408624649048e-02 -6.786458939313888550e-02 2.602493464946746826e-01 5.106514319777488708e-03 -2.385856062173843384e-01 -9.499222785234451294e-02 1.105833565816283226e-03 1.989765167236328125e-01 1.703946441411972046e-01 2.465979903936386108e-01 2.408497780561447144e-01 1.971103996038436890e-01 -2.334773987531661987e-01 1.770817935466766357e-01 2.621835097670555115e-02 -3.884725645184516907e-02 7.875819504261016846e-02 1.281287521123886108e-01
3.322140574455261230e-01 -2.482303380966186523e-01 -2.302372455596923828e-01 -1.511514633893966675e-01 -3.392756879329681396e-01 6.243968755006790161e-02 -1.293972730636596680e-01 -1.373329460620880127e-01 -1.901351064443588257e-01 -2.167249843478202820e-02 -2.571086883544921875e-01 1.974209444597363472e-03 -1.816303469240665436e-03 -1.122632622718811035e-01 -1.027371212840080261e-01 4.023457691073417664e-02 1.382426321506500244e-01 -2.021837979555130005e-01 -1.022614911198616028e-01 -5.384531617164611816e-02 4.894877597689628601e-02 1.092124823480844498e-02 2.468342930078506470e-01 2.624618411064147949e-01 1.094583421945571899e-01 3.857155740261077881e-01 1.839520931243896484e-01 4.377536941319704056e-03 -2.601953148841857910e-01 1.618187688291072845e-02 -2.994723059237003326e-02 2.981745451688766479e-02
-2.238323092460632324e-01 2.185212820768356323e-01 -2.188378274440765381e-01 -3.255582749843597412e-01 -1.134451478719711304e-01 -1.474498212337493896e-01 -8.670591562986373901e-02 -1.399606019258499146e-01 -6.358706206083297729e-02 2.082310467958450317e-01 -5.475132912397384644e-02 1.086512506008148193e-01 1.782713234424591064e-01 8.918615430593490601e-02 9.784516692161560059e-02 -3.430114090442657471e-01 2.864313423633575439e-01 -1.583974808454513550e-01 -2.570613920688629150e-01 2.066140063107013702e-02 1.567489206790924072e-01 -4.101900011301040649e-02 4.599671065807342529e-02 1.187998950481414795e-01 -1.564827114343643188e-01 -2.500103414058685303e-02 3.807579353451728821e-02 1.062195152044296265e-01 -2.735469639301300049e-01 1.894057542085647583e-01 -2.081678807735443115e-01 2.222090363502502441e-01
-4.480786621570587158e-02 -1.415526717901229858e-01 3.566366434097290039e-02 2.932922542095184326e-01 -1.637890040874481201e-01 7.164576649665832520e-02 5.869157612323760986e-03 -1.427877694368362427e-01 9.900100529193878174e-03 2.428912185132503510e-02 1.736097335815429688e-01 3.493512868881225586e-01 -6.800983846187591553e-02 1.722782291471958160e-02 -3.023726306855678558e-02 -3.677227795124053955e-01 2.951299250125885010e-01 1.534383185207843781e-02 6.005361676216125488e-02 -1.853282004594802856e-02 6.631933897733688354e-02 8.673950284719467163e-02 2.222357243299484253e-01 1.072055771946907043e-01 -2.475681602954864502e-01 2.441587597131729126e-01 4.877929762005805969e-02 8.468709141016006470e-02 -1.080508157610893250e-01 4.381463229656219482e-01 1.650294214487075806e-01 1.375553458929061890e-01
1.114358752965927124e-01 -2.100884318351745605e-01 -1.806093603372573853e-01 -8.703631907701492310e-02 -6.251604855060577393e-02 9.879995137453079224e-02 -2.275519520044326782e-01 1.046449877321720123e-02 2.651248574256896973e-01 1.244902983307838440e-02 3.514212369918823242e-02 1.524790972471237183e-01 9.464900195598602295e-02 -4.142350554466247559e-01 4.313164949417114258e-02 -7.554131746292114258e-02 2.159500867128372192e-01 -2.684682309627532959e-01 -1.552840508520603180e-02 2.274432405829429626e-02 4.161199927330017090e-02 1.092720776796340942e-01 2.596952319145202637e-01 2.591741979122161865e-01 -4.822401329874992371e-02 3.305871784687042236e-01 1.576770842075347900e-01 -7.621791958808898926e-02 -2.616477012634277344e-01 1.947918832302093506e-01 4.698109114542603493e-04 1.954546272754669189e-01
-1.454927325248718262e-01 -2.652742266654968262e-01 -1.701259016990661621e-01 -7.171741873025894165e-02 -2.059453427791595459e-01 -1.969491988420486450e-01 -2.767215967178344727e-01 -5.803870037198066711e-02 3.872436936944723129e-03 4.121481999754905701e-02 3.674697503447532654e-02 5.477755889296531677e-02 -1.876104623079299927e-02 -2.867476269602775574e-02 1.367481499910354614e-01 9.126581996679306030e-02 3.839160799980163574e-01 -1.117448806762695312e-01 -7.719378173351287842e-02 1.120504066348075867e-01 -3.556772321462631226e-02 1.522562354803085327e-01 1.299845334142446518e-02 -9.061374515295028687e-02 -2.064203843474388123e-03 2.528055608272552490e-01 1.292683184146881104e-01 -6.509843468666076660e-02 -2.090517282485961914e-01 5.627136230468750000e-01 -8.016756176948547363e-02 -1.268963068723678589e-01
-1.490902737714350224e-03 -1.184124201536178589e-01 1.387428194284439087e-01 -2.645541429519653320e-01 -6.530532240867614746e-02 -2.575317323207855225e-01 1.258150301873683929e-02 -1.780082583427429199e-01 -2.556141018867492676e-01 -2.042895555496215820e-02 1.665704250335693359e-01 2.002834677696228027e-01 -1.084688976407051086e-01 -1.425346136093139648e-01 -4.037740528583526611e-01 -2.118099778890609741e-01 9.980583935976028442e-02 -1.180961728096008301e-01 -1.019090637564659119e-01 9.506278671324253082e-03 -1.971818059682846069e-01 2.428485453128814697e-01 4.240404069423675537e-02 1.009157523512840271e-01 8.748561143875122070e-02 3.963944315910339355e-01 -5.263726413249969482e-02 1.686323434114456177e-01 -1.311537027359008789e-01 1.417167037725448608e-01 -1.584725975990295410e-01 1.345411092042922974e-01
-1.686301380395889282e-01 1.102699413895606995e-01 -8.954795449972152710e-02 1.083290651440620422e-01 -3.338661193847656250e-01 -3.159797489643096924e-01 -1.427371799945831299e-01 -1.006327942013740540e-01 2.644961476325988770e-01 8.432408422231674194e-02 1.611226499080657959e-01 1.718062721192836761e-02 2.989608347415924072e-01 1.891743689775466919e-01 2.069085463881492615e-02 3.315754001960158348e-03 1.732998043298721313e-01 -1.821149885654449463e-02 -6.857403367757797241e-02 3.528275191783905029e-01 -1.432020813226699829e-01 7.930999994277954102e-02 1.287134587764739990e-01 2.608974874019622803e-01 1.235180422663688660e-01 1.756027042865753174e-01 1.612675637006759644e-01 2.629450559616088867e-01 4.946150258183479309e-02 9.043214470148086548e-02 -1.752487123012542725e-01 1.238918155431747437e-01
1.643751263618469238e-01 1.563761979341506958e-01 1.925201900303363800e-02 -2.086691409349441528e-01 -2.667071819305419922e-01 3.685818612575531006e-02 -9.287741780281066895e-02 1.033215075731277466e-01 -1.183251664042472839e-02 -1.826460361480712891e-01 2.605533003807067871e-01 7.105879485607147217e-02 9.278634935617446899e-02 -1.207610443234443665e-01 -1.264802813529968262e-01 4.568939283490180969e-02 1.573283039033412933e-02 1.094901859760284424e-01 -2.516228258609771729e-01 1.565652489662170410e-01 8.217877149581909180e-02 4.352481365203857422e-01 1.667553335428237915e-01 2.697457671165466309e-01 -6.101090088486671448e-02 2.376346737146377563e-01 2.377210855484008789e-01 7.867195457220077515e-02 -2.211850583553314209e-01 3.752953559160232544e-02 2.025285661220550537e-01 2.324599921703338623e-01
-7.025590538978576660e-02 -7.044560462236404419e-02 -2.513178884983062744e-01 6.560833193361759186e-03 -4.966786131262779236e-02 4.694810882210731506e-02 -1.876119226217269897e-01 -1.033657938241958618e-01 -1.223103255033493042e-01 1.428381912410259247e-02 1.780270487070083618e-01 -3.141006827354431152e-02 2.556706070899963379e-01 1.253869235515594482e-01 3.211900889873504639e-01 1.013858541846275330e-01 3.702076077461242676e-01 -3.411436975002288818e-01 -1.913495957851409912e-01 1.589931398630142212e-01 -1.562003195285797119e-01 -2.035765498876571655e-01 6.308152526617050171e-02 1.076883673667907715e-01 -8.594827353954315186e-02 1.959684342145919800e-01 2.306516468524932861e-01 3.334473073482513428e-02 -2.991238236427307129e-01 2.093490958213806152e-01 5.707559734582901001e-02 -2.369729988276958466e-02
-2.516074478626251221e-01 7.613021880388259888e-02 -1.582788825035095215e-01 -3.966341912746429443e-02 -3.438586890697479248e-01 -8.837856352329254150e-02 -2.550628408789634705e-02 -2.292039096355438232e-01 -1.852758526802062988e-01 1.160818114876747131e-01 1.724503189325332642e-01 -8.395081013441085815e-02 1.041093766689300537e-01 -5.922337993979454041e-02 -1.281320005655288696e-01 -4.498289227485656738e-01 2.600915431976318359e-01 -2.120040804147720337e-01 1.723639070987701416e-01 4.857164993882179260e-02 2.577552758157253265e-02 2.570277750492095947e-01 7.066708803176879883e-02 1.081222295761108398e-01 4.906023293733596802e-02 2.689436674118041992e-01 8.907352387905120850e-02 8.997635543346405029e-02 -1.306487470865249634e-01 -1.198037937283515930e-01 -1.339592039585113525e-01 1.978143751621246338e-01
-2.084638029336929321e-01 -2.045803144574165344e-02 -4.366793856024742126e-02 -3.283943049609661102e-03 -7.130749523639678955e-02 1.045036315917968750e-01 -2.173500508069992065e-02 -1.006472855806350708e-01 -9.107544086873531342e-03 1.654817163944244385e-01 1.721352338790893555e-01 3.134675323963165283e-01 2.501114904880523682e-01 -1.784794032573699951e-01 5.465163663029670715e-02 -4.581302404403686523e-02 9.464345872402191162e-03 -2.896006107330322266e-01 -5.079149454832077026e-02 -3.272627666592597961e-02 -1.636619269847869873e-01 1.333894729614257812e-01 -4.741172492504119873e-02 3.073088526725769043e-01 -1.412704288959503174e-01 3.406912684440612793e-01 1.285231560468673706e-01 1.958897262811660767e-01 -3.878724575042724609e-01 2.902176082134246826e-01 -2.651863731443881989e-02 -1.325739622116088867e-01
-2.203903347253799438e-01 -8.163631707429885864e-02 -1.649190932512283325e-01 -7.393485307693481445e-02 -2.279119193553924561e-01 -1.604186445474624634e-01 8.831658959388732910e-02 -1.421356201171875000e-01 6.525964289903640747e-02 -1.804399192333221436e-01 2.209668606519699097e-01 2.122959345579147339e-01 3.235456049442291260e-01 -1.964795738458633423e-01 -4.756951332092285156e-02 -6.629432085901498795e-03 -6.334900535875931382e-05 -3.999561071395874023e-03 -2.790272831916809082e-01 -6.631653755903244019e-02 3.349121212959289551e-01 -1.380578726530075073e-01 1.184509545564651489e-01 5.884742364287376404e-02 -2.323729842901229858e-01 1.349627077579498291e-01 -1.651293486356735229e-01 -5.745676904916763306e-02 -2.594236433506011963e-01 3.556984961032867432e-01 -8.974341675639152527e-03 4.938551038503646851e-02
-1.023070234805345535e-02 -4.328143317252397537e-03 -2.651956975460052490e-01 1.757300794124603271e-01 -2.683510184288024902e-01 -1.662423014640808105e-01 -2.294379472732543945e-01 -6.779870390892028809e-02 -3.757814690470695496e-02 5.944542959332466125e-02 6.193995848298072815e-02 1.537092775106430054e-01 -2.550044842064380646e-02 -3.732399940490722656e-01 2.045915424823760986e-01 -6.722257286310195923e-02 8.767101913690567017e-02 5.552425235509872437e-02 1.079207435250282288e-01 1.572320163249969482e-01 -2.146232277154922485e-01 5.364540964365005493e-02 1.863392740488052368e-01 4.137516617774963379e-01 1.670670807361602783e-01 3.348069190979003906e-01 6.245092675089836121e-02 9.058565646409988403e-02 -1.433868557214736938e-01 -4.392652586102485657e-02 -1.595744937658309937e-01 1.448371708393096924e-01
-4.373814910650253296e-02 -2.046953290700912476e-01 -3.836574256420135498e-01 -3.665982782840728760e-01 -1.597964167594909668e-01 -2.989050932228565216e-02 -2.979947328567504883e-01 -1.751858592033386230e-01 8.941546827554702759e-02 -1.908982396125793457e-01 7.544346898794174194e-02 1.128294784575700760e-02 7.149213552474975586e-02 -1.676354855298995972e-01 1.410090923309326172e-01 -4.549984633922576904e-02 1.533935368061065674e-01 -2.368823625147342682e-02 -7.088140398263931274e-02 6.727024912834167480e-02 -1.645637005567550659e-01 -4.555222019553184509e-02 2.693597972393035889e-01 4.523579776287078857e-02 -4.210648767184466124e-04 2.112581431865692139e-01 1.834782361984252930e-01 -3.547438606619834900e-02 1.406119614839553833e-01 9.296051412820816040e-02 2.596026957035064697e-01 3.324153423309326172e-01
-3.101091086864471436e-02 5.401453375816345215e-02 -1.389326453208923340e-01 -1.095971167087554932e-01 -1.936264485120773315e-01 1.226188912987709045e-01 4.759755358099937439e-02 -1.628074198961257935e-01 -1.358936876058578491e-01 1.295416206121444702e-01 -1.080138050019741058e-02 -8.356919884681701660e-02 9.383741766214370728e-02 4.192847758531570435e-02 -1.780561208724975586e-01 1.751170903444290161e-01 9.142814576625823975e-02 -4.772721603512763977e-02 -2.423733770847320557e-01 2.153104990720748901e-01 1.045695692300796509e-01 3.526391685009002686e-01 3.802516460418701172e-01 4.209962785243988037e-01 -9.283801168203353882e-02 3.746421337127685547e-01 9.092526137828826904e-02 -5.098438635468482971e-02 1.249210461974143982e-01 -1.319438964128494263e-01 3.761967271566390991e-02 3.310094028711318970e-02
-2.558813393115997314e-01 4.111503437161445618e-02 -8.264643698930740356e-02 -1.252630203962326050e-01 -6.786147505044937134e-02 6.837670505046844482e-02 1.259088218212127686e-01 -3.112981021404266357e-01 -5.478119105100631714e-02 4.316503182053565979e-02 1.261268556118011475e-01 -1.901475489139556885e-01 4.358809590339660645e-01 1.253395080566406250e-01 -1.302860081195831299e-01 -1.750082224607467651e-01 3.239615634083747864e-02 2.556289434432983398e-01 -2.339915931224822998e-01 2.220045328140258789e-01 3.233852982521057129e-02 4.209119081497192383e-01 1.154639720916748047e-01 1.760805398225784302e-01 -1.134070828557014465e-01 2.424410581588745117e-01 -4.244097322225570679e-02 1.381234079599380493e-02 -9.506218135356903076e-02 1.270478498190641403e-02 1.325797848403453827e-02 4.530662298202514648e-02
2.635049866512417793e-03 -7.264605909585952759e-02 -2.987097203731536865e-01 -8.313045650720596313e-02 -1.747300475835800171e-02 -1.754474937915802002e-01 -3.388448059558868408e-01 -6.996957212686538696e-02 -9.994493424892425537e-02 -1.148180570453405380e-03 1.425641309469938278e-02 -1.678459197282791138e-01 1.030352115631103516e-01 -1.396327838301658630e-02 1.016657203435897827e-01 7.585114985704421997e-02 3.010723590850830078e-01 -1.763023287057876587e-01 -7.779761403799057007e-02 -1.398784220218658447e-01 -3.064825758337974548e-02 3.844497725367546082e-02 2.635972797870635986e-01 3.033057451248168945e-01 1.201227530837059021e-01 3.813376128673553467e-01 4.345952719449996948e-02 -1.589286476373672485e-01 -2.743832468986511230e-01 2.920355796813964844e-01 -1.355148851871490479e-01 -7.308594882488250732e-02
-1.294571310281753540e-01 -1.708941012620925903e-01 1.236374378204345703e-01 -2.395024597644805908e-01 -3.062731921672821045e-01 1.245500966906547546e-01 -3.730016052722930908e-01 -1.106672659516334534e-01 -2.823746204376220703e-01 -3.567097783088684082e-01 -8.565056324005126953e-02 2.864834666252136230e-01 9.195328503847122192e-02 2.236456796526908875e-02 1.219581905752420425e-02 -1.288478914648294449e-02 2.360574528574943542e-02 1.078982502222061157e-01 -1.469171494245529175e-01 2.870747633278369904e-02 -4.670585040003061295e-04 1.842427253723144531e-01 1.132385618984699249e-02 -3.125993162393569946e-02 -8.733827620744705200e-02 3.307938575744628906e-01 2.168109416961669922e-01 1.150446236133575439e-01 4.784508049488067627e-02 -9.735365211963653564e-02 -3.334032371640205383e-03 2.372904568910598755e-01
-1.367349475622177124e-01 9.776163846254348755e-02 -2.861905843019485474e-02 -4.101985991001129150e-01 -3.706531524658203125e-01 4.446608573198318481e-02 -1.151895821094512939e-01 -6.913750618696212769e-02 -3.331338465213775635e-01 5.199117213487625122e-02 -1.301953852816950530e-05 2.567538619041442871e-01 2.074250727891921997e-01 -1.865729317069053650e-02 -2.065619528293609619e-01 1.838462948799133301e-01 1.373099833726882935e-01 8.064222335815429688e-02 8.102304302155971527e-03 -2.947796508669853210e-02 1.240341812372207642e-01 1.787477284669876099e-01 1.748826354742050171e-01 -7.404182106256484985e-02 -5.884699150919914246e-02 3.703236579895019531e-01 2.053733319044113159e-01 -1.682272404432296753e-01 -9.900506585836410522e-02 -3.906810283660888672e-02 1.129015609622001648e-01 -3.099779970943927765e-02
-2.210095711052417755e-02 -1.343309283256530762e-01 -4.150413349270820618e-02 -1.386825293302536011e-01 -3.353856801986694336e-01 1.975213140249252319e-01 -3.019437491893768311e-01 -7.832163572311401367e-02 -1.558285653591156006e-01 8.157047629356384277e-02 2.000345587730407715e-01 2.796487212181091309e-01 1.976145207881927490e-01 -1.879470944404602051e-01 6.970097124576568604e-02 -1.692439168691635132e-01 6.547813117504119873e-02 4.724761471152305603e-02 -4.841116070747375488e-02 6.314606964588165283e-02 -1.308190673589706421e-01 2.372640669345855713e-01 9.288069605827331543e-02 7.398412376642227173e-02 -4.761207476258277893e-02 -1.332725584506988525e-01 2.000770717859268188e-01 2.661268413066864014e-01 1.030535772442817688e-01 1.805168688297271729e-01 -3.830635547637939453e-01 1.830080151557922363e-01
-1.979423612356185913e-01 -1.193353086709976196e-01 -2.793391942977905273e-01 -1.704808920621871948e-01 -8.491822332143783569e-02 9.686369448900222778e-03 -1.100303456187248230e-01 -1.349295973777770996e-01 -2.090696692466735840e-01 1.688585244119167328e-02 8.474145829677581787e-02 -1.989440806210041046e-02 1.541631221771240234e-01 -2.370998412370681763e-01 -2.739145047962665558e-02 -2.705448865890502930e-02 4.462813735008239746e-01 -1.714138537645339966e-01 1.828214339911937714e-02 1.882783025503158569e-01 -3.714885190129280090e-02 1.338955461978912354e-01 -9.798781573772430420e-02 2.626498043537139893e-01 2.269278764724731445e-01 3.495337665081024170e-01 -4.090896621346473694e-02 -6.594320386648178101e-02 -1.391740441322326660e-01 -1.094085499644279480e-01 -2.185535430908203125e-01 2.186418622732162476e-01
-2.485666871070861816e-01 8.257664740085601807e-02 -1.898775696754455566e-01 -1.745730340480804443e-01 -3.661955595016479492e-01 2.127460436895489693e-03 -2.770251408219337463e-02 -2.807289361953735352e-01 -1.231760233640670776e-01 6.977597624063491821e-02 1.086634099483489990e-01 1.047712340950965881e-01 1.732289642095565796e-01 -8.304848521947860718e-02 -7.998792082071304321e-02 -4.334945082664489746e-01 2.592259645462036133e-01 -2.263303287327289581e-02 -1.650270447134971619e-02 -1.497554406523704529e-02 -1.122859045863151550e-01 1.153407320380210876e-01 9.362211078405380249e-02 2.212949329987168312e-04 9.136963635683059692e-02 2.779089510440826416e-01 -6.250161677598953247e-03 1.737326681613922119e-01 -1.673655062913894653e-01 -1.722391247749328613e-01 -1.205064579844474792e-01 2.936885654926300049e-01
1.589684635400772095e-01 -3.419826030731201172e-01 -1.704833507537841797e-01 -1.880706101655960083e-01 -2.555174231529235840e-01 -1.528731882572174072e-01 -1.720377802848815918e-01 -3.558076024055480957e-01 -9.856909513473510742e-02 1.185176894068717957e-01 2.222763597965240479e-01 -3.324797376990318298e-02 3.408533632755279541e-01 1.377915143966674805e-01 -6.510591506958007812e-02 -1.026988402009010315e-01 8.109857141971588135e-02 2.778583392500877380e-02 -2.107159495353698730e-01 -1.817894726991653442e-01 2.893665730953216553e-01 -9.236996620893478394e-02 2.720707654953002930e-02 1.828103512525558472e-02 4.606821574270725250e-03 2.540296018123626709e-01 5.828223004937171936e-02 5.370812863111495972e-02 -1.869571357965469360e-01 8.861704915761947632e-02 -1.407123953104019165e-01 -1.126136928796768188e-01
-2.315091192722320557e-01 2.813879586756229401e-02 -3.113301098346710205e-01 1.306221634149551392e-01 -1.412889957427978516e-01 -1.830031275749206543e-01 -8.019289374351501465e-02 -1.484974920749664307e-01 -2.121749669313430786e-01 -2.481734752655029297e-01 1.172244995832443237e-01 -1.035768091678619385e-01 2.247563302516937256e-01 -1.755090430378913879e-02 -7.203672826290130615e-02 -6.755371391773223877e-02 1.827679127454757690e-01 -1.058463100343942642e-02 -1.802668124437332153e-01 1.063016876578330994e-01 2.956953048706054688e-01 -2.035359144210815430e-01 2.512254118919372559e-01 1.352171450853347778e-01 -3.482080101966857910e-01 1.950273364782333374e-01 -3.563152626156806946e-03 -4.872585833072662354e-02 -2.351961582899093628e-01 2.044804692268371582e-01 -1.072791963815689087e-01 1.229875348508358002e-02
-9.233671426773071289e-02 -1.769562661647796631e-01 -7.361392676830291748e-02 -1.572673916816711426e-01 -2.687701284885406494e-01 5.723698064684867859e-03 -2.767198383808135986e-01 -3.071634173393249512e-01 9.943488053977489471e-03 5.590210855007171631e-02 2.318961620330810547e-01 4.631120711565017700e-02 1.592672616243362427e-01 6.842675060033798218e-02 -7.196882367134094238e-02 -1.227617487311363220e-01 2.100597769021987915e-01 1.458147889934480190e-03 -2.414208948612213135e-01 -2.333298772573471069e-01 7.493533939123153687e-02 1.841456629335880280e-02 1.854033321142196655e-01 4.607464000582695007e-02 -2.480591274797916412e-02 3.785262107849121094e-01 4.265756532549858093e-02 1.586894840002059937e-01 1.130214482545852661e-01 1.023307231662329286e-05 -3.341462314128875732e-01 -2.876448333263397217e-01
-3.756962716579437256e-02 -4.109015762805938721e-01 -8.082520961761474609e-02 -3.449777364730834961e-01 -5.681236460804939270e-02 9.779589623212814331e-02 -1.549822650849819183e-02 -1.614656485617160797e-02 -7.375243306159973145e-02 1.436477154493331909e-02 1.283762454986572266e-01 -1.925513334572315216e-02 2.116200923919677734e-01 8.999718725681304932e-02 2.156177759170532227e-01 -2.796706855297088623e-01 2.292969226837158203e-01 -1.493455618619918823e-01 -2.444565892219543457e-01 1.507793664932250977e-01 5.306500196456909180e-02 7.888248562812805176e-02 -1.219008266925811768e-01 2.391995489597320557e-01 1.739424616098403931e-01 3.008680939674377441e-01 8.593766391277313232e-02 1.371573060750961304e-01 -1.337317526340484619e-01 -2.277482002973556519e-01 -3.433860838413238525e-02 1.855539381504058838e-01
1.550391968339681625e-02 -2.089855670928955078e-01 -7.918965071439743042e-02 -4.206987842917442322e-02 -3.607118427753448486e-01 -2.365976274013519287e-01 1.083822846412658691e-01 -1.218985319137573242e-01 -3.613333702087402344e-01 -2.037110328674316406e-01 1.599898934364318848e-01 1.561019867658615112e-01 8.850457519292831421e-02 -1.870339959859848022e-01 -1.261518150568008423e-01 5.475950613617897034e-02 2.330491989850997925e-01 -1.513271406292915344e-02 -1.252559125423431396e-01 1.929947584867477417e-01 -3.334266543388366699e-01 3.592015057802200317e-02 1.393473595380783081e-01 2.231917083263397217e-01 4.733214899897575378e-02 7.295881398022174835e-03 -1.839348524808883667e-01 1.895408034324645996e-01 -2.502207756042480469e-01 1.247898563742637634e-01 4.177659004926681519e-02 1.021858379244804382e-01
1.154826581478118896e-02 5.581024661660194397e-02 -3.318421542644500732e-01 9.739560633897781372e-02 1.090816706418991089e-01 -3.707890212535858154e-02 -2.298837751150131226e-01 -1.208719238638877869e-01 -1.166609972715377808e-01 1.596402227878570557e-01 -1.952045038342475891e-02 2.460486441850662231e-01 5.922370031476020813e-02 -9.336630254983901978e-02 1.021556779742240906e-01 6.960457563400268555e-02 6.831896305084228516e-02 1.589390933513641357e-01 -3.244323432445526123e-01 1.992854326963424683e-01 1.826748847961425781e-01 1.360404491424560547e-01 3.217438161373138428e-01 2.720025479793548584e-01 2.039190828800201416e-01 3.241145908832550049e-01 9.046861529350280762e-02 -5.622898042201995850e-02 -6.994897127151489258e-02 3.005058169364929199e-01 9.520758688449859619e-02 4.871619492769241333e-02
-9.670770168304443359e-02 -3.912942111492156982e-02 -3.900802507996559143e-02 -1.940750330686569214e-01 -1.110488474369049072e-01 -1.370451506227254868e-02 -2.660417929291725159e-03 -3.603338599205017090e-01 -1.878491491079330444e-01 2.036137739196419716e-03 6.831007450819015503e-02 5.332798883318901062e-02 1.452105045318603516e-01 -9.247925877571105957e-02 -2.445483654737472534e-01 -2.596819959580898285e-02 2.084850370883941650e-01 1.024028733372688293e-01 -1.472806334495544434e-01 4.131771624088287354e-02 4.836536943912506104e-02 3.677992522716522217e-01 2.155160456895828247e-01 2.117141783237457275e-01 1.593329757452011108e-02 2.344311475753784180e-01 2.301870882511138916e-01 -2.081339508295059204e-01 9.111993014812469482e-03 -1.840921938419342041e-01 3.807237446308135986e-01 1.948492527008056641e-01
-1.694448441267013550e-01 -4.025878012180328369e-02 -1.086693070828914642e-02 -2.545911073684692383e-01 4.198665916919708252e-02 -1.021645367145538330e-01 4.622571170330047607e-02 -5.513615161180496216e-02 -8.248103410005569458e-02 -7.464864850044250488e-02 2.735380828380584717e-01 3.060299754142761230e-01 -1.313078701496124268e-01 -1.025682501494884491e-02 -3.131370544433593750e-01 -6.416261941194534302e-02 8.958382904529571533e-02 -1.907778829336166382e-01 5.616988986730575562e-02 3.043394908308982849e-02 -1.141469851136207581e-01 1.327182352542877197e-01 9.309285879135131836e-02 1.663119047880172729e-01 2.322910726070404053e-02 3.880009353160858154e-01 -9.927709400653839111e-02 4.448733925819396973e-01 -1.780931502580642700e-01 1.643460094928741455e-01 -1.829005777835845947e-01 1.431075781583786011e-01
4.898856580257415771e-02 1.881930790841579437e-02 -2.204319536685943604e-01 -4.353835433721542358e-02 -5.985517986118793488e-03 1.081852689385414124e-01 -2.005857601761817932e-02 -1.595486998558044434e-01 -3.117321431636810303e-02 -2.822637371718883514e-02 -1.313147842884063721e-01 1.562904119491577148e-01 3.769888281822204590e-01 -1.642891317605972290e-01 9.165589511394500732e-02 1.971319317817687988e-01 1.690517067909240723e-01 1.835334151983261108e-01 -2.584234774112701416e-01 8.857415616512298584e-02 6.898986548185348511e-02 2.712032794952392578e-01 2.438438981771469116e-01 1.772124171257019043e-01 2.336312383413314819e-01 2.927547395229339600e-01 -1.577048748731613159e-01 1.991399005055427551e-02 -9.109986573457717896e-02 4.084261357784271240e-01 -4.775628820061683655e-02 1.832862757146358490e-02
-2.203426510095596313e-01 1.540516465902328491e-01 -5.816708132624626160e-02 -2.489672303199768066e-01 -1.246833354234695435e-01 1.331845577806234360e-02 -1.005820184946060181e-01 -2.619104981422424316e-01 -1.691793054342269897e-01 1.472260802984237671e-01 9.368275105953216553e-02 9.248133748769760132e-02 1.263975054025650024e-01 2.954453043639659882e-02 1.759106516838073730e-01 8.031447231769561768e-02 -9.963734447956085205e-02 2.481876909732818604e-01 5.065486580133438110e-02 1.918325573205947876e-02 2.192710191011428833e-01 9.192363172769546509e-02 2.542512491345405579e-02 3.928023278713226318e-01 -4.374110326170921326e-02 2.942478656768798828e-01 1.728362739086151123e-01 1.538696438074111938e-01 -3.844164013862609863e-01 1.681035012006759644e-01 -3.734753280878067017e-02 2.015930563211441040e-01
-3.421322107315063477e-01 -3.364982828497886658e-02 -2.634356915950775146e-01 -1.892180442810058594e-01 -1.558188796043395996e-01 -1.237662322819232941e-02 -3.229892551898956299e-01 -8.948379755020141602e-02 -2.032924890518188477e-01 1.215154677629470825e-01 -7.338815927505493164e-02 2.248629033565521240e-01 1.404322776943445206e-02 -2.530273795127868652e-02 -1.268576830625534058e-01 -1.887789815664291382e-01 1.825897581875324249e-02 -1.451665312051773071e-01 2.796700000762939453e-01 1.106260493397712708e-01 1.782249808311462402e-01 1.450768560171127319e-01 2.602238953113555908e-01 3.658227995038032532e-02 1.888263598084449768e-02 4.159811735153198242e-01 8.194118738174438477e-02 1.431169062852859497e-01 2.487763762474060059e-02 -1.332986354827880859e-01 -6.111698597669601440e-02 1.370973587036132812e-01
-3.758914172649383545e-01 6.935310363769531250e-02 -1.421809047460556030e-01 -7.300177961587905884e-02 -2.367890030145645142e-01 6.048579141497612000e-02 -1.679259687662124634e-01 -6.079327315092086792e-03 -3.069473244249820709e-02 4.416540265083312988e-02 1.180368885397911072e-01 2.384798079729080200e-01 -2.173326723277568817e-02 1.301968842744827271e-01 -2.585445940494537354e-01 1.210139226168394089e-02 2.397427707910537720e-01 6.821572780609130859e-02 1.201873794198036194e-01 5.991675332188606262e-02 2.461892813444137573e-01 8.606893569231033325e-02 2.776143252849578857e-01 2.560585439205169678e-01 1.586036086082458496e-01 4.283227026462554932e-01 9.980879724025726318e-02 -1.052755042910575867e-01 -4.241612739861011505e-03 -1.066618263721466064e-01 -4.554152861237525940e-02 2.198348641395568848e-01
2.470809780061244965e-02 4.004471749067306519e-02 -9.633188694715499878e-02 -1.834787242114543915e-02 -2.662355601787567139e-01 -9.150102734565734863e-02 3.103218041360378265e-02 -2.433015257120132446e-01 -4.878425300121307373e-01 1.748406738042831421e-01 -6.474000960588455200e-02 1.869889348745346069e-01 -1.295333355665206909e-01 1.386201083660125732e-01 -8.453695476055145264e-02 -1.657758504152297974e-01 1.076191365718841553e-01 2.746535539627075195e-01 -1.198805496096611023e-01 1.381711214780807495e-01 1.118349432945251465e-01 3.545695841312408447e-01 8.651299029588699341e-02 1.090923026204109192e-01 -6.340112537145614624e-02 1.641549021005630493e-01 -7.301084697246551514e-02 -6.515348702669143677e-02 1.950074881315231323e-01 1.631049215793609619e-01 -2.198432832956314087e-01 1.970354616641998291e-01
-1.498773396015167236e-01 3.025866448879241943e-01 -2.680714130401611328e-01 -1.448602825403213501e-01 -4.891320690512657166e-02 1.653657704591751099e-01 -1.321412324905395508e-01 -1.713889837265014648e-01 -1.138075664639472961e-01 2.402984350919723511e-01 1.867023855447769165e-02 6.606619339436292648e-03 3.728462755680084229e-02 -1.422266811132431030e-01 -2.692312002182006836e-01 6.757321953773498535e-02 2.167409062385559082e-01 1.144312992691993713e-01 4.830145835876464844e-02 1.628109216690063477e-01 1.660754233598709106e-01 1.599082946777343750e-01 1.721822917461395264e-01 2.035306394100189209e-01 -7.766439020633697510e-02 2.745015025138854980e-01 3.367226719856262207e-01 -7.957051508128643036e-03 7.988727837800979614e-02 -5.099409818649291992e-02 -5.321972072124481201e-02 3.564013540744781494e-01
-5.101834610104560852e-02 -1.238317340612411499e-01 -2.740001082420349121e-01 -2.126914113759994507e-01 3.926588594913482666e-02 -1.594343334436416626e-01 -1.379577349871397018e-02 -4.354161918163299561e-01 -1.533136069774627686e-01 1.218121498823165894e-01 3.859721422195434570e-01 -5.291610211133956909e-02 1.374392360448837280e-01 2.490569502115249634e-01 -4.672718048095703125e-02 -1.565592736005783081e-01 1.339482665061950684e-01 3.316951170563697815e-02 -2.244069725275039673e-01 -6.394326686859130859e-02 1.203586682677268982e-01 -9.961169958114624023e-02 -1.355797648429870605e-01 1.814570575952529907e-01 1.709370613098144531e-01 2.523036003112792969e-01 1.549841761589050293e-01 9.697245806455612183e-02 -5.366479977965354919e-02 9.221864491701126099e-02 -2.325171232223510742e-01 7.952219247817993164e-02
-2.527240216732025146e-01 -7.899560034275054932e-02 -1.609566807746887207e-01 1.145736593753099442e-02 -2.552922368049621582e-01 -3.264863416552543640e-02 -2.574090063571929932e-01 -2.920415699481964111e-01 4.956179484724998474e-02 -1.744973957538604736e-01 -2.107521332800388336e-02 7.915546000003814697e-02 1.912709325551986694e-01 1.370019763708114624e-01 6.098807603120803833e-02 -4.521873220801353455e-02 -8.790409564971923828e-02 -5.720573663711547852e-02 -2.445936053991317749e-01 4.203360080718994141e-01 1.759165339171886444e-02 1.178869009017944336e-01 -7.441525906324386597e-02 4.456264898180961609e-03 -2.980198711156845093e-02 3.463194668292999268e-01 1.482598036527633667e-01 3.159588873386383057e-01 2.160143256187438965e-01 -1.296165883541107178e-01 -6.968521326780319214e-02 8.427950739860534668e-02
1.417087912559509277e-01 -1.392405182123184204e-01 -4.704323038458824158e-02 7.399754226207733154e-02 -1.687708497047424316e-01 -5.512569844722747803e-02 5.157621949911117554e-02 -6.463044881820678711e-02 -3.440357148647308350e-01 -9.588296711444854736e-02 2.742475271224975586e-01 1.475670933723449707e-01 1.804555058479309082e-01 -2.439652383327484131e-01 -4.995299503207206726e-02 1.071866750717163086e-01 9.632150083780288696e-02 -1.384488493204116821e-01 -6.195759773254394531e-02 1.325634568929672241e-01 3.154160082340240479e-01 9.364699572324752808e-02 2.372326552867889404e-01 1.961510330438613892e-01 -9.373584762215614319e-03 4.279185831546783447e-01 -2.002357095479965210e-01 8.136512339115142822e-02 -5.267846584320068359e-02 -1.557431668043136597e-01 1.894375979900360107e-01 1.953698545694351196e-01
3.397189676761627197e-01 -1.022216081619262695e-01 -2.774153351783752441e-01 -1.300591379404067993e-01 -3.261914253234863281e-01 4.614954814314842224e-02 -5.368420109152793884e-02 -1.060509532690048218e-01 2.617326797917485237e-03 8.522155880928039551e-02 5.004491284489631653e-02 -4.174763709306716919e-02 -5.026767402887344360e-02 -1.502098590135574341e-01 5.126647651195526123e-02 8.823837339878082275e-02 2.912613376975059509e-02 -3.798560006543993950e-03 -1.064594835042953491e-01 1.042947396636009216e-01 -1.103551089763641357e-01 1.847352534532546997e-01 3.556472063064575195e-01 4.713639318943023682e-01 -1.130726840347051620e-02 4.007465839385986328e-01 7.512589544057846069e-02 5.903350934386253357e-02 -9.894264489412307739e-02 -7.772242277860641479e-02 3.988931328058242798e-02 -7.254214584827423096e-02
1.815216988325119019e-01 -2.908843755722045898e-01 -2.738601565361022949e-01 -8.229033648967742920e-02 -1.233962327241897583e-01 7.648269087076187134e-02 -5.455794185400009155e-02 -2.303732633590698242e-01 7.655581086874008179e-02 2.571630477905273438e-01 1.790317445993423462e-01 -6.012623012065887451e-02 6.661034375429153442e-02 -1.707099080085754395e-01 1.366690844297409058e-01 -6.715949624776840210e-02 -3.867167606949806213e-02 -1.073508337140083313e-01 -2.391141206026077271e-01 3.870458304882049561e-01 -5.258419737219810486e-02 3.344797715544700623e-02 2.175579667091369629e-01 3.019024133682250977e-01 -2.753655016422271729e-01 1.432768106460571289e-01 2.782626152038574219e-01 3.116973116993904114e-02 1.081135869026184082e-02 -6.001760438084602356e-02 1.162284612655639648e-01 -6.904719769954681396e-02
-1.189545169472694397e-01 -2.365911193192005157e-02 7.994458824396133423e-02 -3.299311399459838867e-01 -7.915257662534713745e-02 2.133703231811523438e-02 2.046751081943511963e-01 -1.603736877441406250e-01 7.782062515616416931e-03 -2.416035234928131104e-01 2.633951231837272644e-02 4.805990681052207947e-02 1.092617064714431763e-01 -1.675921976566314697e-01 8.929906040430068970e-02 -1.072820946574211121e-01 2.816435098648071289e-01 2.269470598548650742e-03 -9.692716598510742188e-02 3.380640447139739990e-01 4.880149960517883301e-01 -2.529057674109935760e-02 2.067990303039550781e-01 -6.356150843203067780e-03 -1.403336673974990845e-01 1.025770306587219238e-01 2.152974605560302734e-01 2.176446169614791870e-01 1.684060245752334595e-01 1.924072057008743286e-01 2.760220319032669067e-02 -8.464441634714603424e-03
-4.622673988342285156e-02 -8.562088012695312500e-02 -4.067185521125793457e-02 2.436799556016921997e-02 -1.273732334375381470e-01 7.985415309667587280e-02 -3.332033455371856689e-01 -3.413658738136291504e-01 -2.453529387712478638e-01 -2.266644835472106934e-01 -6.489647179841995239e-02 -7.176132500171661377e-02 2.844010591506958008e-01 -5.751077458262443542e-02 -1.413966715335845947e-01 -2.134075760841369629e-01 3.381974399089813232e-01 -1.204353570938110352e-01 -1.208472028374671936e-01 1.729527562856674194e-01 9.725455194711685181e-03 1.219598427414894104e-01 2.573036849498748779e-01 -3.934186417609453201e-03 -8.596567064523696899e-02 7.775335013866424561e-02 -6.920393090695142746e-03 2.733240723609924316e-01 2.471169829368591309e-01 -1.041667070239782333e-02 -1.629680991172790527e-01 1.922317892313003540e-01
-1.439587865024805069e-02 2.828594744205474854e-01 2.947816066443920135e-02 -2.164981067180633545e-01 -2.253900170326232910e-01 1.317944824695587158e-01 -1.077351570129394531e-01 -1.854975223541259766e-01 -2.116066217422485352e-01 1.224098876118659973e-01 -7.398597151041030884e-02 1.943068057298660278e-01 7.695929706096649170e-02 1.318295150995254517e-01 -4.446911066770553589e-02 1.030879318714141846e-01 7.144443690776824951e-02 1.332322955131530762e-01 1.070125773549079895e-01 1.102413684129714966e-01 2.734595239162445068e-01 7.424502074718475342e-02 6.257966160774230957e-02 2.892488539218902588e-01 1.316427290439605713e-01 3.184008002281188965e-01 2.897428870201110840e-01 1.822545081377029419e-01 -3.060240447521209717e-01 1.848749667406082153e-01 -1.294952481985092163e-01 1.554050892591476440e-01
-1.226252987980842590e-01 6.844546645879745483e-02 -7.615121081471443176e-03 -2.129329591989517212e-01 -2.256020754575729370e-01 -8.548397570848464966e-02 2.842019796371459961e-01 -3.308686614036560059e-01 1.401397734880447388e-01 -3.046241998672485352e-01 1.101922476664185524e-03 2.914939522743225098e-01 1.181894019246101379e-01 -1.621370911598205566e-01 2.687097787857055664e-01 -1.836528815329074860e-02 1.334502249956130981e-01 1.063703969120979309e-01 -1.738145574927330017e-02 9.850622713565826416e-02 2.516555786132812500e-01 6.835936754941940308e-02 -3.938082663808017969e-04 2.569476366043090820e-01 6.023774668574333191e-02 1.672988981008529663e-01 2.704105079174041748e-01 1.191874966025352478e-01 8.996824920177459717e-02 1.836639940738677979e-01 -1.111156791448593140e-01 1.730699092149734497e-01
-3.310769200325012207e-01 -1.789154708385467529e-01 9.465017914772033691e-02 -3.284003734588623047e-01 -2.116615474224090576e-01 -1.335893124341964722e-01 -1.230809371918439865e-02 -4.245581328868865967e-01 -8.993382751941680908e-02 2.774364501237869263e-02 1.603828510269522667e-03 2.557712197303771973e-01 8.440908044576644897e-02 -5.458536371588706970e-02 -5.137301608920097351e-02 8.626743406057357788e-02 6.362003087997436523e-02 5.803818628191947937e-02 -1.345946937799453735e-01 4.924630522727966309e-01 -8.191927522420883179e-02 1.524558812379837036e-01 -1.034373193979263306e-01 -1.262806057929992676e-01 7.525128778070211411e-03 1.740237623453140259e-01 6.410588324069976807e-02 1.044194623827934265e-01 1.572612822055816650e-01 -2.768546156585216522e-02 -1.758154109120368958e-02 9.081450849771499634e-02
-3.424343168735504150e-01 -2.204096503555774689e-02 -6.473840773105621338e-02 -3.734969720244407654e-02 -3.314282894134521484e-01 -4.710107669234275818e-02 -6.926672905683517456e-02 -2.413417398929595947e-01 3.150352463126182556e-02 -9.134772419929504395e-02 7.716867327690124512e-02 1.544459313154220581e-01 -1.305641680955886841e-01 3.637985512614250183e-02 1.586106047034263611e-02 -3.529708981513977051e-01 -3.838610649108886719e-02 3.469671308994293213e-01 -2.821126021444797516e-02 3.664135187864303589e-02 -2.641709521412849426e-02 3.056749701499938965e-01 4.040120542049407959e-02 2.685550451278686523e-01 3.228333592414855957e-02 2.120832502841949463e-01 1.182907726615667343e-02 -1.093613281846046448e-01 -1.875025220215320587e-02 2.114896625280380249e-01 -6.780614703893661499e-02 3.457140922546386719e-01
1.322924159467220306e-02 -3.400901332497596741e-02 -1.665246784687042236e-01 2.247877568006515503e-01 -1.649562120437622070e-01 -1.905195415019989014e-01 6.559539586305618286e-02 -9.783604741096496582e-02 1.166175976395606995e-01 -9.215475991368293762e-03 -1.395869106054306030e-01 1.459803432226181030e-01 5.347710475325584412e-02 -1.304468065500259399e-01 -2.093738168478012085e-01 -2.431385815143585205e-01 1.729469299316406250e-01 9.877526760101318359e-02 2.520774863660335541e-02 1.435515880584716797e-01 -7.286648452281951904e-02 -1.013705879449844360e-01 5.744845271110534668e-01 3.332424536347389221e-02 -7.724881172180175781e-02 3.550318181514739990e-01 2.840568497776985168e-02 2.326060086488723755e-01 -2.119475305080413818e-01 1.189165189862251282e-01 -8.739740401506423950e-02 6.670398265123367310e-02
1.601686142385005951e-02 -1.487884223461151123e-01 -2.996930666267871857e-02 -2.190369879826903343e-03 -3.125091493129730225e-01 7.844057679176330566e-02 -4.685204029083251953e-01 -2.282904088497161865e-01 -2.877383232116699219e-01 -2.041061371564865112e-01 1.267238855361938477e-01 1.517121046781539917e-01 1.487698256969451904e-01 -3.661726787686347961e-02 7.842350006103515625e-02 6.706310808658599854e-02 4.899033904075622559e-02 -1.145193725824356079e-01 -1.302704811096191406e-01 4.100523293018341064e-01 -1.230470687150955200e-01 2.385615929961204529e-02 2.197003811597824097e-01 7.373785227537155151e-02 9.528499096632003784e-02 2.908915746957063675e-03 1.432085782289505005e-01 1.723313033580780029e-01 2.407712936401367188e-01 1.079092100262641907e-01 1.146536599844694138e-02 6.727751344442367554e-02
-3.668338656425476074e-01 -2.525870501995086670e-01 -4.112187400460243225e-02 -2.054040729999542236e-01 2.149840630590915680e-02 -3.206309676170349121e-02 -1.460752077400684357e-02 -5.263848230242729187e-02 -1.145117580890655518e-01 -1.106129661202430725e-01 1.536975800991058350e-01 1.462169587612152100e-01 -5.561029538512229919e-02 -2.788200080394744873e-01 -3.630241155624389648e-01 -1.178516969084739685e-01 -5.532956492970697582e-05 -5.803243815898895264e-02 -2.034545093774795532e-01 1.632851958274841309e-01 -1.198524087667465210e-01 1.839870214462280273e-01 3.721985518932342529e-01 7.458774000406265259e-02 -6.008113175630569458e-02 3.409129679203033447e-01 2.938051894307136536e-02 7.782308012247085571e-02 -6.601234525442123413e-02 -8.957697451114654541e-02 -2.209982424974441528e-01 6.862898916006088257e-02
-8.212079107761383057e-02 1.056973859667778015e-01 -2.203184217214584351e-01 -3.613191545009613037e-01 -8.567458391189575195e-02 2.425292879343032837e-02 1.815847456455230713e-01 -2.531867623329162598e-01 -3.769744038581848145e-01 -2.377799302339553833e-01 1.220692917704582214e-01 -7.869862020015716553e-03 3.371747210621833801e-02 1.196208596229553223e-01 2.569454349577426910e-02 -6.549378484487533569e-02 3.583960235118865967e-01 2.881384491920471191e-01 -1.404605805873870850e-02 -7.710058242082595825e-03 1.977777779102325439e-01 1.256666630506515503e-01 -1.085880398750305176e-01 1.825622320175170898e-01 -1.056574508547782898e-01 2.921559810638427734e-01 5.541784223169088364e-03 9.876156598329544067e-02 -2.428771927952766418e-02 1.863210797309875488e-01 8.924379944801330566e-02 -5.148080363869667053e-02
-1.896212846040725708e-01 -7.693247497081756592e-02 -1.483720690011978149e-01 -1.275508105754852295e-01 -2.467458099126815796e-01 -6.299811601638793945e-02 -1.552539020776748657e-01 -1.662669628858566284e-01 -1.830439567565917969e-01 1.732792407274246216e-01 -2.455820702016353607e-02 1.911564618349075317e-01 1.440319791436195374e-02 1.293231993913650513e-01 -3.438686430454254150e-01 8.291992545127868652e-02 1.939703971147537231e-01 1.400242745876312256e-01 1.587777584791183472e-01 2.640960179269313812e-02 8.167973160743713379e-02 -1.073892973363399506e-02 -1.179370563477277756e-02 2.718690931797027588e-01 1.075920881703495979e-03 5.316782593727111816e-01 -4.280604049563407898e-02 2.657518722116947174e-02 1.266489177942276001e-01 -4.739689081907272339e-02 -1.574849188327789307e-01 2.612004876136779785e-01
5.556489527225494385e-02 -3.694157898426055908e-01 -1.478447616100311279e-01 -1.280252784490585327e-01 -1.940981596708297729e-01 -7.121837884187698364e-02 -9.922426193952560425e-02 3.164352104067802429e-02 -5.331814661622047424e-02 -3.386462107300758362e-02 7.765587419271469116e-02 2.029097825288772583e-01 5.667013674974441528e-02 6.273344904184341431e-02 -2.342546284198760986e-01 -2.057953327894210815e-01 1.896105408668518066e-01 1.419179886579513550e-01 5.833651870489120483e-02 1.106878966093063354e-01 2.316509634256362915e-01 -1.981693506240844727e-02 2.949526906013488770e-01 4.182297587394714355e-01 2.414527237415313721e-01 9.789797663688659668e-02 2.329715490341186523e-01 1.812354177236557007e-01 -3.765316214412450790e-03 1.467878371477127075e-01 -1.558466404676437378e-01 -1.564168781042098999e-01
-1.003407761454582214e-01 1.601615101099014282e-01 -2.246471047401428223e-01 -1.209335029125213623e-01 -4.920019209384918213e-02 -2.928645312786102295e-01 -3.644627332687377930e-02 -2.509123980998992920e-01 -1.076404526829719543e-01 -6.689050048589706421e-02 9.240578114986419678e-02 5.006129387766122818e-03 2.005519717931747437e-01 -2.207186222076416016e-01 1.464901119470596313e-01 -2.620129585266113281e-01 2.082802057266235352e-01 -2.764342725276947021e-01 -1.196357905864715576e-01 1.171333044767379761e-01 2.249425202608108521e-01 -2.064273692667484283e-02 1.375520080327987671e-01 6.830172985792160034e-02 -2.594281136989593506e-01 -9.586235880851745605e-02 1.556173712015151978e-01 5.695002153515815735e-03 -2.190072685480117798e-01 2.218674421310424805e-01 3.405103692784905434e-03 3.502247333526611328e-01
-1.658776551485061646e-01 -1.487193256616592407e-01 1.532081216573715210e-01 -3.054915368556976318e-01 -2.256703674793243408e-01 -1.725209355354309082e-01 5.093708634376525879e-02 -2.603108584880828857e-01 5.962243676185607910e-02 -5.803942680358886719e-02 9.233709424734115601e-02 -1.406268030405044556e-01 2.216658145189285278e-01 -8.565955609083175659e-02 6.779491901397705078e-03 -4.555001109838485718e-02 1.536389440298080444e-01 2.602092027664184570e-01 6.163961812853813171e-02 2.781022489070892334e-01 2.295164018869400024e-01 -1.957638859748840332e-01 3.454297780990600586e-02 2.506464123725891113e-01 -6.467146426439285278e-02 1.003640517592430115e-01 7.143253833055496216e-02 3.646485209465026855e-01 1.800602227449417114e-01 2.472406029701232910e-01 -6.844886392354965210e-02 1.032931879162788391e-01
8.227844536304473877e-02 1.028890907764434814e-01 9.025161713361740112e-02 -1.196031048893928528e-01 -2.216200232505798340e-01 3.417500294744968414e-03 -4.403851553797721863e-02 -4.171218574047088623e-01 9.317494928836822510e-02 1.889649033546447754e-02 -4.747964441776275635e-02 2.686063349246978760e-01 1.976418644189834595e-01 7.143709063529968262e-02 2.321967482566833496e-01 -1.271740496158599854e-01 -6.996936351060867310e-02 -1.519227474927902222e-01 1.311259865760803223e-01 5.195032358169555664e-01 6.939868628978729248e-02 1.412719339132308960e-01 2.363079637289047241e-01 -1.076857559382915497e-03 1.691989451646804810e-01 1.682951301336288452e-01 1.796024106442928314e-02 3.131378442049026489e-02 8.985546231269836426e-02 2.350900024175643921e-01 -1.407579183578491211e-01 -1.899954117834568024e-02
-3.067931719124317169e-02 -1.300523430109024048e-01 -7.735335081815719604e-02 -3.069039881229400635e-01 1.166077330708503723e-02 -4.637408256530761719e-02 -1.058077812194824219e-01 -2.360456734895706177e-01 -9.434667974710464478e-02 9.298110008239746094e-02 1.132457479834556580e-01 2.259626686573028564e-01 -1.369791477918624878e-01 -1.517088711261749268e-01 -2.991755902767181396e-01 -1.391534656286239624e-01 3.687343373894691467e-02 -5.712823942303657532e-02 -4.924253001809120178e-02 2.777604619041085243e-03 -3.597881197929382324e-01 7.319188863039016724e-02 1.705064028501510620e-01 1.139294579625129700e-01 -3.105598986148834229e-01 3.080972135066986084e-01 -8.164906874299049377e-03 2.886322140693664551e-01 -2.401418387889862061e-01 1.020984947681427002e-01 -2.038846313953399658e-01 1.112322285771369934e-01
4.488392174243927002e-02 -6.454156339168548584e-02 -2.092680186033248901e-01 -1.654080003499984741e-01 6.638082116842269897e-02 -4.599432274699211121e-02 -1.962648183107376099e-01 -1.066741719841957092e-01 -4.765149205923080444e-02 7.373344269581139088e-04 1.153010800480842590e-01 2.098144739866256714e-01 1.910143196582794189e-01 -1.634694784879684448e-01 1.282894015312194824e-01 1.567645370960235596e-01 1.146571487188339233e-01 3.768833279609680176e-01 -3.347154855728149414e-01 8.170766383409500122e-02 2.985923886299133301e-01 1.442340761423110962e-01 3.289730548858642578e-01 1.979203373193740845e-01 1.777475476264953613e-01 2.376027703285217285e-01 -1.333094090223312378e-01 -1.983385998755693436e-03 -1.288763582706451416e-01 1.758086681365966797e-01 4.138127341866493225e-02 1.269125342369079590e-01
1.164996027946472168e-01 9.331908077001571655e-02 -6.609453260898590088e-02 -7.746773213148117065e-02 -2.142849117517471313e-01 1.627083569765090942e-01 -3.655543178319931030e-02 6.112012639641761780e-02 2.383432090282440186e-01 -2.321564257144927979e-01 2.506037056446075439e-01 2.551454119384288788e-02 1.163520617410540581e-03 -2.076280303299427032e-02 -8.151996880769729614e-02 2.704971469938755035e-02 1.465881615877151489e-01 1.283086985349655151e-01 -3.114268481731414795e-01 2.311466336250305176e-01 1.396164447069168091e-01 4.897981584072113037e-01 2.010847181081771851e-01 1.289074867963790894e-01 -1.265082359313964844e-01 3.659538626670837402e-01 1.507283188402652740e-02 1.195177659392356873e-01 -1.155593171715736389e-01 9.731455892324447632e-02 4.009811207652091980e-03 1.258032619953155518e-01
2.782178819179534912e-01 2.460749074816703796e-02 -2.438477724790573120e-01 6.936118751764297485e-02 -1.706821024417877197e-01 -1.311943233013153076e-01 -1.178444325923919678e-01 -1.967159360647201538e-01 6.047713011503219604e-02 -6.307040154933929443e-02 5.605651065707206726e-02 1.489582806825637817e-01 8.146373555064201355e-03 8.475428819656372070e-02 1.942919567227363586e-03 -4.279877990484237671e-02 3.266921937465667725e-01 -1.279733180999755859e-01 -1.467802524566650391e-01 1.699073612689971924e-01 -1.499133557081222534e-01 2.727998793125152588e-01 1.476625204086303711e-01 2.031003497540950775e-02 2.226345241069793701e-01 2.527031302452087402e-01 8.210452273488044739e-03 -1.373232901096343994e-02 -1.877712458372116089e-01 4.548143744468688965e-01 -2.172617167234420776e-01 -1.452933549880981445e-01
6.769452709704637527e-03 -4.555340856313705444e-02 -9.172511100769042969e-02 -1.353657841682434082e-01 -2.847408056259155273e-01 -5.536187067627906799e-02 -2.278489619493484497e-01 -2.871009111404418945e-01 9.750211238861083984e-02 -1.440637856721878052e-01 1.904692053794860840e-01 2.090233117341995239e-01 2.537761032581329346e-01 -7.781931757926940918e-02 4.892868548631668091e-02 -2.703311443328857422e-01 8.018831722438335419e-03 -5.843339487910270691e-02 -2.278974205255508423e-01 3.978756368160247803e-01 8.436079137027263641e-03 3.198133781552314758e-02 -6.388162076473236084e-02 -1.536448150873184204e-01 2.115679532289505005e-01 2.686671316623687744e-01 6.658921390771865845e-02 2.919237613677978516e-01 1.425364017486572266e-01 6.695613265037536621e-02 6.418031407520174980e-04 -1.503217518329620361e-01
-2.560864686965942383e-01 -1.485677957534790039e-01 -3.728516399860382080e-01 -1.791590005159378052e-01 -5.745896697044372559e-02 -1.606141217052936554e-02 -9.382672607898712158e-02 -5.318416282534599304e-02 -1.100443378090858459e-01 2.583837509155273438e-01 9.465200453996658325e-02 -1.649305038154125214e-02 1.158262789249420166e-01 -2.005579173564910889e-01 -2.922636270523071289e-01 -4.685036092996597290e-02 -1.200695335865020752e-02 -4.058136343955993652e-01 2.919920720160007477e-02 2.125143855810165405e-01 2.721996903419494629e-01 2.195556014776229858e-01 -2.241390198469161987e-02 -5.949034821242094040e-03 3.390761092305183411e-02 3.067003190517425537e-01 4.462670162320137024e-02 1.808896958827972412e-01 4.801177233457565308e-02 5.960642546415328979e-02 1.006470024585723877e-01 -1.307292431592941284e-01
-5.676298215985298157e-02 -7.704104483127593994e-02 -2.881123870611190796e-02 -3.375417888164520264e-01 -7.314886152744293213e-02 -4.828388988971710205e-02 -4.188034310936927795e-02 -1.116878911852836609e-01 -9.245339035987854004e-02 1.431991755962371826e-01 3.926920145750045776e-02 3.782460987567901611e-01 2.972138226032257080e-01 3.887906298041343689e-02 -5.094500631093978882e-02 6.131123378872871399e-02 1.951455920934677124e-01 3.428554534912109375e-01 -2.050802111625671387e-01 1.519303172826766968e-01 7.574700564146041870e-02 2.437557131052017212e-01 7.771502435207366943e-02 2.910537412390112877e-03 -2.974546253681182861e-01 3.160572648048400879e-01 -9.145617485046386719e-02 -4.796629073098301888e-04 -1.814199090003967285e-01 -1.408011466264724731e-01 1.991713494062423706e-01 5.640705674886703491e-02
-1.411347538232803345e-01 5.237274244427680969e-02 -9.708053618669509888e-02 -1.164102479815483093e-01 -1.629896312952041626e-01 1.315751373767852783e-01 -2.169741690158843994e-01 -1.896367520093917847e-01 -2.667650878429412842e-01 3.401749208569526672e-02 4.228013008832931519e-02 1.800670325756072998e-01 -8.409198373556137085e-03 1.434038672596216202e-02 3.853373974561691284e-02 1.385891884565353394e-01 2.477968782186508179e-01 4.452933669090270996e-01 1.140955239534378052e-01 4.567018523812294006e-02 1.177445128560066223e-01 3.941238224506378174e-01 7.256998121738433838e-02 2.941694855690002441e-01 -5.447658151388168335e-02 3.018290698528289795e-01 8.391226083040237427e-02 1.093360558152198792e-01 -2.140104584395885468e-02 -9.446329623460769653e-02 -1.104282140731811523e-01 1.717892289161682129e-01
-1.029895469546318054e-01 -2.137465029954910278e-01 -2.937023043632507324e-01 -2.300592958927154541e-01 2.796899341046810150e-02 -9.653291851282119751e-02 -2.018541097640991211e-01 1.479019690304994583e-02 -1.417399048805236816e-01 1.676860898733139038e-01 5.573320761322975159e-02 2.494591325521469116e-01 1.454571485519409180e-01 -1.956132203340530396e-01 -2.794178389012813568e-02 -1.127615347504615784e-01 4.515196084976196289e-01 -3.238468170166015625e-01 -2.182829082012176514e-01 1.275742501020431519e-01 2.783795073628425598e-02 -1.194037422537803650e-01 1.661079227924346924e-01 -5.614766106009483337e-02 5.515830218791961670e-02 1.573146879673004150e-01 8.494512736797332764e-02 -3.354590386152267456e-02 -2.268993258476257324e-01 1.016215458512306213e-01 -8.357919007539749146e-02 2.088455408811569214e-01
-3.187305480241775513e-02 7.375796884298324585e-02 -1.739674359560012817e-01 -2.705661654472351074e-01 -2.570886909961700439e-01 -2.041899114847183228e-01 2.716211378574371338e-01 -4.073548018932342529e-01 1.626630499958992004e-02 -2.622398436069488525e-01 1.059418320655822754e-01 1.743929088115692139e-01 -1.657323725521564484e-02 7.417013496160507202e-02 1.211433634161949158e-01 3.044221922755241394e-02 1.870720386505126953e-01 1.508557200431823730e-01 -7.274210918694734573e-03 1.019918769598007202e-01 3.634403049945831299e-01 -5.682976171374320984e-02 1.523033976554870605e-01 1.724969968199729919e-02 6.061982363462448120e-02 2.025505900382995605e-01 2.901122532784938812e-02 1.534579880535602570e-02 1.365572959184646606e-01 2.935858666896820068e-01 -1.801650077104568481e-01 2.049834094941616058e-02
-1.289810091257095337e-01 -1.163631528615951538e-01 1.996942982077598572e-02 -3.167219832539558411e-02 -2.355990409851074219e-01 7.460240274667739868e-02 -1.674693524837493896e-01 -3.393046557903289795e-01 7.349164038896560669e-02 -2.192837446928024292e-01 1.747997403144836426e-01 2.247751206159591675e-01 1.240853685885667801e-02 4.006619751453399658e-02 2.931141480803489685e-02 -1.462563686072826385e-02 1.012651324272155762e-01 -2.965903095901012421e-02 -1.563668251037597656e-01 4.186652600765228271e-01 -4.908996820449829102e-02 1.394686251878738403e-01 2.163689434528350830e-01 -7.373616844415664673e-02 2.750385701656341553e-01 1.646696478128433228e-01 3.865974768996238708e-02 1.822351105511188507e-02 2.792165875434875488e-01 2.977775037288665771e-01 1.316638886928558350e-01 2.307401746511459351e-01
-1.098817214369773865e-01 -2.509192936122417450e-02 -1.995327770709991455e-01 -1.064154580235481262e-01 -3.087877035140991211e-01 -6.227017194032669067e-02 -2.182025089859962463e-02 -5.203201770782470703e-01 -5.763450264930725098e-02 -1.360457688570022583e-01 3.091832697391510010e-01 2.326119877398014069e-02 3.080114722251892090e-01 -2.042453736066818237e-01 1.949941366910934448e-01 1.689506880939006805e-02 1.591022759675979614e-01 8.884283155202865601e-02 -2.870826981961727142e-02 -2.104029059410095215e-02 -6.505202502012252808e-02 -1.923399418592453003e-01 1.370219886302947998e-01 2.246231585741043091e-01 2.775189876556396484e-01 1.305790524929761887e-02 4.228345677256584167e-02 1.504257973283529282e-02 -4.311271384358406067e-02 -1.598774269223213196e-02 1.453753411769866943e-01 1.596279442310333252e-01
-6.986878067255020142e-02 2.473340183496475220e-01 -1.485111862421035767e-01 -2.309492230415344238e-01 -1.986688673496246338e-01 -6.877686828374862671e-02 1.204585749655961990e-02 -2.469345033168792725e-01 -1.148156002163887024e-01 1.749790012836456299e-01 1.047144606709480286e-01 -5.972002446651458740e-02 2.394811958074569702e-01 1.176065579056739807e-01 8.212687075138092041e-02 2.079560160636901855e-01 3.251268714666366577e-02 1.368160098791122437e-01 1.524236351251602173e-01 1.131760179996490479e-01 1.201728209853172302e-01 1.703654974699020386e-01 1.644787043333053589e-01 2.970444560050964355e-01 1.430283784866333008e-01 1.937871575355529785e-01 2.644099295139312744e-01 7.487480342388153076e-02 -3.770436048507690430e-01 1.365548819303512573e-01 -1.886301785707473755e-01 1.709765195846557617e-01
1.255492568016052246e-01 -1.460018157958984375e-01 -7.801930606365203857e-02 -2.634335458278656006e-01 -3.300158977508544922e-01 1.661519519984722137e-02 -2.180874198675155640e-01 -2.104277759790420532e-01 7.950910180807113647e-02 -5.267538502812385559e-02 -2.770648896694183350e-02 1.199815273284912109e-01 -1.481103897094726562e-01 1.335459761321544647e-02 -1.300395838916301727e-02 6.959769409149885178e-03 8.734034001827239990e-02 -1.223902702331542969e-01 -3.290315270423889160e-01 1.351811438798904419e-01 -1.715704947710037231e-01 -5.925146862864494324e-02 3.041815161705017090e-01 4.835220873355865479e-01 5.675455182790756226e-02 2.432916462421417236e-01 1.175546571612358093e-01 -8.278790116310119629e-02 -2.029779404401779175e-01 -8.285748213529586792e-02 1.167802512645721436e-02 1.090090163052082062e-02
-2.023037672042846680e-01 -6.213214248418807983e-02 -7.736196368932723999e-02 4.070126265287399292e-02 -2.251206040382385254e-01 5.360662192106246948e-02 -2.371163219213485718e-01 -1.281570941209793091e-01 -8.617901057004928589e-02 -2.183166146278381348e-01 1.926950663328170776e-01 1.689474284648895264e-01 -2.332611680030822754e-01 3.563042357563972473e-02 2.046543657779693604e-01 -2.101254463195800781e-01 2.024702429771423340e-01 2.050898522138595581e-01 -7.052201032638549805e-02 1.761867851018905640e-01 5.694878287613391876e-03 4.035743474960327148e-01 6.323175132274627686e-02 2.739462256431579590e-01 1.709428727626800537e-01 7.836054265499114990e-02 -1.168557107448577881e-01 -3.173924610018730164e-02 -2.417088598012924194e-01 1.291229389607906342e-03 -2.362951338291168213e-01 1.832612454891204834e-01
-2.487173676490783691e-02 -9.986507892608642578e-02 9.594040364027023315e-02 -7.512051612138748169e-03 4.435645788908004761e-02 -4.724816419184207916e-03 -3.852616995573043823e-02 -2.139593809843063354e-01 -8.936924487352371216e-02 2.503685355186462402e-01 -9.732513129711151123e-02 -1.116028204560279846e-01 2.370270192623138428e-01 5.750268697738647461e-02 4.210929274559020996e-01 -1.020496264100074768e-01 3.377900123596191406e-01 1.795035041868686676e-02 -2.368493676185607910e-01 1.748714298009872437e-01 -8.490246534347534180e-02 -1.596229821443557739e-01 2.323568910360336304e-01 2.812835872173309326e-01 -2.839815914630889893e-01 1.456107050180435181e-01 1.329343616962432861e-01 -8.529589325189590454e-02 -1.804663240909576416e-01 2.330128401517868042e-01 -8.808704465627670288e-02 5.250525102019309998e-02
1.179974749684333801e-01 -2.810937464237213135e-01 -3.175300061702728271e-01 9.637480974197387695e-02 -2.329844534397125244e-01 -1.455577909946441650e-01 1.816242337226867676e-01 -3.154145181179046631e-01 -8.291120827198028564e-02 -8.105177432298660278e-02 -1.208485513925552368e-01 2.224303632974624634e-01 -4.465035721659660339e-02 -6.444921344518661499e-02 -2.701977826654911041e-02 1.722452938556671143e-01 1.505536735057830811e-01 -2.123468667268753052e-01 -1.318333595991134644e-01 3.940252363681793213e-01 2.994354069232940674e-02 -7.819864898920059204e-02 1.108944863080978394e-01 2.410111725330352783e-01 1.130659952759742737e-01 1.386395990848541260e-01 -2.018097415566444397e-02 2.700468301773071289e-01 -1.555495113134384155e-01 -3.044945746660232544e-02 9.615999460220336914e-02 1.320668458938598633e-01
-1.105630174279212952e-01 2.015621215105056763e-01 -3.001768589019775391e-01 6.090680137276649475e-03 -2.253994643688201904e-01 2.133496999740600586e-01 -1.194284390658140182e-02 -7.225542515516281128e-02 -2.852473258972167969e-01 -1.323636323213577271e-01 7.977334409952163696e-02 7.555085420608520508e-02 -9.545929729938507080e-02 1.244642958045005798e-01 3.831108659505844116e-02 2.439564168453216553e-01 1.542846709489822388e-01 1.244899630546569824e-02 -5.459984019398689270e-02 -5.020857974886894226e-02 2.585325539112091064e-01 8.138152211904525757e-02 1.540679335594177246e-01 2.846722900867462158e-01 3.969387710094451904e-02 3.697818219661712646e-01 1.260019242763519287e-01 1.730794608592987061e-01 -2.327782213687896729e-01 7.168672978878021240e-02 -1.507564485073089600e-01 2.913370728492736816e-01
-5.081419646739959717e-02 -1.847138553857803345e-01 -4.175665974617004395e-02 -4.112781956791877747e-02 -1.711098551750183105e-01 -4.161880910396575928e-01 -1.572677046060562134e-01 -2.080689668655395508e-01 -1.794408857822418213e-01 -1.233703568577766418e-01 1.823095977306365967e-01 1.482377350330352783e-01 2.750964760780334473e-01 -1.496195495128631592e-01 -7.975567132234573364e-02 -3.417194262146949768e-02 2.725669145584106445e-01 8.244331181049346924e-02 6.958269327878952026e-02 1.568393260240554810e-01 -2.053928822278976440e-01 7.715341448783874512e-02 2.311029732227325439e-01 1.730163544416427612e-01 -2.443957477807998657e-01 -5.755747109651565552e-02 -1.883432865142822266e-01 2.848234474658966064e-01 -1.931812614202499390e-01 -6.911258399486541748e-02 -1.307687610387802124e-01 -1.660342141985893250e-02
-2.271845042705535889e-01 -1.204561814665794373e-01 -2.355211079120635986e-01 1.468443572521209717e-01 -3.064317703247070312e-01 -5.011659860610961914e-02 -7.629882544279098511e-02 -2.927021980285644531e-01 -2.890588939189910889e-01 7.092122733592987061e-02 9.434755146503448486e-02 2.458688020706176758e-01 5.543436482548713684e-02 -7.402612268924713135e-02 1.493526250123977661e-02 -2.653469741344451904e-01 1.574484109878540039e-01 -2.543415129184722900e-01 -6.107943505048751831e-02 2.713834866881370544e-02 1.601833850145339966e-01 1.718131750822067261e-01 1.419271528720855713e-01 1.517037022858858109e-02 -6.014083698391914368e-02 2.239349037408828735e-01 6.633524596691131592e-02 -3.219346106052398682e-01 3.363335505127906799e-02 3.010169565677642822e-01 -9.362629801034927368e-02 5.300746415741741657e-04
-3.495827317237854004e-02 -8.286798745393753052e-02 -4.096123855561017990e-03 1.271818727254867554e-01 -2.271253764629364014e-01 -3.710361570119857788e-02 4.107687622308731079e-02 -2.720102071762084961e-01 -2.787185832858085632e-02 -2.180122397840023041e-02 1.356188356876373291e-01 -9.049478173255920410e-02 -7.438878715038299561e-02 -1.376200914382934570e-01 -1.680060476064682007e-01 -1.805243939161300659e-01 6.274551153182983398e-01 -6.176013499498367310e-02 3.233580291271209717e-02 5.335129331797361374e-03 -8.048417419195175171e-02 1.662252694368362427e-01 2.412634640932083130e-01 4.916398599743843079e-02 1.055032666772603989e-02 1.479617599397897720e-02 4.166202992200851440e-02 1.896273493766784668e-01 -3.543101847171783447e-01 1.238550096750259399e-01 3.483230248093605042e-02 2.460116147994995117e-01
-2.226216346025466919e-01 8.900067955255508423e-02 -1.329755634069442749e-01 -2.267597615718841553e-01 -1.757807582616806030e-01 1.494407206773757935e-01 -1.723399460315704346e-01 -1.896313130855560303e-01 -2.053699828684329987e-02 9.646550565958023071e-02 5.907193291932344437e-03 6.270079314708709717e-02 1.318020075559616089e-01 1.383556425571441650e-01 6.084049865603446960e-02 1.621412336826324463e-01 8.328723162412643433e-02 3.040278553962707520e-01 1.085448637604713440e-02 1.701189279556274414e-01 3.262452483177185059e-01 1.877517104148864746e-01 -1.880991831421852112e-02 2.024052441120147705e-01 -9.095714427530765533e-03 2.346106916666030884e-01 2.099180817604064941e-01 1.689844727516174316e-01 -3.411648273468017578e-01 2.332585453987121582e-01 -1.424057632684707642e-01 2.099035978317260742e-01
1.458669733256101608e-02 -2.606537006795406342e-02 -2.618226706981658936e-01 -2.495047152042388916e-01 -1.392190009355545044e-01 2.010851651430130005e-01 1.072921082377433777e-01 -9.731737524271011353e-02 1.086195334792137146e-01 1.171949058771133423e-01 -7.162422686815261841e-02 5.231571383774280548e-03 1.941168606281280518e-01 -5.290268361568450928e-02 -1.580200642347335815e-01 -9.968733787536621094e-02 2.356025278568267822e-01 2.719218432903289795e-01 -2.531088292598724365e-01 -2.776747941970825195e-02 1.157145425677299500e-01 4.188174307346343994e-01 8.283115178346633911e-02 -5.049668624997138977e-02 -2.418923079967498779e-01 1.604571789503097534e-01 7.257872074842453003e-02 2.875720560550689697e-01 1.623442918062210083e-01 1.220635101199150085e-01 -2.519708275794982910e-01 1.093811318278312683e-01
2.753545530140399933e-02 -9.677650779485702515e-02 2.527127601206302643e-02 -1.553104817867279053e-01 -2.566727101802825928e-01 -2.396625094115734100e-02 2.479715794324874878e-01 -2.279718816280364990e-01 -1.613537669181823730e-01 2.197070121765136719e-01 -1.133286356925964355e-01 1.763346493244171143e-01 8.945539593696594238e-02 2.375652939081192017e-01 -2.081721127033233643e-01 -4.756329581141471863e-02 1.726111173629760742e-01 -2.302479296922683716e-01 1.884318888187408447e-02 2.414615005254745483e-01 1.742945015430450439e-01 -1.475201398134231567e-01 2.908850312232971191e-01 -3.457309678196907043e-02 -9.149132668972015381e-02 1.665292382240295410e-01 -9.107486158609390259e-02 2.371177524328231812e-01 -2.607453465461730957e-01 2.648685872554779053e-01 1.381360441446304321e-01 1.401931792497634888e-01
-2.508655004203319550e-02 1.603054702281951904e-01 7.981473952531814575e-02 -2.605928480625152588e-01 -5.226092413067817688e-02 -8.845291286706924438e-02 1.796075850725173950e-01 -4.486536979675292969e-01 -6.589210778474807739e-02 -1.218228712677955627e-01 -3.440700098872184753e-02 2.849112451076507568e-01 -2.090471796691417694e-02 -1.568634808063507080e-02 1.194860637187957764e-01 -2.359125949442386627e-02 5.791831389069557190e-02 2.278994619846343994e-01 -3.317194804549217224e-02 2.734482884407043457e-01 1.854564398527145386e-01 7.050119340419769287e-02 1.264251917600631714e-01 3.321063220500946045e-01 -1.570948362350463867e-01 1.542889326810836792e-01 1.927858591079711914e-01 2.134908735752105713e-01 5.755415186285972595e-02 2.358509749174118042e-01 -1.942936629056930542e-01 -1.162157282233238220e-01
2.039016410708427429e-02 -1.776757091283798218e-01 1.763483732938766479e-01 -1.304851323366165161e-01 -1.785151511430740356e-01 9.019379317760467529e-02 -9.821673482656478882e-02 -2.701172530651092529e-01 -2.104835510253906250e-01 1.371372789144515991e-01 2.899016439914703369e-01 2.353686839342117310e-01 2.107090502977371216e-01 4.153643548488616943e-02 -1.002419888973236084e-01 -1.894005089998245239e-01 1.562491655349731445e-01 -2.221028059720993042e-01 -3.574976697564125061e-02 2.001044005155563354e-01 3.190169632434844971e-01 2.416103035211563110e-01 2.912716381251811981e-02 1.004169732332229614e-01 4.173891991376876831e-02 5.915831774473190308e-02 -4.013627301901578903e-03 -9.609092026948928833e-02 -1.117769926786422729e-01 2.076228857040405273e-01 -3.790932893753051758e-01 -5.229541286826133728e-02
-6.311087310314178467e-02 1.041096970438957214e-01 -1.654062420129776001e-01 -1.946049332618713379e-01 -2.056130319833755493e-01 1.404096335172653198e-01 1.198693886399269104e-01 -1.928551942110061646e-01 -1.109996512532234192e-01 5.407367367297410965e-03 -5.276311561465263367e-02 -2.979681082069873810e-02 -1.133131459355354309e-01 -2.726504392921924591e-02 -1.800220608711242676e-01 -6.652334332466125488e-02 2.746177911758422852e-01 3.606039881706237793e-01 1.297545731067657471e-01 3.289197683334350586e-01 -5.378883704543113708e-02 4.362031351774930954e-03 2.596704065799713135e-01 2.127313762903213501e-01 -1.636267900466918945e-01 2.114309370517730713e-01 1.323470920324325562e-01 3.987720012664794922e-01 1.967794448137283325e-02 1.939485669136047363e-01 6.329299509525299072e-02 -6.216836348176002502e-02
5.524334311485290527e-02 -3.016419112682342529e-01 2.669596374034881592e-01 -1.927302926778793335e-01 -1.398150622844696045e-01 4.421371966600418091e-02 -1.099264770746231079e-01 -8.266572654247283936e-02 2.030676044523715973e-02 -7.321628183126449585e-02 -1.487641483545303345e-01 1.381991803646087646e-01 -8.724146336317062378e-02 -3.245532279834151268e-04 8.120688050985336304e-02 3.667365387082099915e-02 3.013059496879577637e-01 1.529298871755599976e-01 -3.371277078986167908e-02 6.031757593154907227e-02 -7.767037302255630493e-02 6.184950098395347595e-02 6.231634691357612610e-02 3.391719460487365723e-01 5.948127806186676025e-02 2.741351127624511719e-01 3.593447208404541016e-01 9.051295369863510132e-02 -3.401744663715362549e-01 1.214932948350906372e-01 1.616457551717758179e-01 2.724504768848419189e-01
-5.452160909771919250e-02 -5.775234475731849670e-02 8.793187141418457031e-02 -2.794020771980285645e-01 -6.686360388994216919e-02 -1.508822888135910034e-01 2.250263690948486328e-01 -1.923407763242721558e-01 -7.521987706422805786e-02 -1.204459443688392639e-01 1.119614169001579285e-01 1.001324206590652466e-01 1.241725310683250427e-01 -3.054584190249443054e-02 2.297833561897277832e-01 1.513022035360336304e-01 2.890824675559997559e-01 9.250883013010025024e-02 -7.777775079011917114e-02 4.466274380683898926e-01 2.910968959331512451e-01 3.069578669965267181e-02 2.122999578714370728e-01 2.100350111722946167e-01 -8.959474414587020874e-02 2.906740643084049225e-02 1.161256805062294006e-01 3.434422314167022705e-01 1.243611723184585571e-01 1.222705394029617310e-01 -3.705356642603874207e-02 1.167843490839004517e-01
6.875939667224884033e-02 -2.039243578910827637e-01 1.980277001857757568e-01 -7.938066869974136353e-02 -6.374527513980865479e-02 6.517153233289718628e-02 1.022615656256675720e-01 -3.758819773793220520e-02 -2.124736160039901733e-01 -1.088321134448051453e-01 2.124217450618743896e-01 1.522822827100753784e-01 4.577905237674713135e-01 9.526802226901054382e-03 -1.491933315992355347e-01 -4.172012954950332642e-02 2.851394712924957275e-01 -2.180560864508152008e-02 -1.990286260843276978e-02 1.532399468123912811e-02 1.988870650529861450e-02 4.594769701361656189e-02 4.414569437503814697e-01 1.482179760932922363e-01 -2.241605818271636963e-01 3.513826429843902588e-01 6.008578464388847351e-02 -4.342082887887954712e-02 -1.086845919489860535e-01 -6.337063014507293701e-02 -7.643562857992947102e-04 -1.794781386852264404e-01
-4.115567505359649658e-01 2.818571925163269043e-01 -1.142536774277687073e-01 -1.245184987783432007e-01 -1.686079800128936768e-01 1.635412424802780151e-01 -1.219694763422012329e-01 -3.954764306545257568e-01 -2.448973357677459717e-01 8.622071146965026855e-02 8.907980471849441528e-02 6.353337783366441727e-03 2.096475362777709961e-01 -2.797810174524784088e-02 -5.964269861578941345e-02 -2.180102169513702393e-01 1.536591798067092896e-01 8.481952548027038574e-02 -1.050238758325576782e-01 1.592699438333511353e-01 3.309173882007598877e-02 -1.043680161237716675e-01 2.246424555778503418e-01 3.137075155973434448e-02 2.403937727212905884e-01 1.847242712974548340e-01 -1.120035275816917419e-01 1.651090085506439209e-01 2.456567063927650452e-02 4.145965352654457092e-02 -1.164631396532058716e-01 2.161455005407333374e-01
-3.092982769012451172e-01 -1.749541610479354858e-01 -6.278926879167556763e-02 5.134292691946029663e-02 -8.804394304752349854e-02 8.094315975904464722e-02 -1.537684351205825806e-01 -1.813999116420745850e-01 -7.491884380578994751e-02 1.622892618179321289e-01 2.783970832824707031e-01 -5.055054649710655212e-02 2.641118764877319336e-01 1.095875259488821030e-02 1.479427665472030640e-01 -4.199398308992385864e-02 3.077709078788757324e-01 -2.615273296833038330e-01 -3.272901177406311035e-01 1.009991094470024109e-01 1.925573311746120453e-02 3.456348478794097900e-01 1.519747227430343628e-01 1.213008165359497070e-02 -2.666876316070556641e-01 3.380097448825836182e-02 7.875616103410720825e-02 8.625549823045730591e-02 -2.402327954769134521e-02 -2.509198896586894989e-02 -1.815551668405532837e-01 2.171707302331924438e-01
-1.710754930973052979e-01 -3.251347541809082031e-01 -1.644887924194335938e-01 1.450408399105072021e-01 -9.080683439970016479e-02 -2.334299832582473755e-01 -2.970911096781492233e-03 -1.712917387485504150e-01 -2.407917231321334839e-01 5.083870142698287964e-02 3.556236252188682556e-02 1.789764314889907837e-02 -9.794965386390686035e-03 -8.139510452747344971e-02 -2.133911550045013428e-01 -4.414694756269454956e-02 3.233514130115509033e-01 -1.411386281251907349e-01 -1.501749157905578613e-01 -5.226858332753181458e-02 4.572416841983795166e-02 2.481180727481842041e-01 1.357470899820327759e-01 9.866869449615478516e-02 -1.011992618441581726e-01 1.706733852624893188e-01 -2.016308456659317017e-01 4.640700817108154297e-01 -1.545305848121643066e-01 4.771694168448448181e-02 1.234348211437463760e-02 2.126347869634628296e-01
2.173344343900680542e-01 -1.521189212799072266e-01 -3.035851195454597473e-02 -2.280881255865097046e-01 -1.332312077283859253e-01 -1.461366415023803711e-01 -1.927607953548431396e-01 -2.730164229869842529e-01 -8.573868125677108765e-02 1.737871952354907990e-02 -5.967674776911735535e-02 -1.160522401332855225e-01 1.331690698862075806e-01 -3.126903995871543884e-02 7.419303059577941895e-02 -1.760656386613845825e-01 2.314337193965911865e-01 -3.117806911468505859e-01 6.519382447004318237e-02 2.304184250533580780e-03 1.791855841875076294e-01 9.126182645559310913e-02 6.215504184365272522e-02 2.757734656333923340e-01 1.159064099192619324e-01 6.492262333631515503e-02 7.349320501089096069e-02 -7.378462702035903931e-02 -2.646577954292297363e-01 2.712350785732269287e-01 -4.180063903331756592e-01 1.541738659143447876e-01
3.000987507402896881e-02 -5.793930962681770325e-02 6.755841523408889771e-02 -6.841789186000823975e-02 -1.194539219141006470e-01 1.901881843805313110e-01 -1.802153438329696655e-01 -1.546725481748580933e-01 8.608662337064743042e-02 -7.061619311571121216e-02 3.284212052822113037e-01 3.539244458079338074e-02 3.520681262016296387e-01 1.113930642604827881e-01 4.265632107853889465e-02 -3.330778703093528748e-02 3.718708083033561707e-02 -4.209326952695846558e-02 -3.018845319747924805e-01 1.219460219144821167e-01 3.023757971823215485e-02 2.037243396043777466e-01 1.549764573574066162e-01 2.178288251161575317e-01 4.525850713253021240e-02 3.757953643798828125e-01 1.416388154029846191e-01 4.088478982448577881e-01 1.782188415527343750e-01 -1.443132758140563965e-01 -1.113783419132232666e-01 -1.812689378857612610e-02
-6.794451922178268433e-02 -2.637713253498077393e-01 -1.706838794052600861e-02 -1.515795141458511353e-01 -2.330721467733383179e-01 -8.485919982194900513e-02 6.520727649331092834e-03 2.183753699064254761e-01 -4.228315129876136780e-02 1.271896958351135254e-01 2.129912972450256348e-01 -7.275337725877761841e-02 2.275745123624801636e-01 2.038631215691566467e-02 3.235466480255126953e-01 1.106347665190696716e-01 1.744120717048645020e-01 -1.161436736583709717e-01 -1.568044573068618774e-01 2.482436299324035645e-01 2.554112672805786133e-01 5.438542366027832031e-02 2.009649127721786499e-01 -1.357357110828161240e-02 4.257727414369583130e-02 3.600697219371795654e-01 5.663485080003738403e-02 -5.238915234804153442e-02 -8.441566675901412964e-02 9.945227205753326416e-02 -2.066093385219573975e-01 3.457312881946563721e-01
5.027993023395538330e-02 9.452034533023834229e-02 -8.452357351779937744e-02 -1.760858297348022461e-01 -2.630463540554046631e-01 2.097146213054656982e-01 -1.737449020147323608e-01 4.842127487063407898e-02 -9.966226667165756226e-02 -2.867052704095840454e-02 1.711319573223590851e-02 -3.999945521354675293e-02 1.622956395149230957e-01 -1.162596642971038818e-01 -1.156274899840354919e-01 8.750361390411853790e-03 -5.180795863270759583e-02 2.597290277481079102e-01 -1.245353892445564270e-01 3.088358342647552490e-01 2.588444948196411133e-01 3.557057976722717285e-01 2.075743526220321655e-01 2.460139989852905273e-01 8.577644079923629761e-02 2.663916051387786865e-01 2.071812450885772705e-01 1.993654668331146240e-01 -9.105491451919078827e-03 3.061437606811523438e-01 -5.392674729228019714e-02 5.343581363558769226e-02
-3.528423234820365906e-02 1.496809870004653931e-01 -3.202329874038696289e-01 -8.721394836902618408e-02 6.288332492113113403e-02 -1.264896392822265625e-01 -3.549711406230926514e-01 -2.045349627733230591e-01 -2.715466022491455078e-01 1.130757629871368408e-01 5.673570558428764343e-02 1.628062725067138672e-01 -1.815952174365520477e-02 6.797198951244354248e-02 1.695287525653839111e-01 -3.485754430294036865e-01 3.011445999145507812e-01 -2.344276309013366699e-01 -2.129257768392562866e-01 1.664262712001800537e-01 4.029753804206848145e-02 -2.035555616021156311e-02 1.793729513883590698e-02 2.211159467697143555e-01 -1.634615361690521240e-01 4.039312526583671570e-02 6.450178474187850952e-02 1.067987531423568726e-01 -1.949951946735382080e-01 1.300043016672134399e-01 -1.490531265735626221e-01 1.263654232025146484e-01
-3.656294196844100952e-02 -3.177444040775299072e-01 6.472805887460708618e-02 6.064586341381072998e-02 -2.703863382339477539e-01 7.273157685995101929e-02 -3.702906146645545959e-02 -1.739442944526672363e-01 -1.367668956518173218e-01 4.152301326394081116e-02 4.512929543852806091e-02 2.019774913787841797e-01 4.330781102180480957e-01 -1.100402027368545532e-01 -2.440844476222991943e-02 1.910967528820037842e-01 -1.292664092034101486e-02 -5.430144444108009338e-02 -1.282913535833358765e-01 9.450356662273406982e-02 7.634977996349334717e-02 9.881158918142318726e-02 4.939780533313751221e-01 4.135570302605628967e-02 8.920982480049133301e-03 3.170104920864105225e-01 -8.024051040410995483e-02 5.460767541080713272e-03 2.792087495326995850e-01 5.840444192290306091e-02 -3.781239315867424011e-02 -1.012618932873010635e-02
4.535228013992309570e-02 -1.248593255877494812e-01 -2.064307034015655518e-01 -2.770704627037048340e-01 6.948409974575042725e-02 8.178544044494628906e-02 -2.827863767743110657e-02 4.375399276614189148e-02 -1.709738224744796753e-01 -1.747009903192520142e-01 2.597444355487823486e-01 2.841868698596954346e-01 -6.095546483993530273e-02 -4.050211235880851746e-02 -1.909217387437820435e-01 -3.654715120792388916e-01 3.817017748951911926e-02 -1.230410765856504440e-02 4.052404314279556274e-02 2.289973050355911255e-01 1.417115181684494019e-01 -7.143051479943096638e-04 1.683686375617980957e-01 3.147711157798767090e-01 2.024213969707489014e-01 1.350640654563903809e-01 2.158893346786499023e-01 3.285394608974456787e-01 -3.595534339547157288e-02 2.107059657573699951e-01 -5.193924158811569214e-02 -5.451023578643798828e-03
-1.572420895099639893e-01 -5.634669214487075806e-04 -3.949507772922515869e-01 2.066375315189361572e-02 -1.645741313695907593e-01 -3.229079395532608032e-02 2.485421746969223022e-01 -1.756447851657867432e-01 1.398152112960815430e-01 1.015076860785484314e-01 1.951712369918823242e-01 2.980985045433044434e-01 -4.005853086709976196e-02 -3.082040548324584961e-01 -8.970878273248672485e-02 -1.266282051801681519e-01 1.449811011552810669e-01 -2.791278809309005737e-02 5.506538227200508118e-02 5.949123203754425049e-02 4.734229296445846558e-02 1.844471991062164307e-01 2.297128885984420776e-01 1.356987357139587402e-01 -1.574335992336273193e-01 3.166053295135498047e-01 -2.225559055805206299e-01 -9.654212743043899536e-02 -1.715493500232696533e-01 1.961081326007843018e-01 1.815519630908966064e-01 -9.361372329294681549e-03
-2.997595369815826416e-01 2.495941221714019775e-01 -1.856448799371719360e-01 1.035078093409538269e-01 -2.445376515388488770e-01 -1.804170757532119751e-01 -5.843656510114669800e-02 -5.231502056121826172e-01 -1.898897290229797363e-01 -7.435547560453414917e-02 1.409161835908889771e-01 -5.337870493531227112e-02 2.001771628856658936e-01 -1.715114861726760864e-01 1.848596148192882538e-02 7.350803166627883911e-02 1.928243041038513184e-01 5.307224765419960022e-02 -2.241091430187225342e-01 7.553681731224060059e-02 3.408251702785491943e-02 1.253602802753448486e-01 6.808289885520935059e-02 -2.008470706641674042e-02 2.373667210340499878e-01 2.127983123064041138e-01 9.072866290807723999e-02 7.349476218223571777e-02 -1.722733974456787109e-01 -2.382900193333625793e-02 -1.602692157030105591e-01 -6.825057417154312134e-02
-1.119359359145164490e-01 -8.216598629951477051e-02 -1.865421384572982788e-01 1.336275693029165268e-02 -2.025794833898544312e-01 1.548372954130172729e-01 -2.577354013919830322e-01 -1.861710250377655029e-01 -1.454917639493942261e-01 -1.437786370515823364e-01 2.723868191242218018e-01 2.779666781425476074e-01 1.329087466001510620e-01 -2.375573515892028809e-01 4.528065770864486694e-02 -4.229455813765525818e-02 1.748970001935958862e-01 1.005947962403297424e-01 -3.615328967571258545e-01 1.759849786758422852e-01 -1.204821243882179260e-01 2.579146325588226318e-01 1.577669680118560791e-01 -6.078894436359405518e-02 -2.036807388067245483e-01 -1.522019207477569580e-01 2.130393236875534058e-01 6.919185817241668701e-02 1.776650100946426392e-01 1.541820913553237915e-01 -5.712200701236724854e-02 1.515704393386840820e-01
3.029033839702606201e-01 -2.213758528232574463e-01 -1.011620312929153442e-01 -2.859455160796642303e-02 -1.910689026117324829e-01 1.033113449811935425e-01 -1.902431845664978027e-01 -2.484382987022399902e-01 -4.172090813517570496e-02 1.401618570089340210e-01 -5.166492238640785217e-02 5.661552399396896362e-02 -4.635519906878471375e-02 -1.523315440863370895e-02 -3.632880374789237976e-02 -1.950042881071567535e-02 2.047765403985977173e-01 -2.184469252824783325e-01 -2.428101450204849243e-01 -5.099439993500709534e-02 -2.351544499397277832e-01 1.888094544410705566e-01 1.928413361310958862e-01 3.133423328399658203e-01 -2.450422942638397217e-01 1.682081073522567749e-01 2.050329148769378662e-01 2.000901401042938232e-01 -1.755498498678207397e-01 1.692259311676025391e-01 1.079710721969604492e-01 2.295650392770767212e-01
-1.754754781723022461e-01 1.525137871503829956e-01 -3.484103456139564514e-02 4.607003927230834961e-02 -1.838163882493972778e-01 -8.819919079542160034e-02 -1.827624142169952393e-01 -3.148323595523834229e-01 -2.467951178550720215e-02 1.181437969207763672e-01 1.761675924062728882e-01 9.134636819362640381e-02 3.159432709217071533e-01 -3.317469358444213867e-01 9.328242391347885132e-02 -2.990136742591857910e-01 3.618429601192474365e-01 -4.914653301239013672e-02 -5.183456465601921082e-02 2.592460811138153076e-01 -5.881058517843484879e-03 2.053827047348022461e-01 -6.502874940633773804e-02 -1.113694608211517334e-01 -2.694311141967773438e-01 1.822031289339065552e-01 -1.632558926939964294e-02 -2.526617050170898438e-02 -5.627160426229238510e-03 1.747177690267562866e-01 -6.891364604234695435e-02 4.996755346655845642e-02
-1.912737041711807251e-01 -3.397253155708312988e-01 -2.883019745349884033e-01 -6.311127543449401855e-02 1.055911183357238770e-01 -6.555522233247756958e-02 6.936700083315372467e-03 -3.028453886508941650e-01 7.810925692319869995e-02 3.411117475479841232e-03 -2.205886505544185638e-02 4.680371657013893127e-02 3.359538018703460693e-01 -3.178738057613372803e-02 2.970719337463378906e-01 -1.969922780990600586e-01 1.439985334873199463e-01 -1.009488329291343689e-01 -1.008985191583633423e-01 2.631000801920890808e-02 -1.197197809815406799e-01 1.324812918901443481e-01 7.124247401952743530e-02 3.244251906871795654e-01 -9.793940931558609009e-02 1.383375842124223709e-02 3.952410817146301270e-01 8.565454185009002686e-02 -1.480434238910675049e-01 9.121862798929214478e-02 1.718015782535076141e-02 1.268371045589447021e-01
-3.323293924331665039e-01 -6.215915456414222717e-02 -9.790679812431335449e-02 -3.506892174482345581e-02 7.778352499008178711e-02 -2.550290226936340332e-01 -9.587198495864868164e-02 -1.711649298667907715e-01 -9.723237901926040649e-02 1.631528735160827637e-01 7.613077759742736816e-02 4.075838997960090637e-02 1.975597739219665527e-01 -1.109342277050018311e-02 1.281899064779281616e-01 -1.985062658786773682e-02 4.341708421707153320e-01 -1.502781808376312256e-01 -3.637331724166870117e-01 -4.283161833882331848e-02 -1.039753630757331848e-01 1.315453648567199707e-01 1.072882041335105896e-01 8.856350183486938477e-02 9.739815443754196167e-02 2.514686621725559235e-02 3.257652521133422852e-01 1.790747195482254028e-01 2.449827790260314941e-01 1.474204510450363159e-01 1.646150648593902588e-01 1.262483745813369751e-01
-1.024121120572090149e-01 2.707116603851318359e-01 -5.169245600700378418e-02 -1.535366773605346680e-01 -1.089530363678932190e-01 1.703150719404220581e-01 -1.661476865410804749e-02 -2.050931900739669800e-01 -1.574503481388092041e-01 -2.794636040925979614e-02 2.258015610277652740e-02 3.666219115257263184e-02 1.517281383275985718e-01 1.542796753346920013e-02 3.054059110581874847e-02 1.339874267578125000e-01 -5.644853040575981140e-02 3.852123022079467773e-01 -1.298561096191406250e-01 1.234560832381248474e-01 1.765208840370178223e-01 1.554235219955444336e-01 2.666748762130737305e-01 2.366588562726974487e-01 6.777723319828510284e-03 2.357552796602249146e-01 2.110542505979537964e-01 3.515558242797851562e-01 -2.519830167293548584e-01 2.424185723066329956e-01 -8.150091767311096191e-02 1.356810033321380615e-01
5.547452718019485474e-03 1.845940649509429932e-01 -6.724067777395248413e-02 -1.062450408935546875e-01 7.573806494474411011e-02 -3.276276588439941406e-02 -1.499556452035903931e-01 -3.700492382049560547e-01 -3.345100581645965576e-01 2.241657227277755737e-01 -1.300535053014755249e-01 5.395038053393363953e-02 -1.915464401245117188e-01 -7.737740129232406616e-02 1.128609329462051392e-01 1.721277832984924316e-01 1.900727599859237671e-01 2.045449763536453247e-01 3.834344819188117981e-02 2.028488814830780029e-01 2.118926346302032471e-01 1.946924179792404175e-01 3.897794485092163086e-01 -9.238536469638347626e-03 -1.055668368935585022e-01 1.078447103500366211e-01 8.958620578050613403e-02 1.625310182571411133e-01 -1.754612661898136139e-02 2.792894244194030762e-01 -6.762582808732986450e-02 1.460673362016677856e-01
-7.901117205619812012e-02 -2.821505963802337646e-01 -9.624245762825012207e-02 -9.619109332561492920e-02 -7.915136963129043579e-02 2.319178543984889984e-02 1.701157391071319580e-01 -6.141545996069908142e-02 1.448142826557159424e-01 2.215534448623657227e-01 2.930253446102142334e-01 -5.202280954108573496e-05 3.848452568054199219e-01 6.518747657537460327e-02 1.654034703969955444e-01 -1.806577444076538086e-01 2.661388367414474487e-02 -2.112286090850830078e-01 -7.331681996583938599e-02 1.147412508726119995e-01 1.917202025651931763e-01 1.303442269563674927e-01 2.093770951032638550e-01 1.547718793153762817e-01 -4.055726528167724609e-02 3.789184987545013428e-01 2.294478863477706909e-01 -5.811536312103271484e-02 -4.854160919785499573e-02 -3.368459269404411316e-02 -1.765352785587310791e-01 2.579490244388580322e-01
2.515769191086292267e-02 7.467982918024063110e-02 -3.265826106071472168e-01 -5.101503431797027588e-02 -3.531835973262786865e-01 3.635275363922119141e-02 2.549455463886260986e-01 -6.147293001413345337e-02 6.171064823865890503e-02 2.173943519592285156e-01 7.877291738986968994e-02 3.332063853740692139e-01 1.440019160509109497e-01 -3.287094235420227051e-01 -4.616890847682952881e-02 -1.596379429101943970e-01 3.127304911613464355e-01 2.609966695308685303e-02 -2.319159805774688721e-01 2.129385620355606079e-01 2.278431653976440430e-01 5.682290345430374146e-02 2.743409201502799988e-02 -1.537021808326244354e-02 -2.040850520133972168e-01 2.105977982282638550e-01 -3.314839303493499756e-02 -5.938595533370971680e-02 5.332016944885253906e-02 1.185088083148002625e-01 -3.252421692013740540e-02 -5.176889896392822266e-02
-1.834665387868881226e-01 -2.482178211212158203e-01 -1.081189736723899841e-01 -5.673891678452491760e-02 -6.161443144083023071e-02 -1.953200846910476685e-01 1.203499659895896912e-01 -8.400776982307434082e-02 -1.299675107002258301e-01 1.602360606193542480e-01 -9.191851317882537842e-02 1.623643785715103149e-01 7.603635638952255249e-02 -5.641890224069356918e-03 1.387098133563995361e-01 4.390655830502510071e-02 3.424549102783203125e-01 1.541721969842910767e-01 -4.324692487716674805e-01 -4.296349734067916870e-02 3.178395926952362061e-01 8.939079195261001587e-02 4.102492630481719971e-01 4.478123411536216736e-02 1.542212665081024170e-01 1.119797304272651672e-01 1.752277165651321411e-01 -9.887292981147766113e-02 -1.185421645641326904e-01 -6.451779603958129883e-02 6.929948925971984863e-03 1.328985244035720825e-01
-2.483456395566463470e-02 -1.439611315727233887e-01 -3.270271420478820801e-02 -6.033786386251449585e-02 -5.672485008835792542e-02 -9.731761366128921509e-02 -3.566618561744689941e-01 -2.314877212047576904e-01 -2.682589590549468994e-01 -7.125614676624536514e-03 3.535339832305908203e-01 1.175011098384857178e-01 1.270876526832580566e-01 -1.679916977882385254e-01 1.719375513494014740e-02 3.137866500765085220e-03 2.491429001092910767e-01 -2.350609190762042999e-02 2.191729992628097534e-01 -3.256452968344092369e-03 4.643602669239044189e-02 1.493497937917709351e-01 3.469343483448028564e-01 2.486989051103591919e-01 1.110497713088989258e-01 2.031705081462860107e-01 4.573389515280723572e-02 6.509873270988464355e-02 -6.970708072185516357e-02 -2.606073021888732910e-01 -3.081054799258708954e-02 2.719716727733612061e-01
-2.727343738079071045e-01 2.438495308160781860e-01 1.920581050217151642e-02 -1.147965043783187866e-01 -3.860608339309692383e-01 -2.685779333114624023e-01 -4.517000168561935425e-02 -4.140080511569976807e-01 -2.026828937232494354e-02 -1.289630383253097534e-01 2.430722415447235107e-01 2.069743163883686066e-02 7.011163234710693359e-02 -1.028049215674400330e-01 1.323274802416563034e-02 -7.596842199563980103e-02 3.031156063079833984e-01 9.041754156351089478e-02 -2.440084666013717651e-01 -1.093454807996749878e-01 1.164489835500717163e-01 1.289891898632049561e-01 1.877276748418807983e-01 -1.281372755765914917e-01 1.189788952469825745e-01 5.216354876756668091e-02 1.215851828455924988e-01 1.259397119283676147e-01 -1.800172626972198486e-01 5.453144200146198273e-03 -1.620171666145324707e-01 -1.959710381925106049e-02
-3.092952668666839600e-01 1.732816547155380249e-02 3.855157271027565002e-02 2.661560289561748505e-02 1.426233793608844280e-03 -9.718071669340133667e-02 -3.721090555191040039e-01 -2.054869383573532104e-01 -1.305508166551589966e-01 -1.350220888853073120e-01 2.189234793186187744e-01 9.921828657388687134e-02 8.961700648069381714e-02 -6.152069568634033203e-02 -8.229459635913372040e-03 1.334206461906433105e-01 1.111831795424222946e-02 1.197000741958618164e-01 9.326085448265075684e-02 8.069608360528945923e-02 -7.719564437866210938e-02 2.645002603530883789e-01 1.928505152463912964e-01 3.715004026889801025e-01 6.337180733680725098e-02 3.392259478569030762e-01 2.779563367366790771e-01 -1.114277392625808716e-01 -1.527950018644332886e-01 3.259547427296638489e-02 -9.574131667613983154e-02 2.566094398498535156e-01
-1.451204717159271240e-01 -1.194502227008342743e-02 -2.287792265415191650e-01 -3.948660492897033691e-01 -1.805422604084014893e-01 4.369297251105308533e-02 3.720558807253837585e-02 -2.062734402716159821e-02 -1.533108353614807129e-01 2.585782110691070557e-01 2.730596065521240234e-01 6.651537865400314331e-02 -9.506938979029655457e-03 2.910016849637031555e-02 3.778425604104995728e-02 -2.819019928574562073e-02 1.865863054990768433e-01 -2.102013081312179565e-01 -1.413943171501159668e-01 1.697993129491806030e-01 1.543519496917724609e-01 5.827946215867996216e-02 -4.781263321638107300e-02 1.264805048704147339e-01 -1.135539114475250244e-01 3.123330175876617432e-01 -7.004833966493606567e-02 -3.257222175598144531e-01 -2.479708790779113770e-01 2.647176980972290039e-01 1.814911216497421265e-01 4.931360855698585510e-02
-1.785217076539993286e-01 -8.495958149433135986e-02 -2.369926124811172485e-01 -2.664850950241088867e-01 -9.499504417181015015e-02 -3.332984820008277893e-02 -2.345582097768783569e-01 -4.576369002461433411e-02 9.111724793910980225e-02 -2.257429063320159912e-02 -5.560952425003051758e-02 -1.148638278245925903e-01 3.388889431953430176e-01 -2.989785969257354736e-01 1.599788814783096313e-01 -1.788771003484725952e-01 3.657313287258148193e-01 -8.924984186887741089e-02 -3.293406963348388672e-02 -3.439895808696746826e-02 -1.988626867532730103e-01 1.327572315931320190e-01 1.944749206304550171e-01 2.182536013424396515e-02 6.119385734200477600e-02 2.709503173828125000e-01 8.129832893610000610e-02 -1.054462119936943054e-01 -1.536741107702255249e-02 3.062379956245422363e-01 8.586400747299194336e-02 2.093435972929000854e-01
-1.278911232948303223e-01 7.923765480518341064e-02 -1.226576268672943115e-01 -8.474373817443847656e-02 -8.744358271360397339e-02 -7.765062153339385986e-02 2.652589082717895508e-01 -1.400800049304962158e-01 -5.246858671307563782e-02 1.488854736089706421e-02 3.921882435679435730e-02 -2.773222923278808594e-01 2.583650648593902588e-01 -1.882626414299011230e-01 -1.675754487514495850e-01 6.145439669489860535e-02 1.911743432283401489e-01 7.953919470310211182e-03 1.730864681303501129e-02 4.060849845409393311e-01 1.078155189752578735e-01 -2.459553256630897522e-02 -2.835671231150627136e-02 2.313705086708068848e-01 -1.128542870283126831e-01 3.557252585887908936e-01 8.167473971843719482e-02 4.397966861724853516e-01 1.199730634689331055e-01 1.038170084357261658e-01 -5.298858135938644409e-02 1.659576781094074249e-02
-3.736421838402748108e-02 -7.781683653593063354e-02 -1.014978811144828796e-01 -1.340601127594709396e-02 -1.141385659575462341e-01 -8.801236003637313843e-02 7.325992733240127563e-02 -6.950819399207830429e-03 -1.984573751688003540e-01 -1.418468207120895386e-01 -1.160742565989494324e-01 3.201844692230224609e-01 4.710044860839843750e-01 -7.314476370811462402e-02 5.019730329513549805e-02 1.442799568176269531e-01 1.678959429264068604e-01 -1.181787028908729553e-01 -7.686029374599456787e-02 -1.891549676656723022e-02 2.385521531105041504e-01 -1.247209236025810242e-01 3.378209471702575684e-01 2.644654810428619385e-01 -2.520168125629425049e-01 2.685659229755401611e-01 -1.134663075208663940e-01 -6.979995965957641602e-02 -6.554801762104034424e-02 2.194207906723022461e-01 -1.314064711332321167e-01 -4.247747361660003662e-02
-1.352503597736358643e-01 -2.683320343494415283e-01 -2.046199142932891846e-02 4.668008908629417419e-02 -1.412724703550338745e-01 -1.111288145184516907e-01 -1.415185332298278809e-01 -2.133109718561172485e-01 1.820477247238159180e-01 2.111814916133880615e-01 1.210899129509925842e-01 1.774201095104217529e-01 2.208305597305297852e-01 1.021007448434829712e-01 1.329163610935211182e-01 8.703294210135936737e-03 3.133401572704315186e-01 -2.534592747688293457e-01 -1.114092394709587097e-01 1.080144494771957397e-01 -3.290387615561485291e-02 2.780933380126953125e-01 1.752639561891555786e-01 -6.637169420719146729e-02 -1.736465990543365479e-01 3.314033746719360352e-01 2.260567992925643921e-01 8.090168982744216919e-02 1.041912734508514404e-01 2.194049581885337830e-02 1.948729343712329865e-02 3.147523105144500732e-01
2.413751035928726196e-01 -2.773804962635040283e-01 -1.756688952445983887e-01 -2.113738358020782471e-01 -1.339269131422042847e-01 -1.858355104923248291e-01 -1.656932197511196136e-02 -2.047406733036041260e-01 -2.223698645830154419e-01 1.178871914744377136e-01 3.341298699378967285e-01 3.126390650868415833e-02 1.894115656614303589e-02 -1.832164451479911804e-02 1.376430094242095947e-01 -3.528376817703247070e-01 9.206022322177886963e-02 6.660258769989013672e-02 -2.195666283369064331e-01 -1.502205729484558105e-01 1.550065279006958008e-01 -2.449806034564971924e-02 1.750098764896392822e-01 4.076537489891052246e-02 -8.836370706558227539e-02 2.349871993064880371e-01 4.912230744957923889e-02 2.005922794342041016e-01 1.022382527589797974e-01 -1.331325992941856384e-02 -2.966815531253814697e-01 1.719397157430648804e-01
-9.745391458272933960e-02 1.747032254934310913e-01 3.957537189126014709e-02 -1.769677400588989258e-01 -1.402391940355300903e-01 -1.022318657487630844e-02 8.366539329290390015e-02 8.174237795174121857e-03 -1.343619525432586670e-01 -2.950235009193420410e-01 2.672833576798439026e-02 -1.006172224879264832e-01 1.983486562967300415e-01 -2.867304161190986633e-02 -2.018128484487533569e-01 -2.331211715936660767e-01 1.257913261651992798e-01 3.268819749355316162e-01 -2.339033037424087524e-01 2.297491729259490967e-01 1.071472465991973877e-01 1.804821938276290894e-01 1.756228357553482056e-01 9.465749561786651611e-02 -5.455558001995086670e-02 4.341578781604766846e-01 -7.564461231231689453e-02 2.953280210494995117e-01 5.865244194865226746e-03 1.693267673254013062e-01 1.243056803941726685e-01 8.058957010507583618e-02
-2.245691604912281036e-03 -3.267717063426971436e-01 -7.689116895198822021e-02 -2.242306470870971680e-01 -2.110174447298049927e-01 -1.477926522493362427e-01 -9.146666526794433594e-02 -3.162374198436737061e-01 1.012903153896331787e-01 1.411205530166625977e-01 1.589890420436859131e-01 2.340188771486282349e-01 1.969971358776092529e-01 -8.196052163839340210e-02 -1.727918833494186401e-01 -8.139675110578536987e-02 -8.271122723817825317e-02 9.476517885923385620e-02 -2.762975692749023438e-01 -1.668661981821060181e-01 2.981661558151245117e-01 -1.080778241157531738e-01 1.066960468888282776e-01 8.405677042901515961e-03 -1.025122925639152527e-01 3.488036394119262695e-01 6.417410820722579956e-02 -6.277398765087127686e-02 -1.544945836067199707e-01 4.023798927664756775e-02 -2.678421735763549805e-01 -2.348952367901802063e-02
1.103215217590332031e-01 -3.813152015209197998e-01 -3.515581488609313965e-01 -9.673331677913665771e-02 -7.182635366916656494e-02 5.663665756583213806e-02 2.362768910825252533e-02 -4.378814622759819031e-02 -4.437410831451416016e-02 -2.943153381347656250e-01 2.935475409030914307e-01 3.736093267798423767e-02 3.948101773858070374e-02 -2.011087350547313690e-02 -2.116470485925674438e-01 -1.467653214931488037e-01 1.335310377180576324e-02 -5.958089977502822876e-02 -1.749369949102401733e-01 2.704319655895233154e-01 2.362870275974273682e-01 3.100573644042015076e-02 5.125613510608673096e-02 1.302338987588882446e-01 9.259181469678878784e-02 2.281573116779327393e-01 6.905620545148849487e-02 3.777883052825927734e-01 -1.025803312659263611e-01 1.500705778598785400e-01 -6.774564739316701889e-03 -1.706566065549850464e-01
1.427793204784393311e-01 2.425907701253890991e-01 4.254562780261039734e-02 -1.287237852811813354e-01 -2.783254086971282959e-01 8.810369670391082764e-02 -7.197626680135726929e-02 -1.917254030704498291e-01 -3.762823641300201416e-01 -2.095724791288375854e-01 1.445771008729934692e-01 -1.491743475198745728e-01 1.786662191152572632e-01 -3.120765555649995804e-03 1.453942507505416870e-01 2.003436833620071411e-01 1.342916041612625122e-01 2.265146225690841675e-01 4.791084676980972290e-02 2.118562161922454834e-01 1.377031505107879639e-01 5.466901883482933044e-02 1.603964120149612427e-01 2.354218363761901855e-01 -6.359674036502838135e-02 2.683047354221343994e-01 -2.824288420379161835e-02 2.854513525962829590e-01 -1.817901036702096462e-03 1.388747990131378174e-01 -2.368140816688537598e-01 6.242266856133937836e-03
-1.331188678741455078e-01 -4.860194399952888489e-02 -2.041480541229248047e-01 -1.035707816481590271e-01 -2.386375367641448975e-01 -3.259505331516265869e-01 2.767477370798587799e-02 -7.383982837200164795e-02 -2.352732792496681213e-02 -1.466996818780899048e-01 1.432445347309112549e-01 9.494867175817489624e-02 2.827336490154266357e-01 -1.000524461269378662e-01 8.465880900621414185e-02 3.314823377877473831e-03 3.037139773368835449e-01 -2.313399463891983032e-01 -1.018140166997909546e-01 1.175625696778297424e-01 1.803352683782577515e-01 -2.402428537607192993e-01 3.811093792319297791e-02 8.732172846794128418e-02 -2.229670584201812744e-01 4.786149784922599792e-02 7.766574621200561523e-02 7.195388525724411011e-02 -3.655966520309448242e-01 2.293789833784103394e-01 -1.533167958259582520e-01 2.590565681457519531e-01
-1.112155020236968994e-01 -9.633762389421463013e-02 -1.367802359163761139e-02 -9.377013146877288818e-02 -2.316982448101043701e-01 1.011277437210083008e-01 -1.317627727985382080e-01 -1.079457402229309082e-01 -1.864740997552871704e-01 1.556036770343780518e-01 -1.368252374231815338e-02 2.357613444328308105e-01 2.818722128868103027e-01 -1.284753084182739258e-01 -1.770251542329788208e-01 -4.415580630302429199e-02 2.807943709194660187e-02 1.095028221607208252e-01 -1.496237423270940781e-02 1.622629016637802124e-01 2.668985426425933838e-01 2.498489320278167725e-01 1.771380305290222168e-01 -2.786163389682769775e-01 1.316547989845275879e-01 4.171209633350372314e-01 2.828831374645233154e-01 -2.465584501624107361e-02 -1.845534890890121460e-01 -7.139321416616439819e-02 1.889172494411468506e-01 6.039176136255264282e-02
-3.126691281795501709e-01 1.383269429206848145e-01 -1.321957111358642578e-01 5.847586691379547119e-02 -3.047193773090839386e-02 -2.780637741088867188e-01 -5.307544395327568054e-02 -2.685171365737915039e-01 -1.791482791304588318e-02 2.363811992108821869e-02 1.572898328304290771e-01 8.993181586265563965e-02 3.158633410930633545e-01 -2.368513494729995728e-01 3.187499567866325378e-02 -1.658586412668228149e-01 2.391309291124343872e-01 -2.204750925302505493e-01 -8.909265697002410889e-02 1.278817057609558105e-01 1.779490858316421509e-01 -2.268543243408203125e-01 3.336560353636741638e-02 1.091759800910949707e-01 -1.445244252681732178e-01 1.690145134925842285e-01 -3.386595100164413452e-02 2.153628915548324585e-01 -1.897148042917251587e-01 1.546357125043869019e-01 -1.250472515821456909e-01 3.036011755466461182e-01
-1.823829710483551025e-01 -7.730275974608957767e-04 -1.810777336359024048e-01 1.850853413343429565e-01 -4.189070463180541992e-01 5.836435407400131226e-02 -1.841960707679390907e-03 -2.221854925155639648e-01 1.750540174543857574e-02 -2.855279743671417236e-01 5.896922945976257324e-02 -1.061526834964752197e-01 3.085280656814575195e-01 -1.456637829542160034e-01 -6.347396224737167358e-02 1.357750408351421356e-02 1.051614508032798767e-01 -6.249412521719932556e-02 -5.657704919576644897e-02 7.358969002962112427e-02 -1.112164780497550964e-01 2.639812827110290527e-01 3.528437316417694092e-01 1.135154813528060913e-01 -6.117445975542068481e-02 2.856920063495635986e-01 9.759940952062606812e-02 -3.151723742485046387e-02 2.875298559665679932e-01 -3.305997699499130249e-02 -1.547888964414596558e-01 -8.720055967569351196e-02
1.766392141580581665e-01 -1.326628625392913818e-01 -5.441201850771903992e-02 -1.548549383878707886e-01 -1.756034940481185913e-01 -3.381352499127388000e-02 -5.041725188493728638e-02 -2.042543441057205200e-01 -1.181310117244720459e-01 5.498451739549636841e-02 1.165252402424812317e-01 -9.745729714632034302e-02 -1.294934451580047607e-01 -8.732827007770538330e-02 3.947219625115394592e-02 1.446388065814971924e-01 -2.849201299250125885e-02 -5.821367725729942322e-02 -3.728205859661102295e-01 1.815857291221618652e-01 -1.488324254751205444e-01 2.784756720066070557e-01 3.113413155078887939e-01 3.327591717243194580e-01 1.598247438669204712e-01 1.702874004840850830e-01 5.446716770529747009e-02 1.064256578683853149e-01 -3.869189321994781494e-01 7.047748565673828125e-02 1.525613516569137573e-01 1.754279881715774536e-01
-1.696874052286148071e-01 3.622620599344372749e-03 -2.226965576410293579e-01 -3.239767253398895264e-01 -2.132367938756942749e-01 -1.260337680578231812e-01 2.159063816070556641e-01 -4.720402956008911133e-01 -1.728066429495811462e-02 -1.901707053184509277e-01 -3.729142248630523682e-02 1.299975365400314331e-01 -1.271427273750305176e-01 7.874269067542627454e-05 2.507601380348205566e-01 5.200938135385513306e-02 1.117167249321937561e-01 9.232236444950103760e-02 -8.964783698320388794e-02 9.871717542409896851e-02 2.996093630790710449e-01 -4.428849369287490845e-02 1.560660302639007568e-01 9.438369423151016235e-02 6.794223189353942871e-02 1.858270913362503052e-01 3.718534484505653381e-02 4.497842490673065186e-02 1.577824652194976807e-01 2.558906376361846924e-01 -2.112520486116409302e-01 8.948400616645812988e-02
5.590933188796043396e-02 -1.193984821438789368e-01 1.123427599668502808e-02 -2.452413737773895264e-02 1.259000003337860107e-01 -9.183496236801147461e-02 -3.494372591376304626e-02 -9.091063588857650757e-02 -9.238608181476593018e-03 2.292847335338592529e-01 1.642703413963317871e-01 3.602639436721801758e-01 1.885755509138107300e-01 3.405066579580307007e-02 7.674310822039842606e-03 5.204506963491439819e-02 4.329211711883544922e-01 7.793874293565750122e-02 -3.672173246741294861e-02 2.855629324913024902e-01 1.428162157535552979e-01 1.491331458091735840e-01 2.339984327554702759e-01 1.446649283170700073e-01 -2.377251982688903809e-01 3.655165433883666992e-01 6.185634434223175049e-02 1.703869551420211792e-02 1.088805943727493286e-01 -1.572709530591964722e-01 1.613526046276092529e-01 -2.182534337043762207e-01
-4.795414581894874573e-02 7.656830549240112305e-02 -3.167159557342529297e-01 -2.306365519762039185e-01 1.206407994031906128e-01 -4.359580576419830322e-02 -2.252429723739624023e-01 -6.688351929187774658e-02 -9.922146052122116089e-02 -1.369537203572690487e-03 -5.893782246857881546e-03 2.749408185482025146e-01 -5.802529398351907730e-03 -1.508119422942399979e-02 1.990479230880737305e-01 -2.339511811733245850e-01 4.011616110801696777e-01 -3.104759156703948975e-01 -1.790380477905273438e-01 2.178899012506008148e-04 1.210899353027343750e-01 1.110883895307779312e-03 5.430479347705841064e-02 1.253663897514343262e-01 -1.121436655521392822e-01 1.909609884023666382e-01 2.344297468662261963e-01 1.909259334206581116e-02 -2.484595626592636108e-01 2.233603298664093018e-01 -5.000327900052070618e-02 2.130439430475234985e-01
-4.763099923729896545e-02 -1.040709298104047775e-02 6.284515559673309326e-02 -2.958346605300903320e-01 -1.366891413927078247e-01 2.116960436105728149e-01 -1.144925728440284729e-01 -2.076769471168518066e-01 -3.829088211059570312e-01 -5.923338234424591064e-02 3.104773461818695068e-01 5.269862711429595947e-02 4.206118881702423096e-01 5.942219402641057968e-03 -1.632697880268096924e-01 -8.999829739332199097e-02 1.920388489961624146e-01 5.497116968035697937e-02 -1.236067190766334534e-01 2.018388658761978149e-01 9.928987175226211548e-02 3.175164759159088135e-01 6.293953210115432739e-02 -1.239422336220741272e-02 4.915114492177963257e-02 1.933709830045700073e-01 -4.723623767495155334e-02 -6.852542608976364136e-02 1.188061609864234924e-01 1.688904762268066406e-01 -7.523287832736968994e-02 -1.402419954538345337e-01
-2.268501371145248413e-01 6.845923513174057007e-02 7.177921012043952942e-03 -2.921401858329772949e-01 -1.570086926221847534e-01 -8.587926626205444336e-02 1.691827178001403809e-01 -2.996465861797332764e-01 -1.031043082475662231e-01 2.038447856903076172e-01 1.001915857195854187e-01 -1.254918724298477173e-01 1.191548779606819153e-01 -1.313813030719757080e-01 -1.731562316417694092e-01 -9.784214198589324951e-02 8.950851857662200928e-02 1.343659162521362305e-01 -1.471887528896331787e-01 7.999527454376220703e-02 6.652925163507461548e-02 3.244056105613708496e-01 1.378696262836456299e-01 2.961323857307434082e-01 -1.244451627135276794e-01 3.146811127662658691e-01 7.337283343076705933e-02 -1.589079648256301880e-01 1.020377967506647110e-02 -6.669514626264572144e-02 3.509825170040130615e-01 1.250903308391571045e-01
-1.785800307989120483e-01 8.903230726718902588e-02 -7.833626866340637207e-02 -2.440765798091888428e-01 -9.609882533550262451e-02 -1.619026213884353638e-01 3.518946468830108643e-01 -3.969950079917907715e-01 -2.312068641185760498e-02 -1.621054559946060181e-01 4.951607435941696167e-03 2.100886404514312744e-01 1.503055989742279053e-01 -1.043155938386917114e-01 1.960536241531372070e-01 9.566342085599899292e-02 2.283222377300262451e-01 3.334077075123786926e-02 1.482926215976476669e-02 1.208506226539611816e-01 3.439901471138000488e-01 7.873751223087310791e-02 1.004430279135704041e-02 1.269167959690093994e-01 -2.029461413621902466e-02 1.355612426996231079e-01 1.606548130512237549e-01 2.779599130153656006e-01 1.778454035520553589e-01 1.901797801256179810e-01 -1.361338347196578979e-01 9.251161664724349976e-02
-1.952753961086273193e-01 3.607251122593879700e-02 -2.231369763612747192e-01 1.715070158243179321e-01 -3.977823853492736816e-01 9.542926400899887085e-02 2.554470896720886230e-01 -1.512367725372314453e-01 -5.848027765750885010e-02 -5.249635782092809677e-03 3.230941295623779297e-02 1.994389742612838745e-01 -5.376572720706462860e-03 -3.924621045589447021e-01 1.028572022914886475e-01 -9.403517842292785645e-02 2.428522557020187378e-01 3.687233850359916687e-02 -2.141207009553909302e-01 1.751876175403594971e-01 1.569482535123825073e-01 1.985629349946975708e-01 3.460357710719108582e-02 2.019906975328922272e-02 -7.294461131095886230e-02 1.837598234415054321e-01 -1.270944178104400635e-01 1.290994137525558472e-01 -1.704400628805160522e-01 2.605541944503784180e-01 1.711465567350387573e-01 -8.645847439765930176e-02
1.068035140633583069e-01 1.259221434593200684e-01 1.211937703192234039e-02 -2.017189413309097290e-01 -1.293295621871948242e-01 -9.399643540382385254e-02 1.494900286197662354e-01 -3.562281429767608643e-01 -7.789969444274902344e-02 -2.878176569938659668e-01 1.532697081565856934e-01 2.285526990890502930e-01 5.038224533200263977e-02 -4.693274945020675659e-02 -7.536429166793823242e-02 4.345218464732170105e-02 -1.804626663215458393e-03 -9.207073599100112915e-02 1.308842450380325317e-01 2.369187772274017334e-01 4.134205281734466553e-01 1.522909663617610931e-02 1.604256331920623779e-01 3.004964292049407959e-01 -1.320917010307312012e-01 1.295336633920669556e-01 2.529374659061431885e-01 2.134439647197723389e-01 -8.348678052425384521e-02 2.615024708211421967e-02 -1.173180062323808670e-02 -2.442723512649536133e-01
8.599504828453063965e-02 -1.799548044800758362e-02 -1.833013296127319336e-01 -1.316688209772109985e-01 -9.761045128107070923e-02 -1.441949903964996338e-01 1.042893230915069580e-01 9.226541034877300262e-03 -2.740151882171630859e-01 5.483992281369864941e-04 -5.182711873203516006e-03 3.573851585388183594e-01 4.414120912551879883e-01 -2.355991303920745850e-01 -1.731295697391033173e-02 -8.157898485660552979e-02 -8.580271154642105103e-02 -2.539038062095642090e-01 -1.544138044118881226e-01 1.734839975833892822e-01 2.993025779724121094e-01 -7.013358920812606812e-02 1.187763437628746033e-01 4.411905631422996521e-02 -1.542726457118988037e-01 3.013739287853240967e-01 -6.753207743167877197e-02 -3.201288357377052307e-02 -1.001763567328453064e-01 1.976827830076217651e-01 -1.845734417438507080e-01 -1.428403239697217941e-02
-8.468566089868545532e-02 -2.878210842609405518e-01 -7.795733213424682617e-02 -2.540416456758975983e-02 -1.644619107246398926e-01 -3.130118846893310547e-01 1.925599873065948486e-01 4.935453087091445923e-02 -3.594679757952690125e-02 1.109056025743484497e-01 1.858527660369873047e-01 -5.967987328767776489e-02 3.058851063251495361e-01 6.337954103946685791e-02 2.580349147319793701e-01 2.105187997221946716e-02 1.988032311201095581e-01 -5.888774991035461426e-02 -2.536755502223968506e-01 1.214373484253883362e-02 2.205693572759628296e-01 1.624229848384857178e-01 1.817335039377212524e-01 1.088595539331436157e-01 8.540157228708267212e-02 3.225789964199066162e-01 2.752473950386047363e-01 1.375793013721704483e-02 1.150233373045921326e-01 8.729841560125350952e-02 -2.547051757574081421e-02 2.936361134052276611e-01
-3.357032537460327148e-01 3.894311562180519104e-02 -1.772034615278244019e-01 -3.292353078722953796e-02 -1.658681482076644897e-01 7.037651538848876953e-02 -1.493072658777236938e-01 -1.522196382284164429e-01 1.835855543613433838e-01 1.619839519262313843e-01 -1.290962006896734238e-02 1.372581869363784790e-01 2.923501133918762207e-01 8.386699855327606201e-02 -3.739100098609924316e-01 8.276490867137908936e-02 1.287760436534881592e-01 -1.887676715850830078e-01 1.454127766191959381e-02 2.010344266891479492e-01 2.414392530918121338e-01 2.285924851894378662e-01 3.284836113452911377e-01 1.876083016395568848e-01 -1.848129630088806152e-01 8.238542079925537109e-02 1.246509701013565063e-01 -2.346186526119709015e-02 2.783696167171001434e-02 4.055568482726812363e-03 -2.207048684358596802e-01 6.512381881475448608e-02
-2.690896093845367432e-01 -1.262483000755310059e-01 4.767031222581863403e-02 -2.523686289787292480e-01 1.177956461906433105e-01 -2.364260256290435791e-01 1.076214835047721863e-01 -2.700974941253662109e-01 9.618676849640905857e-04 -4.228371661156415939e-03 2.588741481304168701e-01 1.845167130231857300e-01 -1.621727347373962402e-01 1.752513274550437927e-02 -2.163232266902923584e-01 -5.928895995020866394e-02 -1.907668658532202244e-03 -8.710674941539764404e-02 -1.336496174335479736e-01 8.776226080954074860e-03 -2.606612145900726318e-01 1.632916778326034546e-01 1.707065850496292114e-01 2.582795619964599609e-01 -1.874173432588577271e-01 3.083544075489044189e-01 -5.534892529249191284e-02 1.319581568241119385e-01 -8.249644935131072998e-02 1.971355080604553223e-01 -2.295505106449127197e-01 2.198836356401443481e-01
-2.044369280338287354e-01 -1.155523508787155151e-01 -6.559155881404876709e-02 1.130225211381912231e-01 -3.593120574951171875e-01 -1.341933310031890869e-01 4.758965596556663513e-02 8.724498003721237183e-02 2.670769812539219856e-03 9.501373767852783203e-02 2.824190557003021240e-01 1.668638549745082855e-03 1.466805338859558105e-01 1.313516348600387573e-01 1.711766421794891357e-01 1.306295841932296753e-01 1.888213902711868286e-01 -1.159178465604782104e-01 -4.073544740676879883e-01 1.516795158386230469e-01 2.328859567642211914e-01 4.320741817355155945e-02 1.810120940208435059e-01 1.226874440908432007e-02 4.580530151724815369e-02 3.603959679603576660e-01 9.682401269674301147e-02 -1.390123069286346436e-01 3.760942444205284119e-02 2.061827182769775391e-01 -1.560321003198623657e-01 2.021071761846542358e-01
-6.808775663375854492e-02 1.317304074764251709e-01 -1.636507511138916016e-01 -3.994294703006744385e-01 -6.927253305912017822e-02 -1.627975553274154663e-01 1.325497627258300781e-01 -2.567763924598693848e-01 -2.628319263458251953e-01 -5.616507306694984436e-02 1.190074812620878220e-02 -9.976742416620254517e-02 -1.398724317550659180e-01 -2.433495409786701202e-02 1.118789687752723694e-01 1.608043536543846130e-02 3.097065389156341553e-01 -1.425531413406133652e-02 5.117306485772132874e-02 -5.997261404991149902e-02 2.276692688465118408e-01 1.979179978370666504e-01 5.007578060030937195e-02 2.129397839307785034e-01 -1.930636912584304810e-01 4.448219537734985352e-01 -4.827291890978813171e-02 1.234714984893798828e-01 1.636204421520233154e-01 1.682820320129394531e-01 1.104474663734436035e-01 2.051559835672378540e-02
-1.297922283411026001e-01 -1.096079647541046143e-01 -2.410156726837158203e-01 1.199832335114479065e-01 -2.364700846374034882e-02 -1.920655816793441772e-01 1.542836278676986694e-01 -9.472686052322387695e-02 -1.263686567544937134e-01 1.548491865396499634e-01 -1.005008742213249207e-01 1.140733435750007629e-01 2.090215235948562622e-01 1.221798267215490341e-02 2.707698047161102295e-01 8.560876362025737762e-03 5.654627680778503418e-01 -1.286552101373672485e-01 -1.444650292396545410e-01 2.663434445858001709e-01 1.002867817878723145e-01 -1.534331496804952621e-02 8.609608560800552368e-02 1.365608870983123779e-01 -7.666853070259094238e-02 9.368597716093063354e-02 3.398962318897247314e-01 -2.944977954030036926e-02 -1.662633419036865234e-01 8.384050428867340088e-02 7.729735225439071655e-02 1.094445362687110901e-01
-2.339187264442443848e-01 1.713299751281738281e-01 -2.247117646038532257e-02 2.774474769830703735e-02 -2.375464588403701782e-01 -8.763737976551055908e-02 -2.257171422243118286e-01 -4.819390177726745605e-01 -1.339703649282455444e-01 -8.924459666013717651e-02 1.692003011703491211e-02 1.870802789926528931e-01 4.981347918510437012e-02 7.480802480131387711e-03 1.196882873773574829e-01 3.167224675416946411e-02 3.255442082881927490e-01 4.485935717821121216e-02 -7.175674289464950562e-02 3.209068626165390015e-02 -1.309554874897003174e-01 -9.494242072105407715e-02 1.640724092721939087e-01 -5.738658085465431213e-02 2.692765891551971436e-01 2.990756630897521973e-01 1.640483438968658447e-01 -1.343640591949224472e-02 -1.586257517337799072e-01 -1.015839725732803345e-01 -1.021427810192108154e-01 2.876764833927154541e-01
1.419519260525703430e-02 -2.035938054323196411e-01 -1.413161773234605789e-02 -2.739306986331939697e-01 -1.667519956827163696e-01 1.651649773120880127e-01 -3.581883609294891357e-01 -2.650740146636962891e-01 6.283483654260635376e-02 -1.037138476967811584e-01 1.732524633407592773e-01 -1.573511511087417603e-01 1.751858144998550415e-01 -1.603607833385467529e-01 2.479853108525276184e-03 -6.202283501625061035e-02 2.945955693721771240e-01 9.054606407880783081e-02 2.610941883176565170e-03 -1.377648413181304932e-01 -2.190365195274353027e-01 3.282792121171951294e-02 2.292964905500411987e-01 1.302096992731094360e-01 1.844267398118972778e-01 2.772245109081268311e-01 2.740916237235069275e-02 1.247593387961387634e-01 -1.612513959407806396e-01 2.186531275510787964e-01 1.137335076928138733e-01 2.307288944721221924e-01
3.682924062013626099e-02 9.482166171073913574e-02 2.621737122535705566e-01 -5.681658908724784851e-02 -4.077185988426208496e-01 -2.133406884968280792e-02 1.566689759492874146e-01 -2.411761134862899780e-01 6.989727914333343506e-02 -1.285967081785202026e-01 1.176631450653076172e-01 -3.024976328015327454e-02 1.880713999271392822e-01 -2.704954706132411957e-03 -1.536166667938232422e-01 -2.735657095909118652e-01 9.380187839269638062e-02 1.456609964370727539e-01 -6.373309344053268433e-02 3.115704953670501709e-01 4.279873520135879517e-02 -1.660785824060440063e-01 3.443047702312469482e-01 1.149379238486289978e-01 -1.189894527196884155e-01 3.209830075502395630e-02 1.757583767175674438e-01 2.027246356010437012e-01 -2.420878857374191284e-01 2.388597577810287476e-01 5.415660515427589417e-02 -1.403599232435226440e-02
8.504810929298400879e-02 -3.367691934108734131e-01 -5.690572783350944519e-02 -1.991335749626159668e-01 -2.207478582859039307e-01 -2.010625153779983521e-01 -2.230390459299087524e-01 -1.834598332643508911e-01 -8.055730909109115601e-02 2.988733351230621338e-01 3.269793987274169922e-01 -1.476352512836456299e-01 2.119610309600830078e-01 -1.841392368078231812e-02 -7.724649459123611450e-02 -1.785491406917572021e-01 1.535989791154861450e-01 6.900290958583354950e-03 -1.795214414596557617e-01 1.793515123426914215e-02 2.632428109645843506e-01 -8.518113940954208374e-02 9.162382036447525024e-02 8.047266304492950439e-02 -1.873696744441986084e-01 1.901866793632507324e-01 7.200861722230911255e-02 1.692132800817489624e-01 6.142602488398551941e-02 2.888918481767177582e-02 -2.588773965835571289e-01 1.786791384220123291e-01
5.282595381140708923e-02 -5.471340194344520569e-02 -6.312834471464157104e-02 -1.198979616165161133e-01 -2.449396252632141113e-01 -1.779186278581619263e-01 -2.948879897594451904e-01 -1.533329188823699951e-01 1.515146438032388687e-02 3.103582002222537994e-02 2.864193618297576904e-01 2.202478796243667603e-01 2.534743845462799072e-01 -7.889752089977264404e-02 8.280704170465469360e-02 1.076286286115646362e-01 2.077382653951644897e-01 -2.496416419744491577e-01 -3.078401386737823486e-01 1.195246279239654541e-01 1.755727082490921021e-01 -3.801085427403450012e-02 -2.734137512743473053e-02 1.960808783769607544e-01 8.593092113733291626e-02 1.600062847137451172e-01 4.904818162322044373e-02 3.115017414093017578e-01 2.952286005020141602e-01 -1.225422769784927368e-01 -9.457966685295104980e-02 1.534308046102523804e-01
9.288372471928596497e-03 -1.394255608320236206e-01 2.837710082530975342e-02 -7.600665837526321411e-02 -3.479314446449279785e-01 5.443748086690902710e-02 -1.414607167243957520e-01 6.388793140649795532e-02 -2.826088368892669678e-01 -3.904159367084503174e-01 -6.873157620429992676e-02 2.112339884042739868e-01 1.743235290050506592e-01 -2.801734022796154022e-02 -9.719572216272354126e-02 -1.662634164094924927e-01 8.533184975385665894e-02 -6.509185582399368286e-02 -6.321588903665542603e-02 -2.895631454885005951e-02 1.350293010473251343e-01 1.887975782155990601e-01 2.634940296411514282e-02 6.037994287908077240e-03 1.396365761756896973e-01 4.638581573963165283e-01 3.172164559364318848e-01 1.424780339002609253e-01 1.779571473598480225e-01 2.852601185441017151e-02 3.530113026499748230e-02 1.249001473188400269e-01
-8.453307300806045532e-02 3.416242450475692749e-02 -2.447427362203598022e-01 -3.018722534179687500e-01 -1.281082183122634888e-01 7.771877106279134750e-03 1.424722373485565186e-01 -2.184049785137176514e-01 -3.246349990367889404e-01 -2.222637683153152466e-01 8.321414142847061157e-02 6.639054417610168457e-02 3.293539211153984070e-02 1.390156149864196777e-01 -1.357505768537521362e-01 4.743829369544982910e-03 3.990127742290496826e-01 2.425485998392105103e-01 1.050552166998386383e-02 -3.411996737122535706e-02 1.808921247720718384e-01 -1.723796129226684570e-02 4.107506573200225830e-02 1.260923743247985840e-01 -2.285029888153076172e-01 3.741736412048339844e-01 4.740623384714126587e-02 1.001283228397369385e-01 2.049443684518337250e-02 2.458325922489166260e-01 1.209159195423126221e-01 -3.632919862866401672e-02
-1.843040138483047485e-01 1.409185230731964111e-01 -8.184980601072311401e-02 -2.893019616603851318e-01 -3.194419145584106445e-01 1.108746081590652466e-01 -1.270072609186172485e-01 -1.839664205908775330e-02 -2.138951718807220459e-01 -7.930309325456619263e-02 1.697534024715423584e-01 3.671114146709442139e-02 -1.929530873894691467e-02 1.734232753515243530e-01 1.599150523543357849e-02 1.978049278259277344e-01 2.990481555461883545e-01 -1.056417524814605713e-01 -1.018125340342521667e-01 -2.981264330446720123e-02 3.787496685981750488e-01 1.591698080301284790e-01 3.679636418819427490e-01 -8.448334038257598877e-02 -8.668793737888336182e-02 6.544972769916057587e-03 1.056085750460624695e-01 3.658219054341316223e-02 -2.900349199771881104e-01 1.165000870823860168e-01 1.354182213544845581e-01 -1.170198917388916016e-01
-1.961923539638519287e-01 6.352142244577407837e-02 -1.944540292024612427e-01 -2.929065823554992676e-01 -9.921308606863021851e-02 -1.681496202945709229e-01 -2.285746783018112183e-01 -2.640445716679096222e-02 -9.245835244655609131e-02 1.044122949242591858e-01 6.124892458319664001e-02 1.968255043029785156e-01 -4.402006044983863831e-02 4.160731658339500427e-02 1.751860678195953369e-01 -2.942429184913635254e-01 4.392658770084381104e-01 -3.768211007118225098e-01 -2.039380669593811035e-01 -5.460097920149564743e-03 6.559011340141296387e-02 -1.397250313311815262e-02 6.577217578887939453e-02 5.016350001096725464e-02 -1.560051143169403076e-01 1.681252717971801758e-01 7.109688222408294678e-02 4.084328934550285339e-02 -1.882254183292388916e-01 2.187405377626419067e-01 1.688447743654251099e-01 3.009337745606899261e-02
-2.505809664726257324e-01 -3.445699065923690796e-02 -5.611763149499893188e-02 -1.299737691879272461e-01 -2.439457625150680542e-01 -4.874542728066444397e-02 -5.725785493850708008e-01 -4.654747247695922852e-02 -2.634066939353942871e-01 -8.287989348173141479e-02 -6.839386373758316040e-02 7.981483638286590576e-02 -7.205223292112350464e-02 -2.025695592164993286e-01 1.133821904659271240e-02 1.052337661385536194e-01 2.308890074491500854e-01 -1.076434105634689331e-01 -2.316288053989410400e-01 -6.292205769568681717e-03 -3.611430875025689602e-04 -1.540279835462570190e-01 2.754614651203155518e-01 1.699965149164199829e-01 2.455251663923263550e-02 1.384129971265792847e-01 9.866096824407577515e-02 -2.681422745808959007e-03 -2.500523626804351807e-02 1.583977192640304565e-01 6.793805211782455444e-02 2.691250741481781006e-01
-3.153071179986000061e-02 3.020220100879669189e-01 -2.231888286769390106e-02 -6.498745083808898926e-02 -2.530523538589477539e-01 -4.398761317133903503e-02 -4.292808845639228821e-02 -1.970452517271041870e-01 -2.156392186880111694e-01 -1.992404460906982422e-02 1.900718957185745239e-01 -2.334102243185043335e-01 8.395772427320480347e-02 -4.414739459753036499e-02 1.606476753950119019e-01 7.154293358325958252e-03 6.270949542522430420e-02 3.184430003166198730e-01 8.523359149694442749e-02 1.839042156934738159e-01 1.934884935617446899e-01 2.147907167673110962e-01 1.307558417320251465e-01 2.113642096519470215e-01 1.248265150934457779e-02 1.916655153036117554e-01 2.754476964473724365e-01 3.509940207004547119e-01 -2.253193110227584839e-01 1.958803683519363403e-01 -8.072806894779205322e-02 2.612095512449741364e-02
-5.074338614940643311e-02 -7.544860243797302246e-02 -3.237979859113693237e-02 -1.699981540441513062e-01 1.637366972863674164e-02 7.972694188356399536e-02 -1.726703792810440063e-01 -3.864151239395141602e-01 -3.328722715377807617e-01 -3.836570307612419128e-02 4.739553630352020264e-01 1.521398425102233887e-01 2.376875132322311401e-01 -1.703564226627349854e-01 5.226376652717590332e-02 -1.025694981217384338e-01 1.596322469413280487e-02 -1.091372892260551453e-01 -2.469450831413269043e-01 -3.621601685881614685e-02 1.501418650150299072e-01 6.538969930261373520e-03 1.177657023072242737e-02 2.777953743934631348e-01 1.678466200828552246e-01 1.349382400512695312e-01 -8.064034581184387207e-02 1.060135141015052795e-01 -2.917750179767608643e-02 -4.303916171193122864e-02 -2.589105069637298584e-01 9.481203556060791016e-02
-2.888814210891723633e-01 1.624045670032501221e-01 -2.095949091017246246e-02 -1.705016195774078369e-01 -4.327449798583984375e-01 -3.838855400681495667e-02 -2.260915189981460571e-01 -2.934176623821258545e-01 -1.532572209835052490e-01 4.681066796183586121e-02 1.824070662260055542e-01 -1.035777181386947632e-01 1.893108189105987549e-01 -1.401503235101699829e-01 -2.033152431249618530e-02 -3.009988069534301758e-01 1.166196539998054504e-01 -1.508243530988693237e-01 7.857484742999076843e-03 1.105544641613960266e-01 4.838217049837112427e-03 5.248463526368141174e-02 -9.270173311233520508e-02 1.023995280265808105e-01 3.440208360552787781e-02 3.647743761539459229e-01 -1.436471194028854370e-01 1.279909908771514893e-01 8.742188103497028351e-03 -7.012969255447387695e-02 -2.940596267580986023e-02 2.663193643093109131e-01
-1.211649850010871887e-01 4.542163014411926270e-02 -1.180963218212127686e-01 -3.545859456062316895e-01 -1.607091575860977173e-01 -1.670273691415786743e-01 2.594016194343566895e-01 -3.324579894542694092e-01 -6.595638394355773926e-02 -2.328936606645584106e-01 1.251431852579116821e-01 2.198985964059829712e-01 -7.124220579862594604e-02 -5.737837404012680054e-02 2.218101322650909424e-01 3.748485352843999863e-03 1.551511734724044800e-01 1.051051542162895203e-01 -1.639864221215248108e-02 1.508409082889556885e-01 3.338089585304260254e-01 -1.591531038284301758e-01 6.847508996725082397e-02 2.300869375467300415e-01 -3.882315754890441895e-02 1.491981893777847290e-01 4.902659729123115540e-02 1.032322645187377930e-01 1.670841872692108154e-01 3.224640190601348877e-01 -9.123876690864562988e-02 4.761328175663948059e-02
-3.105044923722743988e-02 -2.002235203981399536e-01 1.012506037950515747e-01 -4.570900648832321167e-02 -2.316285818815231323e-01 -2.702318131923675537e-01 2.319469451904296875e-01 -2.078929841518402100e-01 -1.918849050998687744e-01 2.128477692604064941e-01 1.736317388713359833e-02 1.702204197645187378e-01 1.643979996442794800e-01 1.293093413114547729e-01 -1.548505276441574097e-01 1.122894287109375000e-01 -1.368908677250146866e-02 1.283113807439804077e-01 3.149720281362533569e-02 1.819600611925125122e-01 1.449219733476638794e-01 -1.246700808405876160e-01 3.518469631671905518e-01 7.334088534116744995e-02 -1.945102470926940441e-03 1.702871620655059814e-01 6.791660189628601074e-02 2.520169019699096680e-01 -2.443554550409317017e-01 2.804137468338012695e-01 2.451366186141967773e-01 1.383510679006576538e-01
-4.556468129158020020e-01 1.600840091705322266e-01 -1.040909290313720703e-01 -3.699450939893722534e-02 -1.653687059879302979e-01 1.183755099773406982e-01 -2.154204994440078735e-01 -1.445817798376083374e-01 -2.547377645969390869e-01 -4.720402508974075317e-02 -1.693001091480255127e-01 9.379900991916656494e-02 1.385689247399568558e-02 -2.012079954147338867e-01 -2.677309885621070862e-02 3.505230322480201721e-02 2.440976053476333618e-01 1.386489346623420715e-02 -1.623415946960449219e-01 5.505226552486419678e-03 1.964799501001834869e-02 -3.399397432804107666e-02 3.781920075416564941e-01 2.711207568645477295e-01 1.495636701583862305e-01 3.552513718605041504e-01 -5.473274365067481995e-02 -4.667738080024719238e-02 3.369106561876833439e-04 3.248652443289756775e-02 -5.601934157311916351e-03 1.990259140729904175e-01
2.147525995969772339e-01 2.347749918699264526e-01 1.069377586245536804e-01 -2.353009283542633057e-01 -1.315418183803558350e-01 8.648143708705902100e-02 -7.441378384828567505e-02 -3.191260695457458496e-01 -1.178010739386081696e-02 -1.550554335117340088e-01 4.191046580672264099e-02 8.949548751115798950e-02 5.112168937921524048e-02 -3.475027857348322868e-03 -1.231207028031349182e-01 -8.436569012701511383e-03 2.617442309856414795e-01 -1.013837456703186035e-01 1.244556829333305359e-01 1.937010139226913452e-01 4.325402081012725830e-01 -1.464261300861835480e-02 1.102610304951667786e-01 3.065503239631652832e-01 -2.316155135631561279e-01 1.953514814376831055e-01 -5.938652157783508301e-02 2.817074060440063477e-01 -2.389330975711345673e-02 1.482831239700317383e-01 1.313900649547576904e-01 -9.081034362316131592e-02
-1.001373454928398132e-01 -1.411782950162887573e-01 -8.706596493721008301e-02 9.919481724500656128e-02 -1.293030530214309692e-01 -2.368233203887939453e-01 -3.231010437011718750e-01 -7.508965581655502319e-02 2.744217216968536377e-02 1.832025200128555298e-01 2.650197446346282959e-01 -1.430967450141906738e-01 3.733694553375244141e-01 -1.183788776397705078e-01 1.954192370176315308e-01 1.703329980373382568e-01 1.620815247297286987e-01 -1.146386265754699707e-01 -1.994089335203170776e-01 3.245635926723480225e-01 1.570640504360198975e-01 8.007904142141342163e-02 8.008795976638793945e-02 1.235408931970596313e-01 -1.985515654087066650e-01 3.285433053970336914e-01 9.913532435894012451e-02 8.473394811153411865e-02 4.637419059872627258e-02 1.257282961159944534e-02 -2.726153656840324402e-02 -1.394138634204864502e-01
-1.694781631231307983e-01 2.696883678436279297e-01 -2.007651329040527344e-01 -2.150078676640987396e-02 -2.659996747970581055e-01 -2.043332308530807495e-01 -7.094915956258773804e-02 -5.356343388557434082e-01 -4.839786142110824585e-02 -1.542986482381820679e-01 1.994434744119644165e-01 1.717433631420135498e-01 1.137168109416961670e-01 -1.958843171596527100e-01 6.877182051539421082e-03 1.265387386083602905e-01 2.679141163825988770e-01 1.400038748979568481e-01 -2.684402167797088623e-01 -1.358671784400939941e-01 -1.004882976412773132e-01 2.679323544725775719e-03 2.082050032913684845e-02 1.964495927095413208e-01 8.370812237262725830e-02 1.101606637239456177e-01 9.456965327262878418e-02 2.881709253415465355e-03 -9.551621973514556885e-02 4.206835106015205383e-02 -8.522402495145797729e-02 1.151717603206634521e-01
-1.438898444175720215e-01 1.126536279916763306e-01 -2.155410200357437134e-01 -3.067279756069183350e-01 -6.262432783842086792e-02 -2.017772495746612549e-01 -1.695387810468673706e-01 -2.869965732097625732e-01 1.140809655189514160e-01 8.572620153427124023e-02 3.443068563938140869e-01 2.715750336647033691e-01 2.845897078514099121e-01 -1.963299214839935303e-01 2.433891296386718750e-01 8.911428600549697876e-02 3.439018130302429199e-01 5.325088649988174438e-02 -3.817607834935188293e-02 -2.348808385431766510e-02 7.115422934293746948e-02 -4.295722395181655884e-02 5.048318579792976379e-02 5.095602199435234070e-02 2.031710296869277954e-01 1.644518412649631500e-02 -1.145784929394721985e-01 2.232333719730377197e-01 -3.674631938338279724e-02 1.334542483091354370e-01 -9.255436062812805176e-02 5.945737287402153015e-02
1.658878624439239502e-01 1.028219461441040039e-01 -2.933209389448165894e-02 -1.090322509407997131e-01 -6.671395897865295410e-02 1.297274325042963028e-02 -2.263332605361938477e-01 -3.600441813468933105e-01 -1.920604407787322998e-01 2.368303015828132629e-02 -2.193041443824768066e-01 -2.723818458616733551e-02 -1.283438056707382202e-01 -4.291933774948120117e-02 -4.129341617226600647e-02 1.229503229260444641e-01 1.539919972419738770e-01 -9.022045880556106567e-03 -5.485511943697929382e-02 3.164261877536773682e-01 4.026372432708740234e-01 3.574230372905731201e-01 1.777875870466232300e-01 2.373703271150588989e-01 -1.539662331342697144e-01 1.724128872156143188e-01 1.642024964094161987e-01 1.363244503736495972e-01 6.333789229393005371e-02 1.405630260705947876e-01 1.044057980179786682e-01 6.215217709541320801e-02
-5.528459697961807251e-02 -4.654598832130432129e-01 -5.422963201999664307e-02 -4.244714044034481049e-03 -7.533815503120422363e-02 1.945945322513580322e-01 5.216250568628311157e-02 -1.300784647464752197e-01 -8.345109224319458008e-02 8.995191752910614014e-02 1.993238627910614014e-01 -1.805732101202011108e-01 1.261604577302932739e-01 1.453477740287780762e-01 1.250575780868530273e-01 -9.812057018280029297e-02 1.260596066713333130e-01 -1.373979151248931885e-01 -2.246910184621810913e-01 2.111729085445404053e-01 3.362856805324554443e-02 -4.425561521202325821e-03 2.006054520606994629e-01 3.037219308316707611e-02 2.269043959677219391e-02 3.403458297252655029e-01 4.350574910640716553e-01 -8.514063805341720581e-02 -2.422369718551635742e-01 2.735873125493526459e-02 1.484933774918317795e-02 1.405687630176544189e-01
-1.030058786273002625e-01 4.760345816612243652e-02 -4.226660430431365967e-01 -1.329786479473114014e-01 -2.017360627651214600e-01 -2.145298570394515991e-01 -2.637842670083045959e-03 1.548096686601638794e-01 7.080765068531036377e-02 -1.191469505429267883e-01 1.358427554368972778e-01 3.264876008033752441e-01 2.241754978895187378e-01 -1.662472188472747803e-01 -4.203252494335174561e-02 -3.236828744411468506e-02 -9.262812882661819458e-02 2.099862135946750641e-02 -5.078991409391164780e-03 5.325515940785408020e-02 -1.137768104672431946e-01 -7.832389324903488159e-02 3.040273487567901611e-01 1.798364073038101196e-01 -3.095328807830810547e-01 2.286034971475601196e-01 1.661813557147979736e-01 -3.720483183860778809e-02 -2.254375815391540527e-02 2.444899231195449829e-01 4.552858695387840271e-02 2.448931932449340820e-01
-3.165599703788757324e-01 -2.860838174819946289e-01 -5.017168074846267700e-02 -1.630277000367641449e-02 -4.216024652123451233e-02 -1.455841809511184692e-01 -2.380979657173156738e-01 -1.007362604141235352e-01 1.234720181673765182e-02 7.045665383338928223e-02 2.125552594661712646e-01 -8.778474479913711548e-02 1.831466853618621826e-01 1.158235445618629456e-01 -2.485728114843368530e-01 -1.505105942487716675e-01 2.405613809823989868e-01 -1.011992022395133972e-01 -1.518801748752593994e-01 3.431437313556671143e-01 6.464978307485580444e-02 -8.507727831602096558e-02 2.454366236925125122e-01 7.326927781105041504e-02 -5.775941535830497742e-02 1.882625669240951538e-01 -2.539803981781005859e-01 1.925761997699737549e-01 2.290163189172744751e-02 2.226843833923339844e-01 1.331694573163986206e-01 2.044041603803634644e-01
-3.963931277394294739e-02 2.813329994678497314e-01 -2.060057371854782104e-01 -2.604705095291137695e-01 -3.239698708057403564e-02 -4.985085502266883850e-02 1.337033510208129883e-02 -1.458263099193572998e-01 -2.521009184420108795e-02 -6.967953592538833618e-02 -3.558042645454406738e-02 7.082947343587875366e-02 8.617093414068222046e-02 -8.844693005084991455e-02 -3.060204535722732544e-02 2.207749634981155396e-01 2.692424878478050232e-02 3.146909773349761963e-01 -7.718466222286224365e-02 1.868995875120162964e-01 8.773183077573776245e-02 2.526904642581939697e-01 4.096708893775939941e-01 2.124108821153640747e-01 1.093561723828315735e-01 1.942507028579711914e-01 7.401853799819946289e-02 8.336533606052398682e-02 -1.866371631622314453e-01 4.059473872184753418e-01 2.879857644438743591e-02 1.399988830089569092e-01
-1.601695716381072998e-01 1.542872786521911621e-01 -1.331782639026641846e-01 -3.050842881202697754e-01 -1.669540554285049438e-01 -1.521227210760116577e-01 8.839275687932968140e-02 -3.086070418357849121e-01 -3.090655505657196045e-01 -1.640679836273193359e-01 1.036205813288688660e-01 -6.211822107434272766e-02 -2.294868230819702148e-01 -9.959091246128082275e-02 -9.404402971267700195e-02 -3.184216842055320740e-02 2.932707667350769043e-01 1.916421353816986084e-01 -2.342912554740905762e-02 -8.222209662199020386e-02 3.078953027725219727e-01 -4.713047668337821960e-02 2.587278932332992554e-02 3.740647435188293457e-02 -1.604640334844589233e-01 3.761766254901885986e-01 -2.647866262122988701e-03 1.462984383106231689e-01 -8.130536973476409912e-02 2.062488943338394165e-01 -9.301850199699401855e-02 2.413675375282764435e-02
-6.187320873141288757e-02 6.839830428361892700e-02 2.103414088487625122e-01 -2.756772339344024658e-01 6.859156489372253418e-02 -1.739009320735931396e-01 3.366127610206604004e-02 -3.441855907440185547e-01 1.208898723125457764e-01 -1.675487607717514038e-01 2.546257898211479187e-02 -5.379704292863607407e-03 6.004585698246955872e-02 -1.664007306098937988e-01 1.208974495530128479e-01 -8.388490229845046997e-02 3.332417011260986328e-01 2.187045812606811523e-01 -5.926543474197387695e-02 4.070361256599426270e-01 2.067687064409255981e-01 -7.200267910957336426e-02 2.114504724740982056e-01 9.873891621828079224e-02 4.344522580504417419e-02 1.050935387611389160e-01 2.685476541519165039e-01 2.648293375968933105e-01 8.459986001253128052e-02 2.846952900290489197e-02 3.878371044993400574e-02 1.589644253253936768e-01
-3.366076350212097168e-01 7.257489860057830811e-02 -1.455854326486587524e-01 -4.194634780287742615e-02 -3.191745877265930176e-01 -9.360196441411972046e-02 -1.465279161930084229e-01 -3.024256825447082520e-01 -2.019241899251937866e-01 -1.358923409134149551e-02 -8.660788089036941528e-02 4.334818199276924133e-02 3.349957242608070374e-02 -2.318017482757568359e-01 2.401170507073402405e-02 -3.617983162403106689e-01 2.201801538467407227e-01 -9.681683778762817383e-02 9.274327754974365234e-02 -2.348724938929080963e-02 4.518669843673706055e-02 1.475163400173187256e-01 -1.187360808253288269e-01 2.501422166824340820e-01 9.343560039997100830e-02 3.162686526775360107e-01 3.946240246295928955e-02 2.968425750732421875e-01 -1.130142807960510254e-01 -1.367512494325637817e-01 2.864983119070529938e-02 -6.374329794198274612e-03
-1.115601789206266403e-02 1.298104971647262573e-01 -2.134702950716018677e-01 -4.660446345806121826e-01 -3.569473326206207275e-01 -3.921837732195854187e-02 2.095606774091720581e-01 -2.904385924339294434e-01 -7.997776567935943604e-02 -2.205902487039566040e-01 2.013442367315292358e-01 -1.226711645722389221e-01 7.211627066135406494e-02 8.894604630768299103e-03 1.777792870998382568e-01 -3.736948966979980469e-02 1.913928389549255371e-01 7.348982989788055420e-02 2.601534686982631683e-02 1.085793748497962952e-01 1.306895464658737183e-01 1.767943352460861206e-01 7.286688685417175293e-02 1.635438650846481323e-01 -1.202270388603210449e-01 1.916532367467880249e-01 7.697214186191558838e-02 -5.202692747116088867e-02 1.353935599327087402e-01 1.862109154462814331e-01 -2.482149600982666016e-01 6.919525563716888428e-02
-1.098350957036018372e-01 5.911894142627716064e-02 -2.954214997589588165e-02 -4.159010201692581177e-02 -2.363094985485076904e-01 -1.216401755809783936e-01 -1.051857043057680130e-02 -5.914113521575927734e-01 -1.781244948506355286e-02 -2.015966624021530151e-01 3.365335464477539062e-01 2.963175065815448761e-02 9.101232141256332397e-02 -2.941793501377105713e-01 3.209864720702171326e-02 -3.075199946761131287e-02 2.589103877544403076e-01 -6.769230961799621582e-02 -2.241817414760589600e-01 -1.122890561819076538e-01 -7.732533663511276245e-02 -6.614945828914642334e-02 1.280237734317779541e-01 -4.687203466892242432e-02 1.871186345815658569e-01 2.081866264343261719e-01 1.742867529392242432e-01 -2.989113796502351761e-03 -1.670707762241363525e-01 -4.060172289609909058e-02 5.376794189214706421e-02 6.937556713819503784e-02
5.810373649001121521e-02 4.452407062053680420e-01 -2.206618189811706543e-01 -1.478770226240158081e-01 -1.346338689327239990e-01 -9.852623939514160156e-02 7.391467690467834473e-02 -1.038234904408454895e-01 -3.757439851760864258e-01 -5.536652170121669769e-03 2.565161585807800293e-01 -2.215619981288909912e-01 1.439096927642822266e-01 -5.276463925838470459e-02 1.225180923938751221e-01 -1.449792236089706421e-01 1.517807543277740479e-01 2.257281243801116943e-01 5.658528208732604980e-02 8.394625037908554077e-02 8.696869015693664551e-02 4.806238412857055664e-02 1.400809586048126221e-01 3.041733503341674805e-01 1.031434088945388794e-01 1.686895340681076050e-01 2.326214611530303955e-01 2.011423557996749878e-01 -5.725014954805374146e-02 7.317880541086196899e-02 -1.151309832930564880e-01 7.943644374608993530e-02
-1.582373827695846558e-01 1.452783644199371338e-01 -1.751149594783782959e-01 2.845346927642822266e-02 -2.110771685838699341e-01 -2.531363070011138916e-01 -5.466531962156295776e-02 -2.257728390395641327e-02 -2.486875653266906738e-02 2.601524889469146729e-01 1.710962355136871338e-01 -1.286744177341461182e-01 3.737052381038665771e-01 -5.625655874609947205e-02 1.396294683218002319e-01 -1.660336107015609741e-01 1.882200688123703003e-01 -1.043850183486938477e-01 -1.774239540100097656e-01 7.213128358125686646e-02 -2.013989835977554321e-01 9.329055249691009521e-02 1.846492141485214233e-01 1.670660078525543213e-01 -3.023048117756843567e-02 2.638053596019744873e-01 1.300984472036361694e-01 1.952279806137084961e-01 -3.342383205890655518e-01 1.535242795944213867e-01 5.610656738281250000e-02 -2.190481424331665039e-01
-2.552493214607238770e-01 -5.646465718746185303e-02 -2.466883361339569092e-01 -1.198371201753616333e-01 -3.752788305282592773e-01 -2.721661468967795372e-03 -1.723227947950363159e-01 -2.095480412244796753e-01 -2.098899334669113159e-01 2.901329286396503448e-02 1.258588116616010666e-02 1.520693749189376831e-01 2.650685608386993408e-02 -1.774287819862365723e-01 -1.141026169061660767e-01 -4.958594143390655518e-01 2.101786583662033081e-01 2.960565499961376190e-02 -1.580219268798828125e-01 9.405622631311416626e-02 9.766391664743423462e-02 2.801954746246337891e-02 1.027688905596733093e-01 9.070987999439239502e-02 1.148161813616752625e-01 2.601324319839477539e-01 -1.348698735237121582e-01 7.358008623123168945e-02 -1.194378267973661423e-02 -2.538980841636657715e-01 6.799719482660293579e-02 3.270433843135833740e-02
-2.418447136878967285e-01 1.189672648906707764e-01 3.740737959742546082e-02 -8.762343972921371460e-02 -3.325594663619995117e-01 -1.008867025375366211e-01 -1.692125201225280762e-02 -4.826595485210418701e-01 2.360245957970619202e-02 1.034564748406410217e-01 2.043161988258361816e-01 3.059443533420562744e-01 2.189355790615081787e-01 -1.212720945477485657e-02 1.437382698059082031e-01 2.207171916961669922e-02 2.392416149377822876e-01 -5.340174585580825806e-02 -2.573198974132537842e-01 -5.580449849367141724e-02 7.737872004508972168e-02 1.269282102584838867e-01 -6.069542840123176575e-02 2.627051174640655518e-01 1.061440408229827881e-01 1.914020776748657227e-01 -2.582636661827564240e-02 1.905921995639801025e-01 9.000817686319351196e-02 -1.718490272760391235e-01 7.438573986291885376e-03 4.038034006953239441e-02
-1.838658303022384644e-01 -6.323740631341934204e-02 -3.154669106006622314e-01 -4.187475144863128662e-02 -2.596039474010467529e-01 -2.732367217540740967e-01 -3.680430352687835693e-02 4.362924024462699890e-02 4.706298187375068665e-02 -2.746499143540859222e-02 -1.396887302398681641e-01 2.278888672590255737e-01 2.562144994735717773e-01 -4.719901457428932190e-02 -1.545449644327163696e-01 1.008637696504592896e-01 3.820374608039855957e-02 -2.003688178956508636e-02 5.635210126638412476e-02 -5.685220658779144287e-02 5.255379900336265564e-02 -2.029164284467697144e-01 1.753491014242172241e-01 1.180563718080520630e-01 -2.178879976272583008e-01 2.761566638946533203e-01 1.354629248380661011e-01 1.440537534654140472e-02 -1.630157381296157837e-01 4.262363314628601074e-01 7.793248444795608521e-02 2.928369343280792236e-01
-2.923028767108917236e-01 -2.054100483655929565e-01 3.303549066185951233e-02 1.448685303330421448e-03 -2.071540951728820801e-01 -3.837045282125473022e-02 -1.147330701351165771e-01 -2.494461089372634888e-01 -1.804613694548606873e-02 -2.134437300264835358e-02 3.051499426364898682e-01 7.769118063151836395e-03 1.091176122426986694e-01 1.257490552961826324e-02 3.309535086154937744e-01 -1.505542695522308350e-01 3.810958862304687500e-01 -2.040906697511672974e-01 -1.693482510745525360e-02 -6.759354472160339355e-02 9.447212330996990204e-03 3.173916786909103394e-02 1.495571993291378021e-02 -5.675061792135238647e-02 -1.782080233097076416e-01 1.745809316635131836e-01 -1.819075047969818115e-01 3.702468872070312500e-01 -2.103175967931747437e-01 -1.337710767984390259e-03 -9.611828625202178955e-02 1.763887256383895874e-01
-2.044834196567535400e-01 -2.950820513069629669e-02 -9.756311029195785522e-02 -3.615117073059082031e-02 -1.545254588127136230e-01 -9.833292104303836823e-03 -1.703883409500122070e-01 -1.787545531988143921e-02 5.771484598517417908e-02 1.591972261667251587e-01 1.108785197138786316e-01 3.296625018119812012e-01 2.535955607891082764e-01 -9.713204950094223022e-02 2.637400664389133453e-02 -1.327601820230484009e-01 -9.705737233161926270e-02 -2.443629950284957886e-01 -1.744772493839263916e-01 5.792353302240371704e-02 4.316469654440879822e-02 2.359635829925537109e-01 2.291684895753860474e-01 3.199586272239685059e-01 -4.845425114035606384e-02 2.432193607091903687e-01 4.524807631969451904e-02 9.900490194559097290e-02 -4.574058353900909424e-01 1.568340212106704712e-01 -4.195315297693014145e-03 -1.699981987476348877e-01
-2.857647538185119629e-01 2.553659304976463318e-02 -2.430259138345718384e-01 8.634544163942337036e-02 -2.669594883918762207e-01 6.865368038415908813e-02 -1.388538330793380737e-01 -2.997122704982757568e-01 -1.952300667762756348e-01 -7.095862925052642822e-02 -6.204149499535560608e-02 8.511131629347801208e-03 -3.121420182287693024e-02 1.400619372725486755e-02 2.350694835186004639e-01 -4.236879944801330566e-01 1.410551965236663818e-01 -1.079788878560066223e-01 -2.779680304229259491e-02 9.209295967593789101e-04 -9.932886809110641479e-02 1.184667125344276428e-01 6.968232989311218262e-02 2.714183330535888672e-01 7.325402647256851196e-02 7.797838747501373291e-02 -2.433690801262855530e-02 1.440694183111190796e-01 -2.583082020282745361e-02 5.619117245078086853e-02 -4.028066992759704590e-01 2.223577648401260376e-01
4.201875254511833191e-02 1.104601323604583740e-01 -2.657413780689239502e-01 -1.760322451591491699e-01 -2.436356395483016968e-01 9.362092614173889160e-02 -4.843768198043107986e-03 -2.377634942531585693e-01 -1.505948696285486221e-02 -3.034314215183258057e-01 4.081306457519531250e-01 -1.602212339639663696e-02 8.598478883504867554e-02 1.618798449635505676e-02 1.044119521975517273e-01 -1.860345453023910522e-01 1.175690256059169769e-02 8.898473531007766724e-02 -2.774621546268463135e-01 -1.275121420621871948e-01 1.527214646339416504e-01 1.642693877220153809e-01 9.525177627801895142e-02 1.271832138299942017e-01 -7.571681588888168335e-02 -4.596519842743873596e-02 3.219893872737884521e-01 1.765615940093994141e-01 7.544422149658203125e-02 2.229402512311935425e-01 -1.529674977064132690e-01 2.216078937053680420e-01
-2.095471769571304321e-01 -2.685369923710823059e-02 -1.854766607284545898e-01 4.841941222548484802e-02 -1.468653082847595215e-01 -1.302506476640701294e-01 -1.867868304252624512e-01 -2.113384902477264404e-01 -2.756287753582000732e-01 -5.895016342401504517e-02 -2.400759980082511902e-02 3.730296194553375244e-01 2.446738779544830322e-01 1.928090602159500122e-01 8.768144249916076660e-02 -3.243770897388458252e-01 1.547998934984207153e-01 -3.130557760596275330e-02 -3.242194354534149170e-01 6.761833559721708298e-03 7.747939974069595337e-02 -4.380715265870094299e-02 1.876040594652295113e-03 1.380828320980072021e-01 -9.975744038820266724e-02 1.915665268898010254e-01 6.417138874530792236e-02 -1.433428823947906494e-01 -1.307478994131088257e-01 2.748370170593261719e-01 2.242826223373413086e-01 -8.058253675699234009e-03
9.574426710605621338e-02 -2.876029908657073975e-01 1.355498749762773514e-02 2.265002205967903137e-02 -5.422667041420936584e-02 -2.613113224506378174e-01 -1.185114160180091858e-01 -2.522436678409576416e-01 3.259789943695068359e-02 1.218925882130861282e-02 1.994077265262603760e-01 1.257369667291641235e-01 2.782301418483257294e-02 1.042498126626014709e-01 1.828993558883666992e-01 1.275853663682937622e-01 -8.060701936483383179e-02 7.085878401994705200e-02 -1.083063334226608276e-01 -8.764953166246414185e-02 2.565817236900329590e-01 -8.343892544507980347e-02 4.064820706844329834e-01 5.299098789691925049e-02 8.305372297763824463e-02 4.149300158023834229e-01 2.166866362094879150e-01 1.974344104528427124e-01 2.546175383031368256e-02 1.470578163862228394e-01 -1.926667541265487671e-01 2.102660685777664185e-01
-3.341454267501831055e-01 -1.280344426631927490e-01 7.505281269550323486e-02 9.127998352050781250e-02 -5.846697464585304260e-02 -8.274696022272109985e-02 -2.488784343004226685e-01 -2.424637973308563232e-01 -2.432449012994766235e-01 1.889480203390121460e-01 2.368120104074478149e-01 -8.167910575866699219e-02 -1.312963478267192841e-02 -4.850920662283897400e-02 -1.923326551914215088e-01 -7.771576195955276489e-02 3.165618777275085449e-01 8.753477036952972412e-02 -7.580788433551788330e-02 2.122067064046859741e-01 1.308181602507829666e-02 1.107901409268379211e-01 1.531237363815307617e-01 4.869697988033294678e-02 2.813508547842502594e-02 3.305249810218811035e-01 -2.543296813964843750e-01 3.366562426090240479e-01 -3.272273764014244080e-02 2.632271125912666321e-02 1.897844672203063965e-01 3.254689648747444153e-02
-1.030331850051879883e-01 -8.505236357450485229e-02 -3.943054974079132080e-01 -7.295314967632293701e-02 -2.550877332687377930e-01 1.798276454210281372e-01 -4.567733705043792725e-01 -4.814904183149337769e-02 9.069368243217468262e-02 -2.700257301330566406e-01 1.460805535316467285e-01 -1.273431032896041870e-01 2.389455586671829224e-01 -7.513774931430816650e-02 5.503719672560691833e-02 5.118201673030853271e-02 2.430419176816940308e-01 -2.215362936258316040e-01 -1.184231266379356384e-01 1.338452249765396118e-01 -1.020933464169502258e-01 1.518547385931015015e-01 8.742769807577133179e-02 6.147255375981330872e-02 -1.553447693586349487e-01 1.265151798725128174e-01 8.239006251096725464e-02 -4.594404250383377075e-02 -1.333429515361785889e-01 1.776045560836791992e-01 -1.910251826047897339e-01 7.781849801540374756e-02
1.237128600478172302e-01 -1.633173972368240356e-01 -1.916479915380477905e-01 -1.596930474042892456e-01 -8.804336935281753540e-02 3.037543408572673798e-02 -2.246297001838684082e-01 3.292115405201911926e-02 -4.592078551650047302e-02 7.641427963972091675e-02 -1.852233521640300751e-02 1.436490714550018311e-01 3.440976433921605349e-04 -2.087454944849014282e-01 -9.436348080635070801e-02 1.703156344592571259e-02 -4.375892691314220428e-03 7.185853272676467896e-02 -1.942606568336486816e-01 8.711966127157211304e-02 6.512454897165298462e-02 2.266757637262344360e-01 3.761124610900878906e-01 4.889302253723144531e-01 1.260870248079299927e-01 2.363813370466232300e-01 -8.280742913484573364e-02 2.119181305170059204e-01 -3.879151865839958191e-02 2.931965291500091553e-01 2.341065555810928345e-01 -3.766020759940147400e-02
1.722880154848098755e-01 7.521488517522811890e-02 -2.192087471485137939e-01 -2.601814270019531250e-01 -3.003474175930023193e-01 1.367262303829193115e-01 -5.736954044550657272e-04 -3.517157137393951416e-01 -1.592666804790496826e-01 1.047130897641181946e-01 1.982950419187545776e-01 1.684810817241668701e-01 -2.482313103973865509e-02 1.576407700777053833e-01 -1.697447150945663452e-02 2.456756830215454102e-01 1.373377442359924316e-01 1.999941766262054443e-01 -1.675797104835510254e-01 2.052783817052841187e-01 -2.551483735442161560e-02 -2.674901485443115234e-02 2.596966922283172607e-01 3.450727164745330811e-01 -1.780066490173339844e-01 1.371266990900039673e-01 -1.917585358023643494e-02 -4.928987100720405579e-02 -1.249736640602350235e-02 -5.875466763973236084e-02 2.283229529857635498e-01 -1.281842589378356934e-02
2.048496305942535400e-01 -2.482979930937290192e-02 2.974467352032661438e-02 -1.750655919313430786e-01 3.334557637572288513e-02 -7.102349400520324707e-02 -9.331261366605758667e-02 -1.995640546083450317e-01 -8.304350823163986206e-02 7.041045278310775757e-02 1.249992400407791138e-01 1.923157572746276855e-01 8.983288705348968506e-02 -1.313107460737228394e-01 4.304427281022071838e-02 1.545127481222152710e-01 -5.471415817737579346e-02 1.891808062791824341e-01 6.417739391326904297e-02 3.434210717678070068e-01 3.301604883745312691e-04 9.571273624897003174e-02 1.839564144611358643e-01 2.313801944255828857e-01 2.045538090169429779e-02 3.259941041469573975e-01 3.602488711476325989e-02 4.220570623874664307e-01 1.517464686185121536e-02 3.224425315856933594e-01 -9.792166203260421753e-02 -3.137013018131256104e-01
-1.123462989926338196e-01 1.810092180967330933e-01 -1.672054231166839600e-01 -2.395931035280227661e-01 -6.080404296517372131e-02 -2.238274216651916504e-01 -3.165639936923980713e-01 -3.506898880004882812e-01 -1.755156517028808594e-01 -2.539182603359222412e-01 2.600151300430297852e-01 -6.419955193996429443e-02 5.257003754377365112e-02 -1.212467625737190247e-01 -6.141974776983261108e-02 6.698288023471832275e-02 3.372388184070587158e-01 -2.664932794868946075e-02 -1.102053895592689514e-01 -3.079124540090560913e-02 5.604482814669609070e-02 -2.380058169364929199e-01 1.644884645938873291e-01 1.507240980863571167e-01 2.463626116514205933e-01 1.236608102917671204e-01 2.518576383590698242e-02 1.453392654657363892e-01 -1.921686530113220215e-01 5.119718611240386963e-03 1.436503380537033081e-01 8.423678576946258545e-02
1.967876106500625610e-01 -2.870766818523406982e-01 -1.363355666399002075e-01 -9.295688569545745850e-02 -2.525486052036285400e-01 1.028723418712615967e-01 -3.096529841423034668e-01 -2.839569151401519775e-01 -2.187380641698837280e-01 3.352337703108787537e-02 -1.936760097742080688e-01 -1.496597528457641602e-01 2.678458392620086670e-02 -1.902607679367065430e-01 -1.742628812789916992e-01 4.642346128821372986e-02 2.769764363765716553e-01 -2.108510285615921021e-01 -1.774498373270034790e-01 -5.145995318889617920e-02 -2.570297196507453918e-02 6.876438856124877930e-02 7.376316189765930176e-02 3.197320103645324707e-01 -7.335127145051956177e-02 2.078130990266799927e-01 2.676534652709960938e-01 -6.243743002414703369e-02 -5.285925418138504028e-02 1.572672873735427856e-01 3.195040300488471985e-02 3.761135786771774292e-02
-2.565125562250614166e-02 -1.706668883562088013e-01 -4.670615307986736298e-04 -3.604495823383331299e-01 -1.031173393130302429e-01 1.096466556191444397e-01 -1.314172148704528809e-01 1.707761883735656738e-01 -3.288529813289642334e-01 -8.126268535852432251e-02 1.378091573715209961e-01 2.198561131954193115e-01 4.495605826377868652e-01 -8.376559615135192871e-02 1.042316779494285583e-01 -5.021610856056213379e-02 1.290240734815597534e-01 2.725044265389442444e-02 -9.104821085929870605e-02 1.545997411012649536e-01 -4.400759935379028320e-02 1.692954152822494507e-01 3.279281854629516602e-01 4.073496162891387939e-02 -2.421726435422897339e-01 1.059942990541458130e-01 2.608459591865539551e-01 2.731090411543846130e-02 -1.068687513470649719e-01 -4.829157516360282898e-02 1.153727173805236816e-01 -1.072823852300643921e-01
-1.898007541894912720e-01 7.438348233699798584e-02 -7.870787382125854492e-02 -8.134693838655948639e-03 -5.994419008493423462e-02 -1.725718826055526733e-01 -1.268723458051681519e-01 -1.558975577354431152e-01 1.191378012299537659e-01 4.977373033761978149e-02 3.665933310985565186e-01 7.459273934364318848e-02 1.235887557268142700e-01 -4.443470388650894165e-02 -1.293472051620483398e-01 -1.927198469638824463e-01 3.453967273235321045e-01 1.065553911030292511e-02 -5.899896100163459778e-02 5.275298357009887695e-01 1.542401164770126343e-01 -2.213086746633052826e-02 7.942189276218414307e-02 1.325441449880599976e-01 -1.054466888308525085e-01 9.539422392845153809e-02 -2.549551725387573242e-01 1.464936733245849609e-01 6.561036687344312668e-03 1.222564801573753357e-01 1.620105206966400146e-01 2.310957163572311401e-01
2.662539854645729065e-02 -8.388830721378326416e-02 1.969918422400951385e-02 -1.829212903976440430e-01 -2.337058186531066895e-01 -3.745097294449806213e-02 -3.052219748497009277e-01 -3.322165310382843018e-01 1.151282712817192078e-01 -1.225135289132595062e-02 1.951495558023452759e-01 2.532242536544799805e-01 1.992270946502685547e-01 1.059967745095491409e-02 2.274957895278930664e-01 7.211886346340179443e-02 2.613393068313598633e-01 -1.988431215286254883e-01 -3.092445135116577148e-01 6.613475084304809570e-02 3.633381798863410950e-02 1.350150704383850098e-01 -3.235400095582008362e-02 1.979059539735317230e-02 5.681976303458213806e-02 3.928687870502471924e-01 -1.283631622791290283e-01 2.663410007953643799e-01 6.476511061191558838e-02 1.030669547617435455e-02 -2.554273232817649841e-02 -8.782906830310821533e-02
-6.821320950984954834e-02 -1.427216082811355591e-01 -3.024686872959136963e-01 -4.894707724452018738e-02 -3.646797239780426025e-01 -1.439515948295593262e-01 2.218092381954193115e-01 1.400353852659463882e-02 -1.594695448875427246e-01 -4.178562015295028687e-02 -2.403169870376586914e-02 3.941645100712776184e-02 -2.945175208151340485e-02 -2.302687168121337891e-01 3.909173235297203064e-02 -2.709029018878936768e-01 5.205525159835815430e-01 6.686601042747497559e-02 -2.326389029622077942e-02 -8.186188340187072754e-02 9.905672818422317505e-02 2.162963002920150757e-01 2.721812427043914795e-01 4.192768537905067205e-04 -2.269940823316574097e-02 -4.873443022370338440e-02 -3.277021646499633789e-02 2.072193920612335205e-01 -1.048725694417953491e-01 1.441662758588790894e-01 1.243809089064598083e-01 1.111112013459205627e-01
-3.903783857822418213e-01 -1.419172585010528564e-01 -8.704114705324172974e-02 1.250086575746536255e-01 -3.233135342597961426e-01 3.843126818537712097e-02 4.389891773462295532e-02 -2.812905311584472656e-01 -3.626885712146759033e-01 -1.878025680780410767e-01 -2.674980834126472473e-02 1.689317822456359863e-01 3.615277260541915894e-02 -1.835595816373825073e-01 -6.339849531650543213e-02 -4.181507229804992676e-02 1.273537129163742065e-01 -1.603953987360000610e-01 4.096981603652238846e-03 2.274598926305770874e-01 2.010968178510665894e-01 1.898935884237289429e-01 9.152794629335403442e-02 2.109305746853351593e-02 1.026715803891420364e-02 1.653918474912643433e-01 2.261646091938018799e-01 -2.722280323505401611e-01 5.446045100688934326e-02 2.075930088758468628e-01 2.292572334408760071e-02 -4.515044763684272766e-02
2.374720424413681030e-01 -1.457501202821731567e-02 -2.871995270252227783e-01 -2.068140208721160889e-01 1.005079299211502075e-01 -7.163908332586288452e-02 -1.846983432769775391e-01 7.409349083900451660e-03 -1.201365739107131958e-01 1.151722371578216553e-01 1.805890649557113647e-01 5.118632689118385315e-02 1.813165247440338135e-01 -2.063742578029632568e-01 4.700597748160362244e-02 1.230491846799850464e-01 1.673084497451782227e-01 2.102984935045242310e-01 -1.249722242355346680e-01 1.761873364448547363e-01 2.856915295124053955e-01 2.311510443687438965e-01 3.500959277153015137e-01 2.276053726673126221e-01 2.357562333345413208e-01 1.712515950202941895e-01 5.220935121178627014e-02 6.258127093315124512e-02 -3.183532506227493286e-02 2.107999920845031738e-01 1.395498961210250854e-01 1.679755002260208130e-01
-1.141361072659492493e-01 -5.217264592647552490e-02 -7.996132224798202515e-02 -2.709949910640716553e-01 -2.528930604457855225e-01 -3.226322233676910400e-01 -1.402605324983596802e-01 -2.314181923866271973e-01 -7.962892949581146240e-02 7.337681949138641357e-02 3.305066823959350586e-01 1.930544525384902954e-01 2.530994415283203125e-01 -8.468478918075561523e-02 2.481143325567245483e-01 1.329569816589355469e-01 3.076370060443878174e-01 -1.197615489363670349e-01 -1.253892034292221069e-01 7.095003873109817505e-02 -4.680281132459640503e-02 -1.528236865997314453e-01 8.498515933752059937e-03 2.033262550830841064e-01 2.590600848197937012e-01 1.428619474172592163e-01 -6.861378252506256104e-02 1.094948127865791321e-01 7.814267277717590332e-02 7.275594770908355713e-02 -8.676615357398986816e-02 -1.860123872756958008e-01
-9.397995471954345703e-02 -2.427198886871337891e-01 -1.536284685134887695e-01 -2.320639342069625854e-01 -1.184583678841590881e-01 7.793919742107391357e-02 -1.247008368372917175e-01 -3.559108972549438477e-01 2.956340834498405457e-02 -3.841851279139518738e-02 1.345407366752624512e-01 2.284932881593704224e-01 2.239217609167098999e-01 -7.076370716094970703e-02 2.125582471489906311e-02 -9.468241780996322632e-02 2.214183956384658813e-01 -8.501643687486648560e-02 -2.956843078136444092e-01 -1.708261370658874512e-01 6.551557034254074097e-02 8.692618459463119507e-02 -5.401742085814476013e-02 1.766849458217620850e-01 -3.913006745278835297e-03 4.171499311923980713e-01 -1.200468912720680237e-01 1.314397603273391724e-01 -2.057107537984848022e-01 -5.575508624315261841e-02 -2.100446820259094238e-01 -2.028166055679321289e-01
-2.477294206619262695e-02 -2.360688447952270508e-01 -2.058249861001968384e-01 4.776198789477348328e-02 1.611463278532028198e-01 -1.182709261775016785e-01 7.594749331474304199e-02 -1.174545511603355408e-01 -1.175381243228912354e-02 8.872102200984954834e-02 6.814566999673843384e-02 3.018481433391571045e-01 2.422017008066177368e-01 -1.675597429275512695e-01 -1.291629076004028320e-01 2.670770585536956787e-01 3.257235586643218994e-01 1.067984402179718018e-01 -4.276671409606933594e-01 2.862372994422912598e-01 1.051884666085243225e-01 1.607462763786315918e-01 5.867266282439231873e-02 -9.779226779937744141e-02 -7.894575595855712891e-02 2.275276482105255127e-01 1.564661264419555664e-01 -8.296782150864601135e-03 -1.279155313968658447e-01 1.040992215275764465e-01 -1.279809772968292236e-01 5.102723464369773865e-02
-5.370593816041946411e-02 -1.415336132049560547e-01 1.029527410864830017e-01 -4.189304113388061523e-01 -9.431239217519760132e-03 -1.775174289941787720e-01 9.235367923974990845e-02 -1.091022938489913940e-01 -6.381411105394363403e-02 -1.956484764814376831e-01 7.835530675947666168e-03 1.666396670043468475e-02 -3.023249283432960510e-02 1.389169041067361832e-02 -9.369728714227676392e-02 -2.932151257991790771e-01 -3.636726364493370056e-02 9.288171306252479553e-03 2.082611620426177979e-01 1.571075022220611572e-01 8.069727569818496704e-02 4.011957645416259766e-01 2.851287424564361572e-01 3.043151199817657471e-01 -9.465916454792022705e-02 1.846948117017745972e-01 4.975268244743347168e-02 3.227106630802154541e-01 -1.441845446825027466e-01 1.374867409467697144e-01 -2.972057554870843887e-03 1.288314815610647202e-02
-1.782880723476409912e-01 1.947028636932373047e-01 -2.245922833681106567e-01 1.681257337331771851e-01 -1.003896370530128479e-01 -2.953372597694396973e-01 -9.506470710039138794e-02 -5.341064184904098511e-02 -3.598963841795921326e-02 3.809062391519546509e-02 1.988525539636611938e-01 8.795973658561706543e-02 2.277249395847320557e-01 6.732075475156307220e-03 1.097353454679250717e-02 6.117688957601785660e-03 4.277487099170684814e-01 -7.008893787860870361e-02 -2.007389664649963379e-01 -5.815358459949493408e-02 -6.370864063501358032e-02 1.903472542762756348e-01 7.063193619251251221e-02 1.636624932289123535e-01 -2.164499312639236450e-01 1.241316795349121094e-01 3.921376764774322510e-01 6.968552619218826294e-02 -3.049052357673645020e-01 5.399171635508537292e-02 1.406203955411911011e-01 1.219386421144008636e-02
6.457483023405075073e-02 -2.160648256540298462e-01 1.055184099823236465e-02 -9.859168529510498047e-02 -9.270893782377243042e-02 -7.222186832223087549e-05 -2.504912912845611572e-01 4.559422284364700317e-02 -2.729359269142150879e-01 -1.428504586219787598e-01 1.821456998586654663e-01 2.162442654371261597e-01 1.226393058896064758e-01 -3.844995517283678055e-04 3.211738914251327515e-02 1.372343301773071289e-01 3.952828645706176758e-01 -6.802203506231307983e-02 -1.357926707714796066e-02 1.199165359139442444e-01 3.370770215988159180e-01 2.211489714682102203e-02 3.119308650493621826e-01 1.094137132167816162e-01 -2.661501169204711914e-01 1.202773451805114746e-01 3.158182501792907715e-01 -5.332992970943450928e-02 -1.362872123718261719e-02 -1.571105271577835083e-01 2.105722874402999878e-01 -1.517730671912431717e-02
-1.655609160661697388e-02 4.036810100078582764e-01 1.692247763276100159e-02 -1.190599277615547180e-01 -2.757976055145263672e-01 2.192592024803161621e-01 -5.877079069614410400e-02 -1.061631664633750916e-01 -1.164862886071205139e-01 -2.277253270149230957e-01 1.123041510581970215e-01 5.101737380027770996e-02 4.691998288035392761e-02 -6.181673333048820496e-02 1.094928309321403503e-01 2.318546026945114136e-01 1.356217712163925171e-01 -9.268075227737426758e-02 -1.448675245046615601e-01 1.268478482961654663e-01 8.882492780685424805e-02 3.722474873065948486e-01 2.721967995166778564e-01 -3.319538012146949768e-02 -1.204786449670791626e-01 2.495120018720626831e-01 1.540020853281021118e-01 -5.247918888926506042e-02 -2.798043787479400635e-01 2.025728225708007812e-01 -7.705795019865036011e-02 1.296696066856384277e-01
2.212447822093963623e-01 -1.572750508785247803e-01 -1.525362581014633179e-01 -5.034917499870061874e-03 -1.023794636130332947e-01 -9.077575057744979858e-02 -2.883543670177459717e-01 -1.519888341426849365e-01 -1.529080718755722046e-01 4.455878213047981262e-02 3.677460253238677979e-01 1.721447855234146118e-01 1.920447945594787598e-01 -1.135994866490364075e-01 -5.673777312040328979e-02 -1.744674593210220337e-01 7.444198429584503174e-02 1.265039741992950439e-01 -1.112959459424018860e-01 3.956229239702224731e-02 3.408898711204528809e-01 5.121564120054244995e-02 1.978090554475784302e-01 -1.598346382379531860e-01 -5.329889804124832153e-02 2.625608444213867188e-01 3.885545432567596436e-01 3.002626448869705200e-02 -3.710656240582466125e-02 -1.511563360691070557e-01 -1.934202760457992554e-01 -8.803613483905792236e-03
-1.181496456265449524e-01 -1.002008095383644104e-01 -1.003494262695312500e-01 9.333663433790206909e-02 4.109387844800949097e-02 -3.415703400969505310e-02 -1.296527385711669922e-01 -8.553607761859893799e-02 -3.104414045810699463e-01 1.378631033003330231e-02 2.054728716611862183e-01 1.413724869489669800e-01 2.212315052747726440e-01 -3.928240835666656494e-01 1.454117149114608765e-01 -8.443842642009258270e-03 8.219931274652481079e-02 1.001703180372714996e-02 9.812530875205993652e-02 2.868451476097106934e-01 1.309198886156082153e-01 1.740062385797500610e-01 2.099494487047195435e-01 2.305856645107269287e-01 1.187615767121315002e-01 2.844078540802001953e-01 2.163914591073989868e-01 -3.972608223557472229e-02 8.902274817228317261e-02 -1.811985224485397339e-01 -1.496447473764419556e-01 3.114774227142333984e-01
-2.537537217140197754e-01 1.599268913269042969e-01 3.035216033458709717e-02 -1.719137094914913177e-02 -2.990118265151977539e-01 -1.819319576025009155e-01 -2.019633501768112183e-01 -4.907488226890563965e-01 -1.983559727668762207e-01 -2.160018384456634521e-01 1.667100042104721069e-01 4.589919373393058777e-02 2.864475734531879425e-02 -1.811056137084960938e-01 1.928501129150390625e-01 2.140730433166027069e-02 3.380211889743804932e-01 -4.177736118435859680e-02 -2.600176930427551270e-01 -1.487636566162109375e-02 1.374835968017578125e-01 -7.449067384004592896e-02 1.211509928107261658e-01 -1.609852653928101063e-03 6.956188008189201355e-03 1.246532127261161804e-01 1.143619567155838013e-01 -3.545385971665382385e-02 -1.395092457532882690e-01 -1.682940870523452759e-01 -1.293209195137023926e-01 1.085020322352647781e-02
-1.600725948810577393e-01 -1.250312924385070801e-01 -2.536832094192504883e-01 -1.339903324842453003e-01 -1.204284802079200745e-01 6.652861833572387695e-02 -3.231274336576461792e-02 7.254741340875625610e-02 -3.732486069202423096e-01 1.103367283940315247e-01 1.737377792596817017e-01 3.862685710191726685e-02 2.074223011732101440e-01 -3.826860487461090088e-01 -7.195980101823806763e-02 1.077773347496986389e-01 4.105848371982574463e-01 2.557872608304023743e-02 1.090763583779335022e-01 1.260471791028976440e-01 1.356451399624347687e-02 1.396495699882507324e-01 -2.626662701368331909e-02 1.905772835016250610e-01 8.159857988357543945e-02 3.139851987361907959e-01 6.528449803590774536e-02 -8.832721412181854248e-02 -1.246832460165023804e-01 -1.230787411332130432e-01 -2.426328808069229126e-01 3.431534022092819214e-02
-6.119708344340324402e-02 1.217812206596136093e-02 -1.319022327661514282e-01 -4.879363346844911575e-03 1.078622117638587952e-01 -2.095859199762344360e-01 -3.568538427352905273e-01 -4.573138803243637085e-02 2.553552016615867615e-02 -6.089399382472038269e-02 2.648567259311676025e-01 1.809146851301193237e-01 3.396587073802947998e-01 -2.306436151266098022e-01 1.186697855591773987e-01 -1.317013353109359741e-01 2.815072536468505859e-01 -7.501634955406188965e-02 -2.242359817028045654e-01 7.741926610469818115e-02 -4.534646123647689819e-02 3.253948986530303955e-01 5.753409862518310547e-02 2.598622739315032959e-01 4.382209107279777527e-02 1.110201105475425720e-01 1.166570410132408142e-01 -1.350429505109786987e-01 -2.550936937332153320e-01 2.209031581878662109e-01 -5.606038030236959457e-03 8.085022121667861938e-02
-1.884762048721313477e-01 3.863571956753730774e-02 7.740815728902816772e-02 -1.505102664232254028e-01 -3.503782451152801514e-01 -1.270700842142105103e-01 -2.867398262023925781e-01 -2.554260194301605225e-01 1.362047940492630005e-01 7.116238027811050415e-02 2.945236675441265106e-02 2.703188657760620117e-01 1.819010823965072632e-01 1.984029859304428101e-01 1.073475927114486694e-01 -8.249151520431041718e-03 2.316889017820358276e-01 -1.996770948171615601e-01 -2.569419890642166138e-02 3.154933452606201172e-01 -6.808021664619445801e-02 2.341940253973007202e-01 2.358132451772689819e-01 1.518013626337051392e-01 1.759538948535919189e-01 1.505260076373815536e-02 -5.972870066761970520e-02 1.618499457836151123e-01 1.894048303365707397e-01 1.875408589839935303e-01 1.624058187007904053e-02 4.719058051705360413e-02
-1.069507449865341187e-01 1.977834999561309814e-01 1.347610354423522949e-01 -2.608519494533538818e-01 -3.740797936916351318e-02 -1.874428689479827881e-01 2.395973354578018188e-01 -2.905947566032409668e-01 5.499519407749176025e-02 -2.022264301776885986e-01 1.077477484941482544e-01 1.859706193208694458e-01 -1.574222147464752197e-01 -8.269254863262176514e-02 1.959053874015808105e-01 -4.227206856012344360e-02 2.508674561977386475e-01 2.182739600539207458e-02 -3.590307012200355530e-02 4.229650497436523438e-01 1.296294331550598145e-01 9.594796597957611084e-02 2.169213593006134033e-01 2.046191394329071045e-01 8.989030495285987854e-03 1.626705527305603027e-01 8.211168646812438965e-02 2.640010118484497070e-01 6.448843330144882202e-02 2.311210334300994873e-01 5.821356922388076782e-02 2.175345271825790405e-02
-1.261028945446014404e-01 -1.590359807014465332e-01 8.577976259402930737e-04 -9.189044684171676636e-02 9.299696981906890869e-02 -1.168674007058143616e-01 1.155294701457023621e-01 -3.526389896869659424e-01 -2.463227361440658569e-01 7.616812735795974731e-02 2.232926338911056519e-02 1.867707073688507080e-01 -1.705682724714279175e-01 -2.204115986824035645e-01 -2.078231126070022583e-01 -3.143661916255950928e-01 -2.299182116985321045e-01 -1.513893343508243561e-02 5.357291549444198608e-03 7.892765849828720093e-02 6.644122302532196045e-02 -1.375883519649505615e-01 1.055531650781631470e-01 1.309197992086410522e-01 -1.345032919198274612e-02 2.968004941940307617e-01 1.269377171993255615e-01 3.236445188522338867e-01 -1.494536101818084717e-01 2.431205809116363525e-01 -1.151091009378433228e-01 2.323848009109497070e-01
-4.888045042753219604e-02 4.142218269407749176e-03 -1.397500336170196533e-01 -5.025113224983215332e-01 -2.998524010181427002e-01 -9.505706280469894409e-02 4.238756373524665833e-02 -2.429943978786468506e-01 -3.329235687851905823e-02 -1.610634922981262207e-01 4.335898533463478088e-02 2.207128256559371948e-01 -7.275276631116867065e-02 1.126348301768302917e-01 8.241017907857894897e-02 -2.018360188230872154e-03 1.345482319593429565e-01 1.723134517669677734e-01 -9.128244221210479736e-02 4.349949583411216736e-02 1.299959272146224976e-01 4.747632145881652832e-02 3.262763842940330505e-02 1.584644168615341187e-01 -9.358542412519454956e-02 7.328476756811141968e-02 2.368413954973220825e-01 -2.868957817554473877e-02 1.566721200942993164e-01 3.421235382556915283e-01 -3.348492681980133057e-01 1.876793205738067627e-01
9.406265616416931152e-02 2.300269901752471924e-01 9.699549525976181030e-02 -1.089754030108451843e-01 -2.578012049198150635e-01 1.898975819349288940e-01 -5.771687626838684082e-02 -1.846469342708587646e-01 -3.373190760612487793e-01 -3.642349317669868469e-02 1.872325092554092407e-01 -2.376171797513961792e-01 1.965777575969696045e-01 -1.171888336539268494e-01 1.703774631023406982e-01 2.142843157052993774e-01 1.087478175759315491e-01 1.040916964411735535e-01 -5.608696956187486649e-03 2.426967918872833252e-01 1.568970978260040283e-01 8.138465136289596558e-02 2.070490568876266479e-01 3.393099009990692139e-01 -1.246081814169883728e-01 1.562712341547012329e-01 1.134106144309043884e-01 2.669114768505096436e-01 -8.643644303083419800e-02 8.545842766761779785e-02 -1.715132296085357666e-01 -6.307924538850784302e-02
-1.729770600795745850e-01 -7.425736635923385620e-02 1.297493372112512589e-02 -1.135336160659790039e-01 -1.753492206335067749e-01 3.638273850083351135e-02 -3.880004286766052246e-01 -1.695785522460937500e-01 5.461709573864936829e-02 -2.452809214591979980e-01 1.083882823586463928e-01 1.644939631223678589e-01 2.049669623374938965e-01 -4.051352851092815399e-03 -7.478310167789459229e-02 -6.922518461942672729e-02 3.206684291362762451e-01 -2.122757732868194580e-01 -6.757207214832305908e-02 2.950574457645416260e-02 -1.252416223287582397e-01 8.596502989530563354e-02 2.019327133893966675e-01 1.173467040061950684e-01 3.541974723339080811e-01 7.679492235183715820e-02 1.725419610738754272e-01 -2.797045744955539703e-02 -3.386497795581817627e-01 2.708217203617095947e-01 2.835821174085140228e-02 6.389762461185455322e-02
-2.225770503282546997e-01 -2.771218419075012207e-01 -2.067900747060775757e-01 2.292275242507457733e-02 9.486497938632965088e-02 6.050958856940269470e-02 -1.053028777241706848e-01 -3.612624108791351318e-01 -7.901664823293685913e-02 9.922472387552261353e-02 2.902314253151416779e-02 1.093661691993474960e-02 1.441100537776947021e-01 6.710546463727951050e-02 3.465540409088134766e-01 -1.568278074264526367e-01 3.457431793212890625e-01 -1.190254762768745422e-01 -1.654642820358276367e-01 1.633459329605102539e-01 -5.217248946428298950e-02 1.016731783747673035e-01 1.018715426325798035e-01 2.827890515327453613e-01 -6.453317403793334961e-02 1.488998532295227051e-01 3.266670405864715576e-01 -1.796635985374450684e-01 5.676591768860816956e-03 -5.616380646824836731e-02 -1.715031862258911133e-01 4.639951512217521667e-04
-8.909241110086441040e-02 -3.725022077560424805e-01 -2.232626825571060181e-01 1.000002250075340271e-01 -1.101183220744132996e-01 -1.887480318546295166e-01 5.871676281094551086e-02 9.272498637437820435e-02 -7.529498636722564697e-02 1.959713175892829895e-02 3.530620038509368896e-01 1.367817223072052002e-01 1.935264021158218384e-01 -1.319220662117004395e-01 2.621333003044128418e-01 2.455370314419269562e-02 1.168540567159652710e-01 -2.254680693149566650e-01 -1.585905253887176514e-01 -7.180862873792648315e-02 1.501334160566329956e-01 3.168853521347045898e-01 1.426862478256225586e-01 2.730411887168884277e-01 -2.404817752540111542e-02 3.099195361137390137e-01 1.234862208366394043e-02 9.577733278274536133e-02 2.868213504552841187e-02 7.930810749530792236e-02 -5.765246227383613586e-02 1.761171072721481323e-01
-1.300956904888153076e-01 -1.696352660655975342e-01 9.843251854181289673e-02 1.994355767965316772e-01 -3.821483254432678223e-01 -2.514874935150146484e-01 1.596155315637588501e-01 -1.363785564899444580e-01 -5.822775140404701233e-02 1.532498896121978760e-01 5.234168469905853271e-02 8.072456717491149902e-02 4.967363923788070679e-02 1.185722425580024719e-01 1.394780725240707397e-01 -1.672930642962455750e-02 9.160838276147842407e-02 -2.413791269063949585e-01 -3.271359503269195557e-01 1.302179247140884399e-01 2.820192277431488037e-01 3.089175373315811157e-02 2.329879701137542725e-01 5.602020025253295898e-02 1.582255586981773376e-02 4.059140682220458984e-01 -4.166740924119949341e-03 -1.489397604018449783e-02 -1.095687076449394226e-01 8.620198071002960205e-02 -6.386654078960418701e-02 2.485374212265014648e-01
-2.413748055696487427e-01 -1.768623441457748413e-01 1.728837788105010986e-01 1.568686366081237793e-01 -2.238397747278213501e-01 -1.707871407270431519e-01 -2.786408662796020508e-01 -2.162354737520217896e-01 -7.734565995633602142e-03 4.160138964653015137e-02 9.836498647928237915e-02 8.838567137718200684e-02 2.532424926757812500e-01 1.588537474162876606e-03 1.815642118453979492e-01 3.087352216243743896e-02 -1.816255040466785431e-02 3.260372206568717957e-02 -1.226893719285726547e-02 4.675165414810180664e-01 1.585431694984436035e-01 8.079104870557785034e-02 7.230892032384872437e-02 -4.233569651842117310e-02 -2.088357806205749512e-01 1.385095268487930298e-01 1.001007333397865295e-01 3.273375630378723145e-01 -1.687988191843032837e-01 2.888362668454647064e-02 1.482830047607421875e-01 2.118428349494934082e-01
-1.781865656375885010e-01 -1.437703222036361694e-01 -2.469637691974639893e-01 6.855811923742294312e-02 -2.029596567153930664e-01 -8.743461221456527710e-02 1.348517686128616333e-01 -2.775086164474487305e-01 5.574775114655494690e-02 -2.992083504796028137e-02 -7.100771367549896240e-02 1.323658823966979980e-01 3.398885428905487061e-01 2.701355703175067902e-02 -1.194806247949600220e-01 -2.489504814147949219e-01 2.776767127215862274e-02 -1.097258478403091431e-01 2.254094332456588745e-01 1.727837473154067993e-01 2.555196285247802734e-01 -2.887656539678573608e-02 1.518716961145401001e-01 3.163817822933197021e-01 -1.945172846317291260e-01 -1.802614890038967133e-02 4.078083857893943787e-02 3.404710441827774048e-02 -2.253910750150680542e-01 3.107627332210540771e-01 -1.734787510940805078e-04 2.183192223310470581e-01
-9.424547851085662842e-02 -3.062052428722381592e-01 -2.771060168743133545e-01 -4.295568466186523438e-01 -2.276860624551773071e-01 -6.588871777057647705e-02 -1.042949333786964417e-01 -1.438466161489486694e-01 2.410511858761310577e-02 3.156369924545288086e-02 -4.279796406626701355e-02 1.502761542797088623e-01 -2.253797948360443115e-01 -2.734587341547012329e-02 -3.245443105697631836e-01 -3.405652195215225220e-02 1.820495426654815674e-01 3.969090431928634644e-02 6.841766089200973511e-02 -4.279667045921087265e-03 9.542986750602722168e-03 1.623795777559280396e-01 1.813396066427230835e-01 2.569042444229125977e-01 -9.478437155485153198e-02 7.659351825714111328e-02 6.481404602527618408e-02 -9.783796221017837524e-02 -2.184238880872726440e-01 2.934538424015045166e-01 2.840636484324932098e-02 1.904192268848419189e-01
-6.317484378814697266e-02 1.126854401081800461e-02 -2.603462338447570801e-01 -2.303208597004413605e-02 -1.673945784568786621e-01 -1.070779375731945038e-02 -2.107828557491302490e-01 -1.788948476314544678e-01 -1.673729717731475830e-01 8.306844532489776611e-02 -3.996747732162475586e-02 2.995308637619018555e-01 2.853049337863922119e-01 -1.118413358926773071e-01 1.903191208839416504e-01 -2.692118585109710693e-01 -7.137013226747512817e-02 -1.476106941699981689e-01 -3.827433884143829346e-01 -1.399929821491241455e-01 2.174220532178878784e-01 1.387514322996139526e-01 8.978702127933502197e-02 1.586584597826004028e-01 -2.022542804479598999e-01 2.660663127899169922e-01 1.429732590913772583e-01 -2.479535043239593506e-01 -5.970128998160362244e-02 6.317672878503799438e-02 7.544570136815309525e-03 1.429874356836080551e-02
-7.351368665695190430e-02 -1.229170933365821838e-01 1.249226778745651245e-01 1.864802986383438110e-01 -6.381967663764953613e-02 -2.230813503265380859e-01 -2.146323919296264648e-01 -2.458000481128692627e-01 -9.257405251264572144e-02 -4.510641098022460938e-02 3.523907065391540527e-02 4.133272171020507812e-02 2.538213431835174561e-01 -5.884508416056632996e-02 9.796053171157836914e-02 -1.947007887065410614e-02 -4.044781625270843506e-02 6.578736007213592529e-02 7.542593777179718018e-02 9.929502010345458984e-02 -9.325681254267692566e-03 4.161812737584114075e-02 2.222596257925033569e-01 3.215295970439910889e-01 8.383452147245407104e-02 2.885844409465789795e-01 4.775381088256835938e-01 -1.080582290887832642e-01 -3.874570131301879883e-02 1.266581118106842041e-01 -1.590701867826282978e-03 3.920189440250396729e-01
-1.092159673571586609e-01 -2.330156713724136353e-01 -2.240427732467651367e-01 -2.922861576080322266e-01 -9.630975872278213501e-02 9.840074926614761353e-02 -2.986788004636764526e-02 1.318162232637405396e-01 1.941195875406265259e-02 -5.850202590227127075e-02 -1.921331277117133141e-03 4.169012606143951416e-01 1.059377342462539673e-01 -5.766003578901290894e-02 -2.373329848051071167e-01 -1.142361909151077271e-01 3.999362513422966003e-02 2.496072351932525635e-01 -1.053090468049049377e-01 2.277482151985168457e-01 2.149424403905868530e-01 7.513359934091567993e-02 1.559114456176757812e-01 2.950161993503570557e-01 1.177532374858856201e-01 5.156336352229118347e-02 1.980847865343093872e-01 2.192661762237548828e-01 -9.407422691583633423e-02 2.771175801753997803e-01 -1.359150409698486328e-01 3.717252984642982483e-02
3.074204176664352417e-02 8.171064406633377075e-02 7.569951121695339680e-04 -3.430909514427185059e-01 -2.147891372442245483e-01 -9.156516194343566895e-02 2.880793213844299316e-01 -2.183231562376022339e-01 -1.063257083296775818e-01 2.000816166400909424e-02 2.087619155645370483e-01 -7.723691314458847046e-02 -8.497850596904754639e-02 1.622921824455261230e-01 8.767752349376678467e-02 1.714333891868591309e-01 2.567495703697204590e-01 -1.907522231340408325e-02 -2.278506057336926460e-03 1.968038082122802734e-01 4.481860399246215820e-01 1.893976926803588867e-01 5.638345330953598022e-02 1.833610683679580688e-01 -2.021049112081527710e-01 1.864590346813201904e-01 2.573890388011932373e-01 1.451127976179122925e-01 1.330788340419530869e-02 4.215010255575180054e-02 -1.027355939149856567e-01 6.009450927376747131e-02
1.023948937654495239e-01 -1.192107275128364563e-01 -2.183006145060062408e-02 -1.098364740610122681e-01 -3.180709183216094971e-01 3.939727321267127991e-02 1.173899173736572266e-01 -6.775119155645370483e-02 1.869349330663681030e-01 -7.102439552545547485e-02 1.940919160842895508e-01 -3.439074847847223282e-03 4.050637185573577881e-01 1.060423031449317932e-01 1.086654737591743469e-01 1.538190757855772972e-03 5.740961804986000061e-02 -3.262840956449508667e-02 -2.485881559550762177e-02 3.053383529186248779e-01 -2.920389734208583832e-02 1.335460692644119263e-01 4.123310446739196777e-01 1.360527575016021729e-01 -8.991622366011142731e-03 1.610964238643646240e-01 -1.262008994817733765e-01 4.098816812038421631e-01 -1.060272827744483948e-01 -1.051537096500396729e-01 1.617232412099838257e-01 1.141317114233970642e-01
7.081513851881027222e-02 -8.771270513534545898e-02 2.011855840682983398e-01 9.957787394523620605e-02 8.191397041082382202e-02 -1.637214422225952148e-02 -6.585870683193206787e-02 -3.272869586944580078e-01 -2.954897880554199219e-01 -4.034555330872535706e-02 5.377136636525392532e-03 -1.446899864822626114e-02 2.752475440502166748e-01 5.766263231635093689e-02 -8.474024385213851929e-02 5.649028345942497253e-02 1.135389059782028198e-01 2.080353796482086182e-01 -4.990709573030471802e-02 1.461490243673324585e-01 -2.557313814759254456e-02 -1.003601774573326111e-01 4.744195342063903809e-01 1.997441798448562622e-01 -1.452248543500900269e-01 2.973541915416717529e-01 2.195430248975753784e-01 -6.930456310510635376e-02 5.575992912054061890e-02 1.349101066589355469e-01 -1.680087298154830933e-01 2.684458792209625244e-01
2.298370599746704102e-01 -3.341088891029357910e-01 -8.604337275028228760e-02 -2.322131544351577759e-01 -3.230485618114471436e-01 8.531897515058517456e-02 -1.298146098852157593e-01 -3.134523630142211914e-01 -4.589659720659255981e-02 1.904586255550384521e-01 -6.585878133773803711e-02 4.480513185262680054e-02 -3.593834862112998962e-02 -4.139875620603561401e-02 -2.861845679581165314e-02 -3.798116371035575867e-02 1.326065212488174438e-01 -1.169665530323982239e-01 -1.970755308866500854e-01 2.469886094331741333e-01 -2.517502903938293457e-01 4.308471828699111938e-02 3.154026567935943604e-01 2.945340275764465332e-01 3.020410053431987762e-02 -1.522234641015529633e-02 1.585254669189453125e-01 1.251261383295059204e-01 -2.129859775304794312e-01 -3.307673335075378418e-02 -1.628311425447463989e-01 -3.082311013713479042e-03
-3.255190700292587280e-02 1.573267877101898193e-01 1.014949157834053040e-01 -9.533958882093429565e-02 -2.648558914661407471e-01 5.016626417636871338e-02 2.852543722838163376e-03 -3.247461915016174316e-01 -3.054793179035186768e-02 7.317278534173965454e-02 2.699997425079345703e-01 9.241374582052230835e-02 3.271212875843048096e-01 -7.286006957292556763e-02 5.792020261287689209e-02 -2.448041886091232300e-01 1.198244392871856689e-01 -6.450398266315460205e-02 -2.703111171722412109e-01 -1.325378865003585815e-01 7.071471214294433594e-02 5.547490343451499939e-02 3.200651705265045166e-01 7.307281345129013062e-02 1.243033781647682190e-01 1.533012241125106812e-01 -1.588326245546340942e-01 3.386425375938415527e-01 -1.242512539029121399e-01 -2.604480646550655365e-02 1.481270045042037964e-01 2.672190964221954346e-01
4.618050530552864075e-02 5.243186838924884796e-03 -2.458129078149795532e-01 1.641244590282440186e-01 -2.271391749382019043e-01 -1.484553515911102295e-01 1.664510928094387054e-02 1.984256207942962646e-01 5.971179530024528503e-02 2.485610693693161011e-01 1.450798809528350830e-01 2.017879188060760498e-01 1.095869094133377075e-01 -7.230646442621946335e-03 9.819593280553817749e-02 1.673482730984687805e-02 2.437160164117813110e-01 -9.128708392381668091e-02 7.562363985925912857e-03 2.941052913665771484e-01 -4.029414430260658264e-02 -4.320791363716125488e-02 3.136458992958068848e-01 2.805659472942352295e-01 -7.552369683980941772e-02 2.139705717563629150e-01 1.212756037712097168e-01 3.019515872001647949e-01 -4.377980902791023254e-02 2.580770552158355713e-01 9.743789583444595337e-02 2.790120542049407959e-01
-4.670708999037742615e-02 -1.225235164165496826e-01 -9.408024698495864868e-02 1.139120757579803467e-01 -1.817154139280319214e-01 -1.900413483381271362e-01 -2.614867687225341797e-01 -2.702658064663410187e-02 6.556376069784164429e-02 -1.005095690488815308e-01 -4.010625928640365601e-02 2.736595869064331055e-01 1.038291603326797485e-01 -2.472025007009506226e-01 2.162474095821380615e-01 -1.357168108224868774e-01 3.027261467650532722e-03 -1.072797328233718872e-01 -3.771293163299560547e-02 1.720362901687622070e-01 -2.080242335796356201e-01 6.425817310810089111e-02 2.481954544782638550e-01 3.404877781867980957e-01 -4.748202860355377197e-02 2.364580333232879639e-01 1.673955172300338745e-01 1.062660887837409973e-01 -3.114452362060546875e-01 -1.736203394830226898e-02 -1.141440942883491516e-01 3.456658422946929932e-01
-1.843791007995605469e-01 9.171731770038604736e-02 -1.684587150812149048e-01 -5.302281305193901062e-02 -2.818103432655334473e-01 9.138260781764984131e-02 -8.107109367847442627e-02 -3.328025341033935547e-01 1.243134662508964539e-01 -1.887027621269226074e-01 -1.291854381561279297e-01 8.972392976284027100e-02 1.900064945220947266e-01 4.119693487882614136e-02 -1.463494636118412018e-02 -6.754595786333084106e-02 -2.651725336909294128e-02 -7.373557984828948975e-02 -2.140387445688247681e-01 2.281713336706161499e-01 -9.925699234008789062e-02 -3.770538046956062317e-02 -2.671588771045207977e-02 1.418159250169992447e-02 -9.080867283046245575e-03 3.066026568412780762e-01 1.575902551412582397e-01 4.829777181148529053e-01 1.746416538953781128e-01 -4.372582212090492249e-02 -1.933360248804092407e-01 2.544467151165008545e-01
-2.720425836741924286e-02 -1.719337999820709229e-01 -1.044382825493812561e-01 1.111278086900711060e-01 -8.757374435663223267e-02 5.754018574953079224e-02 -3.069118261337280273e-01 6.421107053756713867e-02 -1.395717561244964600e-01 -1.868967115879058838e-01 -1.707359552383422852e-01 -9.162200242280960083e-02 3.812262117862701416e-01 -5.547926947474479675e-02 -1.203720048069953918e-01 -2.296020090579986572e-01 3.188114762306213379e-01 -1.621765345335006714e-01 -6.451378110796213150e-03 1.165134608745574951e-01 -1.090114936232566833e-01 1.981372535228729248e-01 1.305710226297378540e-01 2.129788249731063843e-01 -3.924613818526268005e-02 2.480557858943939209e-01 4.552548751235008240e-02 9.789500385522842407e-02 -1.129360646009445190e-01 4.130380749702453613e-01 -5.040470883250236511e-02 1.176300272345542908e-01
1.661941409111022949e-01 4.666710644960403442e-02 -2.128638327121734619e-01 -1.318334341049194336e-01 -3.808998037129640579e-03 5.360794067382812500e-02 -2.014818638563156128e-01 -1.575099974870681763e-01 -1.407074481248855591e-01 1.760360896587371826e-01 2.771406769752502441e-01 3.160477429628372192e-02 7.788203656673431396e-02 3.453193232417106628e-02 6.623768061399459839e-02 -4.870235174894332886e-02 8.967471867799758911e-02 3.961000144481658936e-01 -4.089098051190376282e-02 2.651296555995941162e-01 2.261786013841629028e-01 1.777418106794357300e-01 3.616131842136383057e-01 -3.249138966202735901e-02 1.421821266412734985e-01 2.596860527992248535e-01 1.976687163114547729e-01 -1.188408024609088898e-02 -2.361047118902206421e-01 2.241193950176239014e-01 -1.649510115385055542e-02 1.096467003226280212e-01
-4.578893259167671204e-02 1.022544037550687790e-02 -1.728044748306274414e-01 -4.022115170955657959e-01 -2.278498113155364990e-01 -1.203212589025497437e-01 1.895808279514312744e-01 -2.491793781518936157e-01 -9.659767895936965942e-02 -1.829601377248764038e-01 1.721683144569396973e-01 -3.698238730430603027e-02 -1.312749534845352173e-01 -2.251379936933517456e-02 -1.404605992138385773e-02 1.926100254058837891e-02 2.131659686565399170e-01 2.603469789028167725e-02 -1.549983769655227661e-01 -9.270955808460712433e-03 3.423950374126434326e-01 4.974917322397232056e-02 1.431401912122964859e-02 2.443567812442779541e-01 -2.402927428483963013e-01 3.322371542453765869e-01 1.372239440679550171e-01 8.985985815525054932e-02 1.022727116942405701e-01 2.178993225097656250e-01 -2.023205459117889404e-01 7.656794786453247070e-02
-1.034697964787483215e-01 -1.156180202960968018e-01 4.172184318304061890e-02 -7.151763141155242920e-02 -3.839615359902381897e-02 7.010822743177413940e-02 -3.541286587715148926e-01 -3.885230720043182373e-01 -2.667393982410430908e-01 -1.268976330757141113e-01 4.597935676574707031e-01 6.742006540298461914e-02 3.391737937927246094e-01 2.666698768734931946e-02 2.449646964669227600e-02 3.495151922106742859e-02 1.916559040546417236e-01 -5.438867956399917603e-02 -1.420639008283615112e-01 8.188531734049320221e-03 9.180058538913726807e-02 4.851321876049041748e-02 6.885664910078048706e-02 2.410940080881118774e-01 3.472732752561569214e-02 7.599315047264099121e-02 -7.153265178203582764e-02 1.085664778947830200e-01 1.000901013612747192e-01 -2.000435069203376770e-02 -3.116075992584228516e-01 2.354732155799865723e-02
-2.427364289760589600e-01 -1.004387438297271729e-01 -3.028755262494087219e-02 6.847821921110153198e-02 -1.156302914023399353e-01 -7.453105598688125610e-02 -2.534295320510864258e-01 -1.474825590848922729e-01 1.055808216333389282e-01 -3.232003375887870789e-02 -1.526812277734279633e-02 2.013074904680252075e-01 3.093138039112091064e-01 -2.085147649049758911e-01 1.126203592866659164e-02 -2.343747317790985107e-01 -4.102527722716331482e-02 -1.959401518106460571e-01 -8.624459058046340942e-02 1.254276782274246216e-01 2.087904363870620728e-01 -1.050749346613883972e-01 2.141318172216415405e-01 1.612350642681121826e-01 -3.055403828620910645e-01 2.328819930553436279e-01 -2.375485301017761230e-01 1.623457483947277069e-02 -1.573533862829208374e-01 3.775923252105712891e-01 -8.438934572041034698e-03 1.090952306985855103e-01
5.010971426963806152e-02 -2.591589391231536865e-01 -1.975839585065841675e-01 -1.124596782028675079e-02 -1.553432494401931763e-01 -1.893037855625152588e-01 7.223954796791076660e-02 -8.119235932826995850e-02 -1.614494323730468750e-01 -2.915235459804534912e-01 5.724821239709854126e-02 1.148671433329582214e-01 1.678596287965774536e-01 -1.077162250876426697e-01 3.141888976097106934e-02 -5.956904590129852295e-02 -6.013201549649238586e-03 -3.468016088008880615e-01 -2.000672221183776855e-01 7.117557339370250702e-03 1.888144016265869141e-01 -2.062850259244441986e-02 2.557312250137329102e-01 5.466172099113464355e-02 -3.202368319034576416e-01 1.884132474660873413e-01 -1.540342569351196289e-01 -7.345561869442462921e-03 -3.062590770423412323e-02 4.166803359985351562e-01 1.125076711177825928e-01 1.834244281053543091e-01
1.096455380320549011e-01 -2.136665284633636475e-01 -5.006294697523117065e-02 -7.130088657140731812e-02 -1.307742893695831299e-01 -5.618715286254882812e-02 -1.929388791322708130e-01 -3.181931972503662109e-01 7.725808024406433105e-02 7.475434243679046631e-02 -2.357462942600250244e-01 -1.176785454154014587e-01 -2.175569348037242889e-02 -9.829184412956237793e-02 -1.114247068762779236e-01 4.938191547989845276e-02 3.353691101074218750e-01 -2.158197313547134399e-01 -4.066397622227668762e-02 -6.365566700696945190e-02 -1.358202099800109863e-01 -4.232101142406463623e-02 3.857839107513427734e-01 3.271341919898986816e-01 -1.042468938976526260e-02 3.543196916580200195e-01 1.258950084447860718e-01 -1.737908273935317993e-02 -2.234526276588439941e-01 1.739377975463867188e-01 -4.244255274534225464e-02 7.350458204746246338e-02
1.761867702007293701e-01 -1.914119124412536621e-01 1.267777830362319946e-01 -4.416769742965698242e-02 -7.926903665065765381e-02 -2.982905507087707520e-01 -1.212412938475608826e-01 -2.867522239685058594e-01 -1.735026948153972626e-02 1.334059238433837891e-01 6.460079550743103027e-02 2.387548536062240601e-01 -1.372119598090648651e-02 2.571269869804382324e-01 1.468634158372879028e-01 2.389300800859928131e-02 -4.598793387413024902e-02 1.028567478060722351e-01 -1.233222112059593201e-01 -5.779199302196502686e-02 1.618869006633758545e-01 2.598741278052330017e-02 3.745667338371276855e-01 7.768075913190841675e-02 7.376477867364883423e-02 4.297404587268829346e-01 2.292482852935791016e-01 1.815423220396041870e-01 4.256131500005722046e-02 3.909283131361007690e-02 -2.487883567810058594e-01 9.521432965993881226e-02
8.595827966928482056e-02 1.485751848667860031e-02 -1.827006191015243530e-01 -1.803996562957763672e-01 -2.577112987637519836e-03 3.724576160311698914e-02 -2.495176643133163452e-01 -1.040382459759712219e-01 -2.193683683872222900e-01 3.675774112343788147e-02 2.888495326042175293e-01 1.476866006851196289e-01 4.365189746022224426e-02 -9.028822183609008789e-02 3.902096301317214966e-02 4.939080029726028442e-02 -1.302078664302825928e-01 4.354438781738281250e-01 -1.738792285323143005e-02 2.368262708187103271e-01 1.999671161174774170e-01 7.658627629280090332e-02 2.809578478336334229e-01 -3.380061686038970947e-02 1.111436635255813599e-01 2.793005406856536865e-01 2.153444886207580566e-01 -1.183969154953956604e-01 -1.729308962821960449e-01 3.006524741649627686e-01 -1.486413031816482544e-01 3.494016453623771667e-02
-7.643080502748489380e-02 -3.973094820976257324e-01 -7.656722515821456909e-02 -2.163308858871459961e-01 -1.420235782861709595e-01 -2.109347730875015259e-01 6.173083093017339706e-03 -4.536595195531845093e-02 -7.937299460172653198e-02 6.279942393302917480e-02 1.604177206754684448e-01 1.858769953250885010e-01 3.836175501346588135e-01 1.230320632457733154e-01 2.297211438417434692e-01 7.860838621854782104e-02 1.312065422534942627e-01 1.260532438755035400e-01 -7.668785005807876587e-02 -2.910316921770572662e-02 3.404977023601531982e-01 -4.085551016032695770e-03 1.008629277348518372e-01 6.194540485739707947e-02 -6.054611131548881531e-02 1.357151567935943604e-01 3.604022562503814697e-01 2.651961520314216614e-02 -1.276936531066894531e-01 -1.216700524091720581e-01 -4.315507411956787109e-02 2.639232575893402100e-01
-1.359495967626571655e-01 -1.925266385078430176e-01 8.905601687729358673e-03 -1.228494346141815186e-01 -4.005048274993896484e-01 4.446501284837722778e-02 -1.097578629851341248e-01 -1.211169213056564331e-01 -1.570729352533817291e-02 2.165852636098861694e-01 -8.755765855312347412e-03 -4.860958829522132874e-02 -1.471176650375127792e-02 -2.549243569374084473e-01 1.336846500635147095e-01 -1.311695426702499390e-01 -6.795825064182281494e-02 -1.821622997522354126e-01 -1.366285532712936401e-01 1.179892290383577347e-02 -1.340252906084060669e-01 1.572501361370086670e-01 1.460948139429092407e-01 4.779881834983825684e-01 -3.035934865474700928e-01 1.792839467525482178e-01 -1.287752538919448853e-01 1.860967129468917847e-01 -1.800286769866943359e-01 1.384405642747879028e-01 1.159714087843894958e-01 2.530014142394065857e-02
-1.138193532824516296e-02 2.330699414014816284e-01 -1.583769358694553375e-02 -2.335498183965682983e-01 -2.288276515901088715e-02 5.048527196049690247e-02 4.198400303721427917e-02 -2.919536232948303223e-01 1.084220558404922485e-01 -3.510282337665557861e-01 9.913121163845062256e-02 1.244902908802032471e-01 6.848641484975814819e-02 4.590119794011116028e-02 3.288562968373298645e-02 2.037927322089672089e-02 1.272213906049728394e-01 -1.621504426002502441e-01 -2.729025669395923615e-02 1.711057573556900024e-01 3.917946815490722656e-01 4.192910715937614441e-02 1.465089917182922363e-01 3.808407187461853027e-01 -1.563474237918853760e-01 1.610920429229736328e-01 1.448868066072463989e-01 1.005514934659004211e-01 -1.446468979120254517e-01 2.718152403831481934e-01 -3.874391689896583557e-02 -2.449789047241210938e-01
1.645131260156631470e-01 3.020536713302135468e-02 -4.035165160894393921e-02 -2.100133709609508514e-02 -1.115486696362495422e-01 -4.271180555224418640e-02 -3.150230273604393005e-02 1.137882247567176819e-01 2.190027236938476562e-01 -2.075287848711013794e-01 4.008806347846984863e-01 -4.522400349378585815e-02 1.783262640237808228e-01 8.181155472993850708e-02 -6.285048276185989380e-02 -1.435172855854034424e-01 1.783532053232192993e-01 1.904842816293239594e-02 -2.622597813606262207e-01 2.237942069768905640e-01 1.695326119661331177e-01 3.632352352142333984e-01 1.665474176406860352e-01 1.008643358945846558e-01 -5.116588249802589417e-02 3.800413012504577637e-01 -7.531609386205673218e-02 2.684841454029083252e-01 -1.500867605209350586e-01 6.436122953891754150e-02 -1.202315837144851685e-01 9.677472710609436035e-02
3.025829792022705078e-02 6.492476165294647217e-02 -1.146932169795036316e-01 -1.644830107688903809e-01 -5.732673406600952148e-02 1.867000013589859009e-01 -2.315850257873535156e-01 -1.347363367676734924e-02 8.335996419191360474e-03 -2.908284030854701996e-02 3.166095912456512451e-01 -3.331387042999267578e-02 3.079154528677463531e-02 -1.070895567536354065e-01 1.436981856822967529e-01 9.316280484199523926e-02 -8.790754526853561401e-02 2.988223917782306671e-02 1.895854175090789795e-01 1.187599599361419678e-01 1.374334692955017090e-01 1.765924394130706787e-01 2.437160760164260864e-01 4.685949385166168213e-01 1.384020894765853882e-01 3.847016096115112305e-01 1.495889276266098022e-01 3.509489893913269043e-01 3.222818719223141670e-03 1.270076185464859009e-01 4.299646243453025818e-02 -1.705535314977169037e-02
-9.753074496984481812e-02 1.290078163146972656e-01 1.459881477057933807e-02 -9.798190742731094360e-02 -7.697071880102157593e-02 -8.233299106359481812e-02 1.817320734262466431e-01 -1.609199941158294678e-01 -1.980625987052917480e-01 1.128258705139160156e-01 -6.661622226238250732e-02 1.222636774182319641e-01 1.672035604715347290e-01 -9.817852079868316650e-02 1.304033845663070679e-01 -2.482080087065696716e-02 9.764104336500167847e-02 6.644985079765319824e-02 6.439319252967834473e-02 6.271955370903015137e-01 3.390805050730705261e-02 2.230639308691024780e-01 2.750451862812042236e-01 9.066608548164367676e-02 1.003106683492660522e-01 7.256126403808593750e-02 -7.487323880195617676e-02 2.297576516866683960e-01 9.242787212133407593e-02 3.603913187980651855e-01 8.409966528415679932e-02 -1.942224614322185516e-02
5.517903342843055725e-02 2.368260920047760010e-01 -4.706743732094764709e-02 -1.048242207616567612e-02 -1.176226660609245300e-01 2.949339337646961212e-02 -2.184663414955139160e-01 -2.162238955497741699e-01 -7.697295397520065308e-02 1.145762577652931213e-01 -6.808454543352127075e-02 -1.012779474258422852e-01 -6.267939507961273193e-02 -1.379634886980056763e-01 1.217844039201736450e-01 1.258077472448348999e-01 7.269527018070220947e-02 -1.390292774885892868e-02 -8.547234535217285156e-02 1.763453334569931030e-01 4.000066518783569336e-01 3.401764035224914551e-01 2.761627733707427979e-01 3.550458550453186035e-01 -2.044110745191574097e-01 1.721461117267608643e-01 1.385950744152069092e-01 2.172649502754211426e-01 4.269178956747055054e-03 2.820158600807189941e-01 -4.302037879824638367e-02 -2.507037669420242310e-02
-1.229800060391426086e-01 -6.802026182413101196e-02 3.080389648675918579e-02 -1.573430933058261871e-02 -5.241239815950393677e-02 6.830009073019027710e-02 1.007339451462030411e-02 -1.841820478439331055e-01 -4.375159144401550293e-01 1.795311570167541504e-01 -5.106243118643760681e-02 2.187121659517288208e-01 1.272921115159988403e-01 1.913376897573471069e-02 -7.621856778860092163e-02 8.663138002157211304e-02 3.118810355663299561e-01 6.149019673466682434e-02 -1.926144510507583618e-01 1.649276316165924072e-01 7.489354163408279419e-02 4.204480051994323730e-01 1.742780804634094238e-01 6.441233307123184204e-02 -2.025106102228164673e-01 4.178991913795471191e-01 -2.004517614841461182e-02 -8.456317335367202759e-02 -8.736575394868850708e-02 -8.403497189283370972e-02 6.109606940299272537e-03 -1.159482523798942566e-01
-5.188451334834098816e-02 -4.724282324314117432e-01 7.619822025299072266e-02 -1.859387010335922241e-01 -4.455380514264106750e-02 -2.067996710538864136e-01 1.530086994171142578e-01 -1.002177968621253967e-01 -3.115278184413909912e-01 -2.153684012591838837e-02 1.807978749275207520e-01 3.381828311830759048e-03 6.605517119169235229e-02 5.795658007264137268e-02 2.313517481088638306e-01 -8.671790361404418945e-02 1.159424483776092529e-01 4.064791835844516754e-03 -1.433984339237213135e-01 4.904151428490877151e-03 7.232528179883956909e-02 1.059549003839492798e-01 6.017209216952323914e-02 3.243609666824340820e-01 7.418132573366165161e-02 4.856109917163848877e-01 8.244594931602478027e-02 1.040142625570297241e-01 5.220915004611015320e-02 -2.616622298955917358e-02 1.442330777645111084e-01 1.186160892248153687e-01
8.436690084636211395e-03 -3.372087776660919189e-01 -1.319713294506072998e-01 -1.446958631277084351e-01 -1.034380868077278137e-01 2.117927931249141693e-02 -4.533511027693748474e-02 2.461154945194721222e-02 -1.499736011028289795e-01 -6.090341880917549133e-02 1.364882383495569229e-02 1.028313785791397095e-01 6.979850679636001587e-02 1.796218752861022949e-01 5.982860922813415527e-02 -3.915716409683227539e-01 9.929814189672470093e-02 -8.495953679084777832e-02 2.724036760628223419e-02 3.191515803337097168e-01 -5.899066478013992310e-02 -1.556893289089202881e-01 2.990039885044097900e-01 4.097958803176879883e-01 -3.873936086893081665e-02 2.506703734397888184e-01 7.277797907590866089e-02 1.623198539018630981e-01 -1.285520642995834351e-01 1.612478494644165039e-01 2.434150129556655884e-01 -2.366589941084384918e-02
9.502127766609191895e-02 -8.513739705085754395e-02 1.606734097003936768e-02 6.092954427003860474e-02 -3.319086730480194092e-01 -1.827459782361984253e-01 -2.526864781975746155e-02 -1.814540922641754150e-01 -2.286243438720703125e-01 -1.636789143085479736e-01 -9.977890551090240479e-02 1.401756703853607178e-01 -9.748736768960952759e-02 -5.803912878036499023e-02 -2.290599495172500610e-01 1.256094872951507568e-01 1.247997432947158813e-01 -2.362990528345108032e-01 -1.971095055341720581e-01 2.996273338794708252e-01 9.570238180458545685e-04 5.005961284041404724e-02 6.748220324516296387e-02 3.754378557205200195e-01 2.049971222877502441e-01 2.218268066644668579e-01 -4.908200725913047791e-02 2.105062901973724365e-01 -2.714006006717681885e-01 1.135748848319053650e-01 8.561236411333084106e-02 -1.815207153558731079e-01
-1.260687410831451416e-01 4.538751393556594849e-02 -4.429115951061248779e-01 6.998601555824279785e-02 -2.407299280166625977e-01 -1.177794188261032104e-01 4.239818826317787170e-02 -2.387971132993698120e-01 -1.346889287233352661e-01 8.322266489267349243e-02 2.894050478935241699e-01 1.203210800886154175e-01 2.135089412331581116e-02 -1.676985472440719604e-01 5.336096137762069702e-02 -3.697698116302490234e-01 3.923492133617401123e-01 1.977418959140777588e-01 5.909304693341255188e-02 6.064199283719062805e-02 -5.610036663711071014e-03 1.079814434051513672e-01 -6.541887670755386353e-02 5.600573495030403137e-02 -1.412035077810287476e-01 9.196658432483673096e-02 2.233349978923797607e-01 2.900667116045951843e-02 5.728413909673690796e-02 -1.181804612278938293e-01 -3.312738984823226929e-02 2.051812708377838135e-01
1.834605634212493896e-01 -3.517407178878784180e-01 -1.410791426897048950e-01 2.196662873029708862e-02 -1.658792495727539062e-01 -4.545783996582031250e-02 -2.523233592510223389e-01 -2.018657773733139038e-01 -2.137013226747512817e-01 9.135529398918151855e-02 3.354254364967346191e-01 1.947065293788909912e-01 4.017242044210433960e-02 1.044370532035827637e-01 5.305818840861320496e-02 -1.402041912078857422e-01 4.885636270046234131e-02 1.765455901622772217e-01 -1.901013106107711792e-01 -5.854294169694185257e-03 3.486217558383941650e-01 1.453322470188140869e-01 2.315560728311538696e-01 -5.364745855331420898e-02 -2.568106353282928467e-02 2.546215355396270752e-01 2.565510272979736328e-01 3.697086498141288757e-02 1.115445494651794434e-01 -7.508022338151931763e-02 -1.707856059074401855e-01 8.826543344184756279e-04
-1.480650305747985840e-01 -1.996489800512790680e-02 -2.707287073135375977e-01 -1.896991878747940063e-01 -1.807794421911239624e-01 -5.478614941239356995e-02 -4.814152047038078308e-02 -1.013875007629394531e-01 -1.827661395072937012e-01 1.461240202188491821e-01 9.838408790528774261e-03 3.842101991176605225e-01 4.022129997611045837e-02 1.256382092833518982e-02 2.357928454875946045e-01 -4.155369400978088379e-01 5.987548828125000000e-02 -1.511594802141189575e-01 -3.559124469757080078e-01 -5.827950313687324524e-03 1.693804562091827393e-01 9.094985574483871460e-02 -1.781881228089332581e-02 -4.647292196750640869e-02 -1.756516695022583008e-01 5.947085842490196228e-02 2.659229934215545654e-01 6.332799047231674194e-02 -4.697706550359725952e-02 2.544615566730499268e-01 -1.410158909857273102e-02 1.369334161281585693e-01
4.488878417760133743e-03 -2.469366788864135742e-02 -3.530203104019165039e-01 4.708750639110803604e-03 -1.837619841098785400e-01 -1.695438772439956665e-01 -5.041772499680519104e-03 7.854712009429931641e-02 -1.313237249851226807e-01 1.874528266489505768e-02 -4.049844294786453247e-02 7.883627712726593018e-02 2.702903747558593750e-01 -1.530761420726776123e-01 -6.364525854587554932e-02 -8.318251371383666992e-02 2.441809475421905518e-01 2.464610338211059570e-01 8.238919824361801147e-02 8.050295710563659668e-02 1.129778698086738586e-01 -2.202885150909423828e-01 3.260138630867004395e-01 -5.589358881115913391e-02 -4.241234660148620605e-01 2.572638094425201416e-01 2.496329508721828461e-02 1.492664664983749390e-01 -1.329345852136611938e-01 2.316505610942840576e-01 -9.655483998358249664e-03 1.684398502111434937e-01
-2.878304719924926758e-01 2.533901631832122803e-01 -9.611938893795013428e-02 -1.112069413065910339e-01 -2.190973162651062012e-01 -2.229171246290206909e-01 -3.911822140216827393e-01 -2.058469951152801514e-01 -3.864586725831031799e-02 5.908431485295295715e-02 6.444437056779861450e-02 -7.373850792646408081e-02 7.099568843841552734e-02 -1.164570525288581848e-01 5.084977298974990845e-02 -1.156123802065849304e-01 3.046802878379821777e-01 -1.398521754890680313e-02 -3.313075602054595947e-01 7.099022716283798218e-02 1.169853210449218750e-01 -9.058745950460433960e-02 6.820663064718246460e-02 3.079816699028015137e-01 1.000292226672172546e-01 1.378717273473739624e-01 2.622359432280063629e-02 -6.611621379852294922e-02 2.991751134395599365e-01 1.583453267812728882e-01 9.891486912965774536e-02 3.816084936261177063e-02
-1.491480916738510132e-01 -8.613173663616180420e-02 -2.616257667541503906e-01 -2.527293935418128967e-02 -1.137444600462913513e-01 2.357475608587265015e-01 -1.385219991207122803e-01 -2.958301007747650146e-01 -1.530826836824417114e-01 -9.215315431356430054e-02 4.367844760417938232e-02 -3.749655187129974365e-02 1.455406099557876587e-01 -1.734733432531356812e-01 -1.248371452093124390e-01 -1.309611648321151733e-01 2.008787393569946289e-01 -1.585440933704376221e-01 -1.226886436343193054e-01 -5.011264234781265259e-02 5.004492402076721191e-02 1.889398545026779175e-01 3.490217030048370361e-01 1.606688499450683594e-01 1.770523190498352051e-01 2.319080680608749390e-01 6.773566454648971558e-02 2.003474682569503784e-01 4.190173372626304626e-02 -1.944084465503692627e-01 -1.322410404682159424e-01 3.885880708694458008e-01
5.680042877793312073e-02 4.519291222095489502e-02 5.797880585305392742e-04 -3.145358562469482422e-01 7.920221425592899323e-03 -1.586014479398727417e-01 1.822389364242553711e-01 -2.463085502386093140e-01 -1.255728006362915039e-01 -6.917163729667663574e-02 1.307173073291778564e-01 3.906031325459480286e-02 8.124479651451110840e-02 -3.014376200735569000e-02 1.261933892965316772e-01 1.221621222794055939e-02 2.872034609317779541e-01 1.213988438248634338e-01 -6.204243749380111694e-02 3.087264299392700195e-01 2.448691427707672119e-01 -1.514907181262969971e-01 2.613336145877838135e-01 1.212211325764656067e-01 -1.361037641763687134e-01 1.166553199291229248e-01 8.731724321842193604e-02 3.241508007049560547e-01 2.955349385738372803e-01 3.079777657985687256e-01 7.023432850837707520e-02 1.404028534889221191e-01
-3.527341783046722412e-02 -6.318872421979904175e-02 -1.992016285657882690e-02 -2.419464290142059326e-01 1.117679998278617859e-01 -2.889102324843406677e-02 -1.145117729902267456e-01 -4.258295893669128418e-01 -2.308095097541809082e-01 3.860773891210556030e-02 5.202708244323730469e-01 -1.352341193705797195e-02 1.501022428274154663e-01 1.430644001811742783e-02 -3.194176778197288513e-02 -1.051692664623260498e-01 1.271161437034606934e-01 -8.813351392745971680e-02 -3.514057993888854980e-01 1.017465628683567047e-02 1.746176928281784058e-01 -3.181446576490998268e-03 3.207746148109436035e-02 2.834738492965698242e-01 1.868142187595367432e-01 -3.452028334140777588e-02 2.780620567500591278e-02 1.706512123346328735e-01 -1.180700138211250305e-01 -1.409101113677024841e-02 -1.675795614719390869e-01 -1.145633519627153873e-03
-3.905507624149322510e-01 -2.748941183090209961e-01 -8.382726460695266724e-02 -7.661073654890060425e-02 -3.387129306793212891e-02 1.330724060535430908e-01 -1.792871356010437012e-01 -3.288123756647109985e-02 -1.488012373447418213e-01 -6.423626095056533813e-02 1.217768117785453796e-01 1.341924071311950684e-01 -5.329081416130065918e-02 -9.550598450005054474e-03 -1.305848807096481323e-01 -3.223287686705589294e-02 4.138247072696685791e-01 6.226991117000579834e-02 3.760856017470359802e-02 1.136175617575645447e-01 2.619405090808868408e-01 8.949244022369384766e-02 1.135995015501976013e-01 1.152205467224121094e-01 -6.948401778936386108e-02 2.970927059650421143e-01 -3.360667452216148376e-02 -2.241303585469722748e-02 -2.491975575685501099e-01 -5.774002522230148315e-02 -2.767570316791534424e-03 4.175879955291748047e-01
-1.445447746664285660e-02 -1.067417487502098083e-01 -6.801617890596389771e-02 -1.159786954522132874e-01 -1.461571007966995239e-01 -1.197822317481040955e-01 -5.209853053092956543e-01 -3.846543729305267334e-01 1.918030343949794769e-02 -8.572495728731155396e-02 6.259525567293167114e-02 6.818489637225866318e-03 5.204544961452484131e-02 -2.239324152469635010e-02 -2.252023220062255859e-01 -8.423470705747604370e-02 3.601261377334594727e-01 -3.374275863170623779e-01 -1.890516607090830803e-03 5.306064710021018982e-02 1.631184965372085571e-01 -4.856289178133010864e-02 1.536789089441299438e-01 1.605302840471267700e-01 6.702240556478500366e-02 -3.793570771813392639e-02 1.353086382150650024e-01 1.613812446594238281e-01 8.196814358234405518e-02 8.551605045795440674e-02 -1.330386996269226074e-01 1.891762018203735352e-01
-4.749651253223419189e-02 2.055295109748840332e-01 6.683010607957839966e-02 -3.722126185894012451e-01 -3.134401738643646240e-01 3.042144179344177246e-01 9.222480468451976776e-03 -2.118304967880249023e-01 -7.721979916095733643e-02 7.101268321275711060e-02 1.892491877079010010e-01 1.655617058277130127e-01 1.629570499062538147e-02 7.198124378919601440e-02 -2.068137824535369873e-01 1.545425206422805786e-01 1.459263712167739868e-01 1.797797717154026031e-02 -9.464277327060699463e-02 5.383662879467010498e-02 2.110674083232879639e-01 3.982782661914825439e-01 2.157474309206008911e-01 9.877244383096694946e-02 -1.346537470817565918e-01 1.829636693000793457e-01 8.755722641944885254e-02 9.628083556890487671e-02 -2.390937954187393188e-01 5.497998371720314026e-02 -7.286975532770156860e-02 -5.845625698566436768e-02
-1.777253895998001099e-01 4.661757871508598328e-02 5.735958926379680634e-03 -2.604760229587554932e-02 -2.829446494579315186e-01 -1.153256893157958984e-01 -2.716992199420928955e-01 8.771095424890518188e-03 2.389724850654602051e-01 1.564665883779525757e-01 -4.218515008687973022e-03 2.875769436359405518e-01 9.049135446548461914e-02 -9.422893077135086060e-02 -5.346604622900485992e-03 1.019221022725105286e-01 1.682984083890914917e-01 -4.362906143069267273e-02 -1.050668805837631226e-01 1.932884603738784790e-01 -2.834854647517204285e-02 1.238966584205627441e-01 5.152675509452819824e-01 3.876577019691467285e-01 8.720891922712326050e-02 -1.417229417711496353e-02 -1.503237634897232056e-01 -1.275496650487184525e-02 -1.190148219466209412e-01 2.124316394329071045e-01 -3.615846112370491028e-02 6.896378099918365479e-02
-4.440779238939285278e-02 -4.541730582714080811e-01 2.464028634130954742e-02 -3.980545327067375183e-02 4.675151780247688293e-02 -1.657126247882843018e-01 9.616683423519134521e-02 -1.255293339490890503e-01 -1.425838768482208252e-01 -1.429296284914016724e-02 1.219494268298149109e-01 -1.622751206159591675e-01 5.757784470915794373e-02 7.370222825556993484e-03 1.976866573095321655e-01 -3.892650604248046875e-01 1.818727552890777588e-01 1.545488536357879639e-01 -2.757938206195831299e-01 3.479154109954833984e-01 9.433428943157196045e-02 -4.304692614823579788e-03 1.160908564925193787e-01 2.207636833190917969e-01 -1.090963333845138550e-01 3.054839372634887695e-01 1.466494705528020859e-02 1.273343563079833984e-01 -9.773330390453338623e-02 3.055719472467899323e-02 1.469734013080596924e-01 -1.597475446760654449e-02
4.849691875278949738e-03 -1.845458336174488068e-02 -1.414496335200965405e-03 -3.005871176719665527e-01 -2.929062843322753906e-01 -1.182380411773920059e-02 -2.193139493465423584e-01 4.827199038118124008e-03 -7.503935694694519043e-02 -3.680029511451721191e-01 -1.279409229755401611e-01 3.582912087440490723e-01 3.192059099674224854e-01 -1.454936712980270386e-01 2.540412545204162598e-02 -1.040352135896682739e-01 1.995494365692138672e-01 7.352294400334358215e-03 -2.353287488222122192e-02 -1.080934554338455200e-01 8.137864060699939728e-03 4.000274091958999634e-02 1.726350486278533936e-01 -1.129686757922172546e-01 3.778663277626037598e-02 3.524676859378814697e-01 1.336089074611663818e-01 1.366555243730545044e-01 2.401340603828430176e-01 6.337506324052810669e-02 -1.057651638984680176e-01 1.532965451478958130e-01
-4.575620591640472412e-02 1.011761054396629333e-01 1.721265539526939392e-02 -1.654309481382369995e-01 -3.115343451499938965e-01 -5.514644552022218704e-03 -4.851781204342842102e-02 -3.876295983791351318e-01 -1.032929718494415283e-01 9.235338307917118073e-03 2.066023200750350952e-01 2.687342166900634766e-01 2.300014197826385498e-01 -9.541779756546020508e-03 9.313061833381652832e-02 -2.229864150285720825e-01 1.057723462581634521e-01 -2.744459174573421478e-02 -3.570502698421478271e-01 -7.800841331481933594e-02 1.958204954862594604e-01 1.649045571684837341e-02 1.732446104288101196e-01 1.529102623462677002e-01 2.459072470664978027e-01 4.060486331582069397e-02 -2.426238358020782471e-01 3.117050528526306152e-01 5.734267458319664001e-02 -2.805867232382297516e-02 -8.993805199861526489e-02 7.370389252901077271e-02
1.279874593019485474e-01 -2.642895579338073730e-01 -1.574307084083557129e-01 -2.257396280765533447e-01 -9.175972640514373779e-02 -1.762219518423080444e-01 -2.717725634574890137e-01 -2.829148769378662109e-01 -8.295365422964096069e-02 1.822212934494018555e-01 2.552042305469512939e-01 2.823189795017242432e-01 8.011326938867568970e-02 1.524265506304800510e-03 -7.720497995615005493e-02 -9.072653204202651978e-02 1.277802437543869019e-01 1.273662894964218140e-01 -9.737403690814971924e-02 -1.338619142770767212e-01 2.307825684547424316e-01 -6.315077096223831177e-02 2.159269526600837708e-02 7.046079635620117188e-02 -1.168980151414871216e-01 3.075889050960540771e-01 3.017767369747161865e-01 5.462522804737091064e-02 -1.324142422527074814e-02 -2.756983786821365356e-02 -2.523109912872314453e-01 -2.226322442293167114e-01
1.260741502046585083e-01 7.225761562585830688e-02 -1.722021251916885376e-01 -3.043769160285592079e-03 8.089011162519454956e-02 -9.147122502326965332e-02 -1.176897436380386353e-01 -1.125290468335151672e-01 -1.548572331666946411e-01 -1.171101182699203491e-01 2.887989953160285950e-02 2.634206712245941162e-01 3.488161563873291016e-01 -1.563682034611701965e-02 1.247294619679450989e-01 7.794184982776641846e-02 2.384250517934560776e-03 3.555443584918975830e-01 -3.730963170528411865e-01 1.101707890629768372e-01 4.666046053171157837e-02 3.312151730060577393e-01 2.999976575374603271e-01 9.560050070285797119e-02 1.144990473985671997e-01 1.806814223527908325e-01 1.046692803502082825e-01 1.798346191644668579e-01 2.044849656522274017e-02 2.082111537456512451e-01 -6.741355359554290771e-02 1.737431287765502930e-01
-1.377585995942354202e-02 2.213346213102340698e-02 1.946924626827239990e-01 -1.700647324323654175e-01 -2.188158482313156128e-01 -1.646147668361663818e-02 2.709597051143646240e-01 -3.966824412345886230e-01 -2.834077775478363037e-01 -2.159317955374717712e-02 -1.862210929393768311e-01 6.917084008455276489e-02 1.914065033197402954e-01 -1.825414970517158508e-02 -7.383581995964050293e-02 -8.178386092185974121e-02 1.554576009511947632e-01 8.180889487266540527e-02 -2.094075828790664673e-01 2.248095273971557617e-01 6.873882561922073364e-02 -2.065930217504501343e-01 3.740347027778625488e-01 1.913173496723175049e-01 -1.675270199775695801e-01 4.516238346695899963e-02 5.382756888866424561e-02 9.538234025239944458e-02 -2.617994844913482666e-01 -7.047902792692184448e-02 1.055603772401809692e-01 9.108486026525497437e-02
-2.358476817607879639e-01 -1.262793242931365967e-01 -3.186664283275604248e-01 7.254105061292648315e-02 -2.234696000814437866e-01 6.307070702314376831e-02 2.940742373466491699e-01 -2.500568628311157227e-01 -6.531890481710433960e-02 2.490796446800231934e-01 5.956764519214630127e-02 3.800255805253982544e-02 8.194336667656898499e-03 -1.365187019109725952e-01 -7.324860244989395142e-02 -1.851979047060012817e-01 4.540168941020965576e-01 -9.919664263725280762e-02 -1.592298597097396851e-01 1.527566909790039062e-01 2.663968503475189209e-02 5.830145254731178284e-02 7.422111183404922485e-02 9.547415375709533691e-02 -1.453540325164794922e-01 -6.400395929813385010e-02 1.116387769579887390e-01 1.440506726503372192e-01 -1.212707310914993286e-01 3.035951256752014160e-01 -7.023949921131134033e-02 1.881096363067626953e-01
-1.990326121449470520e-02 2.597110569477081299e-01 5.676950886845588684e-02 6.663612276315689087e-02 -1.226818934082984924e-01 2.035029679536819458e-01 -1.430290788412094116e-01 -1.077858582139015198e-01 -2.451269924640655518e-01 -2.962758839130401611e-01 2.459116578102111816e-01 -6.700944155454635620e-02 2.078251093626022339e-01 3.378217667341232300e-02 1.891668438911437988e-01 1.728200763463973999e-01 2.126128226518630981e-01 1.900962144136428833e-01 -1.892442442476749420e-02 1.168225258588790894e-01 1.612078696489334106e-01 1.494636833667755127e-01 2.547555565834045410e-01 2.790894210338592529e-01 -4.987742751836776733e-02 1.929726898670196533e-01 2.453360110521316528e-01 1.102194637060165405e-01 -1.323685646057128906e-01 1.434244364500045776e-01 -2.196416407823562622e-01 1.681506931781768799e-01
1.173410341143608093e-01 -1.830450445413589478e-02 1.748274117708206177e-01 -4.833272993564605713e-01 -2.347900122404098511e-01 -5.938548594713211060e-02 -2.509975992143154144e-02 -2.644689381122589111e-01 1.672895550727844238e-01 -1.325594931840896606e-01 6.892988085746765137e-02 9.022774174809455872e-03 2.217095717787742615e-02 6.471852213144302368e-02 -4.162402823567390442e-02 1.639918833971023560e-01 6.377340108156204224e-02 1.412864625453948975e-01 1.857326626777648926e-01 2.318642735481262207e-01 1.563104093074798584e-01 1.588481478393077850e-02 1.830342411994934082e-01 3.546207547187805176e-01 -2.337800264358520508e-01 2.853473126888275146e-01 6.991540640592575073e-02 3.665715828537940979e-02 -2.106885015964508057e-01 7.704680413007736206e-02 -1.386218965053558350e-01 -2.689813077449798584e-02
-1.197869405150413513e-01 -8.297459781169891357e-02 -1.599020510911941528e-01 -1.258729249238967896e-01 1.682242378592491150e-02 -1.364452689886093140e-01 -2.283757552504539490e-02 -3.344575166702270508e-01 -9.503133594989776611e-02 1.794924288988113403e-01 -7.127264887094497681e-02 6.942258775234222412e-02 1.469561457633972168e-01 1.964995265007019043e-02 -1.253917664289474487e-01 2.098190784454345703e-01 -1.010269746184349060e-01 9.223682433366775513e-02 -3.708392679691314697e-01 1.409478187561035156e-01 -4.720458760857582092e-02 1.521544009447097778e-01 4.149735569953918457e-01 3.456912338733673096e-01 4.091449081897735596e-03 2.576143741607666016e-01 1.555200666189193726e-01 -6.507304962724447250e-03 -6.265375763177871704e-02 -1.341601461172103882e-01 2.367900609970092773e-01 1.067769452929496765e-01
-8.756943047046661377e-02 -1.161414384841918945e-01 -4.755216538906097412e-01 -6.628497969359159470e-03 -9.703435748815536499e-02 -1.746474802494049072e-01 1.378326565027236938e-01 -1.115618944168090820e-01 -2.271474450826644897e-01 1.961286813020706177e-01 -3.331566974520683289e-02 1.643578261137008667e-01 2.411485165357589722e-01 1.001523584127426147e-01 1.049926597625017166e-02 -4.514191672205924988e-02 3.739319145679473877e-01 -1.505662351846694946e-01 1.627728156745433807e-02 3.081346154212951660e-01 -5.473420768976211548e-02 8.053316920995712280e-02 1.654299646615982056e-01 2.161678522825241089e-01 -8.233934640884399414e-02 1.668176800012588501e-02 -6.786043941974639893e-02 2.479638159275054932e-01 -4.690745845437049866e-02 2.143039405345916748e-01 3.141194349154829979e-03 1.738674640655517578e-01
8.830426633358001709e-02 1.882720291614532471e-01 -1.856801332905888557e-03 -1.015245392918586731e-01 4.141871258616447449e-02 8.552947081625461578e-03 -1.864119619131088257e-01 -2.946906983852386475e-01 -1.538973301649093628e-01 -2.744163759052753448e-02 -7.426618784666061401e-02 -1.048951297998428345e-01 -1.335973590612411499e-01 -2.677227556705474854e-02 5.835811793804168701e-02 5.931589007377624512e-02 2.367804348468780518e-01 -3.659201785922050476e-02 -2.637425623834133148e-02 2.352189719676971436e-01 5.121152400970458984e-01 3.058871030807495117e-01 1.530562341213226318e-01 2.827083468437194824e-01 -2.217408269643783569e-01 2.165505737066268921e-01 4.972160235047340393e-02 1.953268498182296753e-01 -8.192071318626403809e-02 1.909348517656326294e-01 -6.560604553669691086e-03 6.414642184972763062e-02
-3.087119758129119873e-01 1.796409636735916138e-01 -6.021104380488395691e-02 -2.356146872043609619e-01 -2.481146156787872314e-01 -1.022118777036666870e-01 -1.344400793313980103e-01 -2.458746582269668579e-01 -2.772413194179534912e-01 -9.550490975379943848e-02 -7.502136379480361938e-02 1.649762690067291260e-01 1.922436952590942383e-01 -6.444023549556732178e-02 -1.402260214090347290e-01 -1.593815386295318604e-01 3.849042057991027832e-01 -2.105269022285938263e-02 -1.700138151645660400e-01 1.259871572256088257e-01 8.484958857297897339e-02 9.085944294929504395e-02 1.637607067823410034e-01 -2.600254863500595093e-02 1.749663650989532471e-01 1.691082268953323364e-01 -1.851635277271270752e-01 7.637378573417663574e-02 -9.448830387555062771e-04 -1.417126357555389404e-01 -2.523359470069408417e-02 3.183936476707458496e-01
-3.469527661800384521e-01 -2.350307814776897430e-02 -4.180010780692100525e-02 -1.110070273280143738e-01 -2.810353636741638184e-01 3.019014839082956314e-03 -2.537918090820312500e-01 -1.806707382202148438e-01 -4.301515966653823853e-02 2.511610649526119232e-02 1.840472221374511719e-01 -2.873553149402141571e-02 1.235220357775688171e-01 -1.199008226394653320e-01 2.113227397203445435e-01 -1.222150102257728577e-01 5.446418374776840210e-02 -1.759481877088546753e-01 1.887127161026000977e-01 6.482283771038055420e-02 4.062823206186294556e-02 1.570189148187637329e-01 3.594849258661270142e-02 2.697074711322784424e-01 -1.140387654304504395e-01 4.241915941238403320e-01 -1.515706181526184082e-01 1.285982728004455566e-01 5.672423169016838074e-02 -5.477171018719673157e-02 3.104667179286479950e-02 3.857939839363098145e-01
-2.314754575490951538e-01 7.167706638574600220e-02 -1.456536650657653809e-01 -2.115315198898315430e-01 -1.511996388435363770e-01 2.605249583721160889e-01 -9.190285950899124146e-02 -1.003160849213600159e-01 -2.501863837242126465e-01 1.047324165701866150e-01 3.226103633642196655e-02 1.506853997707366943e-01 -3.766917157918214798e-03 6.226837262511253357e-02 4.364858381450176239e-03 2.567518651485443115e-01 3.773232176899909973e-02 2.336646616458892822e-01 5.682604387402534485e-02 1.667663753032684326e-01 2.716943025588989258e-01 8.028318732976913452e-02 2.410014867782592773e-01 2.415882945060729980e-01 -2.250249125063419342e-02 3.693066537380218506e-01 6.352495402097702026e-02 5.847571417689323425e-02 -2.866511642932891846e-01 1.968241035938262939e-01 -1.085874065756797791e-01 1.952291727066040039e-01
-9.738896787166595459e-02 -1.053994297981262207e-01 3.117589652538299561e-01 -2.090402245521545410e-01 -2.419248968362808228e-01 -2.236669212579727173e-01 9.400774538516998291e-02 -4.436914995312690735e-02 -9.285786747932434082e-02 -1.433382779359817505e-01 -3.160564228892326355e-02 -4.732674732804298401e-02 1.355012208223342896e-01 -9.308543801307678223e-02 -1.707379221916198730e-01 -1.533099561929702759e-01 1.434086263179779053e-01 2.235856652259826660e-01 -1.754141040146350861e-02 3.394599258899688721e-01 1.143547594547271729e-01 -1.160018220543861389e-01 2.181426733732223511e-01 -2.324132248759269714e-02 2.594485692679882050e-02 2.000638395547866821e-01 2.368302047252655029e-01 4.061411619186401367e-01 -7.262841612100601196e-02 1.658709198236465454e-01 8.021587878465652466e-02 2.129518389701843262e-01
2.377045154571533203e-01 -1.680259704589843750e-01 -1.403766721487045288e-01 -8.713629096746444702e-02 -1.603462845087051392e-01 8.373264968395233154e-02 -4.297425970435142517e-03 2.926090732216835022e-02 -2.663651667535305023e-02 -2.376053482294082642e-01 5.934433639049530029e-02 1.128158811479806900e-02 1.228202879428863525e-01 8.432616293430328369e-02 -1.880171149969100952e-01 7.559842430055141449e-03 3.124616444110870361e-01 -2.347231805324554443e-01 -2.629182934761047363e-01 5.694820880889892578e-01 1.460510194301605225e-01 7.143864780664443970e-02 2.236080169677734375e-01 1.097722351551055908e-01 -9.206423908472061157e-02 1.400680243968963623e-01 8.119755238294601440e-02 8.509314060211181641e-02 -1.508767455816268921e-01 -7.321607787162065506e-03 1.703118681907653809e-01 8.689180761575698853e-02
5.638767033815383911e-02 -3.291527926921844482e-02 -3.380391374230384827e-02 -2.717829346656799316e-01 -1.262840926647186279e-01 1.023897677659988403e-01 2.455862995702773333e-04 -2.252632081508636475e-01 6.064344942569732666e-02 -1.489239335060119629e-01 -6.828517466783523560e-02 -1.590847596526145935e-02 -1.791570931673049927e-01 -8.902794867753982544e-02 -3.170058429241180420e-01 1.121211983263492584e-02 1.701078712940216064e-01 3.045851178467273712e-02 2.925063371658325195e-01 2.523256242275238037e-01 -5.149167031049728394e-03 -4.268759395927190781e-03 3.785185515880584717e-01 2.447010576725006104e-01 1.744565740227699280e-02 3.265824913978576660e-01 1.458402723073959351e-01 1.626250445842742920e-01 -2.239927798509597778e-01 2.480978667736053467e-01 -4.596394672989845276e-02 -1.460580080747604370e-01
-2.271230369806289673e-01 -7.343760132789611816e-02 -3.527393937110900879e-01 2.405167929828166962e-02 -1.362467110157012939e-01 -2.016554176807403564e-01 1.040108874440193176e-01 9.318371117115020752e-02 -2.529134973883628845e-02 1.520975083112716675e-01 2.055778866633772850e-03 -5.504745058715343475e-03 3.797678351402282715e-01 1.891462132334709167e-02 1.554679274559020996e-01 -3.823133930563926697e-02 3.429490029811859131e-01 -7.541821897029876709e-02 -1.459168642759323120e-01 2.857271134853363037e-01 1.101519726216793060e-02 9.159439802169799805e-02 3.511687368154525757e-02 1.713703423738479614e-01 -2.630414068698883057e-01 3.102124929428100586e-01 1.291137337684631348e-01 -2.014187872409820557e-01 -1.060089692473411560e-01 1.529423892498016357e-01 -1.309753209352493286e-01 7.400111109018325806e-02
-2.654657699167728424e-02 2.244100272655487061e-01 -8.163065649569034576e-03 -8.470537513494491577e-02 -5.299935862421989441e-02 1.745037734508514404e-01 6.899237632751464844e-02 -4.101107716560363770e-01 -4.590890556573867798e-02 -1.578764915466308594e-01 3.525562584400177002e-02 1.669144779443740845e-01 1.039025634527206421e-01 1.366313919425010681e-02 -1.462696194648742676e-01 2.705338597297668457e-01 -4.662616923451423645e-02 -1.485122181475162506e-02 6.291803717613220215e-02 8.702275902032852173e-02 3.625212609767913818e-01 1.412268877029418945e-01 1.956830173730850220e-01 2.307000756263732910e-01 1.228402275592088699e-02 2.741097509860992432e-01 3.172208368778228760e-01 2.066884636878967285e-01 -2.899301350116729736e-01 6.104289367794990540e-02 -6.833834107965230942e-03 1.024928539991378784e-01
-4.388046562671661377e-01 -1.534561514854431152e-01 -1.155310049653053284e-01 -1.373318210244178772e-02 -2.952031195163726807e-01 -2.605022303760051727e-02 -1.588304527103900909e-02 -1.382616907358169556e-01 -3.162470459938049316e-01 -1.017961576581001282e-01 5.113378167152404785e-02 1.846205443143844604e-01 -3.665315220132470131e-03 -2.724429368972778320e-01 -7.385399192571640015e-02 8.949061855673789978e-03 1.136266589164733887e-01 -8.921200037002563477e-02 1.450320929288864136e-01 1.672457456588745117e-01 2.061415463685989380e-01 2.592742741107940674e-01 1.103273406624794006e-01 2.687406167387962341e-02 -2.465662173926830292e-02 2.359496802091598511e-01 1.855499297380447388e-01 -2.708908915519714355e-01 8.075294643640518188e-02 1.872932314872741699e-01 2.896151505410671234e-02 1.931574344635009766e-01
-2.497801035642623901e-01 -1.497451663017272949e-01 -1.551144719123840332e-01 -4.109569266438484192e-02 2.608310431241989136e-03 -9.525645524263381958e-02 -1.078256219625473022e-01 -1.510895043611526489e-01 -2.421285957098007202e-01 5.379088595509529114e-02 1.793714910745620728e-01 2.530478872358798981e-03 -1.465163677930831909e-01 -1.362758278846740723e-01 -1.467282474040985107e-01 -1.133387386798858643e-01 4.398424327373504639e-01 -1.458317488431930542e-01 2.345801442861557007e-01 6.604652851819992065e-02 -5.020382255315780640e-02 3.022627234458923340e-01 9.267317503690719604e-02 2.241037935018539429e-01 -1.134379580616950989e-02 4.283094406127929688e-01 7.053970824927091599e-03 1.874868273735046387e-01 -7.767179608345031738e-02 -1.154460012912750244e-01 -2.412112196907401085e-03 1.132752150297164917e-01
1.213329471647739410e-02 -4.056674838066101074e-01 -9.538310021162033081e-02 -1.553547233343124390e-01 -5.205150321125984192e-02 -1.039960756897926331e-01 1.823903992772102356e-02 -1.173259392380714417e-01 -1.895428746938705444e-01 -6.591323018074035645e-02 -8.859591931104660034e-02 -4.554344341158866882e-02 5.541468039155006409e-02 1.257266551256179810e-01 1.115119531750679016e-01 -4.473482370376586914e-01 7.326526194810867310e-02 5.122422799468040466e-02 -8.266898989677429199e-02 3.372386693954467773e-01 -9.591079317033290863e-03 -7.178749889135360718e-02 2.876901626586914062e-01 4.268359541893005371e-01 5.445906892418861389e-02 1.677581816911697388e-01 1.147758513689041138e-01 -8.689513429999351501e-03 -1.807400882244110107e-01 7.638738304376602173e-02 1.056298762559890747e-01 5.494157783687114716e-03
6.723849475383758545e-02 -1.292351782321929932e-01 -1.089457273483276367e-01 -1.199794337153434753e-01 -1.538031995296478271e-01 1.906040823087096214e-03 -2.150848358869552612e-01 8.034349232912063599e-02 1.570099033415317535e-02 1.179575175046920776e-01 6.781949102878570557e-02 2.976087331771850586e-01 5.058979615569114685e-02 -4.034131765365600586e-01 1.297840327024459839e-01 -7.474794238805770874e-02 1.536008268594741821e-01 -2.108493149280548096e-01 -1.021160185337066650e-01 2.838249206542968750e-01 -1.694301217794418335e-01 -5.433633923530578613e-02 1.311688870191574097e-01 3.713222146034240723e-01 -3.486609831452369690e-02 2.107730358839035034e-01 3.740289509296417236e-01 4.086171835660934448e-02 -1.778454184532165527e-01 1.215232238173484802e-01 -4.069311544299125671e-02 5.784528329968452454e-03
-3.086927160620689392e-02 -3.049275875091552734e-01 -8.653341978788375854e-02 -6.112810596823692322e-02 -1.261953115463256836e-01 6.214663386344909668e-02 -2.457710057497024536e-01 -1.228061597794294357e-02 1.463886201381683350e-01 4.033848270773887634e-02 1.003471687436103821e-01 1.893151551485061646e-01 5.076325312256813049e-02 -3.071134388446807861e-01 9.503190964460372925e-02 -1.087377965450286865e-01 4.137820750474929810e-02 -2.973650991916656494e-01 -1.172465085983276367e-01 2.450282424688339233e-01 4.018075391650199890e-02 -1.038709133863449097e-01 2.251606285572052002e-01 1.220139041543006897e-01 1.244716048240661621e-01 3.681545257568359375e-01 2.368153482675552368e-01 -2.119578421115875244e-02 -3.127259612083435059e-01 2.066711783409118652e-01 -5.613961443305015564e-02 1.861368864774703979e-01
-8.901328593492507935e-02 -2.093078754842281342e-02 -1.960865408182144165e-01 -1.394099090248346329e-03 -2.345885783433914185e-01 5.074587836861610413e-02 -3.821378350257873535e-01 -6.628438830375671387e-02 -1.915697753429412842e-01 6.505037099123001099e-02 1.326936483383178711e-01 3.096393942832946777e-01 1.040199697017669678e-01 -6.759076565504074097e-02 -1.201509609818458557e-01 -3.427524492144584656e-02 1.537980586290359497e-01 -7.006736099720001221e-02 -2.461333870887756348e-01 2.220511585474014282e-01 -5.339653044939041138e-02 2.219831794500350952e-01 1.798497438430786133e-01 -2.430589124560356140e-02 -2.095058113336563110e-01 8.133251219987869263e-02 2.114489525556564331e-01 4.393675550818443298e-02 2.863938808441162109e-01 2.616323530673980713e-01 -2.486490309238433838e-01 1.636406630277633667e-01
-2.016458809375762939e-01 -9.763434529304504395e-02 -1.383855491876602173e-01 -2.117886207997798920e-02 -9.100399911403656006e-02 -3.071435391902923584e-01 -4.129508137702941895e-01 -4.187240004539489746e-01 2.113484591245651245e-02 -1.141889840364456177e-01 4.919914156198501587e-02 2.170818299055099487e-02 7.290693372488021851e-02 -1.768252104520797729e-01 4.998788936063647270e-04 -2.558459341526031494e-01 2.680092453956604004e-01 -1.903365999460220337e-01 7.604253292083740234e-02 2.120957672595977783e-01 -3.294713795185089111e-02 -8.588719367980957031e-02 3.886904194951057434e-02 2.520395219326019287e-01 8.962787687778472900e-02 4.737501218914985657e-02 -8.897627890110015869e-02 2.588994503021240234e-01 -1.811421290040016174e-02 1.759804338216781616e-01 3.672268008813261986e-03 1.202413737773895264e-01
5.409771949052810669e-02 9.186756610870361328e-02 -7.910552620887756348e-02 -2.604986727237701416e-01 1.531578693538904190e-02 5.993238836526870728e-02 -2.808412164449691772e-02 -2.398616522550582886e-01 1.429367512464523315e-01 2.305279672145843506e-01 3.815293610095977783e-01 -1.417943388223648071e-01 -4.097386822104454041e-02 -1.448411047458648682e-01 -3.768667206168174744e-02 2.153724664822220802e-03 4.082244336605072021e-01 7.914051413536071777e-03 -3.196784257888793945e-01 1.693709641695022583e-01 2.744947373867034912e-02 -5.243055522441864014e-02 1.161592975258827209e-01 -6.707771867513656616e-02 1.514333337545394897e-01 2.366477847099304199e-01 2.148566991090774536e-01 2.035201042890548706e-01 -1.251260340213775635e-01 6.521919369697570801e-02 -2.542511820793151855e-01 -1.374171972274780273e-01
-3.506125509738922119e-01 -1.088307350873947144e-01 -2.511031180620193481e-02 3.936600987799465656e-04 -1.335535198450088501e-01 -8.077484369277954102e-02 1.133180223405361176e-02 -1.224913448095321655e-01 -2.519903481006622314e-01 -1.720737293362617493e-02 8.174362778663635254e-02 1.796287298202514648e-01 1.884927898645401001e-01 -2.060843557119369507e-01 -1.383106876164674759e-02 -2.322796136140823364e-01 3.895872086286544800e-02 -1.289648264646530151e-01 1.631331890821456909e-01 1.490341722965240479e-01 2.331374138593673706e-01 2.440618872642517090e-01 1.967232227325439453e-01 -3.635461628437042236e-02 9.907151572406291962e-03 3.660881221294403076e-01 2.707535028457641602e-01 -2.992827594280242920e-01 4.490644112229347229e-02 2.082646489143371582e-01 -1.660024002194404602e-02 1.632062643766403198e-01
6.513091176748275757e-02 -5.992294475436210632e-02 8.115358650684356689e-02 -1.445908099412918091e-01 -7.331939041614532471e-02 -1.490076780319213867e-01 2.409708350896835327e-01 -3.361800909042358398e-01 7.356203347444534302e-02 1.712812110781669617e-02 1.142275780439376831e-01 4.295472055673599243e-02 6.012384220957756042e-02 -1.636146903038024902e-01 1.379212886095046997e-01 2.954751439392566681e-02 2.897090613842010498e-01 1.792417317628860474e-01 -2.489567548036575317e-02 3.887414932250976562e-01 2.023216485977172852e-01 -3.163525089621543884e-02 2.192334681749343872e-01 6.643047928810119629e-02 -1.981497555971145630e-01 9.752036631107330322e-02 1.751611828804016113e-01 2.905999422073364258e-01 1.652875989675521851e-01 3.262042701244354248e-01 -8.746958523988723755e-02 1.662551760673522949e-01
-2.511855959892272949e-01 -2.545124590396881104e-01 -3.154546394944190979e-02 -7.467280607670545578e-03 -6.293347477912902832e-02 -1.206098645925521851e-01 -5.780548974871635437e-02 -1.941206008195877075e-01 1.520982086658477783e-01 2.304324209690093994e-01 2.240480631589889526e-01 1.484284698963165283e-01 2.907395362854003906e-01 1.950100623071193695e-02 1.636265814304351807e-01 5.147753283381462097e-02 3.202634155750274658e-01 -1.459113657474517822e-01 -1.505526900291442871e-01 8.958313264884054661e-04 -3.277619928121566772e-02 2.413448542356491089e-01 1.898200958967208862e-01 -8.732514828443527222e-02 -1.517945677042007446e-01 2.254142910242080688e-01 3.032270073890686035e-01 1.945345401763916016e-01 5.720520392060279846e-03 2.366168424487113953e-03 1.462852675467729568e-02 3.087901771068572998e-01
1.206622645258903503e-01 -6.980542093515396118e-02 -9.247604757547378540e-02 5.396723281592130661e-03 -1.529200077056884766e-01 1.945114880800247192e-02 9.786050021648406982e-02 4.437503963708877563e-02 4.938605055212974548e-02 -3.340204060077667236e-01 7.948153465986251831e-02 2.131410092115402222e-01 1.068775281310081482e-01 1.772126704454421997e-01 -2.508670091629028320e-01 6.743455287505639717e-06 2.083288580179214478e-01 -1.462602764368057251e-01 -3.146781325340270996e-01 4.495402872562408447e-01 7.223373651504516602e-02 8.454623818397521973e-02 1.799948662519454956e-01 1.729368418455123901e-01 -1.025368794798851013e-01 3.696312308311462402e-01 1.542735993862152100e-01 7.088816165924072266e-02 -7.450887560844421387e-02 1.090999543666839600e-01 1.749696880578994751e-01 -2.353112958371639252e-02
2.249621041119098663e-02 1.628481149673461914e-01 -1.532436162233352661e-02 -2.153924107551574707e-01 -1.719915494322776794e-02 -1.151427179574966431e-01 -2.080775424838066101e-02 -3.138188421726226807e-01 -2.713939249515533447e-01 -1.592801213264465332e-01 9.017904847860336304e-02 -9.694293141365051270e-02 1.633104979991912842e-01 3.386237425729632378e-03 -7.362020015716552734e-02 -1.160239204764366150e-01 5.136680006980895996e-01 2.225680053234100342e-01 -1.224683672189712524e-01 -5.798295512795448303e-02 3.059119731187820435e-02 7.572420686483383179e-02 2.378550618886947632e-01 4.049677029252052307e-02 -2.440968602895736694e-01 2.305538505315780640e-01 1.059454977512359619e-01 4.838375747203826904e-02 7.240557670593261719e-02 2.031741887331008911e-01 -4.066632315516471863e-02 -2.839748859405517578e-01
-2.964889705181121826e-01 2.265476584434509277e-01 -8.821119368076324463e-02 -2.988612512126564980e-03 -2.956401705741882324e-01 -1.716072857379913330e-01 -1.707245856523513794e-01 -2.808503508567810059e-01 -9.518291056156158447e-02 7.447364181280136108e-02 1.739646047353744507e-01 1.265352070331573486e-01 2.136697322130203247e-01 -9.838751703500747681e-02 1.078863218426704407e-01 -4.020125046372413635e-02 3.737129569053649902e-01 6.448945403099060059e-02 -2.199542671442031860e-01 1.893652975559234619e-01 -3.482955694198608398e-02 2.180311381816864014e-01 -6.188254803419113159e-02 -7.296331226825714111e-02 5.807264521718025208e-02 3.147269785404205322e-01 -1.906171143054962158e-01 4.989286139607429504e-02 3.891296312212944031e-02 -6.487558037042617798e-02 -1.893778890371322632e-01 1.727225184440612793e-01
4.960326105356216431e-02 -2.196540236473083496e-01 6.693237274885177612e-02 -2.206613570451736450e-01 -1.771987080574035645e-01 3.315197229385375977e-01 -3.783020079135894775e-01 -2.992985844612121582e-01 -1.990339718759059906e-02 -2.994503127411007881e-03 1.964861452579498291e-01 6.992616504430770874e-02 2.096914201974868774e-01 -1.588267683982849121e-01 5.187432467937469482e-02 -1.256877481937408447e-01 1.952111274003982544e-01 1.146489232778549194e-01 -1.994945406913757324e-01 -1.025325879454612732e-01 -4.099527746438980103e-02 2.508219480514526367e-01 -2.146267099305987358e-03 -6.980408728122711182e-02 6.629128754138946533e-02 1.659381687641143799e-01 3.554713726043701172e-01 1.451915949583053589e-01 9.629634208977222443e-03 1.925826221704483032e-01 -3.642826899886131287e-02 4.033177345991134644e-02
-1.545583903789520264e-01 7.312861829996109009e-02 -9.658326953649520874e-02 -2.670379877090454102e-01 -1.779401600360870361e-01 2.891227602958679199e-01 -8.957201987504959106e-02 -4.437280893325805664e-01 -9.534297510981559753e-03 -2.456020414829254150e-01 1.577091664075851440e-01 -2.135471403598785400e-01 5.112388730049133301e-02 7.677446305751800537e-02 8.680662512779235840e-02 8.134773001074790955e-03 7.098025828599929810e-02 1.718312650918960571e-01 1.870890706777572632e-01 -2.903968095779418945e-02 4.920804873108863831e-02 -7.465546578168869019e-02 6.780174374580383301e-02 -2.188618853688240051e-02 7.285951822996139526e-02 3.531754612922668457e-01 7.796064764261245728e-02 1.388278305530548096e-01 -1.257845945656299591e-02 4.208643436431884766e-01 -2.331048808991909027e-02 7.910043001174926758e-02
-9.543064981698989868e-02 9.557074308395385742e-02 4.809784516692161560e-02 -9.095889329910278320e-02 -6.999095529317855835e-02 2.720215022563934326e-01 -4.524308815598487854e-02 -1.573182791471481323e-01 -9.410274773836135864e-02 -9.782595932483673096e-02 1.440019607543945312e-01 -9.288980066776275635e-02 7.673501968383789062e-02 2.329947426915168762e-02 6.479551643133163452e-02 1.420380920171737671e-01 2.648411691188812256e-01 3.308555483818054199e-01 3.514818847179412842e-02 2.407236248254776001e-01 3.268349170684814453e-01 1.928609311580657959e-01 1.088356450200080872e-01 6.747328490018844604e-02 -5.838092043995857239e-02 2.706255018711090088e-01 1.113193929195404053e-01 6.200736016035079956e-02 -1.464717239141464233e-01 4.428828060626983643e-01 -2.166157066822052002e-01 1.740068346261978149e-01
-1.798130385577678680e-02 1.185318231582641602e-01 -1.689735800027847290e-02 -2.916400693356990814e-02 1.964023150503635406e-02 -2.333740890026092529e-01 -7.558758556842803955e-02 -1.742861270904541016e-01 -3.748192265629768372e-02 -5.568616092205047607e-02 1.936381161212921143e-01 1.363362222909927368e-01 3.316394090652465820e-01 9.538283944129943848e-02 1.001696884632110596e-01 -2.346071451902389526e-01 2.989460229873657227e-01 -2.805604040622711182e-01 -1.374381482601165771e-01 -1.366938203573226929e-01 -2.286699414253234863e-02 3.058404028415679932e-01 1.845405101776123047e-01 2.985325455665588379e-01 -1.785080283880233765e-01 2.932685613632202148e-02 2.755423188209533691e-01 8.162494003772735596e-02 -2.787341177463531494e-01 1.421404778957366943e-01 -1.353994477540254593e-02 -1.118913441896438599e-01
1.322457566857337952e-02 -2.781415581703186035e-01 -1.317781656980514526e-01 -1.294213980436325073e-01 -1.556369215250015259e-01 -2.103488296270370483e-01 -1.730701178312301636e-01 -1.559806987643241882e-02 7.608428597450256348e-02 -5.895623937249183655e-02 1.287814974784851074e-01 -8.688249439001083374e-02 -1.096727699041366577e-02 2.019012160599231720e-02 6.186182051897048950e-02 1.087631732225418091e-01 3.150936067104339600e-01 -1.929736286401748657e-01 2.754977904260158539e-02 1.123009026050567627e-01 9.841705858707427979e-02 3.489430248737335205e-01 2.632552981376647949e-01 2.663699388504028320e-01 2.439405471086502075e-01 1.482968330383300781e-01 -1.485716104507446289e-01 -3.128783032298088074e-02 -2.146954536437988281e-01 3.858914375305175781e-01 -8.553969115018844604e-02 -1.078294217586517334e-01
-3.929383307695388794e-02 -3.240766525268554688e-01 -1.030517145991325378e-01 -6.388895958662033081e-02 -2.339171171188354492e-01 -4.803561419248580933e-02 -3.037320673465728760e-01 -3.197321891784667969e-01 -1.895603388547897339e-01 1.014743670821189880e-01 -3.546738624572753906e-01 -8.359887450933456421e-02 2.263622730970382690e-01 -1.246272772550582886e-01 -9.793155826628208160e-03 -1.480007767677307129e-01 3.186844885349273682e-01 -3.248265683650970459e-01 -4.954341426491737366e-02 -1.206107214093208313e-01 9.592217952013015747e-02 -1.097148191183805466e-02 8.528544753789901733e-02 1.705497205257415771e-01 -1.165802106261253357e-01 1.623841673135757446e-01 1.443370580673217773e-01 9.948500432074069977e-03 -1.313226521015167236e-01 1.017305552959442139e-01 -2.968913689255714417e-02 1.772421225905418396e-02
-1.002711504697799683e-01 -2.603116035461425781e-01 1.279145926237106323e-01 -2.989598810672760010e-01 -1.321376562118530273e-01 -1.648775786161422729e-01 2.063623163849115372e-03 -4.885405302047729492e-01 -8.588708192110061646e-02 1.071928888559341431e-01 3.459693491458892822e-01 8.670728653669357300e-02 5.288971588015556335e-02 6.506102532148361206e-02 1.979551762342453003e-01 -3.589618136174976826e-04 2.439477592706680298e-01 -2.213616967201232910e-01 -1.248047351837158203e-01 4.145550355315208435e-02 -6.828765571117401123e-02 2.058594226837158203e-01 9.550757240504026413e-04 -9.908424690365791321e-04 2.031485736370086670e-01 1.551326811313629150e-01 8.253020048141479492e-02 2.011893689632415771e-01 2.249567955732345581e-01 1.314301230013370514e-02 -5.165572091937065125e-02 4.367044195532798767e-02
-2.029129117727279663e-01 -2.666606009006500244e-01 -1.028316840529441833e-01 -2.613971568644046783e-02 -1.117387041449546814e-01 7.859735935926437378e-02 -5.055369064211845398e-02 -2.735623121261596680e-01 -3.814335912466049194e-02 2.529891207814216614e-02 -1.115531101822853088e-01 5.303933285176753998e-03 1.812042742967605591e-01 2.829484641551971436e-02 3.741104602813720703e-01 -1.500133574008941650e-01 2.669577896595001221e-01 -2.225776314735412598e-01 -1.760572940111160278e-01 1.356096863746643066e-01 -3.242131695151329041e-02 -6.639616098254919052e-03 1.240736544132232666e-01 1.268220096826553345e-01 -1.738492399454116821e-01 1.979878991842269897e-01 4.699575603008270264e-01 -8.600138127803802490e-02 -1.805106848478317261e-01 7.468859106302261353e-02 1.758629828691482544e-01 1.428510341793298721e-02
-3.089731186628341675e-02 1.192509382963180542e-01 8.509363234043121338e-02 -3.999859467148780823e-02 -8.563987794332206249e-04 3.175573423504829407e-02 -8.098789490759372711e-03 -3.037096560001373291e-01 -9.800446778535842896e-02 -1.920156925916671753e-02 3.889184072613716125e-02 2.830994725227355957e-01 2.273377776145935059e-01 1.579857468605041504e-01 1.620467454195022583e-01 1.067009270191192627e-01 1.432420462369918823e-01 -9.347015293315052986e-04 -8.741001784801483154e-02 5.836721658706665039e-01 -5.867341533303260803e-02 2.498273700475692749e-01 2.883852124214172363e-01 1.892409026622772217e-01 1.157162338495254517e-01 1.246664598584175110e-01 1.113187968730926514e-01 -6.042954511940479279e-03 1.161392554640769958e-01 1.737197935581207275e-01 -1.820820719003677368e-01 -7.002592086791992188e-02
5.348410829901695251e-02 -1.084517911076545715e-01 7.176908664405345917e-03 -1.865816265344619751e-01 -1.989384740591049194e-01 1.582074761390686035e-01 1.044294163584709167e-01 -2.306989282369613647e-01 -1.917628496885299683e-01 -7.645598053932189941e-02 7.097456604242324829e-02 6.810631603002548218e-02 1.864096969366073608e-01 -7.284912467002868652e-02 2.965441346168518066e-01 -1.305851638317108154e-01 4.535406455397605896e-02 -2.310220599174499512e-01 -8.446583151817321777e-02 1.272412836551666260e-01 -1.127037033438682556e-01 -1.783254891633987427e-01 3.501349389553070068e-01 1.467209309339523315e-01 2.413300983607769012e-02 -2.753258310258388519e-02 3.894739151000976562e-01 -2.448569238185882568e-02 6.148757040500640869e-02 4.166004955768585205e-01 1.159675344824790955e-01 1.124603822827339172e-01
2.620654702186584473e-01 9.461631998419761658e-03 -1.108258515596389771e-01 -2.399807982146739960e-02 -4.956490918993949890e-02 -2.592900395393371582e-02 5.234228819608688354e-02 -6.214492768049240112e-02 -3.656562566757202148e-01 -5.295972153544425964e-02 2.308948151767253876e-02 2.655543386936187744e-01 7.915493100881576538e-02 -1.060076877474784851e-01 1.922067105770111084e-01 -6.049394980072975159e-02 1.859973073005676270e-01 -2.165486812591552734e-01 7.448253035545349121e-02 1.326517760753631592e-01 4.293203353881835938e-03 1.503081172704696655e-01 5.128172039985656738e-01 3.568985313177108765e-02 -8.290669322013854980e-02 1.357885748147964478e-01 -2.046525627374649048e-01 1.533430069684982300e-01 -1.151842474937438965e-01 2.709910869598388672e-01 1.014972776174545288e-01 2.525133490562438965e-01
9.798040613532066345e-03 5.732679367065429688e-02 -1.375127583742141724e-01 -8.879541605710983276e-02 -2.992250025272369385e-01 7.387261092662811279e-02 1.786074787378311157e-01 -8.297366648912429810e-02 -2.576955854892730713e-01 7.383733242750167847e-02 1.105617918074131012e-02 -1.329111009836196899e-01 8.440239727497100830e-02 1.745097041130065918e-01 4.145145881921052933e-03 -1.456168293952941895e-01 3.953403979539871216e-02 -1.332790851593017578e-01 -5.456634331494569778e-03 3.898021876811981201e-01 -8.649317920207977295e-02 -1.020712852478027344e-01 4.957637190818786621e-01 4.751878231763839722e-02 -3.520214185118675232e-02 3.330721259117126465e-01 1.664976179599761963e-01 2.596798837184906006e-01 5.041081923991441727e-03 -1.200024485588073730e-01 1.599813252687454224e-01 5.484136566519737244e-02
-8.292261511087417603e-02 1.344636082649230957e-01 -1.967044770717620850e-01 -1.630826592445373535e-01 -3.727893233299255371e-01 -2.049266733229160309e-02 2.468061894178390503e-01 -1.628069281578063965e-01 -1.701462864875793457e-01 5.584927648305892944e-02 -9.822039306163787842e-02 -1.210465505719184875e-01 2.972648292779922485e-02 -3.218622878193855286e-02 1.262024138122797012e-02 -2.446284145116806030e-02 2.088995724916458130e-01 1.749794483184814453e-01 9.600146114826202393e-02 4.057127237319946289e-01 7.827168703079223633e-02 -1.133581995964050293e-02 1.515889465808868408e-01 6.313587725162506104e-02 -1.084323376417160034e-01 2.078470587730407715e-01 2.226870059967041016e-01 4.329549968242645264e-01 9.090601652860641479e-02 1.021333932876586914e-01 1.675666868686676025e-01 -6.189128756523132324e-02
-5.451925471425056458e-02 -2.340338528156280518e-01 -2.537551820278167725e-01 1.505241245031356812e-01 -1.109215542674064636e-01 -2.104482650756835938e-01 -2.772851884365081787e-01 -1.633493900299072266e-01 -3.441476076841354370e-02 7.753563672304153442e-02 3.335101306438446045e-01 9.886467456817626953e-02 2.322502806782722473e-02 6.307730916887521744e-03 -3.990626707673072815e-02 -5.624390766024589539e-02 7.060460746288299561e-02 5.840818583965301514e-02 9.373089671134948730e-02 2.486087828874588013e-01 2.176042273640632629e-02 1.177677512168884277e-01 3.318145573139190674e-01 4.670822247862815857e-02 1.899751126766204834e-01 2.233757376670837402e-01 4.182826578617095947e-01 -1.067705526947975159e-01 -1.300766468048095703e-01 -6.411531567573547363e-02 -2.328101247549057007e-01 -9.120117127895355225e-02
-1.958856880664825439e-01 -1.664377897977828979e-01 -1.267896741628646851e-01 1.673171110451221466e-02 -2.411018311977386475e-01 1.697687059640884399e-01 -1.381901949644088745e-01 -4.932721331715583801e-02 -3.048270344734191895e-01 -1.182352602481842041e-01 2.011170834302902222e-01 5.902991816401481628e-02 9.836699813604354858e-03 -1.818740516901016235e-01 2.005785703659057617e-01 -1.047966405749320984e-01 1.236108094453811646e-01 -1.334452778100967407e-01 1.754939705133438110e-01 3.109493106603622437e-02 -1.108905375003814697e-01 -3.791426541283726692e-03 2.900265157222747803e-01 1.116551756858825684e-01 1.632512658834457397e-01 3.442938327789306641e-01 2.740148305892944336e-01 2.121605426073074341e-01 1.325622648000717163e-01 -1.190704107284545898e-01 6.238643452525138855e-02 3.149539530277252197e-01
1.609470099210739136e-01 -2.556957304477691650e-01 8.043225109577178955e-02 -3.145708739757537842e-01 -5.006051808595657349e-02 -2.817400395870208740e-01 2.844450250267982483e-02 -2.026095092296600342e-01 -5.136471241712570190e-03 6.487646698951721191e-02 -1.104233190417289734e-01 -6.008151173591613770e-02 2.553897500038146973e-01 -2.826670370995998383e-02 8.946399390697479248e-02 -4.991130828857421875e-01 1.369078308343887329e-01 -1.189183443784713745e-01 -2.452774345874786377e-01 9.584698826074600220e-02 1.577605307102203369e-01 2.920607849955558777e-02 1.985334604978561401e-01 2.782241404056549072e-01 -2.155261933803558350e-01 -4.522674251347780228e-03 -1.955891028046607971e-02 1.448189374059438705e-02 1.186931431293487549e-01 1.375945955514907837e-01 8.869607001543045044e-02 -6.016026064753532410e-02
6.602545082569122314e-02 -1.224196255207061768e-01 -7.849662750959396362e-02 -3.620304167270660400e-01 2.942406386137008667e-02 1.123455464839935303e-01 -3.495004177093505859e-01 -1.009998172521591187e-01 -7.393348217010498047e-02 4.592204466462135315e-02 3.620782792568206787e-01 -4.355557262897491455e-03 1.350343227386474609e-01 5.608532112091779709e-03 -4.551224038004875183e-02 -4.772466421127319336e-02 1.181933507323265076e-01 -1.437838096171617508e-02 1.782087832689285278e-01 -2.178737707436084747e-02 5.757790803909301758e-02 1.527777910232543945e-01 1.321260482072830200e-01 3.868009448051452637e-01 3.025297820568084717e-01 3.462606966495513916e-01 3.286559134721755981e-02 1.774756163358688354e-01 2.410128153860569000e-02 1.490150690078735352e-01 -9.940052032470703125e-02 -1.395518183708190918e-01
-2.746064960956573486e-01 1.281265169382095337e-01 -1.831783801317214966e-01 -2.441897094249725342e-01 -1.720441728830337524e-01 -5.929335579276084900e-02 -3.356708586215972900e-01 -1.759665757417678833e-01 -2.229077965021133423e-01 4.765859246253967285e-02 1.500898599624633789e-01 1.209118068218231201e-01 1.154142320156097412e-01 -2.827525436878204346e-01 -1.244716271758079529e-01 -1.221375763416290283e-01 -9.901992976665496826e-02 -2.367162257432937622e-01 9.845739603042602539e-02 2.783172391355037689e-02 1.281270235776901245e-01 8.328828215599060059e-02 2.022097110748291016e-01 -1.860313415527343750e-01 -1.472560316324234009e-01 3.735235333442687988e-01 3.809354454278945923e-02 1.185847744345664978e-01 -1.805215477943420410e-01 -1.827309131622314453e-01 -1.267667952924966812e-02 8.623832464218139648e-02
4.558479785919189453e-02 -7.703454792499542236e-02 -1.187675520777702332e-01 -1.975821144878864288e-02 -3.959226235747337341e-02 3.851504065096378326e-03 -3.000731468200683594e-01 -1.008219271898269653e-01 -9.195014834403991699e-02 -1.362854391336441040e-01 -2.724295258522033691e-01 1.314186397939920425e-02 2.170421928167343140e-01 -2.731059193611145020e-01 5.265605449676513672e-02 -1.228231415152549744e-01 2.523400485515594482e-01 4.662081971764564514e-02 5.291173234581947327e-02 -6.899632513523101807e-02 1.381333023309707642e-01 1.369936913251876831e-01 3.509393930435180664e-01 2.175837457180023193e-01 2.274273894727230072e-02 3.338842391967773438e-01 1.063334792852401733e-01 2.694273367524147034e-02 -3.806953728199005127e-01 1.844223141670227051e-01 8.337617665529251099e-02 -2.074847370386123657e-01
-1.674476414918899536e-01 -5.538805853575468063e-03 -1.332956254482269287e-01 -5.190184116363525391e-01 -3.226930201053619385e-01 -2.512235380709171295e-02 7.639920711517333984e-02 -2.830649614334106445e-01 7.819595187902450562e-02 -1.161926835775375366e-01 7.284506410360336304e-02 1.082520410418510437e-01 -1.489238739013671875e-01 2.959270775318145752e-02 8.324354141950607300e-02 6.705784797668457031e-02 1.588061302900314331e-01 5.783184245228767395e-02 -1.491242498159408569e-01 1.410685777664184570e-01 2.697391510009765625e-01 1.129790171980857849e-01 -6.626434624195098877e-02 1.186338588595390320e-01 -1.306534856557846069e-01 2.140412330627441406e-01 2.829640209674835205e-01 -5.767003819346427917e-02 9.578398615121841431e-02 2.227367311716079712e-01 -1.627613455057144165e-01 1.291931271553039551e-01
-9.948592633008956909e-02 -2.273144423961639404e-01 -8.294216543436050415e-02 -1.489146798849105835e-01 -1.098387390375137329e-01 1.764874905347824097e-02 -7.512380927801132202e-02 -4.398382306098937988e-01 3.247294202446937561e-02 -7.281336933374404907e-02 1.351970434188842773e-01 1.832591444253921509e-01 8.296160399913787842e-02 1.601028740406036377e-01 -2.705665230751037598e-01 -4.761593416333198547e-02 -4.370059818029403687e-02 -9.292088449001312256e-02 -2.981238067150115967e-01 -1.316051930189132690e-01 1.697571277618408203e-01 -2.226963080465793610e-02 5.568294227123260498e-02 1.755321919918060303e-01 -1.770207285881042480e-01 3.725034892559051514e-01 2.264748811721801758e-01 3.393192589282989502e-02 -2.016476392745971680e-01 -6.446203589439392090e-02 -2.424841076135635376e-01 -1.599084287881851196e-01
-4.043330624699592590e-02 -2.721671462059020996e-01 -2.845000326633453369e-01 -3.422003388404846191e-01 -2.805262506008148193e-01 -1.744505763053894043e-01 1.214922294020652771e-01 -2.008259743452072144e-01 9.628592431545257568e-02 -9.788159281015396118e-02 6.059655919671058655e-02 9.330669790506362915e-02 -4.882473126053810120e-02 2.451668120920658112e-02 -1.975758075714111328e-01 -1.896893978118896484e-01 3.119134008884429932e-01 -4.975335299968719482e-02 1.038354411721229553e-01 -1.467105466872453690e-02 -4.156697541475296021e-02 3.967425525188446045e-01 1.113761141896247864e-01 1.313185244798660278e-01 -7.172279804944992065e-02 -1.030307263135910034e-02 -3.456122428178787231e-02 1.061083897948265076e-01 -1.678801625967025757e-01 2.126361578702926636e-01 -5.725106596946716309e-02 2.426374107599258423e-01
-7.041631639003753662e-02 -1.017335802316665649e-01 -2.181050330400466919e-01 -2.643773891031742096e-02 -2.162262052297592163e-01 -9.699225425720214844e-02 1.463098078966140747e-01 -2.608457803726196289e-01 -1.868853420019149780e-01 -3.145471587777137756e-02 1.084172800183296204e-01 2.355365455150604248e-01 3.474862277507781982e-01 -7.419639732688665390e-03 -8.214051276445388794e-02 3.466100245714187622e-02 4.762294515967369080e-02 -1.738501787185668945e-01 -2.761429250240325928e-01 1.871495246887207031e-01 1.704013794660568237e-01 -1.189619004726409912e-01 6.366997212171554565e-02 1.272100210189819336e-01 -2.274510860443115234e-01 9.311890602111816406e-02 -1.225859299302101135e-01 -1.596159785985946655e-01 -9.154399484395980835e-02 4.513715803623199463e-01 1.383344233036041260e-01 -1.398496329784393311e-01
-8.517704904079437256e-02 1.642231196165084839e-01 9.121762961149215698e-02 -2.786951959133148193e-01 -2.213320881128311157e-01 2.264724671840667725e-02 6.763384491205215454e-02 -1.538898944854736328e-01 -1.361305732280015945e-02 2.037427723407745361e-01 7.776697725057601929e-02 3.206843137741088867e-02 2.157434355467557907e-03 -1.200601980090141296e-01 2.667123265564441681e-02 2.328583300113677979e-01 -7.056303322315216064e-02 2.161198556423187256e-01 4.393824934959411621e-02 2.105414867401123047e-01 2.433426380157470703e-01 6.046405807137489319e-02 1.688453704118728638e-01 2.323216497898101807e-01 -4.537497879937291145e-04 2.615347206592559814e-01 3.254455626010894775e-01 1.633628904819488525e-01 -3.971534967422485352e-01 1.537829786539077759e-01 -1.728873997926712036e-01 1.683121770620346069e-01
-5.093244090676307678e-02 -1.114088520407676697e-01 -2.803012430667877197e-01 9.104596078395843506e-02 -1.562812775373458862e-01 -6.261196732521057129e-02 -1.543310135602951050e-01 -1.873110532760620117e-01 -2.269730716943740845e-01 -5.200296640396118164e-03 6.945564597845077515e-02 1.723588705062866211e-01 2.346494197845458984e-01 -1.586647480726242065e-01 1.094578653573989868e-01 -2.382601201534271240e-01 1.330279652029275894e-02 -3.274537622928619385e-01 -3.841634392738342285e-01 -1.534332986921072006e-03 1.111134812235832214e-01 1.307604610919952393e-01 6.114611029624938965e-02 -1.355830579996109009e-01 -2.092763930559158325e-01 2.645326256752014160e-01 3.363864421844482422e-01 -2.251715958118438721e-02 -1.082280799746513367e-01 1.672653704881668091e-01 3.164647519588470459e-02 -3.386108204722404480e-02
[truncated: 3,267,922 more chars]
