# Supplementary material for: The Language of Innovation
Source: PLoS One. 2020 Apr 30;15(4):e0230107. doi: 10.1371/journal.pone.0230107 (PMC7194493; doi:10.1371/journal.pone.0230107)
Supplement: S6 File — (GZ) [file pone.0230107.s006.tar.gz › 1984-1988/V2Run_21_VS_4500_embeddings1984-1988ED32.txt]

5.923776701092720032e-02 -2.036405652761459351e-01 1.128135323524475098e-01 -7.212411612272262573e-02 -9.993272833526134491e-03 -7.116863876581192017e-02 2.777127027511596680e-01 7.729713618755340576e-02 3.279401659965515137e-01 1.899436116218566895e-01 -6.775065511465072632e-02 3.735037147998809814e-02 6.156722083687782288e-02 2.006773948669433594e-01 1.212292164564132690e-01 -2.010457366704940796e-01 2.841153442859649658e-01 2.077755331993103027e-01 -2.146739661693572998e-01 -1.004782915115356445e-01 -2.282087802886962891e-01 -1.200350597500801086e-01 1.955379918217658997e-02 1.966494172811508179e-01 6.664566695690155029e-02 1.126181185245513916e-01 3.535219728946685791e-01 8.364946395158767700e-02 1.608913019299507141e-02 2.767501771450042725e-01 -2.612647712230682373e-01 1.421965658664703369e-01
-4.269766807556152344e-02 -1.094109341502189636e-01 -1.612575799226760864e-01 2.142218351364135742e-01 -2.921038568019866943e-01 6.464690715074539185e-02 -8.076944947242736816e-02 -1.001964733004570007e-01 1.898709684610366821e-02 2.692512571811676025e-01 -9.124131500720977783e-02 1.233190074563026428e-01 -1.327782720327377319e-01 4.216630477458238602e-03 2.455026656389236450e-01 1.883632689714431763e-01 2.780796773731708527e-02 -5.001548677682876587e-02 4.534491896629333496e-02 -1.005405634641647339e-01 1.406784169375896454e-02 -1.689341664314270020e-01 -1.364316195249557495e-01 3.482627868652343750e-01 -4.520529806613922119e-01 1.845409534871578217e-02 2.309937179088592529e-01 3.219649791717529297e-01 1.854794844985008240e-02 2.128386050462722778e-01 2.555276453495025635e-02 -7.980557531118392944e-02
1.761567592620849609e-01 -2.074681818485260010e-01 1.220130622386932373e-01 1.498097181320190430e-01 -3.792541623115539551e-01 5.371440201997756958e-02 -7.394821196794509888e-02 2.180883586406707764e-01 2.563135027885437012e-01 2.473496049642562866e-01 1.778837442398071289e-01 1.466045677661895752e-01 -6.266246736049652100e-02 -2.822198718786239624e-02 -7.715718820691108704e-03 -2.011044770479202271e-01 1.060281395912170410e-01 1.513288319110870361e-01 -5.511584505438804626e-02 -5.776140093803405762e-02 5.469873920083045959e-02 -7.965402305126190186e-02 -2.105138003826141357e-01 2.617473900318145752e-01 -8.967561274766921997e-02 1.474478840827941895e-01 2.977267503738403320e-01 2.945882081985473633e-01 -2.495481967926025391e-01 2.428254112601280212e-02 1.812388598918914795e-01 -2.776796231046319008e-03
3.999745007604360580e-03 -1.948490887880325317e-01 -1.470183301717042923e-02 -9.576538950204849243e-02 -2.481368184089660645e-01 2.705321609973907471e-01 -2.102453494444489479e-03 -1.995110511779785156e-01 6.777054071426391602e-02 2.165442407131195068e-01 3.825394064188003540e-02 2.610542774200439453e-01 -1.004173904657363892e-01 5.655243992805480957e-02 3.761373162269592285e-01 1.431403011083602905e-01 1.812905371189117432e-01 2.606869637966156006e-01 -1.115482822060585022e-01 -2.248445898294448853e-01 1.001008823513984680e-01 -2.328020185232162476e-01 1.199320554733276367e-01 1.161617338657379150e-01 -2.367304712533950806e-01 1.159384921193122864e-01 3.069073855876922607e-01 -1.048934608697891235e-01 -5.091713368892669678e-02 1.194751933217048645e-01 -1.135630458593368530e-01 1.461416184902191162e-01
-1.244486495852470398e-02 -2.467192411422729492e-01 -8.861159533262252808e-02 8.506850153207778931e-02 -2.504241168498992920e-01 1.687226891517639160e-01 1.846824735403060913e-01 -1.538451015949249268e-01 1.447739601135253906e-01 1.993592530488967896e-01 -1.396667212247848511e-01 2.509748041629791260e-01 1.443142443895339966e-01 -2.237422764301300049e-01 1.643028408288955688e-01 -1.455055475234985352e-01 -2.379126846790313721e-01 3.042014837265014648e-01 3.889832273125648499e-02 -2.290226891636848450e-02 -1.594903916120529175e-01 -1.113477572798728943e-01 1.921125799417495728e-01 9.195434302091598511e-02 -9.511289000511169434e-02 -1.254055649042129517e-01 3.445636034011840820e-01 2.209475338459014893e-01 -2.423754334449768066e-01 -3.586744889616966248e-02 1.588774621486663818e-01 -2.666972391307353973e-02
1.180396322160959244e-02 -6.566873937845230103e-02 9.750710427761077881e-02 1.763433367013931274e-01 -3.362918198108673096e-01 6.573294848203659058e-02 2.854304909706115723e-01 -1.190518140792846680e-01 -9.066584706306457520e-02 -3.176197409629821777e-02 4.598005115985870361e-02 4.376728460192680359e-02 -2.886849455535411835e-02 -2.179219275712966919e-01 2.897502183914184570e-01 -6.993211805820465088e-03 -6.411140412092208862e-02 -1.341632008552551270e-01 -1.140572316944599152e-02 -3.252750635147094727e-01 -4.487550631165504456e-02 -2.801443636417388916e-01 1.167308837175369263e-01 1.885844618082046509e-01 -5.331999436020851135e-02 -5.936363711953163147e-02 4.066085517406463623e-01 2.340855449438095093e-01 -1.753209233283996582e-01 4.933717660605907440e-03 2.850538790225982666e-01 -7.766276132315397263e-03
-2.004183828830718994e-03 -3.750735521316528320e-02 -5.752024799585342407e-02 7.360102236270904541e-02 -2.508020997047424316e-01 2.337449789047241211e-01 8.984289318323135376e-02 1.427732408046722412e-01 6.426138430833816528e-02 2.877280414104461670e-01 -4.024172201752662659e-02 1.908299177885055542e-01 -1.619502007961273193e-01 -1.198700908571481705e-02 1.448011845350265503e-01 1.165581028908491135e-02 1.365759782493114471e-02 3.631913959980010986e-01 -2.009100019931793213e-01 -1.974657177925109863e-01 -4.530989378690719604e-02 -2.088351994752883911e-01 1.963645666837692261e-01 4.262165129184722900e-01 2.305485755205154419e-01 -6.669418513774871826e-02 2.050240933895111084e-01 2.385520786046981812e-01 5.077055096626281738e-02 -5.840090662240982056e-02 1.776185482740402222e-01 -5.083510186523199081e-03
3.201123327016830444e-02 -4.962156713008880615e-02 -3.811793401837348938e-02 9.132429212331771851e-02 -3.361941874027252197e-01 -7.637362182140350342e-02 1.466154307126998901e-01 -1.436819974333047867e-02 1.910981982946395874e-01 2.103870213031768799e-01 8.249706774950027466e-02 1.597380340099334717e-01 -7.028656452894210815e-02 1.342085003852844238e-01 3.287115097045898438e-01 -1.193478852510452271e-01 1.687862277030944824e-01 5.166443064808845520e-02 -1.889049261808395386e-01 -2.248236536979675293e-01 -3.343444764614105225e-01 -1.355454027652740479e-01 5.991509929299354553e-02 1.373970210552215576e-01 -3.721732497215270996e-01 -1.147780418395996094e-01 1.812989450991153717e-02 -6.003374233841896057e-03 -1.270634233951568604e-01 3.067964911460876465e-01 -2.286964356899261475e-01 5.629718303680419922e-02
-2.590818144381046295e-02 -2.206134200096130371e-01 -5.006467178463935852e-02 -1.004348136484622955e-02 -2.042003571987152100e-01 2.771282792091369629e-01 -2.475904300808906555e-03 -9.121112525463104248e-02 1.393119692802429199e-01 3.252633288502693176e-02 6.154375150799751282e-02 -6.955589354038238525e-02 9.276972711086273193e-02 -1.167366057634353638e-01 4.426586329936981201e-01 9.387278556823730469e-02 1.544939577579498291e-01 1.148739829659461975e-01 -7.050038874149322510e-02 -3.278889358043670654e-01 -9.457774460315704346e-02 -2.391396909952163696e-01 7.265668362379074097e-02 1.591629236936569214e-01 -1.207227632403373718e-01 1.051421016454696655e-01 3.659185171127319336e-01 3.324940055608749390e-02 -1.707450151443481445e-01 1.293615400791168213e-01 -3.108962178230285645e-01 -1.252110302448272705e-01
-3.550026938319206238e-02 -1.117079704999923706e-01 -6.004327535629272461e-02 -1.831846833229064941e-01 -6.684848666191101074e-02 -2.174641489982604980e-01 -2.731119841337203979e-02 2.891264390200376511e-03 1.884597986936569214e-01 9.563761204481124878e-02 -1.254617124795913696e-01 1.410666406154632568e-01 3.227470070123672485e-02 -4.796172976493835449e-01 1.278845071792602539e-01 2.130343206226825714e-02 2.068906873464584351e-01 2.550913393497467041e-01 -2.207499742507934570e-02 -1.754741966724395752e-01 1.585243493318557739e-01 -1.174674034118652344e-01 -9.371911734342575073e-02 1.759144216775894165e-01 1.344852298498153687e-01 5.420776829123497009e-02 2.195924222469329834e-01 3.696488142013549805e-01 8.039124310016632080e-02 2.074574828147888184e-01 -3.073534369468688965e-01 -2.709484845399856567e-02
-2.398681789636611938e-01 2.119453391060233116e-03 -2.735758423805236816e-01 1.539237052202224731e-02 -3.660635948181152344e-01 8.058041334152221680e-02 3.484898805618286133e-02 -1.283445656299591064e-01 1.487768590450286865e-01 1.356396973133087158e-01 7.343786209821701050e-02 1.335085630416870117e-01 9.092957526445388794e-02 -1.427733339369297028e-02 1.986944228410720825e-01 -1.484573483467102051e-01 3.747074678540229797e-02 2.134712785482406616e-01 4.231576342135667801e-03 -9.698545187711715698e-02 -2.398685924708843231e-02 -3.442362248897552490e-01 -3.771553188562393188e-02 5.978251993656158447e-02 -4.943536221981048584e-01 -1.600220799446105957e-01 9.689043462276458740e-02 1.665443778038024902e-01 -2.242793291807174683e-01 1.759118288755416870e-01 4.830239713191986084e-02 6.548999994993209839e-02
-4.059654176235198975e-01 -1.583914607763290405e-01 -1.533229351043701172e-01 -1.141930073499679565e-01 -3.470722138881683350e-01 1.657647639513015747e-01 1.397564411163330078e-01 -1.256075948476791382e-01 2.264789678156375885e-02 1.344580352306365967e-01 -6.276383996009826660e-02 2.585672438144683838e-01 9.628991037607192993e-02 -3.245057538151741028e-02 2.728076837956905365e-02 -8.556786179542541504e-02 2.167649120092391968e-01 -9.875413775444030762e-02 -1.175219342112541199e-01 -1.299165636301040649e-01 -9.646888822317123413e-02 -1.420628428459167480e-01 1.456237435340881348e-01 -1.657164990901947021e-01 -2.416540533304214478e-01 1.631482243537902832e-01 3.670428097248077393e-01 5.105494707822799683e-02 1.153643950819969177e-01 1.169688180088996887e-01 2.568770945072174072e-01 -4.034946113824844360e-02
2.284371405839920044e-01 -6.733104586601257324e-02 -8.492150157690048218e-02 8.235999196767807007e-02 7.474151905626058578e-03 -7.876281626522541046e-03 7.041916996240615845e-02 9.549888223409652710e-02 -4.397371411323547363e-02 3.007993102073669434e-02 -1.430619955062866211e-01 3.357211351394653320e-01 -4.232149943709373474e-02 -1.317155659198760986e-01 1.343409568071365356e-01 1.422338783740997314e-01 8.183310925960540771e-02 2.517845630645751953e-01 -4.038003832101821899e-02 -3.844795823097229004e-01 -1.789743304252624512e-01 -2.445596307516098022e-01 3.715267777442932129e-01 6.283674389123916626e-02 -2.278029918670654297e-01 1.535258889198303223e-01 3.502258658409118652e-01 2.318923026323318481e-01 4.806417226791381836e-02 9.333331882953643799e-02 -5.726557970046997070e-02 -4.575188830494880676e-02
9.635990858078002930e-02 -2.137641757726669312e-01 5.318024381995201111e-02 -1.505182385444641113e-01 -3.034113645553588867e-01 -3.360911831259727478e-02 -2.116877352818846703e-03 2.935183420777320862e-02 2.640454769134521484e-01 3.010711073875427246e-01 1.903191357851028442e-01 2.351386249065399170e-01 -8.239895105361938477e-02 1.011855006217956543e-01 2.063559889793395996e-01 3.458588942885398865e-02 -2.041954249143600464e-01 2.195796072483062744e-01 1.015242040157318115e-01 -2.344699800014495850e-01 -6.804896402172744274e-04 -2.545977234840393066e-01 2.794378399848937988e-01 2.067798525094985962e-01 3.167357295751571655e-02 1.223088353872299194e-01 3.075721301138401031e-02 3.380249738693237305e-01 -9.922040253877639771e-02 9.326299279928207397e-02 -1.465310007333755493e-01 -2.752222865819931030e-02
4.639259539544582367e-03 -1.642255485057830811e-01 -3.451287746429443359e-02 -2.056107223033905029e-01 1.944325119256973267e-02 3.833946213126182556e-02 1.086596921086311340e-01 1.921568661928176880e-01 -7.700573652982711792e-02 -7.611396908760070801e-02 -1.622631400823593140e-01 7.223703712224960327e-02 -3.252663090825080872e-02 -3.159565329551696777e-01 1.820253431797027588e-01 -5.702163279056549072e-02 2.133950889110565186e-01 2.251202054321765900e-02 -1.309730857610702515e-01 -6.075988337397575378e-02 9.486894309520721436e-02 -2.566889859735965729e-02 3.121227025985717773e-01 1.006614640355110168e-01 -1.160460859537124634e-01 -1.325111538171768188e-01 2.249845415353775024e-01 5.310756564140319824e-01 -4.474109038710594177e-02 3.599165976047515869e-01 6.943179666996002197e-02 -1.194587871432304382e-01
9.391736984252929688e-02 -1.385800540447235107e-01 -1.730482429265975952e-01 1.459044367074966431e-01 -1.300181150436401367e-01 8.185262233018875122e-02 1.315744221210479736e-02 -2.935983538627624512e-01 5.567814409732818604e-02 3.130802512168884277e-01 1.024722009897232056e-01 5.988075211644172668e-02 7.052402943372726440e-02 -7.786093652248382568e-02 -2.573834918439388275e-02 -1.660566180944442749e-01 8.144027739763259888e-02 2.028139978647232056e-01 -9.263477474451065063e-02 -2.486057728528976440e-01 -2.305911183357238770e-01 -3.570135235786437988e-01 1.599922776222229004e-01 5.206552147865295410e-02 -3.934450149536132812e-01 -9.491727501153945923e-02 2.558710575103759766e-01 1.183030381798744202e-01 -1.026758402585983276e-01 1.727488934993743896e-01 -2.132028043270111084e-01 -8.926475420594215393e-03
-1.230572015047073364e-01 -3.166687861084938049e-02 -1.234172135591506958e-01 2.133257128298282623e-02 -2.846265733242034912e-01 -5.923746898770332336e-02 6.399441044777631760e-03 1.704769432544708252e-01 2.944497466087341309e-01 1.646248102188110352e-01 -4.690350219607353210e-02 3.025743663311004639e-01 1.607141643762588501e-01 3.039019741117954254e-02 1.484875530004501343e-01 -2.155480533838272095e-02 9.206008911132812500e-02 -6.873716413974761963e-02 1.369395256042480469e-01 -2.639119625091552734e-01 -3.197997212409973145e-01 -1.268075257539749146e-01 1.310579329729080200e-01 1.243831440806388855e-01 -7.783566415309906006e-02 1.270179599523544312e-01 3.284233808517456055e-01 1.148323267698287964e-01 1.157253142446279526e-02 3.785401880741119385e-01 2.382594496011734009e-01 -4.108570888638496399e-02
4.858685284852981567e-02 -1.267818361520767212e-01 4.054746031761169434e-02 1.025459542870521545e-01 5.237940233200788498e-03 -1.579618006944656372e-01 -3.329566121101379395e-02 5.364650487899780273e-02 6.520624458789825439e-02 -1.465087085962295532e-01 -1.787387882359325886e-03 1.791309714317321777e-01 -5.650841630995273590e-03 -1.238539218902587891e-01 1.164676696062088013e-01 4.502583295106887817e-02 2.308965176343917847e-01 2.219050824642181396e-01 1.775138080120086670e-01 -3.329885005950927734e-02 -7.800184190273284912e-02 -4.826836884021759033e-01 -6.500343233346939087e-02 2.845852375030517578e-01 -2.427013963460922241e-01 -2.132141292095184326e-01 5.059539079666137695e-01 -3.227212652564048767e-02 -4.410276189446449280e-02 9.635098278522491455e-02 -7.311182562261819839e-03 1.397650241851806641e-01
-2.138405889272689819e-01 -6.968554109334945679e-03 1.369260698556900024e-01 1.622522622346878052e-01 -2.316912561655044556e-01 2.349956333637237549e-02 7.689846307039260864e-02 7.923408597707748413e-02 3.675434887409210205e-01 -2.153819985687732697e-02 -3.123101219534873962e-02 -1.038392186164855957e-01 -3.686702847480773926e-01 -3.406931161880493164e-01 1.253551095724105835e-01 -1.963163726031780243e-02 -2.119455486536026001e-02 2.123619765043258667e-01 -6.460744142532348633e-02 6.020071357488632202e-02 -1.265898346900939941e-01 -3.896398097276687622e-02 -1.006143614649772644e-01 3.378861024975776672e-02 -2.168406397104263306e-01 -5.877874046564102173e-02 3.063466846942901611e-01 3.779146373271942139e-01 -1.880782656371593475e-02 1.213061586022377014e-01 -2.775656990706920624e-02 2.054039686918258667e-01
1.134220436215400696e-01 -1.197127178311347961e-01 2.421341463923454285e-02 1.524391472339630127e-01 -3.125995397567749023e-01 2.744334042072296143e-01 9.000734239816665649e-02 8.576862514019012451e-02 9.362067282199859619e-02 7.518845051527023315e-02 -3.019047081470489502e-01 -6.525969505310058594e-02 -7.318516075611114502e-02 -2.510901074856519699e-03 4.016910791397094727e-01 -2.053619474172592163e-01 -4.382271692156791687e-02 5.178166925907135010e-02 -2.861166000366210938e-02 -1.065406873822212219e-01 -1.057672277092933655e-01 -3.773291110992431641e-01 8.542876690626144409e-03 1.362735331058502197e-01 -2.761962413787841797e-01 -1.370990574359893799e-01 2.670801877975463867e-01 2.912438474595546722e-02 -1.770946681499481201e-01 5.661058053374290466e-02 -1.550882458686828613e-01 1.640622168779373169e-01
2.501435391604900360e-02 -1.589811220765113831e-02 1.677863299846649170e-01 6.718959659337997437e-02 -2.189874202013015747e-01 -1.489297002553939819e-01 1.627373322844505310e-02 -7.639747112989425659e-03 -6.409000605344772339e-02 1.816878914833068848e-01 1.013114377856254578e-01 1.360265314579010010e-01 -3.630566596984863281e-02 -8.945816080085933208e-04 2.862338721752166748e-01 -1.593522429466247559e-01 -5.880516488105058670e-03 2.943797409534454346e-01 -1.202964335680007935e-01 -2.522535026073455811e-01 -2.190603874623775482e-02 -1.355638355016708374e-01 2.501042783260345459e-01 2.596629858016967773e-01 -1.558029949665069580e-01 4.047880694270133972e-02 2.819519639015197754e-01 5.263385921716690063e-02 -3.650937974452972412e-01 3.622684180736541748e-01 -4.121749103069305420e-02 -1.828293204307556152e-01
-2.092929370701313019e-02 -1.931581795215606689e-01 -4.948144312947988510e-03 -2.880281209945678711e-02 -1.967790424823760986e-01 -6.415913999080657959e-02 2.117684334516525269e-01 -1.649086475372314453e-01 1.282830983400344849e-01 1.692210882902145386e-01 -3.049813210964202881e-01 1.959696114063262939e-01 -1.361094862222671509e-01 -1.091314107179641724e-01 1.215881630778312683e-01 -2.534331083297729492e-01 -2.205469310283660889e-01 1.372058987617492676e-01 -3.368225395679473877e-01 -2.034447342157363892e-01 -1.308521032333374023e-01 -8.605371415615081787e-02 1.636776030063629150e-01 2.036444246768951416e-01 -8.082350343465805054e-02 -5.936793610453605652e-02 3.260428309440612793e-01 2.527149319648742676e-01 -1.380046755075454712e-01 1.414346136152744293e-02 -1.676950752735137939e-01 1.336931288242340088e-01
2.301270067691802979e-01 -2.577461674809455872e-02 6.409081630408763885e-03 -2.095371335744857788e-01 -1.184124350547790527e-01 -2.424785196781158447e-01 3.389626443386077881e-01 -3.646452724933624268e-01 -6.029900163412094116e-03 2.043307721614837646e-01 4.349323511123657227e-01 1.233459562063217163e-01 3.525605052709579468e-02 1.386466342955827713e-02 6.280434876680374146e-02 -6.276560015976428986e-03 6.114318966865539551e-02 1.337940692901611328e-01 4.567605629563331604e-02 2.044114172458648682e-01 -1.804772578179836273e-02 -5.935230106115341187e-02 9.008957445621490479e-02 6.350389868021011353e-02 -2.480416446924209595e-01 4.676714912056922913e-02 2.549291551113128662e-01 2.235974669456481934e-01 2.614109516143798828e-01 1.030425913631916046e-02 3.023413568735122681e-02 2.459317818284034729e-02
5.953699350357055664e-03 8.240727335214614868e-02 5.816275998950004578e-02 2.031477838754653931e-01 1.385423261672258377e-02 1.114862188696861267e-01 1.522969454526901245e-01 4.408491030335426331e-02 2.427583634853363037e-01 4.755744338035583496e-02 -1.515398621559143066e-01 -3.927264362573623657e-02 -3.974704742431640625e-01 7.487046718597412109e-02 1.630040816962718964e-02 -1.047442927956581116e-01 9.690526872873306274e-02 5.282595753669738770e-02 -1.463545411825180054e-01 -6.064544245600700378e-02 -6.021412461996078491e-02 -1.688293963670730591e-01 1.625747382640838623e-01 4.246224164962768555e-01 -2.736157178878784180e-02 2.273704558610916138e-01 3.278437554836273193e-01 2.252077460289001465e-01 -1.341704577207565308e-01 2.743382751941680908e-01 -1.528797745704650879e-01 2.163640558719635010e-01
2.229256182909011841e-01 -2.745759114623069763e-02 -1.366765648126602173e-01 2.675501704216003418e-01 -2.974331080913543701e-01 2.754433751106262207e-01 1.231128796935081482e-01 -1.537612676620483398e-01 -1.371979117393493652e-01 2.388986051082611084e-01 1.880913525819778442e-01 1.355350017547607422e-01 -2.123490162193775177e-02 -4.206748679280281067e-02 3.242578804492950439e-01 -1.866568773984909058e-01 1.807650774717330933e-01 3.994141146540641785e-02 -1.099488437175750732e-01 1.267141550779342651e-01 3.015867620706558228e-02 -3.219286501407623291e-01 1.400675177574157715e-01 2.237750887870788574e-01 -1.271311938762664795e-01 1.454373002052307129e-01 1.012136191129684448e-01 1.732933521270751953e-01 -1.829880923032760620e-01 4.355343431234359741e-02 -1.185572743415832520e-01 -1.435917168855667114e-01
-1.933040842413902283e-02 -2.044437229633331299e-01 -7.105325162410736084e-02 5.331563577055931091e-02 -1.532827317714691162e-01 1.186806410551071167e-01 3.866833448410034180e-02 9.029847383499145508e-02 2.476040720939636230e-01 1.317715048789978027e-01 -3.198891282081604004e-01 1.521365195512771606e-01 8.419459313154220581e-02 1.508086174726486206e-01 1.326423138380050659e-01 -1.503526512533426285e-02 1.551494002342224121e-01 1.882505118846893311e-01 -5.905795469880104065e-02 -4.042600691318511963e-01 6.392816454172134399e-02 -1.259732544422149658e-01 2.564317882061004639e-01 1.730781793594360352e-01 -1.112178787589073181e-01 -1.858570985496044159e-02 3.323369100689888000e-02 2.043558806180953979e-01 -5.083300173282623291e-02 4.397726356983184814e-01 6.640622019767761230e-02 2.298753559589385986e-01
-5.067489668726921082e-02 -1.524700075387954712e-01 -2.031403630971908569e-01 1.125618815422058105e-01 -4.086642563343048096e-01 1.083667352795600891e-01 2.544224560260772705e-01 -1.517565548419952393e-01 1.389487981796264648e-01 1.751630902290344238e-01 -1.182031109929084778e-01 2.960044145584106445e-01 9.471322596073150635e-02 -1.281956583261489868e-01 2.963294684886932373e-01 -2.189645171165466309e-01 8.129423484206199646e-03 1.040188223123550415e-01 -6.742151826620101929e-02 -1.822703778743743896e-01 -5.808263644576072693e-02 -5.892220139503479004e-02 -1.683092713356018066e-01 2.886881828308105469e-01 5.373418331146240234e-02 -1.639604754745960236e-02 3.530650436878204346e-01 9.685285389423370361e-02 4.394555091857910156e-02 -7.350474596023559570e-02 -1.675549745559692383e-01 -3.504876047372817993e-02
3.588352501392364502e-01 -3.478661179542541504e-01 7.285984605550765991e-02 1.523592174053192139e-01 -1.840993463993072510e-01 2.050788551568984985e-01 1.726398468017578125e-01 7.854335010051727295e-02 2.110728472471237183e-01 3.513171672821044922e-01 -9.296295791864395142e-02 1.327848136425018311e-01 -5.333977937698364258e-02 -2.569232881069183350e-02 -6.296422332525253296e-02 -1.027723425067961216e-03 -8.381000719964504242e-03 8.278692513704299927e-02 -1.245503276586532593e-01 -2.231269329786300659e-01 2.234196104109287262e-02 -1.210158467292785645e-01 1.284279525279998779e-01 2.316874712705612183e-01 1.206401176750659943e-02 2.552898526191711426e-01 2.001483887434005737e-01 3.598849773406982422e-01 -5.133006349205970764e-02 -5.629952624440193176e-02 7.352151442319154739e-03 -9.883424639701843262e-02
1.973949186503887177e-02 -2.100833654403686523e-01 -1.621754169464111328e-01 -3.708025068044662476e-02 -2.659698724746704102e-01 2.574734203517436981e-02 1.770931631326675415e-01 -2.759385406970977783e-01 2.309893816709518433e-02 8.534566313028335571e-02 -4.515855610370635986e-01 4.500218853354454041e-02 -5.573583021759986877e-02 2.238332107663154602e-02 3.439436256885528564e-01 -2.750801742076873779e-01 -8.437464386224746704e-02 2.922340631484985352e-01 -7.340165227651596069e-02 -8.336756378412246704e-02 -1.594212800264358521e-01 -7.974119484424591064e-02 -1.444157063961029053e-01 2.073995172977447510e-01 -1.104736551642417908e-01 7.323752343654632568e-02 2.511794269084930420e-01 1.785277426242828369e-01 2.160369232296943665e-02 -1.132001951336860657e-01 4.876471310853958130e-02 -9.409607946872711182e-02
1.066181287169456482e-01 -2.159649878740310669e-01 8.697890490293502808e-02 6.218114867806434631e-02 -3.255828917026519775e-01 1.056084781885147095e-01 1.516639441251754761e-01 3.266367688775062561e-02 1.686738580465316772e-01 4.019127786159515381e-01 4.423765465617179871e-02 -6.917474325746297836e-03 -2.018339037895202637e-01 -7.650549709796905518e-02 9.595953673124313354e-02 7.940462976694107056e-02 -4.065709561109542847e-02 2.616989016532897949e-01 6.465504318475723267e-02 -1.855875998735427856e-01 6.185219064354896545e-02 -3.585669398307800293e-01 -7.806355715729296207e-04 1.039607822895050049e-01 7.954739779233932495e-02 1.876665502786636353e-01 1.824325174093246460e-01 3.863542899489402771e-02 -1.875908374786376953e-01 3.048399388790130615e-01 2.805735468864440918e-01 -1.067032292485237122e-02
-2.505667880177497864e-02 -1.451604366302490234e-01 -6.195108219981193542e-02 -1.490754187107086182e-01 -3.650029003620147705e-01 3.660026937723159790e-03 1.568688154220581055e-01 -7.962676882743835449e-02 -9.878512471914291382e-03 5.967279896140098572e-02 -9.566032141447067261e-02 1.506982445716857910e-01 6.685815751552581787e-02 -1.205220967531204224e-01 3.443854451179504395e-01 -2.970031797885894775e-01 -8.588977158069610596e-02 2.925266325473785400e-01 -5.391316860914230347e-02 -3.129135370254516602e-01 -2.398026138544082642e-01 -1.258461922407150269e-01 -9.085291624069213867e-02 3.185519576072692871e-01 -7.321479916572570801e-02 -2.369584143161773682e-01 2.429486364126205444e-01 1.278767827898263931e-02 -7.208383828401565552e-02 -6.622564513236284256e-03 -1.270833462476730347e-01 8.828104287385940552e-02
1.281639337539672852e-01 7.357225753366947174e-03 -1.868271827697753906e-01 -1.605444997549057007e-01 -1.882488578557968140e-01 2.878102362155914307e-01 2.993219494819641113e-01 -2.446735650300979614e-01 -9.994837455451488495e-03 1.537207365036010742e-01 -2.934834361076354980e-01 1.397046744823455811e-01 1.430048793554306030e-02 1.037493254989385605e-02 2.450134009122848511e-01 -1.914339363574981689e-01 -1.101102307438850403e-01 1.591205894947052002e-01 -1.015349403023719788e-01 -2.561402618885040283e-01 -2.530095875263214111e-01 8.265755325555801392e-02 1.647218018770217896e-01 3.018376827239990234e-01 -1.597032248973846436e-01 5.712098628282546997e-02 2.605184614658355713e-01 1.349239349365234375e-01 1.024130955338478088e-01 1.804625056684017181e-02 -2.508387900888919830e-02 2.732174703851342201e-03
4.099399782717227936e-03 -3.255870342254638672e-01 -1.011452600359916687e-01 -1.788634210824966431e-01 -2.662627100944519043e-01 -6.864923983812332153e-02 1.434756368398666382e-01 1.021523866802453995e-02 2.645798027515411377e-02 2.617723047733306885e-01 -8.046507090330123901e-02 -3.098161816596984863e-01 2.984807640314102173e-02 -9.316056221723556519e-02 -1.365671399980783463e-02 -1.540898531675338745e-01 4.032656550407409668e-02 -5.706077814102172852e-02 -7.917338609695434570e-02 -9.187896549701690674e-02 -5.524660274386405945e-02 -3.485795855522155762e-02 -1.018227115273475647e-01 2.881752550601959229e-01 -2.761352658271789551e-01 9.991785138845443726e-02 1.830376237630844116e-01 2.249727845191955566e-01 -3.097132444381713867e-01 1.573324352502822876e-01 -2.148662507534027100e-01 3.095233142375946045e-01
1.903290152549743652e-01 -1.031298488378524780e-01 -1.653289981186389923e-02 -2.544302940368652344e-01 -2.512480318546295166e-01 -2.860398776829242706e-02 7.663436233997344971e-02 -2.860365509986877441e-01 1.587756574153900146e-01 -3.255832195281982422e-02 -7.586281001567840576e-02 -3.649116307497024536e-02 7.635322865098714828e-03 -6.967493146657943726e-02 1.124355718493461609e-01 -6.170560792088508606e-02 1.948284804821014404e-01 7.270076870918273926e-02 3.098233416676521301e-02 -3.400705158710479736e-01 1.161473616957664490e-01 -2.527490556240081787e-01 7.273586094379425049e-02 -1.806017756462097168e-01 -8.475700765848159790e-02 -1.355306804180145264e-02 2.535867393016815186e-01 2.657340466976165771e-01 1.136332526803016663e-01 4.148313701152801514e-01 -5.436927080154418945e-02 -2.764158248901367188e-01
-6.283858418464660645e-02 -4.080771282315254211e-02 1.095708757638931274e-01 7.462163269519805908e-02 -2.740685045719146729e-01 -1.521228849887847900e-01 5.281004682183265686e-02 -2.062797695398330688e-01 1.644706539809703827e-02 2.291819453239440918e-01 -2.589957118034362793e-01 2.922886312007904053e-01 -1.208235248923301697e-01 -2.188029587268829346e-01 2.145583927631378174e-01 -1.235158592462539673e-01 1.582163386046886444e-02 3.141945898532867432e-01 8.364997059106826782e-02 -3.224776983261108398e-01 -3.726742044091224670e-02 -1.153987646102905273e-01 2.044654339551925659e-01 2.032845318317413330e-01 2.042049728333950043e-02 4.419320821762084961e-02 2.372329682111740112e-01 3.482711315155029297e-01 -8.321634680032730103e-02 -7.022158801555633545e-02 -4.169518500566482544e-02 -5.305583775043487549e-02
1.837320178747177124e-01 -2.314645648002624512e-01 -7.044235616922378540e-02 -1.528958529233932495e-01 -2.105283588171005249e-01 1.578157097101211548e-01 9.475009888410568237e-02 -2.439025491476058960e-01 2.042648047208786011e-01 8.119051158428192139e-02 -2.619209587574005127e-01 1.810163855552673340e-01 -2.544423937797546387e-02 -1.298507601022720337e-01 2.127338349819183350e-01 -2.228480726480484009e-01 2.162137813866138458e-02 7.080046832561492920e-02 -8.586887270212173462e-02 -1.748505085706710815e-01 -1.972158998250961304e-01 -1.632381416857242584e-02 1.607555598020553589e-01 3.553882241249084473e-01 8.910873532295227051e-02 2.938976138830184937e-02 3.840389251708984375e-01 2.590802907943725586e-01 -5.344418808817863464e-02 -1.207466796040534973e-01 -8.790024369955062866e-02 -3.489045053720474243e-02
3.589305281639099121e-02 -7.013839483261108398e-02 5.265737697482109070e-02 -1.978732496500015259e-01 -2.277671396732330322e-01 -2.184256538748741150e-02 1.630420535802841187e-01 -4.660710319876670837e-02 1.235438585281372070e-01 -1.263852715492248535e-01 3.492754325270652771e-02 -7.284381985664367676e-02 1.793300360441207886e-01 2.160020917654037476e-01 -1.083464547991752625e-02 -2.514892220497131348e-01 5.918705835938453674e-02 -6.873866170644760132e-02 2.700561583042144775e-01 -2.869092226028442383e-01 -1.356253325939178467e-01 -2.361793369054794312e-01 1.065176501870155334e-01 3.143664002418518066e-01 -2.332742363214492798e-01 2.533325552940368652e-01 2.311808466911315918e-01 1.782292127609252930e-01 -1.142125502228736877e-01 3.263290822505950928e-01 -1.344976723194122314e-01 3.951414674520492554e-02
-9.376539289951324463e-02 -8.179732412099838257e-02 1.626326292753219604e-01 -1.017576158046722412e-01 -3.120123445987701416e-01 6.196699291467666626e-02 2.068570256233215332e-01 -2.511960268020629883e-01 -1.873475313186645508e-01 1.948926299810409546e-01 -2.102215439081192017e-01 2.808382511138916016e-01 -6.230098009109497070e-02 -1.374383866786956787e-01 1.046939566731452942e-01 -4.832577332854270935e-02 3.938756883144378662e-02 -1.640339195728302002e-01 6.494347751140594482e-02 -1.727733761072158813e-01 -1.718394160270690918e-01 -2.258183360099792480e-01 1.423939019441604614e-01 1.455663144588470459e-01 1.577894240617752075e-01 -3.058674000203609467e-02 4.521188139915466309e-01 1.814340651035308838e-01 1.689073443412780762e-01 1.219131425023078918e-01 -2.165471389889717102e-02 -1.299257427453994751e-01
1.224919706583023071e-01 -5.916861817240715027e-02 5.835450068116188049e-02 -7.416818290948867798e-02 -3.910781443119049072e-01 -9.194732457399368286e-02 4.585873335599899292e-02 1.316480636596679688e-01 8.958198875188827515e-02 -8.207886666059494019e-02 2.411548979580402374e-02 -1.764671802520751953e-01 -7.442747801542282104e-02 -1.718512028455734253e-01 8.769369125366210938e-02 5.887801200151443481e-02 -5.392220243811607361e-02 -1.676706224679946899e-02 -8.067912608385086060e-02 -1.332257539033889771e-01 1.943204365670681000e-02 -5.234002470970153809e-01 2.569779157638549805e-01 -4.341880232095718384e-02 -2.474552243947982788e-01 -3.301565349102020264e-02 8.971171081066131592e-02 4.025676250457763672e-01 2.389723211526870728e-01 -1.444400697946548462e-01 -1.301720291376113892e-01 4.473348334431648254e-02
1.533685028553009033e-01 -9.045340120792388916e-02 -1.452165283262729645e-02 -1.304675340652465820e-01 7.585565093904733658e-03 -8.951365947723388672e-02 2.528530061244964600e-01 -7.489799708127975464e-02 5.207110196352005005e-02 -6.754650920629501343e-02 -2.568221092224121094e-01 -3.234491050243377686e-01 -1.252532005310058594e-01 1.476618368178606033e-02 2.328747063875198364e-01 9.684552997350692749e-02 3.884975239634513855e-02 2.545517403632402420e-03 -1.044704318046569824e-01 3.282023593783378601e-02 -2.619945108890533447e-01 -1.248568892478942871e-01 1.342862993478775024e-01 1.664417684078216553e-01 -3.131088316440582275e-01 2.000527679920196533e-01 1.317459251731634140e-02 3.051964938640594482e-01 1.135493442416191101e-01 2.122816890478134155e-01 -9.205581247806549072e-02 -4.180920124053955078e-01
1.426655501127243042e-01 -3.166045546531677246e-01 1.995523087680339813e-02 7.092454284429550171e-02 -8.961361832916736603e-03 2.122059762477874756e-01 1.661699414253234863e-01 1.466613858938217163e-01 8.493810147047042847e-02 1.298490017652511597e-01 2.076965570449829102e-01 1.350509375333786011e-01 -6.402992457151412964e-02 2.778951525688171387e-01 3.299660682678222656e-01 1.062154844403266907e-01 8.814329653978347778e-02 5.660184100270271301e-02 -1.523310691118240356e-01 -1.381602287292480469e-01 -1.109090521931648254e-01 -2.856592535972595215e-01 2.636269927024841309e-01 1.088851988315582275e-01 -1.577860713005065918e-01 8.417011052370071411e-02 3.678521811962127686e-01 2.004318982362747192e-01 -1.353663653135299683e-01 5.194861814379692078e-02 -1.784459352493286133e-01 -6.285659968852996826e-02
-1.129311695694923401e-01 -9.857447445392608643e-02 9.529515355825424194e-02 1.611162573099136353e-01 -1.333004534244537354e-01 1.952161192893981934e-01 4.073055684566497803e-01 -1.773174554109573364e-01 -6.032595038414001465e-02 9.411089867353439331e-02 -1.082601696252822876e-01 2.836883366107940674e-01 -2.110254317522048950e-01 -1.020215153694152832e-01 2.471561282873153687e-01 -5.964449420571327209e-02 -2.370159886777400970e-02 2.006193846464157104e-01 1.656530052423477173e-02 -3.685273975133895874e-02 3.201406076550483704e-02 -3.622236847877502441e-01 -1.089540570974349976e-01 1.725807934999465942e-01 1.866945028305053711e-01 -1.576270163059234619e-01 4.069439172744750977e-01 1.266895085573196411e-01 -2.601357549428939819e-02 3.157977014780044556e-02 2.719983831048011780e-02 6.997313350439071655e-02
1.020706146955490112e-01 -4.450032860040664673e-02 1.399141848087310791e-01 -1.280216127634048462e-01 -1.671761274337768555e-01 3.638983145356178284e-02 1.174560859799385071e-01 -6.729847937822341919e-02 2.535370290279388428e-01 -1.450014710426330566e-01 1.038927361369132996e-01 -3.844866156578063965e-01 -6.030520796775817871e-02 -5.071479454636573792e-02 4.177557826042175293e-01 2.120892256498336792e-01 1.670008897781372070e-01 9.716931730508804321e-02 -6.734661012887954712e-02 -1.642313040792942047e-02 9.679884463548660278e-02 -1.409002020955085754e-02 2.506715655326843262e-01 1.936569958925247192e-01 3.580175340175628662e-02 2.100155455991625786e-03 7.011628895998001099e-02 2.748762667179107666e-01 -5.624689161777496338e-02 4.326730966567993164e-01 -8.652711659669876099e-02 -5.232438817620277405e-02
2.027585953474044800e-01 1.872052252292633057e-02 -8.153104037046432495e-02 3.606420755386352539e-02 -3.296198248863220215e-01 -1.495847404003143311e-01 3.111619353294372559e-01 4.147145524621009827e-02 2.478244900703430176e-01 -5.520680546760559082e-02 1.271918565034866333e-01 1.482784152030944824e-01 1.066237762570381165e-01 1.891636997461318970e-01 1.052771229296922684e-02 -1.686287522315979004e-01 2.067719697952270508e-01 1.410874426364898682e-01 8.150351792573928833e-02 -1.146119236946105957e-01 1.623296290636062622e-01 -1.325935423374176025e-01 3.292337954044342041e-01 -8.758062124252319336e-02 -1.203200146555900574e-01 1.934570223093032837e-01 2.213969081640243530e-01 2.739631235599517822e-01 -6.962503492832183838e-02 3.091078102588653564e-01 -1.426565349102020264e-01 -5.949517339468002319e-02
-7.588832080364227295e-02 -2.218666300177574158e-02 -6.932320073246955872e-03 -8.823214471340179443e-02 -1.301061064004898071e-01 -7.629796117544174194e-02 2.860865592956542969e-01 -2.114709466695785522e-01 8.473188430070877075e-02 2.791113555431365967e-01 -3.009223937988281250e-01 3.013659417629241943e-01 2.077800929546356201e-01 8.080640435218811035e-02 2.618047893047332764e-01 -1.642838716506958008e-01 -1.378431916236877441e-01 1.125959903001785278e-01 2.059583663940429688e-01 7.258521858602762222e-03 6.234899908304214478e-02 -2.770834267139434814e-01 9.885390102863311768e-02 4.462311863899230957e-01 -7.781852036714553833e-02 4.230191931128501892e-02 1.197313219308853149e-01 5.821047350764274597e-02 -1.778418570756912231e-01 4.245214164257049561e-02 -3.188861161470413208e-02 3.444806486368179321e-02
-5.682500824332237244e-02 -1.250657439231872559e-01 1.553466171026229858e-01 -6.368861347436904907e-02 -3.226971626281738281e-01 8.247694373130798340e-02 1.036293134093284607e-01 -3.024045005440711975e-02 -9.670902043581008911e-02 1.708557009696960449e-01 -2.019834220409393311e-01 3.009982705116271973e-01 6.199678033590316772e-02 -3.838079422712326050e-02 2.797204256057739258e-01 -8.747884631156921387e-02 -1.656728386878967285e-01 3.708092570304870605e-01 -7.509878277778625488e-02 -2.968158423900604248e-01 1.486999243497848511e-01 -8.026187121868133545e-02 3.874572366476058960e-02 6.030315160751342773e-02 1.258878689259290695e-02 4.424659162759780884e-02 4.361607432365417480e-01 2.842635512351989746e-01 -2.953579090535640717e-02 -3.481159359216690063e-02 2.607658319175243378e-02 2.994237281382083893e-02
8.803518116474151611e-02 5.937656760215759277e-02 -2.074248157441616058e-02 1.026719063520431519e-01 -3.146615624427795410e-02 2.666742503643035889e-01 1.329969316720962524e-01 -6.655023247003555298e-02 2.936728000640869141e-01 2.933458052575588226e-02 -2.153699249029159546e-01 -1.053773239254951477e-01 -3.475061357021331787e-01 -2.844238653779029846e-02 2.078973054885864258e-01 4.471764434128999710e-03 -1.642421782016754150e-01 1.901247799396514893e-01 -1.776086091995239258e-01 1.095175072550773621e-01 -1.312916073948144913e-02 -2.400157004594802856e-01 1.552714258432388306e-01 2.285413630306720734e-02 -3.026316761970520020e-01 3.190636336803436279e-01 3.202291131019592285e-01 1.548389792442321777e-01 2.354977726936340332e-01 -4.394147545099258423e-02 -6.065431237220764160e-02 6.383448839187622070e-02
6.959265470504760742e-02 -1.907216012477874756e-01 -2.703522443771362305e-01 -2.744202613830566406e-01 -2.161147147417068481e-01 1.413602381944656372e-01 1.430723220109939575e-01 2.319974750280380249e-01 3.126786053180694580e-01 -1.612673848867416382e-01 1.697869226336479187e-02 -1.489746570587158203e-01 -6.323593109846115112e-02 -2.833349108695983887e-01 1.282042264938354492e-01 1.152028888463973999e-01 3.297088742256164551e-01 5.890817567706108093e-02 1.073358282446861267e-01 1.430807355791330338e-02 -2.995846606791019440e-02 6.441222876310348511e-02 -1.171949952840805054e-01 4.299328103661537170e-02 -1.385601907968521118e-01 -1.736176945269107819e-02 3.519490659236907959e-01 3.198230564594268799e-01 8.411262184381484985e-02 -2.884632162749767303e-02 7.298118621110916138e-02 -7.576435804367065430e-02
-5.591000244021415710e-02 -2.061232030391693115e-01 1.721594333648681641e-01 1.222545355558395386e-01 1.311706602573394775e-01 1.323196440935134888e-01 1.069073677062988281e-01 -7.120318710803985596e-02 -6.598873436450958252e-02 2.759248018264770508e-01 1.145822778344154358e-01 1.546668410301208496e-01 6.424307823181152344e-02 -2.231312692165374756e-01 -7.197729498147964478e-02 4.388887435197830200e-02 1.452719122171401978e-01 7.104881107807159424e-03 1.856202073395252228e-02 -2.844377160072326660e-01 -1.025271117687225342e-01 -4.724602103233337402e-01 5.385129153728485107e-02 2.499453872442245483e-01 -1.447257306426763535e-02 1.992225050926208496e-01 3.720487654209136963e-01 1.107944250106811523e-01 -6.592773832380771637e-03 2.652287781238555908e-01 7.358827441930770874e-02 1.100937500596046448e-01
-5.832479149103164673e-02 -5.619748681783676147e-02 -2.541861683130264282e-02 1.135928034782409668e-01 -2.073852568864822388e-01 3.975579887628555298e-02 2.277646362781524658e-01 -2.016207575798034668e-01 -3.812656272202730179e-03 1.449907720088958740e-01 -6.095732748508453369e-02 1.394504588097333908e-02 -7.484374195337295532e-02 5.709720775485038757e-02 4.786923825740814209e-01 -3.139114081859588623e-01 3.559516966342926025e-01 -6.650754064321517944e-02 6.636840105056762695e-02 -1.882777810096740723e-01 -1.113428082317113876e-02 -1.644241362810134888e-01 2.560297548770904541e-01 2.210821360349655151e-01 1.733269393444061279e-01 -1.538163274526596069e-01 3.238165974617004395e-01 5.454363301396369934e-02 -5.019018054008483887e-02 -3.752240911126136780e-02 -3.125887736678123474e-02 -4.769032448530197144e-02
1.415879875421524048e-01 -2.688492536544799805e-01 -2.556714043021202087e-02 -6.559439748525619507e-02 -2.555479407310485840e-01 1.983745843172073364e-01 -2.884726412594318390e-02 2.179046720266342163e-02 2.721592783927917480e-01 -1.319528222084045410e-01 1.059738621115684509e-01 2.698317468166351318e-01 -1.295691877603530884e-01 -1.956224739551544189e-01 -1.554352641105651855e-01 -9.492128342390060425e-02 -6.024431064724922180e-02 1.944452673196792603e-01 -1.182394917123019695e-03 -2.302984595298767090e-01 1.564079821109771729e-01 2.291243523359298706e-02 3.142515122890472412e-01 1.742614507675170898e-01 -1.041683480143547058e-01 7.728035748004913330e-02 3.026566803455352783e-01 1.598739624023437500e-01 1.736387759447097778e-01 3.014046847820281982e-01 1.639690846204757690e-01 -5.051999911665916443e-02
-3.036479353904724121e-01 -3.214006721973419189e-01 -6.793897598981857300e-02 2.196447104215621948e-01 -1.133392192423343658e-02 1.668444722890853882e-01 1.426993310451507568e-01 1.434628814458847046e-01 1.761902682483196259e-02 1.172115094959735870e-02 -8.992880582809448242e-02 -7.158312946557998657e-02 -1.242930218577384949e-01 -8.590550720691680908e-02 8.806286007165908813e-02 -1.159990206360816956e-01 -1.487926691770553589e-01 1.558566540479660034e-01 1.505301743745803833e-01 -2.664846479892730713e-01 -1.772113703191280365e-02 -3.111327886581420898e-01 2.812312543392181396e-01 3.250123560428619385e-01 -1.315576136112213135e-01 1.004614531993865967e-01 3.112164437770843506e-01 1.370983719825744629e-01 3.536580130457878113e-02 1.091912984848022461e-01 1.220051385462284088e-02 2.161290943622589111e-01
-1.416414231061935425e-01 8.415908552706241608e-03 -7.828158140182495117e-02 -1.084827035665512085e-01 5.804096162319183350e-02 -1.154861077666282654e-01 2.306989878416061401e-01 6.951589137315750122e-02 3.087427318096160889e-01 6.388833373785018921e-02 -2.380820512771606445e-01 -1.444968879222869873e-01 -2.669763937592506409e-02 -2.698977291584014893e-01 3.061651885509490967e-01 -1.684089601039886475e-01 1.918823868036270142e-01 2.707987427711486816e-01 -9.660470485687255859e-02 -1.627610623836517334e-01 9.687822312116622925e-02 5.695955455303192139e-02 4.227790609002113342e-02 -2.621936798095703125e-02 1.508417073637247086e-02 2.420850694179534912e-01 2.676041126251220703e-01 3.947536647319793701e-01 7.796695083379745483e-02 3.798683360219001770e-02 2.437106221914291382e-01 1.779561303555965424e-02
-2.368395477533340454e-01 -2.830047309398651123e-01 -8.388246409595012665e-03 -5.317578464746475220e-02 -1.256171613931655884e-01 -7.044591009616851807e-02 3.068056702613830566e-01 -2.370306849479675293e-01 1.783584207296371460e-01 1.186095625162124634e-01 -1.730236709117889404e-01 2.407264411449432373e-01 -1.971717774868011475e-01 3.583596646785736084e-02 1.269533634185791016e-01 -2.272959798574447632e-02 -1.054915189743041992e-01 1.491848081350326538e-01 -4.633507132530212402e-02 -7.654204219579696655e-02 -1.709202490746974945e-02 -2.858825325965881348e-01 1.170161440968513489e-01 3.291021585464477539e-01 -1.358635537326335907e-02 -4.293085262179374695e-02 2.879472076892852783e-01 3.104318976402282715e-01 -2.524784803390502930e-01 3.856237232685089111e-02 -9.373337030410766602e-03 8.519988507032394409e-02
1.722251474857330322e-01 -2.395052909851074219e-01 5.318646784871816635e-03 -1.644127219915390015e-01 -2.242916673421859741e-01 1.580122709274291992e-01 1.165250763297080994e-01 1.307372353039681911e-03 1.303244978189468384e-01 2.251980602741241455e-01 1.750333160161972046e-01 7.169647514820098877e-02 9.397233277559280396e-02 -2.023566961288452148e-01 4.662014245986938477e-01 -1.003890484571456909e-01 1.740541458129882812e-01 1.754873394966125488e-01 4.195870459079742432e-01 -1.060719117522239685e-01 -1.695015579462051392e-01 -6.709316372871398926e-02 8.672254532575607300e-02 6.989663094282150269e-02 6.313408911228179932e-02 1.798850595951080322e-01 6.764263659715652466e-02 -5.484323203563690186e-02 -4.477510228753089905e-02 1.810537129640579224e-01 -1.429861932992935181e-01 1.522926986217498779e-01
-1.417567431926727295e-01 -2.099053263664245605e-01 -6.827297061681747437e-02 5.760191753506660461e-02 -2.167234420776367188e-01 -4.261790215969085693e-02 1.682729423046112061e-01 -1.477697491645812988e-01 1.210739985108375549e-01 -1.247144713997840881e-01 8.095338195562362671e-02 7.870173454284667969e-02 1.650582402944564819e-01 2.218223363161087036e-01 2.501806616783142090e-01 -1.094295829534530640e-01 1.290847640484571457e-02 1.171452999114990234e-01 -1.693908497691154480e-02 -2.758170291781425476e-02 1.590036749839782715e-01 -2.330418825149536133e-01 2.640496790409088135e-01 5.629411712288856506e-02 -5.814638361334800720e-02 -2.290225178003311157e-01 3.359189927577972412e-01 2.985351383686065674e-01 2.498765438795089722e-01 2.399909347295761108e-01 -7.169062644243240356e-02 -2.907987534999847412e-01
2.267336100339889526e-01 -3.785002231597900391e-02 -3.912857174873352051e-02 -7.876809686422348022e-02 -2.531494200229644775e-01 -1.619206070899963379e-01 2.091409415006637573e-01 1.925529688596725464e-01 2.500936388969421387e-01 -1.462075114250183105e-01 -6.806655228137969971e-02 1.185790747404098511e-01 1.341421306133270264e-01 -8.606803417205810547e-02 3.362830281257629395e-01 6.821019947528839111e-02 4.343519452959299088e-03 1.821603626012802124e-01 -9.587364643812179565e-02 -2.632605731487274170e-01 -7.864253968000411987e-02 -1.226830407977104187e-01 -6.626887619495391846e-02 9.599633514881134033e-02 8.644371479749679565e-02 1.059636287391185760e-02 7.078526169061660767e-02 3.648323118686676025e-01 3.080745041370391846e-01 3.017241060733795166e-01 1.602580100297927856e-01 1.366619318723678589e-01
-7.392186671495437622e-02 -1.327298581600189209e-01 6.192107498645782471e-02 2.269073948264122009e-02 -2.553003430366516113e-01 1.790755093097686768e-01 2.115428298711776733e-01 8.787780255079269409e-02 -9.989821165800094604e-02 3.414040803909301758e-01 1.620004177093505859e-01 2.836351394653320312e-01 1.772902011871337891e-01 -8.579821884632110596e-02 2.074784785509109497e-01 -2.351205646991729736e-01 -9.751224890351295471e-03 -2.635899782180786133e-01 -9.954757243394851685e-02 7.919683307409286499e-02 -2.879933686926960945e-03 -1.324766129255294800e-01 2.834530770778656006e-01 1.514989584684371948e-01 1.154307350516319275e-01 6.480084359645843506e-02 4.297787249088287354e-01 1.280285269021987915e-01 -5.717662349343299866e-02 1.541360318660736084e-01 8.656559512019157410e-03 -1.262258272618055344e-02
4.056978225708007812e-02 6.613678485155105591e-02 -5.371795296669006348e-01 -8.171382546424865723e-02 -2.431382089853286743e-01 1.474658846855163574e-01 3.897432386875152588e-01 -1.395106595009565353e-02 4.719463363289833069e-02 4.845793917775154114e-02 2.121649682521820068e-01 -6.724625825881958008e-02 1.460451036691665649e-01 -1.089790165424346924e-01 8.186573535203933716e-02 -1.200049463659524918e-02 1.734908074140548706e-01 -9.097284823656082153e-02 -3.592045605182647705e-02 -1.771461963653564453e-01 6.043817382305860519e-03 -1.674749255180358887e-01 2.561902403831481934e-01 2.288351505994796753e-01 -3.474475524853914976e-04 1.461380273103713989e-01 8.194980770349502563e-02 2.929811775684356689e-01 -8.124996721744537354e-02 1.603373438119888306e-01 -1.137695461511611938e-02 9.023442864418029785e-02
9.604112058877944946e-02 1.749974302947521210e-02 -3.321691602468490601e-02 -1.492481976747512817e-01 -2.974671125411987305e-01 4.297608975321054459e-03 6.708411127328872681e-02 6.021507829427719116e-02 2.927683107554912567e-02 -2.144536375999450684e-01 -3.081458993256092072e-02 1.540841907262802124e-01 -1.432537753134965897e-02 1.676285862922668457e-01 3.844422101974487305e-02 -2.361917495727539062e-01 2.836572825908660889e-01 2.521426379680633545e-01 -5.659907590597867966e-03 1.226375922560691833e-01 -2.583930641412734985e-02 -3.011687397956848145e-01 3.057936728000640869e-01 -1.243199110031127930e-01 -2.763154208660125732e-01 1.847442537546157837e-01 1.415466517210006714e-01 3.135848939418792725e-01 6.149410828948020935e-02 3.110164105892181396e-01 -1.300113797187805176e-01 -8.740710467100143433e-02
1.229008138179779053e-01 -2.869165241718292236e-01 2.111987471580505371e-01 -2.169223316013813019e-02 -1.690011024475097656e-01 1.610994786024093628e-01 2.012878954410552979e-01 -1.072370558977127075e-01 -5.530629307031631470e-02 1.820436567068099976e-01 -9.753958135843276978e-02 5.442264676094055176e-02 -4.379370249807834625e-03 2.563401125371456146e-02 2.887389063835144043e-01 -9.848406910896301270e-02 -3.686582297086715698e-02 1.411350965499877930e-01 -2.094459384679794312e-01 -2.099055945873260498e-01 -6.366599351167678833e-02 -3.080949187278747559e-01 1.087075844407081604e-02 1.658575534820556641e-01 -2.691575288772583008e-01 5.257241427898406982e-02 4.600493311882019043e-01 -1.732579767704010010e-01 -4.250406846404075623e-02 -9.873823076486587524e-02 -1.161021087318658829e-02 -2.101784050464630127e-01
5.465675517916679382e-02 3.542391583323478699e-02 7.736328057944774628e-03 -1.180000230669975281e-01 -3.369163572788238525e-01 -1.426208019256591797e-01 1.336946785449981689e-01 -1.572228223085403442e-01 -1.674534380435943604e-01 -4.601806402206420898e-02 -1.305391192436218262e-01 3.331718593835830688e-02 7.789263874292373657e-02 1.553616970777511597e-01 -1.499873399734497070e-01 -1.317706108093261719e-01 2.401031553745269775e-01 2.698455452919006348e-01 1.456042528152465820e-01 -1.884851306676864624e-01 -1.295364350080490112e-01 -3.789658844470977783e-01 -5.221455916762351990e-02 1.688998490571975708e-01 -1.855576187372207642e-01 2.561815381050109863e-01 1.404996365308761597e-01 2.737376093864440918e-01 1.358402520418167114e-01 2.674850225448608398e-01 -8.271264284849166870e-02 1.285985112190246582e-01
-1.983267366886138916e-01 2.326112538576126099e-01 1.063368245959281921e-01 -1.695495545864105225e-01 -3.076944649219512939e-01 3.590816864743828773e-03 3.476417958736419678e-01 -1.509697884321212769e-01 3.935052454471588135e-01 1.111176609992980957e-01 7.851577550172805786e-02 1.122359037399291992e-01 -1.723924875259399414e-01 -8.275967836380004883e-02 1.278034001588821411e-01 1.220470592379570007e-01 -1.455664485692977905e-01 1.611652076244354248e-01 2.078757137060165405e-01 -4.862061515450477600e-02 -1.076936349272727966e-02 -1.266393344849348068e-03 9.940095990896224976e-02 8.363345265388488770e-02 -1.322942823171615601e-01 1.588653177022933960e-01 3.766248822212219238e-01 2.319691516458988190e-02 -1.828751266002655029e-01 1.588996946811676025e-01 -1.313554644584655762e-01 -6.010071933269500732e-02
1.312918812036514282e-01 -2.400991693139076233e-02 -6.438382714986801147e-02 2.001639604568481445e-01 -3.248897194862365723e-01 -7.802771776914596558e-02 3.051957190036773682e-01 -9.536334127187728882e-02 1.306926608085632324e-01 -5.410863086581230164e-03 1.861891895532608032e-01 2.378012537956237793e-01 -1.202584989368915558e-02 1.809719949960708618e-01 -1.033686026930809021e-01 -2.105329483747482300e-01 2.772834300994873047e-01 -2.763049677014350891e-02 -9.420056641101837158e-02 -6.740336865186691284e-02 1.709876954555511475e-01 -1.458211839199066162e-01 3.058592379093170166e-01 9.294049441814422607e-02 -2.611006498336791992e-01 1.606175154447555542e-01 5.271782726049423218e-02 4.001778066158294678e-01 8.223365247249603271e-02 1.041394099593162537e-01 -8.287669718265533447e-02 5.234957858920097351e-02
1.222566962242126465e-01 -2.959039509296417236e-01 1.903516650199890137e-01 -1.595600098371505737e-01 -7.548002153635025024e-02 1.826855540275573730e-01 6.839693337678909302e-02 -1.135528460144996643e-01 1.583741605281829834e-01 2.468679994344711304e-01 -5.656680464744567871e-02 -1.272125691175460815e-01 -1.114847511053085327e-01 -1.837928593158721924e-01 2.488309293985366821e-01 -1.307664364576339722e-01 -1.555210053920745850e-01 -3.897736221551895142e-02 1.905083805322647095e-01 -2.583806216716766357e-01 -2.980373203754425049e-01 5.754552036523818970e-02 -1.312674880027770996e-01 6.087450683116912842e-02 -1.225084960460662842e-01 1.845691502094268799e-01 2.702566683292388916e-01 1.960712969303131104e-01 9.961710125207901001e-02 1.644180119037628174e-01 -3.109906315803527832e-01 -1.116227582097053528e-01
9.499584138393402100e-02 -6.089032441377639771e-02 1.112741325050592422e-02 -2.226654738187789917e-01 -3.974718749523162842e-01 4.577413573861122131e-02 -2.853847295045852661e-02 -2.775524258613586426e-01 7.587304711341857910e-02 -1.662231981754302979e-01 5.999231711030006409e-02 -6.533778458833694458e-02 -9.457992762327194214e-02 5.443915724754333496e-02 1.836321055889129639e-01 -1.217722296714782715e-01 2.291251569986343384e-01 2.872342765331268311e-01 -1.145756542682647705e-01 -1.158142909407615662e-01 -4.056382924318313599e-02 -3.376640081405639648e-01 2.299027740955352783e-01 -9.986247122287750244e-02 -9.943766891956329346e-02 -8.994057774543762207e-02 2.116796821355819702e-01 2.705205678939819336e-01 1.638098955154418945e-01 2.546480596065521240e-01 -1.496382802724838257e-01 -8.861051499843597412e-02
2.815880579873919487e-03 -1.498039364814758301e-01 -1.317020785063505173e-02 -8.833330124616622925e-02 1.673429161310195923e-01 -1.260307878255844116e-01 1.106102913618087769e-01 1.215756908059120178e-01 5.122311413288116455e-02 2.522776424884796143e-01 -1.406456232070922852e-01 6.149410456418991089e-02 1.087001413106918335e-01 -3.982221186161041260e-01 1.306463330984115601e-01 2.646776661276817322e-02 8.103796094655990601e-02 1.461994368582963943e-02 5.801240913569927216e-03 -1.185298115015029907e-01 -1.091168727725744247e-02 -8.470658212900161743e-02 1.934420913457870483e-01 2.450286224484443665e-02 -2.328805178403854370e-01 -2.938754856586456299e-03 2.649585306644439697e-01 3.783894479274749756e-01 2.947969138622283936e-01 4.010760784149169922e-01 3.201924264430999756e-02 -1.951447576284408569e-01
2.257428020238876343e-01 -2.439967244863510132e-01 -5.087270215153694153e-02 1.763506047427654266e-02 2.787607349455356598e-02 1.766899675130844116e-01 1.935067176818847656e-01 4.367811605334281921e-02 2.505443431437015533e-02 9.042276442050933838e-02 1.127965673804283142e-01 3.978764265775680542e-02 3.937048837542533875e-02 1.068528667092323303e-01 1.091225221753120422e-01 -3.199018836021423340e-01 2.218565046787261963e-01 7.636468112468719482e-02 1.009235978126525879e-01 1.943484693765640259e-01 -4.715834558010101318e-01 -2.801088094711303711e-01 1.620250642299652100e-01 2.584934607148170471e-02 1.605054922401905060e-02 3.774866163730621338e-01 1.345852911472320557e-01 1.802583187818527222e-01 1.557331979274749756e-01 2.519654110074043274e-02 -1.174529418349266052e-01 -4.594815894961357117e-02
2.481565773487091064e-01 5.577973276376724243e-02 -8.388879150152206421e-02 1.246638316661119461e-02 -3.697562813758850098e-01 -1.215473338961601257e-01 -4.697189852595329285e-02 -3.137722909450531006e-01 1.482165604829788208e-01 2.923241257667541504e-02 -7.907732576131820679e-02 -8.741994202136993408e-02 -9.786811657249927521e-03 -4.828509688377380371e-02 8.858532458543777466e-02 -2.586108148097991943e-01 1.738532483577728271e-01 2.964963912963867188e-01 -3.274937719106674194e-02 -1.742881238460540771e-01 -7.565185427665710449e-02 -6.939725577831268311e-02 1.732201129198074341e-01 -1.153509765863418579e-01 8.494345471262931824e-03 -2.659044973552227020e-02 3.231790065765380859e-01 2.525834441184997559e-01 3.310238718986511230e-01 2.489334493875503540e-01 -1.267021596431732178e-01 -4.510547593235969543e-02
2.512026727199554443e-01 -6.613834202289581299e-02 -2.147508412599563599e-01 -2.318471521139144897e-01 -2.747090756893157959e-01 -5.485700815916061401e-02 2.360654622316360474e-01 -1.174295023083686829e-01 8.340547233819961548e-02 2.355085909366607666e-01 -1.070010215044021606e-01 1.494739651679992676e-01 -2.992504276335239410e-02 9.012041240930557251e-02 3.764482438564300537e-01 -2.056007832288742065e-01 3.122078627347946167e-02 -9.263261407613754272e-02 1.368188764899969101e-02 -1.919677555561065674e-01 -1.436455398797988892e-01 -2.290678173303604126e-01 -3.702393919229507446e-02 1.951168328523635864e-01 -2.953330427408218384e-02 -6.880334019660949707e-02 4.093229174613952637e-01 6.764863431453704834e-02 -1.437061131000518799e-01 -4.823262337595224380e-03 -1.869044750928878784e-01 -5.448668077588081360e-02
4.527492076158523560e-02 -1.735104024410247803e-01 -2.275460213422775269e-02 8.489002287387847900e-02 4.387312009930610657e-02 -6.737880408763885498e-02 3.030281513929367065e-02 -1.681057065725326538e-01 1.806215792894363403e-01 5.251728743314743042e-02 1.910513490438461304e-01 1.104777902364730835e-01 1.549996137619018555e-01 8.393234014511108398e-02 1.849492639303207397e-01 1.961841247975826263e-02 -3.321788832545280457e-02 2.218682914972305298e-01 1.205729842185974121e-01 -3.697793483734130859e-01 9.819426573812961578e-03 -4.207186996936798096e-01 6.437245756387710571e-02 2.140133231878280640e-01 -1.107908901758491993e-03 2.024990767240524292e-01 4.025873243808746338e-01 2.065076082944869995e-01 -6.623534858226776123e-02 2.702564001083374023e-01 7.682041823863983154e-02 -1.304731518030166626e-01
3.683326020836830139e-02 -7.363215088844299316e-02 2.066751569509506226e-01 2.283238768577575684e-01 -3.475407958030700684e-01 1.736034899950027466e-01 3.407163172960281372e-02 1.595273427665233612e-02 1.707695610821247101e-02 1.168903186917304993e-01 -2.112463675439357758e-02 2.779550254344940186e-01 -1.546510308980941772e-01 -2.620831727981567383e-01 3.648915886878967285e-01 2.334805205464363098e-02 3.716565668582916260e-02 2.066222019493579865e-02 -1.971491575241088867e-01 -1.103570088744163513e-01 3.394761309027671814e-02 -1.914848387241363525e-01 1.899902522563934326e-01 8.223705738782882690e-02 1.134713441133499146e-01 9.341439232230186462e-03 3.831965625286102295e-01 2.819973826408386230e-01 -1.395800709724426270e-01 1.173879206180572510e-01 1.478675603866577148e-01 -9.809856303036212921e-03
-1.101058069616556168e-02 -2.644975781440734863e-01 1.317280977964401245e-01 1.212853267788887024e-01 -2.231179624795913696e-01 -6.299898959696292877e-03 9.469166398048400879e-03 -1.079024523496627808e-01 -1.523081511259078979e-01 -2.069829255342483521e-01 1.401328444480895996e-01 -2.020063810050487518e-03 3.708099573850631714e-02 -7.856485992670059204e-02 2.929076552391052246e-01 -2.878451347351074219e-01 7.928017526865005493e-02 2.771821618080139160e-01 1.597064435482025146e-01 1.665082424879074097e-01 -2.810038328170776367e-01 -2.579175233840942383e-01 8.454627543687820435e-02 7.289666682481765747e-02 -2.963394224643707275e-01 1.645615249872207642e-01 -8.014225214719772339e-02 3.212645947933197021e-01 2.128153592348098755e-01 4.931199923157691956e-02 2.721866033971309662e-02 8.448845893144607544e-02
-5.627671629190444946e-02 -1.134317889809608459e-01 5.265105143189430237e-02 1.342048123478889465e-02 -2.217621058225631714e-01 2.085338346660137177e-02 1.108132153749465942e-01 6.279446184635162354e-02 1.328055411577224731e-01 -1.027517206966876984e-02 1.272167861461639404e-01 1.470550298690795898e-01 2.290675938129425049e-01 1.514841020107269287e-01 1.920716837048530579e-02 8.732506632804870605e-02 -8.265595138072967529e-02 -5.003798007965087891e-02 -2.059416621923446655e-01 -1.973384171724319458e-01 8.561219274997711182e-02 -3.463735580444335938e-01 3.204397559165954590e-01 2.347556650638580322e-01 -2.511520683765411377e-01 2.094262838363647461e-01 3.391184210777282715e-01 2.140564471483230591e-01 1.501715630292892456e-01 1.490735858678817749e-01 -2.914516031742095947e-01 5.430496484041213989e-02
-3.204350546002388000e-02 -2.707552313804626465e-01 -3.107633590698242188e-01 -8.157029002904891968e-02 -3.723365068435668945e-01 2.199606411159038544e-02 9.067958593368530273e-02 -1.121364310383796692e-01 -4.502835497260093689e-02 -8.844115585088729858e-02 1.548281759023666382e-01 1.948784738779067993e-01 -9.612366557121276855e-02 3.852072730660438538e-02 1.080728694796562195e-01 -2.894840948283672333e-02 2.849866263568401337e-02 2.354908287525177002e-01 3.888319944962859154e-03 5.997686833143234253e-02 -1.160927340388298035e-01 -1.754913330078125000e-01 2.181900143623352051e-01 4.027855396270751953e-01 -2.491020224988460541e-02 -8.863629400730133057e-02 2.913848757743835449e-01 8.410009741783142090e-02 -6.251309067010879517e-02 2.055496722459793091e-01 9.495573490858078003e-02 -3.128148913383483887e-01
-1.807522028684616089e-01 6.340949982404708862e-02 -1.714602708816528320e-01 4.221777617931365967e-02 -3.360633254051208496e-01 5.550627410411834717e-02 2.061428427696228027e-01 8.758617192506790161e-02 -7.077214121818542480e-02 4.546225965023040771e-01 -4.848694056272506714e-02 -6.330152601003646851e-02 -2.562995851039886475e-01 -6.577509641647338867e-02 7.158565521240234375e-02 -9.545861184597015381e-02 -5.443311482667922974e-02 3.489735722541809082e-02 9.173179417848587036e-02 -1.469650864601135254e-01 1.104088220745325089e-02 -2.640860378742218018e-01 -1.188485398888587952e-01 2.366263717412948608e-01 -2.354042083024978638e-01 -1.447234023362398148e-02 8.002274483442306519e-02 1.063221599906682968e-02 -4.074594751000404358e-02 3.790130615234375000e-01 -2.859064638614654541e-01 1.645543612539768219e-02
6.717548239976167679e-03 -1.651267707347869873e-01 1.272597908973693848e-01 -1.136600747704505920e-01 -2.633379697799682617e-01 -8.465549908578395844e-03 2.040036022663116455e-01 -6.877480447292327881e-02 1.440809816122055054e-01 3.504441678524017334e-01 2.774556342046707869e-04 4.022092819213867188e-01 -8.069901168346405029e-02 -1.161089539527893066e-01 -1.731188781559467316e-02 -2.016033828258514404e-01 -1.709413081407546997e-01 3.236076831817626953e-01 -5.508344620466232300e-03 -1.950440555810928345e-01 2.240723930299282074e-02 -2.334194332361221313e-01 -2.813791483640670776e-02 3.125692605972290039e-01 4.944995045661926270e-02 -2.730527706444263458e-02 1.857923865318298340e-01 1.875616461038589478e-01 -7.848645001649856567e-02 1.345391422510147095e-01 -1.239042580127716064e-01 -1.534036993980407715e-01
2.482283115386962891e-01 -1.918027400970458984e-01 2.507398128509521484e-01 -1.540277451276779175e-01 -1.416552364826202393e-01 1.759396865963935852e-02 2.286736816167831421e-01 -2.481479346752166748e-01 3.310781717300415039e-01 -2.736035920679569244e-02 -7.908514700829982758e-03 -1.694823801517486572e-02 -6.612069904804229736e-02 -3.389437198638916016e-01 1.624110043048858643e-01 -1.516553163528442383e-01 -1.078909710049629211e-01 1.686721481382846832e-02 2.180766314268112183e-01 -3.433883562684059143e-02 -4.290786385536193848e-02 -1.601567864418029785e-01 4.178160429000854492e-02 2.788739204406738281e-01 -1.565088331699371338e-01 3.569892644882202148e-01 -6.493164598941802979e-02 1.089323833584785461e-01 -4.486750811338424683e-02 9.451591968536376953e-02 -2.003649473190307617e-01 -1.209618970751762390e-01
1.968722939491271973e-01 -1.102266088128089905e-01 -3.084598667919635773e-02 -1.414034068584442139e-01 -3.285244405269622803e-01 -3.802980855107307434e-02 2.551088668406009674e-02 -2.183667868375778198e-01 2.038696110248565674e-01 -1.000953763723373413e-01 4.951293393969535828e-02 -3.442014008760452271e-02 -1.208012998104095459e-01 -1.133111398667097092e-02 3.003785945475101471e-02 -1.284793168306350708e-01 3.814426362514495850e-01 2.115242183208465576e-01 -9.542841464281082153e-02 -1.847444623708724976e-01 -7.781048864126205444e-02 -2.368041723966598511e-01 3.163582682609558105e-01 -1.111718937754631042e-01 -2.676562778651714325e-02 2.186321467161178589e-02 3.126549720764160156e-01 2.271381020545959473e-01 5.800899490714073181e-02 2.646486163139343262e-01 -1.801285892724990845e-01 -1.365525573492050171e-01
1.490991115570068359e-01 1.421658229082822800e-02 -8.141385018825531006e-02 2.027022987604141235e-01 -1.161673814058303833e-01 2.121119648218154907e-01 2.274966835975646973e-01 -3.096737861633300781e-01 -4.457186535000801086e-02 3.201467394828796387e-01 2.073079347610473633e-01 1.402397155761718750e-01 -6.646186858415603638e-02 -1.058025658130645752e-01 6.511787325143814087e-02 -3.213572204113006592e-01 1.616399586200714111e-01 2.593638189136981964e-02 -7.236631959676742554e-02 1.382602006196975708e-02 -2.414172142744064331e-01 -1.961395144462585449e-01 1.338696032762527466e-01 5.904190614819526672e-02 -1.657654643058776855e-01 1.546006202697753906e-01 2.239421755075454712e-01 2.492210417985916138e-01 -2.850450575351715088e-01 6.414929032325744629e-02 -7.154928892850875854e-02 -1.701514571905136108e-01
1.666178107261657715e-01 -3.966334089636802673e-02 3.442980721592903137e-02 -1.659514904022216797e-01 -2.484175711870193481e-01 1.289226114749908447e-02 2.026632577180862427e-01 -1.919936239719390869e-01 -2.108236253261566162e-01 -1.484059542417526245e-01 -2.752627432346343994e-02 1.118038296699523926e-01 2.560880482196807861e-01 -9.049863368272781372e-02 -1.258769333362579346e-01 -2.489822357892990112e-01 1.046538203954696655e-01 7.068543881177902222e-02 6.102044507861137390e-02 -1.133643239736557007e-01 3.108229488134384155e-02 -2.961487472057342529e-01 -3.769934549927711487e-02 1.652613580226898193e-01 -2.411383688449859619e-01 2.662991881370544434e-01 2.275764644145965576e-01 1.029519811272621155e-01 -4.589939862489700317e-02 3.386229872703552246e-01 -3.187558650970458984e-01 1.050440818071365356e-01
2.009528428316116333e-01 -2.130330950021743774e-01 -7.866048067808151245e-02 -1.379800215363502502e-02 -3.736145794391632080e-01 -2.870545908808708191e-02 3.693661689758300781e-01 -6.726630777120590210e-02 -3.331029415130615234e-02 -7.280804216861724854e-02 9.014869481325149536e-02 4.551275074481964111e-02 -3.951299190521240234e-02 -1.163906455039978027e-01 2.101958394050598145e-01 -1.762091517448425293e-01 1.295674890279769897e-01 2.202093601226806641e-02 1.059468686580657959e-01 -8.095525205135345459e-02 -1.310199499130249023e-01 -1.855649948120117188e-01 1.726413667201995850e-01 1.622429490089416504e-02 7.128159701824188232e-02 -1.695913076400756836e-01 5.211592912673950195e-01 -2.518076822161674500e-02 -6.927329301834106445e-02 -2.502251267433166504e-01 -1.270365417003631592e-01 1.148366704583168030e-01
-4.142813757061958313e-02 -3.113257288932800293e-01 -1.384634897112846375e-02 -9.369866549968719482e-02 -1.394728571176528931e-01 1.644579619169235229e-01 -2.659049443900585175e-02 -1.124197095632553101e-01 1.932977139949798584e-01 -1.615880802273750305e-02 -1.786808222532272339e-01 2.242739200592041016e-01 7.990311086177825928e-02 -1.405634880065917969e-01 2.242841944098472595e-02 1.426884084939956665e-01 2.790536582469940186e-01 3.525242507457733154e-01 -6.655851006507873535e-02 -1.697559207677841187e-01 2.013219445943832397e-01 -2.251952886581420898e-01 1.595674604177474976e-01 2.138556540012359619e-01 -2.057133801281452179e-02 7.106334716081619263e-02 4.047904163599014282e-03 7.623822242021560669e-02 -4.620963707566261292e-02 4.728938043117523193e-01 -8.872532285749912262e-03 -1.752505898475646973e-01
1.384902894496917725e-01 1.187444403767585754e-01 -3.058809041976928711e-01 8.583202958106994629e-02 -2.904921472072601318e-01 1.212173849344253540e-01 4.452003240585327148e-01 1.786023937165737152e-02 4.392124414443969727e-01 8.919503539800643921e-02 1.663803458213806152e-01 2.351729199290275574e-02 4.915693402290344238e-02 -9.762525558471679688e-02 -2.380392141640186310e-02 -3.304607793688774109e-02 3.027070760726928711e-01 1.693044006824493408e-01 2.273058518767356873e-02 -2.134742401540279388e-02 -2.465471327304840088e-01 -4.462056979537010193e-02 7.705048471689224243e-02 8.101829141378402710e-02 -1.616943627595901489e-01 1.138026639819145203e-01 -2.685941942036151886e-02 2.399894297122955322e-01 -1.268642861396074295e-02 1.663216650485992432e-01 6.254362873733043671e-03 -6.052431836724281311e-02
2.198656499385833740e-01 -1.021614223718643188e-01 2.275854498147964478e-01 -1.696476130746304989e-03 -3.743671476840972900e-01 8.650602400302886963e-02 3.275531530380249023e-01 -3.276216685771942139e-01 1.863087415695190430e-01 3.019290231168270111e-02 -1.194563880562782288e-01 2.258623689413070679e-01 -3.177020698785781860e-02 3.092164173722267151e-02 2.397446483373641968e-01 -1.800540983676910400e-01 5.354601144790649414e-02 2.974876463413238525e-01 5.905320495367050171e-02 -1.218655426055192947e-02 -2.779202759265899658e-01 5.118823423981666565e-02 1.612197905778884888e-01 2.075529694557189941e-01 9.088730067014694214e-02 -1.938059739768505096e-02 2.573611438274383545e-01 9.906125254929065704e-03 -4.456200823187828064e-02 -2.632013149559497833e-02 -2.769497223198413849e-02 1.097646951675415039e-01
2.245846092700958252e-01 6.676014512777328491e-02 -1.394305676221847534e-01 2.391046732664108276e-01 -3.173975944519042969e-01 7.322366535663604736e-02 1.015592440962791443e-01 -1.927117556333541870e-01 -1.844139546155929565e-01 2.495911419391632080e-01 -4.069291055202484131e-02 1.391948908567428589e-01 -1.463285088539123535e-01 -1.950818300247192383e-01 2.046972662210464478e-01 -1.685181260108947754e-01 1.949947774410247803e-01 2.148738950490951538e-01 7.578983902931213379e-02 -1.399557385593652725e-02 -2.423616647720336914e-01 -3.116104006767272949e-01 2.194422185420989990e-01 2.163969427347183228e-01 -3.314208090305328369e-01 -1.828963495790958405e-02 1.043963506817817688e-01 2.892339369282126427e-03 -1.361886318773031235e-02 -2.221334353089332581e-02 -4.320807009935379028e-02 -5.701550096273422241e-02
-8.062395453453063965e-02 -3.986532092094421387e-01 -4.811257123947143555e-02 -1.475627422332763672e-01 -3.038626611232757568e-01 -1.000396236777305603e-01 2.561057209968566895e-01 5.673876404762268066e-02 1.018358096480369568e-01 2.267071008682250977e-01 7.324334979057312012e-02 -8.569212257862091064e-02 4.586885869503021240e-02 -1.743961274623870850e-01 -5.876285582780838013e-02 -2.154934592545032501e-02 -8.432389050722122192e-02 1.011998355388641357e-01 1.235561817884445190e-01 -8.282101899385452271e-02 9.408142650499939919e-04 -3.190851509571075439e-01 3.775954991579055786e-02 2.365435659885406494e-01 6.033336743712425232e-02 2.997600138187408447e-01 7.443326991051435471e-03 3.286499679088592529e-01 -3.222215175628662109e-01 1.210803240537643433e-01 -8.606467396020889282e-02 -4.792778566479682922e-02
1.223796233534812927e-01 -2.944281883537769318e-02 -5.347013473510742188e-02 8.073777705430984497e-02 -3.468678295612335205e-01 -3.729644045233726501e-02 2.145842313766479492e-01 -9.925730526447296143e-03 -8.963998407125473022e-02 -5.248646810650825500e-02 1.336712837219238281e-01 -1.464636623859405518e-02 1.242642551660537720e-01 1.332678645849227905e-01 -6.896746158599853516e-02 -8.222679793834686279e-02 4.232191443443298340e-01 2.844457030296325684e-01 6.314311176538467407e-02 -3.251855447888374329e-02 1.404593735933303833e-01 -1.453891992568969727e-01 -5.972385033965110779e-02 -6.919945031404495239e-02 -1.617576479911804199e-01 3.457333445549011230e-01 3.276245594024658203e-01 3.351286649703979492e-01 7.572451140731573105e-03 7.061113417148590088e-02 -1.612428426742553711e-01 -1.505118459463119507e-01
-1.401443928480148315e-01 -1.629615724086761475e-01 1.938047409057617188e-01 1.457592993974685669e-01 -7.370042055845260620e-02 2.721210718154907227e-01 1.191433444619178772e-01 1.065249182283878326e-02 1.941312551498413086e-01 3.360757827758789062e-01 -3.954713046550750732e-02 4.413731396198272705e-02 3.868084750138223171e-04 1.638835482299327850e-02 1.025004759430885315e-01 -1.013499647378921509e-01 -1.656517237424850464e-01 1.907457858324050903e-01 8.358496427536010742e-02 1.080096215009689331e-01 -3.405288457870483398e-01 -2.317217439413070679e-01 9.570802748203277588e-02 8.958475291728973389e-02 -2.516560852527618408e-01 1.859202533960342407e-01 4.418528378009796143e-01 -1.118704155087471008e-01 -2.278612181544303894e-02 2.026274651288986206e-01 8.096458762884140015e-02 -5.401968210935592651e-02
1.122611314058303833e-01 -9.205010533332824707e-02 -6.440375000238418579e-02 -8.157075941562652588e-02 -4.859858751296997070e-01 1.892312765121459961e-01 1.584638655185699463e-01 -1.640807837247848511e-01 9.505759179592132568e-02 1.284869015216827393e-01 -1.974285989999771118e-01 1.328129470348358154e-01 -2.354339323937892914e-02 -9.725086390972137451e-02 3.235858082771301270e-01 2.766668796539306641e-01 -1.093253195285797119e-01 1.393396705389022827e-01 -2.251823693513870239e-01 -1.435098350048065186e-01 -2.105756700038909912e-01 -2.399180978536605835e-01 6.549797952175140381e-02 2.289936095476150513e-01 -2.643153443932533264e-02 6.017395108938217163e-02 2.169056385755538940e-01 4.789005964994430542e-02 1.651087030768394470e-02 5.160101130604743958e-02 -1.469407975673675537e-01 -1.765889674425125122e-01
-1.545806080102920532e-01 -1.197504177689552307e-01 -1.503642797470092773e-01 -4.215109348297119141e-02 -1.335635129362344742e-02 -1.596120446920394897e-01 1.974055320024490356e-01 -5.565284565091133118e-02 2.791420519351959229e-01 6.989655643701553345e-02 -2.117700427770614624e-01 1.288553476333618164e-01 -2.336453795433044434e-01 -2.298174947500228882e-01 3.294622302055358887e-01 9.467979520559310913e-02 2.053166925907135010e-01 1.070681735873222351e-01 1.153680160641670227e-01 -6.315930932760238647e-02 8.512651920318603516e-02 -1.107424870133399963e-01 2.241679280996322632e-02 -2.882112376391887665e-02 -4.608977178577333689e-04 2.801794409751892090e-01 1.801999211311340332e-01 4.948764741420745850e-01 1.476079076528549194e-01 1.579778492450714111e-01 2.880312874913215637e-02 7.262741774320602417e-02
-2.308759987354278564e-01 -1.898465752601623535e-01 6.107475608587265015e-02 -1.427221447229385376e-01 -3.971987962722778320e-02 -5.376493558287620544e-03 2.563337683677673340e-01 -1.295103728771209717e-01 3.860152065753936768e-01 -2.246603928506374359e-02 -6.243909522891044617e-02 -8.030968904495239258e-02 -2.018202245235443115e-01 -1.691482812166213989e-01 2.790239453315734863e-01 -3.036842122673988342e-02 1.164281740784645081e-01 2.599928379058837891e-01 -5.646400153636932373e-02 -2.441201955080032349e-01 4.410284757614135742e-02 4.800111055374145508e-03 7.794768363237380981e-02 -7.776081562042236328e-02 1.071585938334465027e-01 3.412835896015167236e-01 2.074887603521347046e-01 2.901667058467864990e-01 1.710455119609832764e-01 8.022107183933258057e-02 -4.272493347525596619e-02 2.091409265995025635e-01
1.027718335390090942e-01 -3.682931512594223022e-02 -5.463507398962974548e-02 -2.235727570950984955e-02 -2.394448667764663696e-01 -2.265670746564865112e-01 3.093826770782470703e-01 -8.005336672067642212e-02 3.172156512737274170e-01 -6.933149695396423340e-02 -2.338714450597763062e-01 2.610924839973449707e-01 -3.832553327083587646e-02 -2.193232625722885132e-02 9.579551964998245239e-02 1.395625621080398560e-01 2.902603149414062500e-01 1.085532903671264648e-01 -1.495262533426284790e-01 1.967781782150268555e-02 -9.637981653213500977e-02 -1.952168345451354980e-02 -1.199269667267799377e-01 1.423374563455581665e-01 2.102029770612716675e-01 5.316471308469772339e-02 2.761628031730651855e-01 4.025882482528686523e-01 1.757909953594207764e-01 1.352401077747344971e-01 -1.202016025781631470e-01 5.304303392767906189e-02
2.029074914753437042e-02 -1.714436262845993042e-01 2.313491404056549072e-01 -1.064204350113868713e-01 -2.587715089321136475e-01 1.837906837463378906e-01 2.780807316303253174e-01 -3.442017734050750732e-01 -8.178693056106567383e-02 7.729997485876083374e-02 -5.984841287136077881e-02 1.396405249834060669e-01 -9.064964205026626587e-02 1.882401481270790100e-02 5.987783521413803101e-02 -2.057566493749618530e-01 9.170634299516677856e-02 3.247030079364776611e-01 7.848908007144927979e-02 -3.065486252307891846e-02 -2.985837683081626892e-02 -1.621326357126235962e-01 2.862782478332519531e-01 2.587988078594207764e-01 5.125399678945541382e-02 -1.281132996082305908e-01 2.487689405679702759e-01 1.998488157987594604e-01 -1.972908228635787964e-01 -1.546204537153244019e-01 -9.149844944477081299e-02 1.715873926877975464e-01
1.443563699722290039e-01 1.931490302085876465e-01 -2.052722126245498657e-01 -7.974410057067871094e-02 -2.555573880672454834e-01 -8.331584930419921875e-02 2.326390892267227173e-01 -2.662111632525920868e-02 -8.610534132458269596e-04 7.694974541664123535e-02 -2.476651454344391823e-03 9.595764428377151489e-02 -1.025349646806716919e-02 1.436358392238616943e-01 -9.397680312395095825e-02 -3.002734482288360596e-01 1.537561565637588501e-01 8.738862723112106323e-02 1.698664724826812744e-01 -6.894083321094512939e-02 1.264672279357910156e-01 -2.399677634239196777e-01 1.622586697340011597e-02 3.217272460460662842e-01 -2.261996716260910034e-01 1.580449640750885010e-01 1.152728423476219177e-01 3.607018887996673584e-01 8.531909435987472534e-02 3.877810835838317871e-01 -7.386209070682525635e-02 8.079225569963455200e-02
3.300462067127227783e-01 -7.581947743892669678e-02 5.667022988200187683e-02 2.701234519481658936e-01 -2.835566876456141472e-03 9.343817085027694702e-02 1.561549156904220581e-01 4.380992054939270020e-02 -1.024258807301521301e-01 1.464842557907104492e-01 -1.557141244411468506e-01 6.251157820224761963e-02 5.493657663464546204e-02 -3.316042572259902954e-02 1.459212601184844971e-01 -3.378783464431762695e-01 8.863247931003570557e-02 1.797119975090026855e-01 2.426448762416839600e-01 2.023455649614334106e-01 4.829198122024536133e-02 4.203853011131286621e-02 -1.326035521924495697e-02 8.893837220966815948e-03 -1.866549700498580933e-01 2.686626315116882324e-01 2.939648330211639404e-01 3.754574060440063477e-01 1.170960590243339539e-01 2.216298580169677734e-01 1.341730952262878418e-01 -1.219056174159049988e-01
-2.224024385213851929e-03 -3.761467933654785156e-01 1.789089106023311615e-02 -1.794477701187133789e-01 -3.231554925441741943e-01 -9.215967729687690735e-03 2.330850511789321899e-01 7.806674391031265259e-02 1.471593230962753296e-01 3.388723134994506836e-01 2.194091491401195526e-02 8.066671900451183319e-03 -1.158228442072868347e-01 -1.612795144319534302e-01 -2.456496655941009521e-01 -7.979211956262588501e-02 -4.937760997563600540e-03 3.202647343277931213e-02 -1.195381060242652893e-01 -1.083948984742164612e-01 3.406491875648498535e-02 -2.141474932432174683e-01 7.099055498838424683e-02 2.579631507396697998e-01 -4.258956015110015869e-02 2.890030145645141602e-01 1.946675032377243042e-02 2.328449189662933350e-01 -1.939599663019180298e-01 2.274804860353469849e-01 1.478039938956499100e-02 2.065535187721252441e-01
2.173736095428466797e-01 1.211516633629798889e-01 -5.767760053277015686e-02 2.234683744609355927e-02 -8.769786916673183441e-03 -5.484534427523612976e-02 1.297268420457839966e-01 -1.452468782663345337e-01 -1.021074876189231873e-02 3.245140314102172852e-01 1.294911950826644897e-01 1.077425554394721985e-01 2.782972753047943115e-01 1.399652361869812012e-01 4.780805110931396484e-02 -3.178084194660186768e-01 1.426477730274200439e-01 3.274524509906768799e-01 2.604305446147918701e-01 -4.157194122672080994e-02 1.101749837398529053e-01 -2.398565178737044334e-03 -6.669901631539687514e-05 1.212282851338386536e-01 -9.926388412714004517e-02 3.118281364440917969e-01 2.795999944210052490e-01 6.457426398992538452e-02 2.076244950294494629e-01 2.812197804450988770e-01 -1.256189197301864624e-01 -8.798774331808090210e-02
8.819716423749923706e-02 -5.872053280472755432e-02 -6.730014830827713013e-02 -1.444950997829437256e-01 -2.748810648918151855e-01 -1.997109353542327881e-01 8.338003605604171753e-02 -7.320304960012435913e-02 1.922269910573959351e-01 5.110449716448783875e-02 1.376538909971714020e-02 -5.724781658500432968e-03 2.144852839410305023e-02 9.833939373493194580e-02 8.505266904830932617e-02 1.123660728335380554e-01 1.130573004484176636e-01 6.776991486549377441e-02 2.121926397085189819e-01 -2.362640500068664551e-01 5.206027999520301819e-02 -1.812072694301605225e-01 3.397764265537261963e-01 1.878914386034011841e-01 -5.899149179458618164e-01 -2.265122979879379272e-01 2.057826370000839233e-01 5.360525473952293396e-02 9.504502266645431519e-02 2.362423762679100037e-02 -2.453523315489292145e-02 8.120647072792053223e-02
-5.647411569952964783e-02 -1.275595277547836304e-01 2.187574356794357300e-01 -6.442601978778839111e-02 -1.803325265645980835e-01 8.902416378259658813e-02 2.430783808231353760e-01 -1.251867972314357758e-02 -3.250853717327117920e-02 3.154964745044708252e-01 -8.963326364755630493e-02 4.296543002128601074e-01 1.111960262060165405e-01 -1.325919330120086670e-01 1.255738884210586548e-01 -3.214992210268974304e-02 -1.352062672376632690e-01 -2.927046716213226318e-01 -1.019143164157867432e-01 3.406457230448722839e-02 -2.367710918188095093e-01 -1.213580518960952759e-01 1.749970614910125732e-01 1.917765736579895020e-01 -1.098317354917526245e-01 7.436747103929519653e-02 2.561963498592376709e-01 1.410472840070724487e-01 1.160803958773612976e-01 3.069249689579010010e-01 1.557269394397735596e-01 1.087393797934055328e-02
3.248871564865112305e-01 1.671027578413486481e-02 -6.516341120004653931e-02 -5.259014666080474854e-02 -4.889611899852752686e-02 6.760783493518829346e-02 2.306326925754547119e-01 -3.239739453420042992e-03 2.784797251224517822e-01 -1.805289462208747864e-02 -2.121097594499588013e-02 -2.570005506277084351e-02 1.235818937420845032e-01 -9.255287796258926392e-02 1.196139305830001831e-01 -1.220609620213508606e-02 2.565699815750122070e-02 2.027523666620254517e-01 -4.041983187198638916e-02 -2.003550082445144653e-01 2.326816320419311523e-02 -5.828167200088500977e-01 4.964889958500862122e-02 3.047474846243858337e-02 -3.283992707729339600e-01 3.293934762477874756e-01 6.855545192956924438e-02 2.070260234177112579e-02 1.283202469348907471e-01 -1.318377703428268433e-01 1.399660557508468628e-01 -8.743911236524581909e-02
9.881617128849029541e-02 -2.238655835390090942e-01 6.047497689723968506e-02 -1.491075307130813599e-01 -3.365316987037658691e-01 -5.413814261555671692e-02 1.868586391210556030e-01 1.647219806909561157e-01 -8.207222446799278259e-03 3.166926205158233643e-01 -9.243253618478775024e-02 3.798790872097015381e-01 -5.361080914735794067e-02 -5.059947818517684937e-02 8.485458791255950928e-02 -1.188025698065757751e-01 -1.184897720813751221e-01 3.862665295600891113e-01 1.140399575233459473e-01 -7.082560658454895020e-02 -4.813209176063537598e-02 -2.874512076377868652e-01 3.269812464714050293e-02 2.208147644996643066e-01 -1.207987368106842041e-01 -7.732687145471572876e-02 1.026307642459869385e-01 1.820499151945114136e-01 -1.333619654178619385e-01 -3.853599727153778076e-02 8.437405526638031006e-02 -2.221716046333312988e-01
3.676670491695404053e-01 1.188298165798187256e-01 1.358524113893508911e-01 -1.750151365995407104e-01 8.559056557714939117e-03 -6.566634401679039001e-03 2.525758147239685059e-01 -4.765801504254341125e-02 -7.196857035160064697e-02 1.347321867942810059e-01 1.502497941255569458e-01 2.814569137990474701e-02 -7.115503400564193726e-02 5.612884182482957840e-03 3.693231642246246338e-01 -1.138164028525352478e-01 3.354569151997566223e-02 2.976813316345214844e-01 1.501357704401016235e-01 9.783813357353210449e-02 -6.962560862302780151e-02 -2.321701794862747192e-01 1.054285168647766113e-01 2.261933237314224243e-01 -2.174726426601409912e-01 6.930100172758102417e-02 -8.851294219493865967e-02 4.398879110813140869e-01 6.356997042894363403e-02 3.070709854364395142e-02 -6.788870785385370255e-03 -1.814921498298645020e-01
1.423530429601669312e-01 -3.538667038083076477e-02 4.352737963199615479e-02 2.102924585342407227e-01 -7.984733581542968750e-02 1.515641659498214722e-01 -3.049475140869617462e-02 -2.020297348499298096e-01 3.287091255187988281e-01 -3.068936988711357117e-02 -2.752406299114227295e-01 6.659565865993499756e-02 -8.563942462205886841e-02 -3.110596723854541779e-02 -2.676493953913450241e-03 -8.768855035305023193e-02 3.089314997196197510e-01 1.025608107447624207e-01 -7.942210137844085693e-02 4.044656176120042801e-03 4.326551035046577454e-02 -2.229715287685394287e-01 1.410617828369140625e-01 8.605364710092544556e-02 -1.592832654714584351e-01 3.576659038662910461e-02 2.764808535575866699e-01 2.771231532096862793e-01 1.692150384187698364e-01 4.319721758365631104e-01 1.671478748321533203e-01 -2.045863121747970581e-01
-1.101294606924057007e-01 -6.794041395187377930e-02 3.388217836618423462e-02 8.990879356861114502e-02 -1.765610766597092152e-03 5.303988605737686157e-02 1.137457340955734253e-01 -9.244664758443832397e-02 1.182368472218513489e-01 8.618885278701782227e-02 8.898671716451644897e-02 2.327949106693267822e-01 -1.092962995171546936e-01 -1.254775673151016235e-01 -9.776250459253787994e-03 7.921186089515686035e-02 1.216951310634613037e-01 2.504046559333801270e-01 1.804077327251434326e-01 -3.706574738025665283e-01 9.843925386667251587e-02 -2.119759917259216309e-01 2.781215608119964600e-01 3.840508162975311279e-01 -9.829714149236679077e-02 2.498734444379806519e-01 3.784473538398742676e-01 1.118249148130416870e-01 -1.565288156270980835e-01 1.532348543405532837e-01 1.702275425195693970e-01 -2.096392773091793060e-02
8.013474196195602417e-02 -1.150843203067779541e-01 -9.169256314635276794e-03 -2.077641785144805908e-01 -1.842322349548339844e-01 -2.803053259849548340e-01 7.305968552827835083e-02 -2.834249101579189301e-02 2.705026268959045410e-01 6.381302326917648315e-02 -2.527390122413635254e-01 4.335617274045944214e-02 -1.224740967154502869e-01 -1.975285410881042480e-01 2.404704391956329346e-01 8.956874161958694458e-02 3.748314082622528076e-02 1.839131712913513184e-01 -7.175251096487045288e-02 -3.313987329602241516e-02 8.746024966239929199e-02 9.593099355697631836e-02 3.862328827381134033e-02 -4.950604960322380066e-02 -4.337192699313163757e-02 2.430287897586822510e-01 2.492220550775527954e-01 5.255042314529418945e-01 3.472821786999702454e-02 1.913187503814697266e-01 -9.571488201618194580e-02 2.170549035072326660e-01
2.533831894397735596e-01 -2.866682112216949463e-01 -3.682833909988403320e-02 -1.587178558111190796e-01 -5.422399938106536865e-02 2.465572953224182129e-01 6.143864244222640991e-02 -2.678648382425308228e-02 3.518880531191825867e-02 1.685457378625869751e-01 -6.575062870979309082e-02 2.778746783733367920e-01 7.681084424257278442e-02 -3.037487864494323730e-01 2.423742115497589111e-01 -1.753197014331817627e-01 3.516209125518798828e-01 3.192587569355964661e-02 3.041556477546691895e-01 1.075689047574996948e-01 7.610733807086944580e-02 8.377116173505783081e-02 1.708024144172668457e-01 1.334269791841506958e-01 -7.133302092552185059e-02 1.043973937630653381e-01 1.392703652381896973e-01 1.132030487060546875e-01 2.538874447345733643e-01 -8.322274312376976013e-03 1.422246173024177551e-02 2.420032918453216553e-01
-1.282348334789276123e-01 -4.748272150754928589e-02 1.785434335470199585e-01 1.214171722531318665e-01 -2.012546211481094360e-01 3.304951190948486328e-01 1.266018897294998169e-01 -5.443354323506355286e-02 4.366572573781013489e-02 -5.298273265361785889e-02 -1.892170906066894531e-01 1.097052693367004395e-01 -1.525470428168773651e-02 -2.173670530319213867e-01 1.865800321102142334e-01 1.258928179740905762e-01 -1.437854301184415817e-02 -3.836098313331604004e-02 -2.158595472574234009e-01 -1.573842167854309082e-01 1.670634150505065918e-01 -1.066139861941337585e-01 1.771585494279861450e-01 9.123057872056961060e-02 -4.375692009925842285e-01 3.474640548229217529e-01 1.597950309514999390e-01 2.571802437305450439e-01 -8.645172417163848877e-02 6.651955097913742065e-02 4.088138416409492493e-02 2.139929085969924927e-01
5.201300233602523804e-02 -5.426374450325965881e-02 1.000547334551811218e-01 -1.553522050380706787e-01 -9.329126775264739990e-02 1.233941614627838135e-01 2.505981922149658203e-01 -2.919190824031829834e-01 -1.210041642189025879e-01 2.012970596551895142e-01 -1.358487159013748169e-01 -8.648539893329143524e-03 -1.028646081686019897e-01 -1.801695488393306732e-02 2.040743827819824219e-01 -2.361358702182769775e-01 1.820211112499237061e-01 1.595242619514465332e-01 2.095298282802104950e-02 -1.023179665207862854e-01 6.880848109722137451e-02 -1.562687158584594727e-01 3.901207745075225830e-01 1.762258857488632202e-01 1.309145390987396240e-01 -1.551194041967391968e-01 4.750701487064361572e-01 -1.125458627939224243e-01 1.553374230861663818e-01 3.736633434891700745e-02 5.115794390439987183e-02 1.290771514177322388e-01
1.014103293418884277e-01 8.666326850652694702e-02 7.425079494714736938e-02 -9.670572727918624878e-02 -2.781926393508911133e-01 1.321194618940353394e-01 -8.606903254985809326e-02 -5.556881055235862732e-02 -4.405977576971054077e-02 2.009893506765365601e-01 2.684582211077213287e-02 7.683660089969635010e-02 -3.662377595901489258e-02 -3.889951854944229126e-02 3.310509324073791504e-01 -1.571204960346221924e-01 -8.341742306947708130e-02 2.587662041187286377e-01 -3.561276569962501526e-02 -2.855318784713745117e-01 2.024493366479873657e-01 -1.428935974836349487e-01 2.315353304147720337e-01 2.745792865753173828e-01 9.189195930957794189e-02 1.235646903514862061e-01 4.506213366985321045e-01 4.171758890151977539e-02 -2.200156301259994507e-01 1.856990307569503784e-01 -2.958125062286853790e-02 -1.284486055374145508e-01
7.031685113906860352e-02 -3.457600176334381104e-01 -2.434312254190444946e-01 -2.081099525094032288e-02 -3.965877592563629150e-01 1.068257391452789307e-01 6.341668218374252319e-02 -2.017933577299118042e-01 -1.048393771052360535e-01 2.261664420366287231e-01 1.758206449449062347e-02 9.783700853586196899e-02 2.468756772577762604e-02 -1.130414009094238281e-01 5.383265763521194458e-02 -3.382034599781036377e-02 3.019188344478607178e-02 -1.456098910421133041e-02 -9.028831869363784790e-02 -1.408540606498718262e-01 -1.080159768462181091e-01 -3.449251875281333923e-02 1.911093890666961670e-01 2.842577993869781494e-01 -2.381033962592482567e-03 -1.538517326116561890e-01 4.174314141273498535e-01 6.895004212856292725e-02 -9.897957742214202881e-02 3.576392531394958496e-01 -1.066162288188934326e-01 -4.333288595080375671e-02
-9.305615723133087158e-02 -1.861457824707031250e-01 1.456157416105270386e-01 1.017076596617698669e-01 -3.343567550182342529e-01 7.307907938957214355e-02 -8.041298948228359222e-03 -1.181382462382316589e-01 3.331846371293067932e-02 -7.251063361763954163e-03 2.207364439964294434e-01 -2.456365227699279785e-01 4.658504202961921692e-02 5.322152748703956604e-02 -1.259172409772872925e-01 -2.307434976100921631e-01 1.854431182146072388e-01 -2.478025155141949654e-03 -2.361238151788711548e-01 -1.531808227300643921e-01 1.541367731988430023e-02 -2.426481842994689941e-01 2.908535599708557129e-01 3.244729936122894287e-01 -6.587708368897438049e-03 2.684524059295654297e-01 2.937499284744262695e-01 2.007374912500381470e-01 1.702011972665786743e-01 -7.709086686372756958e-02 -2.955090254545211792e-02 1.121285334229469299e-01
1.603438258171081543e-01 -1.403269320726394653e-01 -1.253663450479507446e-01 1.880895197391510010e-01 -2.986180782318115234e-01 -1.529903560876846313e-01 2.509472966194152832e-01 -1.602549999952316284e-01 1.374677121639251709e-01 -3.899717703461647034e-02 3.017458021640777588e-01 8.503443747758865356e-02 1.332039684057235718e-01 6.649305671453475952e-02 -8.297342807054519653e-02 -1.462485175579786301e-02 1.878043562173843384e-01 1.652387827634811401e-01 1.001366600394248962e-01 -1.172615215182304382e-01 1.002960950136184692e-01 -2.132093310356140137e-01 2.468954324722290039e-01 2.291378937661647797e-02 -2.185773551464080811e-01 1.848397105932235718e-01 2.501311302185058594e-01 3.211450576782226562e-01 -1.582895815372467041e-01 1.991429477930068970e-01 -9.766991436481475830e-02 -1.704702973365783691e-01
2.236671000719070435e-01 -1.419077664613723755e-01 1.328661441802978516e-01 5.840536579489707947e-02 3.811058402061462402e-02 -2.532211244106292725e-01 2.008736431598663330e-01 7.536150515079498291e-02 9.701375663280487061e-02 1.174849495291709900e-01 1.113353893160820007e-01 1.641699522733688354e-01 1.445681899785995483e-01 -1.354333609342575073e-01 3.674145042896270752e-01 -3.537078201770782471e-01 6.804795004427433014e-03 9.428394027054309845e-03 -1.085646525025367737e-01 -8.311094343662261963e-02 -1.342415660619735718e-01 -5.477301031351089478e-02 -1.773293912410736084e-01 2.528697848320007324e-01 -1.832959055900573730e-01 3.373781442642211914e-01 1.879742443561553955e-01 1.575873345136642456e-01 7.473463192582130432e-03 9.803179651498794556e-03 -2.094184011220932007e-01 -2.200567126274108887e-01
2.299499809741973877e-01 -9.629101306200027466e-02 2.495568618178367615e-02 -2.261590808629989624e-01 -3.805277347564697266e-01 -7.579936832189559937e-02 9.051322191953659058e-02 2.356446115300059319e-03 5.482966080307960510e-02 -1.592632681131362915e-01 -1.295226663351058960e-01 8.202440291643142700e-02 3.741378337144851685e-02 -4.911249876022338867e-02 -1.690332591533660889e-01 -2.206559926271438599e-01 1.126975938677787781e-01 -6.885807216167449951e-02 8.775920420885086060e-02 -1.110494658350944519e-01 -5.539322271943092346e-02 -3.334284722805023193e-01 -1.265578269958496094e-01 2.461297363042831421e-01 -3.006117045879364014e-01 3.083281219005584717e-01 2.559703290462493896e-01 8.759765326976776123e-02 1.488284766674041748e-01 2.841830849647521973e-01 -4.116080701351165771e-02 5.328714847564697266e-02
1.038688421249389648e-01 -1.820927709341049194e-01 1.218276992440223694e-01 -7.209609262645244598e-03 -2.852714955806732178e-01 1.865024119615554810e-01 4.137341678142547607e-01 -1.641159653663635254e-01 1.076834425330162048e-01 5.861219763755798340e-02 -2.749624848365783691e-01 8.428153395652770996e-02 5.674171820282936096e-02 1.836281120777130127e-01 1.224743276834487915e-01 -2.639883756637573242e-01 1.370080411434173584e-01 1.587791293859481812e-01 5.417869985103607178e-02 -1.426553875207901001e-01 -1.400011181831359863e-01 -1.251323223114013672e-01 1.689996011555194855e-02 3.154735267162322998e-01 1.010568812489509583e-01 -1.780256479978561401e-01 2.825764119625091553e-01 2.120494544506072998e-01 -9.467444568872451782e-02 -6.401133537292480469e-02 1.408720612525939941e-01 7.455120235681533813e-02
1.085128914564847946e-02 -5.223323404788970947e-02 1.126080080866813660e-01 -2.846939861774444580e-01 -2.801234275102615356e-02 2.037083543837070465e-02 7.816101610660552979e-02 2.085831314325332642e-01 -3.478628024458885193e-02 1.921582818031311035e-01 9.979479759931564331e-02 -1.321518719196319580e-01 -1.527322828769683838e-01 -2.667175531387329102e-01 7.875584810972213745e-02 -4.814785718917846680e-02 1.003956347703933716e-01 1.744738817214965820e-01 -2.763584852218627930e-01 -1.986587494611740112e-01 6.861792504787445068e-02 -1.072641387581825256e-01 1.843097060918807983e-01 1.064137145876884460e-01 -3.036131262779235840e-01 4.977720230817794800e-02 3.336391225457191467e-02 2.417328357696533203e-01 3.826446533203125000e-01 3.789434731006622314e-01 1.406293660402297974e-01 -4.687022045254707336e-02
-9.673101454973220825e-02 -2.325527071952819824e-01 -1.677754968404769897e-01 -7.795586436986923218e-02 8.336936682462692261e-02 -1.190002560615539551e-01 3.866894245147705078e-01 -6.242401525378227234e-02 -2.763094753026962280e-02 3.653788864612579346e-01 -1.821499317884445190e-01 7.095135748386383057e-02 1.731098978780210018e-03 -2.622725069522857666e-01 1.396624147891998291e-01 -1.491421312093734741e-01 -1.127576977014541626e-01 -2.038569748401641846e-02 8.559496141970157623e-03 -8.485665917396545410e-02 -3.724380582571029663e-02 -1.341575980186462402e-01 2.244223207235336304e-01 4.009840190410614014e-01 -1.537952423095703125e-01 2.567502558231353760e-01 1.055117473006248474e-01 -9.268410503864288330e-02 1.593426465988159180e-01 7.962708920240402222e-02 -6.295399367809295654e-02 2.210200279951095581e-01
1.308331340551376343e-01 -4.262191951274871826e-01 -1.099443212151527405e-01 -5.993060022592544556e-02 -2.983444333076477051e-01 2.814779058098793030e-02 3.684400916099548340e-01 1.428433954715728760e-01 2.789048012346029282e-03 1.709134727716445923e-01 -3.768406808376312256e-02 -1.032032668590545654e-01 -2.194413244724273682e-01 -3.270427882671356201e-01 -9.348715096712112427e-02 -1.368865668773651123e-01 -2.353794639930129051e-03 7.881963998079299927e-02 -9.927282482385635376e-02 -2.093553394079208374e-01 5.324243009090423584e-02 -2.382150292396545410e-01 -9.582094848155975342e-02 2.524181008338928223e-01 3.576502948999404907e-02 2.796349525451660156e-01 2.398353815078735352e-02 1.361643522977828979e-01 -7.257790863513946533e-02 9.133879095315933228e-02 -2.714814618229866028e-02 1.019226983189582825e-01
-1.839569061994552612e-01 -3.704261183738708496e-01 7.908309251070022583e-02 2.404119521379470825e-01 -2.403299957513809204e-01 6.798394769430160522e-02 3.047823011875152588e-01 2.973996475338935852e-02 9.061956405639648438e-02 -2.119160257279872894e-02 -1.887888014316558838e-01 2.925595045089721680e-01 -2.229588329792022705e-01 -1.629303097724914551e-01 1.846394240856170654e-01 -6.998538225889205933e-02 -1.322969235479831696e-02 1.335190087556838989e-01 8.306154608726501465e-02 -1.259348094463348389e-01 -1.081251353025436401e-01 4.024259746074676514e-02 9.010577946901321411e-02 2.821401059627532959e-01 2.290884032845497131e-02 -9.015488438308238983e-03 2.403499931097030640e-01 2.311947494745254517e-01 -2.364989817142486572e-01 1.701876521110534668e-01 -1.507786363363265991e-01 4.844285547733306885e-02
2.046053484082221985e-02 -1.094672009348869324e-01 -3.627525269985198975e-02 -4.351818561553955078e-02 -3.033858835697174072e-01 1.347275972366333008e-01 1.560623347759246826e-01 -8.969873189926147461e-03 -2.405189871788024902e-01 3.242149204015731812e-02 1.900062114000320435e-01 8.476913720369338989e-02 -2.494857460260391235e-02 -1.549324095249176025e-01 1.547019779682159424e-01 -2.233919501304626465e-01 6.638609617948532104e-02 -2.514245808124542236e-01 3.555325791239738464e-02 -3.996681049466133118e-02 -3.035157620906829834e-01 -2.478369474411010742e-01 1.003669574856758118e-01 6.343559920787811279e-02 -1.659853442106395960e-04 3.760092332959175110e-02 3.395111858844757080e-01 3.235802948474884033e-01 -3.348630368709564209e-01 2.409136593341827393e-01 -2.957850135862827301e-02 -1.361891329288482666e-01
-1.609639376401901245e-01 -1.302175521850585938e-01 7.354097068309783936e-02 -8.627543598413467407e-02 -3.940910995006561279e-01 1.883471161127090454e-01 2.155466377735137939e-01 -2.969466149806976318e-02 -2.116688787937164307e-01 -2.105865068733692169e-02 -2.339543253183364868e-01 3.352913558483123779e-01 8.170131593942642212e-02 -1.624888479709625244e-01 2.520246803760528564e-01 -2.546321600675582886e-02 3.524138405919075012e-02 -4.988643154501914978e-02 7.820333540439605713e-02 -6.527899950742721558e-02 -8.714738488197326660e-02 -2.161005884408950806e-01 1.999489516019821167e-01 2.084578573703765869e-01 3.404401987791061401e-02 4.264200478792190552e-02 3.642483353614807129e-01 1.380665451288223267e-01 -1.548048406839370728e-01 1.761427223682403564e-01 1.355558633804321289e-01 -1.288190186023712158e-01
-9.555928409099578857e-02 -4.283483922481536865e-01 -7.994010299444198608e-02 -1.568680703639984131e-01 -2.521944940090179443e-01 1.209054589271545410e-01 2.736244797706604004e-01 1.164845451712608337e-01 5.907420441508293152e-02 2.809590101242065430e-01 -1.007594764232635498e-01 -5.826351791620254517e-02 -1.063664928078651428e-01 -1.813309639692306519e-01 -1.943147033452987671e-01 -1.544070243835449219e-01 8.086802810430526733e-02 2.181086242198944092e-01 3.239106014370918274e-02 -1.209922209382057190e-01 1.217787861824035645e-01 -2.323338091373443604e-01 2.853409620001912117e-03 1.965099573135375977e-01 -2.502595633268356323e-02 1.337799429893493652e-01 -1.952806487679481506e-02 3.153525888919830322e-01 -2.627701759338378906e-01 1.733378916978836060e-01 7.707930356264114380e-02 -8.567097038030624390e-02
-1.597886532545089722e-01 -1.824835091829299927e-01 7.894095778465270996e-02 -1.682086437940597534e-01 -2.576882541179656982e-01 2.147823870182037354e-01 2.520684003829956055e-01 -6.907270103693008423e-02 -4.481015726923942566e-02 2.250294536352157593e-01 7.331863045692443848e-02 2.692759335041046143e-01 2.363262884318828583e-02 -6.192957609891891479e-02 1.820735037326812744e-01 -2.378670573234558105e-01 5.206535384058952332e-02 -2.799421250820159912e-01 -1.184598058462142944e-01 -7.484573125839233398e-02 -1.250541508197784424e-01 -1.570369005203247070e-01 9.289205819368362427e-02 3.647960722446441650e-01 8.967193216085433960e-02 1.537288874387741089e-01 2.701303362846374512e-01 1.198884323239326477e-01 2.628683112561702728e-02 1.591972261667251587e-01 1.479077935218811035e-01 -2.269241660833358765e-01
1.460431516170501709e-01 -1.671091467142105103e-01 1.632453501224517822e-01 1.206975430250167847e-01 -9.902740828692913055e-03 1.634053885936737061e-01 3.297501206398010254e-01 -6.692995876073837280e-02 -6.309440732002258301e-02 1.155300810933113098e-01 -3.258952796459197998e-01 1.160180866718292236e-01 -1.051475331187248230e-01 3.282183781266212463e-02 4.159023463726043701e-01 -3.002949953079223633e-01 -1.247549708932638168e-02 2.004045844078063965e-01 -4.415120556950569153e-02 5.749722570180892944e-02 -1.862369626760482788e-01 -2.712830305099487305e-01 1.833764910697937012e-01 1.673208326101303101e-01 1.669575273990631104e-01 7.509552873671054840e-03 2.435715049505233765e-01 1.676348224282264709e-02 -1.580428183078765869e-01 8.161431550979614258e-02 1.901742629706859589e-02 -1.490619778633117676e-01
1.288114674389362335e-02 -2.543397545814514160e-01 2.304061800241470337e-01 3.011720813810825348e-02 -2.318241000175476074e-01 1.356122940778732300e-01 2.098353952169418335e-01 -3.282647132873535156e-01 2.088191807270050049e-01 1.057959347963333130e-01 9.804226458072662354e-02 1.485391855239868164e-01 -4.456154257059097290e-02 -7.944533228874206543e-02 1.704738885164260864e-01 2.665179967880249023e-01 9.839798323810100555e-03 1.077112741768360138e-02 5.600668489933013916e-02 -4.119038954377174377e-02 -3.702893108129501343e-02 -1.938400268554687500e-01 2.718340158462524414e-01 1.474073976278305054e-01 -4.367333054542541504e-01 -1.333532929420471191e-01 8.913379162549972534e-02 1.494881659746170044e-01 -3.918303642421960831e-03 -7.514095306396484375e-02 -2.346244305372238159e-01 -1.524145752191543579e-01
-2.029202133417129517e-01 -3.330451846122741699e-01 1.714730560779571533e-01 2.302976846694946289e-01 -2.177894413471221924e-01 1.371206641197204590e-01 1.076738759875297546e-01 1.794681847095489502e-01 1.775369197130203247e-01 1.406303495168685913e-01 -8.287207037210464478e-02 4.241874068975448608e-02 -4.401293024420738220e-02 -2.373039722442626953e-02 1.487020850181579590e-01 -2.035467773675918579e-01 -2.504202723503112793e-01 8.901819586753845215e-02 1.207475811243057251e-01 1.423953659832477570e-02 -9.155639261007308960e-02 -1.765404641628265381e-01 1.494461894035339355e-01 4.441919177770614624e-02 -2.140672504901885986e-01 3.177429437637329102e-01 4.085238873958587646e-01 1.173042133450508118e-01 4.273080825805664062e-02 8.833457715809345245e-03 -2.183077633380889893e-01 5.609810724854469299e-02
8.668484538793563843e-02 -1.329968720674514771e-01 5.386724695563316345e-02 1.455371975898742676e-01 -2.253016382455825806e-01 4.113135114312171936e-02 1.569880843162536621e-01 1.142533272504806519e-01 1.010260581970214844e-01 -1.070171147584915161e-01 7.666184753179550171e-02 5.956663563847541809e-02 -3.719643875956535339e-02 5.192043259739875793e-02 1.059434339404106140e-01 1.555191725492477417e-01 1.768851876258850098e-01 -8.025293797254562378e-02 -3.081542551517486572e-01 -2.928497195243835449e-01 1.840331777930259705e-02 -2.391628623008728027e-01 1.235428899526596069e-01 2.645468413829803467e-01 -3.322903811931610107e-01 1.166424676775932312e-01 2.674942314624786377e-01 7.361605018377304077e-02 3.374640047550201416e-01 2.026135623455047607e-01 -1.750743091106414795e-01 2.053658813238143921e-01
1.034593731164932251e-01 -2.550351619720458984e-01 3.153165057301521301e-02 -2.836203202605247498e-02 -2.713384926319122314e-01 2.574263140559196472e-02 2.238061130046844482e-01 -2.108475118875503540e-01 -1.118798106908798218e-01 2.520859614014625549e-02 -2.162578701972961426e-01 1.564621925354003906e-01 -4.210951551795005798e-02 -1.911646723747253418e-01 1.728342771530151367e-01 -1.035144180059432983e-01 1.501862108707427979e-01 2.216811627149581909e-01 -6.618687510490417480e-02 1.693330146372318268e-02 -3.828492388129234314e-02 -1.157372742891311646e-01 2.374250739812850952e-01 2.305744588375091553e-01 -2.903965674340724945e-02 -2.234147191047668457e-01 4.210114777088165283e-01 9.613040834665298462e-02 6.345517933368682861e-02 -3.550924956798553467e-01 -1.455193012952804565e-02 1.482451111078262329e-01
9.735883027315139771e-02 -2.328625470399856567e-01 1.494226860813796520e-03 -2.648240625858306885e-01 -2.686335742473602295e-01 1.259904950857162476e-01 -3.369186073541641235e-02 5.272269994020462036e-02 -2.922889031469821930e-02 6.476032733917236328e-02 9.975411742925643921e-02 1.456708908081054688e-01 5.240365862846374512e-03 -2.004553079605102539e-01 5.146356225013732910e-01 -7.627950608730316162e-02 1.553576439619064331e-01 2.835593819618225098e-01 2.778138220310211182e-01 6.205851957201957703e-02 -3.786999359726905823e-02 1.043047532439231873e-01 2.063760608434677124e-01 1.066109091043472290e-01 -1.161866709589958191e-01 2.841312587261199951e-01 2.022937089204788208e-01 7.369850575923919678e-02 5.057303607463836670e-02 1.646356098353862762e-02 -3.819852322340011597e-02 1.743456125259399414e-01
1.610909774899482727e-02 -7.132634520530700684e-02 -1.136047691106796265e-01 3.490245342254638672e-02 -4.071416854858398438e-01 1.218420639634132385e-01 3.133160769939422607e-01 2.178202383220195770e-02 -9.942301362752914429e-02 4.835863038897514343e-02 -4.031848907470703125e-02 2.043737918138504028e-01 -1.769342124462127686e-01 -1.182368621230125427e-01 -8.680764585733413696e-02 -1.110788658261299133e-01 6.259376555681228638e-02 -2.307326793670654297e-01 -3.891039267182350159e-02 5.228114500641822815e-02 -2.366181463003158569e-01 -1.830223053693771362e-01 1.120153740048408508e-01 7.197958230972290039e-02 -1.504151523113250732e-01 1.159083843231201172e-01 3.552400171756744385e-01 1.207070276141166687e-01 4.197501391172409058e-02 3.937443792819976807e-01 2.250658422708511353e-01 -1.661543846130371094e-01
1.897131353616714478e-01 -1.943928934633731842e-02 -1.090834140777587891e-01 -1.868130117654800415e-01 -3.060764670372009277e-01 1.309969425201416016e-01 8.516482263803482056e-02 -1.766327470541000366e-01 5.984098836779594421e-02 4.815762804355472326e-04 -1.927335858345031738e-01 -5.659501254558563232e-02 3.836566116660833359e-03 7.651904970407485962e-02 1.271273344755172729e-01 -2.351398169994354248e-01 2.393021732568740845e-01 3.718593120574951172e-01 4.612963180989027023e-03 -2.070471346378326416e-01 -2.377291582524776459e-02 -2.403369098901748657e-01 2.291895002126693726e-01 -1.689038723707199097e-01 4.332516342401504517e-02 2.729864604771137238e-02 8.801859617233276367e-02 3.744929432868957520e-01 2.195521146059036255e-01 1.181727275252342224e-01 -1.747054904699325562e-01 -1.586274504661560059e-01
1.630875468254089355e-01 -1.979614049196243286e-01 -3.085234016180038452e-02 -8.754948526620864868e-02 -1.824876964092254639e-01 -9.627917408943176270e-02 1.218117028474807739e-01 -3.432843685150146484e-01 2.753889560699462891e-01 -1.088309139013290405e-01 -1.495911777019500732e-01 -7.792857289314270020e-02 -1.375426650047302246e-01 1.044480949640274048e-01 5.411263555288314819e-02 -1.663255691528320312e-01 1.687208712100982666e-01 2.680847942829132080e-01 -1.103408285416662693e-03 -1.325215399265289307e-01 -8.839176595211029053e-02 -3.137319087982177734e-01 2.102805376052856445e-01 -8.826134353876113892e-02 4.797643423080444336e-02 1.387793803587555885e-03 2.849863767623901367e-01 2.366732209920883179e-01 1.768058091402053833e-01 3.115649223327636719e-01 -2.071095630526542664e-02 -1.713036596775054932e-01
-6.199756637215614319e-02 9.241552650928497314e-02 8.408286422491073608e-02 1.493500173091888428e-01 -1.267904788255691528e-01 1.183386594057083130e-01 1.726984828710556030e-01 -6.638875603675842285e-02 5.211201906204223633e-01 1.231084540486335754e-01 -1.245971396565437317e-01 -8.248431235551834106e-02 -2.693602144718170166e-01 -2.345144189894199371e-02 6.543344259262084961e-02 6.606892496347427368e-02 -7.627498358488082886e-02 7.898157835006713867e-02 8.295921236276626587e-02 4.681441187858581543e-02 -2.860558778047561646e-02 -1.791030913591384888e-01 5.082383006811141968e-02 2.962373495101928711e-01 -1.303889453411102295e-01 1.159752160310745239e-01 1.517175585031509399e-01 4.231591820716857910e-01 4.568263888359069824e-02 1.193112879991531372e-01 -2.294517755508422852e-01 2.392854392528533936e-01
1.853504925966262817e-01 1.040306612849235535e-01 5.473877862095832825e-02 1.320523470640182495e-01 -3.985901474952697754e-01 1.089379116892814636e-01 1.572049558162689209e-01 -2.843589484691619873e-01 -1.820318102836608887e-01 1.740401685237884521e-01 7.276602089405059814e-02 3.673653304576873779e-02 4.220593348145484924e-02 -2.518215477466583252e-01 6.015544757246971130e-02 -2.297299504280090332e-01 1.782282441854476929e-01 1.200585067272186279e-01 6.191645935177803040e-02 -2.857504226267337799e-02 -1.649435050785541534e-02 -4.456206560134887695e-01 1.585525870323181152e-01 1.689289212226867676e-01 -2.884235084056854248e-01 -4.121635109186172485e-02 1.147683709859848022e-01 -2.415588498115539551e-02 -1.580066680908203125e-01 1.021098718047142029e-01 -1.663283854722976685e-01 -3.685895353555679321e-02
1.157095953822135925e-01 -1.792449504137039185e-01 1.359681785106658936e-01 5.827808007597923279e-02 -6.900487840175628662e-02 2.881115674972534180e-01 1.147749274969100952e-01 -1.284604221582412720e-01 9.546595066785812378e-02 1.184649839997291565e-01 1.309459507465362549e-01 1.170765608549118042e-01 -1.068243011832237244e-01 -1.575329005718231201e-01 1.418301612138748169e-01 2.660716176033020020e-01 4.423453286290168762e-02 2.392400950193405151e-01 -8.852220326662063599e-02 -1.629248410463333130e-01 -9.226810932159423828e-02 -2.600369453430175781e-01 3.647966980934143066e-01 4.587225317955017090e-01 -1.994097381830215454e-01 -5.913741141557693481e-02 2.126305848360061646e-01 -4.787311702966690063e-02 -1.742568798363208771e-02 1.326760202646255493e-01 9.471719712018966675e-02 5.623754486441612244e-02
1.709136813879013062e-01 -1.761313825845718384e-01 -1.256756931543350220e-01 -1.381244212388992310e-01 -2.482504118233919144e-03 1.487190276384353638e-01 -1.030653715133666992e-01 -2.492639869451522827e-01 2.362525910139083862e-01 1.414281278848648071e-01 3.934616968035697937e-02 1.537667810916900635e-01 9.655041992664337158e-02 -7.581956218928098679e-03 9.959129989147186279e-02 -2.101045250892639160e-01 2.520139813423156738e-01 -3.311768174171447754e-02 -8.901017904281616211e-02 -1.533912122249603271e-01 4.398119822144508362e-02 -4.455872178077697754e-01 -8.123240433633327484e-03 3.646040568128228188e-03 -7.608170062303543091e-02 -4.961568862199783325e-02 1.774585992097854614e-01 4.051100313663482666e-01 9.411512315273284912e-02 3.033022880554199219e-01 -1.617235392332077026e-01 -1.344702839851379395e-01
2.199769252911210060e-03 -1.651085168123245239e-01 1.506466567516326904e-01 -8.833258599042892456e-02 -2.509797811508178711e-01 3.890406191349029541e-01 1.780645251274108887e-01 -5.271339043974876404e-02 9.605575352907180786e-02 2.903664410114288330e-01 -1.991270780563354492e-01 1.593416333198547363e-01 -6.579693406820297241e-02 -4.087350890040397644e-02 2.430055290460586548e-01 1.215527206659317017e-01 2.138021290302276611e-01 -1.470598112791776657e-02 -8.306869119405746460e-02 -1.407506763935089111e-01 -2.914920449256896973e-01 -1.418041139841079712e-01 7.226035743951797485e-02 2.265432178974151611e-01 -7.574275135993957520e-02 7.207999005913734436e-04 4.392766952514648438e-01 -3.832211485132575035e-03 -1.152135655283927917e-01 1.486398163251578808e-03 -2.760741859674453735e-02 -8.937517553567886353e-02
4.693157598376274109e-02 3.659587725996971130e-02 -2.013882622122764587e-02 -6.427103281021118164e-02 -2.262708991765975952e-01 1.201701089739799500e-01 1.606241017580032349e-01 8.982425183057785034e-02 1.344806998968124390e-01 4.028274416923522949e-01 -1.687433719635009766e-01 -1.657773852348327637e-01 2.550039589405059814e-01 8.210266381502151489e-02 3.998823463916778564e-01 -5.780519172549247742e-02 2.212565392255783081e-01 -5.910880491137504578e-02 -3.711470216512680054e-02 -3.609664440155029297e-01 5.661969259381294250e-02 -2.382546365261077881e-01 1.407253295183181763e-01 9.064622968435287476e-02 -1.497395187616348267e-01 6.485076248645782471e-02 1.781817525625228882e-01 1.438847184181213379e-01 -7.396518439054489136e-02 -2.262348383665084839e-01 6.161070987582206726e-02 -9.718670696020126343e-02
1.833029538393020630e-01 -3.773096203804016113e-02 2.903446555137634277e-01 -8.948777616024017334e-02 -1.407064646482467651e-01 1.573262959718704224e-01 3.009167611598968506e-01 -1.385278347879648209e-02 1.316756457090377808e-01 -1.138176918029785156e-01 1.919925510883331299e-01 -3.021942973136901855e-01 6.025809794664382935e-02 -2.984647154808044434e-01 1.414265781641006470e-01 -2.971133291721343994e-01 1.388867199420928955e-02 4.600962996482849121e-02 -2.431235909461975098e-01 4.622449353337287903e-02 1.439111977815628052e-01 -1.790622025728225708e-01 1.331908553838729858e-01 3.200923204421997070e-01 -1.015618629753589630e-02 4.226219654083251953e-02 1.628628373146057129e-01 9.492839127779006958e-02 -1.699059754610061646e-01 1.129927709698677063e-01 -6.593415047973394394e-03 -2.495558410882949829e-01
2.451963163912296295e-02 -6.189930438995361328e-02 2.260514050722122192e-01 -7.481884211301803589e-02 -1.313494592905044556e-01 2.109254598617553711e-01 9.237908571958541870e-02 -1.390283107757568359e-01 1.590915471315383911e-01 1.058570966124534607e-01 1.159646436572074890e-01 3.044131994247436523e-01 -1.921892464160919189e-01 -6.225904449820518494e-02 7.067386806011199951e-02 1.400066353380680084e-02 -4.047234356403350830e-02 1.641137748956680298e-01 1.589087396860122681e-01 -2.167605459690093994e-01 2.777876798063516617e-03 -3.025888204574584961e-01 3.733197152614593506e-01 2.677965164184570312e-01 -1.323241740465164185e-01 1.554937511682510376e-01 2.074611037969589233e-01 8.070415258407592773e-02 -1.480489224195480347e-02 1.443572491407394409e-01 3.219250738620758057e-01 2.030675113201141357e-01
-4.392970353364944458e-02 -1.101688072085380554e-01 -9.840827435255050659e-02 1.423187106847763062e-01 -2.039037942886352539e-01 1.051282212138175964e-01 2.740347981452941895e-01 7.969526201486587524e-02 -1.499105896800756454e-02 3.415391743183135986e-01 -8.120429515838623047e-02 -1.653684228658676147e-01 -1.059588119387626648e-01 -9.528076648712158203e-02 1.590189337730407715e-01 -3.229808509349822998e-01 3.633330389857292175e-02 -2.250835150480270386e-01 1.425838321447372437e-01 -3.574698790907859802e-02 2.366586923599243164e-01 -2.103880196809768677e-01 1.754575818777084351e-01 2.645510435104370117e-01 -1.306281536817550659e-01 9.531675279140472412e-02 -2.368154190480709076e-02 1.370760798454284668e-01 9.532847441732883453e-03 3.503712117671966553e-01 -7.427793741226196289e-02 2.696177661418914795e-01
1.593173444271087646e-01 -6.389822810888290405e-02 1.234105415642261505e-02 1.468600034713745117e-01 5.291149765253067017e-02 2.236438542604446411e-02 3.565413877367973328e-02 -1.316855251789093018e-01 -2.267504334449768066e-01 1.898637115955352783e-01 -1.218864321708679199e-01 2.055515199899673462e-01 1.603618636727333069e-02 -2.362122088670730591e-01 3.381088376045227051e-01 -3.980557620525360107e-01 1.928922533988952637e-01 7.583914697170257568e-02 2.192686051130294800e-01 -8.113749325275421143e-02 -4.862554371356964111e-02 -1.100601032376289368e-01 -6.552106142044067383e-02 2.170420736074447632e-01 -2.665374577045440674e-01 -1.178548112511634827e-01 3.728508353233337402e-01 2.162939012050628662e-01 -5.568769760429859161e-03 -6.344588100910186768e-02 -1.227423176169395447e-01 -1.256823725998401642e-02
-1.681125909090042114e-01 -3.442305922508239746e-01 -2.541252039372920990e-02 1.937315762042999268e-01 -2.340695075690746307e-02 1.516125798225402832e-01 1.981515586376190186e-01 9.202854335308074951e-02 2.598949372768402100e-01 1.226759552955627441e-01 -1.933706998825073242e-01 -7.811826188117265701e-03 3.579301387071609497e-02 8.868145942687988281e-02 3.484365344047546387e-02 -2.803435027599334717e-01 -1.897759586572647095e-01 1.501717418432235718e-01 1.851536482572555542e-01 1.411782056093215942e-01 -7.400174438953399658e-02 -2.442412227392196655e-01 9.679018706083297729e-02 1.404676139354705811e-01 -1.548702120780944824e-01 2.245909422636032104e-01 4.424798488616943359e-01 6.211963295936584473e-02 -2.097758091986179352e-02 7.828000932931900024e-02 -3.763554990291595459e-02 2.138492763042449951e-01
1.566918194293975830e-01 3.613908961415290833e-02 -7.416849583387374878e-02 1.472443342208862305e-01 -2.691942751407623291e-01 -4.444329068064689636e-02 2.520795464515686035e-01 -2.323893457651138306e-01 -3.847386687994003296e-02 7.700905203819274902e-02 1.772420257329940796e-01 2.878667414188385010e-02 -1.434998065233230591e-01 1.333040744066238403e-01 -4.309210999053902924e-05 -2.035717070102691650e-01 2.491062432527542114e-01 7.835345715284347534e-02 -1.503798067569732666e-01 -1.552925854921340942e-01 -3.625757619738578796e-02 -3.193173110485076904e-01 6.422051042318344116e-02 7.457626610994338989e-02 -2.777080237865447998e-01 9.093551337718963623e-02 4.641516506671905518e-01 7.372698932886123657e-02 -4.948165267705917358e-02 1.294665504246950150e-02 -1.550660729408264160e-01 -2.733134925365447998e-01
1.547589898109436035e-01 -2.028864622116088867e-01 6.675494462251663208e-02 1.162397190928459167e-01 -1.817247569561004639e-01 6.661527603864669800e-02 9.404028207063674927e-02 -1.625893414020538330e-01 1.836945861577987671e-01 -2.400673925876617432e-01 8.334639668464660645e-02 2.615168923512101173e-03 -2.285391651093959808e-02 -4.134701564908027649e-03 2.167250812053680420e-01 -1.093685350497253239e-04 4.322302043437957764e-01 6.332049518823623657e-02 -2.054657191038131714e-01 -8.639621734619140625e-02 1.231786459684371948e-01 -1.979570537805557251e-01 3.418896719813346863e-02 -1.019912436604499817e-01 -2.779971249401569366e-02 1.041740030050277710e-01 7.103540748357772827e-02 3.044311404228210449e-01 1.624225527048110962e-01 4.157627224922180176e-01 -2.651600539684295654e-01 1.140039935708045959e-01
-1.396783739328384399e-01 -3.092187345027923584e-01 2.356116622686386108e-01 2.254810780286788940e-01 -3.487450182437896729e-01 -6.064527202397584915e-03 7.891779765486717224e-03 -4.731648787856101990e-02 1.505452245473861694e-01 4.726488515734672546e-02 7.101080846041440964e-03 -1.525737494230270386e-01 9.940621256828308105e-02 -3.078133799135684967e-02 -1.596167497336864471e-02 -1.893407404422760010e-01 8.831688016653060913e-02 1.991996169090270996e-01 -1.504511684179306030e-01 2.654549777507781982e-01 -4.615590721368789673e-02 -2.702734172344207764e-01 2.777628004550933838e-01 3.914575576782226562e-01 -2.285878211259841919e-01 3.735005389899015427e-03 7.663016021251678467e-02 1.284230351448059082e-01 3.068403713405132294e-02 -3.141289949417114258e-02 1.898781061172485352e-01 2.515762671828269958e-02
-4.860966280102729797e-02 -1.067199707031250000e-01 -1.778087168931961060e-01 -1.396873295307159424e-01 1.358880102634429932e-01 -6.068824604153633118e-02 8.487345278263092041e-02 -6.021644547581672668e-02 9.228679537773132324e-02 7.600662857294082642e-02 4.381154663860797882e-03 1.397327929735183716e-01 8.412396162748336792e-02 -3.924373686313629150e-01 2.930208146572113037e-01 3.096918761730194092e-02 2.814144790172576904e-01 3.730735480785369873e-01 -5.678390711545944214e-02 3.049941547214984894e-02 2.500783801078796387e-01 -1.191994771361351013e-01 -2.248663753271102905e-01 6.130534783005714417e-02 -1.762000471353530884e-01 -1.536315977573394775e-01 3.175273835659027100e-01 1.098460257053375244e-01 1.162748932838439941e-01 2.844428420066833496e-01 -2.848555706441402435e-02 -6.338173151016235352e-02
-1.380147933959960938e-01 -8.528994023799896240e-02 4.534421116113662720e-02 -2.238830924034118652e-01 -1.408024877309799194e-01 -9.681945294141769409e-02 1.587456017732620239e-01 -9.365158528089523315e-02 3.653935790061950684e-01 6.131155416369438171e-02 3.850222332403063774e-03 -2.177267521619796753e-01 -3.116675913333892822e-01 -2.812017202377319336e-01 2.385380566120147705e-01 -1.090375408530235291e-01 3.414210975170135498e-01 9.617741405963897705e-02 -7.176545262336730957e-02 -7.111822813749313354e-02 1.710632890462875366e-01 -7.711115479469299316e-02 2.746068872511386871e-02 -7.943503558635711670e-03 2.767356485128402710e-02 9.184104949235916138e-02 1.631348282098770142e-01 3.803367316722869873e-01 -6.957255303859710693e-02 1.520497500896453857e-01 1.697367876768112183e-01 1.390805989503860474e-01
1.244523823261260986e-01 -1.212593838572502136e-01 5.563626438379287720e-02 -2.686822712421417236e-01 -1.818540990352630615e-01 -6.759063899517059326e-02 1.312561333179473877e-01 2.219849964603781700e-03 -7.742943614721298218e-02 1.005259603261947632e-01 7.743122405372560024e-04 2.843950390815734863e-01 -9.349915385246276855e-02 2.181193605065345764e-02 2.550362646579742432e-01 -3.257996141910552979e-01 8.916217833757400513e-02 3.289528191089630127e-01 2.345701120793819427e-02 1.824443414807319641e-02 -2.149197086691856384e-02 -1.483084857463836670e-01 2.630920708179473877e-01 7.164620608091354370e-02 -2.526214122772216797e-01 2.594298720359802246e-01 3.147322833538055420e-01 -1.246653273701667786e-01 -2.418296486139297485e-01 -4.551934450864791870e-02 -6.041468307375907898e-02 -1.961818337440490723e-01
1.540306210517883301e-01 -1.221585050225257874e-01 1.593337208032608032e-01 1.522116810083389282e-01 -3.084070235490798950e-02 -1.758584827184677124e-01 2.773512005805969238e-01 -1.887038648128509521e-01 8.864682167768478394e-02 1.198550611734390259e-01 1.856188476085662842e-01 -2.929906733334064484e-02 7.825736701488494873e-02 4.080199077725410461e-02 3.054724931716918945e-01 -1.634140014648437500e-01 7.758727669715881348e-02 1.090983822941780090e-01 -2.274436354637145996e-01 1.142880767583847046e-01 -1.042816042900085449e-01 -1.382284909486770630e-01 -1.955803036689758301e-01 3.169978857040405273e-01 -1.533667445182800293e-01 1.466325670480728149e-01 1.142022311687469482e-01 4.431104958057403564e-01 -4.388277977705001831e-02 -6.559502333402633667e-02 6.413157284259796143e-02 -2.585627138614654541e-01
3.263810575008392334e-01 -8.576425909996032715e-02 -1.235815212130546570e-01 7.130976021289825439e-02 -1.375538408756256104e-01 1.036607399582862854e-01 8.263757079839706421e-02 7.129141688346862793e-02 3.976219519972801208e-02 4.449051246047019958e-02 5.007138103246688843e-02 1.559743136167526245e-01 -1.276499629020690918e-01 7.061094045639038086e-02 3.070585727691650391e-01 -5.646067112684249878e-02 1.591642349958419800e-01 3.119064867496490479e-01 4.645827040076255798e-02 -4.420448541641235352e-01 -1.483026295900344849e-01 -3.348981142044067383e-01 1.932041943073272705e-01 2.802108824253082275e-01 -2.059260457754135132e-01 7.346691936254501343e-02 1.281510889530181885e-01 -1.041080132126808167e-01 4.553354904055595398e-02 1.134215071797370911e-01 1.210456043481826782e-01 1.430457830429077148e-02
3.055186867713928223e-01 -5.172829329967498779e-02 -1.034062076359987259e-02 1.432245969772338867e-01 5.927180871367454529e-03 -1.316407620906829834e-01 3.816905617713928223e-01 -6.095310673117637634e-02 8.646484464406967163e-02 1.860694140195846558e-01 4.350674524903297424e-02 -2.014527767896652222e-01 -6.594312191009521484e-02 1.735967993736267090e-01 3.352019488811492920e-01 -9.093824774026870728e-02 -1.046830564737319946e-01 2.006841003894805908e-01 -1.469512134790420532e-01 4.553783684968948364e-02 -7.047979533672332764e-02 -2.059811055660247803e-01 8.576615899801254272e-02 2.185491770505905151e-01 -1.982769817113876343e-01 2.235196381807327271e-01 -4.931943863630294800e-02 4.392837882041931152e-01 5.488852411508560181e-02 -7.076784968376159668e-02 1.787368394434452057e-02 -8.045163750648498535e-02
1.667492240667343140e-01 1.119835674762725830e-01 4.909567534923553467e-03 -2.290431708097457886e-01 -3.900727629661560059e-01 4.126557148993015289e-03 -8.510386943817138672e-02 -8.193217217922210693e-02 -6.589919328689575195e-02 -1.142524257302284241e-01 3.217066079378128052e-02 -2.897867187857627869e-02 3.968091681599617004e-03 3.574670478701591492e-02 -1.280517131090164185e-01 -1.232446357607841492e-01 3.983208909630775452e-02 2.533527314662933350e-01 3.239292502403259277e-01 5.708864331245422363e-02 8.337921649217605591e-02 -2.247196435928344727e-01 1.910907030105590820e-01 2.838523387908935547e-01 -2.569370567798614502e-01 1.692723333835601807e-01 2.168032824993133545e-01 2.626622915267944336e-01 2.317550629377365112e-01 2.751478850841522217e-01 -1.740602962672710419e-02 1.490372349508106709e-03
1.538674086332321167e-01 1.677086576819419861e-02 7.309775054454803467e-02 -1.222302541136741638e-01 -4.119918644428253174e-01 6.765440106391906738e-02 -1.096377987414598465e-02 -1.704026907682418823e-01 2.288153171539306641e-01 -4.466683790087699890e-02 -4.945433512330055237e-02 5.116323381662368774e-02 1.711670756340026855e-01 5.971313454210758209e-03 -2.211312018334865570e-02 -2.524060606956481934e-01 3.723456338047981262e-02 1.921258717775344849e-01 -4.780894145369529724e-02 -8.450213819742202759e-02 -9.128645062446594238e-02 -1.983196288347244263e-01 3.718452453613281250e-01 -8.916839957237243652e-02 8.505164831876754761e-02 -8.684187382459640503e-02 2.657883465290069580e-01 3.568309843540191650e-01 1.019878312945365906e-01 3.478491008281707764e-01 -1.095345690846443176e-01 -3.984547778964042664e-02
-3.484911099076271057e-02 5.134598165750503540e-02 3.104071132838726044e-02 -2.172014564275741577e-01 6.304690986871719360e-02 -7.390327006578445435e-02 -5.282693356275558472e-02 2.408940643072128296e-01 1.684248745441436768e-01 -1.590707339346408844e-02 7.631237059831619263e-02 2.050696164369583130e-01 5.635227262973785400e-02 -1.929170638322830200e-01 3.020250499248504639e-01 -1.431367546319961548e-01 3.460951745510101318e-01 7.775983959436416626e-02 -1.392719000577926636e-01 2.653839997947216034e-02 -8.118816465139389038e-02 -1.719067692756652832e-01 2.382543832063674927e-01 8.448754996061325073e-02 4.014779627323150635e-02 -2.768661826848983765e-02 3.285532891750335693e-01 3.345856666564941406e-01 4.785859584808349609e-02 4.019024670124053955e-01 4.694950301200151443e-03 -1.306427568197250366e-01
-2.859480679035186768e-01 6.854815781116485596e-02 3.902880940586328506e-03 1.100195124745368958e-01 -5.628233402967453003e-02 -1.259689629077911377e-01 1.776898801326751709e-01 -1.673808842897415161e-01 1.583656482398509979e-02 2.889876365661621094e-01 2.967419102787971497e-02 -2.463987618684768677e-01 -5.692042037844657898e-02 -5.232449248433113098e-02 2.375074326992034912e-01 -9.893776476383209229e-02 9.372182935476303101e-02 2.258288115262985229e-01 8.699699491262435913e-02 -1.387489885091781616e-01 3.046094998717308044e-02 -7.912456989288330078e-02 6.276404112577438354e-02 1.955318599939346313e-01 -8.784989267587661743e-02 5.384774506092071533e-02 6.453918218612670898e-01 1.744139567017555237e-02 -4.485495015978813171e-02 -1.087903603911399841e-01 1.345482617616653442e-01 -9.945061057806015015e-02
1.360160112380981445e-01 -7.617890089750289917e-02 2.881158292293548584e-01 1.322595924139022827e-01 -8.648424595594406128e-02 2.965381368994712830e-02 5.908019840717315674e-02 -2.171250283718109131e-01 -1.119582280516624451e-01 2.456564754247665405e-01 1.127027324400842190e-03 8.221215009689331055e-02 2.146918177604675293e-01 1.005933806300163269e-01 1.774417012929916382e-01 -3.876805901527404785e-01 -1.744964271783828735e-01 2.077674269676208496e-01 -3.262035921216011047e-02 -2.537997998297214508e-02 2.635693848133087158e-01 -4.740511253476142883e-02 7.313574850559234619e-02 -6.087521463632583618e-02 -2.180106043815612793e-01 2.448558211326599121e-01 2.641560137271881104e-01 2.437149584293365479e-01 2.934972522780299187e-03 2.935023307800292969e-01 -6.943875551223754883e-02 1.218097582459449768e-01
2.939489111304283142e-02 6.386729329824447632e-02 -3.162385523319244385e-01 1.173206269741058350e-01 -2.044939994812011719e-01 9.989052265882492065e-02 4.227965176105499268e-01 1.153756901621818542e-01 1.710222475230693817e-02 -1.206776201725006104e-01 1.168402358889579773e-01 -2.581177949905395508e-01 -6.481163203716278076e-02 -3.461689874529838562e-02 1.343604177236557007e-01 -2.306627333164215088e-01 2.132914960384368896e-01 3.460221737623214722e-02 2.216832637786865234e-01 -1.918656677007675171e-01 -7.825843244791030884e-02 -1.087490562349557877e-02 1.268649399280548096e-01 3.159916698932647705e-01 -9.935890883207321167e-02 2.164174318313598633e-01 1.398799866437911987e-01 1.629296988248825073e-01 2.165814861655235291e-02 2.806679606437683105e-01 3.585951402783393860e-02 -1.656727939844131470e-01
-1.431766897439956665e-01 4.198273643851280212e-02 1.295621097087860107e-01 1.205106601119041443e-01 -4.042575061321258545e-01 7.149705290794372559e-02 -7.046631723642349243e-02 9.121029637753963470e-03 3.339216709136962891e-01 7.108853012323379517e-02 2.469099685549736023e-02 1.417877525091171265e-02 -7.955632358789443970e-02 -7.418406754732131958e-02 1.726398468017578125e-01 -1.879465952515602112e-02 -7.876068120822310448e-04 -7.435822486877441406e-02 2.734590321779251099e-02 1.710913032293319702e-01 7.411457598209381104e-02 -3.858443722128868103e-02 2.229288071393966675e-01 2.090455740690231323e-01 -2.228996949270367622e-03 1.980715095996856689e-01 5.885024666786193848e-01 1.464525461196899414e-01 -6.590859591960906982e-02 -8.753750473260879517e-02 -1.938035041093826294e-01 -1.448091268539428711e-01
-1.840342283248901367e-01 -1.730832755565643311e-01 6.863457709550857544e-02 2.022965252399444580e-01 -4.668740555644035339e-03 6.273800134658813477e-02 3.526356816291809082e-01 -2.337039411067962646e-01 -1.345825195312500000e-02 3.264514207839965820e-01 -7.260777801275253296e-02 -1.774683296680450439e-01 1.077571809291839600e-01 8.615097403526306152e-02 -1.269887015223503113e-02 -2.033041715621948242e-01 1.210179552435874939e-01 4.661151021718978882e-02 -1.775103271938860416e-03 1.030781790614128113e-01 1.013577878475189209e-01 -3.579924106597900391e-01 9.251702576875686646e-02 4.488604068756103516e-01 -2.427842170000076294e-01 1.052670255303382874e-01 1.585977673530578613e-01 -2.370530739426612854e-02 1.453001350164413452e-01 3.851817920804023743e-02 -8.282723277807235718e-02 -4.955558106303215027e-02
-1.075834780931472778e-01 -3.146826475858688354e-02 1.428406983613967896e-01 3.996619954705238342e-02 -9.392062574625015259e-02 6.627256423234939575e-02 -6.384659558534622192e-02 -1.953440904617309570e-01 1.191746443510055542e-01 -5.030365195125341415e-03 3.121061995625495911e-02 2.688666880130767822e-01 2.404490709304809570e-01 1.400600466877222061e-02 1.124262586236000061e-01 -1.727275699377059937e-01 1.077359095215797424e-01 2.683775722980499268e-01 -5.519446451216936111e-03 7.443224638700485229e-02 6.056377664208412170e-02 -3.475987017154693604e-01 -2.969516441226005554e-02 -2.721726335585117340e-02 -4.540647193789482117e-02 2.335014007985591888e-02 2.325928807258605957e-01 4.516374170780181885e-01 1.198163777589797974e-01 3.662183582782745361e-01 -1.055664643645286560e-01 -2.939215600490570068e-01
-1.721613407135009766e-01 3.721928515005856752e-04 1.421509589999914169e-02 -2.347399145364761353e-01 -7.538152486085891724e-02 -2.657775878906250000e-01 2.711149156093597412e-01 -7.083667069673538208e-02 2.760699391365051270e-01 2.995869144797325134e-02 -1.124526113271713257e-01 -3.190397284924983978e-03 -2.355798929929733276e-01 -2.150197625160217285e-01 3.225330114364624023e-01 -1.571167558431625366e-01 -2.946578897535800934e-03 1.201189979910850525e-01 1.162621974945068359e-01 -9.294421970844268799e-02 7.114147394895553589e-02 -9.555587172508239746e-02 -1.452085375785827637e-02 -1.293607056140899658e-01 3.741816850379109383e-03 2.002979964017868042e-01 2.287663966417312622e-01 4.734396934509277344e-01 1.789086759090423584e-01 1.455591320991516113e-01 3.872139751911163330e-02 3.105113096535205841e-02
2.886295318603515625e-01 -5.712967365980148315e-02 -4.349528253078460693e-02 -1.193341836333274841e-01 -1.369206905364990234e-01 5.124199762940406799e-02 2.982636690139770508e-01 -1.096691191196441650e-01 -5.653911083936691284e-02 1.566061526536941528e-01 3.938661217689514160e-01 -1.015715952962636948e-02 1.653501689434051514e-01 4.934717342257499695e-02 -1.383467810228466988e-03 8.485323190689086914e-02 -1.333059091120958328e-02 3.240686058998107910e-01 7.376197725534439087e-02 -4.172813147306442261e-02 9.503100067377090454e-03 -3.800328075885772705e-01 -6.041513383388519287e-02 -5.090367421507835388e-02 -1.495427340269088745e-01 7.744995504617691040e-02 2.229051738977432251e-01 3.532454669475555420e-01 1.961211860179901123e-01 1.821310259401798248e-02 -2.053000926971435547e-01 8.994919061660766602e-02
8.023875951766967773e-02 5.113002657890319824e-02 3.292073607444763184e-01 2.948839776217937469e-02 -2.218173593282699585e-01 1.302984356880187988e-01 7.055626809597015381e-02 -2.283735573291778564e-02 -9.611613303422927856e-02 5.912930890917778015e-02 -4.183003678917884827e-03 7.202339172363281250e-02 -5.799411237239837646e-02 1.203674525022506714e-01 2.872254252433776855e-01 1.539188716560602188e-02 2.211883664131164551e-01 2.379470616579055786e-01 1.325842887163162231e-01 -1.826342791318893433e-01 -1.743774265050888062e-01 -1.936708688735961914e-01 2.227554172277450562e-01 5.007892251014709473e-01 -7.372196763753890991e-02 -1.561065316200256348e-01 3.556730449199676514e-01 -4.109845031052827835e-03 -4.903837293386459351e-02 2.013405412435531616e-02 8.691104501485824585e-02 1.687084091827273369e-03
-1.479400545358657837e-01 -2.083359062671661377e-01 1.665642708539962769e-01 -1.665141284465789795e-01 -3.297403454780578613e-01 2.100454866886138916e-01 5.904668942093849182e-02 -2.716477513313293457e-01 1.022190749645233154e-01 1.227130834013223648e-02 1.223720237612724304e-01 1.166192218661308289e-01 2.167600989341735840e-01 -9.916790574789047241e-02 1.327276080846786499e-01 -2.431251704692840576e-01 1.374285817146301270e-01 -7.703941315412521362e-02 2.273948118090629578e-02 1.795485168695449829e-01 -2.191175818443298340e-01 -2.205480635166168213e-01 8.487262576818466187e-02 2.368373796343803406e-02 -2.917079925537109375e-01 2.254049926996231079e-01 1.057855598628520966e-02 2.670070230960845947e-01 2.068434953689575195e-01 -1.498749572783708572e-02 1.926007419824600220e-01 1.642809510231018066e-01
1.568883508443832397e-01 2.694223523139953613e-01 4.240241646766662598e-02 -1.462519764900207520e-01 -2.428273707628250122e-01 6.926714628934860229e-02 4.826903715729713440e-02 -2.315615490078926086e-02 -5.358278378844261169e-02 1.437247991561889648e-01 -6.190821877680718899e-04 1.747366786003112793e-01 -8.605205267667770386e-02 -1.417725086212158203e-01 2.214776873588562012e-01 -2.898893058300018311e-01 2.199791520833969116e-01 -2.886087447404861450e-02 -1.080961227416992188e-01 4.551382362842559814e-02 -2.242970615625381470e-01 -3.433261513710021973e-01 2.712594568729400635e-01 3.294721841812133789e-01 5.955663509666919708e-03 3.087370991706848145e-01 6.523855030536651611e-03 1.240706145763397217e-01 2.213162779808044434e-01 5.618751049041748047e-03 1.135127097368240356e-01 1.111018732190132141e-01
-9.568886458873748779e-02 1.580630801618099213e-02 4.266226664185523987e-02 -8.137727528810501099e-02 -1.226651147007942200e-01 -3.117911517620086670e-01 2.751238942146301270e-01 -1.666740179061889648e-01 -3.605053722858428955e-01 1.497038751840591431e-01 1.096823140978813171e-01 2.549129538238048553e-02 -4.345886409282684326e-02 -4.311383888125419617e-02 2.052817940711975098e-01 -2.851766906678676605e-02 2.353349328041076660e-01 1.247642412781715393e-01 -6.661803275346755981e-02 8.258814364671707153e-02 -1.948005855083465576e-01 -3.194203972816467285e-01 7.350740581750869751e-02 1.793902814388275146e-01 -4.126210510730743408e-02 2.017670571804046631e-01 4.101236164569854736e-01 -9.529263526201248169e-02 8.264531381428241730e-03 -2.373376861214637756e-02 -1.180344521999359131e-01 -2.462404519319534302e-01
1.072879210114479065e-01 -4.239978641271591187e-02 7.156356237828731537e-03 -4.891443252563476562e-02 -2.067185342311859131e-01 4.560188576579093933e-02 2.551395595073699951e-01 -1.325977891683578491e-01 2.329059243202209473e-01 1.953498423099517822e-01 -2.651302814483642578e-01 1.128381788730621338e-01 -4.496869817376136780e-02 -5.751643329858779907e-02 4.548567533493041992e-01 1.259915381669998169e-01 1.802795082330703735e-01 -1.286800857633352280e-02 -1.267186552286148071e-01 -2.734913527965545654e-01 -1.813144087791442871e-01 -4.418163374066352844e-02 1.459083408117294312e-01 3.254274129867553711e-01 -1.352657526731491089e-01 -3.915032744407653809e-02 2.919029593467712402e-01 -7.055336982011795044e-02 -7.152918726205825806e-02 2.044254913926124573e-02 -2.104990184307098389e-01 -8.846455067396163940e-02
-2.259839512407779694e-02 -1.415021717548370361e-01 6.996250897645950317e-02 -1.254644691944122314e-01 -5.282197147607803345e-02 -9.643249213695526123e-02 3.219076991081237793e-01 -1.700974553823471069e-01 -1.536628752946853638e-01 2.601919770240783691e-01 3.453048169612884521e-01 -1.282840073108673096e-01 5.120279639959335327e-02 1.663952469825744629e-01 8.051858097314834595e-02 -2.507721185684204102e-01 -7.831714302301406860e-02 1.960143148899078369e-01 -9.079553931951522827e-02 -7.854186743497848511e-02 3.034707009792327881e-01 -1.731350123882293701e-01 -7.521358132362365723e-02 5.133883655071258545e-02 -2.169715613126754761e-01 1.869018673896789551e-01 2.862232625484466553e-01 2.692288756370544434e-01 -1.174895316362380981e-01 1.934690028429031372e-01 1.212089322507381439e-02 -1.018394753336906433e-01
2.118672728538513184e-01 -2.627139091491699219e-01 5.533684510737657547e-03 -8.553443849086761475e-02 -1.635816544294357300e-01 2.683204412460327148e-01 -2.831157110631465912e-02 -1.281238943338394165e-01 1.151585057377815247e-01 1.166187152266502380e-01 -1.422956138849258423e-01 4.708541557192802429e-03 7.312149554491043091e-02 -1.839891523122787476e-01 4.424764811992645264e-01 -8.789678663015365601e-02 1.022884696722030640e-01 3.312570452690124512e-01 1.279950439929962158e-01 2.327875606715679169e-02 -1.306364834308624268e-01 2.354874759912490845e-01 1.396124660968780518e-01 4.032440483570098877e-02 -6.009291112422943115e-02 3.300649225711822510e-01 1.867101490497589111e-01 -3.711529448628425598e-02 1.068327054381370544e-01 2.046827971935272217e-01 -7.864651829004287720e-02 1.840944588184356689e-01
-7.510554790496826172e-02 2.756976485252380371e-01 1.696892380714416504e-01 -1.582795083522796631e-01 -1.633882969617843628e-01 1.319683939218521118e-01 2.090875059366226196e-01 -6.832832098007202148e-02 -1.034102868288755417e-02 -1.261395663022994995e-01 7.306373864412307739e-02 7.246295362710952759e-02 -1.028691232204437256e-02 -1.161297038197517395e-01 3.207518160343170166e-01 -2.832853496074676514e-01 3.431668579578399658e-01 -1.359382420778274536e-01 4.071636497974395752e-02 -7.134202122688293457e-02 9.614112973213195801e-02 -6.735116988420486450e-02 1.704227626323699951e-01 3.279400467872619629e-01 -2.105546742677688599e-01 1.692018210887908936e-01 -3.469739109277725220e-02 4.146317839622497559e-01 1.267472933977842331e-02 -8.968282490968704224e-02 1.333833485841751099e-02 2.912672236561775208e-02
3.294650614261627197e-01 -2.232410907745361328e-01 -1.308977454900741577e-01 1.048010364174842834e-01 4.849391430616378784e-02 -2.562069706618785858e-02 2.169302403926849365e-01 -8.420260995626449585e-02 -1.577484756708145142e-01 2.145123928785324097e-01 2.079921066761016846e-01 -1.047702357172966003e-01 9.140127897262573242e-02 6.107861921191215515e-02 1.534759402275085449e-01 -3.842430114746093750e-01 2.688192427158355713e-01 1.740309037268161774e-02 1.344707459211349487e-01 -6.277322769165039062e-02 -1.198679432272911072e-01 -3.671376407146453857e-01 -8.249378949403762817e-02 1.262894421815872192e-01 -1.346329003572463989e-01 1.818935573101043701e-01 1.997501850128173828e-01 2.064739167690277100e-01 2.071170508861541748e-02 1.921807974576950073e-01 1.007039994001388550e-01 1.315921638160943985e-02
1.384111493825912476e-01 5.717856809496879578e-02 1.785031110048294067e-01 -1.223894581198692322e-01 -8.301166445016860962e-02 -8.015982061624526978e-02 4.253322184085845947e-01 -1.637269705533981323e-01 -1.162550300359725952e-01 1.441695839166641235e-01 -8.401495963335037231e-02 1.762010008096694946e-01 2.323919534683227539e-01 -2.811060845851898193e-01 1.158401966094970703e-01 -2.435876727104187012e-01 -3.803686425089836121e-02 2.212811633944511414e-02 1.136903837323188782e-01 -1.664320975542068481e-01 -2.914962470531463623e-01 7.262543588876724243e-02 -7.479017972946166992e-02 -1.232794374227523804e-01 -2.327896356582641602e-01 1.710169911384582520e-01 3.040625154972076416e-01 1.573350280523300171e-01 4.416581243276596069e-02 1.607481390237808228e-01 1.460763365030288696e-01 1.677538901567459106e-01
2.317160069942474365e-01 7.631167769432067871e-02 -1.927724331617355347e-01 -1.446469128131866455e-01 -3.165305256843566895e-01 -8.096892386674880981e-02 1.619233936071395874e-01 8.959868550300598145e-02 1.652163714170455933e-01 3.319961205124855042e-02 8.776680380105972290e-02 -2.495352774858474731e-01 2.153478562831878662e-01 -2.340801209211349487e-01 2.788443267345428467e-01 -1.430335193872451782e-01 -1.211095526814460754e-01 1.039845943450927734e-01 -1.252301037311553955e-01 -2.030635252594947815e-02 1.320808976888656616e-01 -4.687368869781494141e-02 1.310027092695236206e-01 1.635137647390365601e-01 -2.926050126552581787e-01 1.875813901424407959e-01 3.810876309871673584e-01 -2.362423343583941460e-03 -4.831397905945777893e-02 -1.531977951526641846e-01 2.091451734304428101e-01 -5.436649546027183533e-02
-3.448233008384704590e-01 1.110044121742248535e-01 -2.977281995117664337e-02 4.700052365660667419e-02 -8.271808177232742310e-02 -1.944129765033721924e-01 1.826257556676864624e-01 6.824416667222976685e-02 1.642825007438659668e-01 2.483103871345520020e-01 -2.708840556442737579e-02 -2.295193225145339966e-01 9.291802532970905304e-03 4.845600575208663940e-02 1.501655876636505127e-01 -5.597615242004394531e-02 -8.189141005277633667e-02 2.539805173873901367e-01 2.689464092254638672e-01 -6.324151158332824707e-02 -1.955146491527557373e-01 -2.817979454994201660e-01 1.368592083454132080e-01 1.159487366676330566e-01 -2.290583960711956024e-02 1.042712479829788208e-01 3.187253177165985107e-01 3.283719718456268311e-01 -1.061635687947273254e-01 -9.269632399082183838e-02 -2.735417485237121582e-01 -1.428674149792641401e-04
-5.537343211472034454e-03 -2.611694931983947754e-01 -1.023083552718162537e-01 2.033814191818237305e-01 -2.132934927940368652e-01 1.855336576700210571e-01 1.472670137882232666e-01 -1.233814209699630737e-01 1.333358585834503174e-01 -1.226576864719390869e-01 -2.073104679584503174e-02 2.339365482330322266e-01 2.361386120319366455e-01 1.993774026632308960e-01 9.544550627470016479e-02 -1.006451025605201721e-01 1.046604588627815247e-01 3.138658702373504639e-01 -4.517574608325958252e-02 5.876321718096733093e-02 2.523840963840484619e-01 -1.424670070409774780e-01 3.589629009366035461e-02 1.105041354894638062e-01 -3.554403483867645264e-01 4.084815271198749542e-03 2.231202870607376099e-01 2.390779405832290649e-01 2.518504261970520020e-01 1.562267392873764038e-01 -1.635423302650451660e-01 6.249818950891494751e-03
1.158953905105590820e-01 -2.909908890724182129e-01 1.449777483940124512e-01 9.521457552909851074e-02 3.972379863262176514e-02 -1.937681138515472412e-01 1.976050883531570435e-01 1.784113645553588867e-01 2.113758586347103119e-02 3.335384130477905273e-01 8.757045143283903599e-04 4.532630741596221924e-02 6.031611934304237366e-02 -3.261019587516784668e-01 3.162273466587066650e-01 -7.066616415977478027e-02 1.985533833503723145e-01 2.572112083435058594e-01 3.029593527317047119e-01 1.384491175413131714e-01 -7.836427539587020874e-02 -3.601009398698806763e-02 1.038097441196441650e-01 1.034208610653877258e-01 -8.106767386198043823e-02 3.874045014381408691e-01 6.906895339488983154e-02 1.242086663842201233e-01 5.376381799578666687e-02 -8.409997820854187012e-02 -2.603975124657154083e-02 1.201527472585439682e-02
1.105496287345886230e-01 7.021060585975646973e-02 1.298452764749526978e-01 -7.810143288224935532e-03 -2.284955382347106934e-01 3.366706371307373047e-01 1.002937629818916321e-01 6.583786755800247192e-02 -8.159820735454559326e-02 3.137031495571136475e-01 -1.979210078716278076e-01 6.684269756078720093e-02 1.187448054552078247e-01 8.017184212803840637e-03 3.886226713657379150e-01 -9.220570325851440430e-02 7.120589166879653931e-02 3.138358518481254578e-02 -1.044553741812705994e-01 -7.174933701753616333e-02 1.755598038434982300e-01 -2.136240601539611816e-01 1.846667528152465820e-01 2.912785112857818604e-01 -3.043471872806549072e-01 7.224260270595550537e-02 2.264887392520904541e-01 1.341872811317443848e-01 6.581727880984544754e-03 -1.947303414344787598e-01 -2.315203472971916199e-02 -2.010236531496047974e-01
1.444775313138961792e-01 -2.247917503118515015e-01 2.386579364538192749e-01 8.907789736986160278e-02 -9.099531918764114380e-02 -4.599573463201522827e-02 3.379744291305541992e-01 -1.743496060371398926e-01 2.437575533986091614e-02 9.456374496221542358e-02 4.168812558054924011e-02 1.497818976640701294e-01 -1.136001497507095337e-01 -2.122833281755447388e-01 -2.539377845823764801e-02 -2.256042957305908203e-01 3.097967505455017090e-01 -2.013101279735565186e-01 2.621237635612487793e-01 9.370436519384384155e-02 -1.741058379411697388e-01 -6.677998602390289307e-02 5.358536168932914734e-02 1.297621876001358032e-01 -8.785348385572433472e-02 3.962217867374420166e-01 2.850068211555480957e-01 1.597087979316711426e-01 1.171889603137969971e-01 2.235545217990875244e-02 9.697100520133972168e-02 4.368726164102554321e-02
-4.920186847448348999e-02 -8.507897704839706421e-02 1.685129255056381226e-01 -1.451414078474044800e-01 -2.555739283561706543e-01 1.817988753318786621e-01 1.152738332748413086e-01 6.653309613466262817e-02 2.983472542837262154e-03 9.048805385828018188e-02 -6.631467258557677269e-04 3.178656101226806641e-02 -4.034589976072311401e-03 -1.606700867414474487e-01 3.171916902065277100e-01 -1.709348261356353760e-01 1.806749850511550903e-01 -1.028381809592247009e-01 2.425968833267688751e-02 -4.713223502039909363e-02 8.583214133977890015e-02 -1.714212447404861450e-01 -2.607544958591461182e-01 1.361779719591140747e-01 7.534058392047882080e-02 1.781177371740341187e-01 2.798222601413726807e-01 1.577664464712142944e-01 4.497061371803283691e-01 -2.228887565433979034e-02 -3.461892604827880859e-01 1.656361222267150879e-01
4.730065464973449707e-01 1.579999807290732861e-03 3.252564743161201477e-02 1.109076291322708130e-02 -8.069731295108795166e-02 1.437881402671337128e-02 2.841759026050567627e-01 -2.423771470785140991e-01 -5.067440867424011230e-02 2.628006041049957275e-01 9.953103959560394287e-02 3.845226764678955078e-02 6.726757436990737915e-02 -3.004593774676322937e-02 1.809929460287094116e-01 -2.093074172735214233e-01 2.154143154621124268e-01 6.088602170348167419e-02 2.977120876312255859e-01 1.647567600011825562e-01 1.537244394421577454e-02 -2.159031182527542114e-01 1.383114010095596313e-01 1.544638127088546753e-01 -2.434886395931243896e-01 -2.276558876037597656e-01 2.127051651477813721e-01 -6.935330107808113098e-03 -1.871983893215656281e-02 1.581703275442123413e-01 -9.184088557958602905e-02 -1.338333189487457275e-01
3.890604078769683838e-01 -9.033052623271942139e-02 1.232123896479606628e-01 3.059143722057342529e-01 -1.714799106121063232e-01 -1.770764291286468506e-01 9.372986108064651489e-02 -7.002279162406921387e-02 -1.775546669960021973e-01 1.969218105077743530e-01 5.252769216895103455e-02 1.135175153613090515e-01 9.343704581260681152e-02 -1.321647763252258301e-01 2.968682944774627686e-01 -2.290127985179424286e-02 1.507863998413085938e-01 1.848659664392471313e-01 -9.929297864437103271e-02 -9.072051942348480225e-02 1.929626315832138062e-01 -1.195483505725860596e-01 -1.149391233921051025e-01 2.465684860944747925e-01 -3.809756785631179810e-02 1.950664073228836060e-02 3.816484808921813965e-01 -4.321634024381637573e-02 1.761933416128158569e-01 1.922599673271179199e-01 4.433379322290420532e-02 1.912902742624282837e-01
1.286862939596176147e-01 -1.591182947158813477e-01 5.118095129728317261e-02 2.090619131922721863e-02 -3.221643865108489990e-01 5.312582477927207947e-02 1.446665525436401367e-01 -1.420943886041641235e-01 2.221549153327941895e-01 -6.727993488311767578e-02 1.713937669992446899e-01 1.418993920087814331e-01 -6.935364007949829102e-02 5.184367299079895020e-03 9.142222255468368530e-02 1.951682120561599731e-01 2.473442405462265015e-01 8.254521340131759644e-02 -8.888837695121765137e-02 -5.094720423221588135e-02 1.560062170028686523e-01 -4.880666732788085938e-01 1.548058092594146729e-01 3.684354573488235474e-02 -3.547411262989044189e-01 2.149572782218456268e-02 7.733462750911712646e-02 1.895009130239486694e-01 2.842017710208892822e-01 4.473667591810226440e-02 -1.714562773704528809e-01 7.703442871570587158e-02
-9.143137186765670776e-02 -3.055223226547241211e-01 8.522114157676696777e-02 -5.707940086722373962e-02 -3.427877128124237061e-01 -1.089415624737739563e-01 1.899969205260276794e-02 4.632464796304702759e-02 -1.487070918083190918e-01 -1.017188131809234619e-01 1.363865286111831665e-01 -1.525878161191940308e-01 -9.198445826768875122e-02 -1.010525822639465332e-01 1.946001648902893066e-01 3.186412751674652100e-01 1.109540387988090515e-01 -7.345622777938842773e-02 -1.756639778614044189e-01 -2.050630748271942139e-01 1.016817428171634674e-02 -2.742170989513397217e-01 1.213216409087181091e-01 1.847941428422927856e-01 -2.617060840129852295e-01 1.159117594361305237e-01 3.305875658988952637e-01 -2.281951718032360077e-03 2.004033774137496948e-01 2.109644114971160889e-01 -1.633742898702621460e-01 7.822254300117492676e-02
1.835419833660125732e-01 -5.048279836773872375e-02 9.106504172086715698e-02 1.644302010536193848e-01 -8.652170747518539429e-02 2.762965485453605652e-02 1.635406166315078735e-01 -8.875513076782226562e-02 -2.333613634109497070e-01 2.992576360702514648e-01 3.843494504690170288e-02 -2.002404071390628815e-02 3.923041000962257385e-02 -3.111817501485347748e-02 1.134627088904380798e-01 -3.707598149776458740e-01 -2.709225006401538849e-02 1.555833369493484497e-01 -2.241463586688041687e-02 2.909764088690280914e-02 7.933533191680908203e-02 9.326424449682235718e-02 2.198564819991588593e-03 -3.030356764793395996e-02 -2.055493742227554321e-01 3.607028424739837646e-01 3.584218025207519531e-01 2.277238070964813232e-01 -5.579660832881927490e-02 4.155904054641723633e-01 -9.070510417222976685e-02 -8.879242837429046631e-02
-1.977999955415725708e-01 1.301042437553405762e-01 -4.178578779101371765e-02 3.086628615856170654e-01 -3.341091275215148926e-01 -1.495300233364105225e-01 4.136280156672000885e-03 -2.219479829072952271e-01 7.201389223337173462e-02 2.245795279741287231e-01 -4.414013400673866272e-02 1.269954741001129150e-01 1.840556412935256958e-01 -1.290246844291687012e-01 2.315457463264465332e-01 -5.218883603811264038e-02 7.638818025588989258e-02 2.482112199068069458e-01 -6.958905607461929321e-02 -3.655183911323547363e-01 1.501152068376541138e-01 -2.996723651885986328e-01 1.464152932167053223e-01 1.042319685220718384e-01 7.994081242941319942e-04 1.498286277055740356e-01 2.025167644023895264e-01 7.647813111543655396e-02 1.492436528205871582e-01 1.239027529954910278e-01 -2.335546351969242096e-02 1.584027409553527832e-01
-8.001489192247390747e-02 -5.809130892157554626e-02 2.693623900413513184e-01 9.669894725084304810e-02 -3.624608218669891357e-01 -1.025359779596328735e-01 2.307014465332031250e-01 -1.100139394402503967e-01 2.646633982658386230e-01 1.230632886290550232e-01 -3.911477047950029373e-03 2.186677046120166779e-02 1.611785739660263062e-01 1.367504596710205078e-01 -8.095700293779373169e-03 -1.117219701409339905e-01 1.567998379468917847e-01 -2.482685819268226624e-02 -2.682065367698669434e-01 -9.774029254913330078e-02 -2.090449929237365723e-01 -1.421554088592529297e-01 3.517554700374603271e-01 7.004234939813613892e-02 -1.306633204221725464e-01 2.289363183081150055e-02 3.305839896202087402e-01 5.473870784044265747e-03 3.084870278835296631e-01 3.195885568857192993e-02 2.581866225227713585e-03 -1.893305927515029907e-01
-1.964150816202163696e-01 -9.436498582363128662e-02 -7.444573193788528442e-02 4.394777491688728333e-02 -1.231374144554138184e-01 1.290512979030609131e-01 1.224751770496368408e-01 1.558164656162261963e-01 -5.588467419147491455e-02 2.307758182287216187e-01 1.378600597381591797e-01 2.310276627540588379e-01 2.668447233736515045e-02 -3.503558039665222168e-01 2.850505411624908447e-01 -5.237026140093803406e-02 2.269328385591506958e-01 8.534730970859527588e-02 5.701698362827301025e-02 -1.358616948127746582e-01 1.624753773212432861e-01 -3.755922317504882812e-01 7.070515304803848267e-03 4.571538046002388000e-02 -8.566763997077941895e-02 -1.158857792615890503e-01 2.597327530384063721e-01 1.626444160938262939e-01 -2.429205626249313354e-01 1.117828190326690674e-01 2.894953787326812744e-01 1.327916681766510010e-01
2.125787287950515747e-01 -1.523800045251846313e-01 2.274013496935367584e-02 1.048869043588638306e-01 -1.098327264189720154e-01 5.280090961605310440e-03 2.899963855743408203e-01 -6.050593778491020203e-02 2.787705324590206146e-02 1.571859419345855713e-01 -9.151640534400939941e-02 1.719343513250350952e-01 1.782666891813278198e-02 -1.895068585872650146e-01 2.893990278244018555e-01 -3.419667780399322510e-01 1.214154884219169617e-01 9.699052199721336365e-03 -1.109346002340316772e-02 -7.456477731466293335e-02 1.008696034550666809e-01 -1.666675060987472534e-01 2.638368904590606689e-01 1.080982387065887451e-02 -3.223269581794738770e-01 1.376627087593078613e-01 3.120596408843994141e-01 6.673690862953662872e-03 -2.036108523607254028e-01 -9.306690096855163574e-02 -1.616829931735992432e-01 -3.084596097469329834e-01
1.709222793579101562e-01 -6.982383877038955688e-02 5.940673127770423889e-02 -8.570550382137298584e-02 -1.972318887710571289e-01 2.981017231941223145e-01 6.681643426418304443e-02 5.516956374049186707e-02 1.900016888976097107e-02 3.490743935108184814e-01 -1.307510286569595337e-01 5.485175549983978271e-02 1.006868481636047363e-01 -9.094405174255371094e-02 3.588371276855468750e-01 1.859704777598381042e-02 5.259560048580169678e-02 5.405478179454803467e-02 -2.500884830951690674e-01 -1.246812194585800171e-01 5.641951039433479309e-02 -2.891299128532409668e-01 1.822901070117950439e-01 2.327233254909515381e-01 -1.453053057193756104e-01 1.256050467491149902e-01 3.184968829154968262e-01 1.077443286776542664e-01 -3.935517370700836182e-02 -3.220618069171905518e-01 -1.046253666281700134e-01 -7.628866285085678101e-02
9.269231557846069336e-02 -3.374814689159393311e-01 -1.825293153524398804e-02 -8.163171261548995972e-02 -4.367884099483489990e-01 1.471327692270278931e-01 8.626955002546310425e-02 1.769564747810363770e-01 3.115497529506683350e-01 3.784781992435455322e-01 3.018991276621818542e-02 1.195272877812385559e-01 -8.954893797636032104e-02 -2.532648742198944092e-01 -1.559251844882965088e-01 -1.851471960544586182e-01 -6.530809402465820312e-02 2.535723447799682617e-01 1.149669736623764038e-01 4.456834867596626282e-02 -6.126820668578147888e-02 -1.197289749979972839e-01 1.166433170437812805e-01 1.650119274854660034e-01 1.187957748770713806e-01 1.192168984562158585e-02 1.866990923881530762e-01 1.928917914628982544e-01 3.426566952839493752e-03 6.591540761291980743e-03 3.904989361763000488e-02 -4.978067055344581604e-02
5.331360548734664917e-02 -1.247201263904571533e-01 2.703668475151062012e-01 2.401661872863769531e-02 -1.200887709856033325e-01 1.372086852788925171e-01 -3.197656199336051941e-02 -1.214946852996945381e-03 -2.357662469148635864e-02 2.452996671199798584e-01 -6.619447469711303711e-02 -2.283949255943298340e-01 1.570195853710174561e-01 -2.895488739013671875e-01 4.028959870338439941e-01 -8.267967402935028076e-02 3.960933536291122437e-02 -2.547147311270236969e-02 -4.507143422961235046e-02 -6.953014433383941650e-02 -7.057909667491912842e-02 -1.903161257505416870e-01 -2.979536652565002441e-01 8.363314718008041382e-02 -1.924492120742797852e-01 3.728170692920684814e-02 2.088565379381179810e-01 1.991328597068786621e-01 4.126300513744354248e-01 1.364763230085372925e-01 -1.444436907768249512e-01 3.487860411405563354e-02
3.648666664958000183e-02 -1.745962649583816528e-01 3.823719173669815063e-02 -1.597143262624740601e-01 -3.195211887359619141e-01 -5.322141572833061218e-02 1.732555925846099854e-01 -9.600353240966796875e-02 1.795298010110855103e-01 3.314765989780426025e-01 1.233350206166505814e-02 4.318665862083435059e-01 -1.431849449872970581e-01 -9.898553043603897095e-02 -2.016847580671310425e-02 -1.595211587846279144e-02 -5.606780946254730225e-02 3.761570751667022705e-01 8.374099433422088623e-02 -2.616388201713562012e-01 -3.600379079580307007e-02 -2.020816504955291748e-01 1.195469945669174194e-01 2.707149684429168701e-01 -1.035437453538179398e-02 4.456443712115287781e-02 1.814421266317367554e-01 1.595554202795028687e-01 -1.114212721586227417e-01 9.050070494413375854e-02 7.996154576539993286e-02 6.005958653986454010e-03
1.091027781367301941e-01 -3.296695649623870850e-01 -2.256655097007751465e-01 -2.598116397857666016e-01 -3.083288371562957764e-01 1.114329844713211060e-01 2.977200150489807129e-01 1.490440517663955688e-01 -1.325260549783706665e-01 1.793522089719772339e-01 1.151013448834419250e-01 -7.359597831964492798e-02 -3.281215578317642212e-02 -5.081468075513839722e-02 1.269115805625915527e-01 1.151572987437248230e-01 -7.341542094945907593e-02 7.180866599082946777e-02 7.699964940547943115e-02 1.781419664621353149e-02 -6.402444094419479370e-02 8.326507359743118286e-02 1.155795454978942871e-01 3.446795046329498291e-01 -3.550608754158020020e-01 1.273286491632461548e-01 2.195006161928176880e-01 5.639184638857841492e-02 -2.247714996337890625e-01 3.709691762924194336e-02 -6.622906029224395752e-02 1.769665628671646118e-01
2.764857113361358643e-01 8.584510535001754761e-02 2.610331773757934570e-01 -6.256131827831268311e-02 -4.645587876439094543e-02 -7.686708867549896240e-02 3.231054842472076416e-01 -8.072961121797561646e-03 2.813674211502075195e-01 -1.520802229642868042e-01 4.566721245646476746e-02 -1.470458954572677612e-01 9.505323320627212524e-02 -1.305724978446960449e-01 3.525979220867156982e-01 -2.584592401981353760e-01 3.542516380548477173e-02 8.624931424856185913e-02 -4.523365292698144913e-03 2.397012710571289062e-01 2.438005357980728149e-01 -2.464790642261505127e-01 -1.467235386371612549e-02 3.179052174091339111e-01 -1.539921760559082031e-01 -3.487551212310791016e-02 1.935634016990661621e-01 1.295357793569564819e-01 -9.803681820631027222e-02 1.049997732043266296e-01 2.840601466596126556e-02 -1.141410134732723236e-02
1.085848361253738403e-01 1.474752873182296753e-01 5.829882621765136719e-02 -1.023396626114845276e-01 -3.075473308563232422e-01 4.812157247215509415e-03 1.118215471506118774e-01 -1.053037121891975403e-01 -1.687666028738021851e-01 6.906206905841827393e-02 -3.646436333656311035e-02 1.103155612945556641e-01 2.127499580383300781e-01 2.192140221595764160e-01 -1.162193119525909424e-01 -2.195872217416763306e-01 3.148796558380126953e-01 1.744512915611267090e-01 9.975316375494003296e-02 7.924415171146392822e-02 -9.665105491876602173e-02 -2.148353755474090576e-01 4.347772896289825439e-02 1.748114675283432007e-01 -2.780153751373291016e-01 1.944822818040847778e-01 1.737382262945175171e-01 3.010513484477996826e-01 8.732555806636810303e-02 3.155820369720458984e-01 -2.267469912767410278e-01 6.534831970930099487e-02
3.715978190302848816e-02 -3.027105927467346191e-01 1.951035559177398682e-01 -8.587490022182464600e-02 -3.201235830783843994e-01 6.639980524778366089e-02 2.589525282382965088e-01 -4.404876753687858582e-02 2.323849052190780640e-01 -4.310374706983566284e-02 1.506602857261896133e-02 -1.439760439097881317e-02 -5.119692534208297729e-02 -8.293957263231277466e-02 6.692940741777420044e-02 1.000588387250900269e-01 1.536198556423187256e-01 -7.536252588033676147e-02 1.801264584064483643e-01 -2.111299633979797363e-01 1.235954985022544861e-01 -2.120219022035598755e-01 2.436349987983703613e-01 4.462767392396926880e-02 -4.967046380043029785e-01 -1.494629234075546265e-01 2.069818228483200073e-01 8.885697275400161743e-02 1.832171529531478882e-01 -8.270502835512161255e-02 -1.046278476715087891e-01 -7.967709004878997803e-02
4.964995756745338440e-02 1.252793371677398682e-01 -1.891056895256042480e-01 -2.408102527260780334e-02 -3.406088054180145264e-01 2.624713256955146790e-02 1.363024413585662842e-01 -1.931844353675842285e-01 4.079663753509521484e-01 1.225720066577196121e-02 1.151988059282302856e-01 -2.132884711027145386e-01 2.480401247739791870e-01 -1.192806288599967957e-01 2.993016242980957031e-01 -3.215554952621459961e-01 1.549140512943267822e-01 1.999281197786331177e-01 -5.042983964085578918e-02 -9.835240431129932404e-03 1.482976227998733521e-01 1.548097096383571625e-02 -1.257844828069210052e-02 2.939952611923217773e-01 -1.133526414632797241e-01 1.732206791639328003e-01 1.744454652070999146e-01 -7.698202040046453476e-03 -9.958222508430480957e-02 -1.131220906972885132e-01 7.556349039077758789e-02 -4.020010307431221008e-02
1.068034917116165161e-01 -3.491341322660446167e-02 1.459815502166748047e-01 -2.007902115583419800e-01 -2.975808084011077881e-01 6.347160041332244873e-02 1.515858322381973267e-01 -5.516739934682846069e-02 -1.318138539791107178e-01 -2.200043797492980957e-01 1.012330800294876099e-01 1.241420507431030273e-01 6.829464808106422424e-03 9.065900743007659912e-02 -6.003497540950775146e-02 -1.082122623920440674e-01 1.159487441182136536e-01 1.949453726410865784e-03 1.702613532543182373e-01 -1.269312649965286255e-01 -1.324480921030044556e-01 -1.654969155788421631e-01 -1.211961656808853149e-01 1.736349165439605713e-01 -3.589961230754852295e-01 2.453111708164215088e-01 3.419901430606842041e-01 3.534787595272064209e-01 -3.249725326895713806e-02 3.247533738613128662e-01 -7.953587174415588379e-02 1.147795934230089188e-03
2.903023362159729004e-01 -1.143107041716575623e-01 -1.416608039289712906e-02 -1.534319818019866943e-01 -3.726515471935272217e-01 9.025335311889648438e-02 1.062743961811065674e-01 -2.516651749610900879e-01 1.225042045116424561e-01 -1.059861406683921814e-01 -1.786314845085144043e-01 -5.267470702528953552e-02 -1.920233815908432007e-01 -2.570529095828533173e-02 9.888485819101333618e-02 -2.612450718879699707e-01 1.089487969875335693e-01 2.036327421665191650e-01 5.194706842303276062e-02 -9.223911911249160767e-02 -9.124315530061721802e-02 -1.032100319862365723e-01 1.955124735832214355e-01 -2.229325771331787109e-01 -5.202402547001838684e-02 -2.975377626717090607e-02 2.477560639381408691e-01 3.058028221130371094e-01 2.131451964378356934e-01 2.588997185230255127e-01 -1.474532037973403931e-01 -1.290315389633178711e-01
-1.025896146893501282e-01 2.156264036893844604e-01 -5.068056285381317139e-02 1.441010385751724243e-01 -2.524197101593017578e-01 6.099848821759223938e-02 2.062269896268844604e-01 -3.937016054987907410e-02 8.103891462087631226e-02 3.232235312461853027e-01 -5.144665762782096863e-02 -3.571048751473426819e-02 4.443971067667007446e-02 -1.636590510606765747e-01 9.943556785583496094e-02 -2.615500390529632568e-01 1.104502975940704346e-01 -7.720320671796798706e-02 -1.781549453735351562e-01 -3.191631287336349487e-02 2.763180434703826904e-01 -4.769145548343658447e-01 8.408305048942565918e-02 1.657352596521377563e-01 -1.955710798501968384e-01 -6.597795337438583374e-02 2.817323803901672363e-01 9.181931614875793457e-02 4.219360183924436569e-03 -8.732439577579498291e-02 -9.363331645727157593e-02 -2.237023264169692993e-01
-5.535218492150306702e-02 -4.332496598362922668e-02 -1.517445445060729980e-01 1.696138828992843628e-01 -3.688219189643859863e-01 6.263983249664306641e-02 -4.547547921538352966e-02 -1.758834421634674072e-01 2.996172308921813965e-01 3.630739152431488037e-01 5.686087533831596375e-03 -8.600133657455444336e-02 1.296322047710418701e-01 -2.311304360628128052e-01 2.679784595966339111e-01 -1.167625710368156433e-01 1.824566870927810669e-01 1.406270414590835571e-01 -2.998337335884571075e-02 -1.769341975450515747e-01 -2.113762125372886658e-02 -3.170282542705535889e-01 1.912031173706054688e-01 -5.573098734021186829e-02 -2.396150827407836914e-01 -7.270170748233795166e-02 5.335328727960586548e-02 6.038086116313934326e-02 2.823264338076114655e-02 3.655340149998664856e-02 -2.458301484584808350e-01 -1.672286540269851685e-01
-8.712595701217651367e-02 9.366445243358612061e-02 -3.274789080023765564e-02 2.080541662871837616e-02 -2.115934044122695923e-01 -3.068614169023931026e-04 -1.179899647831916809e-01 1.551717668771743774e-01 -4.034034162759780884e-02 1.697720140218734741e-01 2.766102366149425507e-02 -1.113416254520416260e-01 7.287352927960455418e-04 -1.024882495403289795e-01 1.118552684783935547e-01 -1.578950732946395874e-01 3.428711891174316406e-01 -2.263186872005462646e-02 -2.041326314210891724e-01 -2.396324835717678070e-02 2.004908919334411621e-01 -4.144858568906784058e-02 2.621618211269378662e-01 -5.938265472650527954e-02 -4.297097623348236084e-01 -2.953050658106803894e-02 3.735609948635101318e-01 3.991418778896331787e-01 1.931448131799697876e-01 -1.018831729888916016e-01 3.518976271152496338e-02 2.267404226586222649e-03
-8.078146725893020630e-02 1.128257364034652710e-01 1.869876086711883545e-01 -1.221898645162582397e-01 -2.584948241710662842e-01 1.953254789113998413e-01 9.068276733160018921e-02 -1.836726367473602295e-01 2.573066651821136475e-01 -1.178957056254148483e-02 1.172774210572242737e-01 4.187919571995735168e-02 -2.399769425392150879e-02 -1.655763834714889526e-01 1.438214164227247238e-02 -1.453046798706054688e-01 3.182872831821441650e-01 1.097171828150749207e-01 7.210759073495864868e-02 -3.102377951145172119e-01 1.785566844046115875e-02 -3.478287458419799805e-01 2.568693161010742188e-01 -1.177662909030914307e-01 -3.575873374938964844e-01 -1.893172413110733032e-01 1.098525673151016235e-01 7.571788132190704346e-02 5.245090648531913757e-02 2.162019759416580200e-01 -7.510831207036972046e-02 -1.272704638540744781e-02
-2.926503494381904602e-02 -3.672330081462860107e-01 -1.009922027587890625e-01 -1.708152145147323608e-02 -3.355281651020050049e-01 -1.392823606729507446e-01 -1.262764446437358856e-02 5.964005738496780396e-02 -2.339264750480651855e-01 1.634629666805267334e-01 -1.953447423875331879e-02 -3.095333231613039970e-03 -5.191300064325332642e-02 -2.819117903709411621e-01 4.510462656617164612e-02 -1.460887938737869263e-01 1.656304299831390381e-02 3.416899144649505615e-01 -1.299557089805603027e-02 -2.697749005164951086e-04 -8.286839723587036133e-02 2.975144237279891968e-02 -6.331657618284225464e-02 4.975154995918273926e-01 7.511719316244125366e-02 -2.211391925811767578e-02 2.803778648376464844e-01 2.017025649547576904e-01 -1.234984025359153748e-01 -2.101267315447330475e-02 -4.617781937122344971e-02 -1.048206388950347900e-01
-2.613104879856109619e-01 -1.442797183990478516e-01 1.543266046792268753e-02 2.657332122325897217e-01 -5.630884319543838501e-02 2.396417409181594849e-01 1.826735734939575195e-01 -1.344893574714660645e-01 2.023825943470001221e-01 4.753319919109344482e-02 -2.755231857299804688e-01 3.343052044510841370e-02 9.784329682588577271e-02 -1.588216871023178101e-01 1.022371053695678711e-01 1.956860125064849854e-01 -3.437082841992378235e-02 2.381408959627151489e-01 -4.226839542388916016e-02 -1.283322870731353760e-01 9.027674049139022827e-02 -2.183652520179748535e-01 1.252652257680892944e-01 1.522655934095382690e-01 -5.202867090702056885e-02 1.462531089782714844e-01 3.393386900424957275e-01 3.291692733764648438e-01 -1.325322240591049194e-01 -9.514942020177841187e-02 -2.225573658943176270e-01 1.720244735479354858e-01
-3.066967055201530457e-02 -2.253955602645874023e-01 -1.528128087520599365e-01 1.954899281263351440e-01 -1.128055751323699951e-01 7.568654837086796761e-04 1.557730734348297119e-01 -8.838500827550888062e-02 5.283471941947937012e-02 8.206501603126525879e-02 4.847048223018646240e-02 -6.542184203863143921e-02 -1.643684953451156616e-01 -3.867501020431518555e-02 1.029370129108428955e-01 -4.018307328224182129e-01 2.559789456427097321e-02 1.716821342706680298e-01 -1.765741407871246338e-01 -1.444829106330871582e-01 6.534081697463989258e-02 -3.437492549419403076e-01 6.376334279775619507e-02 3.259398043155670166e-01 -4.126882255077362061e-01 6.272227037698030472e-03 -6.769034266471862793e-02 2.363966256380081177e-01 2.227964997291564941e-01 7.867393642663955688e-02 -1.484898179769515991e-01 3.925134614109992981e-02
3.190136551856994629e-01 -2.326167821884155273e-01 4.614453762769699097e-03 7.453996688127517700e-02 -2.996226549148559570e-01 -2.669471129775047302e-02 2.150865793228149414e-01 -1.755038499832153320e-01 2.287236787378787994e-02 1.899463534355163574e-01 2.974540889263153076e-01 -1.078054681420326233e-01 1.624008826911449432e-02 1.407206356525421143e-01 3.908896818757057190e-02 -6.051295250654220581e-02 3.727156668901443481e-02 3.519676625728607178e-01 -8.699902333319187164e-03 1.581459194421768188e-01 1.837590932846069336e-01 -1.872234493494033813e-01 -1.527337729930877686e-01 -8.205516636371612549e-02 -2.932391762733459473e-01 -3.163604065775871277e-02 3.291184306144714355e-01 2.006035745143890381e-01 1.421745717525482178e-01 3.766148909926414490e-02 -3.343209251761436462e-02 3.866762667894363403e-02
1.049490869045257568e-01 -2.757944166660308838e-01 -7.426954805850982666e-02 1.815601885318756104e-01 -1.677070409059524536e-01 -8.117006160318851471e-03 4.383134245872497559e-01 -1.486108750104904175e-01 -8.257599920034408569e-02 3.001514673233032227e-01 4.912418127059936523e-02 -1.820008307695388794e-01 1.308005452156066895e-01 1.118566095829010010e-01 4.298564419150352478e-02 9.836842119693756104e-02 -3.113480051979422569e-03 2.314066737890243530e-01 1.378119885921478271e-01 1.780766844749450684e-01 8.519137278199195862e-03 -2.104258686304092407e-01 8.420906960964202881e-02 9.128189831972122192e-02 -1.117041334509849548e-01 3.395721688866615295e-02 1.198544055223464966e-01 3.341812789440155029e-01 2.444913685321807861e-01 -9.237382560968399048e-02 9.344156086444854736e-02 2.787563204765319824e-01
-1.396395862102508545e-01 -5.171190574765205383e-02 -1.649791598320007324e-01 -2.016690075397491455e-01 2.660355065017938614e-03 -5.678048729896545410e-02 5.967671796679496765e-02 -6.607426796108484268e-03 1.271638274192810059e-01 6.256050616502761841e-02 -1.232811831869184971e-03 -3.349199192598462105e-03 -1.817714273929595947e-01 -1.612938344478607178e-01 3.982329964637756348e-01 -8.662874251604080200e-02 2.363509237766265869e-01 2.166814357042312622e-01 -1.198234185576438904e-01 5.066116154193878174e-02 1.187775284051895142e-01 -5.265478417277336121e-02 -6.759666651487350464e-02 -4.625412821769714355e-02 9.042196720838546753e-02 2.269567251205444336e-01 3.133418560028076172e-01 4.492768347263336182e-01 2.232654541730880737e-01 2.851059138774871826e-01 1.474431157112121582e-01 4.401708766818046570e-02
2.258126810193061829e-02 -4.723623394966125488e-02 2.072843760251998901e-01 8.231615275144577026e-02 1.350799351930618286e-01 9.688501060009002686e-02 1.555635333061218262e-01 4.040887951850891113e-02 1.813730001449584961e-01 7.309596985578536987e-02 -1.414173655211925507e-02 4.308911412954330444e-02 -3.501379191875457764e-01 -3.796856477856636047e-02 2.554049193859100342e-01 -1.984877139329910278e-02 -2.688663080334663391e-02 9.503408521413803101e-02 -8.282349258661270142e-02 -2.156477868556976318e-01 1.029486209154129028e-01 -4.857293963432312012e-01 1.048751175403594971e-01 3.433542549610137939e-01 -3.191565349698066711e-02 4.189145192503929138e-02 4.541050195693969727e-01 8.279975503683090210e-03 1.039546653628349304e-01 7.500223070383071899e-02 5.890728440135717392e-03 -5.445900373160839081e-03
2.783605754375457764e-01 -7.495262660086154938e-03 -1.567679457366466522e-02 -2.017063200473785400e-01 -2.345927953720092773e-01 -4.569280892610549927e-02 7.718385756015777588e-02 -1.392489820718765259e-01 1.940861493349075317e-01 -1.597876846790313721e-01 5.291935801506042480e-02 5.064757168292999268e-02 -4.541670158505439758e-02 1.452948153018951416e-01 1.624051779508590698e-01 -2.175920605659484863e-01 2.598374485969543457e-01 2.800135314464569092e-01 8.224956691265106201e-03 -1.036303862929344177e-01 -1.572567671537399292e-01 -1.463854461908340454e-01 2.752797305583953857e-01 -9.159767627716064453e-02 -8.530873060226440430e-02 -2.714217640459537506e-02 3.713596761226654053e-01 2.726640403270721436e-01 2.658821642398834229e-01 1.172502860426902771e-01 7.729011774063110352e-02 -1.893578767776489258e-01
1.120940130203962326e-02 -7.294632494449615479e-02 9.338154643774032593e-02 -2.276554107666015625e-01 -2.177992090582847595e-02 -9.812566637992858887e-02 3.038571774959564209e-01 2.439739704132080078e-01 2.245661914348602295e-01 5.905337166041135788e-03 -1.896254420280456543e-01 5.770505219697952271e-02 -1.396876722574234009e-01 -2.240346819162368774e-01 2.744457423686981201e-01 -1.108910292387008667e-01 1.930200755596160889e-01 2.040973752737045288e-01 -5.055695399641990662e-02 -1.153439879417419434e-01 3.189241290092468262e-01 -1.518427431583404541e-01 -1.891127973794937134e-01 -5.800439044833183289e-02 -9.439473971724510193e-03 1.282760649919509888e-01 3.011768460273742676e-01 1.714734286069869995e-01 5.590904876589775085e-02 3.360088765621185303e-01 -9.240140020847320557e-02 -7.132087647914886475e-02
-1.882648915052413940e-01 1.407352536916732788e-01 -1.765684783458709717e-02 -2.420757710933685303e-01 -2.673862278461456299e-01 9.184348583221435547e-02 2.381170243024826050e-01 -1.722997426986694336e-01 2.607206404209136963e-01 7.608225196599960327e-02 8.938549458980560303e-02 9.506510943174362183e-02 -1.294036060571670532e-01 -2.094471603631973267e-01 1.110968887805938721e-01 1.316490173339843750e-01 -1.291952580213546753e-01 -6.653864681720733643e-02 3.925229981541633606e-02 1.647101938724517822e-01 3.443462029099464417e-02 -1.997873485088348389e-01 8.014325052499771118e-02 9.022738039493560791e-02 5.221826955676078796e-03 3.181015551090240479e-01 4.488191008567810059e-01 2.290648669004440308e-01 -1.761440932750701904e-01 -4.152659699320793152e-02 -1.735871285200119019e-01 -1.223894953727722168e-01
1.566330939531326294e-01 7.800898700952529907e-02 4.489287734031677246e-02 -6.740871071815490723e-02 -2.278566062450408936e-01 1.713505089282989502e-01 -6.715307384729385376e-02 1.735668033361434937e-01 -1.863141059875488281e-01 3.762787878513336182e-01 1.097915694117546082e-01 -2.349797189235687256e-01 -6.461275741457939148e-03 -3.704259917140007019e-02 1.763744056224822998e-01 -1.966216713190078735e-01 6.150937825441360474e-02 1.082680150866508484e-01 -2.170629948377609253e-01 -8.251860737800598145e-02 -9.327133744955062866e-02 -1.033538654446601868e-01 9.229565411806106567e-02 -3.093751892447471619e-02 -2.567495107650756836e-01 -1.784626543521881104e-01 4.248797297477722168e-01 1.453187912702560425e-01 1.285100579261779785e-01 1.359349936246871948e-01 -2.925436198711395264e-01 1.178297922015190125e-01
1.241903379559516907e-01 1.370939612388610840e-01 6.553735584020614624e-02 -4.759121686220169067e-02 -3.567327512428164482e-04 5.841305479407310486e-02 1.503240615129470825e-01 2.061641542240977287e-03 1.454442553222179413e-02 8.386253565549850464e-02 -3.742398694157600403e-02 -3.360262811183929443e-01 -1.556687173433601856e-03 -4.222021996974945068e-02 3.528931140899658203e-01 5.931564047932624817e-02 3.417933285236358643e-01 1.398005932569503784e-01 1.879414357244968414e-02 -1.927486248314380646e-02 1.322355568408966064e-01 -1.646069437265396118e-01 -5.478886887431144714e-02 2.579406797885894775e-01 -3.632327318191528320e-01 3.207773566246032715e-01 4.730438813567161560e-03 3.539412915706634521e-01 -2.650778554379940033e-02 -2.536386251449584961e-02 -1.943834871053695679e-01 -1.770314723253250122e-01
-1.677442193031311035e-01 1.389791518449783325e-01 7.823912054300308228e-02 2.262788861989974976e-01 5.762561224400997162e-03 -5.079450830817222595e-02 2.828278839588165283e-01 1.354352664202451706e-02 1.336699631065130234e-02 2.638286352157592773e-01 1.818420141935348511e-01 1.525509208440780640e-01 3.293529525399208069e-02 -2.439455687999725342e-01 2.732229828834533691e-01 2.547824978828430176e-01 -4.561791941523551941e-02 1.178327798843383789e-01 8.906401693820953369e-02 -9.252413362264633179e-02 -6.718378514051437378e-02 -2.623596191406250000e-01 2.990861535072326660e-01 1.212332323193550110e-01 7.860939204692840576e-02 -9.038891643285751343e-03 3.405681848526000977e-01 2.457790374755859375e-01 8.624092489480972290e-02 1.681092232465744019e-01 8.143153041601181030e-02 2.263047099113464355e-01
2.560773193836212158e-01 7.410294562578201294e-02 -1.197418421506881714e-01 -9.051778167486190796e-02 -1.908777058124542236e-01 3.754761442542076111e-02 2.499956339597702026e-01 -2.247087061405181885e-01 3.733867704868316650e-01 1.114761680364608765e-01 -1.601330637931823730e-01 -1.536365598440170288e-01 8.257247507572174072e-02 -1.176657602190971375e-01 -1.809411682188510895e-02 -4.068971797823905945e-02 1.523316055536270142e-01 7.406269758939743042e-02 -2.816215455532073975e-01 -1.233444456011056900e-02 -3.808777406811714172e-02 -2.486972808837890625e-01 1.849986761808395386e-01 2.475634366273880005e-01 -3.443430066108703613e-01 1.342840343713760376e-01 2.517234683036804199e-01 6.300053559243679047e-03 -1.547324806451797485e-01 -1.452092826366424561e-01 1.375691741704940796e-01 2.999676764011383057e-02
-4.853941872715950012e-02 2.018434554338455200e-02 5.563272163271903992e-02 -2.030596435070037842e-01 1.007597800344228745e-02 9.292099624872207642e-02 3.452242910861968994e-02 1.134759038686752319e-01 -2.655245480127632618e-04 8.336988091468811035e-02 -6.486383080482482910e-02 -6.356669962406158447e-02 1.536225713789463043e-02 -3.630784451961517334e-01 2.700885944068431854e-02 -9.275197982788085938e-02 2.545350790023803711e-01 1.002837866544723511e-01 -2.621493637561798096e-01 -2.274131178855895996e-01 2.327570319175720215e-02 -1.598949432373046875e-01 1.944779306650161743e-01 5.873709172010421753e-02 -1.459142416715621948e-01 2.252711728215217590e-02 2.508799433708190918e-01 4.658144116401672363e-01 2.171617299318313599e-01 3.595234155654907227e-01 8.443920314311981201e-02 -1.599327921867370605e-01
-2.999873599037528038e-03 1.176794841885566711e-01 2.180627137422561646e-01 6.231132894754409790e-02 -2.836848199367523193e-01 2.289973050355911255e-01 -1.147531345486640930e-02 -6.215826421976089478e-02 2.898134291172027588e-01 1.039958149194717407e-01 5.882076174020767212e-02 6.057514995336532593e-02 -1.192941889166831970e-01 -2.793110013008117676e-01 6.316691637039184570e-02 -2.246513366699218750e-01 1.469307988882064819e-01 2.659261524677276611e-01 -1.798485070466995239e-01 -3.285291194915771484e-01 3.914018720388412476e-02 -2.224571108818054199e-01 -1.504001673310995102e-03 2.496332116425037384e-02 -3.675255775451660156e-01 2.557269670069217682e-02 5.275876820087432861e-02 1.208394169807434082e-01 -6.158129498362541199e-02 8.767274557612836361e-04 -2.494348585605621338e-01 -2.140177339315414429e-01
-3.441308066248893738e-02 9.948396123945713043e-03 -4.415802359580993652e-01 1.191587969660758972e-01 -3.039091229438781738e-01 -6.681642681360244751e-02 3.752672076225280762e-01 1.402595788240432739e-01 -5.703294277191162109e-02 9.560303390026092529e-02 3.160924911499023438e-01 9.145312011241912842e-03 3.634534031152725220e-02 -2.135658562183380127e-01 1.715715974569320679e-02 6.734913215041160583e-03 2.236503064632415771e-01 1.002888604998588562e-01 5.167415738105773926e-02 7.730627059936523438e-02 1.264940481632947922e-02 5.013855174183845520e-02 1.549650076776742935e-02 2.575134038925170898e-01 -1.241799071431159973e-01 5.879037454724311829e-02 2.154607325792312622e-01 2.690356075763702393e-01 1.767205744981765747e-01 2.243580818176269531e-01 -4.734011832624673843e-03 -1.237703636288642883e-01
1.644688844680786133e-01 -1.663949042558670044e-01 2.592445611953735352e-01 -1.849963814020156860e-01 -9.558961540460586548e-02 2.227204740047454834e-01 1.421719938516616821e-01 -1.608441174030303955e-01 1.915545947849750519e-02 2.394111305475234985e-01 -9.145271033048629761e-02 -7.998680323362350464e-02 -3.323697019368410110e-03 -2.340418398380279541e-01 5.126010179519653320e-01 -1.856085211038589478e-01 9.912359714508056641e-02 3.648307174444198608e-02 1.985713094472885132e-01 2.279497683048248291e-02 -5.862437933683395386e-02 7.818252593278884888e-02 -1.828347891569137573e-01 9.936434775590896606e-02 -7.260330021381378174e-02 9.198308736085891724e-02 3.370193839073181152e-01 -1.033863984048366547e-02 1.067563965916633606e-01 1.942139565944671631e-01 -1.136538013815879822e-01 1.454324275255203247e-01
-7.475805282592773438e-02 1.428335160017013550e-01 -1.916213659569621086e-03 -1.881154254078865051e-02 2.365499548614025116e-02 -1.864958181977272034e-02 1.830168366432189941e-01 -1.268688589334487915e-02 4.753627479076385498e-01 6.761173903942108154e-02 -4.764482378959655762e-02 -1.576141417026519775e-01 -2.188878506422042847e-01 -2.608950734138488770e-01 2.380226105451583862e-01 1.110522355884313583e-02 -4.833638668060302734e-02 8.583109080791473389e-02 6.490337848663330078e-02 -2.117023617029190063e-01 1.083028614521026611e-01 -1.391194611787796021e-01 8.097411692142486572e-02 -2.778886444866657257e-02 2.421021275222301483e-02 1.063312962651252747e-01 3.776740729808807373e-01 4.504978358745574951e-01 8.254534751176834106e-02 2.028359919786453247e-01 -1.038415543735027313e-02 7.739684730768203735e-02
-2.540540695190429688e-01 2.698403894901275635e-01 -8.580465801060199738e-03 1.790671981871128082e-02 -2.522989511489868164e-01 -2.658456861972808838e-01 2.391399294137954712e-01 -7.179482281208038330e-02 1.264612525701522827e-01 2.222069799900054932e-01 2.019229158759117126e-02 3.127954900264739990e-01 6.663658469915390015e-02 -2.993893623352050781e-01 9.584971517324447632e-02 2.408234179019927979e-01 2.115333825349807739e-01 2.316146343946456909e-01 -2.647275105118751526e-02 1.788466125726699829e-01 5.306873470544815063e-02 -7.696852087974548340e-02 1.402877122163772583e-01 8.861118555068969727e-02 -1.308502256870269775e-01 2.066981047391891479e-01 2.354971468448638916e-01 1.273419708013534546e-01 -9.442762285470962524e-02 3.080433607101440430e-02 -1.347561180591583252e-01 1.174976527690887451e-01
3.533535599708557129e-01 3.978548198938369751e-02 -1.947416737675666809e-02 -2.654210925102233887e-01 -2.092126160860061646e-01 1.096458286046981812e-01 2.001149058341979980e-01 -5.703663825988769531e-02 -6.784257479012012482e-03 9.020999073982238770e-03 7.965824007987976074e-02 -2.546620368957519531e-01 2.114975154399871826e-01 -1.068975329399108887e-01 9.813108295202255249e-02 -1.176198869943618774e-01 1.277255415916442871e-01 2.082161903381347656e-01 -1.308097392320632935e-01 -4.643910378217697144e-02 2.315848469734191895e-01 -4.897633567452430725e-02 2.170381695032119751e-01 3.097321391105651855e-01 -2.733748257160186768e-01 2.963381111621856689e-01 2.168330252170562744e-01 1.712108030915260315e-02 -9.150253236293792725e-02 -1.226488351821899414e-01 6.495042890310287476e-02 -1.928531527519226074e-01
1.011799424886703491e-01 -1.172327101230621338e-01 5.463296175003051758e-02 -1.949117779731750488e-01 -4.307187497615814209e-01 -2.092356830835342407e-01 9.048029780387878418e-02 -1.199776902794837952e-01 -7.436913251876831055e-02 -1.061466932296752930e-01 -2.742777206003665924e-02 1.201190799474716187e-01 1.460928004235029221e-02 1.230154931545257568e-01 -2.187539637088775635e-01 -1.103295981884002686e-01 2.037137150764465332e-01 -7.769495993852615356e-02 8.624618500471115112e-02 -2.315976470708847046e-02 6.206945329904556274e-02 -1.870634555816650391e-01 1.913395375013351440e-01 2.190454900264739990e-01 -2.005335241556167603e-01 2.881576120853424072e-01 2.336810678243637085e-01 3.140186965465545654e-01 6.805621087551116943e-02 2.808649837970733643e-01 -1.859090179204940796e-01 4.820233210921287537e-02
1.115771010518074036e-01 -1.537873595952987671e-01 -3.678062930703163147e-02 5.548356100916862488e-02 -8.456719666719436646e-02 2.168374061584472656e-01 2.980214953422546387e-01 -1.049025803804397583e-01 1.994040906429290771e-01 -2.114132978022098541e-02 -2.456125989556312561e-02 1.819698959589004517e-01 9.496728330850601196e-02 2.685839831829071045e-01 1.978469081223011017e-02 -5.367413908243179321e-02 -5.482216831296682358e-03 2.035632282495498657e-01 -1.817398220300674438e-01 9.779166430234909058e-03 1.832998543977737427e-01 -1.774696856737136841e-01 8.288144320249557495e-02 1.136495172977447510e-01 -4.358261227607727051e-01 8.906644582748413086e-02 2.175184786319732666e-01 -1.151922531425952911e-02 2.610288560390472412e-01 4.136258959770202637e-01 2.097707986831665039e-02 -5.161327868700027466e-02
1.211734712123870850e-01 2.581007182598114014e-01 1.627684384584426880e-01 -1.254316121339797974e-01 -2.408929020166397095e-01 1.412977091968059540e-02 3.893886804580688477e-01 3.195977583527565002e-02 -1.435139030218124390e-01 8.188409358263015747e-02 -3.380911052227020264e-02 1.630649715662002563e-01 3.040622472763061523e-01 -8.776389807462692261e-02 1.683205664157867432e-01 -2.457949072122573853e-01 8.422733098268508911e-02 2.461646348237991333e-01 -3.397983964532613754e-03 -3.832072019577026367e-02 -1.710312068462371826e-01 -2.191478461027145386e-01 -2.670166194438934326e-01 -5.873382091522216797e-02 7.354784756898880005e-03 7.039010524749755859e-02 2.498050630092620850e-01 2.808379530906677246e-01 -1.446526795625686646e-01 3.416696190834045410e-02 -7.939425855875015259e-02 1.605912744998931885e-01
-2.280756384134292603e-01 4.793908074498176575e-02 2.123580724000930786e-01 1.140976548194885254e-01 -3.008321821689605713e-01 5.071700364351272583e-02 2.979305088520050049e-01 7.105308771133422852e-02 1.552456021308898926e-01 1.426896899938583374e-01 -3.709432482719421387e-02 3.386797904968261719e-01 -1.221969071775674820e-02 -1.723017990589141846e-01 1.941825598478317261e-01 9.991452097892761230e-02 5.442031100392341614e-02 8.558031916618347168e-02 -1.307409256696701050e-02 -5.940903350710868835e-02 2.589528858661651611e-01 -9.262941777706146240e-02 6.416544318199157715e-02 8.583217114210128784e-02 4.993125796318054199e-02 2.965518534183502197e-01 2.762760818004608154e-01 2.582187950611114502e-01 -2.584626078605651855e-01 -5.258492752909660339e-02 -1.425745338201522827e-01 1.953794807195663452e-01
-6.503508426249027252e-03 -5.307167395949363708e-02 2.860454320907592773e-01 1.667767465114593506e-01 -2.620754241943359375e-01 1.292340457439422607e-01 3.428594470024108887e-01 -2.229278981685638428e-01 2.195656299591064453e-01 3.287565410137176514e-01 8.852732181549072266e-02 1.871607899665832520e-01 1.179289445281028748e-01 -3.586961328983306885e-01 -1.035495698451995850e-01 -1.479589641094207764e-01 -1.745485067367553711e-01 -7.814590819180011749e-03 -1.461966782808303833e-01 -3.722209855914115906e-02 2.510589361190795898e-02 -2.419646531343460083e-01 1.288080811500549316e-01 4.998662322759628296e-02 -2.453002706170082092e-02 2.719616889953613281e-01 1.439440548419952393e-01 -1.555800586938858032e-01 2.073072083294391632e-02 3.873393684625625610e-02 -8.609986305236816406e-02 1.190495118498802185e-02
-2.109778523445129395e-01 -2.556402385234832764e-01 7.715071737766265869e-02 -7.042135298252105713e-02 -3.932527303695678711e-01 -1.108901053667068481e-01 -3.944991622120141983e-03 -1.312018483877182007e-01 1.969037503004074097e-01 6.704794242978096008e-03 -9.959149360656738281e-02 -2.115162312984466553e-01 2.442024648189544678e-01 -1.812532246112823486e-01 1.375064626336097717e-02 -2.193289399147033691e-01 4.898104444146156311e-02 9.140106849372386932e-03 -1.201609149575233459e-02 -9.021829068660736084e-02 7.453624904155731201e-02 -2.858867943286895752e-01 6.250762194395065308e-02 8.428955450654029846e-03 -3.879448175430297852e-01 1.516444683074951172e-01 1.405824720859527588e-01 2.956397235393524170e-01 2.015705704689025879e-01 -1.831149160861968994e-01 -1.598427817225456238e-02 -6.069112941622734070e-02
2.093358635902404785e-01 -9.346523880958557129e-02 4.034829325973987579e-03 -8.637703955173492432e-02 -2.859399020671844482e-01 6.659919768571853638e-02 3.114016435574740171e-04 -1.317850546911358833e-03 1.489814072847366333e-01 -1.910474523901939392e-02 1.421616971492767334e-01 1.135763823986053467e-01 -2.063635885715484619e-01 -9.837648272514343262e-02 5.783980712294578552e-02 -1.931720674037933350e-01 2.532026469707489014e-01 1.068565696477890015e-01 -1.659710705280303955e-01 -2.430770397186279297e-01 -7.374042645096778870e-03 -1.688068509101867676e-01 3.323353826999664307e-01 -1.795742660760879517e-01 -4.845215678215026855e-01 -1.694422960281372070e-02 2.104901671409606934e-01 1.307084113359451294e-01 1.502096503973007202e-01 1.921712160110473633e-01 -1.504809595644474030e-02 -1.249277964234352112e-01
1.852145344018936157e-01 -3.456830680370330811e-01 7.273935526609420776e-02 -8.333287388086318970e-02 -5.243034660816192627e-02 1.830548942089080811e-01 1.575730592012405396e-01 -1.533606350421905518e-01 -1.753241270780563354e-01 -1.603778079152107239e-02 2.064741216599941254e-02 3.380548954010009766e-02 -3.311246633529663086e-03 -4.238801598548889160e-01 3.138599991798400879e-01 -2.750561535358428955e-01 1.256496459245681763e-01 1.625972986221313477e-01 1.483472585678100586e-01 3.062225691974163055e-02 -1.482175569981336594e-02 -2.300474792718887329e-01 1.556624174118041992e-01 -1.281887888908386230e-01 -1.696999222040176392e-01 3.403667211532592773e-01 1.703054755926132202e-01 3.836766630411148071e-02 -1.574656069278717041e-01 1.589143089950084686e-02 -9.875175543129444122e-03 6.081302091479301453e-02
-6.694591138511896133e-03 -7.956971973180770874e-02 9.379814565181732178e-02 -1.178528890013694763e-01 -3.697544708847999573e-02 -2.085172198712825775e-02 2.265857607126235962e-01 4.678583517670631409e-02 1.689995229244232178e-01 9.184592962265014648e-02 -7.839263975620269775e-02 2.428839355707168579e-01 -8.780614286661148071e-02 -3.701568543910980225e-01 3.830623999238014221e-02 1.254479736089706421e-01 2.017433643341064453e-01 2.424340993165969849e-01 -4.506393894553184509e-02 -2.029595896601676941e-02 2.683441638946533203e-01 1.228336393833160400e-01 -1.793841272592544556e-01 9.918206185102462769e-02 -1.022565439343452454e-01 9.388131648302078247e-02 3.631673753261566162e-01 4.505930542945861816e-01 1.106039583683013916e-01 2.289565205574035645e-01 -1.464835554361343384e-02 -3.802477940917015076e-02
-1.502798646688461304e-01 1.829824000597000122e-01 3.169069066643714905e-02 1.580213606357574463e-01 -1.545093208551406860e-01 -4.348713159561157227e-02 1.648592948913574219e-01 -1.592836230993270874e-01 1.107923239469528198e-01 1.167795658111572266e-01 2.405704557895660400e-01 1.570390462875366211e-01 -9.291642345488071442e-03 -1.823147386312484741e-01 2.049877941608428955e-01 1.709083318710327148e-01 3.617471456527709961e-01 1.319823414087295532e-01 -8.925808966159820557e-02 -6.749143451452255249e-02 -2.774948067963123322e-02 -1.136633083224296570e-01 5.924552679061889648e-02 2.858700156211853027e-01 7.447597384452819824e-02 2.440110445022583008e-01 3.939082324504852295e-01 1.552553474903106689e-01 -1.846869885921478271e-01 8.214125782251358032e-02 -8.887363225221633911e-02 2.716750800609588623e-01
8.974467962980270386e-02 -1.647909432649612427e-01 -7.338319718837738037e-02 -1.397611945867538452e-02 -2.165105938911437988e-01 2.276137620210647583e-01 7.872306555509567261e-02 -1.055113002657890320e-01 1.139601022005081177e-01 1.550923138856887817e-01 -1.081042811274528503e-01 1.181669160723686218e-01 1.506313830614089966e-01 1.356287486851215363e-02 2.081204503774642944e-01 1.924655586481094360e-02 5.935607850551605225e-02 3.572300076484680176e-01 7.480390369892120361e-02 7.212807983160018921e-02 -3.051475249230861664e-02 -1.523561626672744751e-01 4.512551426887512207e-01 2.626407146453857422e-01 8.374117314815521240e-02 -2.198074012994766235e-01 4.257676303386688232e-01 -4.679292067885398865e-02 4.377434030175209045e-03 -1.042136996984481812e-01 -1.325147598981857300e-01 8.956062793731689453e-02
8.824562281370162964e-02 -2.126989811658859253e-01 -7.541118562221527100e-02 -1.207459717988967896e-01 -2.981396615505218506e-01 4.188761860132217407e-02 4.033973067998886108e-02 -3.015565872192382812e-01 1.724170446395874023e-01 1.199351176619529724e-01 -1.519626080989837646e-01 -1.529658436775207520e-01 -6.359823793172836304e-02 5.355915520340204239e-03 7.441563904285430908e-02 -2.353650182485580444e-01 1.206417456269264221e-01 3.447147905826568604e-01 1.205725222826004028e-01 -1.653086692094802856e-01 -6.199742108583450317e-02 -2.055445313453674316e-01 1.097398847341537476e-01 -2.703593969345092773e-01 3.062741458415985107e-02 -1.468897610902786255e-01 2.841698527336120605e-01 2.323857247829437256e-01 1.058040335774421692e-01 2.967931330204010010e-01 3.947378695011138916e-02 -1.526533365249633789e-01
2.158765941858291626e-01 -5.887876451015472412e-02 3.535135835409164429e-02 -1.060296669602394104e-01 -4.046077653765678406e-02 9.738741815090179443e-02 4.617670774459838867e-01 -2.930548191070556641e-01 -1.840604245662689209e-01 1.472004204988479614e-01 2.638022899627685547e-01 9.921137243509292603e-02 -2.379265725612640381e-01 -5.153295025229454041e-02 -7.646136917173862457e-03 7.983639836311340332e-02 1.470180153846740723e-01 3.100382685661315918e-01 -1.170059293508529663e-01 1.154787838459014893e-01 9.409176558256149292e-02 -2.279759347438812256e-01 2.700894512236118317e-02 -3.116722963750362396e-02 -2.125150561332702637e-01 1.133852005004882812e-01 1.986467540264129639e-01 2.477796375751495361e-01 6.834564357995986938e-02 4.832743108272552490e-02 -8.606059104204177856e-02 2.143624275922775269e-01
1.645370721817016602e-01 1.108684763312339783e-02 -2.104274183511734009e-01 -1.911051198840141296e-02 -2.177722901105880737e-01 2.987791597843170166e-01 1.208602488040924072e-01 2.647347748279571533e-01 -5.611048638820648193e-02 1.637512892484664917e-01 1.193805187940597534e-01 9.645554237067699432e-04 8.985742926597595215e-02 5.456086993217468262e-02 2.681844830513000488e-01 -4.166526496410369873e-01 2.804732322692871094e-01 5.558063462376594543e-02 -1.313745975494384766e-01 -5.626988783478736877e-02 -7.987099140882492065e-02 -1.367362681776285172e-02 2.359864711761474609e-01 -8.161257207393646240e-02 -2.643941044807434082e-01 -7.869487255811691284e-02 3.635897338390350342e-01 -4.242597892880439758e-02 8.175186812877655029e-02 1.148371249437332153e-01 -6.921386718750000000e-02 1.151122711598873138e-02
6.745008379220962524e-02 -1.444079279899597168e-01 3.252258300781250000e-01 -3.199198842048645020e-02 -1.519705802202224731e-01 -1.646082252264022827e-01 2.000537514686584473e-01 1.197245530784130096e-02 2.043969184160232544e-01 4.494918286800384521e-01 -6.372173130512237549e-02 -9.235385060310363770e-02 1.089849025011062622e-01 -3.465581238269805908e-01 8.865612000226974487e-02 -8.839558809995651245e-02 3.056340292096138000e-02 2.430365383625030518e-01 3.004695177078247070e-01 1.731192171573638916e-01 1.018797457218170166e-01 6.443022191524505615e-02 1.269131004810333252e-01 -1.095354184508323669e-01 -1.542739570140838623e-01 1.237112209200859070e-01 1.108192373067140579e-03 1.545684188604354858e-01 8.085588365793228149e-02 8.100484311580657959e-02 -8.804709464311599731e-02 2.581532299518585205e-01
-8.593342453241348267e-02 5.207471922039985657e-02 1.184990331530570984e-01 -6.642105430364608765e-02 -2.828975394368171692e-02 4.431712254881858826e-02 3.864726424217224121e-01 -1.934869885444641113e-01 4.980790987610816956e-02 1.159143913537263870e-02 2.472588568925857544e-01 -4.297227039933204651e-02 1.244702264666557312e-01 -2.426795512437820435e-01 1.439069211483001709e-01 1.496429368853569031e-02 -3.934667631983757019e-02 2.918557226657867432e-01 2.222706824541091919e-01 3.478371202945709229e-01 3.148603141307830811e-01 -1.272881329059600830e-01 -1.508947759866714478e-01 2.857242524623870850e-01 -1.667272448539733887e-01 -5.594181269407272339e-02 1.107536405324935913e-01 1.336598247289657593e-01 -4.344381392002105713e-02 2.083911597728729248e-01 3.903540968894958496e-02 -1.902705281972885132e-01
-1.301323715597391129e-02 -1.000251621007919312e-01 -1.705877929925918579e-01 -9.611128270626068115e-02 -1.198972389101982117e-01 2.327812314033508301e-01 2.297530183568596840e-03 -3.568205237388610840e-01 8.648417145013809204e-02 2.453514561057090759e-02 8.295953273773193359e-02 6.159626692533493042e-02 -4.310239106416702271e-02 5.079432576894760132e-02 2.091365754604339600e-01 -1.812575906515121460e-01 2.405184656381607056e-01 9.672799706459045410e-02 3.799946978688240051e-02 -1.604221165180206299e-01 -8.549568057060241699e-02 -1.760836094617843628e-01 1.981184035539627075e-01 -6.755348294973373413e-02 -1.874396353960037231e-01 -7.125860452651977539e-02 8.233864605426788330e-02 4.569804072380065918e-01 1.162676289677619934e-01 4.058246314525604248e-01 -1.055299788713455200e-01 -1.847339719533920288e-01
2.046827822923660278e-01 6.852433085441589355e-02 2.706098258495330811e-01 -8.578043431043624878e-02 1.186810061335563660e-01 7.789803296327590942e-02 2.398429065942764282e-01 -8.312720805406570435e-03 5.848022922873497009e-02 -1.287862956523895264e-01 -2.329888045787811279e-01 -1.968276351690292358e-01 1.239453256130218506e-01 -3.442370891571044922e-01 2.452709227800369263e-01 -1.772825121879577637e-01 -2.047820091247558594e-01 1.602352708578109741e-01 4.647416062653064728e-03 -2.117429971694946289e-01 1.404239833354949951e-01 -2.852216660976409912e-01 1.068938970565795898e-01 3.490008413791656494e-01 -2.102224081754684448e-01 -7.520302198827266693e-03 2.008491307497024536e-01 1.313866078853607178e-01 -2.672449871897697449e-02 6.050785630941390991e-02 2.878858149051666260e-02 5.265192687511444092e-02
-3.883767640218138695e-04 3.382419003173708916e-03 1.753336787223815918e-01 -1.708842664957046509e-01 -1.655885130167007446e-01 9.502837061882019043e-02 -8.494824171066284180e-02 -1.020590662956237793e-01 -1.209757924079895020e-01 3.271896839141845703e-01 1.124073266983032227e-01 1.412393301725387573e-01 9.071462601423263550e-02 -1.553176343441009521e-01 3.530001938343048096e-01 -3.573283851146697998e-01 8.970508724451065063e-02 -6.278594024479389191e-03 9.702889248728752136e-03 -9.917268902063369751e-02 -1.741898953914642334e-01 -2.992347776889801025e-01 1.241804808378219604e-01 3.370091617107391357e-01 -1.179524138569831848e-02 2.578510046005249023e-01 8.747233450412750244e-02 2.271622866392135620e-01 1.417637318372726440e-01 3.812940418720245361e-02 1.510607004165649414e-01 9.949584305286407471e-02
3.256402015686035156e-01 -1.268683075904846191e-01 3.304264247417449951e-01 -1.122373044490814209e-01 6.786463409662246704e-02 1.280463337898254395e-01 2.772465050220489502e-01 -6.497041881084442139e-02 1.305920481681823730e-01 1.214987188577651978e-01 -1.934926770627498627e-02 1.164878085255622864e-01 -1.643635779619216919e-01 -1.406319141387939453e-01 3.517199456691741943e-01 -1.492182016372680664e-01 9.017398208379745483e-02 -6.418917328119277954e-02 -1.281099915504455566e-01 -5.098193511366844177e-02 -1.566802114248275757e-01 -5.980680137872695923e-02 -4.496536403894424438e-02 3.759948313236236572e-01 -2.108658105134963989e-01 4.740747064352035522e-02 1.175716221332550049e-01 2.994106113910675049e-01 -1.445475965738296509e-01 -9.200758486986160278e-02 1.558083295822143555e-01 -9.418211132287979126e-02
2.586129307746887207e-01 -8.043845742940902710e-02 -8.954008668661117554e-02 -2.802036106586456299e-01 -3.096764683723449707e-01 -4.069397598505020142e-02 -3.119609877467155457e-02 -2.646918892860412598e-01 3.895974904298782349e-02 2.142574265599250793e-02 -6.385566294193267822e-02 -3.692710015457123518e-04 1.098727509379386902e-01 -6.379280984401702881e-02 8.074592053890228271e-02 -1.915386915206909180e-01 1.279374361038208008e-01 1.840265244245529175e-01 -1.185533031821250916e-02 -1.669438034296035767e-01 -5.480723455548286438e-02 -2.815345525741577148e-01 3.059080541133880615e-01 -8.431693911552429199e-02 3.566296771168708801e-02 1.044150069355964661e-02 1.806570440530776978e-01 3.023439049720764160e-01 1.517142504453659058e-01 3.797596395015716553e-01 -1.459759473800659180e-01 -1.759297251701354980e-01
5.480222404003143311e-03 -2.653189897537231445e-01 3.211978822946548462e-02 -3.051180839538574219e-01 -1.371083557605743408e-01 1.082686856389045715e-01 -3.581352159380912781e-02 1.519435197114944458e-01 1.164369583129882812e-01 9.207100421190261841e-02 1.224446808919310570e-03 9.077116847038269043e-02 -9.052048623561859131e-02 1.364069133996963501e-01 1.092193871736526489e-01 1.119612380862236023e-01 5.486476421356201172e-02 2.798622250556945801e-01 -2.372648417949676514e-01 -4.866523742675781250e-01 8.534572273492813110e-02 -1.415045112371444702e-01 2.666965872049331665e-02 1.100938767194747925e-01 -2.854302227497100830e-01 2.553102672100067139e-01 1.728252917528152466e-01 8.524351567029953003e-02 2.000962048768997192e-01 1.246521770954132080e-01 1.988022029399871826e-01 -7.437007129192352295e-02
-1.544731408357620239e-01 -3.426473215222358704e-02 1.374818086624145508e-01 1.734001375734806061e-02 -9.186767786741256714e-02 2.166403830051422119e-01 1.740500181913375854e-01 -3.093748390674591064e-01 2.638995051383972168e-01 3.465749323368072510e-02 8.064071834087371826e-02 -3.345888257026672363e-01 1.653839498758316040e-01 -9.073136746883392334e-02 2.593113780021667480e-01 1.626622490584850311e-02 1.397569328546524048e-01 2.403263151645660400e-01 7.979945093393325806e-02 1.637867242097854614e-01 2.203677892684936523e-01 -2.030415385961532593e-01 -1.154720410704612732e-02 1.917092800140380859e-01 5.812813714146614075e-02 3.254653215408325195e-01 -3.201287984848022461e-02 9.451695531606674194e-02 2.035710215568542480e-02 1.935242265462875366e-01 -2.044130414724349976e-01 -2.142981886863708496e-01
-6.930422037839889526e-02 -4.670690000057220459e-02 1.211671438068151474e-02 -1.860176771879196167e-01 -2.830409407615661621e-01 -1.707953214645385742e-01 1.843244880437850952e-01 6.729722023010253906e-02 3.093282878398895264e-01 -2.262415587902069092e-01 -2.182746827602386475e-01 2.287536263465881348e-01 -1.108157634735107422e-01 -2.976717352867126465e-01 1.054403856396675110e-01 -8.146981708705425262e-03 2.675558328628540039e-01 2.923625111579895020e-01 -9.440834820270538330e-02 -1.094188261777162552e-02 -7.987686991691589355e-02 -5.682551767677068710e-03 -1.636428385972976685e-02 6.716552376747131348e-02 -4.997035488486289978e-02 4.462131112813949585e-02 1.217890456318855286e-01 3.710955083370208740e-01 5.863938480615615845e-02 3.175756335258483887e-01 -1.771163381636142731e-02 1.124233826994895935e-01
-3.732487186789512634e-02 -1.570072323083877563e-01 -9.160243719816207886e-02 8.596879988908767700e-02 -3.422782719135284424e-01 7.256099581718444824e-02 1.727709919214248657e-01 3.517837077379226685e-02 -1.986258774995803833e-01 1.652281731367111206e-01 -7.910225540399551392e-02 1.309570223093032837e-01 1.872255802154541016e-01 -2.375862449407577515e-01 3.821660578250885010e-02 -2.108667790889739990e-01 2.112671732902526855e-02 -1.762247681617736816e-01 -5.603162944316864014e-02 -1.505892127752304077e-01 -2.279757261276245117e-01 -1.501130461692810059e-01 1.772913038730621338e-01 3.733258545398712158e-01 1.633159369230270386e-01 2.255550026893615723e-01 2.491483241319656372e-01 2.255258858203887939e-01 1.003116816282272339e-01 2.546678185462951660e-01 6.768429279327392578e-02 -6.685063987970352173e-02
-3.965269401669502258e-02 1.149852201342582703e-01 1.389668285846710205e-01 -6.603208836168050766e-03 -1.212924495339393616e-01 -7.590509951114654541e-02 2.516890168190002441e-01 2.611082792282104492e-01 2.044190019369125366e-01 1.632426679134368896e-02 -1.196002289652824402e-01 -9.234380722045898438e-02 -1.051631346344947815e-01 1.139350831508636475e-01 2.099102884531021118e-01 1.342307776212692261e-01 2.826191484928131104e-01 1.742978990077972412e-01 -1.975835412740707397e-01 -4.959658719599246979e-03 1.592676714062690735e-02 -1.824598312377929688e-01 1.747235357761383057e-01 -6.819028407335281372e-02 -1.872644722461700439e-01 1.968771815299987793e-01 6.873679161071777344e-02 4.998421967029571533e-01 2.515661716461181641e-01 2.133561521768569946e-01 -2.316853217780590057e-02 -8.406505733728408813e-02
3.384125828742980957e-01 9.018296259455382824e-04 6.675889343023300171e-02 -1.038239225745201111e-01 -1.322530806064605713e-01 -3.632437204942107201e-03 1.887799501419067383e-01 -2.530244588851928711e-01 1.951728612184524536e-01 2.190528064966201782e-01 2.751101553440093994e-01 -1.302396655082702637e-01 -9.623427689075469971e-02 1.124557456932961941e-03 6.903834640979766846e-02 1.180699653923511505e-02 2.133236378431320190e-01 1.584300845861434937e-01 -2.579155191779136658e-02 -7.324893772602081299e-02 -2.519830465316772461e-01 -3.091328032314777374e-02 -8.936912566423416138e-02 -3.041524253785610199e-02 -2.868215739727020264e-01 8.120355010032653809e-02 7.550539821386337280e-02 3.706939816474914551e-01 -1.951543241739273071e-01 2.295761853456497192e-01 2.599865794181823730e-01 1.407991647720336914e-01
-1.145205367356538773e-02 6.136469542980194092e-02 -1.170772761106491089e-01 -1.285856515169143677e-01 -1.091596782207489014e-01 -1.803704947233200073e-01 1.825201809406280518e-01 -2.082631981465965509e-04 2.576614320278167725e-01 -3.512290865182876587e-02 -1.485843658447265625e-01 -2.171611785888671875e-02 -2.904746532440185547e-01 -1.284602582454681396e-01 2.453137189149856567e-01 -2.571496367454528809e-02 1.735199093818664551e-01 1.235239803791046143e-01 -2.477229945361614227e-02 -1.733485460281372070e-01 -5.672015249729156494e-02 -1.228005141019821167e-01 -1.126700546592473984e-03 -6.578434258699417114e-02 3.444762527942657471e-02 4.037889838218688965e-01 2.813138663768768311e-01 4.854658842086791992e-01 -3.683795407414436340e-02 2.133315056562423706e-01 -1.034377366304397583e-01 3.064151108264923096e-02
-1.147536188364028931e-01 -6.355087459087371826e-02 2.032000124454498291e-01 1.876093596220016479e-01 -2.293554097414016724e-01 -1.020534615963697433e-02 8.763115853071212769e-03 8.978646248579025269e-02 2.599183917045593262e-01 1.330125778913497925e-01 2.891895547509193420e-02 -2.110188007354736328e-01 5.045340210199356079e-02 -1.534561812877655029e-01 -1.118324995040893555e-01 -1.855960488319396973e-01 2.005705237388610840e-01 1.915413588285446167e-01 -2.117607891559600830e-01 -2.250733971595764160e-02 2.084593772888183594e-01 -1.103009879589080811e-01 2.495467662811279297e-01 4.463978707790374756e-01 -3.114511072635650635e-01 4.075343906879425049e-02 1.340301781892776489e-01 -3.774991724640130997e-03 1.615902185440063477e-01 4.143344610929489136e-02 9.789066016674041748e-02 2.198027372360229492e-01
-1.270882934331893921e-01 -1.260466873645782471e-01 -3.653667867183685303e-02 -2.600550465285778046e-02 -9.981421381235122681e-02 2.431301027536392212e-01 2.001688480377197266e-01 -3.095431625843048096e-01 -5.425877869129180908e-03 1.325118690729141235e-01 -1.163818091154098511e-01 6.383764743804931641e-02 4.409063234925270081e-02 -9.954562038183212280e-02 5.012840628623962402e-01 1.547220051288604736e-01 1.703820973634719849e-01 -3.659089654684066772e-02 -3.197106719017028809e-02 -2.006689459085464478e-02 -1.645005866885185242e-02 -3.963970839977264404e-01 1.350838094949722290e-01 1.185378581285476685e-01 -2.024580389261245728e-01 -1.053856313228607178e-01 3.868429362773895264e-01 -3.957023471593856812e-02 -5.339004099369049072e-02 -1.809027418494224548e-02 -2.973892726004123688e-03 -1.035083234310150146e-01
-2.471297085285186768e-01 -3.154565393924713135e-01 1.026429310441017151e-01 -4.152353852987289429e-02 8.383759856224060059e-02 1.305960714817047119e-01 2.811422944068908691e-01 9.076652931980788708e-04 2.618330158293247223e-02 2.491620182991027832e-01 -2.061035037040710449e-01 7.539431750774383545e-02 1.954456567764282227e-01 -6.204034015536308289e-02 2.994050383567810059e-01 -1.008557677268981934e-01 -2.691488265991210938e-01 -3.120148181915283203e-02 9.907650947570800781e-02 -1.568765640258789062e-01 -4.717594012618064880e-02 -2.663589119911193848e-01 2.083476483821868896e-01 2.400602698326110840e-01 -1.291681975126266479e-01 2.929342389106750488e-01 1.271000653505325317e-01 8.008769899606704712e-02 -1.332863569259643555e-01 2.133837789297103882e-01 2.519708871841430664e-02 -1.369645539671182632e-02
2.784947156906127930e-01 7.267843186855316162e-02 1.643017679452896118e-01 -2.979433350265026093e-02 -9.638156741857528687e-02 3.153967857360839844e-01 3.412621617317199707e-01 -7.772598415613174438e-02 4.017799198627471924e-01 3.402187302708625793e-02 -5.294327856972813606e-04 -1.933704130351543427e-02 3.520317003130912781e-02 -1.563490182161331177e-01 2.571452856063842773e-01 -2.014988809823989868e-01 -1.720534265041351318e-01 8.785732090473175049e-02 -3.087358549237251282e-02 -2.227042764425277710e-01 -4.388762637972831726e-02 -2.167806774377822876e-01 -7.534058298915624619e-03 2.311910092830657959e-01 -2.950912714004516602e-01 2.089071124792098999e-01 4.330675583332777023e-03 8.021169155836105347e-02 -8.860290795564651489e-02 4.398189857602119446e-02 1.180438771843910217e-01 -1.070080474019050598e-01
-3.429381921887397766e-02 -2.173301726579666138e-01 4.340764880180358887e-02 9.531089663505554199e-02 -9.712186455726623535e-02 -1.260788179934024811e-02 2.779540121555328369e-01 -2.272764593362808228e-01 -3.194163143634796143e-01 3.377186954021453857e-01 1.553287953138351440e-01 8.358132839202880859e-02 -8.558519184589385986e-02 -5.415024980902671814e-02 2.197328656911849976e-01 -1.870987862348556519e-01 1.380753517150878906e-01 3.866570889949798584e-01 1.277173012495040894e-01 -2.246959209442138672e-01 -1.419549137353897095e-01 9.925801306962966919e-02 1.398928090929985046e-02 1.993227154016494751e-01 -1.414938718080520630e-01 1.606414318084716797e-01 -2.441441081464290619e-02 1.997526288032531738e-01 4.242362082004547119e-02 1.430871337652206421e-01 1.376018300652503967e-02 -2.174760252237319946e-01
-2.426178455352783203e-01 -3.811130523681640625e-01 -5.881278216838836670e-02 2.988726831972599030e-02 -2.733833193778991699e-01 1.430572867393493652e-01 1.597945690155029297e-01 4.592740908265113831e-02 2.408502250909805298e-01 -1.715426705777645111e-02 -1.218469440937042236e-01 2.611948251724243164e-01 -5.446727573871612549e-02 5.313770845532417297e-02 2.354640960693359375e-01 6.646366417407989502e-02 -5.157773196697235107e-02 2.735170722007751465e-01 -3.832129389047622681e-02 -1.543299555778503418e-01 2.588226459920406342e-02 -2.647192180156707764e-01 7.581956684589385986e-02 1.531559228897094727e-01 -2.393778860569000244e-01 5.783475190401077271e-02 5.931792780756950378e-02 1.889841854572296143e-01 -2.346557825803756714e-01 3.173192441463470459e-01 -1.748123019933700562e-02 5.491578578948974609e-02
-4.070016741752624512e-02 -3.342914283275604248e-01 -3.140656650066375732e-01 -1.216288730502128601e-01 -1.192877441644668579e-01 -7.887269556522369385e-02 1.962199360132217407e-01 9.610901772975921631e-02 6.757953763008117676e-02 2.036535441875457764e-01 -1.494779251515865326e-02 -9.702861309051513672e-02 3.206627443432807922e-02 4.970876872539520264e-02 3.390116095542907715e-01 -1.885873526334762573e-01 -8.354719728231430054e-02 9.634329937398433685e-03 6.133777648210525513e-02 1.358811855316162109e-01 1.134385075420141220e-02 -3.236898183822631836e-01 1.179056987166404724e-01 1.328191161155700684e-01 -3.200485110282897949e-01 2.779872119426727295e-01 8.170634508132934570e-02 -8.775222301483154297e-02 3.618673607707023621e-02 3.557377159595489502e-01 3.304642811417579651e-02 8.073851466178894043e-02
6.188973039388656616e-02 3.473690943792462349e-03 -1.325956135988235474e-01 6.359991431236267090e-02 -2.452601343393325806e-01 -9.427695721387863159e-02 6.129199638962745667e-02 -1.564268767833709717e-01 1.406230181455612183e-01 -2.134970575571060181e-01 -5.584630742669105530e-02 1.132759898900985718e-01 5.537382140755653381e-02 1.150245368480682373e-01 -2.143102698028087616e-02 -1.470058690756559372e-02 1.526531875133514404e-01 2.332263588905334473e-01 -1.606452167034149170e-01 -4.997763782739639282e-02 8.302744477987289429e-02 -1.591981053352355957e-01 3.052408397197723389e-01 9.653781354427337646e-02 -3.355772197246551514e-01 1.842531710863113403e-01 3.768737018108367920e-01 3.042878806591033936e-01 1.614640653133392334e-01 3.190003335475921631e-01 1.297153830528259277e-01 -1.114030033349990845e-01
7.317765057086944580e-02 -1.905882805585861206e-01 -5.490934476256370544e-02 -1.692643612623214722e-01 -2.625407651066780090e-02 1.055402234196662903e-01 -5.283680558204650879e-02 -1.440473943948745728e-01 -3.648055344820022583e-02 1.403546035289764404e-01 1.611522436141967773e-01 1.385504454374313354e-01 1.735830008983612061e-01 -2.980972528457641602e-01 5.400895476341247559e-01 -7.390397787094116211e-02 1.639902777969837189e-02 2.123006433248519897e-01 3.061371743679046631e-01 -4.960593208670616150e-02 -1.092066336423158646e-02 3.205826506018638611e-02 2.111942321062088013e-01 3.866028785705566406e-02 -8.277457952499389648e-02 2.472157031297683716e-01 2.756839394569396973e-01 1.576431244611740112e-01 7.796359807252883911e-02 1.071681752800941467e-01 -3.291134163737297058e-02 1.808474808931350708e-01
-1.033785790205001831e-01 -1.983527392148971558e-01 7.240662723779678345e-02 9.706833213567733765e-02 -8.521779440343379974e-03 -2.431591600179672241e-01 2.775055915117263794e-02 -1.326619237661361694e-01 1.581681966781616211e-01 2.242375016212463379e-01 1.079450477845966816e-03 1.207867711782455444e-01 -2.920327335596084595e-02 1.028918251395225525e-01 4.681108891963958740e-02 1.359770167618989944e-02 1.271719187498092651e-01 1.761873364448547363e-01 -1.040419042110443115e-01 -1.192479357123374939e-01 -1.312097311019897461e-01 -3.979308009147644043e-01 2.994914054870605469e-01 4.534952342510223389e-01 -2.443488240242004395e-01 1.296107769012451172e-01 4.314434528350830078e-02 1.063678935170173645e-01 -7.696208357810974121e-02 1.883096247911453247e-01 2.293598093092441559e-02 2.815348207950592041e-01
1.394457370042800903e-01 -1.237205266952514648e-01 -4.532314538955688477e-01 4.938683286309242249e-02 -2.366804927587509155e-01 9.012974798679351807e-03 4.299745261669158936e-01 -3.346039913594722748e-03 2.772068083286285400e-01 -1.970602944493293762e-02 2.094656378030776978e-01 -1.319773942232131958e-01 7.475393265485763550e-02 -1.735798120498657227e-01 6.007805000990629196e-03 -4.053792729973793030e-02 1.761035621166229248e-01 2.975164726376533508e-02 1.473729461431503296e-01 3.611183259636163712e-03 -2.110852152109146118e-01 -8.339345455169677734e-02 1.052239239215850830e-01 1.459407210350036621e-01 2.750900574028491974e-02 1.298590004444122314e-01 1.403813362121582031e-01 2.484561800956726074e-01 1.322488039731979370e-01 2.783914208412170410e-01 -9.357646107673645020e-02 1.270941458642482758e-02
-9.276866912841796875e-02 -5.581211298704147339e-02 4.141595959663391113e-01 1.073948293924331665e-01 -2.725844979286193848e-01 -1.473068296909332275e-01 8.101506531238555908e-02 -1.570239216089248657e-01 8.545400947332382202e-02 8.826759457588195801e-02 3.511612489819526672e-02 1.258922219276428223e-01 -1.751650571823120117e-01 -5.898177251219749451e-02 2.977046072483062744e-01 -2.588153779506683350e-01 2.324846237897872925e-01 -9.046803414821624756e-02 -6.037733331322669983e-02 1.087517291307449341e-01 -6.496424973011016846e-02 -1.326429098844528198e-01 -2.262204289436340332e-01 4.604998826980590820e-01 5.966924596577882767e-03 1.069374158978462219e-01 -2.047961018979549408e-02 2.387379854917526245e-01 1.406803429126739502e-01 5.876040086150169373e-02 -3.399623930454254150e-02 -1.716764527373015881e-03
1.438203305006027222e-01 8.399667590856552124e-02 1.322719156742095947e-01 -1.100088935345411301e-02 -1.996337920427322388e-01 2.761006951332092285e-01 2.947244048118591309e-01 -2.347552031278610229e-01 2.690594494342803955e-01 4.274233244359493256e-03 -2.302599251270294189e-01 1.869283020496368408e-01 -8.364102244377136230e-02 2.615814283490180969e-02 2.917043268680572510e-01 -1.287946403026580811e-01 2.483722120523452759e-01 6.377759575843811035e-02 1.098345369100570679e-01 -1.655415147542953491e-01 -1.466446518898010254e-01 -1.605379432439804077e-01 1.485332101583480835e-01 2.408264726400375366e-01 9.752371162176132202e-02 -5.262630060315132141e-02 3.993130326271057129e-01 -1.960445009171962738e-02 6.739155203104019165e-02 -4.908171668648719788e-02 7.079429924488067627e-02 -1.010662168264389038e-01
-1.609544157981872559e-01 -2.966923117637634277e-01 1.681291908025741577e-01 5.479865893721580505e-02 2.095782011747360229e-02 1.237463429570198059e-01 2.043797671794891357e-01 5.525096878409385681e-02 -5.272032693028450012e-02 2.008528262376785278e-01 2.212513424456119537e-02 2.077408283948898315e-01 2.618040144443511963e-02 -2.522478103637695312e-01 3.155650496482849121e-01 1.649600863456726074e-01 3.180131912231445312e-01 -3.256965056061744690e-02 8.037655800580978394e-02 -2.787306606769561768e-01 -1.319368183612823486e-02 -1.714294999837875366e-01 6.544502824544906616e-02 -3.541309759020805359e-02 -1.244660839438438416e-01 8.138413727283477783e-02 3.043536245822906494e-01 2.058328688144683838e-01 -1.089608892798423767e-01 1.514380127191543579e-01 2.785245478153228760e-01 1.593967676162719727e-01
2.531223595142364502e-01 2.078829146921634674e-02 1.269722133874893188e-01 -9.143795073032379150e-02 6.372895836830139160e-02 7.931804656982421875e-02 2.882575988769531250e-01 -7.815820723772048950e-02 9.432348608970642090e-02 1.981453001499176025e-01 5.321986079216003418e-01 -1.497633010149002075e-01 -1.848999410867691040e-01 -4.144482687115669250e-02 1.219116821885108948e-01 -1.638335734605789185e-01 1.552649140357971191e-01 1.494775116443634033e-01 -5.430550663731992245e-04 -1.971844024956226349e-02 1.719847619533538818e-01 -1.332216709852218628e-01 1.661415547132492065e-01 7.368478178977966309e-02 -3.109749555587768555e-01 5.783075466752052307e-02 1.536112576723098755e-01 2.394983172416687012e-01 1.378405988216400146e-01 1.155300438404083252e-01 9.517257660627365112e-02 1.744075864553451538e-01
-2.499958872795104980e-01 -9.365555644035339355e-02 2.552336752414703369e-01 -7.765754312276840210e-02 -1.133475080132484436e-01 3.315835297107696533e-01 -1.267500128597021103e-02 6.640378385782241821e-02 -6.149485707283020020e-02 1.745909601449966431e-01 -2.352266572415828705e-02 1.555710751563310623e-02 5.598645657300949097e-02 -5.970134586095809937e-02 1.821607202291488647e-01 -2.467038333415985107e-01 -3.722814098000526428e-02 1.157653182744979858e-01 9.809931367635726929e-02 -1.170020774006843567e-01 -1.389113217592239380e-01 -5.436296761035919189e-02 1.119017750024795532e-01 2.251431494951248169e-01 -2.219666540622711182e-01 2.703548669815063477e-01 5.528007745742797852e-01 1.090985350310802460e-02 9.638398885726928711e-02 6.420163065195083618e-02 1.637331545352935791e-01 5.034607276320457458e-02
1.706387549638748169e-01 -2.357481718063354492e-01 6.907591968774795532e-02 9.462978690862655640e-02 -1.335129588842391968e-01 1.163620874285697937e-02 2.772515714168548584e-01 8.395420759916305542e-02 -3.001525700092315674e-01 3.290601670742034912e-01 -5.806819722056388855e-02 -8.419218659400939941e-02 2.183831185102462769e-01 -2.812176346778869629e-01 2.612320780754089355e-01 -2.034514024853706360e-02 1.039066314697265625e-01 -3.704684227705001831e-02 3.498461842536926270e-01 1.020753085613250732e-01 8.837738633155822754e-02 1.249123550951480865e-02 -3.844567388296127319e-02 2.773144245147705078e-01 -1.453054249286651611e-01 1.501798480749130249e-01 2.563915550708770752e-01 1.962321251630783081e-01 6.092015281319618225e-02 -2.676066197454929352e-02 -4.064615070819854736e-02 1.005902066826820374e-01
-1.696395687758922577e-02 -2.586497366428375244e-01 -6.655202060937881470e-02 1.139225140213966370e-01 1.630561947822570801e-01 1.072237044572830200e-01 8.443635702133178711e-02 -4.985328391194343567e-02 -1.154660657048225403e-01 3.796274662017822266e-01 -3.493809401988983154e-01 4.980245605111122131e-02 -5.266083031892776489e-02 -5.318433418869972229e-02 2.404588907957077026e-01 -5.168559774756431580e-02 2.106539905071258545e-01 2.606834173202514648e-01 1.956495195627212524e-01 7.645504921674728394e-02 -6.903846282511949539e-03 1.149797737598419189e-01 1.786474883556365967e-01 3.917486667633056641e-01 -6.658889353275299072e-02 1.340113431215286255e-01 2.789627909660339355e-01 2.194892168045043945e-01 2.487093582749366760e-02 -1.151209101080894470e-01 4.485818743705749512e-02 1.542900968343019485e-02
1.432748734951019287e-01 -5.625173076987266541e-02 9.325604140758514404e-02 -1.822798997163772583e-01 -3.968291580677032471e-01 5.274261906743049622e-02 2.701432094909250736e-04 -1.120987758040428162e-01 2.615958750247955322e-01 -2.452571094036102295e-01 -1.807949692010879517e-01 3.017177805304527283e-02 -5.845081061124801636e-02 9.848297387361526489e-02 5.001606792211532593e-02 -8.867769688367843628e-02 2.201069593429565430e-01 2.095014005899429321e-01 -3.209991380572319031e-03 -4.134762659668922424e-02 -7.345184683799743652e-02 -1.762428879737854004e-01 1.151855960488319397e-01 -3.500718623399734497e-02 -2.076244205236434937e-01 -6.787400692701339722e-02 2.538305222988128662e-01 3.566764593124389648e-01 1.647028923034667969e-01 3.907173573970794678e-01 5.510250478982925415e-02 -9.332039952278137207e-02
1.797019988298416138e-01 -7.969618774950504303e-03 2.110867351293563843e-01 -1.329886168241500854e-01 -2.710694372653961182e-01 1.819988153874874115e-02 -6.344694644212722778e-02 6.193332001566886902e-02 4.965901747345924377e-02 2.496883505955338478e-03 -2.758396863937377930e-01 -9.781204909086227417e-02 1.953401863574981689e-01 -1.045594513416290283e-01 -5.412425525719299912e-05 -3.784745931625366211e-02 2.292888909578323364e-01 4.468889236450195312e-01 -1.362385302782058716e-01 1.852313429117202759e-01 -5.536577105522155762e-02 -1.212242618203163147e-01 2.675137519836425781e-01 -2.203014791011810303e-01 -2.261219620704650879e-01 1.094074398279190063e-01 2.411270737648010254e-01 9.558574110269546509e-02 -7.951962202787399292e-02 2.728895545005798340e-01 -1.659211069345474243e-01 -5.801379308104515076e-02
5.039746873080730438e-03 -2.203085720539093018e-01 -2.132870405912399292e-01 1.798775941133499146e-01 -2.337931245565414429e-01 4.191933572292327881e-02 2.239378243684768677e-01 1.528200060129165649e-01 -1.085798591375350952e-01 3.562565147876739502e-01 -4.332339018583297729e-02 -9.248331189155578613e-02 1.775476187467575073e-01 -1.683361232280731201e-01 7.570735365152359009e-02 -1.457444131374359131e-01 1.526098139584064484e-02 -4.200239107012748718e-02 -6.038128957152366638e-02 1.114056259393692017e-01 4.000733420252799988e-02 -1.543714255094528198e-01 2.455387562513351440e-01 4.018712937831878662e-01 -1.090771928429603577e-01 3.487515449523925781e-01 9.255863726139068604e-02 2.489164005964994431e-03 -6.665199249982833862e-02 1.741338074207305908e-01 -2.254137545824050903e-01 1.214524209499359131e-01
-2.516156136989593506e-01 -9.422845393419265747e-02 1.374835371971130371e-01 -4.405835270881652832e-02 -3.604726493358612061e-01 8.398628793656826019e-03 9.369441866874694824e-02 -2.624638378620147705e-01 2.654507290571928024e-03 1.920547522604465485e-02 -2.566052041947841644e-02 -2.006464079022407532e-02 8.240308612585067749e-02 -1.742088347673416138e-01 4.024364352226257324e-01 -3.132276982069015503e-02 6.506490707397460938e-02 7.324562221765518188e-02 1.442120373249053955e-01 1.119062900543212891e-01 -3.210591077804565430e-01 -1.977122277021408081e-01 -2.550972104072570801e-01 3.555263280868530273e-01 -1.599300801753997803e-01 -9.674746543169021606e-02 -4.784846678376197815e-02 1.711272895336151123e-01 1.604113429784774780e-01 1.237450540065765381e-01 -3.303187340497970581e-02 1.121168434619903564e-01
1.987174302339553833e-01 -2.431292980909347534e-01 -5.206935480237007141e-02 -1.559716910123825073e-01 -3.805664181709289551e-01 -4.552097320556640625e-01 -7.819485850632190704e-03 1.501148045063018799e-01 1.423209011554718018e-01 1.760770529508590698e-01 -6.405345350503921509e-02 -6.790390610694885254e-02 2.256795614957809448e-01 3.800911828875541687e-02 7.037898898124694824e-02 -2.019113600254058838e-01 1.753524243831634521e-01 -9.521654248237609863e-02 8.790314197540283203e-02 4.681103304028511047e-02 -4.255545511841773987e-02 -1.660473644733428955e-01 2.592686377465724945e-02 2.907720804214477539e-01 -1.451957970857620239e-01 1.372933238744735718e-01 2.283336073160171509e-01 3.258515149354934692e-02 1.237610429525375366e-01 1.085857078433036804e-01 -1.509984582662582397e-01 1.851363480091094971e-01
2.252133637666702271e-01 1.572895050048828125e-02 -2.136310935020446777e-01 9.174649417400360107e-02 -3.825393617153167725e-01 -1.261757612228393555e-01 9.729611873626708984e-02 -2.091275900602340698e-01 -7.146739959716796875e-02 1.846092492341995239e-01 7.758768275380134583e-03 2.132530063390731812e-01 -2.201495468616485596e-01 -2.937529385089874268e-01 1.995506435632705688e-01 -1.590447723865509033e-01 2.360053956508636475e-01 7.763207703828811646e-02 3.023594245314598083e-02 -9.461209177970886230e-02 -4.608118534088134766e-02 -2.957511544227600098e-01 1.781073212623596191e-01 1.988736838102340698e-01 -2.827691733837127686e-01 1.329662464559078217e-02 1.733770370483398438e-01 -8.339662104845046997e-02 -3.700103983283042908e-02 1.442604660987854004e-01 -1.483374983072280884e-01 -3.362354263663291931e-02
1.814486533403396606e-01 3.543447237461805344e-03 1.515963971614837646e-01 -5.469867214560508728e-02 -1.210118234157562256e-01 1.602948755025863647e-01 2.900396883487701416e-01 -3.294794261455535889e-01 1.854077428579330444e-01 2.531103193759918213e-01 -1.294516623020172119e-01 1.593125313520431519e-01 1.590305268764495850e-01 -1.790053024888038635e-02 2.081471681594848633e-01 3.566072508692741394e-02 2.124053537845611572e-01 1.195516064763069153e-01 -1.187987178564071655e-01 -1.126578301191329956e-01 -3.178840577602386475e-01 -8.415867388248443604e-02 3.521112725138664246e-02 1.559539288282394409e-01 1.193388104438781738e-01 -1.216447651386260986e-01 4.489275515079498291e-01 8.734532445669174194e-02 1.000964641571044922e-01 -4.765337333083152771e-02 9.052598476409912109e-02 1.367040425539016724e-01
1.378559619188308716e-01 9.171611070632934570e-02 5.986444279551506042e-02 2.174099236726760864e-01 -2.506403028964996338e-01 2.254697121679782867e-02 1.338566243648529053e-01 -2.156175076961517334e-01 -2.655285224318504333e-02 -1.756621338427066803e-02 3.620602563023567200e-02 4.460044205188751221e-02 -5.670466274023056030e-02 -1.493026614189147949e-01 7.747775409370660782e-03 -1.410599052906036377e-01 2.805196680128574371e-02 2.878267765045166016e-01 2.653634846210479736e-01 -2.364550903439521790e-02 -8.260894566774368286e-02 -3.539363145828247070e-01 4.523824751377105713e-01 5.089937150478363037e-02 -2.689331471920013428e-01 -1.734067648649215698e-01 2.236450165510177612e-01 7.042600959539413452e-02 1.310530751943588257e-01 9.645649790763854980e-02 -1.127770394086837769e-01 -2.317417562007904053e-01
-9.753994643688201904e-02 -1.016715615987777710e-01 1.460809856653213501e-01 -2.720020338892936707e-02 -2.404565513134002686e-01 9.701412171125411987e-03 -6.022838130593299866e-02 5.628759390674531460e-04 2.043931186199188232e-01 1.402606964111328125e-01 8.980786055326461792e-02 1.406266242265701294e-01 -1.647384837269783020e-02 -1.406404376029968262e-01 1.760724633932113647e-01 -3.330478072166442871e-01 4.053663015365600586e-01 5.775724723935127258e-02 6.445138156414031982e-02 -1.702739298343658447e-01 -1.859162561595439911e-02 1.837143450975418091e-01 1.167666167020797729e-01 6.927807629108428955e-02 -3.141773939132690430e-01 3.195280432701110840e-01 1.257613599300384521e-01 2.359198033809661865e-02 1.183901652693748474e-01 2.439679503440856934e-01 3.017622279003262520e-03 3.181264996528625488e-01
2.650678753852844238e-01 -3.715930879116058350e-02 1.428365111351013184e-01 2.731093466281890869e-01 9.804566949605941772e-02 -1.473474502563476562e-01 9.801797568798065186e-02 6.679090857505798340e-02 -1.126715540885925293e-01 2.169593870639801025e-01 -2.864947600755840540e-04 8.849234879016876221e-02 6.732723861932754517e-02 -1.768773794174194336e-01 2.841650545597076416e-01 -2.738227844238281250e-01 1.102820187807083130e-01 8.471085876226425171e-02 1.355114430189132690e-01 -1.961424350738525391e-01 1.086333766579627991e-01 -1.183058484457433224e-03 1.350587010383605957e-01 2.387528866529464722e-01 -1.250539273023605347e-01 1.783632189035415649e-01 4.994423687458038330e-01 -6.615106761455535889e-02 6.545279920101165771e-02 2.275809049606323242e-01 -5.895205587148666382e-02 6.918991357088088989e-02
-1.304309815168380737e-01 3.262672945857048035e-02 6.845896691083908081e-02 2.495574578642845154e-02 5.148197524249553680e-03 1.184082478284835815e-01 1.447012573480606079e-01 2.680291235446929932e-01 3.973786830902099609e-01 -2.018232345581054688e-01 1.223017740994691849e-02 -7.974205166101455688e-02 -5.895681679248809814e-02 -9.328361600637435913e-02 3.271961510181427002e-01 1.779346466064453125e-01 1.095988973975181580e-02 1.563037484884262085e-01 9.423083811998367310e-02 -6.279074400663375854e-02 -2.659183442592620850e-01 -1.138899195939302444e-02 2.574757635593414307e-01 6.176168099045753479e-02 -1.940211057662963867e-01 1.338054835796356201e-01 2.086956650018692017e-01 4.402079284191131592e-01 7.298116385936737061e-02 1.768586337566375732e-01 -3.659567236900329590e-02 -6.774290651082992554e-02
9.607263654470443726e-02 -2.746865451335906982e-01 -1.979775168001651764e-02 6.654996424913406372e-02 -1.274429857730865479e-01 9.648966044187545776e-02 1.001000404357910156e-01 1.709718853235244751e-01 1.976767778396606445e-01 9.653221815824508667e-02 2.488227374851703644e-02 -1.110447570681571960e-01 1.414590030908584595e-01 -7.489132136106491089e-02 1.440453082323074341e-01 -2.734597027301788330e-01 -4.088671132922172546e-02 -1.558782998472452164e-02 7.350853830575942993e-02 -1.116772443056106567e-01 -3.428587457165122032e-03 -2.970788776874542236e-01 -3.048234246671199799e-02 2.126440107822418213e-01 -2.342392876744270325e-02 2.046984583139419556e-01 1.166519448161125183e-01 2.440500408411026001e-01 5.409060120582580566e-01 5.400688573718070984e-02 -2.595870792865753174e-01 1.746302694082260132e-01
-2.429485619068145752e-01 -1.141008511185646057e-01 -1.743953302502632141e-02 9.828706830739974976e-02 -2.290074480697512627e-03 -1.000709645450115204e-02 4.262560904026031494e-01 -1.718908250331878662e-01 -1.832685060799121857e-02 3.100904822349548340e-01 -1.986676603555679321e-01 1.309027224779129028e-01 -4.109955579042434692e-02 -2.193985283374786377e-01 1.658401936292648315e-01 -9.578608721494674683e-02 -7.392505649477243423e-03 1.111240126192569733e-03 2.569868862628936768e-01 -3.580155596137046814e-02 -3.920185938477516174e-02 -1.098513454198837280e-01 3.039091825485229492e-01 3.341729342937469482e-01 -2.280358225107192993e-01 2.634632587432861328e-01 6.498315930366516113e-02 -3.493326529860496521e-02 -6.973721832036972046e-02 1.723442673683166504e-01 -5.761184915900230408e-02 1.314902305603027344e-01
-1.265288982540369034e-02 -4.375260174274444580e-01 -4.914504289627075195e-02 -1.716455221176147461e-01 -2.444979101419448853e-01 -2.166576124727725983e-02 2.498829066753387451e-01 2.546768821775913239e-02 5.440937355160713196e-02 3.008117377758026123e-01 2.131616510450839996e-02 -7.233904302120208740e-02 -1.782860606908798218e-01 -2.403327077627182007e-01 -1.686304807662963867e-01 9.506291151046752930e-02 2.047827988862991333e-01 1.599065065383911133e-01 -1.021639779210090637e-01 4.054813086986541748e-02 3.753988444805145264e-02 -1.897440403699874878e-01 1.686996966600418091e-01 2.727214097976684570e-01 4.148225113749504089e-02 1.316899955272674561e-01 2.225622534751892090e-02 2.566035687923431396e-01 -3.307007849216461182e-01 3.330665081739425659e-02 -3.182965144515037537e-02 -1.015621274709701538e-01
3.755050897598266602e-02 1.731215603649616241e-02 1.232711300253868103e-01 -1.362634450197219849e-01 -1.218657288700342178e-02 6.202387064695358276e-02 1.076445281505584717e-01 -6.211563199758529663e-02 2.637793719768524170e-01 -6.871909648180007935e-02 -1.003051474690437317e-01 -1.330273002386093140e-01 5.553503334522247314e-02 2.172061502933502197e-01 2.167665213346481323e-01 1.153590455651283264e-01 1.890362948179244995e-01 -1.842595404013991356e-03 -2.508201301097869873e-01 -1.592566370964050293e-01 4.152765497565269470e-02 -1.366239488124847412e-01 1.038395166397094727e-01 3.197448253631591797e-01 -3.816635012626647949e-01 1.548695713281631470e-01 1.571041345596313477e-01 3.630636036396026611e-01 1.575252413749694824e-01 3.325100839138031006e-01 1.159965768456459045e-01 8.113804273307323456e-03
1.023474261164665222e-01 -1.469037532806396484e-01 -1.890088804066181183e-02 -2.081543803215026855e-01 -3.108375072479248047e-01 -6.556256860494613647e-02 6.498727202415466309e-02 6.729805469512939453e-02 1.383683085441589355e-01 3.141537308692932129e-01 -2.911421097815036774e-02 2.690623998641967773e-01 -1.541469693183898926e-01 -2.110141962766647339e-01 -1.225867122411727905e-01 -2.716192603111267090e-01 -1.151556894183158875e-01 2.434735745191574097e-01 -1.186973415315151215e-02 1.556512117385864258e-01 -8.643022179603576660e-02 -2.794210016727447510e-01 8.767464756965637207e-02 2.053069025278091431e-01 -5.964435264468193054e-02 8.603586815297603607e-03 1.419516354799270630e-01 3.740573227405548096e-01 -1.627871692180633545e-01 9.661758691072463989e-02 1.825119853019714355e-01 3.572610020637512207e-02
9.134039282798767090e-02 -2.355833649635314941e-01 -2.383947670459747314e-01 1.124249920248985291e-01 -1.960120648145675659e-01 -1.662375777959823608e-02 5.415911674499511719e-01 1.071368902921676636e-02 2.158114165067672729e-01 -1.017781123518943787e-01 6.585030257701873779e-02 -8.133836090564727783e-02 -1.839422970078885555e-03 -2.129814028739929199e-01 -1.393648982048034668e-01 1.172611936926841736e-01 -5.255312100052833557e-02 1.641570627689361572e-01 1.752527058124542236e-01 -7.800941914319992065e-02 -9.342622011899948120e-02 -6.417593359947204590e-02 1.108341217041015625e-01 2.764864563941955566e-01 -2.411913592368364334e-03 2.586054503917694092e-01 -6.284191459417343140e-02 2.147823870182037354e-01 1.768374145030975342e-01 2.477209568023681641e-01 7.956794649362564087e-02 -6.414607912302017212e-02
-9.033106034621596336e-04 -2.286091297864913940e-01 1.614360511302947998e-02 1.247144341468811035e-01 1.104950159788131714e-01 2.581188827753067017e-02 -1.260908097028732300e-01 -3.444450348615646362e-02 3.026743829250335693e-01 -3.107558749616146088e-02 -1.402539610862731934e-01 1.898247428471222520e-04 -5.110094789415597916e-04 1.546267140656709671e-02 1.872046291828155518e-02 3.297028318047523499e-02 3.126062750816345215e-01 2.319891303777694702e-01 8.935505151748657227e-02 -8.474889211356639862e-03 7.072093337774276733e-02 -3.183932304382324219e-01 2.393167763948440552e-01 2.363670989871025085e-02 4.285046458244323730e-02 4.766028374433517456e-02 3.954476714134216309e-01 3.191552758216857910e-01 2.656355202198028564e-01 3.061477839946746826e-01 4.215693566948175430e-03 -1.938523501157760620e-01
1.465168595314025879e-01 -3.644983172416687012e-01 -4.053832963109016418e-03 -1.836391240358352661e-01 -1.127799525856971741e-01 1.251881569623947144e-01 1.309301108121871948e-01 -1.363028958439826965e-02 3.461048379540443420e-02 1.526384614408016205e-02 1.280230134725570679e-01 -3.740182146430015564e-02 -7.238533347845077515e-02 -3.210306167602539062e-01 3.465322852134704590e-01 -1.416478902101516724e-01 -6.704310327768325806e-02 1.260370016098022461e-01 2.474030554294586182e-01 4.030229151248931885e-02 -9.804672002792358398e-02 -2.236836031079292297e-02 -1.879588812589645386e-01 1.047433465719223022e-01 -1.302045583724975586e-01 1.875520497560501099e-01 3.532472550868988037e-01 -3.231039643287658691e-02 3.461022078990936279e-01 5.494181066751480103e-02 -2.302240133285522461e-01 -7.179567217826843262e-02
1.395315080881118774e-01 -6.085736677050590515e-02 1.489180475473403931e-01 4.445414617657661438e-02 -5.247312188148498535e-01 -2.843907102942466736e-02 -5.148889869451522827e-02 -1.733174622058868408e-01 2.535721957683563232e-01 2.557808756828308105e-01 -6.440915167331695557e-02 -5.127586424350738525e-02 7.308021187782287598e-02 6.309400498867034912e-02 -3.748906403779983521e-02 -6.582499295473098755e-02 -4.143379628658294678e-02 -2.915887832641601562e-01 3.575706481933593750e-02 -1.471523791551589966e-01 6.400537490844726562e-02 -1.962352246046066284e-01 2.572929859161376953e-01 2.510465681552886963e-01 -2.694981992244720459e-01 6.282512098550796509e-02 2.533423602581024170e-01 8.249637484550476074e-02 9.799119085073471069e-02 2.080209851264953613e-01 9.555440396070480347e-02 -3.465107455849647522e-02
1.511476635932922363e-01 -2.416482567787170410e-02 1.788071841001510620e-01 -1.425825357437133789e-01 -1.005659848451614380e-01 2.413386255502700806e-01 1.635728478431701660e-01 1.199248712509870529e-02 2.019068598747253418e-01 2.053480595350265503e-01 -8.741657435894012451e-02 4.535975307226181030e-02 2.670097537338733673e-02 -3.883983567357063293e-02 3.407991826534271240e-01 -1.106710508465766907e-01 -1.564575135707855225e-01 1.162043511867523193e-01 3.215843439102172852e-01 -2.300571501255035400e-01 -2.261970937252044678e-01 6.688454188406467438e-03 -6.768235564231872559e-02 1.196642443537712097e-01 -1.350542455911636353e-01 1.214127391576766968e-01 3.895016610622406006e-01 -3.864740428980439901e-04 2.718486487865447998e-01 1.033759713172912598e-01 -2.500080764293670654e-01 9.769280254840850830e-02
-1.619403958320617676e-01 -1.482468396425247192e-01 2.580722868442535400e-01 2.859673462808132172e-02 3.988178446888923645e-02 -1.628014631569385529e-02 -5.206151306629180908e-02 -6.820089370012283325e-02 2.890455424785614014e-01 2.058481425046920776e-01 1.196398586034774780e-02 1.211644411087036133e-01 2.847103960812091827e-02 1.818365603685379028e-02 1.915100216865539551e-01 2.164926826953887939e-01 2.457843720912933350e-01 2.267757952213287354e-01 -3.858804330229759216e-02 -1.815703362226486206e-01 -6.620220094919204712e-02 -3.759570717811584473e-01 1.655812114477157593e-01 3.874541223049163818e-01 -2.276549786329269409e-01 1.289350241422653198e-01 2.220024615526199341e-01 7.652843836694955826e-03 -1.896109282970428467e-01 1.523590087890625000e-01 5.632917582988739014e-02 6.257082801312208176e-03
2.548606097698211670e-01 -1.251355409622192383e-01 7.331572473049163818e-02 -1.985279470682144165e-02 -1.494565904140472412e-01 1.742735952138900757e-01 3.808391094207763672e-01 -2.399351447820663452e-01 -2.961966767907142639e-02 -5.623720958828926086e-02 2.958664000034332275e-01 1.894942522048950195e-01 1.981157958507537842e-01 -6.733226031064987183e-02 2.780294790863990784e-02 -4.015335068106651306e-02 2.058756053447723389e-01 3.424920439720153809e-01 -9.686179459095001221e-02 1.377935111522674561e-01 1.854031719267368317e-02 -1.918466389179229736e-01 1.156221330165863037e-02 -1.211380138993263245e-01 -1.896101087331771851e-01 1.167203858494758606e-01 2.141399085521697998e-01 2.730450630187988281e-01 3.648229688405990601e-02 -1.122656613588333130e-01 -2.391614913940429688e-01 5.931825563311576843e-02
7.692670077085494995e-02 -3.669056668877601624e-02 1.313028186559677124e-01 -2.596042454242706299e-01 -9.254191815853118896e-02 -8.247161284089088440e-03 2.242141067981719971e-01 1.034073159098625183e-01 1.277471780776977539e-01 1.416182052344083786e-02 -9.160921722650527954e-02 3.316165208816528320e-01 -1.432083249092102051e-01 -3.324391245841979980e-01 1.324942857027053833e-01 1.004636883735656738e-01 2.104633450508117676e-01 2.990868389606475830e-01 -9.222877770662307739e-02 -1.312578767538070679e-01 2.207707464694976807e-01 4.738682508468627930e-02 -7.676657289266586304e-02 1.048015952110290527e-01 -6.971693783998489380e-02 2.394953742623329163e-02 3.082499802112579346e-01 3.980569541454315186e-01 1.734814792871475220e-01 1.138341724872589111e-01 -9.784761816263198853e-02 -7.795207202434539795e-02
-2.157534807920455933e-01 -1.987015157938003540e-01 2.300938367843627930e-01 6.170013174414634705e-02 -2.847964465618133545e-01 9.045400470495223999e-02 1.530477404594421387e-01 8.028063923120498657e-02 8.422663807868957520e-02 8.234912902116775513e-02 9.369118511676788330e-02 -2.052376121282577515e-01 2.298580668866634369e-02 -1.157161369919776917e-01 -3.072788715362548828e-01 1.310739852488040924e-02 1.586410105228424072e-01 1.361375302076339722e-01 9.976232051849365234e-02 -1.195256784558296204e-02 -1.184184923768043518e-01 -6.329576671123504639e-02 1.729709357023239136e-01 3.476092517375946045e-01 -4.027362465858459473e-01 9.109125286340713501e-02 3.062891066074371338e-01 1.216164305806159973e-01 1.739298403263092041e-01 -1.638015955686569214e-01 -6.286769360303878784e-02 4.542189091444015503e-02
1.822414845228195190e-01 -1.922038793563842773e-01 2.014533057808876038e-02 -4.636435583233833313e-02 -1.971384733915328979e-01 3.521213307976722717e-02 -2.725421823561191559e-02 -2.202271223068237305e-01 -2.211213111877441406e-02 1.137973219156265259e-01 -1.863427605712786317e-04 1.170209944248199463e-01 1.407084763050079346e-01 -2.357169240713119507e-01 4.618003368377685547e-01 -1.030582562088966370e-01 2.189597934484481812e-01 1.161837130784988403e-01 3.546436727046966553e-01 1.625345051288604736e-01 7.651416957378387451e-02 6.676177680492401123e-02 1.325392723083496094e-01 -4.348043724894523621e-02 -1.098057813942432404e-02 3.529631197452545166e-01 3.018093705177307129e-01 1.373438239097595215e-01 -1.069597452878952026e-01 8.968622982501983643e-02 -1.136600449681282043e-01 3.332595527172088623e-02
-4.793926328420639038e-02 -2.367680817842483521e-01 3.356181830167770386e-02 -1.640624739229679108e-02 -3.280894756317138672e-01 -2.468040958046913147e-02 4.179648682475090027e-02 -5.240111798048019409e-02 1.936949640512466431e-01 8.516081422567367554e-02 2.862335182726383209e-02 1.383431702852249146e-01 1.687134653329849243e-01 -4.147212207317352295e-02 -5.505581945180892944e-02 1.646005511283874512e-01 -6.936934590339660645e-02 -9.736001491546630859e-02 3.791373223066329956e-02 -7.346215844154357910e-02 -2.646485269069671631e-01 -2.317311465740203857e-01 3.145956397056579590e-01 2.068635225296020508e-01 -1.595223546028137207e-01 3.572804480791091919e-02 4.701286256313323975e-01 9.196707606315612793e-02 1.628466397523880005e-01 1.599514782428741455e-01 3.008882105350494385e-01 -1.303819864988327026e-01
-1.811434328556060791e-01 -3.227744996547698975e-01 2.241515815258026123e-01 -1.846648603677749634e-01 -3.607137799263000488e-01 -1.409207731485366821e-01 1.763439774513244629e-01 -2.167339250445365906e-02 1.926275193691253662e-01 1.559600606560707092e-02 1.402217596769332886e-01 -3.887671604752540588e-02 -1.473696827888488770e-01 -5.598647892475128174e-02 1.766477823257446289e-01 1.757136583328247070e-01 1.052357405424118042e-01 9.096947312355041504e-02 1.196426246315240860e-02 -1.194345727562904358e-01 5.268255248665809631e-02 -2.041245847940444946e-01 9.287519007921218872e-02 6.289662420749664307e-02 -4.342470765113830566e-01 -1.673938184976577759e-01 1.710542887449264526e-01 5.034233629703521729e-02 1.973942071199417114e-01 1.264986582100391388e-02 -2.369438707828521729e-01 -1.312652826309204102e-01
-1.762421801686286926e-02 3.247372806072235107e-02 -5.537144024856388569e-04 -1.067384481430053711e-01 -5.930224061012268066e-02 -1.491664052009582520e-01 2.230749875307083130e-01 2.186890691518783569e-01 2.298431694507598877e-01 2.458229660987854004e-02 -4.088546335697174072e-02 1.143460348248481750e-01 -1.988644748926162720e-01 -2.526075243949890137e-01 1.624423712491989136e-01 -9.707909822463989258e-02 2.904948294162750244e-01 7.693415880203247070e-02 -6.200844794511795044e-02 -1.690213680267333984e-01 2.773629724979400635e-01 4.079573601484298706e-02 -1.076982393860816956e-01 2.702207863330841064e-02 -9.139153175055980682e-03 1.973888725042343140e-01 4.507735073566436768e-01 3.217642903327941895e-01 1.707738339900970459e-01 2.562038302421569824e-01 -3.319557756185531616e-02 -3.484977409243583679e-02
-9.403950721025466919e-02 -2.584724128246307373e-01 2.330303788185119629e-01 -3.241654112935066223e-02 -3.159113824367523193e-01 6.854319572448730469e-02 2.136504650115966797e-02 -1.992033123970031738e-01 1.094765514135360718e-01 -7.966890186071395874e-02 -3.970220685005187988e-02 1.078370511531829834e-01 -3.578270971775054932e-02 -1.630366146564483643e-01 3.101457953453063965e-01 4.795714840292930603e-02 2.675189673900604248e-01 1.516317874193191528e-01 2.132437564432621002e-02 1.721794605255126953e-01 -3.430536389350891113e-01 -1.570356041193008423e-01 -1.235804855823516846e-01 4.233602583408355713e-01 -1.300214082002639771e-01 7.733587175607681274e-02 -8.203748613595962524e-02 2.296465635299682617e-01 6.313738226890563965e-02 -5.572951212525367737e-02 -1.243416070938110352e-01 7.143608294427394867e-03
-3.690382698550820351e-03 -3.767189383506774902e-02 8.683208376169204712e-02 -2.757395431399345398e-02 -4.412890374660491943e-01 -1.342849731445312500e-01 8.021859079599380493e-02 7.356536388397216797e-02 2.049378454685211182e-01 -1.516682058572769165e-01 -5.523278936743736267e-02 1.009740754961967468e-01 8.747167885303497314e-02 -2.252628356218338013e-01 2.790852189064025879e-01 -1.788202114403247833e-02 1.886119544506072998e-01 1.365678012371063232e-01 -1.671171188354492188e-01 -6.487067043781280518e-02 4.062872380018234253e-02 1.114827208220958710e-02 -2.030366659164428711e-01 8.009810745716094971e-02 1.201644465327262878e-01 -9.317357838153839111e-02 1.602026224136352539e-01 5.199216008186340332e-01 8.717492222785949707e-02 2.305830419063568115e-01 1.857093572616577148e-01 -2.575362101197242737e-02
-7.503865659236907959e-02 -3.228986561298370361e-01 7.643652707338333130e-02 -1.047034412622451782e-01 -2.492719590663909912e-01 2.397673875093460083e-01 2.881910093128681183e-02 -1.647662743926048279e-02 5.247922241687774658e-02 5.353673920035362244e-02 3.994053602218627930e-02 -1.236142441630363464e-01 6.059566885232925415e-02 -2.918016910552978516e-01 2.070625685155391693e-02 -3.139033317565917969e-01 -4.059631377458572388e-02 -1.474946155212819576e-03 1.488632615655660629e-02 1.548546999692916870e-01 -3.564512729644775391e-02 -2.964850366115570068e-01 -1.120778620243072510e-01 6.359481811523437500e-02 -1.053738147020339966e-01 3.246754705905914307e-01 1.328677982091903687e-01 1.715864539146423340e-01 4.285497367382049561e-01 8.074343949556350708e-02 -6.420004367828369141e-02 2.296783179044723511e-01
-9.738167375326156616e-02 -3.005425035953521729e-01 -2.355067729949951172e-01 -1.174696609377861023e-01 -1.585237681865692139e-01 5.795891582965850830e-02 2.545442879199981689e-01 9.207983314990997314e-02 -1.054828613996505737e-01 3.292080461978912354e-01 -2.016938477754592896e-01 -1.226851418614387512e-01 1.893725395202636719e-01 -1.328608542680740356e-01 2.007898390293121338e-01 -5.419290810823440552e-02 7.822960615158081055e-03 -1.674191802740097046e-01 1.122079715132713318e-01 1.634719520807266235e-01 1.151677444577217102e-01 -2.446147203445434570e-01 2.564124017953872681e-02 3.044959008693695068e-01 -2.472361475229263306e-01 1.524333208799362183e-01 8.753805607557296753e-02 -8.261940442025661469e-03 -3.346663340926170349e-02 3.363273739814758301e-01 -1.284620165824890137e-01 2.129003219306468964e-02
-4.730515182018280029e-02 -1.157479211688041687e-01 1.195069551467895508e-01 1.022587195038795471e-01 -2.280624061822891235e-01 -7.220798730850219727e-02 1.589348614215850830e-01 -3.760840743780136108e-02 1.675939559936523438e-01 1.441766917705535889e-01 5.089835450053215027e-02 1.565686464309692383e-01 1.033126190304756165e-01 -3.124877214431762695e-01 1.143103241920471191e-01 7.062026113271713257e-02 -8.577527850866317749e-02 7.057546824216842651e-02 1.095806732773780823e-01 -3.438295125961303711e-01 -4.038425683975219727e-01 -4.564947485923767090e-01 1.140391528606414795e-01 -1.862440072000026703e-02 -2.115374803543090820e-01 1.271740943193435669e-01 1.567148119211196899e-01 -5.575786530971527100e-02 2.129430770874023438e-01 -6.650206167250871658e-03 -1.062301322817802429e-01 -2.669892646372318268e-02
3.186514079570770264e-01 5.295233055949211121e-02 -1.795536577701568604e-01 -1.517169177532196045e-01 -3.498004972934722900e-01 5.422757565975189209e-02 6.386439502239227295e-02 -1.256662756204605103e-01 3.258929252624511719e-01 1.320331841707229614e-01 -7.693706452846527100e-02 -2.517813742160797119e-01 1.718403697013854980e-01 -3.345994651317596436e-01 6.245234236121177673e-02 -2.365933209657669067e-01 6.052169203758239746e-02 2.144164443016052246e-01 -8.934685587882995605e-02 1.639002561569213867e-01 -4.265616834163665771e-02 -2.028750255703926086e-02 -4.883103072643280029e-02 1.183651760220527649e-01 -2.705812752246856689e-01 1.331216245889663696e-01 1.687512844800949097e-01 1.473568230867385864e-01 -1.227898970246315002e-01 -1.362858414649963379e-01 1.267565786838531494e-01 -8.342108875513076782e-02
-1.208696216344833374e-01 -1.636725962162017822e-01 -1.343416720628738403e-01 -2.430062294006347656e-01 -8.265706151723861694e-02 2.115568891167640686e-02 2.354772388935089111e-01 -1.103608310222625732e-01 -7.401030045002698898e-03 2.444065958261489868e-01 -1.163435727357864380e-01 1.992685496807098389e-01 1.707998514175415039e-01 1.242838799953460693e-02 3.130183219909667969e-01 1.919494383037090302e-02 -4.494440555572509766e-02 -2.694541215896606445e-02 1.118459403514862061e-01 1.411251574754714966e-01 -5.286040529608726501e-02 -4.686475098133087158e-01 6.649222224950790405e-02 1.985249072313308716e-01 -2.622950673103332520e-01 2.536875009536743164e-01 2.984838560223579407e-02 2.853877842426300049e-02 9.597754478454589844e-02 2.303973883390426636e-01 1.075500026345252991e-01 2.360744327306747437e-01
-2.025469951331615448e-02 -4.804915748536586761e-03 -9.265948086977005005e-02 -2.456311583518981934e-01 8.111701905727386475e-02 -4.877632856369018555e-02 1.644227504730224609e-01 1.806532740592956543e-01 1.490354984998703003e-01 2.230902612209320068e-01 3.734986484050750732e-02 -9.327543899416923523e-03 2.115662246942520142e-01 -1.830128133296966553e-01 2.566587030887603760e-01 -8.945241570472717285e-02 1.048611178994178772e-01 -1.429647556506097317e-03 -1.636482179164886475e-01 -2.064626365900039673e-01 -9.558028727769851685e-02 -5.543690174818038940e-02 1.855419576168060303e-01 1.334203481674194336e-01 8.009283244609832764e-02 2.888751402497291565e-02 1.507314741611480713e-01 4.391933083534240723e-01 1.295873671770095825e-01 4.852068126201629639e-01 -2.069218084216117859e-02 -1.267942786216735840e-01
5.343113839626312256e-02 -3.109062016010284424e-01 2.674854099750518799e-01 -7.302580773830413818e-02 -4.254233092069625854e-02 -1.803869158029556274e-01 2.737548351287841797e-01 -1.001750901341438293e-01 5.450744926929473877e-02 1.067797318100929260e-01 -1.522050946950912476e-01 3.179449588060379028e-02 3.510128557682037354e-01 -2.438319325447082520e-01 3.242742121219635010e-01 3.964921087026596069e-02 5.236477777361869812e-02 1.010918542742729187e-01 3.713450729846954346e-01 7.984726130962371826e-02 -1.381690651178359985e-01 -1.301952004432678223e-01 -6.787459552288055420e-02 2.163313180208206177e-01 -2.451227456331253052e-01 1.941162347793579102e-01 -1.700362190604209900e-02 1.163948979228734970e-02 2.577644214034080505e-02 1.281203329563140869e-01 -6.636552512645721436e-02 1.094459518790245056e-01
9.957394003868103027e-02 6.450247019529342651e-02 1.605305075645446777e-01 1.605135798454284668e-01 -2.232396453619003296e-01 2.130464762449264526e-01 2.497497498989105225e-01 -2.759841382503509521e-01 8.258827030658721924e-02 1.418270915746688843e-01 -1.371509581804275513e-01 1.877144277095794678e-01 -5.893770605325698853e-02 -8.275705389678478241e-03 2.584713399410247803e-01 -4.921371489763259888e-02 2.416534721851348877e-01 8.752129971981048584e-02 1.273800283670425415e-01 5.218923464417457581e-02 -6.066209822893142700e-02 -1.811226606369018555e-01 2.923096716403961182e-01 2.456997036933898926e-01 -7.460220251232385635e-03 -2.426909059286117554e-01 3.832031786441802979e-01 1.853729039430618286e-01 -5.653550475835800171e-02 -1.717833876609802246e-01 -2.587123028934001923e-02 -7.763145118951797485e-02
2.161656469106674194e-01 4.654414206743240356e-02 4.585531353950500488e-02 1.847646236419677734e-01 -2.443702816963195801e-01 -2.873069047927856445e-02 7.300146669149398804e-02 1.047695502638816833e-01 -1.425557285547256470e-01 1.477759033441543579e-01 2.377113550901412964e-01 5.837689712643623352e-02 1.169620081782341003e-01 8.800210803747177124e-02 3.155200183391571045e-01 -1.345129460096359253e-01 3.750911727547645569e-02 4.355470538139343262e-01 5.499195680022239685e-02 -2.468431293964385986e-01 5.994837358593940735e-02 -8.464371412992477417e-02 1.864667385816574097e-01 1.454719752073287964e-01 -4.724681004881858826e-02 -1.514562172815203667e-03 3.557670116424560547e-01 1.001930609345436096e-01 -2.132209390401840210e-01 2.600504755973815918e-01 -1.176169365644454956e-01 9.670060873031616211e-02
-2.375043034553527832e-01 6.772556900978088379e-02 2.148689329624176025e-01 -1.262703239917755127e-01 -1.220092698931694031e-01 -7.851761765778064728e-03 2.930957674980163574e-01 -1.227631717920303345e-01 1.543805599212646484e-01 1.814868897199630737e-01 2.346811525058001280e-04 -3.700235188007354736e-01 -7.053852826356887817e-02 7.732016593217849731e-02 2.333332598209381104e-01 2.046523094177246094e-01 9.512674063444137573e-02 2.286332100629806519e-01 2.948512695729732513e-02 5.907016247510910034e-02 -2.924910560250282288e-02 -1.167129073292016983e-02 -1.911337673664093018e-01 9.520411491394042969e-02 1.441469881683588028e-02 7.401631772518157959e-02 1.848616600036621094e-01 3.070116043090820312e-01 1.576087474822998047e-01 4.171861708164215088e-01 1.199666783213615417e-01 -1.836843974888324738e-02
-2.090254798531532288e-02 -2.930714488029479980e-01 -3.436470404267311096e-02 -7.999879121780395508e-02 -1.801450848579406738e-01 9.955773502588272095e-02 2.440106868743896484e-01 1.418870389461517334e-01 7.959502190351486206e-02 3.568152189254760742e-01 -2.072869800031185150e-03 1.748366653919219971e-02 -3.442827165126800537e-01 -1.914743632078170776e-01 -8.332458883523941040e-02 -1.265746355056762695e-01 1.446795742958784103e-02 3.044067025184631348e-01 -8.003432303667068481e-03 6.831746548414230347e-02 8.918543159961700439e-02 -1.689311861991882324e-01 6.875298172235488892e-02 3.181783258914947510e-01 -1.829602941870689392e-02 3.202712237834930420e-01 1.942740529775619507e-01 1.421423703432083130e-01 -2.467530816793441772e-01 9.310975670814514160e-02 2.285891026258468628e-02 3.066283278167247772e-02
-3.712858855724334717e-01 -2.633562386035919189e-01 -3.519895672798156738e-02 1.141359210014343262e-01 -1.065961122512817383e-01 -1.608695648610591888e-02 3.918317556381225586e-01 -1.263194978237152100e-01 2.350745648145675659e-01 1.374159902334213257e-01 -5.782002210617065430e-02 1.887049973011016846e-01 -2.231528162956237793e-01 -3.623927012085914612e-02 1.818291246891021729e-01 -9.101384133100509644e-02 -1.437456626445055008e-02 1.832323074340820312e-01 -7.013765722513198853e-02 -1.186782643198966980e-01 -6.989873945713043213e-02 6.056184880435466766e-03 1.778840273618698120e-01 3.029046654701232910e-01 -6.519346684217453003e-02 -6.564029306173324585e-02 2.675626873970031738e-01 2.092733681201934814e-01 -2.406799495220184326e-01 9.808570891618728638e-02 -3.336048126220703125e-02 1.347472667694091797e-01
-3.175642192363739014e-01 2.165297418832778931e-02 6.356371194124221802e-02 3.526603281497955322e-01 -3.887137472629547119e-01 1.111126784235239029e-02 -1.051033586263656616e-01 -7.282349467277526855e-02 -1.032222583889961243e-01 1.606291383504867554e-01 3.082280419766902924e-02 -5.445908755064010620e-02 8.110926300287246704e-02 -1.351067721843719482e-01 1.304352283477783203e-01 -9.932682663202285767e-02 4.506864026188850403e-02 2.324051558971405029e-01 -2.801589667797088623e-01 -1.166331768035888672e-01 2.173638194799423218e-01 -2.667038142681121826e-01 -5.351251736283302307e-02 1.656591892242431641e-01 -2.287393510341644287e-01 7.694521546363830566e-02 2.494601905345916748e-01 1.315001994371414185e-01 1.455175131559371948e-02 1.621037125587463379e-01 1.492397636175155640e-01 1.651409417390823364e-01
2.876956388354301453e-02 -1.957889087498188019e-02 1.175803914666175842e-01 -1.387703418731689453e-01 6.883128732442855835e-02 8.897037059068679810e-02 6.849684566259384155e-02 1.407523751258850098e-01 -4.833851754665374756e-02 2.710336148738861084e-01 -5.922411009669303894e-02 -8.292360231280326843e-03 -3.128261491656303406e-02 -3.505861461162567139e-01 1.292861551046371460e-01 -1.185118220746517181e-02 3.059013485908508301e-01 9.707003831863403320e-02 -2.564628124237060547e-01 -1.121768578886985779e-01 -4.423678666353225708e-02 -1.747320592403411865e-01 1.294147819280624390e-01 7.228869944810867310e-02 -2.610708475112915039e-01 -6.325962394475936890e-02 7.864804565906524658e-02 4.501310586929321289e-01 2.499029338359832764e-01 3.174939453601837158e-01 7.071889936923980713e-02 -1.529645472764968872e-01
-1.142381653189659119e-01 -1.052401289343833923e-01 1.136498749256134033e-01 -1.093722209334373474e-01 -1.547125279903411865e-01 -7.611765712499618530e-02 3.159522712230682373e-01 -1.228645369410514832e-01 1.679382622241973877e-01 -1.567038446664810181e-01 -3.329075127840042114e-02 7.522840797901153564e-02 1.762307435274124146e-01 -2.507214546203613281e-01 1.842333227396011353e-01 -2.077438980340957642e-01 2.475149184465408325e-02 -1.821330487728118896e-01 -5.414978787302970886e-02 -1.590707153081893921e-02 1.896134763956069946e-01 -3.734810054302215576e-01 1.859155893325805664e-01 -1.338747292757034302e-01 -8.005819469690322876e-02 -1.338033825159072876e-01 3.114741444587707520e-01 1.891816556453704834e-01 3.090338408946990967e-01 2.142900079488754272e-01 1.024245098233222961e-01 -4.323191195726394653e-02
1.203767582774162292e-01 -3.701930344104766846e-01 -3.158688917756080627e-02 -6.746317446231842041e-02 -1.153065934777259827e-01 1.633349806070327759e-01 -6.437265127897262573e-02 -6.777308881282806396e-02 1.020815316587686539e-02 7.266972959041595459e-02 1.243651658296585083e-01 1.261056363582611084e-01 5.786873400211334229e-02 -2.964227795600891113e-01 3.729990720748901367e-01 -3.269838094711303711e-01 2.020938545465469360e-01 2.655528187751770020e-01 2.304488569498062134e-01 9.091750532388687134e-02 -2.021514624357223511e-02 2.078042030334472656e-01 1.725860685110092163e-01 1.543832570314407349e-01 -8.150167763233184814e-02 1.850942522287368774e-01 2.001966685056686401e-01 8.374124765396118164e-02 -9.232945740222930908e-02 1.939371675252914429e-01 -1.002242118120193481e-01 7.791583985090255737e-02
2.387752570211887360e-02 3.644619137048721313e-02 8.044420927762985229e-02 1.296614259481430054e-01 -1.614203900098800659e-01 -1.588203310966491699e-01 1.053232997655868530e-01 -2.406346648931503296e-01 -1.059612631797790527e-01 2.475462853908538818e-01 2.015313804149627686e-01 -1.265669614076614380e-01 -3.093220889568328857e-01 1.059773787856101990e-01 2.873781323432922363e-01 -2.073386758565902710e-01 2.272425293922424316e-01 -4.895130544900894165e-02 8.474792120978236198e-04 1.398795247077941895e-01 4.757377132773399353e-02 -1.086464524269104004e-01 2.013279050588607788e-01 1.282325387001037598e-01 -1.036657094955444336e-01 2.838688157498836517e-02 5.274420380592346191e-01 5.233233422040939331e-02 9.071870706975460052e-03 1.499233841896057129e-01 1.756711304187774658e-01 -4.857638105750083923e-02
-2.653762232512235641e-03 -9.032609313726425171e-02 6.471920013427734375e-02 1.054869033396244049e-02 -1.218302473425865173e-01 1.090956255793571472e-01 8.511000871658325195e-02 -6.983065605163574219e-02 2.879588305950164795e-01 -1.001489236950874329e-01 -2.124882489442825317e-01 -7.735063880681991577e-02 -2.206741273403167725e-01 -4.792824015021324158e-02 1.304071303457021713e-02 -1.675830632448196411e-01 2.960914075374603271e-01 1.588266193866729736e-01 -7.247933000326156616e-02 4.086389020085334778e-02 9.813801944255828857e-02 -2.004321366548538208e-01 2.675291895866394043e-01 -1.480005383491516113e-01 -2.980868890881538391e-02 3.226217254996299744e-02 3.664257228374481201e-01 3.847349584102630615e-01 6.605993956327438354e-02 3.727273941040039062e-01 4.877495765686035156e-02 -1.798640936613082886e-01
6.954416632652282715e-02 -2.767558395862579346e-01 -1.621211618185043335e-01 -3.052809275686740875e-02 -4.688499271869659424e-01 1.295622587203979492e-01 1.007066518068313599e-01 -1.742900907993316650e-01 -1.044465973973274231e-01 1.628405451774597168e-01 -6.080744042992591858e-02 2.030455470085144043e-01 -1.796443015336990356e-01 -3.122126162052154541e-01 2.017197161912918091e-01 -1.921384334564208984e-01 -4.857410490512847900e-02 8.520849980413913727e-03 -4.952006787061691284e-02 -7.210038602352142334e-02 -5.485653132200241089e-02 -2.940835058689117432e-02 1.328927129507064819e-01 3.557213842868804932e-01 7.609634846448898315e-02 -6.163164600729942322e-02 2.459386736154556274e-01 -2.444818243384361267e-02 -8.409681916236877441e-02 2.648355364799499512e-01 -5.203900393098592758e-03 -1.358537077903747559e-01
9.173737466335296631e-02 1.396508514881134033e-01 8.378510922193527222e-02 8.056270331144332886e-02 -6.882484257221221924e-02 3.742786049842834473e-01 1.647714823484420776e-01 -3.969447314739227295e-02 5.748037248849868774e-02 2.698104083538055420e-01 -2.788550853729248047e-01 4.936495795845985413e-02 1.548097729682922363e-01 -4.236934334039688110e-02 2.449271231889724731e-01 -3.837105259299278259e-02 -1.222948431968688965e-01 7.894578576087951660e-02 -1.186823770403862000e-01 -1.219783276319503784e-01 -5.582506954669952393e-02 -2.553285956382751465e-01 1.753681451082229614e-01 3.428727388381958008e-02 -2.665047347545623779e-01 6.052231043577194214e-02 5.133935809135437012e-01 1.612323373556137085e-01 -7.713223993778228760e-02 -1.491169328801333904e-03 -1.436091810464859009e-01 -1.674188859760761261e-02
-3.758742287755012512e-02 -1.067904531955718994e-01 1.164814531803131104e-01 -2.640774548053741455e-01 -6.576146185398101807e-02 -1.016188785433769226e-01 1.552225500345230103e-01 5.225481465458869934e-02 2.766691744327545166e-01 5.250300094485282898e-02 -1.106830015778541565e-01 3.005841374397277832e-01 3.033980913460254669e-02 -3.459576666355133057e-01 2.210817635059356689e-01 5.405373498797416687e-02 1.466317027807235718e-01 1.661286950111389160e-01 -6.405043601989746094e-02 -1.149301528930664062e-01 1.771208047866821289e-01 3.117777965962886810e-02 -6.801072508096694946e-02 8.635067194700241089e-02 1.486360467970371246e-02 1.157674416899681091e-01 2.748202979564666748e-01 4.788029193878173828e-01 1.078140139579772949e-01 2.579451203346252441e-01 -2.326958999037742615e-02 1.238075736910104752e-02
6.367821991443634033e-02 9.232553094625473022e-02 -3.395341709256172180e-02 -1.503254771232604980e-01 -2.828718423843383789e-01 1.963974833488464355e-01 7.655788958072662354e-02 -1.078391373157501221e-01 1.504964530467987061e-01 7.826144248247146606e-02 -1.502746492624282837e-01 -4.572450220584869385e-01 -6.461855024099349976e-02 -2.201995700597763062e-01 1.619464457035064697e-01 7.570174336433410645e-02 1.114252582192420959e-01 2.025154232978820801e-01 1.035894080996513367e-01 2.571735084056854248e-01 8.769471943378448486e-02 -2.725397646427154541e-01 7.107233256101608276e-02 1.662104427814483643e-01 -8.855586498975753784e-02 2.850660383701324463e-01 -8.168238401412963867e-02 2.534760534763336182e-01 1.348864585161209106e-01 2.076219320297241211e-01 -1.271890401840209961e-01 9.678678587079048157e-03
-5.742356553673744202e-02 -8.967613428831100464e-02 6.573547422885894775e-02 1.194013580679893494e-01 -3.540883660316467285e-01 3.516479581594467163e-02 1.643453091382980347e-01 -4.079340100288391113e-01 6.274729967117309570e-02 2.150520235300064087e-01 -1.798630808480083942e-03 -2.071000039577484131e-01 -2.591345310211181641e-01 4.876574128866195679e-02 3.947267830371856689e-01 -2.196218818426132202e-02 1.704540401697158813e-01 6.747535616159439087e-02 -8.404202014207839966e-02 6.190228834748268127e-02 4.539656266570091248e-02 -3.572924733161926270e-01 1.537773665040731430e-02 3.689577803015708923e-02 -2.408929765224456787e-01 -9.816483408212661743e-02 2.380760163068771362e-01 -3.203563019633293152e-02 -1.425745040178298950e-01 9.402569383382797241e-02 -2.773593179881572723e-02 4.571188241243362427e-03
1.010512188076972961e-01 -2.548654973506927490e-01 3.907035291194915771e-02 1.988696753978729248e-01 -2.053271979093551636e-01 6.482598371803760529e-03 1.456885039806365967e-01 1.050756871700286865e-01 1.857409775257110596e-01 -3.203989192843437195e-02 -4.122897982597351074e-02 -2.116006314754486084e-01 1.545960605144500732e-01 -2.581248581409454346e-01 3.366833627223968506e-01 1.002005115151405334e-01 1.120651587843894958e-01 1.637976765632629395e-01 -2.574301064014434814e-01 -1.697017103433609009e-01 4.171621426939964294e-02 -4.016879945993423462e-03 -5.759568139910697937e-02 -1.473975926637649536e-01 -3.014418110251426697e-02 -6.517542898654937744e-02 1.290384232997894287e-01 3.883975744247436523e-01 -2.205875515937805176e-02 4.135508537292480469e-01 2.369085885584354401e-02 8.587805181741714478e-02
-1.397982984781265259e-01 -2.275367975234985352e-01 -5.263255536556243896e-02 1.881455630064010620e-01 -1.329781264066696167e-01 8.586046844720840454e-02 2.026419490575790405e-01 1.766688823699951172e-01 2.213598638772964478e-01 1.408981680870056152e-01 -1.571728587150573730e-01 1.035019531846046448e-01 -6.243016943335533142e-02 -5.330740660429000854e-02 1.403790991753339767e-02 -1.876276731491088867e-01 -8.757638931274414062e-02 2.919432818889617920e-01 2.027298361063003540e-01 2.149223387241363525e-01 -6.750839203596115112e-02 -2.720242738723754883e-01 9.422742575407028198e-02 8.798471838235855103e-02 -1.589910984039306641e-01 2.865682840347290039e-01 3.660622835159301758e-01 -8.877216838300228119e-03 1.207370385527610779e-01 2.477807551622390747e-02 -6.912137567996978760e-02 3.316014409065246582e-01
7.850324362516403198e-02 -1.648927479982376099e-01 1.920194029808044434e-01 7.014264166355133057e-02 -2.838165462017059326e-01 2.560475766658782959e-01 2.697524726390838623e-01 -1.512339562177658081e-01 1.164925023913383484e-01 2.638660557568073273e-02 -1.654361188411712646e-01 8.299451321363449097e-02 -6.332516670227050781e-02 -3.347435966134071350e-03 2.353292107582092285e-01 -1.088048294186592102e-01 3.321745395660400391e-01 8.350995928049087524e-02 3.040455281734466553e-02 -1.672557741403579712e-01 -2.433575093746185303e-01 1.189642623066902161e-01 2.365990281105041504e-01 2.193438708782196045e-01 3.592158108949661255e-02 -2.789887785911560059e-01 3.327752053737640381e-01 1.150772944092750549e-01 6.191299483180046082e-02 -6.684900820255279541e-02 -1.384782195091247559e-01 9.527821093797683716e-02
-2.618351876735687256e-01 -1.340499967336654663e-01 -2.287531644105911255e-02 -2.101196348667144775e-01 -3.050419688224792480e-01 1.914846152067184448e-01 3.680973052978515625e-01 -6.405064463615417480e-02 -1.430818587541580200e-01 8.767032064497470856e-03 1.550967805087566376e-02 2.187526971101760864e-01 -1.463437229394912720e-01 -2.107272595167160034e-01 3.002950251102447510e-01 -2.059516459703445435e-01 1.063436642289161682e-01 1.615723669528961182e-01 -2.588816918432712555e-02 -9.432246536016464233e-02 -3.736106678843498230e-02 9.269839525222778320e-02 2.317850738763809204e-01 9.769069403409957886e-02 -3.916238248348236084e-02 -1.044504418969154358e-01 3.028383851051330566e-01 1.545736938714981079e-01 -9.265896514989435673e-04 -2.446879893541336060e-01 -1.423621177673339844e-01 -6.324576586484909058e-02
2.384548783302307129e-01 -1.492309570312500000e-01 -1.220240350812673569e-02 1.057490855455398560e-01 -3.554425835609436035e-01 8.610139600932598114e-03 5.919941514730453491e-02 2.825742661952972412e-01 1.833263225853443146e-02 -4.442387446761131287e-02 -2.028534263372421265e-01 -1.533237844705581665e-01 2.333403378725051880e-01 1.194730028510093689e-02 9.611085802316665649e-02 -7.470418699085712433e-03 9.654454886913299561e-02 3.790091276168823242e-01 -1.177130416035652161e-01 5.339039117097854614e-02 4.886606708168983459e-02 -3.060033917427062988e-01 8.814399689435958862e-02 -1.596646606922149658e-01 -2.766290605068206787e-01 -1.217207405716180801e-02 1.968533098697662354e-01 2.371420413255691528e-01 5.991761758923530579e-02 2.978180348873138428e-01 -3.328840062022209167e-02 -7.002494484186172485e-02
1.951741874217987061e-01 -3.787297308444976807e-01 -1.171170920133590698e-01 5.780300498008728027e-02 -1.814501136541366577e-01 -6.100535392761230469e-02 3.792899250984191895e-01 9.836298227310180664e-02 -4.939757660031318665e-02 2.697577774524688721e-01 -1.226847767829895020e-01 -2.661888301372528076e-01 8.600475266575813293e-03 -1.989312022924423218e-01 -6.544678658246994019e-02 8.672435581684112549e-02 2.704297564923763275e-02 9.463522583246231079e-02 2.403576672077178955e-01 2.135671228170394897e-01 -2.263557463884353638e-01 -1.742087602615356445e-01 1.674429178237915039e-01 1.220362782478332520e-01 -2.477103471755981445e-01 1.708532720804214478e-01 -3.611449524760246277e-02 1.412996500730514526e-01 6.662343442440032959e-02 1.370943337678909302e-01 5.473488569259643555e-02 1.517436504364013672e-01
9.268806129693984985e-02 -4.081481322646141052e-02 1.519291996955871582e-01 1.367745697498321533e-01 -1.255136430263519287e-01 -1.078215315937995911e-01 2.798328995704650879e-01 -3.424732759594917297e-02 1.619399711489677429e-02 4.209084063768386841e-02 -1.031153574585914612e-01 -9.001229703426361084e-02 -8.864612877368927002e-02 -2.572896778583526611e-01 2.832089662551879883e-01 -3.685014545917510986e-01 1.496072858572006226e-01 -3.270129486918449402e-02 1.288852989673614502e-01 1.205486338585615158e-02 -5.682461336255073547e-02 -2.214381545782089233e-01 -1.150005236268043518e-01 -1.092912182211875916e-01 -2.439157664775848389e-01 1.570523530244827271e-01 -1.678063720464706421e-02 2.868617475032806396e-01 3.404643833637237549e-01 7.195638865232467651e-02 -3.500554263591766357e-01 -4.757152870297431946e-02
1.034053321927785873e-02 3.748071193695068359e-02 1.902398467063903809e-02 2.561173141002655029e-01 1.247455738484859467e-02 3.160941004753112793e-01 7.369171082973480225e-02 4.421571642160415649e-02 2.985026240348815918e-01 2.085139043629169464e-02 -1.909745670855045319e-02 -2.982484102249145508e-01 -1.436161249876022339e-01 -3.869593143463134766e-02 1.039269715547561646e-01 -1.494557857513427734e-01 8.384581655263900757e-02 3.311399817466735840e-01 2.829787731170654297e-01 -6.043719127774238586e-02 -1.803682371973991394e-02 -1.274446547031402588e-01 1.454864591360092163e-01 4.158433377742767334e-01 -1.450610905885696411e-01 2.481803745031356812e-01 2.261304855346679688e-01 1.717722862958908081e-01 -5.658034235239028931e-02 -2.266843058168888092e-02 1.130543649196624756e-02 -1.129800528287887573e-01
1.012359336018562317e-01 5.564757622778415680e-03 1.597644686698913574e-01 -2.350955605506896973e-01 -2.490876764059066772e-01 -2.174688279628753662e-01 7.093968242406845093e-02 -1.245750486850738525e-01 1.193356737494468689e-01 -1.846906393766403198e-01 -8.642370998859405518e-02 6.448249518871307373e-02 -3.852499416097998619e-03 1.291529387235641479e-01 2.966376021504402161e-03 -1.636551618576049805e-01 1.922469139099121094e-01 2.728521227836608887e-01 4.582361131906509399e-02 1.053316369652748108e-01 4.438071325421333313e-02 -1.633580178022384644e-01 3.664895892143249512e-02 -8.376950770616531372e-02 -2.947147786617279053e-01 7.810562103986740112e-02 2.288424074649810791e-01 4.196806848049163818e-01 3.435384482145309448e-02 3.838055431842803955e-01 -6.716641783714294434e-02 -1.987396329641342163e-01
5.673293024301528931e-02 8.891075104475021362e-02 -7.504002749919891357e-02 -2.920485436916351318e-01 1.849280484020709991e-02 2.980644814670085907e-02 -5.016156286001205444e-02 1.584138572216033936e-01 3.447971865534782410e-02 1.161148771643638611e-01 -1.073413565754890442e-01 2.696143276989459991e-02 5.290346592664718628e-02 -2.777770459651947021e-01 1.148300766944885254e-01 -4.777194187045097351e-02 3.280142545700073242e-01 4.139541648328304291e-03 -2.769208252429962158e-01 6.190815195441246033e-02 2.765495702624320984e-02 -1.546022593975067139e-01 1.592242717742919922e-01 1.524625271558761597e-01 -8.720395155251026154e-03 9.734664857387542725e-02 2.781068682670593262e-01 4.152959287166595459e-01 3.868388831615447998e-01 2.675505578517913818e-01 -6.080175191164016724e-02 3.287042677402496338e-02
-1.499984115362167358e-01 -5.567719414830207825e-02 -3.548891469836235046e-02 -1.190540641546249390e-01 -4.425763711333274841e-02 -1.196451857686042786e-01 2.743026018142700195e-01 -1.561028808355331421e-01 3.221381604671478271e-01 -2.446715719997882843e-02 -5.442738533020019531e-02 -4.978735744953155518e-02 -2.132825851440429688e-01 -1.095314472913742065e-01 2.555584907531738281e-01 4.904373362660408020e-02 2.198766171932220459e-01 1.785406470298767090e-01 1.586480811238288879e-02 -3.718836978077888489e-02 1.686080396175384521e-01 1.742930710315704346e-02 9.198100864887237549e-02 -1.340595185756683350e-01 -1.048247739672660828e-01 2.816778719425201416e-01 2.768993675708770752e-01 3.429987430572509766e-01 -6.815606355667114258e-02 3.529881536960601807e-01 1.201430186629295349e-01 2.066741734743118286e-01
1.252935081720352173e-01 8.578895032405853271e-02 2.559687495231628418e-01 -1.040240526199340820e-01 -1.821579933166503906e-01 2.531379163265228271e-01 2.610931396484375000e-01 7.404334028251469135e-04 2.831553854048252106e-02 2.648701965808868408e-01 -3.057915270328521729e-01 2.506123296916484833e-02 3.469913080334663391e-02 -4.011713899672031403e-03 2.805802822113037109e-01 -1.398135572671890259e-01 6.192532181739807129e-02 -2.628396637737751007e-02 -7.549360394477844238e-02 -1.365058422088623047e-01 -3.149924054741859436e-02 -8.435866236686706543e-02 3.431532680988311768e-01 6.174554303288459778e-02 -3.628119826316833496e-01 -7.718265056610107422e-02 2.185217589139938354e-01 1.803091317415237427e-01 -1.465056091547012329e-01 -1.358347237110137939e-01 -2.276618778705596924e-01 -4.950607568025588989e-02
-7.708968041697517037e-05 -1.110251471400260925e-01 -5.694970488548278809e-02 -3.135511875152587891e-01 9.785059839487075806e-03 -1.775859296321868896e-01 -5.111636593937873840e-03 1.336082369089126587e-01 1.128096431493759155e-01 5.460172519087791443e-02 3.570831613615155220e-03 1.309867799282073975e-01 -2.133257091045379639e-01 -1.526327878236770630e-01 1.937606334686279297e-01 2.447683736681938171e-02 1.093527600169181824e-01 2.825445830821990967e-01 -2.099303305149078369e-01 -6.208845600485801697e-02 6.427056342363357544e-02 -7.561628520488739014e-02 1.047326549887657166e-01 2.457885891199111938e-01 -6.868338584899902344e-02 -1.339594274759292603e-01 3.998796045780181885e-01 3.460509181022644043e-01 7.470000535249710083e-02 3.178247511386871338e-01 -1.708019822835922241e-01 -1.943019032478332520e-01
1.910273879766464233e-01 -1.413543671369552612e-01 9.428238496184349060e-03 -3.801690042018890381e-02 -2.356670647859573364e-01 1.271596252918243408e-01 3.723293244838714600e-01 -2.824243307113647461e-01 1.145599260926246643e-01 -1.779389567673206329e-02 -2.225149869918823242e-01 1.192960888147354126e-01 1.003139745444059372e-02 1.603208929300308228e-01 2.399268448352813721e-01 -1.571755707263946533e-01 1.802658140659332275e-01 2.090439200401306152e-01 1.708130538463592529e-01 -3.685975447297096252e-02 -2.158238589763641357e-01 -1.221679076552391052e-01 2.381062805652618408e-01 3.184353709220886230e-01 4.359267279505729675e-02 -9.947168081998825073e-02 2.940770685672760010e-01 2.550951763987541199e-02 -9.872949868440628052e-02 -8.214653283357620239e-02 5.069078505039215088e-02 1.493689119815826416e-01
-1.025722771883010864e-01 -6.269738078117370605e-02 6.743077188730239868e-02 1.576704233884811401e-01 -1.079149395227432251e-01 -7.386263459920883179e-02 -9.625569730997085571e-02 -4.188395291566848755e-02 9.785018116235733032e-02 6.518977135419845581e-02 -2.501737177371978760e-01 -2.627594023942947388e-02 -2.001471370458602905e-01 -2.101183980703353882e-01 -9.906018525362014771e-02 -2.117923498153686523e-01 3.185819685459136963e-01 2.670588791370391846e-01 4.088288545608520508e-02 4.735331237316131592e-02 -1.344486624002456665e-01 -9.501110762357711792e-02 1.950314491987228394e-01 4.041397944092750549e-02 -9.372543543577194214e-02 -1.698596179485321045e-01 3.471439182758331299e-01 3.317901194095611572e-01 1.998130530118942261e-01 2.596633434295654297e-01 1.510586291551589966e-01 -2.648377120494842529e-01
-7.104550302028656006e-02 -3.024228215217590332e-01 5.384037494659423828e-01 8.436409384012222290e-02 5.608925223350524902e-02 9.925125539302825928e-02 2.290151417255401611e-01 7.775881141424179077e-02 1.531021948903799057e-02 2.882704511284828186e-02 -8.408581838011741638e-03 1.343399584293365479e-01 -2.425862848758697510e-02 -5.862307175993919373e-02 1.097207069396972656e-01 -1.672156453132629395e-01 2.998784482479095459e-01 -5.635221302509307861e-02 2.003933042287826538e-01 2.048695236444473267e-01 -1.206753179430961609e-01 7.708280533552169800e-02 1.311578601598739624e-01 2.447142302989959717e-01 -1.469286680221557617e-01 9.978859126567840576e-02 3.321875929832458496e-01 1.626958847045898438e-01 -4.756667837500572205e-02 1.530254185199737549e-01 -7.018273323774337769e-02 -2.216225722804665565e-03
1.622638851404190063e-01 1.554439961910247803e-02 1.476344466209411621e-01 -1.207538992166519165e-01 -2.021338194608688354e-01 1.425075531005859375e-01 1.579549163579940796e-01 -8.261948823928833008e-02 1.485790014266967773e-01 5.152992606163024902e-01 -1.329173296689987183e-01 8.284308761358261108e-02 1.748183369636535645e-01 -3.029233962297439575e-02 3.665757775306701660e-01 1.179242730140686035e-01 7.799644768238067627e-02 -1.013778056949377060e-02 1.241647265851497650e-02 -2.104268521070480347e-01 6.173190847039222717e-02 -4.300754666328430176e-01 1.565475314855575562e-01 1.332860141992568970e-01 -3.168746456503868103e-02 4.196115210652351379e-02 1.767443120479583740e-01 3.652808070182800293e-02 -1.368234306573867798e-01 -3.241730108857154846e-02 -8.739313483238220215e-02 -8.827317506074905396e-02
-3.244940936565399170e-02 -1.382910758256912231e-01 -5.000837519764900208e-02 -1.255075037479400635e-01 -2.733992338180541992e-01 2.783388793468475342e-01 1.500227600336074829e-01 -2.389088422060012817e-01 8.403732627630233765e-02 3.535575419664382935e-02 -4.147505164146423340e-01 2.185809463262557983e-01 9.695296175777912140e-03 -1.483253240585327148e-01 2.595007717609405518e-01 4.835040308535099030e-03 -6.740480195730924606e-03 7.162234932184219360e-02 5.036653578281402588e-02 -1.472250372171401978e-01 -8.768964558839797974e-02 -7.245146669447422028e-03 4.321705922484397888e-02 3.693375289440155029e-01 -6.644728034734725952e-02 -4.296813532710075378e-02 3.807361423969268799e-01 2.582860887050628662e-01 -6.707636266946792603e-02 -6.170175224542617798e-02 -7.392022758722305298e-02 -7.133373618125915527e-02
2.552665770053863525e-01 1.596189104020595551e-02 4.240930452942848206e-02 2.987364120781421661e-02 -2.587212622165679932e-01 -1.273248642683029175e-01 1.095362827181816101e-01 4.341684654355049133e-02 -1.527773868292570114e-02 1.157495528459548950e-01 -9.674590826034545898e-02 -8.572115004062652588e-02 -6.810673326253890991e-02 -3.189110457897186279e-01 2.916778326034545898e-01 -2.397393584251403809e-01 3.639429109171032906e-03 3.806761000305414200e-03 1.535419970750808716e-01 1.130114197731018066e-01 5.383965373039245605e-02 -1.842098981142044067e-01 -3.533540666103363037e-02 4.002894833683967590e-02 -5.893260613083839417e-02 3.224566578865051270e-01 -1.832485198974609375e-02 2.706904709339141846e-01 3.783301413059234619e-01 1.571757793426513672e-01 -3.417351543903350830e-01 -1.178559958934783936e-01
9.865290671586990356e-02 -6.902641057968139648e-02 -6.318492814898490906e-03 -9.262802451848983765e-02 -7.208652794361114502e-02 7.050472497940063477e-02 2.605631351470947266e-01 -1.153421625494956970e-01 6.407440453767776489e-02 1.475669741630554199e-01 -3.600062429904937744e-01 -1.273181885480880737e-01 -2.753319405019283295e-02 -1.489004045724868774e-01 3.005240261554718018e-01 -3.243890702724456787e-01 -4.009157419204711914e-01 3.537913784384727478e-02 1.512550413608551025e-01 -1.082925722002983093e-01 -1.258868128061294556e-01 -2.218031138181686401e-01 1.269848346710205078e-01 2.638538479804992676e-01 -9.832937270402908325e-02 1.028109192848205566e-01 2.580744326114654541e-01 1.589937657117843628e-01 -1.240658387541770935e-01 -8.302007801830768585e-03 -1.260408461093902588e-01 -6.711254268884658813e-02
1.557710170745849609e-01 -2.616441547870635986e-01 2.164366096258163452e-01 7.044453918933868408e-02 -2.210922688245773315e-01 6.263542920351028442e-02 2.648541331291198730e-01 -1.001860648393630981e-01 1.383306533098220825e-01 8.727499842643737793e-02 5.957720428705215454e-02 2.250113785266876221e-01 -4.799075052142143250e-02 -7.793398946523666382e-02 -8.120994269847869873e-02 -4.258365035057067871e-01 2.062370926141738892e-01 -8.303739875555038452e-02 2.890775166451931000e-02 2.144065946340560913e-01 -3.185981810092926025e-01 -7.500272989273071289e-02 6.788598746061325073e-02 -1.472234074026346207e-02 -1.656377464532852173e-01 2.872852385044097900e-01 1.730124950408935547e-01 3.026214241981506348e-01 4.162796586751937866e-02 5.553561076521873474e-02 9.349174797534942627e-04 2.738928422331809998e-02
2.514124214649200439e-01 6.583731621503829956e-02 -1.014856770634651184e-01 -1.714929342269897461e-01 -6.803013384342193604e-02 2.965553402900695801e-01 -1.444816403090953827e-02 1.636735163629055023e-02 -1.079723685979843140e-01 3.221643567085266113e-01 5.378130450844764709e-02 -1.149358041584491730e-02 8.760219812393188477e-02 -2.636448293924331665e-02 3.805413544178009033e-01 -2.269601523876190186e-01 1.829980164766311646e-01 7.865133136510848999e-02 -1.310486197471618652e-01 -1.781151890754699707e-01 -3.889113292098045349e-02 -1.092110872268676758e-01 1.028612926602363586e-01 1.592745184898376465e-01 -2.167184054851531982e-01 -3.483940660953521729e-02 4.987253546714782715e-01 1.104834973812103271e-01 5.354610830545425415e-02 -1.425773203372955322e-01 1.449650898575782776e-02 7.779969274997711182e-02
-2.061814069747924805e-02 -2.057805806398391724e-01 -9.911336004734039307e-02 3.324429690837860107e-02 -1.547202318906784058e-01 -7.845404744148254395e-02 6.259699165821075439e-02 1.982907056808471680e-01 2.893188893795013428e-01 2.272396087646484375e-01 -2.593343853950500488e-01 3.354702144861221313e-02 -1.523313950747251511e-02 -2.282947003841400146e-01 1.867410093545913696e-01 6.803335249423980713e-02 -2.785298228263854980e-02 2.814209163188934326e-01 -7.848394662141799927e-02 -1.543583124876022339e-01 3.549504280090332031e-01 -1.324047148227691650e-01 2.367673367261886597e-01 1.087343972176313400e-02 1.655414700508117676e-02 -6.142143532633781433e-02 2.698583602905273438e-01 -2.601519040763378143e-02 5.197541415691375732e-02 4.196809232234954834e-01 1.055755242705345154e-01 -1.452472899109125137e-02
5.609288066625595093e-02 -1.789709329605102539e-01 -2.145764604210853577e-02 -1.675278991460800171e-01 -4.638101160526275635e-02 3.373300433158874512e-01 7.144024968147277832e-02 -8.995433896780014038e-02 -8.536105602979660034e-02 1.202536299824714661e-01 3.274871408939361572e-02 -6.707364320755004883e-02 2.033410370349884033e-01 -2.497733980417251587e-01 3.137546777725219727e-01 -2.514635026454925537e-01 2.657812535762786865e-01 6.180356442928314209e-02 1.448396891355514526e-01 1.302238851785659790e-01 2.011537738144397736e-02 -1.447839885950088501e-01 2.165814191102981567e-01 2.229750156402587891e-01 1.346892267465591431e-01 3.003584444522857666e-01 -2.151717618107795715e-02 2.214347571134567261e-01 2.681346610188484192e-02 1.388706862926483154e-01 9.515162557363510132e-02 3.116578459739685059e-01
1.544736791402101517e-02 -1.894630789756774902e-01 -2.215737998485565186e-01 -1.321246027946472168e-01 -2.613933384418487549e-01 -1.132170632481575012e-01 5.400414019823074341e-02 3.370291739702224731e-02 2.467137277126312256e-01 3.612000048160552979e-01 -1.907860040664672852e-01 8.173505216836929321e-02 -4.268282279372215271e-02 -8.722615987062454224e-02 -1.865133196115493774e-01 -1.631177961826324463e-01 3.194136023521423340e-01 6.077288463711738586e-02 7.951401174068450928e-02 2.307307720184326172e-01 1.090780571103096008e-01 -3.508720397949218750e-01 7.334285229444503784e-02 1.675523519515991211e-01 -6.731750443577766418e-03 4.093647375702857971e-02 2.509432137012481689e-01 1.741101890802383423e-01 -1.348659247159957886e-01 1.592221707105636597e-01 -1.136713624000549316e-01 1.472050398588180542e-01
1.740826368331909180e-01 4.212591797113418579e-02 7.268453389406204224e-02 -1.771612651646137238e-02 -2.046516090631484985e-01 2.221545279026031494e-01 -6.866357475519180298e-02 -5.119987949728965759e-02 3.771177232265472412e-01 -3.985135629773139954e-02 1.008046716451644897e-01 -3.784543648362159729e-02 -2.232988625764846802e-01 -2.809821665287017822e-01 2.180765718221664429e-01 -1.108689084649085999e-01 -1.188493520021438599e-01 2.559404671192169189e-01 -1.663750112056732178e-01 3.272032365202903748e-02 -9.427283704280853271e-02 -2.423156201839447021e-01 1.347665488719940186e-01 1.193807944655418396e-01 -2.934714555740356445e-01 1.758868247270584106e-01 3.650579750537872314e-01 1.173550933599472046e-01 -1.100579574704170227e-01 -1.501597315073013306e-01 -8.061624318361282349e-02 7.764883339405059814e-02
6.519196927547454834e-02 7.000797986984252930e-02 3.623481094837188721e-01 1.916250288486480713e-01 -1.034450083971023560e-01 -7.660055160522460938e-02 1.175021659582853317e-02 3.659684583544731140e-02 8.283322304487228394e-02 1.152216568589210510e-01 1.284625977277755737e-01 1.810990124940872192e-01 1.304702013731002808e-01 1.114461272954940796e-01 2.795272469520568848e-01 -2.557538151741027832e-01 1.635145992040634155e-01 2.860787138342857361e-02 5.731936544179916382e-02 -6.244897842407226562e-02 1.527369469404220581e-01 1.021708473563194275e-01 1.863011866807937622e-01 6.610371172428131104e-02 -1.001954749226570129e-01 3.087958097457885742e-01 4.572550952434539795e-01 1.754905432462692261e-01 -1.646362096071243286e-01 1.819187551736831665e-01 1.706467419862747192e-01 1.420656293630599976e-01
6.398499011993408203e-02 9.605060331523418427e-03 -1.326926499605178833e-01 -2.796524576842784882e-02 -2.763809263706207275e-01 -1.542069613933563232e-01 3.998589515686035156e-01 -1.716018468141555786e-02 -3.354772552847862244e-02 -3.904636204242706299e-02 3.192417025566101074e-01 1.862767338752746582e-02 9.196357429027557373e-02 1.679257750511169434e-01 -1.176079064607620239e-01 -1.533416956663131714e-01 2.413053512573242188e-01 1.622212082147598267e-01 1.949663646519184113e-02 -2.885589189827442169e-02 2.518217861652374268e-01 -1.686750054359436035e-01 1.156543493270874023e-01 -9.890156798064708710e-03 -1.805058419704437256e-01 2.298690825700759888e-01 2.908373773097991943e-01 3.621343672275543213e-01 1.479513384401798248e-02 1.208212226629257202e-01 -1.271665543317794800e-01 -1.221832260489463806e-01
8.393331617116928101e-02 -1.606662571430206299e-01 1.669277995824813843e-01 3.829535096883773804e-02 -2.593040466308593750e-01 -5.760188028216362000e-02 3.370544314384460449e-01 -2.623541653156280518e-01 1.008255258202552795e-01 8.848990499973297119e-02 -5.781927332282066345e-02 -1.636989042162895203e-02 3.745785448700189590e-03 -1.519527565687894821e-02 6.042200606316328049e-03 1.492148637771606445e-01 2.819754481315612793e-01 1.906072348356246948e-01 4.799483716487884521e-02 1.404256839305162430e-02 6.822616606950759888e-02 -3.521808385848999023e-01 -1.058342158794403076e-01 -4.388065636157989502e-02 -8.424188941717147827e-02 -1.260809600353240967e-01 1.721474379301071167e-01 3.069837093353271484e-01 4.250792860984802246e-01 -1.182472556829452515e-01 -1.707965731620788574e-01 -9.897855669260025024e-02
-9.273067861795425415e-02 -3.011412220075726509e-03 8.596185594797134399e-02 8.015255630016326904e-02 -3.536447882652282715e-01 -1.839571148157119751e-01 2.511739134788513184e-01 1.650301925837993622e-02 2.506769597530364990e-01 -1.406885683536529541e-01 -8.925984054803848267e-02 1.934988796710968018e-02 -1.995788328349590302e-02 -4.296492040157318115e-02 -1.991054415702819824e-01 8.715863525867462158e-02 2.941746711730957031e-01 4.082532227039337158e-01 -4.461845010519027710e-02 1.089123710989952087e-01 -2.021394111216068268e-02 -1.565129756927490234e-01 -8.061113953590393066e-02 9.933185577392578125e-02 1.377167087048292160e-02 1.277876943349838257e-01 2.904523909091949463e-01 2.208693474531173706e-01 -2.065533995628356934e-01 1.832205206155776978e-01 -1.870993524789810181e-01 -2.135821729898452759e-01
7.650333642959594727e-02 -2.983571290969848633e-01 -4.497518762946128845e-02 1.684487909078598022e-01 -1.395134329795837402e-01 2.365969121456146240e-01 2.421609312295913696e-01 -2.703600823879241943e-01 -8.168145269155502319e-02 2.278680652379989624e-01 -6.255716085433959961e-02 -6.610729545354843140e-02 -1.676731109619140625e-01 9.698024392127990723e-02 1.731800734996795654e-01 -2.410210818052291870e-01 2.392545342445373535e-01 2.447663247585296631e-01 -5.561269447207450867e-02 9.949430078268051147e-02 -1.729317754507064819e-01 3.688639774918556213e-02 1.957202702760696411e-01 1.573742032051086426e-01 -1.519384211860597134e-03 -2.328364700078964233e-01 4.171782732009887695e-01 4.589936509728431702e-02 1.173593997955322266e-01 -4.063505912199616432e-06 -2.761355787515640259e-02 7.545343786478042603e-02
1.814460903406143188e-01 -9.317973256111145020e-02 1.114795431494712830e-01 -1.952818930149078369e-01 8.382249623537063599e-02 -4.193758219480514526e-02 2.954877614974975586e-01 -1.800536513328552246e-01 -1.346347481012344360e-01 1.792171448469161987e-01 3.023210763931274414e-01 4.924101382493972778e-02 -2.621625177562236786e-02 4.568005353212356567e-02 2.624830603599548340e-02 -1.090096905827522278e-01 -1.743196099996566772e-01 2.166201472282409668e-01 -1.826644130051136017e-02 -1.516937464475631714e-01 1.600057184696197510e-01 -1.018168181180953979e-01 2.745205760002136230e-01 4.305742308497428894e-02 -2.679971456527709961e-01 2.341940402984619141e-01 3.661096096038818359e-01 3.326007127761840820e-01 -5.067099258303642273e-02 1.066123917698860168e-01 5.825635418295860291e-02 1.319255828857421875e-01
-2.445432990789413452e-01 -2.052402049303054810e-01 1.828230917453765869e-01 6.703038513660430908e-02 -2.708286046981811523e-01 -1.374006420373916626e-01 5.363689363002777100e-02 -1.424250304698944092e-01 2.764167189598083496e-01 1.893016099929809570e-01 1.007352918386459351e-01 2.707839570939540863e-02 -2.695664204657077789e-02 3.020357154309749603e-02 -9.005200862884521484e-02 -1.985457837581634521e-01 1.259941458702087402e-01 6.060967221856117249e-02 -2.295949608087539673e-01 2.040331810712814331e-01 5.592453852295875549e-02 -1.308568418025970459e-01 3.993692100048065186e-01 2.860504090785980225e-01 -1.554477810859680176e-01 -7.789249718189239502e-02 2.264945656061172485e-01 2.344020605087280273e-01 1.679713428020477295e-01 -1.205528303980827332e-01 1.072495058178901672e-01 7.930725067853927612e-02
-2.054452896118164062e-01 9.269420057535171509e-02 2.101854830980300903e-01 2.245976775884628296e-02 7.342221587896347046e-02 2.781231403350830078e-01 1.811306774616241455e-01 -1.312045902013778687e-01 1.892026811838150024e-01 -1.317475084215402603e-02 2.906738221645355225e-02 -4.745344445109367371e-02 -3.269429504871368408e-02 -3.301033973693847656e-01 1.580621898174285889e-01 2.375574782490730286e-02 -9.041646122932434082e-02 3.507092297077178955e-01 1.480426341295242310e-01 1.045326665043830872e-01 -6.816796213388442993e-02 -6.843951344490051270e-02 -6.437647342681884766e-02 2.356699556112289429e-01 -1.991261690855026245e-01 1.393432319164276123e-01 4.771521687507629395e-01 1.312247365713119507e-01 1.506377011537551880e-01 1.232829038053750992e-02 -1.467512845993041992e-01 -1.254012882709503174e-01
-1.160694360733032227e-01 -5.379403755068778992e-02 1.438187956809997559e-01 -9.879986941814422607e-02 -3.352280259132385254e-01 -4.910140112042427063e-02 2.937743067741394043e-01 -1.633334308862686157e-01 9.335287846624851227e-03 9.187301248311996460e-02 -2.693236172199249268e-01 2.606747448444366455e-01 -2.330548614263534546e-01 -2.116424739360809326e-01 1.595067828893661499e-01 -9.528627991676330566e-02 -1.954690515995025635e-01 2.607230544090270996e-01 3.171336650848388672e-02 -3.000880181789398193e-01 4.233215376734733582e-02 -4.971722513437271118e-02 -9.510560194030404091e-04 1.127033159136772156e-01 -5.427842587232589722e-02 -3.405063599348068237e-02 3.048706650733947754e-01 2.777037322521209717e-01 -1.874230355024337769e-01 1.129947751760482788e-01 -5.524795129895210266e-02 5.870991572737693787e-02
3.131656050682067871e-01 -4.243877530097961426e-02 2.612594664096832275e-01 -6.059586256742477417e-02 -2.033217102289199829e-01 6.448303163051605225e-02 2.506517171859741211e-01 9.392271935939788818e-02 9.077554196119308472e-02 8.544477820396423340e-02 -1.162373796105384827e-01 1.684623807668685913e-01 -3.185838460922241211e-03 -2.275868691504001617e-02 4.071634709835052490e-01 -6.527545303106307983e-02 4.137796908617019653e-02 5.036039277911186218e-02 -1.884060502052307129e-01 2.252080291509628296e-01 -2.399962544441223145e-01 -1.911580115556716919e-01 -1.312973052263259888e-01 4.208605885505676270e-01 -3.112315572798252106e-02 1.015693247318267822e-01 4.323717951774597168e-02 8.621832355856895447e-03 5.273037403821945190e-02 1.663740575313568115e-01 -6.142663210630416870e-02 -2.379511147737503052e-01
-1.254239231348037720e-01 1.956080049276351929e-01 8.022447675466537476e-02 -2.641867995262145996e-01 -2.264904081821441650e-01 1.771482527256011963e-01 -6.459306925535202026e-02 -5.059098824858665466e-03 9.419085085391998291e-02 2.749398052692413330e-01 1.285831779241561890e-01 -7.026880979537963867e-02 -3.968547657132148743e-02 -3.288349602371454239e-03 1.075442582368850708e-01 -3.844571113586425781e-01 9.343300759792327881e-02 3.433495014905929565e-02 -1.387270539999008179e-01 -3.244636580348014832e-02 -3.025219142436981201e-01 -3.293202221393585205e-01 1.213185414671897888e-01 3.662968575954437256e-01 -1.830155588686466217e-02 2.019225955009460449e-01 1.495250314474105835e-01 1.922785639762878418e-01 1.481066942214965820e-01 1.066529229283332825e-01 3.822777792811393738e-02 -4.155569896101951599e-02
4.648446664214134216e-02 -5.752647295594215393e-03 -1.704129576683044434e-01 -7.121685892343521118e-02 -3.217585980892181396e-01 -9.110884368419647217e-02 2.424362748861312866e-01 -1.760738492012023926e-01 -8.600170165300369263e-02 -1.395513266324996948e-01 -1.135864779353141785e-01 1.894100606441497803e-01 2.104525864124298096e-01 7.604361325502395630e-02 -1.803025007247924805e-01 -2.140697538852691650e-01 1.979212760925292969e-01 1.575321108102798462e-01 1.424698531627655029e-01 -7.862681150436401367e-02 1.402239799499511719e-01 -2.708291113376617432e-01 8.143383264541625977e-02 1.816676557064056396e-01 -2.787948846817016602e-01 5.071612820029258728e-02 2.440606802701950073e-01 3.599621653556823730e-01 -3.798304870724678040e-02 2.155006229877471924e-01 -7.403468340635299683e-02 1.100634485483169556e-01
-3.099887967109680176e-01 -3.552726209163665771e-01 1.569486106745898724e-03 -9.274809807538986206e-02 -3.442600667476654053e-01 8.859416842460632324e-02 2.715934514999389648e-01 -1.946277767419815063e-01 -1.024480015039443970e-01 9.355020523071289062e-02 -5.545440688729286194e-02 3.881226992234587669e-03 9.762546047568321228e-03 -2.639136509969830513e-03 3.310609459877014160e-01 -2.709594666957855225e-01 -7.492469158023595810e-03 2.744890451431274414e-01 2.945960313081741333e-02 -1.293135136365890503e-01 6.903141736984252930e-02 -2.941432874649763107e-03 2.699033319950103760e-01 9.696136415004730225e-02 6.759645789861679077e-02 2.379799820482730865e-02 2.629935443401336670e-01 9.020403772592544556e-02 2.584928832948207855e-02 -2.330286055803298950e-01 4.741118103265762329e-02 -7.711590826511383057e-02
1.667390316724777222e-01 -1.068584695458412170e-01 -4.442482069134712219e-02 -1.947521120309829712e-01 -4.760701954364776611e-01 -1.280239075422286987e-01 2.540137767791748047e-01 -3.843814507126808167e-02 4.990669712424278259e-02 2.817043066024780273e-01 -4.674724861979484558e-02 3.450524508953094482e-01 -8.759830147027969360e-02 -1.680042296648025513e-01 1.025696396827697754e-01 -1.337561458349227905e-01 -2.121067643165588379e-01 2.430937737226486206e-01 4.289898276329040527e-02 -1.406296640634536743e-01 2.227597124874591827e-02 -4.235883057117462158e-02 1.309563815593719482e-01 1.410261839628219604e-01 -1.668638288974761963e-01 -4.863414168357849121e-02 2.682820558547973633e-01 2.186696529388427734e-01 -6.703279167413711548e-02 -6.284926831722259521e-02 1.113844215869903564e-01 -9.251824766397476196e-02
7.731565088033676147e-02 -2.153639495372772217e-01 7.762116938829421997e-02 -1.677264273166656494e-02 -1.480526626110076904e-01 -7.751743495464324951e-02 2.967267297208309174e-02 6.358907371759414673e-02 9.232635051012039185e-02 5.288790538907051086e-02 -4.130723699927330017e-02 6.076106801629066467e-03 1.658942699432373047e-01 -8.660197257995605469e-02 -1.563631743192672729e-01 -7.322487980127334595e-02 -3.209064900875091553e-02 3.150772675871849060e-02 1.670131534337997437e-01 1.987541019916534424e-01 -2.729169428348541260e-01 -2.532569468021392822e-01 -1.894007921218872070e-01 4.064489305019378662e-01 -3.073506057262420654e-01 1.755917072296142578e-01 3.553633987903594971e-01 5.985025689005851746e-02 3.645174503326416016e-01 1.768583804368972778e-01 -4.525525495409965515e-02 -1.038865372538566589e-02
1.804246604442596436e-01 7.487479597330093384e-02 -3.364481329917907715e-01 -2.831431329250335693e-01 -3.203140795230865479e-01 6.353374570608139038e-02 2.602623105049133301e-01 -4.005863890051841736e-02 3.397866487503051758e-01 5.893794819712638855e-02 1.323783844709396362e-01 -1.059524342417716980e-01 5.122195184230804443e-02 -1.901634782552719116e-01 2.658100426197052002e-01 9.449792653322219849e-02 1.912851035594940186e-01 9.153315424919128418e-02 -1.565833091735839844e-01 -4.594112187623977661e-02 1.066449359059333801e-01 5.161185935139656067e-02 -1.826888471841812134e-01 8.497614413499832153e-02 -3.282887041568756104e-01 2.386248111724853516e-02 1.032512262463569641e-01 2.353036999702453613e-01 1.548487506806850433e-02 1.186336725950241089e-01 -6.249095126986503601e-02 -8.731903135776519775e-02
-3.299888968467712402e-02 -3.281300365924835205e-01 1.607214957475662231e-01 -8.272313512861728668e-03 -6.403200328350067139e-03 2.378465086221694946e-01 8.504796773195266724e-02 -1.991103775799274445e-02 3.110253438353538513e-02 1.066541299223899841e-01 -1.281993538141250610e-01 2.807044982910156250e-02 2.492400556802749634e-01 -2.761282920837402344e-01 9.777733683586120605e-02 -3.607852756977081299e-01 1.578275114297866821e-01 2.197040319442749023e-01 2.798482477664947510e-01 2.960181236267089844e-01 1.920126006007194519e-02 -9.218143671751022339e-02 -9.240048937499523163e-03 3.889438509941101074e-01 -9.628397971391677856e-02 5.478082597255706787e-02 2.142135649919509888e-01 -1.231281384825706482e-01 4.663036018610000610e-02 9.902989864349365234e-02 -1.157326065003871918e-02 -9.303949028253555298e-02
-2.077206820249557495e-01 -2.301437109708786011e-01 6.142140924930572510e-02 7.349243015050888062e-02 -2.065837532281875610e-01 -2.465598843991756439e-02 2.954092919826507568e-01 1.096384823322296143e-01 7.051300257444381714e-03 3.007890284061431885e-02 -1.269470155239105225e-01 -8.052352070808410645e-02 -3.659224882721900940e-02 2.072618454694747925e-01 -1.138702034950256348e-01 -2.823477685451507568e-01 3.432966768741607666e-01 2.642308734357357025e-02 -1.794354766607284546e-01 8.112673461437225342e-02 9.435791522264480591e-02 -6.502816826105117798e-02 2.477723807096481323e-01 2.492040395736694336e-01 -3.200702369213104248e-01 -3.575276955962181091e-02 3.170332908630371094e-01 1.780100166797637939e-01 1.649071425199508667e-01 -1.153673157095909119e-01 1.396110504865646362e-01 -4.161044210195541382e-02
-1.051871757954359055e-02 -2.663119733333587646e-01 1.626586467027664185e-01 7.981674373149871826e-02 -1.708213090896606445e-01 -1.076445057988166809e-01 1.316816955804824829e-01 -2.635791897773742676e-01 8.183970116078853607e-03 -9.191771596670150757e-02 -4.976391792297363281e-02 3.004287183284759521e-01 3.469906151294708252e-01 -5.975478887557983398e-02 9.268513321876525879e-02 -1.232218369841575623e-01 6.576162576675415039e-02 6.717435270547866821e-02 6.943314522504806519e-02 -7.301133591681718826e-03 1.467734426259994507e-01 -1.876265406608581543e-01 2.265114337205886841e-01 -7.077128440141677856e-02 -1.376572102308273315e-01 -2.478775531053543091e-01 2.806330621242523193e-01 2.469770312309265137e-01 2.017176449298858643e-01 2.992077171802520752e-01 -9.474403224885463715e-03 -2.057585865259170532e-01
1.179283931851387024e-01 -1.385516375303268433e-01 3.060515411198139191e-02 -2.430931180715560913e-01 -4.028213620185852051e-01 6.006881967186927795e-02 1.444207727909088135e-01 2.091839164495468140e-01 1.902809739112854004e-02 1.796739250421524048e-01 -1.249232292175292969e-01 -1.808890700340270996e-02 -1.554465293884277344e-01 -5.088238511234521866e-03 -2.004503905773162842e-01 -2.265103757381439209e-01 -1.027645766735076904e-01 2.185502834618091583e-02 -2.045862376689910889e-02 1.188913583755493164e-01 1.591615229845046997e-01 -3.163798153400421143e-01 2.436497956514358521e-01 1.441928297281265259e-01 -3.634813008829951286e-03 9.055277705192565918e-02 2.716142237186431885e-01 2.557435631752014160e-01 -1.935806721448898315e-01 1.691276580095291138e-01 1.837636828422546387e-01 1.835920214653015137e-01
-1.111925486475229263e-02 7.403703033924102783e-02 -2.205029875040054321e-02 5.121386796236038208e-02 -3.727770745754241943e-01 -6.293813139200210571e-02 3.386327251791954041e-02 -1.392712593078613281e-01 -9.632832556962966919e-02 1.265317648649215698e-01 1.675356179475784302e-02 6.781390309333801270e-02 -1.486863940954208374e-01 -3.478187322616577148e-01 -1.044674310833215714e-02 -2.791034579277038574e-01 1.102537661790847778e-01 -1.567732542753219604e-02 8.075629174709320068e-02 -4.876669868826866150e-02 1.932259052991867065e-01 -3.187415897846221924e-01 7.205519825220108032e-02 2.857906818389892578e-01 -4.839774966239929199e-01 -2.614245750010013580e-02 1.733942180871963501e-01 -6.325302273035049438e-02 -3.284849599003791809e-02 1.425080597400665283e-01 -1.304140686988830566e-01 1.485757231712341309e-01
1.848846077919006348e-01 -9.004880487918853760e-02 1.065421849489212036e-01 -1.415778975933790207e-02 -2.553142905235290527e-01 2.975550591945648193e-01 1.875900924205780029e-01 -3.170862495899200439e-01 2.096699774265289307e-01 8.554006367921829224e-02 -1.121285334229469299e-01 2.654621377587318420e-02 -2.441421896219253540e-02 4.224551375955343246e-03 1.732192933559417725e-01 -3.003851473331451416e-01 1.881899833679199219e-01 1.218408644199371338e-01 4.659860581159591675e-02 -1.484056562185287476e-01 -1.948623806238174438e-01 -2.749000862240791321e-02 9.252621978521347046e-02 1.505339741706848145e-01 7.282551378011703491e-02 -5.433948338031768799e-02 4.976047575473785400e-01 1.717969658784568310e-03 -9.018781594932079315e-03 -1.599281840026378632e-02 1.186219081282615662e-01 2.379282861948013306e-01
3.475182875990867615e-02 -1.874715685844421387e-01 8.641556650400161743e-02 6.833296269178390503e-02 -1.649807840585708618e-01 -1.046149134635925293e-01 8.552742749452590942e-02 -5.468011274933815002e-02 -6.116811558604240417e-02 1.241204664111137390e-01 -2.702622860670089722e-02 1.324160844087600708e-01 1.184962764382362366e-01 -4.281377792358398438e-01 8.675528317689895630e-02 -3.445901870727539062e-01 8.652804046869277954e-02 8.344115689396858215e-03 -1.393915712833404541e-01 -8.964928239583969116e-02 8.808984607458114624e-02 -1.383845359086990356e-01 3.314479589462280273e-01 4.527072608470916748e-02 -4.508316218852996826e-01 1.136990040540695190e-01 2.385260760784149170e-01 2.257635816931724548e-02 -5.110882967710494995e-02 -1.169533059000968933e-01 -8.278746157884597778e-02 -2.673047780990600586e-01
-4.985006526112556458e-02 -5.634566023945808411e-02 2.471719123423099518e-02 2.690389752388000488e-03 -6.825044751167297363e-02 1.600172519683837891e-01 1.261192858219146729e-01 -5.473322793841362000e-02 -9.496184438467025757e-02 2.064718157052993774e-01 1.643156283535063267e-03 3.277752697467803955e-01 1.985064297914505005e-01 -7.644456624984741211e-02 3.161580860614776611e-02 -4.289122521877288818e-01 2.483385503292083740e-01 2.104993313550949097e-01 3.505415618419647217e-01 1.139031052589416504e-01 -6.123835593461990356e-02 1.551508344709873199e-02 -4.260669229552149773e-04 6.440172344446182251e-02 -3.018456697463989258e-01 1.311198770999908447e-01 4.162910282611846924e-01 1.220866516232490540e-01 -2.976183779537677765e-02 -3.215974196791648865e-02 -6.042511202394962311e-03 8.257126808166503906e-02
-1.464908123016357422e-01 2.156206071376800537e-01 1.428724378347396851e-01 -1.410194933414459229e-01 -2.593784630298614502e-01 -1.872012615203857422e-01 4.091507196426391602e-02 -1.237658932805061340e-01 -2.299585938453674316e-02 1.908785402774810791e-01 -8.979045599699020386e-02 -2.123042382299900055e-02 -2.032474130392074585e-01 -2.187860459089279175e-01 1.510197967290878296e-01 1.092712283134460449e-01 4.990708082914352417e-02 3.934051394462585449e-01 8.324361592531204224e-02 -5.819073691964149475e-02 2.651805290952324867e-03 -2.309523075819015503e-01 6.908839941024780273e-02 1.779789924621582031e-01 6.291517615318298340e-02 2.811149954795837402e-01 4.442319869995117188e-01 3.483734652400016785e-02 7.731107622385025024e-02 -2.173916697502136230e-01 -1.538873743265867233e-02 1.032129898667335510e-01
-9.222099184989929199e-02 -1.885467395186424255e-02 2.187277004122734070e-02 -1.236951351165771484e-01 -1.088407784700393677e-01 -3.188896477222442627e-01 2.983818948268890381e-01 -2.378238365054130554e-02 4.023498594760894775e-01 9.628684818744659424e-02 -1.456802785396575928e-01 3.949294239282608032e-02 -1.308835297822952271e-01 -2.233509868383407593e-01 1.093792021274566650e-01 -1.848689652979373932e-02 2.371119856834411621e-01 1.665495932102203369e-01 -7.967312633991241455e-02 2.714422345161437988e-02 -2.852796576917171478e-02 -3.839606791734695435e-02 -1.169354468584060669e-01 4.973074048757553101e-02 5.410894379019737244e-02 3.197065889835357666e-01 4.751968383789062500e-02 4.213297963142395020e-01 4.458171501755714417e-02 2.836757898330688477e-01 -1.453837454319000244e-01 3.118421696126461029e-02
-5.589127913117408752e-02 1.063973084092140198e-01 -1.681540459394454956e-01 -2.420779168605804443e-01 -2.482381910085678101e-01 3.057846128940582275e-01 1.052519753575325012e-01 4.207311570644378662e-02 2.865502238273620605e-01 2.902681194245815277e-02 9.082242846488952637e-02 -2.316866517066955566e-01 1.461042463779449463e-01 -1.396435797214508057e-01 1.091368347406387329e-01 -2.106531262397766113e-01 4.295464456081390381e-01 6.671363115310668945e-02 6.103315204381942749e-02 2.555666863918304443e-01 2.104535466060042381e-03 -1.792789548635482788e-01 1.029398366808891296e-01 1.497900336980819702e-01 -4.857014864683151245e-02 1.805210486054420471e-02 1.856500953435897827e-01 1.100611314177513123e-01 -1.840988397598266602e-01 -2.572038024663925171e-02 2.631534636020660400e-01 -1.115483120083808899e-01
-5.097524449229240417e-02 -3.706552460789680481e-02 -1.174519285559654236e-01 -2.007056176662445068e-01 -5.910679325461387634e-02 -1.135851144790649414e-01 2.237314879894256592e-01 -1.047403737902641296e-01 7.840564846992492676e-02 1.827179491519927979e-01 -1.598647832870483398e-01 3.660377860069274902e-01 -1.546530127525329590e-01 -2.510440945625305176e-01 9.751885384321212769e-02 6.551338732242584229e-02 1.158031225204467773e-01 2.425810694694519043e-01 -1.310722082853317261e-01 -1.442652493715286255e-01 1.140324920415878296e-01 4.073243215680122375e-02 -1.162961050868034363e-01 1.353267580270767212e-01 -1.481465250253677368e-01 -1.307115405797958374e-01 3.496747910976409912e-01 2.490237951278686523e-01 2.174689322710037231e-01 2.685908079147338867e-01 -2.399455159902572632e-01 -8.739303797483444214e-02
4.640283994376659393e-03 -2.305833548307418823e-01 5.905884131789207458e-02 2.448248118162155151e-01 -6.974206119775772095e-02 1.025408953428268433e-01 8.886683732271194458e-02 -8.294123224914073944e-03 2.807947695255279541e-01 -1.658491045236587524e-01 -2.064839005470275879e-01 -1.806286163628101349e-02 3.970485180616378784e-03 -3.058484569191932678e-02 4.650085233151912689e-03 -6.638112943619489670e-03 3.433383703231811523e-01 1.604682207107543945e-01 1.078325584530830383e-01 3.536912426352500916e-02 -1.276912540197372437e-02 -2.403623312711715698e-01 2.537702023983001709e-01 -7.312383037060499191e-03 6.702545285224914551e-02 -4.377583786845207214e-02 3.831964433193206787e-01 2.994539439678192139e-01 2.326631247997283936e-01 3.449794054031372070e-01 5.161745101213455200e-02 -1.099063605070114136e-01
1.368597596883773804e-01 9.307381510734558105e-02 -8.081340789794921875e-02 4.493214190006256104e-02 -1.327697336673736572e-01 -5.600981041789054871e-02 2.395417690277099609e-01 -1.164366677403450012e-01 -3.876748085021972656e-01 1.182936280965805054e-01 -2.797220647335052490e-02 -5.518024414777755737e-02 1.255912780761718750e-01 -4.953599534928798676e-03 3.671322166919708252e-01 -3.101722598075866699e-01 2.270386070013046265e-01 3.777411207556724548e-02 -3.284312412142753601e-02 -1.111242547631263733e-01 -2.358365207910537720e-01 -5.894234403967857361e-02 2.338404357433319092e-01 1.009174436330795288e-01 7.905300706624984741e-02 2.221977859735488892e-01 3.630442619323730469e-01 2.339010238647460938e-01 -1.176304891705513000e-01 6.559508293867111206e-02 -3.538234531879425049e-02 -7.462108880281448364e-02
1.474349647760391235e-01 -3.450759947299957275e-01 1.491409093141555786e-01 -4.054150357842445374e-02 -2.140689939260482788e-01 -1.570506542921066284e-01 3.791620135307312012e-01 2.170783653855323792e-02 -6.031378731131553650e-02 4.153861999511718750e-01 -7.744938880205154419e-02 3.994949162006378174e-03 1.362859904766082764e-01 -3.205447793006896973e-01 1.547185927629470825e-01 3.582023084163665771e-02 -2.498584426939487457e-02 1.088944147340953350e-03 2.781358063220977783e-01 8.575440198183059692e-02 -3.955624625086784363e-02 -3.852679207921028137e-02 2.235383987426757812e-01 1.055050194263458252e-01 -1.793525069952011108e-01 8.597187697887420654e-02 1.910507977008819580e-01 6.543252151459455490e-03 2.564331749454140663e-03 -1.073649376630783081e-01 -8.683907985687255859e-02 2.171790748834609985e-01
-6.675437837839126587e-02 -3.641906082630157471e-01 -1.428018361330032349e-01 -4.775294661521911621e-02 -7.058639079332351685e-02 1.099114418029785156e-01 3.339646160602569580e-01 -4.652635194361209869e-03 -4.224081337451934814e-02 2.330673635005950928e-01 1.519737672060728073e-02 4.276219755411148071e-02 -1.321286410093307495e-01 -7.251835614442825317e-02 1.348640620708465576e-01 -4.257718026638031006e-01 -2.516617253422737122e-02 -1.815841943025588989e-01 1.185582429170608521e-01 8.119802922010421753e-02 9.281424432992935181e-02 -1.756899207830429077e-01 8.882182836532592773e-02 2.874248921871185303e-01 -2.236820012331008911e-01 7.075230777263641357e-02 6.509666144847869873e-02 1.407796442508697510e-01 -5.162837356328964233e-02 2.483943998813629150e-01 -2.920297980308532715e-01 1.352276951074600220e-01
-9.004987776279449463e-02 -1.419314295053482056e-01 -1.325169801712036133e-01 -3.056309185922145844e-02 -1.754336953163146973e-01 -5.569338053464889526e-02 1.404408812522888184e-01 -1.685377359390258789e-01 2.247106432914733887e-01 2.964090108871459961e-01 -8.140443265438079834e-02 -4.978750273585319519e-02 1.151555180549621582e-01 -2.589859999716281891e-03 4.170637130737304688e-01 -5.676186457276344299e-02 9.967217221856117249e-03 -1.588783115148544312e-01 2.396729961037635803e-02 3.556474149227142334e-01 2.519922852516174316e-01 -2.055415213108062744e-01 9.169150143861770630e-02 2.072588056325912476e-01 -2.124524563550949097e-01 3.188839256763458252e-01 1.235867217183113098e-01 1.754579395055770874e-01 2.640059916302561760e-03 1.378774791955947876e-01 1.567411422729492188e-02 1.081520691514015198e-01
-1.745628416538238525e-01 1.774927824735641479e-01 4.399663954973220825e-02 5.651717633008956909e-02 -1.227575093507766724e-01 1.685526072978973389e-01 3.525864481925964355e-01 1.365927159786224365e-01 2.450582683086395264e-01 7.729662209749221802e-02 -1.847740262746810913e-01 -1.488154530525207520e-01 -9.935036301612854004e-02 2.769395522773265839e-02 3.353905677795410156e-02 -2.326818257570266724e-01 -1.695152372121810913e-01 5.146086215972900391e-02 1.391691714525222778e-01 1.042982339859008789e-01 -1.135202571749687195e-01 -2.675776481628417969e-01 2.717206478118896484e-01 9.971048682928085327e-02 -1.169947981834411621e-01 2.394615858793258667e-01 2.919727563858032227e-01 7.376199215650558472e-02 1.810493618249893188e-01 1.793395876884460449e-01 -1.525552123785018921e-01 2.799984514713287354e-01
5.284330993890762329e-02 2.170479148626327515e-01 1.396016925573348999e-01 2.029360644519329071e-02 -3.296929597854614258e-01 1.226942986249923706e-01 -8.119294792413711548e-02 -6.510332226753234863e-02 -6.396797299385070801e-02 9.411889314651489258e-02 1.259644031524658203e-01 -2.400264590978622437e-01 3.501826152205467224e-02 -4.641847312450408936e-01 3.520958423614501953e-01 -6.015323847532272339e-02 3.226805478334426880e-02 8.904130756855010986e-02 2.144379764795303345e-01 2.179278247058391571e-02 -7.396732922643423080e-03 -2.202887646853923798e-02 -9.571614116430282593e-02 2.963768541812896729e-01 -9.656024165451526642e-03 2.103238552808761597e-01 7.566153258085250854e-02 2.186876684427261353e-01 2.189172208309173584e-01 2.284520268440246582e-01 -5.565663799643516541e-02 -1.041222661733627319e-01
1.813910901546478271e-01 2.889478206634521484e-02 2.739075943827629089e-02 -3.739528125151991844e-03 -2.309324741363525391e-01 1.201626807451248169e-01 4.491975009441375732e-01 -7.418127264827489853e-03 1.149479225277900696e-01 2.799246087670326233e-02 1.615231335163116455e-01 1.594297885894775391e-01 -1.066942736506462097e-01 2.226877808570861816e-01 2.159065306186676025e-01 -1.117028892040252686e-01 1.579745411872863770e-01 1.061983481049537659e-01 -1.141107082366943359e-02 1.663327515125274658e-01 1.283001247793436050e-02 1.557407379150390625e-01 -9.520481526851654053e-02 3.402603417634963989e-02 -3.721075654029846191e-01 1.321108937263488770e-01 1.600512266159057617e-01 3.593663871288299561e-01 -8.524920791387557983e-02 6.304643303155899048e-02 8.559537678956985474e-02 -2.870642542839050293e-01
4.444302245974540710e-02 -3.493209183216094971e-01 2.572146430611610413e-02 -4.088345170021057129e-02 -2.662134766578674316e-01 1.518457680940628052e-01 -1.178464964032173157e-01 -1.871494948863983154e-01 5.398643389344215393e-02 2.626550793647766113e-01 7.141449302434921265e-02 1.230917423963546753e-01 1.666413396596908569e-01 1.411415054462850094e-03 1.169640570878982544e-01 -3.671344220638275146e-01 7.606443017721176147e-02 8.004995435476303101e-02 1.070252060890197754e-01 1.366035789251327515e-01 -2.250685542821884155e-02 -2.766976654529571533e-01 -4.361564293503761292e-02 1.045591011643409729e-01 6.517538428306579590e-02 2.249085307121276855e-01 1.366900801658630371e-01 3.350513875484466553e-01 6.607210636138916016e-02 -2.276801876723766327e-02 1.239987742155790329e-02 3.733752369880676270e-01
3.983512148261070251e-02 1.452792584896087646e-01 -1.239705458283424377e-02 2.173510044813156128e-01 -1.914251446723937988e-01 1.257538609206676483e-02 1.326541453599929810e-01 6.926468759775161743e-02 -1.612945646047592163e-01 2.462679147720336914e-01 -1.542403101921081543e-01 -1.132190786302089691e-02 -2.730196900665760040e-02 -1.610856652259826660e-01 1.393426116555929184e-02 4.145420715212821960e-02 1.141562089323997498e-01 3.043725788593292236e-01 4.205179810523986816e-01 1.948157995939254761e-01 7.683064322918653488e-03 -3.441708981990814209e-01 2.359427064657211304e-01 2.072246372699737549e-01 -3.610895574092864990e-01 -4.525505751371383667e-02 1.475922465324401855e-01 6.599366664886474609e-02 6.922029703855514526e-02 7.779829949140548706e-02 -8.555129170417785645e-02 1.311678290367126465e-01
-1.263574212789535522e-01 6.962622702121734619e-02 -3.305761814117431641e-01 4.253755509853363037e-02 -3.926391899585723877e-01 9.296325594186782837e-02 3.501142859458923340e-01 -5.563016608357429504e-02 1.056488901376724243e-01 -1.462000310420989990e-01 1.148637086153030396e-01 -8.972826600074768066e-02 1.301236152648925781e-01 -1.460067629814147949e-01 -1.414002198725938797e-02 -1.474026143550872803e-01 9.408952295780181885e-02 8.996124565601348877e-02 2.024187296628952026e-01 -1.905106380581855774e-02 -2.240125536918640137e-01 -5.381586961448192596e-03 1.839991472661495209e-02 3.363096714019775391e-02 -2.560347318649291992e-01 1.439767032861709595e-01 1.716382205486297607e-01 2.964642643928527832e-01 1.066598594188690186e-01 3.555621206760406494e-01 7.237175852060317993e-02 -9.497497975826263428e-02
-3.232765942811965942e-02 -8.283696323633193970e-02 -3.929418697953224182e-02 -1.215669438242912292e-01 -6.383040547370910645e-02 4.276965744793415070e-03 2.140813320875167847e-01 1.503120958805084229e-01 3.383089601993560791e-01 -4.836922138929367065e-02 -2.803186774253845215e-01 7.931978255510330200e-02 -4.940712824463844299e-02 -2.254699766635894775e-01 3.116276264190673828e-01 -1.814843863248825073e-01 1.101476475596427917e-01 2.122619897127151489e-01 -2.218990921974182129e-01 -1.415941566228866577e-01 -5.664315819740295410e-02 -1.728983223438262939e-01 6.892600655555725098e-02 -1.568064689636230469e-01 -8.722914010286331177e-02 -2.411202788352966309e-01 1.991456001996994019e-01 3.454194068908691406e-01 3.666263073682785034e-02 2.219276875257492065e-01 -2.134584635496139526e-01 -9.200663864612579346e-02
2.905143238604068756e-02 -1.783358305692672729e-01 -8.027660846710205078e-02 1.804940402507781982e-01 -1.938045918941497803e-01 4.018914327025413513e-02 2.334099560976028442e-01 3.157733380794525146e-02 8.963964879512786865e-02 -9.332756698131561279e-02 -9.853535890579223633e-02 -1.407114416360855103e-01 -7.704679388552904129e-03 1.118632256984710693e-01 2.115880548954010010e-01 2.060521543025970459e-01 -4.034534469246864319e-02 3.510577678680419922e-01 -1.892237216234207153e-01 1.088105663657188416e-01 7.552803307771682739e-02 -1.001596376299858093e-01 9.396409988403320312e-02 3.915517926216125488e-01 -2.182794958353042603e-01 2.919283509254455566e-01 3.454214334487915039e-02 1.365839242935180664e-01 -1.706044673919677734e-01 2.984087765216827393e-01 -2.278617322444915771e-01 1.201620548963546753e-01
-1.437359452247619629e-01 1.521987468004226685e-01 1.694194972515106201e-01 7.466562837362289429e-02 -1.625073701143264771e-01 4.089249670505523682e-02 4.621412232518196106e-02 1.073178350925445557e-01 -1.481698453426361084e-01 3.529906645417213440e-02 3.000655770301818848e-02 -2.092658877372741699e-01 2.144831866025924683e-01 7.793202996253967285e-02 8.357128500938415527e-02 2.235299199819564819e-01 1.947021335363388062e-01 3.090474009513854980e-01 1.621505320072174072e-01 -5.986661836504936218e-02 -2.575008757412433624e-02 -4.660757482051849365e-01 1.808564215898513794e-01 3.248086571693420410e-01 -1.864269226789474487e-01 -1.689673028886318207e-02 1.941704452037811279e-01 9.361273795366287231e-02 1.915285438299179077e-01 2.552798688411712646e-01 2.057834528386592865e-02 8.304677903652191162e-03
2.484919875860214233e-01 -8.709006756544113159e-02 7.695622742176055908e-02 -1.656142324209213257e-01 -1.638553440570831299e-01 -3.009203076362609863e-02 3.481099009513854980e-01 -2.115226835012435913e-01 -1.642609983682632446e-01 5.350281950086355209e-03 3.305146396160125732e-01 -1.655033826828002930e-01 -1.263805776834487915e-01 3.740153834223747253e-02 1.760057210922241211e-01 -1.014490500092506409e-01 -8.046861737966537476e-02 4.671831727027893066e-01 -1.301001459360122681e-01 1.760856360197067261e-01 8.143416792154312134e-02 -2.193630337715148926e-01 1.602152921259403229e-02 5.850393325090408325e-02 3.424708917737007141e-02 7.938485592603683472e-02 2.637016475200653076e-01 2.151480913162231445e-01 -1.293686497956514359e-02 -6.028497591614723206e-03 -9.670009464025497437e-02 1.319186985492706299e-01
8.841117471456527710e-02 -3.075765669345855713e-01 -2.391589581966400146e-01 -2.972630597651004791e-02 -3.836725652217864990e-01 6.639445573091506958e-02 1.526848077774047852e-01 -2.443458735942840576e-01 1.041060164570808411e-01 1.622438877820968628e-01 2.379511296749114990e-02 2.851777151226997375e-02 -3.050264529883861542e-02 -2.938370779156684875e-02 4.421599507331848145e-01 1.521608531475067139e-01 -1.648490577936172485e-01 1.227379217743873596e-01 -1.338177770376205444e-01 -1.075861603021621704e-01 -2.101188898086547852e-01 -1.266179978847503662e-01 -2.231031656265258789e-02 1.717378050088882446e-01 -1.546025276184082031e-01 3.418521210551261902e-02 3.337935805320739746e-01 -2.504709735512733459e-02 4.941454157233238220e-02 8.911565691232681274e-02 -1.885633021593093872e-01 -3.041425719857215881e-02
1.519550289958715439e-02 -2.642987482249736786e-02 8.780422061681747437e-02 1.373261362314224243e-01 -3.579389071092009544e-03 -1.390514671802520752e-01 2.818279564380645752e-01 -3.564038127660751343e-02 7.580318301916122437e-02 -1.124515086412429810e-01 -3.297211974859237671e-02 7.138808071613311768e-02 -7.445112615823745728e-02 -1.377569884061813354e-01 2.612893879413604736e-01 -1.236736774444580078e-01 2.753968350589275360e-02 2.242926806211471558e-01 4.434778392314910889e-01 2.410773634910583496e-01 6.717870384454727173e-02 -2.326733916997909546e-01 4.863205179572105408e-02 3.663039803504943848e-01 -2.952368259429931641e-01 5.225120484828948975e-02 2.470949478447437286e-02 2.210289239883422852e-01 1.811909079551696777e-01 1.735134124755859375e-01 -1.907268762588500977e-01 -8.487650193274021149e-03
3.143665194511413574e-01 -6.347133964300155640e-02 8.432046161033213139e-04 1.505957990884780884e-01 7.462812215089797974e-02 -1.515417452901601791e-02 4.162469208240509033e-01 -1.510853916406631470e-01 2.821336314082145691e-02 1.909597963094711304e-01 1.055335551500320435e-01 -5.831805989146232605e-02 -3.042446821928024292e-02 -1.619557738304138184e-01 2.354336827993392944e-01 -3.322399258613586426e-01 2.622691094875335693e-01 -1.889616064727306366e-02 3.967794775962829590e-01 2.747904509305953979e-02 -1.689268350601196289e-01 -2.129474580287933350e-01 -1.507608406245708466e-02 6.986454874277114868e-02 -2.338004857301712036e-01 -6.067332997918128967e-02 1.254959255456924438e-01 1.567280441522598267e-01 1.054868921637535095e-01 2.522161230444908142e-02 -7.593390345573425293e-02 7.281138747930526733e-02
-1.238979995250701904e-01 -5.292237922549247742e-02 7.899201661348342896e-02 1.052044853568077087e-01 -1.586386561393737793e-01 2.115194946527481079e-01 6.089394912123680115e-02 -4.818594083189964294e-02 2.258264124393463135e-01 -4.096908494830131531e-02 -1.014696136116981506e-01 1.815916970372200012e-02 -8.847381919622421265e-02 -1.881928183138370514e-02 1.759550571441650391e-01 9.431189298629760742e-02 1.393987536430358887e-01 2.812835574150085449e-01 3.019501827657222748e-02 -2.704308032989501953e-01 2.162856161594390869e-01 -3.223528563976287842e-01 -6.966479867696762085e-02 2.153266370296478271e-01 1.665871823206543922e-03 1.894037984311580658e-02 4.329263865947723389e-01 2.506914436817169189e-01 -4.043281450867652893e-02 -1.756947040557861328e-01 -2.711853981018066406e-01 2.146650105714797974e-01
1.459251195192337036e-01 1.378611940890550613e-02 1.942791640758514404e-01 2.311118692159652710e-01 5.686120688915252686e-02 5.971113592386245728e-02 1.926302015781402588e-01 1.846642494201660156e-01 2.058566808700561523e-01 1.278076320886611938e-01 1.615796387195587158e-01 1.231642141938209534e-01 1.902137994766235352e-01 1.107630971819162369e-02 2.805190682411193848e-01 -2.652613222599029541e-01 -1.386766880750656128e-01 9.793061763048171997e-02 1.458015739917755127e-01 -2.615407407283782959e-01 -2.691754326224327087e-02 -1.152849346399307251e-01 -1.166309695690870285e-02 5.772646889090538025e-02 -3.272242546081542969e-01 3.531136810779571533e-01 1.543947756290435791e-01 3.150002956390380859e-01 3.894239291548728943e-02 1.701976209878921509e-01 5.173914507031440735e-02 7.055304013192653656e-03
1.671047508716583252e-01 1.628452688455581665e-01 5.297447089105844498e-03 -2.898517251014709473e-01 -3.183005154132843018e-01 5.605783313512802124e-02 1.431797444820404053e-01 -9.925896674394607544e-02 9.328509867191314697e-02 -6.238744407892227173e-02 -1.313181221485137939e-01 9.244804084300994873e-02 2.143347263336181641e-01 1.088155359029769897e-01 -1.784698069095611572e-01 -2.119815051555633545e-01 9.000959247350692749e-02 1.989636421203613281e-01 4.016212373971939087e-02 -4.444253817200660706e-02 2.557298541069030762e-02 -2.423290163278579712e-01 2.613557875156402588e-01 5.750005133450031281e-03 -1.144584193825721741e-01 -1.659994013607501984e-02 3.918378949165344238e-01 2.608864307403564453e-01 8.987154811620712280e-02 2.244472056627273560e-01 -3.126814961433410645e-02 2.834638953208923340e-01
-6.870362162590026855e-02 2.644891478121280670e-02 -4.274568706750869751e-02 -3.253855109214782715e-01 -4.470716696232557297e-03 -6.190225109457969666e-02 1.579909026622772217e-01 1.238471344113349915e-01 1.397922486066818237e-01 1.199755966663360596e-01 -4.447849467396736145e-02 1.158959195017814636e-01 -1.967740803956985474e-02 -2.382033467292785645e-01 2.636640965938568115e-01 3.490787744522094727e-02 1.420833617448806763e-01 1.403028964996337891e-01 -1.348019987344741821e-01 -2.524641156196594238e-01 1.151729300618171692e-01 -1.115696057677268982e-01 -7.710560690611600876e-03 1.928350627422332764e-01 -1.243689805269241333e-01 -1.849524229764938354e-01 2.546141445636749268e-01 4.279524087905883789e-01 1.378587037324905396e-01 3.889827430248260498e-01 -1.125132665038108826e-01 -1.251656934618949890e-02
-1.004376411437988281e-01 -2.173219621181488037e-01 -9.712370485067367554e-02 2.604110911488533020e-02 -3.625419437885284424e-01 9.698120504617691040e-02 1.153060048818588257e-01 -9.574428945779800415e-02 2.123470045626163483e-02 1.166572123765945435e-01 7.112962007522583008e-02 1.945797055959701538e-01 -2.282088696956634521e-01 -1.077882945537567139e-01 1.275135576725006104e-01 -1.767584532499313354e-01 -2.533630281686782837e-02 -2.710887230932712555e-02 3.066389448940753937e-02 -3.165943920612335205e-02 -1.793086379766464233e-01 -1.315139234066009521e-01 1.684229373931884766e-01 5.412945747375488281e-01 1.504813507199287415e-02 -1.471815048716962337e-03 3.990799784660339355e-01 4.062755405902862549e-02 -1.308521926403045654e-01 2.014872431755065918e-01 8.992233872413635254e-02 -2.075445605441927910e-03
1.092073097825050354e-01 -8.813934028148651123e-02 5.512468144297599792e-02 1.768007278442382812e-01 -1.418489068746566772e-01 2.919027805328369141e-01 2.257015556097030640e-02 4.332205280661582947e-02 -3.899045661091804504e-02 1.396843641996383667e-01 8.704699575901031494e-02 -2.020240388810634613e-02 -4.118822142481803894e-02 -1.534460037946701050e-01 2.170598953962326050e-01 -2.784848213195800781e-01 2.387535013258457184e-02 -2.953308820724487305e-02 2.557980418205261230e-01 -5.979466252028942108e-03 -2.521121203899383545e-01 -2.155936658382415771e-01 -6.882081925868988037e-02 8.478574454784393311e-02 -1.069568470120429993e-01 2.522193193435668945e-01 3.096664249897003174e-01 3.846367001533508301e-01 2.551788985729217529e-01 2.310472726821899414e-02 -2.797143459320068359e-01 8.778035640716552734e-02
1.002787500619888306e-01 -1.644155383110046387e-01 2.015077322721481323e-02 1.133381500840187073e-01 -5.124156549572944641e-02 3.082106113433837891e-01 9.926854074001312256e-02 2.903591394424438477e-01 2.748568914830684662e-02 -9.384521842002868652e-02 9.603466093540191650e-02 1.059615612030029297e-01 1.110992729663848877e-01 -3.281736969947814941e-01 3.838950097560882568e-01 -2.226577401161193848e-01 7.161119580268859863e-02 -3.822290897369384766e-02 2.934251725673675537e-02 9.699302166700363159e-02 6.729607284069061279e-02 -1.383315771818161011e-01 -1.630694977939128876e-02 3.178533911705017090e-01 -6.648144870996475220e-02 8.783999085426330566e-02 6.485227495431900024e-02 3.450435996055603027e-01 2.791006565093994141e-01 2.604759857058525085e-02 -2.344293892383575439e-01 1.114524062722921371e-02
2.207192182540893555e-01 -2.345145642757415771e-01 8.809450268745422363e-02 -1.229867190122604370e-01 2.324363589286804199e-02 -4.507107287645339966e-02 2.064160853624343872e-01 -2.603849172592163086e-01 -2.371905893087387085e-01 1.154809594154357910e-01 3.499338328838348389e-01 -8.909812569618225098e-02 -6.579794920980930328e-03 1.581689156591892242e-02 1.759379208087921143e-01 -1.541757583618164062e-01 -6.293846666812896729e-02 2.568686604499816895e-01 -9.813864529132843018e-02 -1.255360841751098633e-01 5.442250147461891174e-02 -1.208045855164527893e-01 -2.736375294625759125e-02 1.193693056702613831e-01 -1.563628464937210083e-01 2.698550522327423096e-01 1.829399019479751587e-01 4.657779037952423096e-01 -1.319476068019866943e-01 8.823809772729873657e-02 -6.807988137006759644e-02 -3.162507200613617897e-03
1.747368462383747101e-02 -1.749017685651779175e-01 -2.308710515499114990e-01 -3.098594248294830322e-01 -3.237494826316833496e-01 1.033112779259681702e-02 2.832081913948059082e-02 3.408583870623260736e-04 1.150218322873115540e-01 2.626491189002990723e-01 -1.040041446685791016e-02 1.572059392929077148e-01 -4.754738137125968933e-02 -1.775248348712921143e-01 -2.034313082695007324e-01 -1.446475461125373840e-02 4.658941924571990967e-01 1.055427417159080505e-01 8.447125554084777832e-02 2.054325491189956665e-01 8.254513889551162720e-02 -3.310032486915588379e-01 1.165164709091186523e-01 1.626148670911788940e-01 2.940436359494924545e-03 5.367699265480041504e-02 1.695862412452697754e-01 3.012983128428459167e-02 -2.765691094100475311e-02 1.155869811773300171e-01 -2.064232975244522095e-01 9.185458719730377197e-02
9.700036048889160156e-02 1.756879091262817383e-01 -1.525470055639743805e-02 -1.260202676057815552e-01 -4.488322436809539795e-01 6.655815243721008301e-02 7.060297578573226929e-02 -1.180635541677474976e-01 1.058650761842727661e-01 -6.302477419376373291e-02 -4.037989675998687744e-02 7.000287622213363647e-02 1.032290011644363403e-01 -9.582841396331787109e-02 -2.576580941677093506e-01 -1.339332908391952515e-01 2.104525081813335419e-02 2.054690420627593994e-01 9.698519110679626465e-02 1.377547234296798706e-01 -4.781284928321838379e-02 -2.041989862918853760e-01 3.876306712627410889e-01 9.733060374855995178e-03 -1.929463148117065430e-01 -9.221871942281723022e-02 2.448073178529739380e-01 3.351768255233764648e-01 -4.391749203205108643e-02 2.851646542549133301e-01 1.719701918773353100e-03 1.621582508087158203e-01
-1.299667507410049438e-01 -2.610631287097930908e-01 -2.395722270011901855e-02 -5.899483710527420044e-02 -3.873528838157653809e-01 -2.887861430644989014e-01 2.507102489471435547e-02 1.067336499691009521e-01 1.700392663478851318e-01 4.486707448959350586e-01 -1.199470981955528259e-01 -2.198804020881652832e-01 2.100547961890697479e-02 4.260386154055595398e-02 -7.564918138086795807e-03 -2.567514479160308838e-01 -3.017604909837245941e-02 1.265090890228748322e-02 1.903471052646636963e-01 5.625731125473976135e-02 4.382449761033058167e-02 -7.751954346895217896e-02 7.835277915000915527e-02 3.018255829811096191e-01 -1.941828131675720215e-01 1.446160674095153809e-01 8.381234854459762573e-02 2.578542567789554596e-02 2.389973588287830353e-02 2.935882508754730225e-01 -3.763444023206830025e-03 -7.434369623661041260e-02
2.697441875934600830e-01 -9.498834609985351562e-02 2.276950478553771973e-01 1.240705251693725586e-01 -3.245631232857704163e-02 -1.101974919438362122e-01 2.811568975448608398e-01 -1.250386089086532593e-01 1.945172846317291260e-01 1.696887463331222534e-01 3.152779638767242432e-01 -4.098518565297126770e-02 7.124187052249908447e-02 -3.539645299315452576e-02 1.176931336522102356e-01 -2.205682396888732910e-01 5.154716223478317261e-02 1.984411478042602539e-02 1.953735202550888062e-02 2.436771988868713379e-01 -1.152242440730333328e-02 -1.073689386248588562e-01 1.323570311069488525e-01 -4.175718128681182861e-02 3.058125264942646027e-02 -2.447004988789558411e-02 3.519172966480255127e-01 4.749616086483001709e-01 3.587309038266539574e-03 -1.070570200681686401e-01 -9.648578613996505737e-02 2.026534080505371094e-01
9.246507287025451660e-02 -2.023864835500717163e-01 -1.681832037866115570e-02 -2.069644778966903687e-01 -3.143235146999359131e-01 2.711579576134681702e-02 3.306593745946884155e-02 2.348384112119674683e-01 1.048562377691268921e-01 -1.881142258644104004e-01 -2.476496249437332153e-02 7.547570765018463135e-02 1.308626979589462280e-01 -1.402610987424850464e-01 3.683323562145233154e-01 -7.855146378278732300e-02 7.561711221933364868e-02 1.858369112014770508e-01 -9.765986353158950806e-02 -6.873988360166549683e-02 1.184143405407667160e-02 -1.194647476077079773e-01 -1.640428900718688965e-01 -4.802206903696060181e-02 1.304539889097213745e-01 6.486169248819351196e-02 1.970619559288024902e-01 4.525823891162872314e-01 5.666542798280715942e-02 3.244892358779907227e-01 1.425542086362838745e-01 -1.685442924499511719e-01
-5.425196141004562378e-02 -3.625607788562774658e-01 -6.473093293607234955e-03 2.246103063225746155e-02 -2.294847220182418823e-01 3.856016397476196289e-01 2.430553287267684937e-01 -7.334788888692855835e-02 6.962269544601440430e-02 -1.496748179197311401e-01 -1.093159243464469910e-01 2.857142873108386993e-02 8.001017267815768719e-04 -2.689651958644390106e-02 -3.658850118517875671e-02 -5.188080668449401855e-02 -1.811297610402107239e-02 1.957264095544815063e-01 -1.136889681220054626e-01 -1.459392998367547989e-02 2.889063358306884766e-01 -1.916949748992919922e-01 -1.194291636347770691e-01 2.164603620767593384e-01 -3.281145989894866943e-01 1.769975721836090088e-01 7.678353786468505859e-02 -1.094640791416168213e-02 9.710969030857086182e-02 4.052456319332122803e-01 3.490742528811097145e-03 -5.201331153512001038e-02
1.509247571229934692e-01 -1.118921712040901184e-01 -3.077340722084045410e-01 2.228695601224899292e-01 -2.847115993499755859e-01 -1.180145051330327988e-02 2.871874272823333740e-01 -9.811554849147796631e-02 1.919582188129425049e-01 -7.923592627048492432e-02 -3.099494054913520813e-02 1.812956780195236206e-01 -3.076373971998691559e-02 5.940106138586997986e-02 -1.913216896355152130e-03 -7.446938753128051758e-02 2.855845093727111816e-01 3.756183683872222900e-01 1.178617849946022034e-01 -3.830296173691749573e-02 1.771272420883178711e-01 -2.152959704399108887e-01 1.913657635450363159e-01 -1.140487045049667358e-01 -1.156260967254638672e-01 2.399150468409061432e-02 2.754410207271575928e-01 1.715808808803558350e-01 1.732352538965642452e-03 2.332413345575332642e-01 -1.389657109975814819e-01 -4.145850241184234619e-02
-4.367757588624954224e-02 3.048440217971801758e-01 1.602033823728561401e-01 -2.524402365088462830e-02 -2.082742601633071899e-01 -1.841702610254287720e-01 1.235772669315338135e-02 -4.483198747038841248e-02 2.308650016784667969e-01 -1.462692469358444214e-01 -5.807990208268165588e-02 -5.453680083155632019e-02 5.635811015963554382e-02 -2.953236699104309082e-01 1.905853152275085449e-01 1.367315649986267090e-01 3.365450724959373474e-02 2.090746313333511353e-01 3.825097158551216125e-02 2.497293949127197266e-01 -1.939933151006698608e-01 1.615125313401222229e-02 9.597074240446090698e-02 1.255866140127182007e-01 -2.243659198284149170e-01 2.829053401947021484e-01 2.841694951057434082e-01 2.819724380970001221e-01 -7.440938800573348999e-02 2.963988482952117920e-01 -1.316375732421875000e-01 6.798821035772562027e-03
3.083950877189636230e-01 -1.120162606239318848e-01 1.073922775685787201e-02 7.898882776498794556e-02 -2.820539474487304688e-01 -4.670478869229555130e-03 1.780036240816116333e-01 1.726312488317489624e-01 -1.277522370219230652e-02 -9.291072934865951538e-02 -2.755706906318664551e-01 2.788721397519111633e-02 2.072043418884277344e-01 6.315138190984725952e-02 1.236576959490776062e-01 3.906675055623054504e-02 3.074184358119964600e-01 2.999457716941833496e-01 -1.416504085063934326e-01 8.387492597103118896e-02 5.606849491596221924e-02 -1.847110390663146973e-01 1.887927651405334473e-01 -1.322129666805267334e-01 -1.745673865079879761e-01 1.460481900721788406e-02 1.609793156385421753e-01 3.346890807151794434e-01 2.702924655750393867e-03 2.805170118808746338e-01 1.449799984693527222e-01 -1.593198180198669434e-01
-3.131358698010444641e-02 -1.822454184293746948e-01 9.880112111568450928e-02 -2.674951218068599701e-02 -2.237851321697235107e-01 -1.287685930728912354e-01 6.168156117200851440e-02 -6.913057994097471237e-03 1.733937114477157593e-01 1.231069192290306091e-01 1.483286172151565552e-01 -5.752591788768768311e-02 4.969655349850654602e-02 -1.648073047399520874e-01 -1.040841117501258850e-01 -1.295283436775207520e-01 1.490238159894943237e-01 -6.122967228293418884e-02 -1.096178591251373291e-01 -2.025447785854339600e-01 1.114653125405311584e-01 -1.863148510456085205e-01 3.612097501754760742e-01 1.967234015464782715e-01 -2.574208974838256836e-01 2.056551724672317505e-01 2.034180611371994019e-01 1.900880783796310425e-01 4.434194564819335938e-01 -1.578254699707031250e-01 -1.144602075219154358e-01 -2.025615423917770386e-01
1.523644924163818359e-01 -3.653788864612579346e-01 -1.180902719497680664e-01 -1.951004862785339355e-01 -3.071017265319824219e-01 1.876724362373352051e-01 2.487413287162780762e-01 5.026591569185256958e-02 2.958444878458976746e-02 3.212077319622039795e-01 -1.889228671789169312e-01 -1.696438044309616089e-01 -8.692642301321029663e-02 8.728321641683578491e-02 1.002130061388015747e-01 -1.056776121258735657e-01 1.203016415238380432e-01 5.007734894752502441e-02 2.454880438745021820e-02 6.903851777315139771e-02 -1.963500306010246277e-02 -1.443938165903091431e-02 -7.269450277090072632e-02 3.088485896587371826e-01 -2.683380842208862305e-01 -1.497338265180587769e-01 -2.388310059905052185e-02 1.740200370550155640e-01 -2.866783365607261658e-02 2.278678566217422485e-01 -7.943774014711380005e-02 2.906666696071624756e-01
1.040069311857223511e-01 4.428038001060485840e-02 1.694233119487762451e-01 8.449636399745941162e-02 -1.550093442201614380e-01 1.045725569128990173e-01 4.270944595336914062e-01 -7.123300433158874512e-02 2.015321142971515656e-02 1.147419661283493042e-01 2.611975073814392090e-01 -2.749510109424591064e-01 1.597614586353302002e-01 -5.286083370447158813e-02 5.666312202811241150e-02 -2.430307678878307343e-02 1.023668423295021057e-01 -1.552154030650854111e-02 1.730341017246246338e-01 1.648450493812561035e-01 -6.216929107904434204e-02 2.525736093521118164e-01 1.307243257761001587e-01 2.685179710388183594e-01 -2.928461432456970215e-01 1.952841505408287048e-02 1.730724871158599854e-01 2.855494618415832520e-01 2.035374287515878677e-03 2.944500744342803955e-01 -1.687148362398147583e-01 4.394365847110748291e-02
1.607582271099090576e-01 1.940788775682449341e-01 1.374017298221588135e-01 -1.087050512433052063e-01 -8.731539547443389893e-02 2.343968451023101807e-01 5.383111238479614258e-01 -1.219043210148811340e-01 -1.395246200263500214e-02 -9.505528211593627930e-02 6.773460656404495239e-02 -1.443665176630020142e-01 1.636045426130294800e-01 -6.768782436847686768e-02 1.516791880130767822e-01 9.007780253887176514e-02 -2.205117344856262207e-01 1.635608375072479248e-01 7.722598314285278320e-02 6.135065853595733643e-02 1.808713227510452271e-01 -2.998234629631042480e-01 -1.185866743326187134e-01 3.322516381740570068e-02 -1.734645813703536987e-01 9.895379096269607544e-02 1.498669683933258057e-01 1.994233578443527222e-01 -3.176256641745567322e-02 2.776327133178710938e-01 1.950299441814422607e-01 1.850936003029346466e-02
-5.065974220633506775e-02 1.780303418636322021e-01 3.290786147117614746e-01 -8.701884746551513672e-02 -1.736222058534622192e-01 -4.653907567262649536e-02 1.084421947598457336e-01 1.670524179935455322e-01 -4.139367956668138504e-03 3.858225941658020020e-01 -1.127516850829124451e-01 8.197100460529327393e-02 2.209917157888412476e-01 -7.332134991884231567e-02 4.068593382835388184e-01 2.280980162322521210e-02 -6.783967465162277222e-02 1.244496852159500122e-01 1.202184706926345825e-01 -4.770458117127418518e-02 1.247053816914558411e-01 -2.506019473075866699e-01 -4.445788636803627014e-02 3.418324589729309082e-01 -1.137327700853347778e-01 -2.617407124489545822e-03 1.279840022325515747e-01 2.633988261222839355e-01 5.376669764518737793e-02 -2.064585834741592407e-01 -3.350423648953437805e-03 -1.053353473544120789e-01
9.591071307659149170e-02 -2.746058404445648193e-01 -1.642161011695861816e-01 -2.725753784179687500e-01 -4.388409256935119629e-01 5.539737269282341003e-02 1.976526081562042236e-01 2.812371253967285156e-01 7.523261010646820068e-02 1.042325720191001892e-01 -7.484401017427444458e-02 4.973722621798515320e-02 -7.565283030271530151e-02 -2.856555394828319550e-02 -1.425914317369461060e-01 -2.028023004531860352e-01 -4.605574160814285278e-02 5.367064476013183594e-02 1.103667425923049450e-03 6.509982049465179443e-02 1.666597276926040649e-01 -3.332504630088806152e-01 2.453667521476745605e-01 1.740051507949829102e-01 -1.565527729690074921e-02 1.026523858308792114e-01 1.847621500492095947e-01 2.471994310617446899e-01 -1.872875541448593140e-01 9.942789375782012939e-02 3.527493774890899658e-02 1.301095634698867798e-01
1.007274314761161804e-01 -3.320488631725311279e-01 -1.712813675403594971e-01 -3.163998126983642578e-01 -5.906126275658607483e-02 2.163305729627609253e-01 8.258737623691558838e-02 -1.017699763178825378e-01 -3.595079481601715088e-02 5.327541381120681763e-02 -4.801653698086738586e-02 1.773757189512252808e-01 -2.112450636923313141e-02 -2.250724285840988159e-01 2.813065648078918457e-01 -1.986368149518966675e-01 2.549718022346496582e-01 2.294605076313018799e-01 1.321160197257995605e-01 8.907216042280197144e-02 -9.173361212015151978e-02 -9.764447808265686035e-02 1.041676327586174011e-01 1.598592400550842285e-01 1.208210289478302002e-01 3.654380738735198975e-01 2.633179351687431335e-02 1.882968991994857788e-01 -5.495772138237953186e-02 4.356100782752037048e-02 -1.200665906071662903e-01 2.721431851387023926e-01
1.421695649623870850e-01 -7.699276506900787354e-02 2.262389659881591797e-01 4.218124225735664368e-02 -6.975501030683517456e-02 2.739559859037399292e-02 1.868602186441421509e-01 -7.344081997871398926e-02 1.793881505727767944e-02 1.095623821020126343e-01 -8.260586857795715332e-02 -2.520785331726074219e-01 -1.095238700509071350e-01 -1.614914685487747192e-01 3.433186411857604980e-01 -2.033616453409194946e-01 5.590102449059486389e-02 4.005743190646171570e-02 -1.260747462511062622e-01 1.072802394628524780e-01 6.896285712718963623e-02 -2.272335253655910492e-02 3.921505063772201538e-02 1.686853065621107817e-04 -3.057882785797119141e-01 2.191879749298095703e-01 9.016896784305572510e-02 2.031578868627548218e-01 5.464029908180236816e-01 -9.158745408058166504e-03 -1.526090782135725021e-02 -2.573098242282867432e-01
-7.550860196352005005e-02 -8.499083667993545532e-02 -1.069104298949241638e-01 -7.204073667526245117e-02 -7.810255885124206543e-02 1.645886301994323730e-01 1.775114983320236206e-01 -4.033021256327629089e-02 -1.382842510938644409e-01 1.303281784057617188e-01 -1.789845824241638184e-01 -2.340205907821655273e-01 -3.475034832954406738e-01 -2.009137533605098724e-03 2.985708713531494141e-01 1.191683188080787659e-01 1.702376008033752441e-01 1.972883939743041992e-01 2.415178418159484863e-01 -1.261527836322784424e-01 -6.243250519037246704e-02 -2.568299137055873871e-02 1.308854222297668457e-01 1.702011674642562866e-01 -8.657971397042274475e-03 6.512439996004104614e-02 5.649083256721496582e-01 3.829790279269218445e-02 -1.133590657263994217e-02 6.224706768989562988e-02 1.425786167383193970e-01 -1.227585896849632263e-01
1.884933114051818848e-01 -5.423426255583763123e-02 -6.111114099621772766e-02 -9.119452908635139465e-03 -1.538306623697280884e-01 9.668912738561630249e-02 3.902981802821159363e-02 -1.814481019973754883e-01 7.234968990087509155e-02 2.655871808528900146e-01 1.646646708250045776e-01 7.216248661279678345e-02 -2.214427888393402100e-01 1.477772295475006104e-01 4.270565211772918701e-01 -1.301286518573760986e-01 9.636012464761734009e-02 1.486351788043975830e-01 -1.917887777090072632e-01 -2.139275074005126953e-01 5.283821746706962585e-02 -4.270124435424804688e-01 1.151860281825065613e-01 3.313696682453155518e-01 -2.216216772794723511e-01 -3.749515488743782043e-02 1.397218108177185059e-01 1.931602694094181061e-02 4.198016971349716187e-02 9.870931506156921387e-02 -4.980567842721939087e-02 7.374724745750427246e-02
-1.037760525941848755e-01 -1.069747209548950195e-01 -3.894236683845520020e-02 -1.716898530721664429e-01 -4.060182720422744751e-02 -3.981744125485420227e-02 1.830439269542694092e-01 3.565642237663269043e-02 2.842265665531158447e-01 2.558848261833190918e-02 -5.782262235879898071e-02 1.163029372692108154e-01 -1.572072356939315796e-01 -2.998774051666259766e-01 2.689446508884429932e-01 3.928315639495849609e-02 5.664832890033721924e-02 1.202196180820465088e-01 -2.509123086929321289e-02 -4.585644975304603577e-02 -1.410010969266295433e-03 -1.594980806112289429e-01 8.362747728824615479e-02 -1.419734358787536621e-01 -9.679161012172698975e-02 3.216582834720611572e-01 1.300276666879653931e-01 5.925427079200744629e-01 1.826528459787368774e-02 2.469589412212371826e-01 -8.105610311031341553e-02 1.527636684477329254e-02
-5.497398972511291504e-02 -3.477277159690856934e-01 -1.159434914588928223e-01 -3.680251538753509521e-02 -5.025756955146789551e-01 -6.091231945902109146e-03 9.946469217538833618e-02 -1.895402073860168457e-01 -9.310430288314819336e-02 1.319991648197174072e-01 -1.025603059679269791e-02 1.191218011081218719e-02 -1.743040531873703003e-01 -2.759558856487274170e-01 3.883888199925422668e-02 -1.008437201380729675e-01 -6.257063150405883789e-02 1.503507643938064575e-01 3.707993403077125549e-02 7.346288859844207764e-02 -1.664060950279235840e-01 9.462652355432510376e-02 -2.884392626583576202e-02 4.279775619506835938e-01 8.801349997520446777e-02 4.469437152147293091e-02 3.598698079586029053e-01 2.186585590243339539e-02 1.719064451754093170e-02 1.441896706819534302e-01 -4.454625770449638367e-03 -5.923413857817649841e-02
1.803284585475921631e-01 -8.776511251926422119e-02 -8.194407820701599121e-02 -7.585882395505905151e-02 -1.661275923252105713e-01 1.784584224224090576e-01 7.504579424858093262e-02 3.664385527372360229e-02 9.134327620267868042e-02 2.858634591102600098e-01 2.566724829375743866e-02 1.248381938785314560e-02 -2.295318692922592163e-01 -2.722997069358825684e-01 1.717875897884368896e-01 -3.020856678485870361e-01 3.991172090172767639e-02 1.131743937730789185e-01 -1.619757711887359619e-01 -3.235848248004913330e-02 4.744270816445350647e-02 -5.021787285804748535e-01 7.335776835680007935e-02 -1.293223798274993896e-01 -4.011168479919433594e-01 -3.406126424670219421e-02 1.233778223395347595e-01 -1.099154073745012283e-02 1.839030906558036804e-02 9.110506623983383179e-02 3.166718035936355591e-02 -1.927451491355895996e-01
-4.310381412506103516e-02 -1.379844397306442261e-01 5.684283748269081116e-02 1.915844678878784180e-01 -8.214517496526241302e-03 2.337204664945602417e-02 4.164571762084960938e-01 -6.867384165525436401e-02 -1.373514384031295776e-01 7.796017080545425415e-02 2.059215307235717773e-01 -2.569205872714519501e-02 -2.783384621143341064e-01 8.250766247510910034e-02 2.945986688137054443e-01 -7.389054447412490845e-02 -5.713546648621559143e-02 1.510327607393264771e-01 7.194409519433975220e-02 -2.037654966115951538e-01 -1.543857008218765259e-01 4.466800019145011902e-02 2.568365335464477539e-01 1.919184625148773193e-01 -9.217473119497299194e-02 9.760668873786926270e-02 4.504800438880920410e-01 1.713079512119293213e-01 -1.308134794235229492e-01 2.964468672871589661e-02 -2.138993144035339355e-01 -2.048423700034618378e-02
-1.120872497558593750e-01 -2.651424407958984375e-01 1.034514755010604858e-01 1.983909634873270988e-03 -3.974581360816955566e-01 1.615433208644390106e-02 1.732360571622848511e-01 -1.065621674060821533e-01 1.629138290882110596e-01 -8.656942844390869141e-02 2.173872739076614380e-01 9.895099699497222900e-02 9.375286102294921875e-02 -4.227665811777114868e-02 1.077125146985054016e-01 -1.313944458961486816e-01 5.956118926405906677e-02 6.760825961828231812e-02 -2.326635271310806274e-01 -1.345439106225967407e-01 5.398339033126831055e-02 -1.467301845550537109e-01 2.071369588375091553e-01 -5.818425863981246948e-02 5.325548723340034485e-02 -1.422327309846878052e-01 2.852319777011871338e-01 1.571207046508789062e-01 4.200403988361358643e-01 3.171605467796325684e-01 6.358629465103149414e-02 -1.226213574409484863e-01
4.116741940379142761e-02 1.429808884859085083e-01 1.050850376486778259e-01 6.911598145961761475e-02 -7.477341592311859131e-02 -1.810422688722610474e-01 2.116074264049530029e-01 -1.079720854759216309e-01 -1.261251270771026611e-01 9.360326081514358521e-02 6.937518715858459473e-02 -2.094946801662445068e-02 -6.089943274855613708e-02 1.634703427553176880e-01 1.309059858322143555e-01 -1.619578301906585693e-01 2.915276288986206055e-01 1.944023519754409790e-01 4.273288068361580372e-04 7.141621410846710205e-02 -2.867222428321838379e-01 -2.254601269960403442e-01 -1.957748085260391235e-02 7.747701834887266159e-03 -6.465348601341247559e-02 2.899026870727539062e-01 3.593386709690093994e-01 2.920596003532409668e-01 -9.802387654781341553e-02 -9.533727914094924927e-02 -4.221999645233154297e-01 -5.055723339319229126e-02
8.029494434595108032e-02 -1.870414316654205322e-01 5.902573093771934509e-02 -9.361853450536727905e-02 -1.953252106904983521e-01 9.349359571933746338e-02 3.609220087528228760e-01 2.578738890588283539e-02 2.380466312170028687e-01 2.936991751194000244e-01 -3.968920558691024780e-02 -4.135873615741729736e-01 3.961232304573059082e-02 -8.394419401884078979e-02 -6.644865870475769043e-02 -7.961163669824600220e-02 1.383217126131057739e-01 8.307381719350814819e-02 4.271197691559791565e-02 -4.552144557237625122e-02 3.332065418362617493e-02 1.317578703165054321e-01 1.312037408351898193e-01 3.586800992488861084e-01 -9.534531086683273315e-02 1.725501269102096558e-01 -5.618021637201309204e-02 2.196308970451354980e-01 -1.325810998678207397e-01 8.905375003814697266e-02 -2.257659286260604858e-01 2.693863809108734131e-01
-1.094532981514930725e-01 -5.535518005490303040e-02 8.183811604976654053e-02 2.078288048505783081e-01 -3.380265235900878906e-01 -1.142965406179428101e-01 -1.136697605252265930e-01 -1.163837686181068420e-01 -1.146525517106056213e-02 -9.347556158900260925e-03 -1.983067393302917480e-01 1.159624904394149780e-01 -4.407740756869316101e-02 -2.079828083515167236e-01 2.918081283569335938e-01 -4.341774061322212219e-02 1.940595060586929321e-01 3.726403415203094482e-01 -2.359425425529479980e-01 -2.790749967098236084e-01 1.709880307316780090e-02 -2.767867147922515869e-01 2.004102468490600586e-01 5.208259820938110352e-02 -1.254650857299566269e-02 2.183962613344192505e-01 1.734974384307861328e-01 2.190518528223037720e-01 -1.150422096252441406e-01 2.318537421524524689e-02 4.343531653285026550e-02 1.568291038274765015e-01
3.977674059569835663e-03 -3.616514503955841064e-01 2.580510452389717102e-02 -3.110565803945064545e-02 -4.269741475582122803e-01 1.921813562512397766e-02 1.037292256951332092e-01 -3.401388227939605713e-01 5.863297358155250549e-02 1.537924110889434814e-01 -5.127907544374465942e-02 9.289214015007019043e-02 1.038303896784782410e-01 -6.657502800226211548e-02 2.801260948181152344e-01 9.756234474480152130e-03 -5.883996374905109406e-03 1.113241836428642273e-01 -1.235066056251525879e-01 -3.631813228130340576e-01 -1.469634771347045898e-01 -8.260993286967277527e-03 3.492817282676696777e-03 3.265468180179595947e-01 -4.884382337331771851e-02 3.872226458042860031e-03 3.503406941890716553e-01 2.487046830356121063e-02 -6.715428829193115234e-02 4.426394402980804443e-02 -3.632885962724685669e-02 -6.972030550241470337e-02
5.741533637046813965e-02 -1.017962843179702759e-01 -5.031167343258857727e-02 -1.794348210096359253e-01 -3.434894084930419922e-01 1.405059844255447388e-01 3.018239438533782959e-01 2.421293258666992188e-01 -9.616642445325851440e-02 2.644551396369934082e-01 1.331699937582015991e-01 3.016949295997619629e-01 -1.361322551965713501e-01 -1.443509012460708618e-01 -1.990848332643508911e-01 -1.204985827207565308e-01 -7.056300342082977295e-02 3.112950325012207031e-01 -9.468302875757217407e-02 4.283050075173377991e-02 3.247271478176116943e-02 -1.844310164451599121e-01 3.856212645769119263e-02 1.699599325656890869e-01 6.147202104330062866e-02 8.078455924987792969e-03 2.349454462528228760e-01 3.544546663761138916e-01 -7.648129016160964966e-02 4.735697433352470398e-02 -4.283186048269271851e-02 9.982603788375854492e-02
2.504298388957977295e-01 -2.916616201400756836e-02 -7.657076232135295868e-03 -9.042002260684967041e-02 -2.640711665153503418e-01 -5.035893619060516357e-02 -3.211607038974761963e-02 6.205894425511360168e-02 6.160340458154678345e-02 -2.221837490797042847e-01 -2.736849486827850342e-01 1.512653827667236328e-01 1.098678931593894958e-01 1.987935751676559448e-01 -8.300340175628662109e-02 -1.247197315096855164e-01 1.900692731142044067e-01 1.753478497266769409e-01 -2.140124887228012085e-02 1.359070837497711182e-02 5.192042328417301178e-03 -2.226485610008239746e-01 8.515761047601699829e-02 3.798880875110626221e-01 -2.675845026969909668e-01 7.369123399257659912e-02 2.491775155067443848e-01 3.103384077548980713e-01 5.793987959623336792e-02 2.891395986080169678e-01 -6.616616249084472656e-02 1.749794930219650269e-01
-1.745733246207237244e-02 -1.567040383815765381e-01 1.002766638994216919e-01 -5.018892232328653336e-03 -2.092666327953338623e-01 -9.796553105115890503e-02 1.522621512413024902e-01 -2.088256180286407471e-01 1.746170818805694580e-01 7.324595749378204346e-02 -1.876360625028610229e-01 -4.809761047363281250e-01 -9.863279759883880615e-02 -1.478493660688400269e-01 2.386500388383865356e-01 1.882407367229461670e-01 8.980364352464675903e-02 1.522211581468582153e-01 2.322422340512275696e-02 1.811747103929519653e-01 2.161137908697128296e-01 -1.135639771819114685e-01 -7.891150563955307007e-02 1.478913277387619019e-01 -2.250537648797035217e-02 -1.516182273626327515e-01 1.634065955877304077e-01 3.485656380653381348e-01 2.283075898885726929e-01 1.514186114072799683e-01 1.218953058123588562e-01 6.777863949537277222e-02
-1.956047862768173218e-02 -8.781172335147857666e-02 4.038205444812774658e-01 -6.248423829674720764e-03 -1.286574751138687134e-01 3.422784386202692986e-03 1.920033842325210571e-01 2.907218597829341888e-02 1.020685881376266479e-01 -1.219547167420387268e-02 -1.888746172189712524e-01 -4.993911832571029663e-03 6.236635893583297729e-02 -1.358833014965057373e-01 5.038567185401916504e-01 -2.904565818607807159e-02 7.929264008998870850e-02 1.485218107700347900e-02 1.957708299160003662e-01 1.114744693040847778e-02 -2.632997632026672363e-01 -6.658098101615905762e-02 4.567711055278778076e-02 3.948795795440673828e-01 -1.338146775960922241e-01 2.646215260028839111e-01 2.366901841014623642e-03 1.675516813993453979e-01 -6.291542947292327881e-02 7.999370247125625610e-02 9.317906945943832397e-02 -1.985019296407699585e-01
-5.160778760910034180e-02 -1.909812986850738525e-01 -4.140220209956169128e-02 1.435635387897491455e-01 -3.084936924278736115e-02 1.443080604076385498e-01 -6.563252210617065430e-02 -1.923648267984390259e-01 2.366037368774414062e-01 8.197558112442493439e-03 -9.687325358390808105e-02 1.171078383922576904e-01 1.415810883045196533e-01 -9.160248935222625732e-02 9.282998740673065186e-02 -7.188767939805984497e-02 3.201574385166168213e-01 2.056174874305725098e-01 1.055948883295059204e-01 -9.269426576793193817e-03 -7.122963666915893555e-02 -3.017320036888122559e-01 2.094015032052993774e-01 -1.799455285072326660e-02 -1.576378643512725830e-01 -9.684523940086364746e-02 3.139796555042266846e-01 2.249902933835983276e-01 5.208856984972953796e-02 4.887013733386993408e-01 6.500581745058298111e-03 -1.809968948364257812e-01
1.002690419554710388e-01 -2.864055335521697998e-01 -1.222620308399200439e-01 -1.521956622600555420e-01 -1.229560226202011108e-01 -1.371461451053619385e-01 1.026136651635169983e-01 -1.864951401948928833e-01 5.496941879391670227e-02 -2.631980776786804199e-01 7.398815453052520752e-02 -6.194970756769180298e-02 -8.678101748228073120e-02 -2.440926134586334229e-01 2.054471075534820557e-01 5.816074088215827942e-02 1.997267305850982666e-01 4.197755455970764160e-01 -1.537673771381378174e-01 9.326127171516418457e-02 -8.897303044795989990e-02 -3.574701026082038879e-02 -1.444639265537261963e-01 1.936777867376804352e-02 -1.701088696718215942e-01 -2.286812067031860352e-01 2.271879613399505615e-01 3.554069697856903076e-01 -5.946984980255365372e-03 2.026701718568801880e-01 1.256591230630874634e-01 3.625144809484481812e-02
1.110626235604286194e-01 -1.032374873757362366e-01 2.553603649139404297e-01 -1.887687444686889648e-01 -4.440913498401641846e-01 4.162231460213661194e-02 1.479390412569046021e-01 -5.947150662541389465e-02 -9.214960038661956787e-03 1.189368069171905518e-01 1.723623871803283691e-01 -1.147985458374023438e-02 3.023923002183437347e-02 3.569317609071731567e-02 -6.322877109050750732e-02 2.469656765460968018e-01 1.381895542144775391e-01 1.712196618318557739e-01 1.075824126601219177e-01 5.869644135236740112e-02 1.652687489986419678e-01 -4.001419544219970703e-01 3.943077474832534790e-02 7.072119414806365967e-02 -2.765008807182312012e-01 8.338689804077148438e-02 1.628561466932296753e-01 1.542604565620422363e-01 2.508782446384429932e-01 -7.856807857751846313e-02 -2.823475599288940430e-01 2.386615611612796783e-02
1.043376177549362183e-01 -1.496821194887161255e-01 2.796193063259124756e-01 4.790956526994705200e-02 -3.457030281424522400e-02 1.017790753394365311e-03 2.879042923450469971e-01 -7.090489566326141357e-02 1.724640727043151855e-01 -9.504687786102294922e-02 9.283102303743362427e-02 -1.827918589115142822e-01 -1.003617346286773682e-01 -4.814352989196777344e-01 3.443584442138671875e-01 -1.613859981298446655e-01 3.579624742269515991e-02 1.105554699897766113e-01 2.953300476074218750e-01 9.721226990222930908e-03 -1.386955147609114647e-03 -7.786633819341659546e-02 6.863382458686828613e-02 3.656345605850219727e-01 -2.222163230180740356e-01 1.608700305223464966e-01 3.645188361406326294e-02 7.516155391931533813e-02 2.249693125486373901e-02 3.341529145836830139e-02 -2.585856616497039795e-02 3.749233204871416092e-03
2.309887111186981201e-01 -2.604045569896697998e-01 -1.474010851234197617e-02 -4.416823387145996094e-02 -1.808516830205917358e-01 -4.161557555198669434e-02 1.335047781467437744e-01 2.895781695842742920e-01 3.596572205424308777e-02 -1.373058855533599854e-01 -1.980614811182022095e-01 -5.199266597628593445e-02 2.457767874002456665e-01 -5.483364686369895935e-02 1.715873628854751587e-01 -4.664304479956626892e-02 9.256687760353088379e-02 3.352327942848205566e-01 -1.553961634635925293e-01 8.217574656009674072e-02 -5.304635269567370415e-04 -2.657446563243865967e-01 1.655403226613998413e-01 -2.332399934530258179e-01 -2.287216633558273315e-01 4.111099988222122192e-02 9.167093783617019653e-02 3.008038997650146484e-01 4.747055098414421082e-02 2.725929915904998779e-01 2.010266929864883423e-01 -9.643991291522979736e-02
2.406964264810085297e-02 -1.421271241270005703e-03 1.538884937763214111e-01 7.633949629962444305e-03 -3.592097759246826172e-01 1.830056756734848022e-01 6.662656366825103760e-02 -8.807176351547241211e-02 -2.846790291368961334e-02 1.565884947776794434e-01 -1.280352920293807983e-01 5.014508962631225586e-02 -5.999704450368881226e-02 -1.187879443168640137e-01 5.271930098533630371e-01 1.203077509999275208e-01 2.406419515609741211e-01 1.136844605207443237e-02 -1.924812942743301392e-01 -1.679345266893506050e-03 -2.086749970912933350e-01 -3.249495029449462891e-01 2.435289472341537476e-01 1.352397650480270386e-01 -1.084884032607078552e-01 -3.837314993143081665e-02 3.163339197635650635e-01 -3.098872303962707520e-02 -4.417369142174720764e-02 -6.988815218210220337e-02 8.799924515187740326e-03 -5.999567359685897827e-02
-1.831734436564147472e-03 2.118987143039703369e-01 -8.596497774124145508e-02 7.210554182529449463e-02 -1.872767955064773560e-01 4.496182501316070557e-01 9.131636470556259155e-02 -3.136135265231132507e-02 3.831103816628456116e-02 1.799942702054977417e-01 -1.485771536827087402e-01 7.731907814741134644e-02 1.512254308909177780e-02 -2.444465160369873047e-01 1.440873742103576660e-01 -1.600819081068038940e-01 1.149223893880844116e-01 -1.472575124353170395e-02 -4.001747816801071167e-02 -3.533988445997238159e-02 -8.239387720823287964e-02 -1.541222035884857178e-01 2.228288650512695312e-01 1.017141491174697876e-01 -3.554984927177429199e-01 4.475339129567146301e-02 2.875953614711761475e-01 1.922089792788028717e-02 -2.465673536062240601e-01 2.481675297021865845e-01 -2.692740559577941895e-01 1.204032227396965027e-01
1.609212011098861694e-01 3.756390884518623352e-02 1.470004394650459290e-02 -1.678084284067153931e-01 -4.015246033668518066e-01 1.194857731461524963e-01 1.262068599462509155e-01 -3.082498311996459961e-01 -1.487900782376527786e-02 5.201333016157150269e-02 3.324715420603752136e-03 5.446551367640495300e-03 -2.450701780617237091e-03 1.570888161659240723e-01 9.793408960103988647e-02 -1.714183837175369263e-01 1.278328150510787964e-01 2.256481796503067017e-01 -3.453025594353675842e-02 -1.627309769392013550e-01 -1.785494983196258545e-01 -3.404447436332702637e-01 2.113399505615234375e-01 -1.334684789180755615e-01 -1.720392405986785889e-01 2.501796465367078781e-03 1.198187321424484253e-01 2.174021601676940918e-01 2.304444611072540283e-01 3.515329658985137939e-01 -8.156691491603851318e-02 -1.072212234139442444e-01
-2.842104732990264893e-01 1.224569678306579590e-01 -5.775982886552810669e-02 2.630998380482196808e-02 1.822566613554954529e-02 -5.442285910248756409e-02 1.723220050334930420e-01 -2.956859767436981201e-01 3.519466519355773926e-01 1.726685650646686554e-02 -3.739893436431884766e-02 -3.654871881008148193e-01 -1.768844723701477051e-01 -1.078179031610488892e-01 2.043927609920501709e-01 -5.184891074895858765e-02 1.802751421928405762e-01 1.154778301715850830e-01 -4.213821515440940857e-02 -8.103452622890472412e-02 8.947216556407511234e-04 1.450981665402650833e-02 -9.616592526435852051e-02 1.562992334365844727e-01 -2.170014530420303345e-01 2.246615886688232422e-01 2.882077693939208984e-01 3.110733926296234131e-01 -4.484197869896888733e-02 2.455791980028152466e-01 7.069146633148193359e-02 2.200668677687644958e-02
6.164636090397834778e-02 -1.689167469739913940e-01 2.270000129938125610e-01 3.615596145391464233e-02 5.786011926829814911e-03 1.282829642295837402e-01 3.212580680847167969e-01 -1.227550581097602844e-01 1.752759963274002075e-01 -2.134829014539718628e-01 2.665243111550807953e-02 -4.545513540506362915e-02 -3.245769813656806946e-02 4.813644289970397949e-02 6.361053138971328735e-02 -8.660217374563217163e-02 1.266326904296875000e-01 4.113828837871551514e-01 -1.969494521617889404e-01 2.139255404472351074e-02 1.605492681264877319e-01 -1.924211718142032623e-02 -1.461003720760345459e-01 3.527210652828216553e-01 -2.775489985942840576e-01 3.127605617046356201e-01 6.940169632434844971e-02 1.752637512981891632e-02 1.150664165616035461e-01 2.357552945613861084e-01 7.896247506141662598e-02 1.860658675432205200e-01
2.516777217388153076e-01 6.092778593301773071e-02 1.944193989038467407e-02 1.467027794569730759e-02 -2.192702144384384155e-01 -3.236311376094818115e-01 2.772716581821441650e-01 -4.583607614040374756e-02 1.017653346061706543e-01 -6.366762798279523849e-03 1.575696170330047607e-01 -2.879007719457149506e-02 2.565149962902069092e-02 -5.751178134232759476e-03 1.962771415710449219e-01 7.554586976766586304e-02 2.059359103441238403e-01 3.982503116130828857e-01 -2.838236093521118164e-01 -1.245130077004432678e-01 1.229776348918676376e-02 -4.437994956970214844e-02 -2.975149825215339661e-02 1.081562712788581848e-01 -1.428529024124145508e-01 1.798972189426422119e-01 -5.287387222051620483e-02 3.229367434978485107e-01 7.685095816850662231e-02 2.378284335136413574e-01 1.658987849950790405e-01 -2.407458275556564331e-01
-5.874713510274887085e-02 -2.476490586996078491e-01 2.977977991104125977e-01 -5.967565253376960754e-02 7.605057908222079277e-04 -1.217508092522621155e-01 1.615503281354904175e-01 -2.020938880741596222e-02 1.823125034570693970e-01 1.685038805007934570e-01 3.009523730725049973e-03 1.062831655144691467e-01 9.458895027637481689e-02 -1.137429475784301758e-01 2.287808507680892944e-01 -1.182411015033721924e-01 4.603075236082077026e-02 3.584493324160575867e-02 3.733692467212677002e-01 5.954353883862495422e-02 -6.044095382094383240e-02 -1.750927865505218506e-01 3.182535246014595032e-02 2.352365404367446899e-01 -3.116997480392456055e-01 3.839303553104400635e-01 9.900627285242080688e-02 8.985722810029983521e-02 1.378050893545150757e-01 1.074198558926582336e-01 -1.191965788602828979e-01 3.103453218936920166e-01
1.253789663314819336e-01 3.227565437555313110e-02 4.386628791689872742e-02 4.867515340447425842e-02 -4.534820020198822021e-01 -1.342858970165252686e-01 6.957313418388366699e-02 7.434377912431955338e-03 2.961165904998779297e-01 -2.091124504804611206e-01 -1.367691904306411743e-02 4.896139726042747498e-02 1.559954136610031128e-03 -1.796788349747657776e-02 2.035164982080459595e-01 -2.016331404447555542e-01 1.868780553340911865e-01 1.644148528575897217e-01 -1.318943202495574951e-01 -2.918938696384429932e-01 -1.291867494583129883e-01 -2.055079042911529541e-01 6.038640066981315613e-02 5.737227387726306915e-03 -9.491469711065292358e-02 -1.854634843766689301e-02 1.108596697449684143e-01 2.908056974411010742e-01 1.002840176224708557e-01 3.941707313060760498e-01 -2.021693997085094452e-02 -1.864682883024215698e-01
-6.068874895572662354e-02 2.618395090103149414e-01 -4.683720692992210388e-02 -8.282195776700973511e-02 -3.619586527347564697e-01 9.792124480009078979e-02 -1.691054850816726685e-01 7.068556267768144608e-03 1.394520848989486694e-01 2.784743607044219971e-01 1.118533313274383545e-01 -3.944633528590202332e-03 -2.612849697470664978e-02 4.435706511139869690e-02 1.944337785243988037e-01 -4.173514842987060547e-01 4.460020363330841064e-02 1.186337918043136597e-01 -2.151151001453399658e-02 4.335368517786264420e-03 -1.053938791155815125e-01 -3.447820246219635010e-01 1.700762659311294556e-01 2.974568009376525879e-01 -6.451015174388885498e-02 6.249840185046195984e-02 2.262503057718276978e-01 1.681611388921737671e-01 2.492058873176574707e-01 -2.721491828560829163e-02 9.764770418405532837e-02 -3.804967179894447327e-02
1.961676031351089478e-01 1.079199016094207764e-01 5.758658424019813538e-02 5.512328818440437317e-02 -1.124628707766532898e-01 2.625536024570465088e-01 1.705616563558578491e-01 7.970275729894638062e-02 1.967032849788665771e-01 2.590380236506462097e-02 -2.541052550077438354e-02 1.252439171075820923e-01 -4.357771575450897217e-02 -3.060475289821624756e-01 3.272262811660766602e-01 -3.261682689189910889e-01 6.270290166139602661e-02 2.677987217903137207e-01 -1.475611478090286255e-01 -7.978788018226623535e-02 1.826077401638031006e-01 -1.992807239294052124e-01 2.396456152200698853e-01 1.570662409067153931e-01 -3.574887514114379883e-01 4.910770803689956665e-02 9.592211246490478516e-02 -8.132678270339965820e-02 4.973599314689636230e-02 -1.275611668825149536e-01 -7.363873720169067383e-02 -1.806362569332122803e-01
2.028617113828659058e-01 -1.737798377871513367e-02 6.421943008899688721e-02 7.601847499608993530e-02 -3.005588650703430176e-01 5.502218380570411682e-03 4.422077536582946777e-01 2.632069028913974762e-02 5.021388456225395203e-02 1.731089800596237183e-01 2.050229609012603760e-01 -3.726954162120819092e-01 1.316871047019958496e-01 -3.095661848783493042e-02 1.844114996492862701e-02 -6.600721925497055054e-02 2.517119050025939941e-01 4.115237668156623840e-02 5.126218870282173157e-02 7.605942338705062866e-02 -4.817007482051849365e-02 2.884532511234283447e-01 6.900781299918889999e-03 3.720657229423522949e-01 -1.450423300266265869e-01 -3.427991643548011780e-02 1.336412131786346436e-01 2.363176345825195312e-01 5.502986535429954529e-02 1.193388327956199646e-01 -1.153859794139862061e-01 4.050789028406143188e-02
8.635942637920379639e-02 -1.472299247980117798e-01 -4.193306714296340942e-02 3.592487191781401634e-03 3.972335159778594971e-02 3.556311503052711487e-02 3.462245166301727295e-01 -6.655388325452804565e-02 -2.280351072549819946e-01 9.616741910576820374e-03 1.709785610437393188e-01 -4.541166126728057861e-02 7.959126960486173630e-04 6.413362920284271240e-02 2.743080854415893555e-01 -3.384619057178497314e-01 3.183298110961914062e-01 2.136615812778472900e-01 6.464752554893493652e-02 1.736158132553100586e-01 -3.035073541104793549e-02 -3.456374406814575195e-01 -1.456361450254917145e-02 7.022975385189056396e-02 -1.732387393712997437e-01 4.487233608961105347e-02 2.079771757125854492e-01 1.462861150503158569e-01 3.247747942805290222e-02 1.102537661790847778e-01 2.608976066112518311e-01 2.825807332992553711e-01
1.116297543048858643e-01 -8.041730523109436035e-02 -2.051574438810348511e-01 2.061690390110015869e-01 -6.075306981801986694e-02 -1.968069188296794891e-02 3.029606044292449951e-01 -8.592031151056289673e-02 -1.314089298248291016e-01 1.878978908061981201e-01 2.186177372932434082e-01 -9.209025651216506958e-03 9.666434675455093384e-02 -1.214205008000135422e-02 2.604297399520874023e-01 -2.773214876651763916e-01 2.424149364233016968e-01 8.693689107894897461e-02 2.441319376230239868e-01 2.200434803962707520e-01 -8.140428364276885986e-02 -3.157184422016143799e-01 -8.364369161427021027e-03 2.073130011558532715e-01 -2.101238965988159180e-01 1.475252062082290649e-01 2.499823421239852905e-01 4.887063056230545044e-02 1.670914143323898315e-02 1.774092614650726318e-01 1.627501398324966431e-01 1.606982350349426270e-01
-1.266791075468063354e-01 -2.503682971000671387e-01 -2.578526921570301056e-02 1.246035322546958923e-01 9.715409576892852783e-02 8.269184827804565430e-02 1.432330459356307983e-01 7.894060760736465454e-02 1.536791771650314331e-01 2.776188254356384277e-01 5.602240934967994690e-02 3.489896422252058983e-03 -9.370204061269760132e-02 -2.013116180896759033e-01 3.003419041633605957e-01 -1.706352829933166504e-01 2.459648549556732178e-01 -7.503335922956466675e-02 3.444130346179008484e-02 -3.038237690925598145e-01 -2.063391497358679771e-03 -2.664992511272430420e-01 1.185181140899658203e-01 3.408180177211761475e-02 -1.191529072821140289e-02 1.128288060426712036e-01 3.078062236309051514e-01 2.078266292810440063e-01 3.536032512784004211e-03 2.033444046974182129e-01 3.779064714908599854e-01 9.350577741861343384e-02
9.999676048755645752e-02 5.668258760124444962e-03 1.666917800903320312e-01 1.210498213768005371e-01 -5.111793801188468933e-02 2.450954020023345947e-01 3.110390007495880127e-01 -1.066681593656539917e-01 -5.915100686252117157e-03 1.693839090876281261e-03 7.556965947151184082e-02 -1.861661672592163086e-01 -5.664340779185295105e-02 -5.479696393013000488e-02 3.658957779407501221e-01 -1.680866777896881104e-01 -3.926349431276321411e-02 1.354772746562957764e-01 1.298030763864517212e-01 -6.570442765951156616e-02 -1.262803226709365845e-01 1.374142915010452271e-01 1.263448148965835571e-01 1.580273509025573730e-01 -6.287168711423873901e-02 1.634367853403091431e-01 5.308841466903686523e-01 2.271195352077484131e-01 -2.021211981773376465e-01 -2.453799359500408173e-02 -2.075712233781814575e-01 5.017336830496788025e-02
-2.380165606737136841e-01 5.023751035332679749e-02 -4.180754721164703369e-02 -2.806479334831237793e-01 -2.814598381519317627e-01 7.674506865441799164e-03 3.596463799476623535e-01 -2.124368399381637573e-01 -1.384373158216476440e-01 1.484214663505554199e-01 5.775071308016777039e-02 8.268718607723712921e-03 1.944833397865295410e-01 -1.496088057756423950e-01 -5.244491621851921082e-02 -8.689738810062408447e-02 -8.042869716882705688e-02 4.219419360160827637e-01 1.858568564057350159e-02 -1.748826503753662109e-01 -5.943973548710346222e-03 6.853940337896347046e-02 1.537288278341293335e-01 3.238789737224578857e-01 -7.721643149852752686e-02 -3.288723155856132507e-02 2.756845355033874512e-01 -1.373867243528366089e-01 3.157026693224906921e-02 1.943999826908111572e-01 -4.521285742521286011e-02 2.153506735339760780e-03
-1.069861948490142822e-01 2.184140384197235107e-01 9.790864586830139160e-02 -1.862801462411880493e-01 -3.596076369285583496e-01 9.191867709159851074e-02 -9.056568890810012817e-02 -7.462757080793380737e-02 -2.158393897116184235e-02 4.132319986820220947e-01 -1.496656704694032669e-02 1.399769335985183716e-01 5.321629345417022705e-02 1.100381910800933838e-01 3.997386619448661804e-02 -2.664563655853271484e-01 4.700821265578269958e-02 4.182684421539306641e-02 -1.769520156085491180e-02 7.936776429414749146e-02 1.182214356958866119e-02 -2.516146898269653320e-01 2.060137689113616943e-01 4.443110227584838867e-01 -1.723546683788299561e-01 9.363549947738647461e-02 1.533651500940322876e-01 7.232441753149032593e-02 2.359767556190490723e-01 1.543839424848556519e-01 -1.699403487145900726e-02 -7.439406961202621460e-02
-7.354002445936203003e-03 -2.096992172300815582e-02 3.030676953494548798e-02 -5.814282596111297607e-02 -6.687214225530624390e-02 -1.946588456630706787e-01 1.588072925806045532e-01 5.571163445711135864e-02 3.320282697677612305e-01 1.644017994403839111e-01 -1.475026011466979980e-01 1.956295780837535858e-02 -3.044416904449462891e-01 -1.426766216754913330e-01 1.279290318489074707e-01 -5.704025551676750183e-02 8.353569358587265015e-02 2.312566936016082764e-01 -4.190934076905250549e-02 -4.870206490159034729e-02 1.341981720179319382e-02 -1.969949305057525635e-01 7.616602815687656403e-03 -1.049098968505859375e-01 3.508275374770164490e-02 3.158307969570159912e-01 1.914996951818466187e-01 5.056554079055786133e-01 2.107530236244201660e-01 2.364044189453125000e-01 4.723651707172393799e-02 1.481089144945144653e-01
-2.123660445213317871e-01 -2.006254047155380249e-01 -1.677037328481674194e-01 5.060992017388343811e-02 -2.537118270993232727e-02 -4.050410166382789612e-02 3.486361801624298096e-01 -1.250241249799728394e-01 8.593770861625671387e-02 4.238894581794738770e-01 -2.421773374080657959e-01 -5.257135257124900818e-02 1.559447497129440308e-01 -2.070533335208892822e-01 1.766377836465835571e-01 -2.010099738836288452e-01 -2.096219211816787720e-01 1.634847074747085571e-01 2.242143303155899048e-01 -6.721203774213790894e-02 -2.436225488781929016e-02 -8.256198465824127197e-02 1.420750468969345093e-01 2.235461175441741943e-01 -2.370187789201736450e-01 2.591953873634338379e-01 8.988873660564422607e-02 3.593620657920837402e-02 -1.115826144814491272e-02 1.244516819715499878e-01 -7.108518481254577637e-02 2.830697596073150635e-02
1.196160912513732910e-01 -2.646497189998626709e-01 1.051409393548965454e-01 -6.912396103143692017e-02 -3.977490216493606567e-02 8.301063627004623413e-02 2.238804847002029419e-01 -2.265494316816329956e-01 8.975147455930709839e-02 -5.842699483036994934e-02 4.730646312236785889e-02 -5.335033312439918518e-02 1.906220763921737671e-01 1.117812991142272949e-01 -4.416979476809501648e-02 1.490064710378646851e-01 -8.302330970764160156e-03 3.105068206787109375e-01 -1.459311693906784058e-01 6.076094694435596466e-03 4.675053060054779053e-02 -3.182443231344223022e-02 -9.817233681678771973e-02 4.190934300422668457e-01 -3.129236102104187012e-01 3.003052473068237305e-01 1.070833578705787659e-01 9.210620075464248657e-02 3.808684349060058594e-01 1.230406910181045532e-01 1.590109430253505707e-02 1.598808318376541138e-01
-1.459430307149887085e-01 -1.486941874027252197e-01 1.697368770837783813e-01 -6.778302788734436035e-02 9.708344191312789917e-02 -1.942147314548492432e-02 1.172670498490333557e-01 1.137147620320320129e-01 4.497455060482025146e-02 3.165308833122253418e-01 -1.742279343307018280e-02 -1.802001148462295532e-01 4.479737207293510437e-02 -2.433485239744186401e-01 -4.257546737790107727e-02 -5.117191746830940247e-02 1.002580001950263977e-01 1.779762804508209229e-01 -3.041013479232788086e-01 7.460199296474456787e-02 -2.211706191301345825e-01 -5.843714810907840729e-03 3.033136427402496338e-01 -3.302481025457382202e-03 -1.825338602066040039e-01 6.224422156810760498e-02 3.279109299182891846e-01 3.532823026180267334e-01 1.083045750856399536e-01 2.855997979640960693e-01 3.527075424790382385e-02 -2.031123638153076172e-01
-1.905521303415298462e-01 -1.169207990169525146e-01 1.737655699253082275e-01 -7.935652881860733032e-02 -1.860194057226181030e-01 3.063900470733642578e-01 1.334132552146911621e-01 -7.465343177318572998e-02 1.370892822742462158e-01 4.457355663180351257e-02 -1.986925303936004639e-01 2.394698113203048706e-01 -9.703316539525985718e-02 1.973628095583990216e-04 3.658077120780944824e-01 -8.959395438432693481e-02 5.192000791430473328e-02 -2.698292210698127747e-02 -7.733567804098129272e-02 -2.056986838579177856e-01 -1.412709802389144897e-01 -9.887137264013290405e-02 2.670155465602874756e-01 1.229180172085762024e-01 -1.629324257373809814e-01 1.119916513562202454e-01 4.766044914722442627e-01 1.525615006685256958e-01 -5.517572630196809769e-03 -1.736081093549728394e-01 1.082344073802232742e-02 -7.180200517177581787e-02
7.142361253499984741e-02 -2.368618361651897430e-02 -7.146319001913070679e-02 -1.111953556537628174e-01 -2.670970857143402100e-01 1.026032567024230957e-01 3.015564754605293274e-02 5.789777636528015137e-02 -1.741877347230911255e-01 2.429642528295516968e-01 1.092816889286041260e-01 2.005699127912521362e-01 -7.170614600181579590e-02 -5.274772644042968750e-02 9.482450783252716064e-02 5.629751831293106079e-02 1.544340252876281738e-01 1.968370079994201660e-01 1.284660696983337402e-01 -2.662861645221710205e-01 1.544949561357498169e-01 -1.367930620908737183e-01 1.887222379446029663e-01 1.513928174972534180e-01 -7.026060484349727631e-04 1.177890300750732422e-01 3.741656839847564697e-01 2.834138572216033936e-01 -3.027624785900115967e-01 2.418443709611892700e-01 3.046644032001495361e-01 2.848976105451583862e-02
1.683940738439559937e-01 4.963583126664161682e-02 -8.826387673616409302e-02 -2.326575219631195068e-01 8.697268366813659668e-02 2.731579728424549103e-02 -1.179188340902328491e-01 5.203694850206375122e-02 1.445837169885635376e-01 -9.932845085859298706e-02 9.000115096569061279e-02 5.524527654051780701e-02 1.885668635368347168e-01 -3.110148608684539795e-01 1.164665073156356812e-01 1.939617469906806946e-02 1.805343180894851685e-01 2.351910620927810669e-01 4.611035808920860291e-03 -2.891578078269958496e-01 -9.019207209348678589e-03 -1.175978258252143860e-01 2.226292341947555542e-01 1.323792785406112671e-01 -1.166432946920394897e-01 -2.486449293792247772e-02 5.198185443878173828e-01 2.264981716871261597e-01 -7.408257573843002319e-02 2.799128592014312744e-01 1.049574092030525208e-02 -1.481878757476806641e-01
1.134392395615577698e-01 -2.375609241425991058e-02 -6.238092854619026184e-02 -1.688198000192642212e-01 -1.565670669078826904e-01 2.136308327317237854e-02 -1.118499264121055603e-01 -1.716182231903076172e-01 7.595160603523254395e-02 -1.956258900463581085e-02 -7.395464181900024414e-02 1.389939188957214355e-01 3.518478274345397949e-01 -9.606720507144927979e-02 3.056369721889495850e-02 7.531032711267471313e-02 2.220245301723480225e-01 1.957211643457412720e-01 -5.938627570867538452e-02 -4.312172904610633850e-02 -1.970046162605285645e-01 -2.072601467370986938e-01 2.968115508556365967e-01 2.911617793142795563e-02 -5.327963083982467651e-02 -2.624112740159034729e-02 3.017472028732299805e-01 3.046680688858032227e-01 9.742373228073120117e-02 4.817878603935241699e-01 -8.945340663194656372e-02 -1.263202428817749023e-01
-9.092573821544647217e-02 -4.335960447788238525e-01 2.092113941907882690e-01 5.956590920686721802e-02 1.117357332259416580e-02 1.889541000127792358e-01 1.060322746634483337e-01 -7.028213888406753540e-02 5.356770008802413940e-02 3.376704081892967224e-02 -3.379213064908981323e-02 2.702909335494041443e-02 1.883604228496551514e-01 -2.636939585208892822e-01 2.961460500955581665e-02 -4.100016951560974121e-01 2.621905505657196045e-01 2.885370850563049316e-01 7.481570541858673096e-02 8.323965221643447876e-02 4.508669674396514893e-02 6.811900436878204346e-02 -3.571129217743873596e-02 1.653433591127395630e-01 -4.318775981664657593e-02 1.873986423015594482e-01 3.090072870254516602e-01 2.396708875894546509e-01 -6.357172876596450806e-02 -1.409995406866073608e-01 7.937880605459213257e-02 6.766825914382934570e-02
1.640983819961547852e-01 3.925260156393051147e-02 3.866770537570118904e-03 -4.554951190948486328e-02 -6.976059079170227051e-02 3.400812298059463501e-02 4.033937156200408936e-01 7.316061295568943024e-03 -1.222757101058959961e-01 5.542656779289245605e-02 3.144659847021102905e-02 2.012327909469604492e-01 3.700932860374450684e-01 4.835585504770278931e-02 2.280989885330200195e-01 -1.884001344442367554e-01 2.277167886495590210e-01 2.928378283977508545e-01 1.080104783177375793e-01 -7.454591244459152222e-02 -6.772866845130920410e-02 -3.734938055276870728e-02 -2.315358072519302368e-01 9.591183811426162720e-02 -1.874289810657501221e-01 2.111939787864685059e-01 1.792688220739364624e-01 1.374226361513137817e-01 4.530332610011100769e-02 2.100018262863159180e-01 1.356062740087509155e-01 -3.088375329971313477e-01
7.028395682573318481e-02 -2.851458787918090820e-01 2.018437087535858154e-01 -1.082809567451477051e-01 -3.312469646334648132e-02 -1.272544711828231812e-01 2.286886423826217651e-01 -2.064361721277236938e-01 -1.185024753212928772e-01 3.495198786258697510e-01 1.213522925972938538e-01 -5.056172236800193787e-02 -8.415845036506652832e-02 3.479665890336036682e-02 2.606539130210876465e-01 -2.562150061130523682e-01 -1.919321417808532715e-01 -1.453594584017992020e-02 7.317400537431240082e-03 -2.249728292226791382e-01 -2.205688692629337311e-02 -2.474027685821056366e-02 8.994191884994506836e-02 1.115653738379478455e-01 -2.523641288280487061e-01 3.324198126792907715e-01 1.889404952526092529e-01 3.314183056354522705e-01 -7.568801194429397583e-02 7.993036508560180664e-02 3.960241004824638367e-02 1.046309545636177063e-01
-5.021033808588981628e-02 -1.569102555513381958e-01 -1.096855998039245605e-01 -1.677959971129894257e-02 -3.126536905765533447e-01 -1.460394114255905151e-01 3.549497425556182861e-01 -2.365170717239379883e-01 6.382741034030914307e-02 7.767214626073837280e-02 -2.175484448671340942e-01 3.772163391113281250e-02 -1.320840418338775635e-01 -1.687701195478439331e-01 2.205356210470199585e-01 -1.311143338680267334e-01 -1.337935775518417358e-01 3.328920155763626099e-02 -2.123345062136650085e-02 7.959575951099395752e-02 1.009880974888801575e-01 7.311643660068511963e-02 -1.633395068347454071e-02 3.690007328987121582e-01 8.471282571554183960e-02 1.361714005470275879e-01 4.367639422416687012e-01 1.186108365654945374e-01 -2.460405379533767700e-01 -3.497401624917984009e-02 -9.933278709650039673e-02 9.475272148847579956e-02
1.173386573791503906e-01 -3.478134274482727051e-01 1.590617001056671143e-01 2.794976718723773956e-02 -1.996420770883560181e-01 -9.776313602924346924e-02 3.284564614295959473e-01 3.484136983752250671e-02 -1.242614686489105225e-01 2.346035689115524292e-01 -1.401655972003936768e-01 -7.968276739120483398e-02 2.197016477584838867e-01 -3.730400800704956055e-01 2.223894745111465454e-01 -8.131098747253417969e-02 3.383658453822135925e-02 5.196262523531913757e-02 1.991844326257705688e-01 2.904359400272369385e-01 -1.126563549041748047e-01 7.105293124914169312e-02 1.896678656339645386e-01 1.182540655136108398e-01 -1.749951988458633423e-01 8.151034265756607056e-02 1.126610860228538513e-01 1.324259042739868164e-01 1.075425297021865845e-01 -5.355234723538160324e-03 5.333638936281204224e-02 2.513686120510101318e-01
-1.312515139579772949e-01 2.346952855587005615e-01 1.265832874923944473e-02 -3.501904010772705078e-02 -3.570002615451812744e-01 -1.488775610923767090e-01 -3.069355711340904236e-02 -3.718919306993484497e-02 2.536289393901824951e-01 1.265389919281005859e-01 -1.440766081213951111e-02 3.210536837577819824e-01 1.187445223331451416e-01 -1.461977809667587280e-01 1.290177404880523682e-01 1.877377182245254517e-01 1.923169046640396118e-01 3.370145261287689209e-01 8.736518025398254395e-02 2.162888944149017334e-01 -1.866771280765533447e-01 -1.294422149658203125e-01 -2.093122457154095173e-04 -2.052236720919609070e-02 -1.534595787525177002e-01 2.326702922582626343e-01 3.219582736492156982e-01 1.503582149744033813e-01 1.531866043806076050e-01 8.459203690290451050e-02 4.870640113949775696e-02 9.711186587810516357e-02
3.741572052240371704e-02 2.825291641056537628e-02 1.788753420114517212e-01 2.219132147729396820e-02 -4.056924581527709961e-01 1.517734378576278687e-01 4.653552174568176270e-01 4.091053456068038940e-02 6.032096967101097107e-02 1.222862228751182556e-01 -3.390453755855560303e-02 -1.451172381639480591e-01 -1.107238382101058960e-01 -4.544600099325180054e-02 1.831155270338058472e-01 -1.497323811054229736e-01 1.950639635324478149e-01 2.906230688095092773e-01 1.758243441581726074e-01 2.961125969886779785e-01 -1.511360704898834229e-01 9.682169556617736816e-02 -1.019934341311454773e-01 -1.309989485889673233e-03 1.402058452367782593e-01 1.463292539119720459e-01 2.448541373014450073e-01 3.858195850625634193e-04 8.428228646516799927e-02 8.537900447845458984e-02 -1.479438245296478271e-01 1.653834134340286255e-01
1.123067364096641541e-01 5.167611688375473022e-02 1.875825226306915283e-02 3.613254800438880920e-02 -2.175023593008518219e-02 -3.434512019157409668e-02 1.950781792402267456e-01 1.663618832826614380e-01 2.042885869741439819e-01 5.311844125390052795e-02 1.214895546436309814e-01 2.264228090643882751e-02 2.414387911558151245e-01 -1.865319609642028809e-01 2.423232346773147583e-01 -4.369518756866455078e-01 5.343034490942955017e-02 1.465327441692352295e-01 -1.097018197178840637e-01 1.517162919044494629e-01 -1.278535425662994385e-01 -3.500543832778930664e-01 -1.770890899933874607e-03 2.619915008544921875e-01 -8.635212481021881104e-02 -1.666988432407379150e-01 -1.327996551990509033e-01 2.370654940605163574e-01 1.335393935441970825e-01 1.999575048685073853e-01 -2.506339848041534424e-01 1.284232884645462036e-01
-3.365398943424224854e-02 -2.141186594963073730e-02 -1.945929042994976044e-02 1.102855280041694641e-01 -2.086528837680816650e-01 -1.910547763109207153e-01 1.321743577718734741e-01 1.820024289190769196e-02 9.247313719242811203e-04 -5.679627414792776108e-03 1.080936565995216370e-01 -2.886471450328826904e-01 -2.179271355271339417e-02 2.410259284079074860e-02 1.836464405059814453e-01 2.719222307205200195e-01 8.857657760381698608e-02 1.039148420095443726e-01 -6.862427294254302979e-02 3.155620396137237549e-01 9.460267424583435059e-02 -1.721118241548538208e-01 1.863369792699813843e-01 4.332058727741241455e-01 -2.337975613772869110e-02 3.101436793804168701e-02 1.067839041352272034e-01 4.546788632869720459e-01 1.010426282882690430e-01 1.149372383952140808e-01 -2.332320660352706909e-01 5.398635938763618469e-02
-1.567198485136032104e-01 -3.997192159295082092e-02 1.623475551605224609e-01 -3.658948838710784912e-02 -4.539701715111732483e-02 1.961505971848964691e-02 7.560165971517562866e-02 1.241113990545272827e-01 2.215459644794464111e-01 -1.358810514211654663e-01 -9.078107774257659912e-02 -1.482923477888107300e-01 -1.797938048839569092e-01 -1.378977745771408081e-01 1.145805120468139648e-01 2.121007889509201050e-01 3.422909080982208252e-01 1.840137988328933716e-01 -9.590046107769012451e-02 1.997641324996948242e-01 7.135072350502014160e-02 -1.512521058320999146e-01 2.376633137464523315e-01 1.661225855350494385e-01 -8.849147707223892212e-02 3.105781376361846924e-01 2.218197286128997803e-01 3.609283864498138428e-01 2.986714541912078857e-01 1.207806468009948730e-01 2.609463036060333252e-02 -1.222036480903625488e-01
1.486101746559143066e-01 1.285949628800153732e-02 1.325023472309112549e-01 -6.614926457405090332e-02 -2.842562496662139893e-01 -2.842176891863346100e-02 3.371644318103790283e-01 1.524118930101394653e-01 -2.294121086597442627e-01 1.528367102146148682e-01 4.127652570605278015e-02 -7.733485661447048187e-03 -7.879979163408279419e-02 -4.575286060571670532e-02 -1.235293447971343994e-01 -4.747127741575241089e-02 2.234264910221099854e-01 6.031655520200729370e-02 4.060716331005096436e-01 8.765425533056259155e-02 3.756924346089363098e-02 -1.989670991897583008e-01 3.219977319240570068e-01 2.904510498046875000e-01 -1.391108036041259766e-01 -5.849060416221618652e-02 1.966147273778915405e-01 9.851872920989990234e-02 -2.195676714181900024e-01 1.581580340862274170e-01 1.228913664817810059e-01 -1.381625682115554810e-01
3.386929333209991455e-01 1.446023732423782349e-01 -1.977357715368270874e-01 7.347352057695388794e-02 -1.984406262636184692e-01 1.061374545097351074e-01 -1.686569489538669586e-02 -2.791055738925933838e-01 -6.399393826723098755e-02 2.801786065101623535e-01 8.741730451583862305e-02 -1.533062662929296494e-02 -1.409339606761932373e-01 -3.060017228126525879e-01 1.297222226858139038e-01 -6.678248941898345947e-02 1.621776521205902100e-01 4.704287275671958923e-02 -1.294468194246292114e-01 -1.298688948154449463e-01 9.076379239559173584e-02 -3.167200982570648193e-01 1.030890569090843201e-01 3.793418109416961670e-01 -1.280160844326019287e-01 1.282016634941101074e-01 2.596638798713684082e-01 -3.323226794600486755e-02 -2.992719598114490509e-02 1.246478036046028137e-01 -9.479694068431854248e-02 1.174940988421440125e-01
1.104981545358896255e-02 -3.906169533729553223e-01 5.887607857584953308e-02 -7.366519421339035034e-02 -1.132976263761520386e-02 2.931311130523681641e-01 2.276006042957305908e-01 -4.815080761909484863e-02 1.454083323478698730e-01 2.924724519252777100e-01 1.100376322865486145e-01 -2.461465597152709961e-01 2.139411717653274536e-01 -2.197992242872714996e-02 6.867314130067825317e-02 9.888801723718643188e-04 1.600377559661865234e-01 -9.798707813024520874e-02 2.289271354675292969e-01 2.882860414683818817e-02 -1.380083244293928146e-02 3.165104240179061890e-02 1.627433598041534424e-01 1.131534427404403687e-01 9.400673210620880127e-03 -9.326317161321640015e-02 1.624191254377365112e-01 4.835305213928222656e-01 -2.204146236181259155e-01 6.730006076395511627e-03 -1.387687176465988159e-01 -4.572796076536178589e-02
1.163594573736190796e-01 -1.328839361667633057e-01 -2.245506197214126587e-01 1.125955209136009216e-01 -3.868405818939208984e-01 -1.107470840215682983e-01 1.823056340217590332e-01 8.236933499574661255e-02 1.560193449258804321e-01 8.759227395057678223e-02 2.639503479003906250e-01 6.683723628520965576e-02 -1.827794685959815979e-02 -3.128919377923011780e-02 7.511471211910247803e-02 -2.245435714721679688e-01 -5.736397579312324524e-02 2.551851868629455566e-01 2.304320335388183594e-01 -5.287575349211692810e-02 5.718849971890449524e-02 -2.240475453436374664e-02 3.121711499989032745e-02 1.278442144393920898e-01 -7.126080989837646484e-02 -7.296708971261978149e-02 4.001034200191497803e-01 -2.930518053472042084e-02 -1.479801535606384277e-01 3.770136535167694092e-01 -1.642243564128875732e-01 -1.802707761526107788e-01
2.610336840152740479e-01 1.368264853954315186e-01 4.820466414093971252e-02 2.185136228799819946e-01 -2.826288938522338867e-01 1.484825015068054199e-01 2.046616822481155396e-01 5.287761613726615906e-02 1.138551235198974609e-01 3.347960412502288818e-01 -1.790350675582885742e-01 -2.437436394393444061e-02 1.336736530065536499e-01 -1.167270615696907043e-01 1.307743042707443237e-01 -1.239269971847534180e-01 -7.441007345914840698e-02 -1.622661054134368896e-01 5.373285338282585144e-02 -1.505343765020370483e-01 1.182142794132232666e-01 -3.667270839214324951e-01 1.130507960915565491e-01 1.359005421400070190e-01 6.437002867460250854e-02 -1.301294714212417603e-01 3.671243488788604736e-01 -2.364022098481655121e-02 2.064671516418457031e-01 1.332399696111679077e-01 -1.369513571262359619e-01 -1.487460434436798096e-01
2.449550330638885498e-01 -4.084782302379608154e-02 1.298837363719940186e-01 -7.046478241682052612e-02 5.178372157388366759e-05 -2.597000598907470703e-01 1.993318349123001099e-01 -1.651650480926036835e-02 -2.072899788618087769e-02 1.816707104444503784e-01 -5.916790291666984558e-02 1.197214499115943909e-01 4.815308004617691040e-02 1.490425765514373779e-01 1.707610785961151123e-01 -3.389476835727691650e-01 -3.677913546562194824e-02 2.760537154972553253e-02 1.994609981775283813e-01 -1.371088176965713501e-01 2.403415888547897339e-01 -1.228625550866127014e-01 8.382140845060348511e-02 -8.297646418213844299e-03 -2.636913359165191650e-01 2.052717357873916626e-01 1.989696025848388672e-01 2.807458639144897461e-01 1.503609865903854370e-01 4.114346802234649658e-01 -4.755972325801849365e-02 1.559492349624633789e-01
3.161348029971122742e-02 -1.035584583878517151e-01 -1.502622365951538086e-01 -1.490977406501770020e-01 8.189688622951507568e-02 -1.636216342449188232e-01 1.276752650737762451e-01 6.942942738533020020e-02 1.629955768585205078e-01 1.993403732776641846e-01 -1.501267254352569580e-01 2.676140069961547852e-01 -1.271795928478240967e-01 -1.703145802021026611e-01 2.410300076007843018e-01 -3.337507322430610657e-02 1.416643112897872925e-01 2.521075904369354248e-01 -2.052153050899505615e-01 -1.561256349086761475e-01 1.844245344400405884e-01 -1.700850389897823334e-02 -2.030299045145511627e-02 2.724995315074920654e-01 -8.502211421728134155e-02 -8.934484422206878662e-02 3.277687728404998779e-01 2.371076494455337524e-01 2.198051363229751587e-01 3.050886690616607666e-01 -2.100239843130111694e-01 2.374532446265220642e-02
2.045636624097824097e-01 -1.248347163200378418e-01 -1.247004792094230652e-02 -2.414948344230651855e-01 -2.845968902111053467e-01 -4.322406649589538574e-02 2.117466032505035400e-01 4.536049067974090576e-02 2.347375899553298950e-01 1.802956610918045044e-01 1.191557273268699646e-01 4.536887109279632568e-01 -9.112902730703353882e-02 -9.823643416166305542e-02 -3.977662324905395508e-02 -6.789821665734052658e-03 -2.862397022545337677e-02 4.316751360893249512e-01 1.141156479716300964e-01 1.482822559773921967e-02 -1.059638634324073792e-01 -7.478982955217361450e-02 7.178184390068054199e-02 3.259937763214111328e-01 -1.213619932532310486e-01 -1.339577734470367432e-01 3.067887388169765472e-02 2.335539758205413818e-01 -4.390141367912292480e-02 7.868306338787078857e-02 3.819498047232627869e-02 2.688967809081077576e-02
2.089839428663253784e-01 9.265216439962387085e-02 2.584171853959560394e-02 1.691160351037979126e-02 -2.402243465185165405e-01 1.139330491423606873e-01 4.820097088813781738e-01 1.355391591787338257e-01 2.471080273389816284e-01 1.218362525105476379e-01 1.268770843744277954e-01 1.318815797567367554e-01 4.333651624619960785e-03 3.658893704414367676e-02 4.001005589962005615e-01 -9.023326635360717773e-02 1.014161556959152222e-01 1.056000515818595886e-01 2.640157192945480347e-02 7.211939990520477295e-02 -1.588470190763473511e-01 7.117594778537750244e-02 -2.658165693283081055e-01 2.000593394041061401e-01 -1.993794739246368408e-01 4.601320996880531311e-02 1.510464102029800415e-01 1.493837982416152954e-01 3.689684346318244934e-02 7.089888304471969604e-02 1.280493140220642090e-01 -2.613766491413116455e-01
-1.884720288217067719e-02 -3.244325518608093262e-01 2.157866209745407104e-01 -3.703464940190315247e-02 -1.659140735864639282e-01 1.989509612321853638e-01 -6.927846372127532959e-02 1.796139590442180634e-02 1.966599375009536743e-01 8.118133991956710815e-03 9.720821678638458252e-02 -1.825483292341232300e-01 -6.502640992403030396e-02 -1.922194063663482666e-01 3.769777417182922363e-01 -1.533546000719070435e-01 5.433392524719238281e-02 -6.223676726222038269e-02 1.830156594514846802e-01 7.073939591646194458e-02 7.966858893632888794e-02 -3.000745475292205811e-01 -9.281018376350402832e-02 3.015964925289154053e-01 8.849035948514938354e-02 1.390658915042877197e-01 1.060913056135177612e-01 2.650595307350158691e-01 3.246338367462158203e-01 3.395087644457817078e-02 1.096864417195320129e-01 1.317488402128219604e-01
1.647542864084243774e-01 -1.159076765179634094e-01 7.608310133218765259e-02 -1.772175133228302002e-01 -3.057629168033599854e-01 -1.263566613197326660e-01 1.635509170591831207e-02 -3.078355491161346436e-01 1.614665538072586060e-01 -4.843846708536148071e-02 -1.156863868236541748e-01 -5.890069529414176941e-02 -4.858640022575855255e-03 1.212075948715209961e-01 1.953829228878021240e-01 -6.063285842537879944e-02 2.107094973325729370e-01 2.779658436775207520e-01 7.866088999435305595e-04 -1.196516603231430054e-01 1.467803716659545898e-01 -3.887084499001502991e-02 2.459992021322250366e-01 -1.893013864755630493e-01 -1.171074528247117996e-02 3.982976078987121582e-02 3.081948459148406982e-01 4.132627844810485840e-01 1.132179871201515198e-01 1.788426637649536133e-01 -1.069842353463172913e-01 -1.917665004730224609e-01
1.862263493239879608e-02 -1.531735360622406006e-01 4.040595144033432007e-02 -3.149968683719635010e-01 -1.721003204584121704e-01 2.557482123374938965e-01 1.860025823116302490e-01 -6.484986841678619385e-02 -9.154999256134033203e-02 2.447859346866607666e-01 -6.186143308877944946e-02 1.182968690991401672e-01 -1.079755090177059174e-02 -6.609474122524261475e-02 2.087217271327972412e-01 -2.762007713317871094e-01 1.182423010468482971e-01 1.803948432207107544e-01 3.062086105346679688e-01 1.021297574043273926e-01 -8.850227296352386475e-02 -3.358670175075531006e-01 1.526282578706741333e-01 1.775168180465698242e-01 7.781550288200378418e-02 3.338561952114105225e-01 -5.028755962848663330e-02 2.217881083488464355e-01 7.103720679879188538e-03 1.037846691906452179e-02 1.015575453639030457e-01 1.586725860834121704e-01
3.270041197538375854e-02 -3.219135403633117676e-01 3.004233539104461670e-01 8.200149238109588623e-02 -2.198196649551391602e-01 1.472896635532379150e-01 -9.928743541240692139e-02 1.268893945962190628e-02 1.079483181238174438e-01 2.117897756397724152e-02 -6.679597776383161545e-03 -1.646599471569061279e-01 6.302453577518463135e-03 -1.842689514160156250e-01 2.900689542293548584e-01 -2.960484623908996582e-01 1.703675389289855957e-01 9.007491916418075562e-02 2.699194848537445068e-01 -5.980679392814636230e-02 -2.218603789806365967e-01 1.246487051248550415e-01 -2.840677276253700256e-02 2.320757508277893066e-01 -2.083527147769927979e-01 1.158159971237182617e-01 3.373912572860717773e-01 -6.778912991285324097e-02 2.757940441370010376e-02 1.830146759748458862e-01 1.451621800661087036e-01 9.835994988679885864e-02
[truncated: 3,262,889 more chars]
